# Supplementary material for: Delayed evoked potentials in zebra finch (Taeniopygia guttata) under midazolam-butorphanol-isoflurane anesthesia
Source: PeerJ. 2019 Oct 24;7:e7937. doi: 10.7717/peerj.7937 (PMC6815651; doi:10.7717/peerj.7937)
Supplement: Supplemental Information 6 [file peerj-07-7937-s006.zip]

Archive with 10 entries (9 files):
- RawData_B1toB8/
- RawData_B1toB8/Bird_Raw_LFP_3.mat
- RawData_B1toB8/LFPB1.csv
- RawData_B1toB8/LFPB2.csv
- RawData_B1toB8/LFPB3.csv
- RawData_B1toB8/LFPB4.csv
- RawData_B1toB8/LFPB5.csv
- RawData_B1toB8/LFPB6.csv
- RawData_B1toB8/LFPB7.csv
- RawData_B1toB8/LFPB8.csv
