# Supplementary material for: Delayed evoked potentials in zebra finch (Taeniopygia guttata) under midazolam-butorphanol-isoflurane anesthesia
Source: PeerJ. 2019 Oct 24;7:e7937. doi: 10.7717/peerj.7937 (PMC6815651; doi:10.7717/peerj.7937)
Supplement: Supplemental Information 6 [file peerj-07-7937-s006.zip › RawData_B1toB8/LFPB1.csv]

-0.098267	0.09697	-0.09079	-0.015869	-0.08606	-0.013733	0.02739	0.011597	0.048676	0.05806	0.053253	-0.028687	-0.098267	-0.10284	0.066147	-0.10231	-0.033646	-0.036926	-0.089111	0.018997	-0.14626
-0.12108	0.095825	-0.085526	-0.031433	-0.084076	-0.011749	0.026245	0.0032043	0.049667	0.06813	0.059509	-0.015182	-0.10384	-0.091248	0.05806	-0.094223	-0.031128	-0.032501	-0.093079	0.014877	-0.15709
-0.13977	0.094757	-0.076523	-0.037842	-0.088043	-0.011139	0.009079	-0.011597	0.044708	0.077667	0.070953	-0.012283	-0.09491	-0.076981	0.050201	-0.084839	-0.035477	-0.039673	-0.092926	0.019073	-0.16655
-0.15495	0.097809	-0.064392	-0.027542	-0.097275	-0.014267	0.0028992	-0.015259	0.03685	0.075302	0.077362	-0.01709	-0.087585	-0.069275	0.040665	-0.083542	-0.030823	-0.040588	-0.094452	0.019531	-0.16754
-0.15228	0.11047	-0.064468	-0.02594	-0.10475	-0.02327	0.00038147	-0.01503	0.032806	0.064774	0.078659	-0.024338	-0.073166	-0.073547	0.028534	-0.082169	-0.026321	-0.036926	-0.092545	0.018234	-0.17227
-0.1413	0.12009	-0.063782	-0.031586	-0.10597	-0.021439	0.0019073	-0.0074005	0.029144	0.063248	0.08194	-0.017853	-0.057373	-0.065536	0.035553	-0.065308	-0.026703	-0.036469	-0.085678	0.028305	-0.18661
-0.12642	0.12558	-0.060272	-0.031204	-0.10475	-0.0177	0.0028992	0.0012207	0.025101	0.067825	0.078201	-0.0086212	-0.057678	-0.065536	0.046539	-0.053253	-0.028534	-0.036545	-0.090256	0.029144	-0.21049
-0.11848	0.1329	-0.055389	-0.022659	-0.11314	-0.012054	0.0057983	-0.00022888	0.020981	0.070572	0.061951	-0.0057983	-0.057068	-0.059586	0.046387	-0.049362	-0.02861	-0.037079	-0.091705	0.011597	-0.21095
-0.10849	0.13672	-0.055237	-0.016937	-0.11597	-0.0080872	0.0080872	0.0059509	0.016479	0.059814	0.043716	0.0012207	-0.055389	-0.061111	0.042419	-0.03891	-0.026169	-0.044174	-0.084763	-0.01503	-0.21324
-0.095139	0.15427	-0.053253	-0.015411	-0.11177	-0.0045013	0.0093842	0.02533	0.019531	0.068741	0.036469	0.0080109	-0.057068	-0.049438	0.037689	-0.029221	-0.02182	-0.055695	-0.072098	-0.036545	-0.21721
-0.080261	0.16777	-0.053024	-0.010071	-0.11009	-0.0021362	0.0064087	0.028839	0.017548	0.070267	0.029984	0.013351	-0.040131	-0.046082	0.040741	-0.034027	-0.017471	-0.062408	-0.055161	-0.051575	-0.22987
-0.077667	0.16312	-0.05127	-0.0032806	-0.11055	0.0030518	0.0035858	0.024414	0.018845	0.057144	0.026093	0.011139	-0.026169	-0.046844	0.053329	-0.03891	-0.0099182	-0.062561	-0.058594	-0.056	-0.2478
-0.079269	0.15541	-0.046005	0.001297	-0.11093	0.001297	0.0069427	0.034485	0.026627	0.044708	0.016174	0.0079346	-0.019531	-0.048065	0.047607	-0.029449	0.0080872	-0.063248	-0.063553	-0.055847	-0.25528
-0.073853	0.15182	-0.039139	0.0032806	-0.11353	-0.001297	0.0093842	0.053329	0.028992	0.03212	0.013733	0.018768	-0.020752	-0.048065	0.03624	-0.017242	0.010529	-0.067825	-0.053711	-0.055847	-0.25185
-0.059814	0.16479	-0.024567	-0.00068665	-0.11475	-0.01976	0.0068665	0.057068	0.027542	0.018997	0.011368	0.02533	-0.02594	-0.06485	0.04509	-0.01503	0.0028229	-0.073624	-0.046387	-0.052719	-0.24506
-0.059128	0.17555	-0.013733	-0.0019836	-0.11795	-0.025101	0.0103	0.054626	0.032501	0.0052643	0.0036621	0.022888	-0.012817	-0.072937	0.050507	-0.011673	0.0099945	-0.0811	-0.051804	-0.061188	-0.2282
-0.056839	0.17487	-0.019226	-0.010147	-0.12566	-0.023804	0.018463	0.051193	0.040512	0.00053406	0.0098419	0.022964	-0.0041962	-0.085678	0.04303	-0.010223	0.0042725	-0.088196	-0.060196	-0.061493	-0.20721
-0.055161	0.17014	-0.025482	-0.010757	-0.13351	-0.017242	0.015488	0.038147	0.040894	0.0015259	0.021286	0.021133	-0.0090027	-0.10864	0.036926	-0.016556	-0.0085449	-0.095978	-0.067749	-0.045624	-0.19997
-0.054474	0.16808	-0.033875	-0.007782	-0.13252	-0.013733	0.0028229	0.02388	0.040054	-0.0024414	0.024643	0.011368	-0.0075531	-0.12878	0.049515	-0.03006	-0.0072479	-0.1049	-0.066299	-0.027008	-0.19554
-0.052032	0.16823	-0.053101	-0.0091553	-0.12466	-0.009613	-0.0098419	0.016708	0.035095	0.0040436	0.028076	0	-0.0017548	-0.14267	0.063171	-0.051575	-0.0037384	-0.10643	-0.056	-0.028687	-0.19516
-0.049057	0.16716	-0.066681	-0.013809	-0.11078	-0.0071716	-0.021896	0.016174	0.029831	0.0094604	0.039444	7.6294e-05	0.0099182	-0.14175	0.059052	-0.052109	0.0013733	-0.10521	-0.051498	-0.031891	-0.19455
-0.046692	0.16243	-0.068359	-0.018616	-0.10567	0.0012207	-0.035172	0.018005	0.02388	0.0061035	0.045242	0.0067902	0.02327	-0.12848	0.047379	-0.046844	0.0068665	-0.10841	-0.051575	-0.040283	-0.18631
-0.05043	0.14549	-0.072403	-0.012207	-0.10246	0.0090027	-0.0354	0.025787	0.015793	0.0063324	0.045395	0.0069427	0.023422	-0.10948	0.052109	-0.046616	0.011292	-0.11253	-0.050049	-0.035172	-0.18555
-0.054016	0.13985	-0.069504	-0.0053406	-0.10307	0.021515	-0.023956	0.029297	0.012436	0.0083923	0.054321	0.0081635	0.020599	-0.10521	0.054855	-0.04837	0.015564	-0.10857	-0.054626	-0.011292	-0.19165
-0.064163	0.13252	-0.065918	-0.0053406	-0.096588	0.02327	-0.017929	0.033875	0.0095367	0.016022	0.062943	0.0074768	0.025635	-0.11208	0.047607	-0.049896	0.014801	-0.10162	-0.061264	0.013275	-0.18593
-0.082855	0.13039	-0.06813	-0.0094604	-0.087814	0.012207	-0.015717	0.034409	0.0029755	0.019608	0.051041	0.013657	0.027618	-0.11009	0.049973	-0.058823	0.010223	-0.0914	-0.061874	0.022736	-0.17532
-0.096359	0.13657	-0.060196	-0.0059509	-0.082626	0.0016785	-0.018616	0.041428	-0.0082397	0.0067902	0.027618	0.020294	0.024261	-0.11086	0.041809	-0.062485	-0.0015259	-0.081482	-0.065613	0.035629	-0.16937
-0.10132	0.13344	-0.041656	0.001297	-0.08316	-0.002594	-0.02327	0.050354	-0.024414	0.0032806	0.012207	0.018616	0.024338	-0.11421	0.036926	-0.047913	-0.008316	-0.088806	-0.067978	0.048294	-0.15892
-0.093002	0.13084	-0.040894	-0.002594	-0.087433	-0.0032806	-0.027695	0.048141	-0.02739	0.0054932	0.0028229	0.017014	0.029678	-0.10643	0.049362	-0.040436	-0.0049591	-0.093231	-0.067139	0.05249	-0.15999
-0.074081	0.12901	-0.044632	-0.018387	-0.079041	0.0052643	-0.023117	0.043259	-0.02594	0.0045776	0.012512	0.01503	0.03479	-0.10345	0.052414	-0.04631	-0.00045776	-0.094528	-0.064774	0.048904	-0.16167
-0.070724	0.13412	-0.048447	-0.022736	-0.069351	0.021591	-0.013733	0.045471	-0.02388	0.0056458	0.021362	0.018616	0.028381	-0.09613	0.046158	-0.048981	0.0057983	-0.095139	-0.059509	0.041656	-0.1712
-0.072098	0.14206	-0.054169	-0.025406	-0.063477	0.029221	-0.014725	0.047684	-0.022583	0.005722	0.029068	0.023575	0.021362	-0.083923	0.039063	-0.049057	0.0091553	-0.086823	-0.046768	0.035477	-0.17128
-0.076141	0.13977	-0.058594	-0.025787	-0.065231	0.011749	-0.011139	0.045776	-0.01976	0.0034332	0.029755	0.025711	0.02449	-0.068741	0.031052	-0.045776	0.0033569	-0.076599	-0.040588	0.034256	-0.15007
-0.075455	0.13588	-0.055389	-0.0092316	-0.073013	-0.0030518	-0.0073242	0.04303	-0.023193	0.0022888	0.023651	0.033951	0.022659	-0.064621	0.026169	-0.035248	-0.0061035	-0.07576	-0.046692	0.025024	-0.14191
-0.075684	0.13527	-0.061569	0.0076294	-0.079193	-0.010452	-0.0067139	0.040665	-0.023956	0.0074005	0.0057983	0.04303	0.014496	-0.071793	0.0383	-0.025253	-0.013351	-0.081024	-0.039291	0.022583	-0.1432
-0.077362	0.14206	-0.074921	0.012054	-0.09697	-0.023422	-0.0066376	0.046539	-0.028458	0.017166	-0.0016785	0.050507	0.0039673	-0.073853	0.040359	-0.013351	-0.012512	-0.084534	-0.035095	0.025406	-0.14519
-0.070267	0.15053	-0.07988	0.011597	-0.10269	-0.038834	-0.011368	0.030823	-0.029526	0.018921	-0.0025177	0.034943	0.005188	-0.074463	0.029984	-0.01442	-0.004425	-0.088043	-0.03952	0.027466	-0.15915
-0.068359	0.15015	-0.084305	0.014954	-0.11223	-0.047989	-0.011063	0.0061798	-0.029068	0.013123	-0.0034332	0.0070953	0.015335	-0.074081	0.018005	-0.013885	0.001297	-0.094376	-0.040359	0.037613	-0.16563
-0.065308	0.1461	-0.089264	0.01709	-0.11116	-0.043106	-0.0058746	-0.011902	-0.029678	0.014954	-0.0016785	-0.023499	0.019684	-0.072861	0.011673	-0.014572	-0.0076294	-0.092621	-0.037994	0.0457	-0.16075
-0.063095	0.13687	-0.08667	0.020981	-0.099945	-0.038986	-0.010376	-0.017776	-0.017014	0.010223	0.0048828	-0.03479	0.030136	-0.06813	0.012512	-0.0083923	-0.0080109	-0.094223	-0.040207	0.057602	-0.14664
-0.057755	0.13298	-0.091934	0.029297	-0.096741	-0.022888	-0.020523	-0.0088501	-0.0078583	0.0034332	0.012131	-0.028763	0.036621	-0.069427	-0.0022125	0.0014496	0.0037384	-0.09407	-0.0354	0.071945	-0.1413
-0.063858	0.13489	-0.099869	0.028839	-0.10597	-0.0012207	-0.015869	0.0019073	-0.010223	-0.00083923	0.017319	-0.03212	0.034943	-0.072784	-0.015259	0.010757	0.017395	-0.10796	-0.034943	0.070801	-0.14473
-0.065536	0.12749	-0.10292	0.024109	-0.11864	0.0080872	-0.014801	-0.0046539	-0.010834	0.0091553	0.020523	-0.043411	0.022964	-0.085831	-0.02388	0.013657	0.028381	-0.11597	-0.044174	0.057144	-0.14595
-0.068512	0.12184	-0.099106	0.025177	-0.11398	-0.0040436	-0.017776	-0.0053406	-0.020142	0.015335	0.021744	-0.053482	0.009613	-0.10536	-0.027695	0.01976	0.031967	-0.10963	-0.042953	0.055695	-0.14236
-0.08255	0.10986	-0.09491	0.02655	-0.11459	-0.016937	-0.022659	-0.009613	-0.037384	0.019302	0.024719	-0.048523	0.0049591	-0.12596	-0.0383	0.021362	0.028076	-0.10033	-0.050888	0.058899	-0.13603
-0.091934	0.094757	-0.094299	0.025787	-0.12718	-0.031357	-0.021896	-0.00030518	-0.039215	0.026016	0.032883	-0.042267	0.0052643	-0.13138	-0.047455	0.013504	0.017548	-0.098495	-0.056305	0.055237	-0.11932
-0.094452	0.086517	-0.094681	0.026779	-0.14023	-0.04509	-0.012665	0.01091	-0.032425	0.024033	0.031738	-0.034409	0.010681	-0.12955	-0.052032	0.0054932	0.0068665	-0.10437	-0.052261	0.061417	-0.11337
-0.095215	0.078812	-0.079956	0.025101	-0.13634	-0.033264	-0.009079	0.0103	-0.020447	0.025406	0.02655	-0.024567	0.020981	-0.13229	-0.059204	-0.001297	-0.0017548	-0.10818	-0.053558	0.056229	-0.11787
-0.098419	0.081329	-0.06691	0.026245	-0.12634	-0.019684	-0.014267	0.0024414	-0.018387	0.029984	0.026932	-0.018005	0.023651	-0.14671	-0.06134	0.00030518	-0.0036621	-0.10078	-0.052032	0.053558	-0.12505
-0.10506	0.085831	-0.062256	0.035477	-0.11757	-0.014343	-0.016479	0.0060272	-0.029678	0.031052	0.029907	-0.024261	0.020447	-0.1519	-0.061951	0.0028992	-0.0073242	-0.092545	-0.040817	0.053864	-0.1281
-0.10986	0.091019	-0.049667	0.047073	-0.1178	-0.013351	-0.02388	0.013657	-0.03624	0.025787	0.032959	-0.030823	0.028305	-0.14717	-0.073242	0.0064087	-0.0090027	-0.087967	-0.029678	0.064774	-0.1339
-0.10963	0.088577	-0.042648	0.052948	-0.12085	-0.0059509	-0.021133	0.01976	-0.028	0.010529	0.026245	-0.033264	0.038223	-0.13901	-0.084381	0.011978	-0.0056458	-0.080032	-0.019913	0.07164	-0.13054
-0.10162	0.088043	-0.04097	0.052185	-0.11528	0.0061035	-0.01236	0.022964	-0.017776	-0.0027466	0.033875	-0.023804	0.0457	-0.11391	-0.081635	0.0071716	0.0028229	-0.08049	-0.021515	0.069046	-0.13603
-0.088501	0.088043	-0.042267	0.048065	-0.10918	0.02037	0.0023651	0.03067	-0.0068665	-0.014801	0.042953	-0.017776	0.046234	-0.11139	-0.075455	0.0031281	0.010757	-0.076675	-0.024643	0.068283	-0.13985
-0.084	0.073776	-0.04364	0.033722	-0.11086	0.041351	0.00091553	0.038071	-0.0015259	-0.021057	0.048523	-0.023956	0.045242	-0.10063	-0.074081	-0.00053406	0.0079346	-0.065384	-0.024796	0.074844	-0.13588
-0.084381	0.06691	-0.039673	0.024948	-0.10864	0.049896	-0.0013733	0.03952	-0.0060272	-0.027924	0.054626	-0.025482	0.043182	-0.1001	-0.076981	-0.011978	0.005188	-0.065384	-0.021439	0.064926	-0.13512
-0.077667	0.057449	-0.04364	0.025558	-0.10201	0.040817	0.0038147	0.037689	-0.011292	-0.030212	0.056229	-0.015564	0.044327	-0.1017	-0.074615	-0.017014	0.0095367	-0.065689	-0.016632	0.048676	-0.13206
-0.065842	0.041504	-0.051575	0.027161	-0.097656	0.029831	0.0093079	0.03479	-0.0092316	-0.033951	0.063324	-0.010223	0.027771	-0.097122	-0.081635	-0.021896	0.021286	-0.058289	0.0030518	0.022202	-0.12611
-0.068359	0.031281	-0.068207	0.015106	-0.091782	0.029907	0.018616	0.029602	-0.014343	-0.031967	0.06546	-0.0075531	0.01152	-0.088501	-0.092621	-0.020065	0.027237	-0.060272	0.0076294	0.007019	-0.12276
-0.075912	0.028229	-0.079651	0	-0.089645	0.029373	0.021515	0.023041	-0.011673	-0.024643	0.049286	-0.0045776	0.0024414	-0.073853	-0.09613	-0.019302	0.02243	-0.062714	0.0014496	0.0046539	-0.12993
-0.089035	0.033875	-0.082397	0.00053406	-0.078812	0.025711	0.028992	0.017548	-0.014496	-0.016556	0.035706	0.0089264	-0.014954	-0.070343	-0.090179	-0.017548	0.016937	-0.065231	0.00099182	0.01564	-0.13489
-0.10544	0.032349	-0.080338	0.010376	-0.078735	0.030594	0.026855	0.013733	-0.013657	-0.011902	0.036774	-0.0032043	-0.032349	-0.067062	-0.077286	-0.025253	0.0089264	-0.070038	-0.00068665	0.032272	-0.12909
-0.11108	0.027695	-0.07843	0.0103	-0.092316	0.022049	0.019379	0.013351	-0.0093842	-0.019608	0.036392	-0.016098	-0.048447	-0.062866	-0.067444	-0.027008	-0.0053406	-0.078888	-0.00083923	0.048523	-0.131
-0.11093	0.029602	-0.072403	0.0067902	-0.098267	0.009079	0.015411	0.021667	-0.021057	-0.032196	0.031433	-0.022659	-0.047302	-0.058212	-0.057831	-0.023727	-0.02739	-0.079422	-0.0047302	0.056686	-0.13527
-0.099411	0.025482	-0.055847	0.0052643	-0.10445	0.013885	0.023651	0.02861	-0.033646	-0.042953	0.030594	-0.032654	-0.045242	-0.056458	-0.061798	-0.011978	-0.037842	-0.072784	-0.010223	0.06012	-0.13016
-0.085297	0.019073	-0.045395	0.00045776	-0.11261	0.027161	0.03006	0.030441	-0.046921	-0.048218	0.038834	-0.033722	-0.027847	-0.050201	-0.067215	-0.012436	-0.048676	-0.057373	-0.0058746	0.054626	-0.12016
-0.081558	0.02243	-0.040436	0.0063324	-0.11444	0.028763	0.029755	0.032425	-0.04921	-0.046768	0.047455	-0.025406	-0.010681	-0.05722	-0.066605	-0.012665	-0.048752	-0.045471	-0.0022125	0.046082	-0.11414
-0.083694	0.019684	-0.04776	0.022049	-0.11307	0.038147	0.020752	0.032806	-0.041428	-0.040588	0.055313	-0.014038	0.00030518	-0.063705	-0.062408	-0.018005	-0.048141	-0.039825	-0.004425	0.051422	-0.11497
-0.083847	0.02182	-0.057526	0.027084	-0.11475	0.052032	0.0081635	0.041809	-0.039291	-0.045013	0.063629	-0.012665	0.0058746	-0.073395	-0.052643	-0.02182	-0.050049	-0.036163	-0.010147	0.053711	-0.10857
-0.084152	0.02533	-0.065308	0.019913	-0.11383	0.056915	0.0038147	0.042191	-0.036011	-0.045242	0.064011	-0.011749	0.0095367	-0.073929	-0.042419	-0.017929	-0.055542	-0.034027	-0.016251	0.050507	-0.10925
-0.088577	0.027161	-0.073853	0.014725	-0.11513	0.056686	0.00076294	0.037003	-0.030365	-0.032959	0.064621	-0.003891	0.014191	-0.077591	-0.040894	-0.019608	-0.065079	-0.040512	-0.017471	0.057678	-0.10933
-0.09552	0.0098419	-0.075455	0.0071716	-0.11803	0.045776	-0.0059509	0.035172	-0.028	-0.022964	0.065079	-0.00038147	0.016479	-0.073166	-0.047531	-0.025787	-0.071106	-0.042877	-0.018845	0.053711	-0.11391
-0.09407	-0.0061798	-0.070877	0.012817	-0.12314	0.047913	-0.01091	0.038376	-0.032654	-0.01442	0.063019	0.00030518	0.025177	-0.073853	-0.054474	-0.037384	-0.075455	-0.044479	-0.017929	0.051498	-0.1091
-0.09407	-0.0035095	-0.06279	0.02121	-0.1384	0.047073	-0.014725	0.037384	-0.030975	-0.016479	0.063171	0.0026703	0.027008	-0.076599	-0.047607	-0.049667	-0.084457	-0.046997	-0.019302	0.057297	-0.10025
-0.088043	-0.00045776	-0.048065	0.029297	-0.14107	0.043564	-0.017776	0.025864	-0.031967	-0.015717	0.06218	0.0092316	0.026855	-0.083771	-0.039825	-0.054398	-0.086441	-0.038834	-0.026398	0.046005	-0.093842
-0.078659	0.0035095	-0.032196	0.041122	-0.13077	0.033035	-0.023193	0.018997	-0.035248	-0.013657	0.067978	0.0080109	0.020142	-0.1088	-0.039215	-0.059052	-0.084381	-0.038147	-0.024261	0.024338	-0.089264
-0.076065	0.0058746	-0.027466	0.048904	-0.11559	0.028	-0.032425	0.024643	-0.042572	-0.006485	0.076065	0.00038147	0.0031281	-0.12848	-0.036316	-0.063477	-0.076447	-0.04158	-0.013962	0.013885	-0.087509
-0.070877	0.0021362	-0.035095	0.03624	-0.11589	0.030594	-0.033188	0.029297	-0.03624	0.00053406	0.086899	-0.0023651	-0.0091553	-0.14076	-0.038071	-0.070801	-0.077515	-0.035706	-0.032578	0.01152	-0.09346
-0.064163	0.0095367	-0.041351	0.02121	-0.12032	0.034485	-0.040283	0.026093	-0.035782	0.0045013	0.090485	0.0019073	-0.0103	-0.14084	-0.032883	-0.075531	-0.083389	-0.03273	-0.044632	0.019073	-0.087128
-0.067673	0.018387	-0.051422	0.022888	-0.11841	0.035629	-0.040054	0.022812	-0.028534	0.0057983	0.097504	0.0057983	-0.016403	-0.13596	-0.015259	-0.06897	-0.084839	-0.028915	-0.052032	0.020142	-0.084915
-0.081482	0.029831	-0.057144	0.018616	-0.11749	0.029984	-0.038528	0.030136	-0.012894	0.0070953	0.099182	0.0060272	-0.017548	-0.13214	-0.026474	-0.063553	-0.083389	-0.022278	-0.051422	0.024796	-0.088043
-0.081558	0.027695	-0.05127	0.013733	-0.12032	0.042648	-0.038605	0.035172	-0.011063	0.0087738	0.10796	0.0019836	-0.0027466	-0.12886	-0.042496	-0.068436	-0.07843	-0.031052	-0.037537	0.026703	-0.086899
-0.091019	0.027313	-0.050354	0.0011444	-0.1284	0.044098	-0.034027	0.043259	-0.0043488	-0.00053406	0.11444	-0.0037384	0.01236	-0.11292	-0.0383	-0.076065	-0.074844	-0.037766	-0.022659	0.036469	-0.090332
-0.10086	0.037079	-0.05867	-0.0022888	-0.13458	0.040207	-0.030899	0.055542	-0.00053406	-0.013809	0.11536	-0.0021362	0.021896	-0.10147	-0.052185	-0.076141	-0.07782	-0.035706	-0.014114	0.037537	-0.10117
-0.10513	0.03418	-0.055161	-0.0032806	-0.1358	0.043793	-0.034485	0.053711	0.0020599	-0.035782	0.12039	0.001297	0.018768	-0.094299	-0.056	-0.06813	-0.073853	-0.02861	-0.0099182	0.042801	-0.10551
-0.11536	0.04303	-0.049973	0.0099945	-0.14977	0.053482	-0.029907	0.038147	0.0014496	-0.04837	0.11856	-0.0060272	0.016174	-0.10033	-0.069275	-0.065994	-0.076294	-0.023117	-0.017471	0.04158	-0.11078
-0.11688	0.050964	-0.052032	0.01915	-0.15953	0.055008	-0.013962	0.03273	-0.0015259	-0.055847	0.10056	-0.025177	0.016479	-0.097504	-0.074158	-0.062027	-0.0811	-0.016251	-0.016022	0.041428	-0.11345
-0.11749	0.062256	-0.047531	0.018997	-0.16182	0.052795	-0.012894	0.019531	0.00083923	-0.052719	0.078888	-0.030441	0.011139	-0.089264	-0.073929	-0.04631	-0.06546	-0.014954	-0.0019073	0.046158	-0.11658
-0.11215	0.064774	-0.036011	0.025711	-0.16289	0.04158	-0.03067	0.0072479	0.00083923	-0.055771	0.072403	-0.024796	0.0051117	-0.086594	-0.082626	-0.042496	-0.051041	-0.012589	0.0072479	0.051651	-0.1178
-0.10612	0.061646	-0.031128	0.017319	-0.15617	0.024261	-0.039444	0.0028229	-0.0028992	-0.059052	0.080338	-0.018005	0.011749	-0.084305	-0.081711	-0.055389	-0.040207	-0.0056458	0.0045013	0.054703	-0.11696
-0.10933	0.064163	-0.035019	0.0060272	-0.14786	0.015869	-0.034485	0	-0.0022888	-0.055923	0.081863	-0.02182	0.0091553	-0.078888	-0.079956	-0.069733	-0.029602	-0.0032043	0.0016022	0.054474	-0.1223
-0.10689	0.064545	-0.036545	0.0030518	-0.14229	0.014877	-0.037384	0	-0.0037384	-0.048218	0.08049	-0.022583	0.0067139	-0.073624	-0.079346	-0.074005	-0.019531	0.009613	0.0019836	0.055161	-0.11665
-0.099945	0.071945	-0.036621	0.0073242	-0.1413	0.012589	-0.033646	0.006485	-0.0087738	-0.040207	0.077896	-0.016174	0.0010681	-0.056229	-0.087814	-0.068817	-0.014038	0.013199	0.0033569	0.040894	-0.11765
-0.095596	0.07988	-0.031662	0.012894	-0.14183	0.0091553	-0.036316	0.0047302	-0.0057983	-0.035629	0.083618	-0.0032043	0.0056458	-0.046082	-0.086365	-0.057068	-0.020523	0.008316	-0.0021362	0.02861	-0.11848
-0.085526	0.074463	-0.025558	0.024338	-0.13016	0.0037384	-0.03418	0.0063324	-0.0097656	-0.022583	0.088959	-0.0045776	0.016174	-0.05188	-0.093002	-0.05249	-0.021133	0.0015259	-0.0086212	0.025635	-0.1226
-0.079727	0.062485	-0.020676	0.04303	-0.12428	-0.0050354	-0.023193	0.0069427	-0.020599	-0.020294	0.10658	-0.008316	0.027847	-0.05722	-0.10071	-0.055542	-0.0096893	-0.0016785	-0.016556	0.035629	-0.12611
-0.078888	0.063477	-0.020294	0.046234	-0.11986	-0.0080109	-0.017471	0.0094604	-0.026016	-0.015869	0.11765	-0.0062561	0.014038	-0.054932	-0.090714	-0.055161	-0.0050354	-0.0023651	-0.016251	0.043869	-0.1236
-0.079651	0.064545	-0.019531	0.029907	-0.11772	-0.0045776	-0.015335	-0.0017548	-0.025024	-0.016785	0.11734	-0.0038147	0.0011444	-0.053635	-0.078659	-0.054779	-0.006485	0.00068665	-0.012131	0.042725	-0.11749
-0.076752	0.066681	-0.0064087	0.0067902	-0.11299	0.010986	-0.014954	-0.011215	-0.025787	-0.016785	0.11581	-0.0067902	-0.0040436	-0.054398	-0.072632	-0.052719	-0.0055695	-0.0030518	-0.008316	0.045547	-0.10788
-0.068588	0.067139	-0.0035095	-0.0074768	-0.11703	0.0016785	-0.016556	-0.013199	-0.036469	-0.024872	0.1049	-0.002594	0.0015259	-0.04837	-0.070038	-0.052032	0.0022125	-0.0045013	-0.0080872	0.051651	-0.10544
-0.066299	0.074387	0.0041199	-0.013199	-0.1162	-0.0093842	-0.023651	-0.014114	-0.044632	-0.020752	0.094681	0.011139	0.011292	-0.042648	-0.069046	-0.061264	0.0041199	0.0026703	-0.012589	0.051041	-0.10147
-0.065765	0.083084	0.0084686	-0.0086975	-0.11208	-0.0056458	-0.016861	-0.010986	-0.055771	-0.010452	0.089417	0.020523	0.027008	-0.044708	-0.078201	-0.065613	-0.0013733	0.013123	-0.010834	0.034485	-0.099182
-0.067291	0.086746	0.021439	0.0040436	-0.10651	-0.0028229	-0.007782	-0.0025177	-0.057449	-0.010681	0.08667	0.015182	0.028763	-0.046082	-0.088043	-0.066299	-0.0084686	0.018692	-0.00061035	0.031586	-0.090637
-0.073624	0.08316	0.024414	0.00091553	-0.11345	0.0051117	-0.0081635	0.0022888	-0.059128	-0.0082397	0.088959	0.019989	0.027466	-0.048828	-0.090866	-0.057297	-0.015717	0.015411	0.0029755	0.033493	-0.087128
-0.074997	0.071411	0.015182	-0.0082397	-0.12398	0.01236	-0.009613	0.0072479	-0.059128	-0.0099182	0.092545	0.028381	0.025024	-0.056534	-0.085678	-0.049515	-0.013657	0.019913	0.003891	0.03334	-0.097427
-0.063553	0.06012	0.0055695	-0.0061035	-0.11787	0.023422	-0.011063	0.01297	-0.057449	-0.019073	0.093765	0.028992	0.020599	-0.059052	-0.09285	-0.047913	-0.01091	0.018768	-0.00099182	0.029755	-0.10376
-0.055923	0.052643	0.0056458	0.0022125	-0.11269	0.030212	-0.0074768	0.015793	-0.048676	-0.018463	0.094604	0.010376	0.016479	-0.058212	-0.094604	-0.043945	-0.0095367	0.024185	-0.0059509	0.027618	-0.10315
-0.053101	0.038528	0.011215	0.0082397	-0.11017	0.034485	-0.003891	0.013504	-0.034332	-0.016861	0.094604	-0.014648	0.016937	-0.058212	-0.083466	-0.037842	-0.018692	0.029373	-0.00083923	0.036926	-0.099487
-0.056152	0.022888	0.0043488	0.0024414	-0.10895	0.03418	-0.00022888	0.0048065	-0.02594	-0.017395	0.093384	-0.013657	0.020905	-0.061111	-0.080719	-0.043106	-0.02594	0.028152	0.0049591	0.042648	-0.10201
-0.04715	0.0080109	-0.0054932	-0.00038147	-0.11269	0.025253	0.0054932	-0.001297	-0.026321	-0.011597	0.088272	0.00015259	0.035629	-0.059967	-0.073853	-0.046616	-0.030975	0.018463	0.0043488	0.045776	-0.098572
-0.033417	-0.0048828	-0.0028229	0.0026703	-0.11238	0.0042725	0.0061798	-0.0035858	-0.023956	-0.0064087	0.082932	0.0020599	0.048828	-0.052567	-0.077362	-0.046539	-0.034409	0.015106	-0.0052643	0.049362	-0.09346
-0.023117	-0.0085449	-0.00099182	0.0070953	-0.12489	-0.00015259	-0.005722	-0.007019	-0.027695	-0.0035095	0.088196	-0.0061798	0.059204	-0.053864	-0.09079	-0.042267	-0.030899	0.0079346	-0.0031281	0.053711	-0.083771
-0.020142	-0.0094604	-7.6294e-05	0.010529	-0.13802	0.011902	-0.02449	0.00015259	-0.02861	-0.0070953	0.089951	-0.01564	0.054626	-0.044403	-0.092926	-0.052338	-0.031509	-0.00091553	-0.0010681	0.058823	-0.078354
-0.016632	-0.010147	-0.0054169	0.0090027	-0.13725	0.026932	-0.028915	0.009613	-0.030899	-0.0035858	0.082321	-0.015793	0.047989	-0.028763	-0.098419	-0.061951	-0.026398	0	0.0035095	0.056915	-0.072021
-0.019302	-0.0065613	-0.019531	0.0027466	-0.14549	0.026703	-0.029144	0.023575	-0.038452	-0.0062561	0.080948	-0.020599	0.045013	-0.021973	-0.12108	-0.064392	-0.027237	0.0031281	0.020752	0.048294	-0.07431
-0.016327	-0.00045776	-0.027695	0.0103	-0.14526	0.020676	-0.025482	0.03067	-0.047226	-0.0071716	0.079041	-0.0074005	0.037918	-0.022125	-0.13344	-0.057831	-0.026474	0.012207	0.032043	0.0457	-0.077667
-0.01297	-0.0066376	-0.034256	0.015869	-0.14122	0.020752	-0.025635	0.034561	-0.04837	0.0020599	0.087662	0.00053406	0.033722	-0.012436	-0.13412	-0.054474	-0.024796	0.016251	0.033798	0.039368	-0.088654
0.00076294	-0.0025177	-0.03479	0.022202	-0.13687	0.016861	-0.029984	0.041428	-0.033951	0.016327	0.094833	-0.012665	0.034943	-0.0038147	-0.14114	-0.051346	-0.026855	0.016479	0.022583	0.024719	-0.097198
0.0065613	0.014725	-0.022278	0.0177	-0.14465	0.015106	-0.030212	0.039291	-0.023499	0.016785	0.092926	-0.025253	0.033035	-0.0063324	-0.13855	-0.045929	-0.032425	0.014801	0.016861	0.020599	-0.103
0.0014496	0.021362	-0.013351	0.0033569	-0.15587	0.018387	-0.020828	0.027924	-0.027542	0.022507	0.089417	-0.027847	0.031586	-0.0022125	-0.13481	-0.032806	-0.035553	0.014343	0.0087738	0.014343	-0.10384
-0.00038147	0.020294	-0.0049591	-0.012512	-0.15778	0.024643	-0.0061035	0.020523	-0.033264	0.032501	0.083847	-0.02182	0.03624	-0.0020599	-0.12985	-0.020905	-0.031738	0.020218	0.0016785	0.014954	-0.10574
0.0058746	0.019073	0.0069427	-0.016632	-0.14984	0.028458	0.0033569	0.020142	-0.030441	0.040131	0.081558	-0.0103	0.046005	-0.014191	-0.1368	-0.010986	-0.026779	0.023727	-0.0028992	0.010452	-0.099564
0.008316	0.0099945	0.022736	-0.013351	-0.14427	0.015945	0.0054932	0.028915	-0.02861	0.037994	0.086746	-0.00022888	0.050507	-0.018845	-0.13367	-0.0062561	-0.012894	0.016708	-0.0083923	0.00061035	-0.085526
0.0065613	0.01236	0.029907	0.0013733	-0.13985	0.00099182	0.0061798	0.03952	-0.029602	0.034637	0.096512	-0.00061035	0.050049	-0.018768	-0.13077	-0.0034332	-0.0099945	0.015869	-0.0087738	-0.0020599	-0.08316
0.0032043	0.027618	0.018616	0.0059509	-0.13397	-0.004425	0.014038	0.034485	-0.029144	0.03067	0.10025	-0.012894	0.052414	-0.02182	-0.13054	-0.012817	-0.019836	0.021439	-0.016556	-0.0075531	-0.090103
-0.00015259	0.043945	0.0074768	0.010071	-0.13145	-0.0029755	0.01503	0.024948	-0.022736	0.030975	0.087433	-0.019989	0.067368	-0.038681	-0.12123	-0.02037	-0.027008	0.024567	-0.011978	-0.013885	-0.093765
-0.0048828	0.053787	0.01236	0.018387	-0.13039	0.0062561	0.016708	0.010147	-0.024338	0.033417	0.082932	-0.023651	0.077362	-0.054398	-0.13054	-0.032578	-0.028992	0.022964	-0.010452	-0.0079346	-0.10254
0.0029755	0.063324	0.010376	0.029907	-0.13496	0.01297	0.029449	-0.0023651	-0.02861	0.036545	0.071106	-0.018768	0.081406	-0.064926	-0.14099	-0.03685	-0.028076	0.0096893	-0.01976	0.0020599	-0.10971
0.0081635	0.062027	-0.0050354	0.037231	-0.13481	0.013962	0.039673	-0.0018311	-0.025711	0.032959	0.055695	-0.018463	0.066223	-0.064697	-0.1281	-0.02388	-0.03418	0.0042725	-0.018158	0.012054	-0.11902
0.0024414	0.054169	-0.0085449	0.040054	-0.13435	0.0088501	0.038452	-0.0065613	-0.039291	0.022583	0.049667	-0.022659	0.044556	-0.065155	-0.12802	-0.014572	-0.034943	0.0062561	-0.011826	0.02533	-0.11719
-0.0071716	0.032349	-0.0052643	0.037537	-0.14458	0.0063324	0.029678	-0.011215	-0.049667	0.028229	0.056534	-0.022888	0.033798	-0.060501	-0.12901	-0.012817	-0.038376	0.0083923	-0.0055695	0.042801	-0.11513
-0.01091	0.020828	-0.014725	0.040512	-0.14336	0.010757	0.019913	-0.0082397	-0.049667	0.026474	0.056152	-0.011673	0.029449	-0.057526	-0.12192	-0.015564	-0.041428	0.0063324	-0.0074005	0.038605	-0.1107
-0.021439	0.020447	-0.028458	0.036621	-0.13496	0.010757	0.010223	-0.0028992	-0.055771	0.01709	0.049362	-0.017624	0.020142	-0.054703	-0.10513	-0.017166	-0.037842	0.0046539	-0.0082397	0.02655	-0.10208
-0.027161	0.018082	-0.034485	0.040894	-0.12459	0.005188	0.0041199	0.0036621	-0.064545	0.0013733	0.050125	-0.025864	0.022049	-0.046158	-0.10414	-0.020752	-0.036392	0.0034332	-0.0017548	0.010986	-0.10109
-0.034332	0.021744	-0.034485	0.046539	-0.11391	-0.0016785	0.0077057	0.022659	-0.062866	-0.0028229	0.049515	-0.024338	0.025482	-0.037155	-0.10315	-0.013885	-0.043411	0.0060272	-0.0027466	0.0012207	-0.099945
-0.048141	0.020523	-0.034943	0.055084	-0.11368	0.0074005	0.0074768	0.031662	-0.069962	-0.01297	0.045853	-0.01442	0.032196	-0.027542	-0.096054	-0.015106	-0.053406	0.015411	-0.0045776	0.00068665	-0.10078
-0.051346	0.011978	-0.029907	0.057373	-0.11398	0.016708	0.0046539	0.025177	-0.070953	-0.020981	0.051041	0.012054	0.029373	-0.034637	-0.095825	-0.02037	-0.060959	0.022583	0.00099182	-0.0032043	-0.088654
-0.04921	0.011597	-0.026398	0.057907	-0.10674	0.018234	-0.0034332	0.018921	-0.064011	-0.024185	0.066986	0.034637	0.027084	-0.039291	-0.11452	-0.019684	-0.065918	0.013809	0.0046539	-0.0045776	-0.081482
-0.045319	0.008316	-0.025711	0.045853	-0.10773	0.026321	-0.0064087	0.021286	-0.062103	-0.026321	0.07019	0.033875	0.028534	-0.048447	-0.1255	-0.013351	-0.075455	0.0038147	0.0018311	-0.0063324	-0.082397
-0.050278	0.013199	-0.027847	0.042496	-0.11078	0.022659	-0.0061035	0.03479	-0.061798	-0.02533	0.070724	0.031433	0.02327	-0.052032	-0.13344	-0.014572	-0.081482	0.0031281	0.0025177	-0.0023651	-0.088654
-0.052338	0.0091553	-0.031815	0.040817	-0.11559	0.02037	-0.0074768	0.0383	-0.053558	-0.018234	0.074387	0.028381	0.025482	-0.059586	-0.1506	-0.019836	-0.076218	0.012894	0.00068665	0.0046539	-0.10307
-0.045242	0.0078583	-0.025101	0.032883	-0.11627	0.015717	-0.007782	0.029449	-0.047379	-0.014801	0.073929	0.019531	0.029984	-0.063629	-0.14366	-0.019836	-0.073624	0.012894	-0.0090027	0.0041199	-0.11787
-0.03418	0.013885	-0.011139	0.036087	-0.11276	0.013733	-0.0020599	0.029373	-0.042191	-0.010529	0.07515	0.018616	0.032654	-0.064697	-0.13123	-0.010605	-0.065842	0.0081635	-0.01152	0.0087738	-0.12199
-0.018921	0.0099182	-0.0103	0.042572	-0.11337	-0.0078583	0.0062561	0.027313	-0.038452	-0.00022888	0.084915	0.01503	0.038528	-0.065765	-0.12939	-0.005188	-0.059357	0.0023651	-0.013657	0.025864	-0.1223
-0.012131	0.0083923	-0.01915	0.053864	-0.11383	-0.021896	0.0031281	0.030136	-0.039673	0.0083923	0.086136	0.0042725	0.040283	-0.063019	-0.13702	-0.0071716	-0.051422	0	-0.020599	0.033035	-0.11635
-0.022736	0.0061798	-0.025177	0.059433	-0.12283	-0.02182	-0.0033569	0.023041	-0.045624	0.010452	0.081329	-0.019073	0.029144	-0.047073	-0.13855	-0.0099945	-0.04982	-0.00091553	-0.028839	0.025558	-0.10132
-0.03479	0.00022888	-0.016403	0.053177	-0.12627	-0.024872	-0.012589	0.020294	-0.048141	-0.0038147	0.082932	-0.0067902	0.02243	-0.032501	-0.14084	0.0013733	-0.054626	-0.0046539	-0.019531	0.015793	-0.095367
-0.040283	0	-0.0070953	0.037842	-0.11742	-0.031052	-0.010757	0.018692	-0.045013	-0.019531	0.07988	0.018539	0.019073	-0.021362	-0.13992	0.0061798	-0.062103	-0.0078583	-0.00061035	0.0079346	-0.086823
-0.042648	0.0029755	0.0059509	0.022736	-0.10658	-0.028229	-0.0072479	0.014114	-0.03952	-0.024338	0.080795	0.024261	0.0063324	-0.011063	-0.14206	0.0062561	-0.065079	-0.011139	0.0026703	0.0049591	-0.081024
-0.042877	0.0070953	0.017471	0.010681	-0.10513	-0.018234	-0.0083923	0.015564	-0.034866	-0.023041	0.083923	0.022736	-0.0056458	-0.0038147	-0.12482	0.0048065	-0.065002	-0.010529	0.00099182	0.01152	-0.084686
-0.035172	0.0063324	0.025024	0.0020599	-0.096588	-0.0071716	-0.012054	0.014267	-0.044632	-0.0088501	0.083694	0.010452	-0.01976	-0.006485	-0.11665	-0.0046539	-0.057678	-0.0085449	0.0067902	0.010223	-0.089264
-0.036621	0.0098419	0.024643	-0.0054932	-0.091934	0.0070953	-0.015945	0.011368	-0.056992	0.0031281	0.088196	-0.0061035	-0.03006	0.00045776	-0.1326	-0.0094604	-0.057526	0.0028992	0.015335	0.0094604	-0.087967
-0.034866	0.012741	0.029144	-0.013046	-0.093307	0.013046	-0.019302	0.0089264	-0.066299	0.0076294	0.09407	-0.013123	-0.039291	0.017395	-0.13489	-0.011597	-0.077209	0.020752	0.021362	0.00015259	-0.089569
-0.028534	0.011368	0.034103	-0.02037	-0.089874	0.0028229	-0.0103	0.0041199	-0.073929	0.005722	0.092316	-0.015106	-0.030289	0.022354	-0.12489	-0.020828	-0.092773	0.028458	0.015869	-0.010605	-0.088425
-0.028076	-0.00015259	0.034637	-0.021439	-0.096359	-0.0026703	-0.0056458	0.0061798	-0.075607	0.0046539	0.089645	-0.0019073	-0.026779	0.011368	-0.11856	-0.039368	-0.10773	0.018311	0.013046	-0.02327	-0.080109
-0.033188	-0.01236	0.038605	-0.017014	-0.093689	-0.0048065	-0.02655	0.009613	-0.071793	0.018234	0.086823	0.0040436	-0.01709	0.0066376	-0.11963	-0.04509	-0.112	0.0093842	0.012054	-0.027618	-0.083008
-0.048523	-0.012131	0.04837	-0.018997	-0.079422	-0.0085449	-0.039749	0.017471	-0.07431	0.028534	0.082092	-0.017242	-0.0032043	-0.0011444	-0.10468	-0.050507	-0.11627	0.0043488	0.0058746	-0.019531	-0.09079
-0.063629	-0.0080872	0.048828	-0.019226	-0.082016	-0.006485	-0.040054	0.02594	-0.074997	0.03418	0.081406	-0.042877	0.015869	-0.0057983	-0.11185	-0.053101	-0.10933	0.0073242	-0.0010681	-0.018387	-0.090942
-0.081024	-0.014191	0.043716	-0.035477	-0.088272	-0.0090027	-0.04303	0.033569	-0.071411	0.03273	0.081558	-0.064697	0.014267	-0.0041199	-0.1181	-0.065231	-0.10254	0.0076294	-0.012665	-0.025406	-0.093689
-0.082855	-0.018997	0.056	-0.042648	-0.094757	-0.00083923	-0.036087	0.031662	-0.066986	0.034027	0.082703	-0.071564	-0.0054932	-0.0080109	-0.11757	-0.072021	-0.10216	0.012131	-0.021362	-0.022583	-0.099335
-0.075531	-0.020752	0.067978	-0.036163	-0.095367	-0.0042725	-0.027542	0.023193	-0.068741	0.038605	0.072861	-0.05455	-0.018539	-0.011368	-0.12138	-0.078506	-0.096741	0.023346	-0.018997	-0.019302	-0.091248
-0.068817	-0.024567	0.083008	-0.033112	-0.098495	-0.010986	-0.031433	0.022507	-0.064697	0.043564	0.062943	-0.055237	-0.025482	-0.013962	-0.12703	-0.087357	-0.095215	0.030212	-0.020523	-0.010986	-0.086136
-0.06485	-0.034485	0.086517	-0.037842	-0.10246	-0.016022	-0.037918	0.022736	-0.066681	0.037918	0.063019	-0.060501	-0.024033	-0.019073	-0.12718	-0.091553	-0.087128	0.029526	-0.019379	0.00022888	-0.087357
-0.05455	-0.042953	0.083847	-0.04509	-0.095367	-0.021896	-0.031052	0.024338	-0.074387	0.03418	0.066757	-0.058517	-0.01709	-0.022202	-0.13023	-0.091248	-0.082703	0.025024	-0.018005	-0.0054932	-0.085754
-0.054245	-0.046387	0.090179	-0.041962	-0.08728	-0.017014	-0.024872	0.028076	-0.08049	0.028992	0.083618	-0.061646	-0.0055695	-0.01152	-0.13245	-0.082779	-0.078506	0.015717	-0.017471	-0.01091	-0.085297
-0.052338	-0.041733	0.094833	-0.034866	-0.086517	-0.0094604	-0.027695	0.022049	-0.080719	0.024567	0.087891	-0.055466	-0.0081635	0.0051117	-0.13618	-0.084152	-0.080872	0.011139	-0.0061798	-0.009613	-0.083084
-0.045166	-0.036163	0.1059	-0.023956	-0.090103	-0.0086212	-0.039749	0.017548	-0.073242	0.014954	0.07637	-0.04837	-0.022659	0.0058746	-0.13046	-0.1001	-0.082016	0.0083923	0.0046539	-0.0087738	-0.083389
-0.047455	-0.037079	0.10483	-0.019531	-0.091476	-0.0088501	-0.033493	0.010681	-0.071716	0.0075531	0.062943	-0.024796	-0.029755	0.0041199	-0.12733	-0.097046	-0.08255	0.0018311	0.016098	-0.010986	-0.088196
-0.052872	-0.036926	0.10101	-0.021286	-0.089417	-0.013123	-0.020676	0.011368	-0.068588	0.010452	0.061188	-0.013351	-0.018845	0.0012207	-0.12421	-0.085373	-0.076828	0.0017548	0.010681	-0.013657	-0.095673
-0.048065	-0.032578	0.10071	-0.029526	-0.086899	-0.013657	-0.019226	0.011215	-0.062943	0.015488	0.062943	-0.0086212	-0.010071	-0.010529	-0.13336	-0.092621	-0.067978	0.0095367	-0.0019073	-0.018539	-0.095901
-0.044022	-0.028458	0.097122	-0.027161	-0.08316	-0.0081635	-0.029526	0.0041962	-0.061264	0.033951	0.061798	0.0098419	-0.022278	-0.022049	-0.13176	-0.080261	-0.061035	0.017242	-0.012283	-0.024872	-0.10147
-0.046234	-0.029602	0.10162	-0.021286	-0.081482	0.0053406	-0.029373	0.00015259	-0.063477	0.05455	0.060806	0.0085449	-0.034256	-0.024185	-0.12466	-0.073547	-0.052338	0.011292	-0.014648	-0.036621	-0.099335
-0.052261	-0.039673	0.10361	-0.019073	-0.084991	0.018539	-0.024796	0.00045776	-0.060577	0.050812	0.062256	-0.0041199	-0.043793	-0.019608	-0.12733	-0.06424	-0.051804	0.0085449	-0.018539	-0.039215	-0.10239
-0.047836	-0.050659	0.10674	-0.013657	-0.093536	0.020218	-0.027847	-0.0087738	-0.055313	0.043564	0.059891	-0.022583	-0.054398	-0.014496	-0.12856	-0.055237	-0.062103	0.0077057	-0.011063	-0.038147	-0.10742
-0.044403	-0.063171	0.095673	-0.00061035	-0.099716	0.015793	-0.0383	-0.015564	-0.059052	0.044785	0.049973	-0.029297	-0.06012	-0.0074005	-0.12405	-0.048218	-0.070114	0.0087738	-0.0082397	-0.030746	-0.10735
-0.056992	-0.083084	0.091858	0.00045776	-0.10269	0.011673	-0.054398	-0.016327	-0.067139	0.04715	0.040054	-0.027847	-0.063705	0.0047302	-0.12016	-0.043182	-0.054855	0.018082	-0.0058746	-0.022888	-0.097427
-0.055847	-0.095673	0.095978	-0.0016022	-0.10078	0.0050354	-0.065002	-0.010681	-0.072174	0.043869	0.035248	-0.020905	-0.061035	0.020981	-0.13115	-0.040588	-0.041122	0.028	-0.0020599	-0.016937	-0.09079
-0.054398	-0.097351	0.091019	-0.011673	-0.10414	0.0088501	-0.074158	-0.0050354	-0.068283	0.040817	0.035706	-0.022736	-0.058975	0.037613	-0.14267	-0.062485	-0.041809	0.027084	0.0049591	-0.01236	-0.093689
-0.05867	-0.098267	0.088959	-0.032654	-0.1046	0.013428	-0.072327	-0.0014496	-0.06424	0.039825	0.044403	-0.040054	-0.066833	0.031738	-0.1413	-0.073776	-0.03952	0.030594	0.016403	-0.015259	-0.099411
-0.056381	-0.095139	0.090637	-0.04509	-0.094376	0.0091553	-0.070953	0.011292	-0.071564	0.038528	0.048065	-0.037003	-0.070724	0.027008	-0.13428	-0.08461	-0.047226	0.03006	0.01297	-0.0086212	-0.097961
-0.060272	-0.084534	0.095444	-0.053482	-0.080948	0.007782	-0.063095	0.01915	-0.075302	0.034409	0.054245	-0.03479	-0.063858	0.029984	-0.12962	-0.091629	-0.048523	0.021057	0.00083923	-0.00015259	-0.091934
-0.068359	-0.08049	0.095291	-0.059357	-0.072556	0.004425	-0.063248	0.020523	-0.072708	0.023041	0.051346	-0.020523	-0.055542	0.031586	-0.12718	-0.11833	-0.047455	0.012283	-0.012436	0.001297	-0.085831
-0.074615	-0.071716	0.086212	-0.058441	-0.076599	0.012436	-0.074844	0.018234	-0.062256	0.015564	0.04631	-0.010681	-0.054169	0.035629	-0.12527	-0.095139	-0.056992	0.010757	-0.017853	0.0048065	-0.085297
-0.07782	-0.063324	0.07431	-0.066986	-0.077744	0.021667	-0.079651	0.013962	-0.059433	0.012436	0.044708	-0.019913	-0.054779	0.040817	-0.12611	-0.090561	-0.063477	0.01976	-0.022354	0.0054169	-0.095367
-0.083313	-0.069351	0.05661	-0.066223	-0.071335	0.028152	-0.078659	0.01236	-0.074005	0.010986	0.042267	-0.027237	-0.052567	0.040207	-0.12314	-0.094757	-0.066986	0.024719	-0.025253	-0.0059509	-0.09697
-0.089569	-0.073013	0.045853	-0.058823	-0.062485	0.025177	-0.070648	0.013733	-0.075684	0.014648	0.033493	-0.042648	-0.047836	0.032959	-0.11948	-0.086746	-0.066528	0.025253	-0.018692	-0.021057	-0.090637
-0.078659	-0.072174	0.037079	-0.055847	-0.054321	0.016022	-0.058517	0.012054	-0.074768	0.025406	0.021667	-0.067596	-0.044327	0.020142	-0.12344	-0.077133	-0.070038	0.028381	-0.01152	-0.02121	-0.08522
-0.071106	-0.084915	0.029678	-0.053177	-0.043335	0.01503	-0.056381	0.00030518	-0.074921	0.028229	0.016632	-0.080719	-0.04776	0.017624	-0.1149	-0.058136	-0.06958	0.031815	-0.0028992	-0.011292	-0.082474
-0.06813	-0.089798	0.018234	-0.054321	-0.036392	0.019302	-0.049896	-0.0058746	-0.072632	0.032349	0.011597	-0.078888	-0.052872	0.0099945	-0.11108	-0.03624	-0.065231	0.021973	-0.002594	-0.0016022	-0.074387
-0.056229	-0.10811	0.011749	-0.050735	-0.037613	0.022049	-0.039291	-0.01297	-0.081863	0.034485	0.016937	-0.08316	-0.057678	0.0055695	-0.11101	-0.028305	-0.065384	0.013046	-0.0076294	-0.0075531	-0.078812
-0.055923	-0.12039	0.012894	-0.03418	-0.03891	0.022278	-0.032654	-0.014801	-0.074844	0.037155	0.017471	-0.082397	-0.054016	-0.0026703	-0.11391	-0.024414	-0.072174	0.009613	-0.010071	-0.024719	-0.083466
-0.063477	-0.1133	0.011215	-0.026169	-0.042648	0.03067	-0.029602	-0.019073	-0.061646	0.034866	0.013123	-0.086212	-0.053558	-0.0043488	-0.11742	-0.019455	-0.081024	0.016022	-0.00076294	-0.030365	-0.082397
-0.074921	-0.098267	0.0085449	-0.040054	-0.047073	0.024261	-0.033875	-0.017929	-0.054092	0.023422	0.0078583	-0.090637	-0.061646	-0.00076294	-0.12619	-0.011902	-0.085678	0.017014	0.0061798	-0.026779	-0.085449
-0.088882	-0.090332	0.0089264	-0.039978	-0.049973	0.027237	-0.033264	-0.022507	-0.049362	0.0096893	0.0049591	-0.080261	-0.065689	0.011444	-0.12772	-0.0019836	-0.077515	0.020218	0.0040436	-0.013275	-0.082855
-0.088425	-0.10536	0.013504	-0.042953	-0.048065	0.033188	-0.028076	-0.019226	-0.055008	0.0010681	0.0019073	-0.081711	-0.069733	0.023956	-0.11467	0.0067902	-0.069122	0.014038	-0.0030518	0.00045776	-0.073547
-0.086441	-0.11673	0.021896	-0.040512	-0.047684	0.032806	-0.019836	-0.0087738	-0.049057	0.0019836	7.6294e-05	-0.068817	-0.064697	0.024567	-0.10521	-0.018463	-0.070877	0.0016785	-0.016251	0	-0.066147
-0.088654	-0.11528	0.028992	-0.029297	-0.043488	0.038452	-0.02327	-0.0018311	-0.048065	0.0021362	0.0035095	-0.06897	-0.057297	0.018005	-0.10544	-0.02533	-0.07431	0	-0.020981	-0.0070953	-0.061569
-0.082092	-0.11551	0.03273	-0.02037	-0.032501	0.044022	-0.030746	0.0032806	-0.043716	0.009613	0.0015259	-0.061798	-0.058823	0.01915	-0.10292	0.00076294	-0.083389	0.009613	-0.013733	-0.0019836	-0.054626
-0.069656	-0.10635	0.027466	-0.018845	-0.02861	0.044708	-0.041885	0.0047302	-0.033722	0.0061035	-0.0039673	-0.046082	-0.064163	0.023804	-0.10117	-0.0020599	-0.089035	0.0024414	-0.013046	0.0038147	-0.048828
-0.05722	-0.09819	0.028992	-0.013809	-0.032578	0.04364	-0.066452	0.0049591	-0.030441	0.0074005	-0.010071	-0.032578	-0.065231	0.02533	-0.094147	0.024796	-0.096283	-0.017242	-0.012665	0.011215	-0.045013
-0.050354	-0.10239	0.023346	-0.0012207	-0.038834	0.040665	-0.076752	0.0041962	-0.02388	0.010071	-0.01915	-0.02182	-0.060501	0.036469	-0.089111	0.016632	-0.10681	-0.024719	-0.02121	0.011978	-0.037155
-0.060883	-0.10368	0.0089264	0.01091	-0.033951	0.038223	-0.07782	0.0022888	-0.022812	0.011139	-0.019302	-0.011978	-0.056458	0.041199	-0.094833	0.024338	-0.10788	-0.02861	-0.028992	0.0097656	-0.030746
-0.076065	-0.10857	-0.0047302	0.013962	-0.041885	0.029526	-0.076675	0.0019836	-0.027695	0.012054	-0.015793	-0.0088501	-0.05455	0.040894	-0.093307	0.022354	-0.10796	-0.033569	-0.020752	0.0062561	-0.032883
-0.07988	-0.10559	-0.01358	0.005722	-0.040207	0.017776	-0.070038	0.0014496	-0.025406	0.016861	-0.012512	-0.015793	-0.038681	0.045547	-0.082169	0.0023651	-0.10208	-0.025864	-0.011444	0.0067902	-0.045624
-0.080185	-0.09903	-0.016479	0.0021362	-0.047073	0.0076294	-0.063553	0.0052643	-0.026932	0.014267	-0.014114	-0.011063	-0.026474	0.050583	-0.08522	0.0023651	-0.10239	-0.015564	-0.0059509	-0.0081635	-0.055771
-0.080414	-0.094147	-0.015182	0.0032806	-0.055771	0.01503	-0.063171	0.011444	-0.023422	0.023651	-0.01236	-0.018158	-0.029144	0.039825	-0.095139	-0.0010681	-0.11322	-0.0089264	0.00091553	-0.0035095	-0.063019
-0.081787	-0.093079	-0.011673	-0.00061035	-0.064697	0.020828	-0.052109	0.014114	-0.022202	0.034332	-0.0081635	-0.031662	-0.03006	0.026703	-0.093994	-0.015869	-0.11627	-0.0028229	-0.0045013	0.014496	-0.074539
-0.074081	-0.087204	-0.0074005	-0.0061035	-0.076981	0.026855	-0.039063	0.013885	-0.02121	0.026627	-0.0056458	-0.031357	-0.028	0.021591	-0.1017	-0.020981	-0.12016	0.0021362	-0.013275	0.026321	-0.083313
-0.061188	-0.072632	-0.0056458	-0.0057983	-0.0811	0.030136	-0.025253	0.012054	-0.018921	0.013046	-0.011978	-0.039444	-0.029755	0.029602	-0.11024	-0.021667	-0.12215	0.0045013	-0.024109	0.014496	-0.090714
-0.052948	-0.070953	-0.0059509	-0.010147	-0.07431	0.037689	-0.025101	0.0080872	-0.018158	0.0093079	-0.019455	-0.067902	-0.023499	0.037613	-0.099716	-0.049362	-0.11711	-0.0014496	-0.035248	0.0085449	-0.08461
-0.049744	-0.071259	-0.006485	-0.0066376	-0.067062	0.037384	-0.020218	0.0052643	-0.020981	0.0054169	-0.022354	-0.067291	-0.01442	0.039291	-0.08461	-0.05867	-0.10704	-0.00022888	-0.031357	0.015259	-0.078049
-0.046921	-0.067215	-0.0022888	-0.0028992	-0.066071	0.036774	-0.010605	-0.0060272	-0.016251	0.0067139	-0.013657	-0.058441	-0.0057983	0.034943	-0.09819	-0.077286	-0.10536	0.002594	-0.027542	0.023346	-0.076447
-0.046005	-0.072784	0.011139	0.010223	-0.064316	0.033722	-0.0099182	-0.017395	-0.012512	0.014038	-0.010757	-0.064468	-0.0035095	0.036926	-0.10338	-0.089874	-0.10704	-0.011063	-0.027542	0.027084	-0.07782
-0.035477	-0.074539	0.027695	0.013351	-0.066299	0.022125	-0.024185	-0.022812	-0.017548	0.025864	-0.012512	-0.082779	-0.006485	0.050201	-0.10353	-0.091858	-0.10941	-0.02861	-0.022888	0.030746	-0.069122
-0.026779	-0.074463	0.022354	0.016327	-0.062256	0.019913	-0.030746	-0.018616	-0.033035	0.043716	-0.0045776	-0.092468	-0.018921	0.062332	-0.11566	-0.081635	-0.11497	-0.035477	-0.02449	0.028381	-0.060806
-0.031052	-0.061722	0.023346	0.020294	-0.065002	0.014801	-0.024948	-0.011215	-0.048065	0.045776	0.005188	-0.10399	-0.033112	0.05127	-0.11429	-0.072937	-0.10826	-0.044174	-0.022354	0.033264	-0.05867
-0.036392	-0.056152	0.031357	0.019684	-0.069046	0.01152	-0.020523	-0.0052643	-0.05043	0.045242	0.011368	-0.10818	-0.027542	0.038834	-0.11276	-0.06012	-0.10078	-0.048676	-0.017242	0.037308	-0.065613
-0.037079	-0.055695	0.044556	0.030136	-0.064774	0.0081635	-0.0096893	-0.012894	-0.050049	0.046616	0.0081635	-0.10841	-0.029907	0.035019	-0.097733	-0.06134	-0.097809	-0.045853	-0.015106	0.042343	-0.06958
-0.039215	-0.049973	0.058136	0.042953	-0.059814	-0.0041962	-0.016708	-0.015869	-0.044403	0.032654	0.005188	-0.11238	-0.034943	0.027847	-0.088425	-0.057831	-0.10124	-0.038681	-0.017929	0.0457	-0.072708
-0.055008	-0.049515	0.066681	0.050812	-0.062256	-0.027313	-0.02861	-0.011444	-0.040131	0.019608	-0.00068665	-0.11169	-0.038834	0.025101	-0.091553	-0.063553	-0.11536	-0.04425	-0.0077057	0.040665	-0.074997
-0.068436	-0.055771	0.065384	0.036545	-0.056686	-0.043182	-0.027847	-0.010605	-0.040131	0.0025177	-0.0054169	-0.10574	-0.043106	0.026398	-0.090103	-0.075073	-0.12978	-0.048599	-7.6294e-05	0.045166	-0.076599
-0.067062	-0.062103	0.065842	0.013885	-0.05127	-0.032349	-0.025711	-0.018539	-0.041809	0.0055695	-0.011978	-0.10445	-0.037689	0.025482	-0.089951	-0.080338	-0.14229	-0.042572	0.0076294	0.047913	-0.080414
-0.05867	-0.067444	0.071259	0.0040436	-0.049591	-0.019836	-0.027695	-0.030899	-0.040207	0.002594	-0.020981	-0.09201	-0.038605	0.022888	-0.083237	-0.074539	-0.13794	-0.02449	0.021286	0.043488	-0.082321
-0.063934	-0.079803	0.056839	0.0033569	-0.054932	-0.0080109	-0.025253	-0.037003	-0.026093	-0.0066376	-0.022659	-0.092621	-0.036087	0.027695	-0.082932	-0.10895	-0.13649	-0.0095367	0.032959	0.030975	-0.064697
-0.065079	-0.080185	0.036163	0.005188	-0.052414	0.0030518	-0.028152	-0.0383	-0.026398	-0.0094604	-0.020218	-0.098495	-0.03212	0.033112	-0.085831	-0.13229	-0.13718	-0.0099945	0.028229	0.029373	-0.051956
-0.058441	-0.080109	0.036011	0.0048065	-0.047989	0.008316	-0.030746	-0.030441	-0.035248	0.0023651	-0.019608	-0.094604	-0.033875	0.0383	-0.089264	-0.13321	-0.13443	-0.023575	0.008316	0.033875	-0.061035
-0.050583	-0.083008	0.038681	0.0018311	-0.05043	0.02121	-0.020142	-0.024796	-0.037766	0.01976	-0.014801	-0.095062	-0.038376	0.038223	-0.095215	-0.11612	-0.12741	-0.038605	-0.0058746	0.034714	-0.063324
-0.050964	-0.09407	0.042801	0.0034332	-0.055542	0.030136	-0.019379	-0.023422	-0.036087	0.027161	-0.016479	-0.081329	-0.047836	0.029831	-0.089493	-0.10185	-0.12512	-0.048294	-0.012665	0.027695	-0.055389
-0.051041	-0.09903	0.038986	0.010605	-0.055923	0.046844	-0.025177	-0.016403	-0.029602	0.023346	-0.009079	-0.068665	-0.055389	0.012512	-0.079651	-0.11711	-0.12039	-0.049133	-0.013733	0.017776	-0.046921
-0.045929	-0.10635	0.021286	0.017471	-0.049438	0.052872	-0.021896	-0.012207	-0.023804	0.027847	-0.0099945	-0.062714	-0.051575	0.006485	-0.081253	-0.11017	-0.12016	-0.043869	-0.0057983	0.02121	-0.043488
-0.04425	-0.11238	0.0031281	0.018234	-0.037384	0.042191	-0.029678	-0.011063	-0.011826	0.034943	-0.014725	-0.066299	-0.041199	0.0054169	-0.090866	-0.12047	-0.12726	-0.046082	-0.0046539	0.024872	-0.031967
-0.04982	-0.10994	-0.015488	0.017929	-0.028152	0.025711	-0.035553	-0.013123	-0.0026703	0.035477	-0.011749	-0.061951	-0.034103	0.0028992	-0.092697	-0.13832	-0.13458	-0.042648	-0.0019836	0.015945	-0.027466
-0.056	-0.11436	-0.029297	0.027161	-0.025787	0.026474	-0.027237	-0.020447	-0.0038147	0.038147	-0.023193	-0.052719	-0.03273	0.0026703	-0.089798	-0.1226	-0.14053	-0.026093	0.0052643	0.0086975	-0.034332
-0.051651	-0.12245	-0.031281	0.036392	-0.027237	0.031967	-0.012283	-0.023804	-0.009079	0.045853	-0.024872	-0.042725	-0.031815	0.022049	-0.085373	-0.13374	-0.14389	-0.016403	0.019302	0.014191	-0.042496
-0.045395	-0.12329	-0.035553	0.040207	-0.031509	0.031128	-0.01091	-0.027466	-0.018997	0.049667	-0.024872	-0.038376	-0.025406	0.031357	-0.094986	-0.15388	-0.14511	-0.016022	0.022736	0.018387	-0.04425
-0.050735	-0.11604	-0.046692	0.050812	-0.023117	0.0071716	-0.024414	-0.032196	-0.023956	0.058517	-0.028915	-0.031586	-0.021362	0.04097	-0.10605	-0.16106	-0.14977	-0.025711	0.013428	0.026398	-0.041733
-0.057449	-0.10597	-0.04509	0.049057	-0.023651	-0.004425	-0.016632	-0.035095	-0.027237	0.069733	-0.021973	-0.023575	-0.024643	0.065155	-0.095062	-0.14992	-0.14946	-0.035095	0.00022888	0.039825	-0.032272
-0.058975	-0.096207	-0.036774	0.045929	-0.026474	-0.0033569	-0.022736	-0.041809	-0.020752	0.064468	-0.023117	-0.017776	-0.018234	0.065842	-0.086517	-0.14748	-0.14053	-0.045395	-0.016556	0.052109	-0.020447
-0.057907	-0.095596	-0.018158	0.049362	-0.023651	0.0069427	-0.028839	-0.042496	-0.018768	0.049438	-0.031052	-0.025177	-0.019684	0.050507	-0.089874	-0.12047	-0.12939	-0.048676	-0.029068	0.054779	-0.034637
-0.057907	-0.098572	-0.0069427	0.04982	-0.025635	0.017776	-0.028992	-0.037689	-0.021133	0.043335	-0.03273	-0.021591	-0.022888	0.062714	-0.10132	-0.13519	-0.12985	-0.04303	-0.024261	0.063477	-0.049973
-0.055389	-0.10208	-0.010605	0.053329	-0.027542	0.024796	-0.029373	-0.039902	-0.025253	0.035324	-0.022659	-0.019608	-0.029831	0.058975	-0.096283	-0.12451	-0.12962	-0.03624	-0.019684	0.056763	-0.058517
-0.07019	-0.10704	-0.0074768	0.042267	-0.022888	0.027618	-0.022736	-0.03067	-0.036087	0.037003	-0.019913	-0.01442	-0.035248	0.052261	-0.086136	-0.11734	-0.12894	-0.036392	-0.026779	0.052032	-0.061188
-0.08522	-0.11826	-0.009079	0.016327	-0.023499	0.020218	-0.02182	-0.021286	-0.051193	0.040359	-0.019836	-0.016479	-0.0383	0.050278	-0.079269	-0.12077	-0.1255	-0.038071	-0.022354	0.040131	-0.055389
-0.092773	-0.12314	-0.018158	-0.0074768	-0.028305	0.009613	-0.018387	-0.025024	-0.05188	0.043411	-0.016098	-0.010757	-0.041733	0.056915	-0.067673	-0.1355	-0.11749	-0.043259	-0.0093842	0.028076	-0.061035
-0.09903	-0.12421	-0.024261	-0.0177	-0.031357	0.0022125	-0.0043488	-0.031204	-0.042953	0.036316	-0.025101	-0.015259	-0.046844	0.064926	-0.068359	-0.13542	-0.11658	-0.04509	-0.0017548	0.022354	-0.067139
-0.098724	-0.12009	-0.039825	-0.0064087	-0.036087	-0.0077057	0.0065613	-0.038986	-0.03273	0.031967	-0.030975	-0.024872	-0.054016	0.065308	-0.064468	-0.14481	-0.11368	-0.037689	0.0058746	0.015564	-0.073471
-0.089188	-0.1046	-0.04776	-0.0015259	-0.02861	-0.026398	0.0021362	-0.030746	-0.029755	0.026245	-0.031586	-0.039825	-0.060196	0.065308	-0.060196	-0.15793	-0.1091	-0.033417	-0.0058746	0.013885	-0.067902
-0.077515	-0.091476	-0.054321	0.0013733	-0.01564	-0.034714	-0.011749	-0.021973	-0.026016	0.026016	-0.032959	-0.052795	-0.060043	0.07103	-0.059586	-0.16586	-0.10551	-0.028229	-0.022049	0.016479	-0.061111
-0.076599	-0.094604	-0.049057	-0.0031281	-0.017853	-0.022583	-0.0093079	-0.013504	-0.021286	0.01358	-0.039673	-0.059738	-0.056305	0.071716	-0.059891	-0.18913	-0.10307	-0.03334	-0.035324	0.017166	-0.056458
-0.077515	-0.10361	-0.036316	-0.0058746	-0.01976	-0.019989	0.0021362	-0.027313	-0.019684	-0.0016785	-0.03479	-0.053482	-0.056992	0.055008	-0.06279	-0.18753	-0.12772	-0.037994	-0.036316	0.020294	-0.059128
-0.086975	-0.11009	-0.022278	0.00083923	-0.020828	-0.014801	0.010071	-0.037079	-0.013504	-0.0059509	-0.027618	-0.055313	-0.054245	0.04303	-0.065613	-0.18806	-0.14725	-0.024338	-0.032196	0.019836	-0.067368
-0.096893	-0.11581	-0.024948	0.00045776	-0.02121	-0.0011444	0.013351	-0.026321	-0.017014	-0.016785	-0.021515	-0.063324	-0.053482	0.039749	-0.063019	-0.15991	-0.15343	-0.017471	-0.026093	0.018845	-0.068436
-0.099564	-0.11993	-0.028076	0.0032806	-0.019226	0.0084686	0.024796	-0.02388	-0.015488	-0.018845	-0.012436	-0.052109	-0.055771	0.039444	-0.061111	-0.13962	-0.1622	-0.019989	-0.016785	0.021286	-0.059433
-0.098038	-0.1223	-0.018768	0.0022125	-0.016174	0.016327	0.024567	-0.02121	-0.014954	-0.0055695	-0.017242	-0.03418	-0.067596	0.033951	-0.062332	-0.14732	-0.16487	-0.010376	-0.013275	0.032806	-0.054703
-0.095596	-0.12131	-0.018997	0.0067139	-0.015869	0.023727	0.029678	-0.022812	-0.026779	-0.0019836	-0.027924	-0.022049	-0.067825	0.036621	-0.074081	-0.13626	-0.15511	0.00099182	-0.012131	0.035172	-0.043411
-0.089493	-0.11063	-0.021896	0.022125	-0.020981	0.033493	0.032272	-0.030975	-0.041428	-0.0069427	-0.02861	-0.01297	-0.066071	0.043411	-0.083237	-0.14732	-0.14374	0.0079346	-0.008316	0.037003	-0.038452
-0.086288	-0.1075	-0.01564	0.02388	-0.028458	0.035019	0.03067	-0.032349	-0.041733	-0.005722	-0.011139	-0.018539	-0.075378	0.050354	-0.086136	-0.16563	-0.14153	0.0032043	0.0019836	0.038223	-0.036697
-0.081711	-0.10979	-0.010452	0.023193	-0.042343	0.036697	0.017853	-0.024261	-0.031204	-0.0071716	-0.0066376	-0.026398	-0.078278	0.053253	-0.094223	-0.16434	-0.13504	-0.0031281	0.0086212	0.046005	-0.047684
-0.0811	-0.10033	-0.0028229	0.020828	-0.042114	0.048447	0.01442	-0.020752	-0.026016	-0.0065613	-0.007019	-0.026093	-0.080643	0.060654	-0.093536	-0.17815	-0.12497	-0.0016785	0.0032806	0.050278	-0.05249
-0.083847	-0.090408	-0.0032806	0.013046	-0.036545	0.049896	0.0079346	-0.012589	-0.023346	0.0026703	-0.0016022	-0.023651	-0.087814	0.072937	-0.081329	-0.22293	-0.11345	-0.0075531	-0.0019836	0.049057	-0.054932
-0.091476	-0.093689	0.0028229	0.011139	-0.034866	0.044937	0.004425	-0.0074768	-0.021515	0.016403	-0.0041199	-0.019455	-0.085449	0.075989	-0.078506	-0.21683	-0.11925	-0.010986	0.00038147	0.052338	-0.049896
-0.088196	-0.095215	0.01564	0.007782	-0.038681	0.03334	0.012131	-0.0020599	-0.012131	0.02037	-0.0050354	-0.0036621	-0.070648	0.067825	-0.078201	-0.20798	-0.12497	-0.011444	0.013428	0.064011	-0.035934
-0.085526	-0.091858	0.029602	0.0047302	-0.041275	0.018005	0.016861	-0.001297	-0.0058746	0.024643	0.00030518	0.0071716	-0.069733	0.06134	-0.072327	-0.18867	-0.121	-0.019608	0.012131	0.069046	-0.024719
-0.08461	-0.084534	0.021515	0.0061798	-0.026093	0.0042725	0.021133	-0.0095367	-0.0062561	0.026169	0.0096893	0.011444	-0.066223	0.061111	-0.061874	-0.18196	-0.10796	-0.022659	0.0029755	0.060577	-0.017242
-0.093079	-0.075607	0.01564	0.0063324	-0.018539	-0.0028229	0.01915	-0.023117	-0.011444	0.0078583	0.016251	0.012054	-0.066452	0.06279	-0.046082	-0.18478	-0.1001	-0.029602	-0.00015259	0.046387	-0.020447
-0.098038	-0.078812	0.019684	-0.0036621	-0.010757	0.0069427	0.023651	-0.041351	-0.016174	-0.0033569	0.022049	0.01976	-0.06279	0.06134	-0.037155	-0.18021	-0.10086	-0.044556	0.0041199	0.029373	-0.023193
-0.089493	-0.085831	0.03624	0.0041962	-0.012741	0.017319	0.031586	-0.046692	-0.015564	-0.013199	0.021973	0.024414	-0.060883	0.066681	-0.046997	-0.16258	-0.10086	-0.054703	0.011902	0.019913	-0.029068
-0.080948	-0.098419	0.041428	0.012894	-0.014496	0.018692	0.029755	-0.042801	-0.022278	-0.021362	0.026703	0.018997	-0.05188	0.071564	-0.044861	-0.16304	-0.095062	-0.050964	0.012512	0.016022	-0.033646
-0.072327	-0.10406	0.042267	0.012054	-0.02182	0.018616	0.022125	-0.029068	-0.026474	-0.028763	0.033569	0.018692	-0.046539	0.085983	-0.038834	-0.14305	-0.089798	-0.046768	0.01442	0.0096893	-0.034714
-0.07225	-0.090714	0.043259	0.021439	-0.038757	0.017014	0.020676	-0.016479	-0.028458	-0.027466	0.035095	0.027771	-0.042801	0.092316	-0.032272	-0.14061	-0.084076	-0.05127	0.01976	0.012436	-0.033646
-0.06958	-0.087585	0.045547	0.027695	-0.043488	0.014572	0.028152	-0.017471	-0.026703	-0.020752	0.036697	0.026245	-0.037003	0.092163	-0.028458	-0.13802	-0.079803	-0.051498	0.03006	0.021667	-0.033112
-0.067825	-0.093918	0.0457	0.03479	-0.03479	0.0016022	0.021667	-0.0081635	-0.025864	-0.015488	0.02861	0.023041	-0.031281	0.091934	-0.027847	-0.11574	-0.086212	-0.047302	0.045929	0.018845	-0.030365
-0.075989	-0.11116	0.043182	0.046539	-0.019226	-0.007019	0.016174	0.0033569	-0.020447	-0.014343	0.020447	0.027695	-0.027161	0.091553	-0.014954	-0.11017	-0.08606	-0.046997	0.040359	0.015488	-0.036774
-0.085526	-0.11711	0.046387	0.048141	-0.0095367	-0.0086975	0.013275	0.0057983	-0.017929	-0.015793	0.02182	0.016937	-0.024643	0.084839	-0.014496	-0.12344	-0.092163	-0.048141	0.03067	0.017929	-0.040359
-0.087967	-0.11398	0.042801	0.057678	-0.0010681	-0.0055695	0.015106	-0.0065613	-0.014648	-0.017471	0.024796	-0.00076294	-0.022507	0.080872	-0.031662	-0.12428	-0.095444	-0.049515	0.025253	0.026093	-0.04097
-0.092392	-0.11307	0.02449	0.059891	0.00083923	-0.0036621	0.014267	-0.012054	-0.0089264	-0.013733	0.019913	-0.0087738	-0.028381	0.084763	-0.041656	-0.11009	-0.089722	-0.044098	0.023499	0.026321	-0.039368
-0.092468	-0.11147	0.009613	0.046616	-0.0012207	-0.0011444	0.0053406	-0.010757	-0.011215	-0.0067139	0.01976	-0.0094604	-0.040894	0.082169	-0.048599	-0.12527	-0.083771	-0.042191	0.024567	0.01442	-0.045624
-0.092316	-0.10345	-0.00030518	0.043411	0.0011444	-0.00099182	0.0041962	0.00091553	-0.025482	-0.01442	0.028915	-0.014114	-0.042191	0.079346	-0.061951	-0.1059	-0.086441	-0.048294	0.020294	0.0060272	-0.048141
-0.095062	-0.1017	-0.0089264	0.034027	0.00045776	-0.0051117	0.0032043	0.0093079	-0.039749	-0.017395	0.029678	-0.0084686	-0.038147	0.076294	-0.077286	-0.12283	-0.094528	-0.048218	0.015488	-0.0034332	-0.051117
-0.094757	-0.096436	-0.025024	0.031586	0.0041199	-0.010757	-0.0033569	0.020294	-0.047073	-0.012665	0.011444	0.0024414	-0.035858	0.077286	-0.074463	-0.12657	-0.10178	-0.044708	0.024033	-0.0031281	-0.052567
-0.089798	-0.097656	-0.036316	0.032806	-0.00015259	-0.0014496	0.007019	0.019302	-0.047684	-0.0093079	0.0034332	0.011597	-0.035477	0.086288	-0.062103	-0.11208	-0.10849	-0.052032	0.036469	-0.0052643	-0.051422
-0.07576	-0.092239	-0.048523	0.03006	-0.0043488	0.0061035	0.028458	0.029297	-0.036469	-0.0060272	-0.0038147	0.0013733	-0.029831	0.094299	-0.048065	-0.12497	-0.11688	-0.073547	0.031891	-0.0080872	-0.044861
-0.068512	-0.091629	-0.044327	0.033417	-0.011673	0.0034332	0.029755	0.028839	-0.016403	0.00053406	-0.0054932	-0.0041962	-0.027924	0.10277	-0.045547	-0.13474	-0.12482	-0.087128	0.018692	-0.0087738	-0.046463
-0.074005	-0.087967	-0.048981	0.037537	-0.022964	-0.012131	0.026932	0.020905	0.0036621	0.006485	-0.0011444	-0.0067139	-0.018845	0.10796	-0.043716	-0.12985	-0.12444	-0.097427	0.0055695	-0.007782	-0.040741
-0.069656	-0.08194	-0.048523	0.036545	-0.03006	-0.018005	0.031052	0.021896	-0.0021362	0.0079346	0.0041962	0.0035095	-0.0039673	0.10521	-0.026703	-0.14946	-0.11536	-0.09819	0.005188	-0.016632	-0.036469
-0.066681	-0.083008	-0.062256	0.029373	-0.019836	-0.029907	0.022507	0.027084	-0.017166	0.010223	0.0086212	0.021362	0.0083923	0.097733	-0.022507	-0.14259	-0.11627	-0.098953	0.0032806	-0.019226	-0.034485
-0.068207	-0.087662	-0.061188	0.025253	-0.0068665	-0.034027	0.010834	0.030365	-0.023041	0.020676	0.006485	0.030823	0.016708	0.097351	-0.020828	-0.13657	-0.11101	-0.11101	0.011978	-0.016861	-0.042496
-0.066223	-0.085068	-0.069275	0.030975	7.6294e-05	-0.030365	0.0086975	0.035629	-0.016251	0.033646	0.0059509	0.036087	0.014725	0.091629	-0.019608	-0.14809	-0.099335	-0.10979	0.010986	-0.012894	-0.055923
-0.063019	-0.078812	-0.11139	0.037155	-0.0019836	-0.025711	0.012512	0.037308	-0.010071	0.037994	0.010529	0.033188	0.0018311	0.098877	-0.025635	-0.13458	-0.095444	-0.10223	0.010147	-0.0019836	-0.055771
-0.056305	-0.068283	-0.13786	0.029831	0.0074005	-0.018463	0.011673	0.037918	-0.0093842	0.0457	0.0064087	0.034866	0.0023651	0.11604	-0.04097	-0.1355	-0.10529	-0.098495	0.0096893	-0.0069427	-0.055771
-0.056	-0.067596	-0.13	0.022888	0.010376	-0.0097656	0.0026703	0.047226	0.00022888	0.04364	0.0018311	0.034409	0.0089264	0.1239	-0.048218	-0.14664	-0.11932	-0.087738	0.0099945	-0.0067139	-0.055466
-0.057678	-0.075531	-0.11086	0.011368	0.011292	-0.0031281	-0.00053406	0.055008	0.01152	0.031815	-0.0054932	0.038757	0.00015259	0.1284	-0.049286	-0.15236	-0.13123	-0.087357	0.022354	-0.0081635	-0.057068
-0.059586	-0.080872	-0.087433	0.0015259	0.011902	-0.0070953	0	0.045624	0.021744	0.026855	-0.0071716	0.041733	-0.015488	0.13184	-0.046234	-0.1442	-0.13161	-0.087509	0.035248	-0.0083923	-0.053024
-0.055923	-0.087051	-0.059433	0.0086212	0.011444	-0.020294	0.0079346	0.038147	0.02327	0.027542	-0.009079	0.033875	-0.01503	0.14305	-0.029755	-0.12535	-0.12924	-0.086594	0.046997	-0.0021362	-0.050888
-0.05127	-0.08461	-0.043488	0.014038	0.00061035	-0.018463	0.0074005	0.035095	0.011215	0.032349	-0.016251	0.018234	-0.0080109	0.14282	-0.034409	-0.13176	-0.13275	-0.08606	0.051956	0.010147	-0.048599
-0.046768	-0.071564	-0.031662	0.012436	-0.0011444	-0.019302	0.0048065	0.032425	0.0072479	0.033722	-0.018234	0.0061798	-0.0043488	0.13023	-0.035477	-0.13191	-0.13107	-0.089264	0.043488	0.022278	-0.045319
-0.044556	-0.066223	-0.031204	0.012054	0.00061035	-0.017395	0.013351	0.032196	0.0032043	0.03273	-0.010071	0.012131	0.0018311	0.12314	-0.029221	-0.12741	-0.13123	-0.084915	0.037079	0.017014	-0.038223
-0.056381	-0.067444	-0.023422	0.012207	0.0010681	-0.01152	0.028458	0.031891	-0.0032043	0.034409	-0.0020599	0.014801	-0.0012207	0.11192	-0.025787	-0.11208	-0.13847	-0.078125	0.030289	0.0082397	-0.037766
-0.067825	-0.070801	-0.021133	0.016708	0.0041962	0.0029755	0.028915	0.026779	-0.0060272	0.031738	0.0061798	0.019379	-0.0032806	0.10109	-0.021057	-0.10002	-0.13954	-0.075455	0.030441	-0.003891	-0.042572
-0.057449	-0.077362	-0.02182	0.016556	0.009079	0.010452	0.031281	0.025406	-0.015106	0.027847	0.0093842	0.01564	0.0017548	0.10139	-0.012894	-0.11948	-0.12993	-0.082932	0.034409	-0.00045776	-0.048828
-0.03952	-0.079956	-0.027847	0.018921	0.0071716	0.0090027	0.042572	0.027695	-0.013885	0.018387	0.0069427	0.016708	0.01442	0.10582	-0.0066376	-0.14252	-0.12497	-0.087204	0.026855	0.013885	-0.05661
-0.042114	-0.087051	-0.031738	0.024872	0.0016785	0.0055695	0.062943	0.029373	-0.014343	0.0075531	-0.0021362	0.0098419	0.012741	0.1059	-0.007019	-0.14671	-0.12413	-0.076447	0.020828	0.023804	-0.062408
-0.051346	-0.098495	-0.026016	0.021362	0.0050354	0.0025177	0.059433	0.031738	-0.0069427	0.007782	-0.0012207	0.0035858	0.0016785	0.11131	0.0010681	-0.11665	-0.13145	-0.061493	0.01915	0.029984	-0.060196
-0.047989	-0.10536	-0.026016	0.015945	0.014954	0.0034332	0.044861	0.03685	0.0015259	0.015564	-0.00083923	0.0085449	-0.0087738	0.10994	-0.0020599	-0.10506	-0.1297	-0.063019	0.029907	0.028305	-0.06813
-0.041733	-0.1046	-0.03479	0.020599	0.018234	0.0010681	0.040665	0.039749	-0.012054	0.033188	-0.0015259	0.02861	-0.017624	0.10628	-0.0050354	-0.12642	-0.12794	-0.063477	0.041733	0.02182	-0.074539
-0.03273	-0.10437	-0.030441	0.022736	0.024719	0.012054	0.035324	0.039139	-0.023727	0.053864	-0.0069427	0.0354	-0.011368	0.10193	-0.010986	-0.13779	-0.12253	-0.068817	0.042801	0.014801	-0.073471
-0.031891	-0.1165	-0.019455	0.02121	0.023193	0.015411	0.024414	0.050507	-0.026779	0.059204	-0.01915	0.017319	-0.011444	0.088043	-0.0071716	-0.1519	-0.11841	-0.08728	0.054321	0.0012207	-0.063858
-0.052109	-0.11147	-0.011292	0.011215	0.0090027	0.017471	0.020447	0.057449	-0.034256	0.04631	-0.022202	0.0061035	-0.0060272	0.073318	-0.0026703	-0.15419	-0.12047	-0.095444	0.052032	-0.0040436	-0.061569
-0.060425	-0.097961	-0.0081635	0.0048828	-0.0035858	0.028687	0.027084	0.051804	-0.033569	0.036087	-0.015793	-0.0027466	0.0054932	0.0634	-0.010834	-0.15068	-0.11086	-0.10086	0.044632	-0.01152	-0.067062
-0.057678	-0.085907	0.009079	-0.005722	-0.012741	0.032501	0.024643	0.041656	-0.026169	0.036621	-0.011597	-0.010681	0.0085449	0.05806	-0.0080872	-0.1252	-0.1004	-0.098572	0.040665	-0.015945	-0.060577
-0.057144	-0.0811	0.0095367	-0.0058746	-0.0045013	0.028839	0.027161	0.035858	-0.015335	0.035858	-0.0086975	-0.0056458	0.0089264	0.059052	-0.01297	-0.10681	-0.10162	-0.099182	0.032959	-0.012436	-0.05127
-0.06134	-0.075684	0.0060272	-0.019836	-0.0061798	0.02182	0.021667	0.033264	-0.0049591	0.034256	-0.016785	0.0024414	0.011139	0.063324	-0.011368	-0.11414	-0.092392	-0.093689	0.021515	-0.012665	-0.041809
-0.057068	-0.070343	0.009613	-0.025024	-0.011673	0.024719	0.022964	0.030289	0.0040436	0.029373	-0.01915	0.007019	-0.00053406	0.066757	-0.0050354	-0.1133	-0.077057	-0.085831	0.023727	-0.0042725	-0.042038
-0.049286	-0.055313	0.019302	-0.028992	-0.020065	0.028534	0.030899	0.02739	0.013046	0.024719	-0.010452	-0.0010681	-0.038223	0.062714	0.0069427	-0.11513	-0.074997	-0.078583	0.037155	-0.0030518	-0.050278
-0.049973	-0.046844	0.025711	-0.032654	-0.01503	0.031662	0.029907	0.02182	0.012817	0.018234	-0.0050354	-7.6294e-05	-0.053787	0.057373	0.017319	-0.10941	-0.077057	-0.074387	0.045471	0.0048828	-0.052795
-0.052185	-0.046005	0.028992	-0.035629	-0.011673	0.033188	0.01976	0.011673	0.013504	0.019379	-0.0082397	0.0073242	-0.055618	0.055237	0.0072479	-0.11253	-0.079041	-0.080795	0.048523	0.010376	-0.06073
-0.046158	-0.04631	0.040665	-0.03006	-0.01091	0.028687	0.016937	0.015259	0.015869	0.018005	-0.0080109	0.0022125	-0.055695	0.062637	-0.0032043	-0.15732	-0.084152	-0.081482	0.044556	0.010376	-0.072556
-0.028076	-0.046768	0.037079	-0.029526	-0.013809	0.020447	0.018616	0.027924	0.0070953	0.010529	-0.011902	-0.0045776	-0.057907	0.065079	-0.0045013	-0.11803	-0.087433	-0.085983	0.043488	0.00068665	-0.076828
-0.019684	-0.041733	0.030975	-0.020447	-0.017395	0.0048828	0.013809	0.028534	-0.0010681	0.0081635	-0.012817	0.0019836	-0.05127	0.061569	-0.012894	-0.089569	-0.084686	-0.091171	0.036774	0.0037384	-0.060196
-0.017166	-0.033188	0.020981	-0.017319	-0.024796	-0.0087738	0.0055695	0.02449	-0.0075531	0.0046539	-0.002594	0.001297	-0.040054	0.055542	-0.019836	-0.12611	-0.089798	-0.086212	0.03746	0.010147	-0.046082
-0.028076	-0.023575	0.009613	-0.014191	-0.032272	-0.0081635	0.015106	0.03067	-0.0046539	0.0063324	0.0058746	-0.0045013	-0.019302	0.051956	-0.023651	-0.10811	-0.086517	-0.083694	0.036697	0.0075531	-0.04158
-0.035629	-0.018463	0.014572	-0.016327	-0.039749	-0.012589	0.028	0.029984	0.0030518	0.0048828	0.0061035	0.0018311	-0.011063	0.053406	-0.018311	-0.096741	-0.086517	-0.083008	0.029678	0.0034332	-0.040359
-0.033493	-0.024643	0.01915	-0.017548	-0.040436	-0.021973	0.031586	0.030441	0.0011444	0.00076294	-0.0035095	0.0055695	-0.0032043	0.049362	-0.017166	-0.093155	-0.08049	-0.087814	0.031891	0.0067139	-0.038452
-0.02388	-0.026627	0.024033	-0.026016	-0.039139	-0.021896	0.025101	0.038376	0.00061035	0.0081635	-0.0059509	0.0088501	-0.0048828	0.03334	-0.018082	-0.081711	-0.07103	-0.09491	0.041885	0.013504	-0.038834
-0.02121	-0.020599	0.020294	-0.034561	-0.043335	-0.0076294	0.030518	0.035477	0.00091553	0.0068665	-0.011292	0.018997	0.00099182	0.021896	-0.025101	-0.077972	-0.065384	-0.091171	0.045624	0.017624	-0.037308
-0.016785	-0.028839	0.0095367	-0.034027	-0.048599	0.008316	0.03952	0.031509	0.0038147	0.0077057	-0.023727	0.030746	0.0090027	0.024719	-0.026093	-0.075378	-0.069962	-0.089493	0.046158	0.027847	-0.047684
-0.014801	-0.045853	0.010834	-0.025253	-0.057755	0.013657	0.047607	0.030441	0.0076294	0.012283	-0.029449	0.045166	0.0080109	0.036469	-0.030518	-0.078812	-0.076065	-0.090179	0.045471	0.022812	-0.057373
-0.016022	-0.06218	0.019684	-0.012207	-0.071335	0.011826	0.047226	0.025711	0.0046539	0.0061798	-0.027771	0.039139	0.00083923	0.050888	-0.0354	-0.073318	-0.076904	-0.078659	0.0383	0.0070953	-0.05928
-0.017471	-0.065155	0.014801	7.6294e-05	-0.078278	0.012054	0.042725	0.032272	-0.0061035	-0.01236	-0.020065	0.028839	-0.0016785	0.054703	-0.043182	-0.063095	-0.087357	-0.078049	0.042496	-0.0013733	-0.059128
-0.018463	-0.06691	0.0048828	0.00038147	-0.077667	0.014267	0.046768	0.042572	-0.0011444	-0.026932	-0.017929	0.024643	-0.013123	0.040741	-0.044556	-0.070648	-0.1078	-0.064011	0.044022	-0.0030518	-0.060272
-0.025101	-0.071182	-0.0075531	-0.0034332	-0.074768	0.0103	0.053482	0.045319	0.0024414	-0.033798	-0.012131	0.029449	-0.01976	0.032883	-0.028534	-0.0457	-0.11864	-0.050659	0.053329	-0.0070953	-0.070801
-0.025787	-0.068893	-0.015411	-0.0036621	-0.060196	0.010605	0.058136	0.044174	-0.0099945	-0.037613	-0.013123	0.035629	-0.020218	0.043182	-0.019302	-0.051575	-0.11887	-0.0383	0.064926	-0.0053406	-0.072784
-0.022125	-0.052643	-0.014114	-0.0022125	-0.056	0.007019	0.066147	0.046616	-0.019073	-0.034332	-0.014801	0.046158	-0.015717	0.045013	-0.032654	-0.077896	-0.11688	-0.034714	0.069809	-0.014725	-0.070572
-0.019531	-0.03212	-0.0052643	0.0015259	-0.049133	0.013733	0.070801	0.042953	-0.024261	-0.035782	-0.010071	0.044327	-0.0048065	0.043488	-0.038681	-0.065002	-0.10925	-0.034714	0.072708	-0.0072479	-0.063553
-0.02037	-0.023499	0.0026703	-0.001297	-0.041656	0.012436	0.076523	0.037308	-0.02655	-0.040131	-0.0048828	0.034637	0.0019073	0.041428	-0.036926	-0.053711	-0.11078	-0.033417	0.070953	0.0074005	-0.052643
-0.021896	-0.018616	0.010147	-0.0054169	-0.036697	0.016708	0.079498	0.036545	-0.036926	-0.038528	-0.0067902	0.010071	0.0080109	0.040207	-0.041656	-0.070419	-0.11482	-0.037003	0.069427	0.016479	-0.049438
-0.032501	-0.013809	0.013275	-0.0047302	-0.034027	0.025711	0.073853	0.039673	-0.042343	-0.036087	-0.013046	-0.00091553	0.013885	0.034943	-0.041504	-0.089798	-0.11818	-0.047073	0.053635	0.015488	-0.049973
-0.03418	-0.025101	0.013275	-0.013733	-0.036774	0.026398	0.055008	0.041733	-0.034637	-0.035858	-0.018845	0.00083923	0.018234	0.031891	-0.042648	-0.076752	-0.11612	-0.067825	0.032654	0.027771	-0.059662
-0.040359	-0.028305	0.024414	-0.023193	-0.039978	0.036316	0.045013	0.050888	-0.021744	-0.038605	-0.02182	0.0028229	0.018539	0.033112	-0.048065	-0.067749	-0.10742	-0.080185	0.017624	0.03479	-0.059662
-0.045319	-0.028381	0.029678	-0.018539	-0.048981	0.043869	0.048447	0.042725	-0.014114	-0.037384	-0.021057	-0.0041199	0.027237	0.022888	-0.037155	-0.053253	-0.098267	-0.074158	0.011292	0.034409	-0.052872
-0.047989	-0.025177	0.031357	-0.015182	-0.056458	0.056686	0.045853	0.032043	-0.0067139	-0.036545	-0.015259	0.0035858	0.023575	0.017471	-0.033493	-0.048904	-0.098267	-0.072937	0.017166	0.040665	-0.049591
-0.040207	-0.020676	0.029907	-0.023041	-0.06012	0.068207	0.042953	0.030823	-0.0052643	-0.038986	-0.010376	0.0078583	0.028076	0.012436	-0.038376	-0.060349	-0.093079	-0.074692	0.012894	0.042191	-0.056839
-0.034485	-0.01709	0.019608	-0.028152	-0.053101	0.066147	0.053558	0.032043	-0.0099945	-0.033951	-0.011292	0.013199	0.033569	0.012436	-0.034027	-0.060654	-0.084763	-0.077591	0.0096893	0.045166	-0.058975
-0.025864	-0.0084686	0.016479	-0.021667	-0.048218	0.058899	0.066605	0.036011	-0.012436	-0.031509	-0.005722	0.025558	0.0354	0.016937	-0.036011	-0.068893	-0.075836	-0.075684	0.013885	0.052261	-0.059204
-0.0069427	-0.0067902	0.02449	-0.010757	-0.04921	0.055084	0.07225	0.040436	0.0032043	-0.031967	-0.0017548	0.033722	0.049896	0.023041	-0.049286	-0.087509	-0.074005	-0.069962	0.023727	0.052414	-0.065994
-0.0060272	-0.012589	0.028839	-0.0015259	-0.046005	0.046616	0.06424	0.045547	0.012894	-0.029831	0.0015259	0.021744	0.063553	0.02182	-0.058517	-0.065689	-0.065308	-0.061188	0.033951	0.059509	-0.069656
-0.013504	-0.014725	0.025558	-0.0034332	-0.043335	0.042114	0.053406	0.044632	0.0074768	-0.036011	-0.0074768	0.010529	0.076828	0.014725	-0.061569	-0.060654	-0.06073	-0.045853	0.023499	0.058975	-0.076599
-0.017548	-0.026245	0.034943	-0.012512	-0.03891	0.037994	0.052719	0.039978	0.0011444	-0.033188	-0.012665	0.01297	0.082779	0.02449	-0.059814	-0.077438	-0.060043	-0.041046	0.021133	0.056	-0.08728
-0.014038	-0.031128	0.055313	-0.0061035	-0.034714	0.027313	0.058441	0.032806	0.00099182	-0.030136	-0.012131	0.0177	0.083618	0.034409	-0.050507	-0.074081	-0.060196	-0.044327	0.025406	0.048676	-0.10147
-0.024719	-0.028152	0.066376	0.0061798	-0.038986	0.017624	0.062485	0.029831	0.0077057	-0.028458	-0.009613	0.022964	0.08934	0.025101	-0.037613	-0.08812	-0.055618	-0.049133	0.02243	0.033951	-0.10841
-0.038452	-0.023499	0.076752	-0.00091553	-0.036392	0.0032043	0.061111	0.031815	0.0011444	-0.02861	-0.01236	0.026779	0.090561	0.018539	-0.033722	-0.0811	-0.063553	-0.056152	0.024414	0.016632	-0.11154
-0.045013	-0.026245	0.08461	-0.011978	-0.035172	-0.0046539	0.067749	0.042038	-0.0028229	-0.028152	-0.0082397	0.039215	0.08606	0.013962	-0.028839	-0.048065	-0.088425	-0.07019	0.033875	-0.00068665	-0.10735
-0.041504	-0.032349	0.083084	-0.016937	-0.036316	0.0011444	0.075455	0.048141	-0.0019073	-0.027924	-0.0070953	0.039749	0.081787	0.010147	-0.031281	-0.041885	-0.10284	-0.083694	0.046158	0.0012207	-0.096283
-0.028915	-0.031815	0.084152	-0.016098	-0.032349	0.0076294	0.080872	0.046082	-0.0099182	-0.032501	-0.0054169	0.037155	0.082932	0.005722	-0.034866	-0.065689	-0.10254	-0.08728	0.046692	0.014267	-0.084
-0.022507	-0.029602	0.085373	-0.02121	-0.024033	0.020523	0.08316	0.049667	-0.033798	-0.033722	-0.0048065	0.040283	0.087128	-0.010757	-0.036316	-0.07225	-0.098038	-0.092468	0.053787	0.012054	-0.069962
-0.014877	-0.022888	0.088348	-0.028305	-0.027084	0.02243	0.089493	0.055847	-0.046692	-0.041199	-0.0032806	0.042343	0.078735	-0.022964	-0.040054	-0.037384	-0.094528	-0.094681	0.054932	0.0077057	-0.075607
-0.0021362	-0.024796	0.091858	-0.029526	-0.026245	0.016785	0.099716	0.062485	-0.049438	-0.048599	0.00022888	0.056763	0.071106	-0.022202	-0.041275	-0.029373	-0.088501	-0.089493	0.045242	0.014877	-0.083389
0.0046539	-0.040054	0.091553	-0.029373	-0.0093842	0.013199	0.10422	0.060654	-0.044708	-0.053253	0.0054932	0.050278	0.067673	-0.01358	-0.031891	-0.046768	-0.080338	-0.086517	0.044403	0.013199	-0.093842
0.0060272	-0.048141	0.096436	-0.026779	0.010834	0.0015259	0.11276	0.054779	-0.044022	-0.059128	0.00099182	0.042343	0.06279	-0.013428	-0.024643	-0.06691	-0.067215	-0.082474	0.041199	0.0067139	-0.09346
0.0024414	-0.055542	0.10391	-0.031967	0.010071	0.0035095	0.11871	0.059586	-0.035248	-0.052185	0.0016022	0.035477	0.069504	-0.011826	-0.03212	-0.052338	-0.063095	-0.075378	0.036087	0.010529	-0.08812
-0.016022	-0.055161	0.099945	-0.039368	0.0063324	0.010376	0.11787	0.064774	-0.030289	-0.042572	0.00083923	0.038147	0.080719	-0.0031281	-0.036774	-0.060577	-0.065155	-0.072937	0.038452	0.017166	-0.089722
-0.019531	-0.046463	0.088043	-0.051117	0.0058746	0.019608	0.11635	0.061646	-0.029221	-0.037155	-0.0089264	0.03746	0.08606	0.0066376	-0.031052	-0.068665	-0.063782	-0.068359	0.036316	0.015564	-0.09285
-0.019455	-0.051117	0.082397	-0.054855	0.0076294	0.025406	0.103	0.057602	-0.031509	-0.027008	-0.012665	0.038452	0.090103	0.011444	-0.028152	-0.052414	-0.066757	-0.07637	0.027313	0.013504	-0.095139
-0.015259	-0.052032	0.079651	-0.044403	0.0074005	0.033417	0.103	0.060043	-0.032959	-0.018845	-0.0068665	0.041046	0.077438	0.014267	-0.027618	-0.05249	-0.067825	-0.086136	0.018539	0.0087738	-0.10635
-0.015488	-0.041962	0.080032	-0.042267	0.01358	0.042725	0.09903	0.051193	-0.02739	-0.019379	-0.021896	0.042877	0.063324	0.013199	-0.022964	-0.031586	-0.066299	-0.086517	0.0056458	0.00022888	-0.10414
-0.018234	-0.027466	0.075073	-0.041046	0.023804	0.039673	0.09491	0.034943	-0.01915	-0.030365	-0.029068	0.037231	0.051346	0.011597	-0.012436	-0.024185	-0.072327	-0.0914	0.0021362	-0.0081635	-0.10025
-0.02327	-0.023041	0.064468	-0.035629	0.02594	0.029068	0.092621	0.029755	-0.012512	-0.02861	-0.022202	0.037308	0.04509	0.015335	-0.0053406	-0.043411	-0.087585	-0.099182	-7.6294e-05	-0.0074768	-0.10239
-0.028763	-0.025787	0.064011	-0.033035	0.026093	0.029221	0.088577	0.035477	-0.0091553	-0.023651	-0.020447	0.042267	0.047073	0.026703	-0.0010681	-0.034943	-0.097504	-0.094299	-0.011444	-0.0052643	-0.11017
-0.021439	-0.029449	0.053253	-0.023499	0.020447	0.034027	0.096741	0.052261	-0.010757	-0.017853	-0.019302	0.041428	0.061417	0.031509	0.0027466	-0.039444	-0.098877	-0.088654	-0.019684	-0.0047302	-0.12047
-0.0020599	-0.037384	0.035706	-0.0049591	0.0013733	0.038223	0.097198	0.058517	-0.014038	-0.011597	-0.014114	0.042267	0.069351	0.027618	0.002594	-0.018768	-0.10513	-0.090179	-0.010376	-0.011978	-0.11589
0.0091553	-0.031357	0.025101	-0.00030518	-0.0092316	0.035934	0.093384	0.058594	-0.018692	-0.0050354	-0.0054169	0.047455	0.05867	0.02388	-0.0048065	-0.00068665	-0.10506	-0.09407	-0.009079	-0.016708	-0.11086
0.0064087	-0.036774	0.017776	-0.0076294	-0.012436	0.046692	0.094528	0.059204	-0.01709	0.0074005	-0.0061798	0.054169	0.054016	0.022278	-0.0090027	-0.015488	-0.098114	-0.084991	-0.014496	-0.0080872	-0.11528
0.00045776	-0.049057	0.020905	0.0019836	-0.013351	0.052338	0.094223	0.059509	-0.0061035	0.0067139	-0.013123	0.055923	0.046692	0.024338	0.0028992	-0.025101	-0.09758	-0.076599	-0.021057	0.0035095	-0.10765
-0.012131	-0.040054	0.01915	0.0093079	-0.016327	0.051346	0.093231	0.065231	0.0034332	0.0091553	-0.021515	0.051193	0.034103	0.020676	-0.0077057	-0.023499	-0.084839	-0.08049	-0.022888	0.0092316	-0.094528
-0.023575	-0.032272	0.017014	0.0065613	-0.012283	0.04982	0.096893	0.072098	-0.0037384	0.010529	-0.024033	0.055313	0.028687	0.014343	-0.015106	-0.019913	-0.075684	-0.080719	-0.022888	-0.010605	-0.098114
-0.031204	-0.024643	0.0061035	-0.0023651	-0.0079346	0.056305	0.099945	0.066147	-0.00091553	0.021515	-0.024643	0.058975	0.039978	0.0099182	-0.020065	-0.036392	-0.067444	-0.068512	-0.031281	-0.023193	-0.10193
-0.038223	-0.022812	-0.0040436	-0.002594	0.0048065	0.053024	0.10323	0.061722	0.00038147	0.034409	-0.025864	0.05043	0.040436	0.010223	-0.027695	-0.050659	-0.071106	-0.069351	-0.035477	-0.019913	-0.11482
-0.039444	-0.016785	0.0065613	0.0015259	0.011826	0.053329	0.099258	0.058975	-0.0089264	0.031281	-0.02121	0.040207	0.047531	0.010147	-0.02739	-0.039291	-0.07988	-0.081253	-0.028992	-0.023651	-0.12787
-0.041733	-0.015488	0.018311	0.0040436	0.018463	0.044785	0.095139	0.067139	-0.0080872	0.013809	-0.018921	0.041656	0.053253	0.006485	-0.029221	-0.014801	-0.071106	-0.095749	-0.022659	-0.016022	-0.1368
-0.033875	-0.011063	0.021667	-0.0020599	0.017242	0.040741	0.094147	0.068054	-0.019989	-0.0061798	-0.014801	0.043564	0.049362	0.0046539	-0.027313	-0.025101	-0.069046	-0.10254	-0.013351	-0.0089264	-0.12794
-0.023193	-0.011063	0.023575	-0.010147	0.0091553	0.040436	0.092468	0.074844	-0.033035	-0.015793	-0.010071	0.040512	0.055542	-0.0018311	-0.017624	-0.026245	-0.071564	-0.10368	0.0016785	-0.0022125	-0.11612
-0.024033	-0.0061798	0.024796	-0.0042725	-0.0018311	0.037766	0.084763	0.068283	-0.027161	-0.02594	-0.010529	0.043259	0.072632	-0.0053406	-0.016022	-0.041275	-0.067673	-0.097275	-0.0051117	-0.0048065	-0.11726
-0.020142	-0.0019836	0.032272	0.00038147	-0.017395	0.03891	0.076981	0.04715	-0.016632	-0.035934	-0.0098419	0.058212	0.084	-0.018539	-0.017014	-0.046005	-0.063019	-0.093613	-0.017166	-0.0091553	-0.11429
-0.0099182	-0.0038147	0.042114	0.0028229	-0.028763	0.040283	0.074692	0.04364	-0.0068665	-0.044098	-0.0071716	0.06134	0.084915	-0.029068	-0.0069427	-0.042648	-0.053101	-0.087967	-0.025787	-0.008316	-0.10429
-0.005722	-0.0077057	0.044937	-0.0010681	-0.043259	0.039597	0.07103	0.041046	0.0048828	-0.050049	-0.012436	0.05127	0.078049	-0.030212	-0.0032043	-0.040741	-0.051346	-0.090637	-0.026932	-0.0020599	-0.085983
-0.0062561	0.001297	0.048599	0.0054169	-0.043869	0.035858	0.06279	0.043564	0.0057983	-0.051422	-0.013275	0.038376	0.080795	-0.026703	-0.00083923	-0.054398	-0.053329	-0.083618	-0.019455	-0.00045776	-0.075226
0.0034332	0.010681	0.050964	0.0055695	-0.035629	0.040283	0.058823	0.05043	0	-0.044479	-0.013351	0.039368	0.089569	-0.03273	0.0014496	-0.072021	-0.055161	-0.072174	-0.015182	0.0050354	-0.075989
0.013733	0.015869	0.049133	-0.0010681	-0.040131	0.034943	0.066376	0.04776	0.0042725	-0.03952	-0.0046539	0.047607	0.096664	-0.035248	0.0039673	-0.049057	-0.06218	-0.062027	-0.0099182	0.013809	-0.081787
0.015869	0.023956	0.047302	-0.010986	-0.049896	0.031281	0.062714	0.042267	0.010605	-0.04631	-0.004425	0.054779	0.10315	-0.037766	0.0030518	-0.040436	-0.066147	-0.067749	-0.0099945	0.02533	-0.084763
0.01297	0.036316	0.043106	-0.017624	-0.043335	0.036392	0.054626	0.039444	0.010071	-0.041275	-0.0099182	0.055466	0.112	-0.027771	0.013351	-0.037155	-0.07225	-0.073013	-0.023575	0.03479	-0.078659
0.011826	0.05127	0.046997	-0.017166	-0.037689	0.043869	0.051346	0.020523	0.016479	-0.042877	-0.010376	0.058823	0.11253	-0.015564	0.022354	-0.047607	-0.08194	-0.072556	-0.028915	0.041122	-0.063248
0.016251	0.057068	0.055466	-0.016937	-0.041962	0.045929	0.04425	0.010452	0.020218	-0.047226	-0.0052643	0.063629	0.10345	-0.0063324	0.015564	-0.032196	-0.093765	-0.078125	-0.029831	0.047989	-0.045013
0.02121	0.063553	0.057602	-0.020447	-0.037994	0.0383	0.041428	0.0059509	0.026245	-0.048065	-0.0090027	0.066986	0.095062	-0.005188	0.011292	-0.028915	-0.094986	-0.077972	-0.035553	0.047455	-0.035782
0.022888	0.06813	0.060806	-0.02739	-0.030899	0.036926	0.044937	0.0027466	0.032349	-0.045776	-0.010986	0.064011	0.093536	-0.010452	0.014191	-0.03891	-0.088654	-0.069656	-0.039063	0.043869	-0.032272
0.01976	0.073471	0.064011	-0.02037	-0.025024	0.046463	0.050278	0.0020599	0.023956	-0.050964	-0.011215	0.042648	0.091324	-0.0099182	0.016327	-0.038757	-0.09201	-0.074234	-0.040512	0.0383	-0.026245
0.011139	0.074158	0.05928	-0.014648	-0.02655	0.055618	0.061951	0.010986	0.0089264	-0.059052	-0.0074768	0.027313	0.076752	-0.009079	0.011826	-0.030594	-0.10399	-0.07782	-0.045471	0.040207	-0.02655
-0.0021362	0.069351	0.061951	-0.00076294	-0.028305	0.059204	0.065689	0.0177	-0.011749	-0.065613	-0.0015259	0.025024	0.076523	-0.010223	0.0053406	-0.032425	-0.10399	-0.080643	-0.048141	0.036392	-0.03006
-0.016403	0.072479	0.062027	0.0093079	-0.034027	0.056381	0.062714	0.020142	-0.036774	-0.058517	0.006485	0.029678	0.084763	-0.0093079	0.0062561	-0.035782	-0.10612	-0.090256	-0.045471	0.033951	-0.033951
-0.025482	0.071793	0.054169	0.013428	-0.036087	0.057602	0.058899	0.020905	-0.050659	-0.057068	0.00053406	0.036163	0.089798	-0.0023651	0.0082397	-0.041275	-0.10681	-0.085907	-0.040359	0.02655	-0.034637
-0.035706	0.068359	0.061188	0.01503	-0.036621	0.059433	0.063477	0.028076	-0.049591	-0.057373	-0.0038147	0.043259	0.098267	0.0013733	0.0025177	-0.046082	-0.10017	-0.077362	-0.031891	0.027695	-0.025406
-0.035858	0.065002	0.076447	0.01091	-0.042114	0.071106	0.073395	0.028	-0.052948	-0.061569	0.00091553	0.044937	0.087738	-0.0062561	-0.011444	-0.054626	-0.098495	-0.072784	-0.030365	0.034103	-0.024567
-0.029373	0.05394	0.075836	0.017929	-0.032578	0.072556	0.078964	0.027313	-0.055771	-0.070419	0.0051117	0.043716	0.071716	-0.0072479	-0.024948	-0.060501	-0.10391	-0.086365	-0.037231	0.036469	-0.030899
-0.032272	0.046005	0.072861	0.019379	-0.034027	0.06279	0.075684	0.033951	-0.050507	-0.06752	0.0081635	0.042038	0.061264	-0.0094604	-0.034409	-0.063553	-0.10941	-0.10796	-0.042191	0.040436	-0.033798
-0.041275	0.047302	0.064163	0.0069427	-0.045166	0.051956	0.074844	0.029984	-0.051575	-0.066452	0.0068665	0.03891	0.054169	-0.014572	-0.058517	-0.057831	-0.10529	-0.11383	-0.047913	0.047836	-0.035324
-0.046463	0.044937	0.05806	0.0035858	-0.049591	0.035858	0.064316	0.023041	-0.029221	-0.069504	0.0061035	0.039902	0.046997	-0.019836	-0.056992	-0.045242	-0.083084	-0.10262	-0.046539	0.048218	-0.048218
-0.052567	0.049438	0.055618	0.007019	-0.047073	0.030212	0.051498	0.016556	-0.01976	-0.067444	0.0037384	0.035858	0.046997	-0.023422	-0.05394	-0.039291	-0.071411	-0.091705	-0.042419	0.042191	-0.069199
-0.061188	0.067062	0.055161	0.0020599	-0.043259	0.040512	0.053711	0.013428	-0.038834	-0.07103	0.0043488	0.035172	0.050735	-0.03006	-0.056686	-0.045242	-0.076218	-0.093765	-0.051422	0.04631	-0.087662
-0.060349	0.074921	0.060806	-0.017853	-0.042038	0.060806	0.058594	0.011444	-0.047073	-0.065231	0.0074768	0.038452	0.051498	-0.038376	-0.054703	-0.049973	-0.070419	-0.093079	-0.060577	0.051651	-0.093002
-0.060043	0.07019	0.065613	-0.03418	-0.035782	0.06752	0.05661	0.0035858	-0.050583	-0.050507	0.010071	0.043945	0.048447	-0.033951	-0.043259	-0.054703	-0.063477	-0.083847	-0.063782	0.05249	-0.087814
-0.054932	0.070648	0.062943	-0.0457	-0.018387	0.063095	0.053177	-0.0015259	-0.052261	-0.047379	0.0070953	0.04425	0.04982	-0.039139	-0.026245	-0.043793	-0.062256	-0.080643	-0.058899	0.061035	-0.096664
-0.041275	0.082626	0.069962	-0.055847	-0.0066376	0.055771	0.041504	-0.001297	-0.049667	-0.046234	-0.0018311	0.051498	0.055923	-0.042419	-0.012436	-0.034714	-0.049133	-0.072098	-0.050201	0.065994	-0.10567
-0.025558	0.092087	0.065308	-0.063858	0.0055695	0.052185	0.031357	0.0016785	-0.050201	-0.044403	-0.0012207	0.061493	0.042725	-0.041428	0.0010681	-0.041428	-0.048065	-0.067139	-0.035095	0.067596	-0.10307
-0.023956	0.1004	0.060806	-0.068588	0.01564	0.05867	0.029984	-0.00091553	-0.050659	-0.041733	-0.0033569	0.071564	0.037155	-0.034485	0.0025177	-0.055084	-0.046082	-0.069733	-0.028305	0.060806	-0.097885
-0.025101	0.10826	0.060272	-0.059052	0.010834	0.071411	0.033646	-0.0049591	-0.053558	-0.028534	-0.0030518	0.077438	0.035553	-0.024185	0.00076294	-0.070801	-0.048599	-0.071869	-0.03212	0.051117	-0.099335
-0.039902	0.1075	0.06424	-0.052261	0.0053406	0.073547	0.029373	0.0016022	-0.054092	-0.018921	-0.0048828	0.083618	0.044174	-0.027008	0.0038147	-0.067139	-0.056305	-0.067596	-0.044022	0.041199	-0.10559
-0.05394	0.11833	0.066071	-0.043488	0.0033569	0.061417	0.027542	0.0063324	-0.046463	-0.018082	-0.0049591	0.095596	0.047226	-0.031967	0.00045776	-0.048752	-0.061111	-0.059662	-0.048904	0.034409	-0.10742
-0.062866	0.1223	0.063477	-0.035629	0.010757	0.055466	0.02327	0.021973	-0.040665	-0.022354	-0.00068665	0.097809	0.048752	-0.036316	-0.0048065	-0.044479	-0.059814	-0.058746	-0.052719	0.03418	-0.10231
-0.062943	0.1252	0.068512	-0.031433	0.010757	0.047607	0.020523	0.019836	-0.0383	-0.02739	0.011292	0.089417	0.052872	-0.033112	-0.01091	-0.036545	-0.065689	-0.060425	-0.048599	0.032272	-0.088882
-0.06485	0.12955	0.068207	-0.028152	0.0053406	0.050735	0.028	0.013962	-0.033493	-0.030518	0.017395	0.089951	0.051041	-0.016403	-0.015717	-0.04364	-0.065842	-0.060806	-0.043106	0.035858	-0.081558
-0.073013	0.12657	0.066986	-0.029144	0.0053406	0.054779	0.033569	0.0048065	-0.02655	-0.035095	0.016556	0.092773	0.048218	0.00030518	-0.010986	-0.03624	-0.075226	-0.063019	-0.038452	0.042267	-0.084534
-0.076523	0.11505	0.065765	-0.039139	0.0028992	0.056534	0.041656	0.012054	-0.033951	-0.038071	0.020447	0.094757	0.053482	0.0064087	-0.0074005	-0.029373	-0.081406	-0.061874	-0.040207	0.044632	-0.083389
-0.069809	0.090714	0.068283	-0.04921	-0.0077057	0.065384	0.0383	0.017471	-0.041656	-0.035858	0.02182	0.089188	0.057449	0.010376	-0.0051117	-0.037613	-0.077209	-0.064621	-0.048447	0.02533	-0.069351
-0.055237	0.074768	0.073776	-0.044785	-0.0093079	0.068283	0.023422	0.022812	-0.038757	-0.029755	0.020294	0.076523	0.050125	0.0038147	-0.0077057	-0.048752	-0.081024	-0.071106	-0.047989	0.0016785	-0.04982
-0.049057	0.062256	0.083237	-0.044174	-0.0037384	0.058975	0.022354	0.029755	-0.031891	-0.023422	0.012131	0.059662	0.045319	-0.0093079	-0.00045776	-0.061569	-0.082779	-0.076218	-0.037155	-0.0043488	-0.043716
-0.046158	0.056	0.085831	-0.042648	-0.0062561	0.043106	0.020218	0.026093	-0.031967	-0.02739	-0.0022125	0.052567	0.050964	-0.02121	0.0032806	-0.04097	-0.079422	-0.079041	-0.032654	-0.00015259	-0.04715
-0.043259	0.056534	0.091095	-0.040894	-0.0070953	0.036316	0.016785	0.014725	-0.040436	-0.027466	-0.0054932	0.056076	0.046539	-0.010834	0.011673	-0.031052	-0.07576	-0.079956	-0.0354	0.0012207	-0.044556
-0.044479	0.06752	0.092316	-0.041046	-0.0025177	0.031509	0.019531	0.0099182	-0.050049	-0.021286	0	0.061874	0.040894	-0.0060272	0.032654	-0.054703	-0.077209	-0.078812	-0.035248	-0.011292	-0.039444
-0.048294	0.061264	0.094452	-0.039139	-0.0076294	0.031509	0.02388	0.0068665	-0.05722	-0.017166	0.0036621	0.065994	0.043335	-0.0091553	0.044861	-0.037155	-0.071259	-0.077896	-0.033646	-0.02388	-0.038147
-0.046616	0.059128	0.092087	-0.03418	-0.024567	0.035324	0.012512	-0.0038147	-0.06813	-0.017242	0.0054169	0.070953	0.042191	-0.0073242	0.04631	-0.044327	-0.063171	-0.068817	-0.031357	-0.029297	-0.035477
-0.038528	0.054703	0.087357	-0.025406	-0.028839	0.036316	0.0042725	-0.020905	-0.068054	-0.0177	0.011673	0.082626	0.037537	-0.010376	0.033112	-0.059509	-0.047989	-0.066071	-0.021591	-0.029068	-0.041199
-0.033722	0.057831	0.08812	-0.014267	-0.028915	0.039291	-0.0032806	-0.031433	-0.072708	-0.0064087	0.018005	0.095291	0.047684	-0.011978	0.021515	-0.073471	-0.043793	-0.061264	-0.0097656	-0.022659	-0.041122
-0.021515	0.052948	0.091171	-0.027542	-0.026093	0.05249	-0.01297	-0.039215	-0.077591	-0.0019836	0.022964	0.088654	0.059357	-0.011978	0.016937	-0.054932	-0.05249	-0.064468	-0.0088501	-0.018845	-0.041122
-0.014954	0.050735	0.097885	-0.046082	-0.021896	0.057297	-0.017014	-0.039673	-0.07637	-0.0028229	0.029221	0.074921	0.056992	-0.0061798	0.015564	-0.046158	-0.065231	-0.06279	-0.010529	-0.023117	-0.042648
-0.015335	0.051651	0.093918	-0.054016	-0.017471	0.055695	-0.014496	-0.036392	-0.077133	-0.0080109	0.032501	0.082169	0.052032	0.0035095	0.029602	-0.081329	-0.08873	-0.062485	-0.019608	-0.022049	-0.032883
-0.033112	0.04425	0.080643	-0.05394	-0.011139	0.050507	-0.018921	-0.039291	-0.07103	-0.018463	0.034103	0.086823	0.044861	0.0015259	0.033875	-0.091858	-0.10963	-0.058594	-0.022278	-0.021896	-0.028305
-0.041046	0.043411	0.059891	-0.054703	-0.010223	0.039673	-0.021515	-0.032043	-0.062256	-0.030212	0.045013	0.086212	0.036926	0.00099182	0.017624	-0.072479	-0.12558	-0.054626	-0.022125	-0.031891	-0.026779
-0.048141	0.047455	0.041809	-0.042343	-0.011063	0.023041	-0.024567	-0.021286	-0.065765	-0.026245	0.058899	0.074463	0.039291	0.0035095	0.0067902	-0.066147	-0.11909	-0.057526	-0.020752	-0.035477	-0.024567
-0.050507	0.056229	0.039368	-0.018311	0.0012207	0.020676	-0.033951	-0.020599	-0.065231	-0.024185	0.065613	0.05394	0.044022	0.0074768	0.0013733	-0.077896	-0.11024	-0.057144	-0.015259	-0.035172	-0.028763
-0.055237	0.070496	0.026169	-0.018005	0.01091	0.026703	-0.040741	-0.013123	-0.065384	-0.025101	0.058136	0.036316	0.04631	0.020294	0.0026703	-0.089951	-0.099411	-0.060654	-0.0057983	-0.03067	-0.036316
-0.053406	0.080795	0.013046	-0.021362	0.018997	0.032883	-0.037231	-0.0029755	-0.063553	-0.029221	0.044403	0.026627	0.029907	0.023575	0.0088501	-0.083923	-0.090179	-0.067825	0.0035858	-0.028152	-0.041275
-0.047531	0.083694	0.010757	-0.021286	0.014877	0.034637	-0.027313	0.00015259	-0.063629	-0.021286	0.041122	0.026703	0.020752	0.021667	0.015869	-0.070877	-0.089645	-0.073547	0.0094604	-0.022125	-0.041504
-0.047455	0.081863	0.0086975	-0.016403	0.0041962	0.040588	-0.018311	0.00068665	-0.059052	-0.0093079	0.04715	0.036316	0.025558	0.014725	0.016785	-0.079498	-0.080109	-0.075378	0.0050354	-0.020752	-0.051041
-0.041962	0.084	-0.00030518	-0.015564	-0.00022888	0.035477	-0.016632	-0.018921	-0.049667	-0.0077057	0.050507	0.048218	0.034714	0.0035858	0.016251	-0.0737	-0.076523	-0.077133	0.0018311	-0.021896	-0.060959
-0.039902	0.09285	0.0033569	-0.017548	-0.00068665	0.031738	-0.022202	-0.033951	-0.046463	-0.012589	0.04921	0.056839	0.043259	0.0018311	0.013733	-0.047302	-0.085449	-0.093307	-0.012283	-0.015945	-0.057678
-0.047455	0.09407	0.0078583	-0.022736	-0.0025177	0.021286	-0.027084	-0.044403	-0.039139	-0.020828	0.035019	0.066986	0.037537	-0.0065613	0.014191	-0.034866	-0.078049	-0.10506	-0.031662	-0.0087738	-0.06134
-0.050735	0.098038	0.01358	-0.011826	-0.0037384	0.029526	-0.026855	-0.053101	-0.037537	-0.024185	0.024033	0.077133	0.032578	-0.0017548	0.0084686	-0.05127	-0.066452	-0.10719	-0.044174	0.0047302	-0.072556
-0.057144	0.10902	0.018997	0.0053406	-0.0097656	0.024719	-0.028458	-0.055084	-0.037231	-0.029755	0.012665	0.072708	0.037537	-0.00083923	-0.0013733	-0.077591	-0.059738	-0.10353	-0.049133	0.010681	-0.08255
-0.060043	0.11696	0.02388	0.0054932	-0.0036621	0.014954	-0.022812	-0.051346	-0.030518	-0.035553	0.012207	0.062561	0.030212	0.0043488	-0.0054932	-0.087128	-0.053711	-0.096588	-0.051956	0.017319	-0.085526
-0.06279	0.12001	0.020828	0.00030518	0.0035858	0.013809	-0.025711	-0.048904	-0.027466	-0.038452	0.016098	0.069962	0.026093	0.017166	-0.0039673	-0.089798	-0.056763	-0.086746	-0.053406	0.032272	-0.087738
-0.063705	0.1181	0.021057	-0.012207	-0.001297	0.011673	-0.028076	-0.024948	-0.023651	-0.03067	0.03952	0.081787	0.033112	0.030441	-0.0010681	-0.096207	-0.059967	-0.088425	-0.046539	0.047836	-0.079575
-0.060043	0.11665	0.024414	-0.024185	-0.007019	0.020752	-0.02594	-0.013809	-0.018768	-0.016556	0.037155	0.088806	0.033951	0.031128	-0.00076294	-0.10368	-0.059967	-0.07637	-0.037537	0.050125	-0.070724
-0.055313	0.12192	0.026321	-0.027466	0.00091553	0.03891	-0.019226	-0.028152	-0.017929	-0.0068665	0.023651	0.0737	0.022583	0.02449	0.0080872	-0.10796	-0.069962	-0.069427	-0.028992	0.052414	-0.070267
-0.051498	0.12695	0.028229	-0.026093	0.01236	0.043335	-0.013351	-0.032959	-0.016327	0.0033569	0.022583	0.052338	0.026703	0.028076	0.011826	-0.10513	-0.081482	-0.074692	-0.016708	0.05928	-0.075378
-0.044861	0.12619	0.03334	-0.024338	0.00099182	0.042419	-0.01236	-0.030899	-0.015564	0.0074005	0.025101	0.044785	0.038681	0.024414	0.01152	-0.10353	-0.085983	-0.074997	-0.014725	0.070267	-0.079422
-0.039139	0.13458	0.038452	-0.020447	-0.015106	0.042114	-0.024796	-0.023727	-0.017548	0.017242	0.024643	0.046005	0.049286	0.018616	0.017471	-0.10765	-0.090256	-0.084152	-0.020294	0.072098	-0.071335
-0.035553	0.13573	0.045624	-0.0066376	-0.020218	0.045547	-0.039291	-0.01709	-0.019302	0.028152	0.026245	0.044174	0.050201	0.022507	0.0065613	-0.087357	-0.08522	-0.10033	-0.025253	0.063934	-0.067139
-0.037231	0.12642	0.058365	-0.0022125	-0.019989	0.048904	-0.039063	0.0050354	-0.015488	0.036621	0.021057	0.041733	0.054245	0.023651	0.0034332	-0.077896	-0.073929	-0.11368	-0.018997	0.062485	-0.072403
-0.033417	0.1194	0.068054	0.0064087	-0.016785	0.063019	-0.048447	0.021744	-0.016861	0.023499	0.023117	0.045624	0.054855	0.013733	0.00091553	-0.087204	-0.056229	-0.11429	-0.0079346	0.061874	-0.084381
-0.019379	0.11902	0.068512	0.022812	-0.01503	0.071793	-0.056992	0.030594	-0.02182	0.0085449	0.025787	0.047913	0.059509	0.013046	0.0032806	-0.087204	-0.047226	-0.11246	-0.0053406	0.059509	-0.103
-0.018463	0.11917	0.063705	0.029755	-0.0055695	0.066071	-0.059662	0.03685	-0.018387	0.00083923	0.023041	0.058975	0.059586	0.01564	0.0047302	-0.091629	-0.052032	-0.10658	0.00099182	0.048828	-0.10956
-0.020218	0.11375	0.06424	0.034332	0.0047302	0.051041	-0.067062	0.042725	-0.01564	-0.0057983	0.019379	0.066071	0.051651	0.023575	-0.0091553	-0.09079	-0.065918	-0.096664	0.0042725	0.041733	-0.11215
-0.013809	0.10796	0.067749	0.039063	0.016098	0.035934	-0.066528	0.048752	-0.021973	-0.010147	0.02861	0.063095	0.042572	0.032654	-0.016708	-0.094604	-0.07019	-0.10139	0.00083923	0.038147	-0.10948
-0.020218	0.10574	0.064468	0.034714	0.021667	0.022812	-0.085907	0.06134	-0.023804	-0.0043488	0.034409	0.053482	0.029373	0.035477	-0.018692	-0.090256	-0.06073	-0.099258	-0.0042725	0.042953	-0.10391
-0.02861	0.10574	0.058289	0.031281	0.024261	0.016022	-0.10338	0.069962	-0.017624	0.0022888	0.035477	0.046082	0.035324	0.036087	-0.027695	-0.089111	-0.046844	-0.093536	-0.0092316	0.060349	-0.10193
-0.032043	0.11093	0.053101	0.040131	0.020752	0.011902	-0.088806	0.062332	-0.029984	0.0020599	0.032272	0.037231	0.04921	0.035629	-0.02327	-0.081329	-0.041428	-0.10429	-0.0065613	0.050278	-0.09407
-0.033875	0.12383	0.048981	0.042725	0.015106	0.011139	-0.079117	0.046997	-0.057144	-0.0040436	0.024567	0.038986	0.062103	0.025711	-0.014038	-0.074615	-0.040207	-0.10941	-0.0031281	0.042267	-0.087967
-0.030518	0.13962	0.053024	0.038071	0.020523	0.021057	-0.079651	0.029831	-0.06546	0.00061035	0.016174	0.030975	0.057983	0.021133	-0.0103	-0.077591	-0.041809	-0.1107	-0.0048065	0.047226	-0.08873
-0.040665	0.14259	0.048141	0.038986	0.021591	0.035858	-0.079041	0.022125	-0.071106	0.004425	0.012283	0.027084	0.051041	0.020981	-0.010071	-0.077438	-0.03952	-0.11757	-0.003891	0.051117	-0.083237
-0.048218	0.14282	0.046234	0.04715	0.014038	0.039749	-0.081177	0.023422	-0.066605	0.0034332	0.01915	0.036469	0.058975	0.018845	-0.0075531	-0.085526	-0.025177	-0.12917	-0.0080109	0.054855	-0.082321
-0.043488	0.14709	0.055084	0.054626	0.01976	0.047684	-0.072174	0.02388	-0.063629	0.0041962	0.024719	0.043488	0.06752	0.022354	0.00045776	-0.089188	-0.018845	-0.1265	-0.0050354	0.05127	-0.092163
-0.029678	0.15121	0.059509	0.050354	0.028763	0.061417	-0.069656	0.029602	-0.072021	0.0029755	0.032272	0.049591	0.063858	0.022736	0.0079346	-0.081787	-0.026016	-0.11871	0.0022888	0.02861	-0.099182
-0.020828	0.14091	0.057526	0.044327	0.034866	0.074844	-0.071487	0.037003	-0.079727	0.0048065	0.032806	0.058899	0.049057	0.022278	0.016098	-0.05806	-0.022507	-0.11826	-0.00091553	0.0016785	-0.10918
-0.0017548	0.14305	0.059204	0.042114	0.033569	0.071106	-0.069885	0.03479	-0.082932	0.0039673	0.032959	0.0634	0.039597	0.03067	0.017853	-0.082703	-0.020599	-0.11612	0.00076294	-0.0031281	-0.11986
0.0093079	0.13397	0.072098	0.041733	0.032578	0.058899	-0.072708	0.036163	-0.077896	-0.002594	0.032425	0.062103	0.036545	0.03334	0.012589	-0.10201	-0.015564	-0.11635	0.0031281	0.00076294	-0.12215
-0.0022125	0.12924	0.062714	0.042877	0.022812	0.048676	-0.075073	0.034866	-0.088272	-0.006485	0.030975	0.06134	0.030746	0.038681	0.011673	-0.094376	-0.011749	-0.1178	-0.00038147	0.015564	-0.11124
-0.0045776	0.11795	0.045242	0.053329	0.010071	0.03624	-0.072784	0.028305	-0.10002	-0.02182	0.016479	0.074463	0.023193	0.031052	0.012283	-0.085831	0.0018311	-0.11154	-0.0049591	0.018692	-0.11314
0.0021362	0.10742	0.037155	0.051346	0.0090027	0.040817	-0.07309	0.017471	-0.10002	-0.031128	0.016098	0.082779	0.015259	0.020142	0.020523	-0.068436	0.0068665	-0.10101	0.00038147	0.021973	-0.11513
-0.0021362	0.087585	0.030823	0.046005	0.0060272	0.04509	-0.074997	0.017319	-0.10193	-0.028	0.021286	0.078354	0.004425	0.014801	0.030136	-0.071182	0.00053406	-0.10269	0.016861	0.014496	-0.10887
-0.013123	0.084915	0.030136	0.042191	0.0082397	0.045013	-0.073166	0.023346	-0.11215	-0.025711	0.021896	0.07576	0.0088501	0.014954	0.039291	-0.061264	-0.01236	-0.10666	0.022888	0.011597	-0.10872
-0.023499	0.088272	0.030136	0.048599	0.012207	0.034332	-0.06752	0.022049	-0.11215	-0.028687	0.020218	0.06958	0.02037	0.0103	0.033798	-0.055923	-0.023346	-0.1194	0.022354	0.02182	-0.10895
-0.027695	0.082779	0.020676	0.052185	0.018311	0.020981	-0.056686	0.020523	-0.10872	-0.031128	0.020981	0.067902	0.032272	0.013351	0.021591	-0.074539	-0.038681	-0.12444	0.021591	0.01503	-0.10254
-0.03746	0.076675	0.015182	0.046158	0.033112	0.020294	-0.052185	0.023346	-0.099106	-0.024261	0.018997	0.060349	0.027695	0.015869	0.011292	-0.050735	-0.031509	-0.13168	0.021973	-0.00083923	-0.10231
-0.03273	0.088577	0.014877	0.04158	0.044022	0.029144	-0.058899	0.020142	-0.097198	-0.0092316	0.026016	0.066147	0.022736	-0.0083923	-0.0029755	-0.060577	-0.027466	-0.13832	0.026627	0.0019836	-0.10544
-0.036469	0.098953	0.018005	0.041199	0.046082	0.020447	-0.076752	0.0061798	-0.10399	-0.0087738	0.036621	0.062332	0.026016	-0.024872	-0.012817	-0.080719	-0.031967	-0.13275	0.026779	0.0060272	-0.10773
-0.049591	0.10719	0.020981	0.044937	0.050812	0.0073242	-0.08049	-0.0013733	-0.10681	-0.0094604	0.042191	0.062103	0.019073	-0.021973	-0.0071716	-0.077362	-0.031967	-0.13885	0.017624	0.0043488	-0.10185
-0.088882	0.10391	0.01709	0.041351	0.058365	0.0038147	-0.0737	-0.00061035	-0.1046	-0.0079346	0.03891	0.073013	0.0079346	-0.0076294	0.00083923	-0.049973	-0.023193	-0.12947	0.022659	0.018463	-0.099106
-0.13824	0.10307	0.02388	0.037766	0.057831	0.0067902	-0.071793	-0.0043488	-0.10239	-0.0052643	0.041733	0.077744	0.01358	-0.0012207	0.0067139	-0.041199	-0.023422	-0.12444	0.028458	0.022049	-0.092621
-0.17265	0.10521	0.03891	0.039444	0.056992	0.013199	-0.076675	-0.0041962	-0.098801	0.00099182	0.047073	0.085983	0.015488	-0.0016022	0.010071	-0.053787	-0.027313	-0.14374	0.025024	0.01503	-0.08934
-0.18639	0.10406	0.045776	0.045929	0.057449	0.0088501	-0.087128	-0.0019073	-0.10391	0.016632	0.046005	0.095139	0.013962	0.0075531	0.0037384	-0.074539	-0.026398	-0.1516	0.023727	0.011292	-0.08934
-0.17555	0.092392	0.042038	0.044403	0.056381	0.0070953	-0.09285	0.0037384	-0.11559	0.027847	0.044098	0.097656	0.014801	0.014725	-0.009613	-0.069809	-0.030518	-0.15862	0.025635	0.0092316	-0.084839
-0.15038	0.089874	0.034256	0.038757	0.058746	0.013046	-0.092621	0.010757	-0.11673	0.040512	0.05043	0.10284	0.012741	0.016785	-0.01236	-0.06073	-0.036163	-0.16006	0.028	0.010681	-0.074158
-0.12154	0.094299	0.013657	0.019913	0.070267	0.0078583	-0.084686	0.016098	-0.11436	0.045547	0.056839	0.10628	0.02037	0.015717	-0.018005	-0.053177	-0.041656	-0.14992	0.022202	0.014572	-0.079575
-0.10201	0.085068	-0.0046539	0.0025177	0.072479	0.0067139	-0.072327	0.021286	-0.10674	0.048065	0.046158	0.098267	0.035477	0.0091553	-0.026474	-0.084915	-0.054016	-0.13702	0.021439	0.014648	-0.082932
-0.095673	0.089722	-0.012589	-0.0016785	0.065536	0.011139	-0.065002	0.017242	-0.1104	0.053406	0.036545	0.09285	0.046158	0.0069427	-0.035553	-0.091248	-0.053864	-0.12321	0.031433	0.013123	-0.0811
-0.088882	0.097656	-0.015259	0.004425	0.063553	0.013504	-0.06073	0.027695	-0.11185	0.056458	0.03746	0.094681	0.041351	0.01358	-0.038834	-0.082703	-0.03891	-0.11337	0.022659	0.013504	-0.077133
-0.085907	0.1059	-0.016251	0.014954	0.058289	0.0025177	-0.060577	0.029449	-0.10971	0.067215	0.037689	0.096588	0.042114	0.027924	-0.038834	-0.077744	-0.028687	-0.1133	0.010757	0.017776	-0.073395
-0.087509	0.11612	-0.0099945	0.016022	0.059052	-0.0032806	-0.050659	0.030823	-0.11078	0.077515	0.034866	0.099564	0.0457	0.041351	-0.03334	-0.078583	-0.023346	-0.12474	-0.0015259	0.032501	-0.077286
-0.073547	0.11658	-0.002594	0.0080872	0.061035	-0.00083923	-0.041885	0.030518	-0.11925	0.068588	0.027618	0.10818	0.051346	0.051422	-0.028458	-0.058517	-0.010986	-0.13603	-0.0066376	0.039444	-0.08522
-0.075989	0.11185	-0.0055695	-0.00083923	0.07103	-0.0028229	-0.031815	0.047455	-0.12459	0.065613	0.024643	0.12367	0.051346	0.051956	-0.018234	-0.044632	-0.023117	-0.11551	-0.01152	0.03746	-0.095596
-0.073242	0.096436	0.00083923	-0.0083923	0.077744	-0.003891	-0.03273	0.054169	-0.11353	0.070953	0.026779	0.12451	0.041504	0.04303	-0.0051117	-0.034103	-0.04364	-0.097122	-0.018005	0.03952	-0.099487
-0.063553	0.069504	-0.00038147	-0.0067902	0.071945	0.00038147	-0.036316	0.043793	-0.10071	0.063553	0.020142	0.12665	0.043564	0.038681	-0.0074768	-0.032959	-0.05249	-0.085907	-0.019455	0.052872	-0.10048
-0.068436	0.052338	0.010452	-0.0074005	0.072556	0.0099182	-0.032043	0.038223	-0.10902	0.05455	0.015106	0.11742	0.050583	0.032883	-0.016022	-0.02594	-0.055847	-0.083542	-0.0034332	0.0634	-0.09819
-0.074692	0.043411	0.013809	-0.018463	0.071564	0.01976	-0.024872	0.03273	-0.12413	0.05249	0.018158	0.10254	0.055237	0.026398	-0.010834	-0.016403	-0.057831	-0.091858	0.011215	0.066376	-0.088959
-0.07782	0.052795	0.009613	-0.022354	0.067444	0.02243	-0.025558	0.031509	-0.13512	0.053558	0.01503	0.10895	0.058441	0.034256	-0.0031281	-0.028381	-0.053177	-0.089417	0.016403	0.055542	-0.084991
-0.071869	0.07164	-0.0016022	-0.023041	0.07019	0.024414	-0.022736	0.036621	-0.13588	0.050049	0.01152	0.10666	0.055084	0.04982	-0.0038147	-0.027161	-0.05394	-0.088806	0.021286	0.054779	-0.086212
-0.06012	0.079803	-0.0097656	-0.017242	0.069122	0.020523	-0.030746	0.029144	-0.13397	0.043488	0.0094604	0.095215	0.045853	0.057907	-0.0072479	-0.040665	-0.04921	-0.087128	0.026321	0.060654	-0.083694
-0.050735	0.080948	-0.0087738	-0.0074005	0.081787	0.025177	-0.033112	0.02655	-0.13878	0.039673	0.01091	0.079803	0.025482	0.056458	-0.0087738	-0.049591	-0.048676	-0.084457	0.029984	0.063095	-0.084305
-0.040207	0.077667	-0.01297	-0.0024414	0.073013	0.023346	-0.018387	0.01709	-0.14	0.036316	0.014954	0.078964	0.016327	0.061798	-0.012894	-0.04776	-0.049286	-0.078583	0.035095	0.074158	-0.068436
-0.03891	0.091858	-0.015717	0.0064087	0.055771	0.017166	-0.010834	0.015488	-0.13268	0.031815	0.017319	0.073624	0.026474	0.061417	-0.01442	-0.052338	-0.044708	-0.064468	0.028076	0.085907	-0.06279
-0.044937	0.09491	-0.0070953	0.0040436	0.038757	0.018616	-0.0074768	0.0059509	-0.12604	0.029068	0.013428	0.053177	0.040894	0.0634	-0.016632	-0.054092	-0.03479	-0.059509	0.010757	0.084457	-0.077057
-0.042191	0.087509	0.010681	-0.0050354	0.035172	0.033035	-0.0068665	-0.0074005	-0.12794	0.031509	0.013885	0.041656	0.030975	0.065231	-0.01976	-0.069122	-0.018616	-0.059891	0.007782	0.072784	-0.088272
-0.042114	0.090485	0.015488	-0.00053406	0.035324	0.035782	0.00045776	-0.025482	-0.131	0.037842	0.019989	0.03952	0.016785	0.07019	-0.016937	-0.085449	-0.013428	-0.052032	0.0085449	0.064011	-0.085831
-0.044861	0.09201	0.018539	-0.00015259	0.029221	0.038452	0.011292	-0.028305	-0.13062	0.033875	0.021591	0.047607	0.018921	0.071259	-0.01152	-0.070496	-0.012283	-0.043182	0.0072479	0.062027	-0.080185
-0.051575	0.089111	0.017776	0.0018311	0.026779	0.043488	0.0092316	-0.018616	-0.1371	0.033417	0.028992	0.043793	0.011292	0.07019	-0.0056458	-0.067291	-0.021439	-0.06012	0.0096893	0.058899	-0.084991
-0.056686	0.089645	0.0062561	0.013123	0.036469	0.043564	0.0077057	-0.013809	-0.13863	0.040359	0.029373	0.052872	0.0057983	0.06218	-0.0085449	-0.08194	-0.024261	-0.067902	0.012207	0.059891	-0.086136
-0.062866	0.10262	0.0072479	0.02388	0.04631	0.035934	0.0048065	-0.011902	-0.13428	0.041428	0.023422	0.046921	0.0032043	0.043488	-0.015182	-0.06958	-0.025787	-0.0634	0.0103	0.070801	-0.071564
-0.068741	0.11757	-0.00030518	0.028229	0.044785	0.022736	-0.0049591	0.0081635	-0.13252	0.044632	0.024261	0.034561	-0.0014496	0.039825	-0.028687	-0.062561	-0.022278	-0.049744	0.0072479	0.079803	-0.053253
-0.078888	0.12657	-0.024033	0.033035	0.042191	0.024643	-0.005188	0.029373	-0.13023	0.054703	0.016403	0.025558	0.0025177	0.044632	-0.03685	-0.063324	-0.018845	-0.040054	-0.0054169	0.078506	-0.044556
-0.080338	0.12627	-0.033875	0.044556	0.034714	0.023727	-0.0080109	0.037079	-0.12825	0.059204	0.00083923	0.025558	0.00099182	0.046844	-0.041962	-0.060425	-0.02243	-0.025711	-0.0060272	0.070419	-0.046005
-0.086365	0.12276	-0.038376	0.048981	0.037994	0.023117	-0.0077057	0.040359	-0.12894	0.064163	-0.005722	0.026474	-0.0014496	0.04509	-0.053406	-0.055923	-0.020828	-0.022583	-0.011673	0.065231	-0.045166
-0.095444	0.12505	-0.043106	0.03685	0.039215	0.0062561	-0.01709	0.035019	-0.12459	0.061951	-0.0080109	0.035629	0.0016022	0.044556	-0.056	-0.053406	-0.017319	-0.046082	-0.022125	0.047455	-0.043945
-0.08934	0.12283	-0.043945	0.018311	0.03212	0.013885	-0.033493	0.039291	-0.11452	0.047607	-0.012894	0.031815	0.0038147	0.044708	-0.056458	-0.059204	-0.019684	-0.062637	-0.028534	0.024719	-0.04776
-0.086136	0.1149	-0.052719	0.026703	0.036697	0.040512	-0.039368	0.050659	-0.10612	0.034637	-0.025101	0.03067	-0.0029755	0.043335	-0.060577	-0.059204	-0.023193	-0.07988	-0.028381	0.02182	-0.056839
-0.094986	0.10551	-0.058899	0.040359	0.036392	0.060959	-0.036545	0.055313	-0.1152	0.025635	-0.030365	0.026932	0.0028992	0.028229	-0.065613	-0.064545	-0.025635	-0.092697	-0.028534	0.027771	-0.062485
-0.084381	0.11093	-0.050201	0.051651	0.036087	0.076141	-0.030594	0.052109	-0.1226	0.017395	-0.027008	0.025253	0.0073242	0.012512	-0.065155	-0.039749	-0.022049	-0.10704	-0.033646	0.023727	-0.072479
-0.079193	0.11055	-0.029526	0.053177	0.049667	0.090714	-0.024414	0.045776	-0.12726	0.014114	-0.021362	0.029831	0.016327	0.013199	-0.06813	-0.051575	-0.027466	-0.11314	-0.028915	0.030746	-0.077667
-0.078812	0.10689	-0.023651	0.06012	0.059433	0.10529	-0.018692	0.034943	-0.12085	0.012054	-0.018234	0.022202	0.013885	0.021973	-0.06485	-0.066986	-0.046082	-0.12596	-0.022888	0.037842	-0.072937
-0.090714	0.11101	-0.022202	0.074234	0.057526	0.11803	-0.010147	0.012665	-0.11299	-0.020981	-0.023956	0.017471	0.005188	0.014496	-0.066299	-0.057373	-0.06424	-0.12383	-0.01915	0.041351	-0.073929
-0.084305	0.11459	-0.015564	0.076065	0.052567	0.12871	-0.007019	-0.0025177	-0.11322	-0.051346	-0.032425	0.02182	-0.013428	0.011368	-0.070496	-0.054779	-0.070419	-0.11574	-0.0177	0.047684	-0.082932
-0.074768	0.10452	-0.017548	0.081253	0.055695	0.11734	-0.0025177	-0.010986	-0.13161	-0.014648	-0.033493	0.02037	-0.02388	0.015488	-0.070496	-0.059052	-0.067673	-0.12352	-0.020828	0.050888	-0.0811
-0.076523	0.089035	-0.021591	0.076294	0.062408	0.10506	0.014572	-0.013199	-0.13542	0.027008	-0.036316	0.02327	-0.01915	0.004425	-0.067978	-0.06546	-0.063629	-0.11124	-0.019684	0.036545	-0.074387
-0.099335	0.078278	-0.023193	0.072632	0.05249	0.090103	0.022736	-0.0085449	-0.13229	0.027847	-0.033798	0.028992	-0.013962	0.011597	-0.058975	-0.058441	-0.057526	-0.093765	-0.027542	0.033112	-0.073547
-0.11345	0.067749	-0.016785	0.084	0.039444	0.082245	0.018539	-0.0051117	-0.12985	0.013428	-0.032272	0.037308	-0.010986	0.027313	-0.051651	-0.054626	-0.050354	-0.081482	-0.031662	0.038986	-0.072479
-0.10986	0.06134	-0.020142	0.095749	0.022659	0.070114	0.018387	0.0019836	-0.13359	0.0022888	-0.035629	0.035706	-0.011978	0.028229	-0.055161	-0.060043	-0.043259	-0.070114	-0.027542	0.043106	-0.05928
-0.098267	0.064316	-0.021362	0.091171	0.0103	0.074234	0.01709	0.01297	-0.13725	-0.0048065	-0.039291	0.041275	-0.018463	0.031281	-0.05867	-0.054932	-0.037689	-0.060196	-0.028992	0.043793	-0.055847
-0.093307	0.06897	-0.02449	0.093689	-0.0015259	0.081253	0.011978	0.015335	-0.1339	-0.0016785	-0.036545	0.050201	-0.010071	0.030136	-0.056915	-0.054092	-0.044098	-0.051956	-0.020218	0.04097	-0.052032
-0.095291	0.062408	-0.031357	0.084	-0.010452	0.086517	0.0085449	0.030899	-0.13672	-0.0030518	-0.031357	0.059586	-0.00045776	0.038757	-0.055923	-0.049362	-0.041428	-0.05127	-0.012283	0.050735	-0.040894
-0.093842	0.059357	-0.044098	0.063477	-0.0070953	0.084534	0.010986	0.038452	-0.13985	-0.0015259	-0.028992	0.057526	0.0053406	0.043716	-0.050201	-0.056763	-0.027466	-0.056	-0.0099182	0.057526	-0.039139
-0.087051	0.059128	-0.038834	0.044861	0	0.07103	0.013733	0.022202	-0.1458	0.0048065	-0.028458	0.036469	0.0067902	0.051575	-0.04837	-0.030365	-0.019226	-0.066757	-0.0037384	0.057449	-0.039978
-0.081406	0.058823	-0.033569	0.033188	-0.0051117	0.056458	0.016022	0.0059509	-0.14366	0.010071	-0.0383	0.014801	0.0024414	0.057755	-0.046921	-0.027008	-0.018387	-0.071564	-0.003891	0.064697	-0.039978
-0.07988	0.048828	-0.019455	0.043182	-0.003891	0.05043	0.0086212	-0.00091553	-0.12848	0.0077057	-0.043411	0.011444	0.0042725	0.062408	-0.042648	-0.043716	-0.017319	-0.074844	-7.6294e-05	0.077286	-0.036545
-0.08934	0.040054	-0.0081635	0.055923	-0.0067139	0.044785	0.0029755	-0.0024414	-0.1226	0.013657	-0.053024	0.013428	0.012741	0.066528	-0.0457	-0.048904	-0.024719	-0.079727	0.0011444	0.071411	-0.041733
-0.089035	0.038528	-0.009613	0.056381	-0.0046539	0.043106	-0.0013733	-0.0016785	-0.10895	0.028915	-0.058212	0.01564	0.013199	0.065079	-0.047455	-0.05722	-0.031586	-0.071335	0.00083923	0.056763	-0.042343
-0.088882	0.037994	-0.0080872	0.052414	-0.002594	0.03006	-0.0014496	0.00053406	-0.10986	0.03479	-0.058746	0.017319	0.025253	0.05867	-0.046005	-0.058365	-0.034714	-0.056686	0.0069427	0.045395	-0.051651
-0.086212	0.024719	-0.00091553	0.049591	-0.0057983	0.020065	0.0045776	0.0037384	-0.10612	0.037613	-0.052185	0.013657	0.034637	0.04715	-0.046616	-0.051956	-0.044327	-0.04364	0.012436	0.035477	-0.060883
-0.081635	0.015564	0.0041199	0.038986	-0.0081635	0.01358	0.010986	0.0077057	-0.097046	0.039749	-0.043945	0.015945	0.025406	0.028839	-0.049362	-0.054169	-0.052567	-0.026321	0.0085449	0.026779	-0.070267
-0.070114	0.014191	0.0060272	0.018463	-0.015945	0.017929	0.01236	0.0093079	-0.093307	0.051193	-0.042572	0.018234	0.012817	0.011902	-0.055008	-0.066147	-0.060883	-0.027847	-0.0017548	0.022354	-0.073624
-0.062943	0.023041	0.003891	0.005188	-0.021744	0.018845	0.013809	0.003891	-0.091476	0.055542	-0.042877	0.020981	-0.0022125	0.0058746	-0.056992	-0.057983	-0.061798	-0.042953	-0.015869	0.024948	-0.074158
-0.066681	0.029144	0.0067139	-0.0019073	-0.010223	0.025711	0.0036621	0.0055695	-0.097733	0.057831	-0.044327	0.019913	-0.0096893	0.0049591	-0.057373	-0.053635	-0.054398	-0.056	-0.028381	0.030975	-0.065842
-0.066605	0.027237	0.0027466	-0.01358	-0.0026703	0.018082	-0.019073	0.0014496	-0.10918	0.061874	-0.045853	0.023041	-0.0068665	0.0051117	-0.059967	-0.057297	-0.042343	-0.06691	-0.0354	0.023193	-0.060272
-0.071259	0.018158	0.011673	-0.0177	0.00061035	0.035706	-0.032959	0.00015259	-0.11307	0.064087	-0.050201	0.021591	-0.0063324	0.0017548	-0.055313	-0.080872	-0.027695	-0.071487	-0.04097	0.016098	-0.059204
-0.078201	0.016632	0.027695	-0.022049	0.0091553	0.042496	-0.036621	-0.0014496	-0.11986	0.061874	-0.052338	0.015793	-0.0040436	0.0068665	-0.04837	-0.078964	-0.017548	-0.076447	-0.048599	0.018082	-0.053711
-0.080185	0.012894	0.026093	-0.020905	0.0047302	0.045547	-0.04158	-0.0058746	-0.11909	0.069656	-0.054932	0.020752	-0.0014496	0.014725	-0.051956	-0.06134	-0.020752	-0.076599	-0.051498	0.028839	-0.049438
-0.087357	0.013657	0.021973	-0.022659	0.0027466	0.056534	-0.048676	-7.6294e-05	-0.10567	0.065689	-0.048141	0.034332	0.0017548	0.024338	-0.069046	-0.067215	-0.02533	-0.065689	-0.04425	0.025482	-0.042877
-0.084076	0.014267	0.02327	-0.030823	0.019073	0.075684	-0.054398	0.012283	-0.096359	0.059052	-0.051193	0.040131	0.015793	0.03212	-0.074539	-0.08255	-0.026627	-0.063095	-0.045013	0.023422	-0.038605
-0.078049	0.0032043	0.026779	-0.041199	0.018997	0.093307	-0.053558	0.014648	-0.087891	0.053864	-0.052109	0.031662	0.040131	0.03479	-0.070724	-0.070267	-0.032349	-0.070114	-0.043793	0.024643	-0.039825
-0.078049	-0.0048065	0.031357	-0.039444	0.0096893	0.095444	-0.052261	0.0076294	-0.090637	0.057449	-0.043869	0.023727	0.040054	0.025406	-0.073776	-0.065536	-0.028534	-0.060577	-0.037689	0.029221	-0.044785
-0.081635	-0.0048828	0.030212	-0.038605	-0.00053406	0.098801	-0.048523	0.0067139	-0.082855	0.063553	-0.032043	0.018082	0.033035	0.013657	-0.078888	-0.07431	-0.024643	-0.0383	-0.029526	0.029526	-0.052261
-0.082321	-0.0014496	0.031586	-0.033188	-0.0032043	0.11383	-0.038757	0.0052643	-0.072021	0.074768	-0.042191	0.017395	0.024948	0.011063	-0.077667	-0.071564	-0.01976	-0.041885	-0.031586	0.030365	-0.051422
-0.073853	0.0029755	0.026932	-0.037384	-0.0064087	0.12146	-0.021515	0.001297	-0.064087	0.083313	-0.044861	0.022812	0.02182	0.018387	-0.074844	-0.063858	-0.017242	-0.033798	-0.029068	0.037079	-0.053482
-0.06485	0.0054169	0.028381	-0.028915	-0.014648	0.12238	-0.019302	-0.01152	-0.073471	0.082932	-0.04303	0.032349	0.024109	0.026016	-0.075073	-0.066757	-0.018616	-0.031891	-0.026016	0.046387	-0.050354
-0.061722	0.00068665	0.021744	-0.019302	-0.01976	0.12215	-0.018387	-0.021591	-0.086899	0.078278	-0.042801	0.036774	0.020294	0.026474	-0.073318	-0.067673	-0.013962	-0.036316	-0.031128	0.051346	-0.054245
-0.058289	-0.0019836	0.0026703	-0.0070953	-0.019073	0.12917	-0.022507	-0.024414	-0.10147	0.080109	-0.049362	0.0383	0.028229	0.025177	-0.065536	-0.076904	-0.015945	-0.029678	-0.035553	0.045776	-0.061188
-0.064545	-0.0022125	-0.015182	-0.001297	-0.02655	0.13893	-0.026855	-0.021286	-0.10307	0.080185	-0.055542	0.033875	0.044022	0.026321	-0.062408	-0.071411	-0.02533	-0.025787	-0.038147	0.038223	-0.061111
-0.061722	0.0092316	-0.022049	0.002594	-0.036087	0.14999	-0.026474	-0.013733	-0.10773	0.070877	-0.04715	0.028152	0.047226	0.039444	-0.058289	-0.076141	-0.031433	-0.012283	-0.032654	0.037003	-0.063858
-0.060043	0.022964	-0.020752	0.010757	-0.036545	0.15587	-0.024185	-0.00015259	-0.10223	0.070877	-0.04715	0.028992	0.042877	0.045929	-0.062561	-0.076141	-0.037308	-0.0020599	-0.038757	0.04158	-0.070953
-0.060654	0.02449	-0.027847	0.023346	-0.045471	0.16006	-0.018921	0.0038147	-0.10277	0.073166	-0.056305	0.012131	0.045929	0.049973	-0.060959	-0.064697	-0.032578	-0.0022125	-0.044098	0.048447	-0.059814
-0.069733	0.022278	-0.025482	0.029907	-0.049515	0.17097	-0.020981	-0.0030518	-0.10094	0.071106	-0.056305	-0.0074005	0.045395	0.060196	-0.051804	-0.053787	-0.025482	0.003891	-0.051498	0.063171	-0.04921
-0.075226	0.019531	-0.021744	0.023499	-0.045166	0.17197	-0.024719	-0.0069427	-0.089264	0.070648	-0.056686	-0.0071716	0.025558	0.063553	-0.045471	-0.064392	-0.025024	0.0056458	-0.055313	0.071182	-0.049057
-0.072937	0.01297	-0.0087738	0.0074768	-0.039291	0.16319	-0.026245	-0.0012207	-0.092239	0.077362	-0.055008	-0.0024414	0.014191	0.070496	-0.046005	-0.07782	-0.032425	-0.0045776	-0.050583	0.073547	-0.051193
-0.08461	0.0041199	-0.0077057	0.0020599	-0.045395	0.16174	-0.025253	0.0026703	-0.096588	0.076218	-0.049515	-0.011063	0.0099945	0.06813	-0.038605	-0.07309	-0.035782	-0.0086212	-0.042877	0.063782	-0.041122
-0.093918	0.01152	-0.015335	0.0097656	-0.053558	0.15907	-0.011063	0.016861	-0.10033	0.063858	-0.049286	-0.014954	0.014267	0.061722	-0.03273	-0.07637	-0.040131	-0.018921	-0.040588	0.046234	-0.030289
-0.10681	0.023117	-0.020447	0.0066376	-0.053864	0.15038	0	0.030518	-0.10857	0.054626	-0.036774	-0.016708	0.020828	0.051804	-0.031509	-0.081253	-0.047913	-0.026703	-0.039825	0.038223	-0.022888
-0.10567	0.031967	-0.017395	0.0096893	-0.046158	0.14648	0.0051117	0.026169	-0.11131	0.051575	-0.041962	-0.0177	0.034714	0.049362	-0.030899	-0.090866	-0.046234	-0.03212	-0.035324	0.025864	-0.021591
-0.10139	0.030212	-0.0177	0.014343	-0.038605	0.13512	-0.00099182	0.013657	-0.11185	0.056534	-0.043488	-0.021439	0.036163	0.034866	-0.022354	-0.11467	-0.044174	-0.039139	-0.033951	0.023422	-0.027847
-0.10567	0.028229	-0.023193	0.0177	-0.047531	0.1284	-0.0067902	0.0040436	-0.10658	0.059357	-0.048523	-0.034637	0.01152	0.018616	-0.023804	-0.1133	-0.042801	-0.040665	-0.026398	0.025101	-0.030518
-0.10605	0.030899	-0.015564	0.014114	-0.053406	0.12962	-0.0028229	0.0020599	-0.12024	0.055237	-0.036011	-0.04837	-0.00076294	0.013733	-0.025101	-0.10765	-0.037537	-0.042267	-0.025253	0.026093	-0.030746
-0.10002	0.031204	-0.0020599	0.009613	-0.055923	0.13481	0.014267	0.0058746	-0.11208	0.054474	-0.028534	-0.057983	-0.0022888	0.014038	-0.036621	-0.10162	-0.033722	-0.04776	-0.029144	0.016479	-0.037689
-0.089951	0.023651	-0.0062561	-0.0027466	-0.049438	0.13481	0.021133	0.004425	-0.10147	0.048294	-0.0062561	-0.057068	-0.013962	0.013962	-0.057449	-0.11063	-0.02243	-0.05188	-0.03479	0.014114	-0.045624
-0.078506	0.023727	-0.0086212	-0.0083923	-0.03212	0.13756	0.020981	-0.0050354	-0.095062	0.043259	-0.0065613	-0.05867	-0.010376	0.01297	-0.069962	-0.097122	-0.016708	-0.049133	-0.037003	0.019379	-0.050507
-0.071182	0.02533	-0.0046539	-0.012665	-0.035629	0.12787	0.026779	-0.0054932	-0.08934	0.039749	-0.0049591	-0.049133	0.00061035	0.010529	-0.072479	-0.099716	-0.024872	-0.053558	-0.042038	0.033035	-0.045624
-0.074234	0.028076	-0.00045776	-0.021667	-0.059967	0.1239	0.032272	-0.0041199	-0.083237	0.042114	-0.008316	-0.047455	-0.0024414	0.013733	-0.071182	-0.1059	-0.028534	-0.056381	-0.052185	0.045853	-0.039978
-0.085449	0.032654	-0.0026703	-0.029984	-0.064545	0.12459	0.034409	0.0064087	-0.073624	0.042267	-0.012665	-0.04509	-0.00083923	0.014877	-0.075912	-0.099869	-0.019531	-0.056839	-0.043182	0.046158	-0.037994
-0.094528	0.047684	-0.010529	-0.043564	-0.058289	0.11658	0.042114	0.013428	-0.061417	0.03067	-0.011597	-0.035477	0.0090027	0.0056458	-0.076675	-0.082703	-0.011139	-0.057907	-0.036621	0.040207	-0.033951
-0.10277	0.041199	-0.013962	-0.057373	-0.054703	0.1162	0.045624	0.007019	-0.054932	0.038757	-0.0087738	-0.028076	0.02533	0.00083923	-0.070724	-0.077209	-0.012512	-0.066147	-0.037994	0.037003	-0.024948
-0.095596	0.028229	-0.016632	-0.064468	-0.049057	0.1133	0.03746	0.0045013	-0.052795	0.054626	-0.01709	-0.015945	0.037308	0	-0.063782	-0.091934	-0.01152	-0.069962	-0.037994	0.042267	-0.023804
-0.083542	0.0073242	-0.01236	-0.072174	-0.047836	0.10513	0.037537	0.012665	-0.043793	0.04303	-0.042725	-0.0093079	0.047836	-0.0016022	-0.071487	-0.096512	-0.0094604	-0.070343	-0.044785	0.048599	-0.026932
-0.074387	-0.0064087	-0.015411	-0.075531	-0.051117	0.11909	0.049973	0.0068665	-0.044098	0.024643	-0.057831	-0.00099182	0.055542	-0.0076294	-0.075912	-0.076218	-0.0099945	-0.072098	-0.04158	0.046082	-0.027313
-0.070419	-0.026627	-0.0035858	-0.066605	-0.053329	0.12657	0.056076	-0.010834	-0.034332	0.0097656	-0.06134	0.0056458	0.052872	-0.0025177	-0.069427	-0.072098	-0.012665	-0.073013	-0.029526	0.042725	-0.032501
-0.072861	-0.032349	0.0045776	-0.051498	-0.053406	0.13489	0.063477	-0.024796	-0.014954	0.015182	-0.045471	0.0090027	0.066299	0.00099182	-0.06813	-0.069275	-0.024109	-0.054626	-0.026093	0.054016	-0.042267
-0.071182	-0.029755	-0.001297	-0.048828	-0.043716	0.13718	0.065384	-0.017319	-0.010147	0.016022	-0.0354	0.012665	0.073776	0.0028992	-0.070648	-0.069504	-0.016708	-0.035553	-0.033722	0.061569	-0.040054
-0.080872	-0.026093	-0.0042725	-0.050659	-0.0354	0.13176	0.057449	-0.01236	-0.01915	0.001297	-0.042496	0.01442	0.081558	0.0095367	-0.075531	-0.090942	-0.013885	-0.024414	-0.038834	0.056229	-0.038223
-0.089493	-0.028534	-0.0074768	-0.045471	-0.043182	0.1313	0.052185	-0.012054	-0.009613	-0.0080109	-0.051727	0.013657	0.082092	0.015259	-0.088806	-0.078583	-0.013733	-0.024414	-0.033417	0.052338	-0.040436
-0.084152	-0.023575	-0.018539	-0.037842	-0.05043	0.13969	0.048294	-0.0093842	-0.0037384	-0.0077057	-0.061798	0.016556	0.071716	0.0099945	-0.1091	-0.046997	-0.0054932	-0.022659	-0.027542	0.045853	-0.036392
-0.082245	-0.010071	-0.029831	-0.029221	-0.04982	0.1458	0.048218	-0.0022888	-0.016785	-0.012741	-0.065308	0.02388	0.04715	0.0041199	-0.12085	-0.04303	0.0048065	-0.015869	-0.027924	0.036011	-0.028152
-0.079041	0.0019836	-0.032196	-0.025864	-0.052261	0.14145	0.053482	0.0092316	-0.037994	-0.021744	-0.067139	0.029602	0.041122	0.017548	-0.11879	-0.039749	0.0069427	0.0025177	-0.032425	0.038757	-0.020294
-0.076523	-0.0087738	-0.03006	-0.02388	-0.060425	0.1442	0.052948	0.02243	-0.040207	-0.017548	-0.064392	0.023422	0.044174	0.025406	-0.11925	-0.036392	-0.0016022	0.0074768	-0.036697	0.032654	-0.025787
-0.074081	-0.0049591	-0.034256	-0.022888	-0.064926	0.14809	0.042038	0.023117	-0.033875	-0.014572	-0.061111	0.013657	0.032196	0.015106	-0.12131	-0.06134	-0.014038	-0.004425	-0.042648	0.02327	-0.02449
-0.062866	0.0032806	-0.019455	-0.023117	-0.066757	0.14946	0.037613	0.008316	-0.028992	-0.0093079	-0.065918	0.0080872	0.024796	0.010681	-0.1152	-0.046082	-0.033417	-0.017471	-0.051422	0.023422	-0.030212
-0.05806	0.0054169	-7.6294e-05	-0.031204	-0.06691	0.13443	0.027847	-0.0049591	-0.029373	-0.0019073	-0.068741	-0.0016022	0.024109	0.022125	-0.10513	-0.040283	-0.047989	-0.019455	-0.057297	0.030365	-0.022049
-0.059052	0.0016785	0.0016785	-0.037308	-0.071869	0.1194	0.028381	-0.022888	-0.022583	0.0024414	-0.068512	-0.0093079	0.029602	0.029526	-0.10017	-0.06073	-0.050812	-0.020523	-0.058441	0.033646	-0.016403
-0.052872	-0.0033569	0.01503	-0.039597	-0.072479	0.12642	0.031052	-0.025635	-0.033035	-0.0015259	-0.07843	-0.022202	0.047836	0.030441	-0.097122	-0.079803	-0.054932	-0.022507	-0.056839	0.033798	-0.0049591
-0.036087	-0.0081635	0.019913	-0.042419	-0.07515	0.13016	0.029602	-0.033798	-0.048599	-0.007782	-0.085068	-0.032501	0.06073	0.024796	-0.093994	-0.058823	-0.059586	-0.025558	-0.049744	0.033875	0.0014496
-0.033569	-0.0092316	0.012817	-0.038223	-0.076904	0.13626	0.037231	-0.029755	-0.061951	-0.0057983	-0.08255	-0.038757	0.068893	0.02182	-0.10643	-0.05455	-0.057602	-0.025101	-0.039902	0.038223	0.0019073
-0.038147	-0.017929	0.012283	-0.024109	-0.079956	0.13214	0.042191	-0.0032043	-0.069809	0.0014496	-0.077972	-0.037079	0.062332	0.020142	-0.11208	-0.048904	-0.049973	-0.017166	-0.033112	0.035172	-0.0074005
-0.041962	-0.023575	0.019608	-0.024033	-0.080338	0.12749	0.039063	0.014343	-0.067139	-0.00099182	-0.073013	-0.031433	0.048447	0.018463	-0.11314	-0.064774	-0.047607	-0.011673	-0.027695	0.038071	-0.018311
-0.033417	-0.017929	0.025558	-0.036163	-0.087051	0.12146	0.039902	0.030518	-0.072479	-0.013428	-0.065842	-0.032883	0.032883	0.025864	-0.11749	-0.062714	-0.043259	0.0037384	-0.02182	0.045242	-0.026627
-0.030899	-0.014267	0.019455	-0.032654	-0.098038	0.12283	0.039673	0.034866	-0.086823	-0.015411	-0.05722	-0.03006	0.013657	0.035934	-0.11734	-0.060425	-0.039597	0.024643	-0.022507	0.055161	-0.040588
-0.031204	-0.021591	0.026321	-0.028839	-0.10941	0.12566	0.042038	0.039978	-0.077667	0.00038147	-0.067215	-0.022736	0.00083923	0.040894	-0.11192	-0.026627	-0.042191	0.020523	-0.021591	0.056839	-0.055466
-0.026627	-0.025177	0.030441	-0.029373	-0.11162	0.11139	0.047379	0.047455	-0.071716	0.013123	-0.06752	-0.018311	-0.0070953	0.035858	-0.10506	-0.022125	-0.050964	0.014648	-0.021057	0.060425	-0.065308
-0.02739	-0.02533	0.024414	-0.025101	-0.10635	0.099258	0.04097	0.045929	-0.067444	0.011978	-0.085526	-0.023422	-0.0085449	0.031815	-0.09903	-0.034561	-0.051498	0.020294	-0.024796	0.06218	-0.063324
-0.032272	-0.020752	0.020981	-0.020599	-0.10994	0.094528	0.037613	0.050507	-0.059738	0.0046539	-0.10063	-0.037689	-0.012207	0.029602	-0.096664	-0.034485	-0.039749	0.013123	-0.024414	0.059204	-0.05043
-0.03212	-0.0099945	0.031052	-0.02449	-0.10788	0.095673	0.037918	0.055466	-0.052872	-0.0061035	-0.098801	-0.039978	-0.002594	0.030594	-0.10231	-0.044479	-0.036163	0.010605	-0.026321	0.058975	-0.045013
-0.028	-0.0083923	0.029984	-0.034561	-0.10223	0.09903	0.031586	0.056	-0.048523	-0.0053406	-0.097733	-0.037766	0.0053406	0.029602	-0.10735	-0.046387	-0.032578	0.010147	-0.025787	0.064087	-0.032883
-0.031204	-0.0096893	0.022583	-0.033188	-0.11192	0.10872	0.022049	0.049362	-0.056	0.0051117	-0.097885	-0.038986	0.011444	0.017624	-0.10574	-0.025482	-0.030975	0.009613	-0.029373	0.071411	-0.019684
-0.028458	-0.011749	0.023804	-0.030823	-0.12215	0.11421	0.024567	0.055084	-0.065002	-0.0020599	-0.085449	-0.035934	0.0067902	0.010071	-0.10384	-0.036621	-0.03273	0.007019	-0.032425	0.071564	-0.014572
-0.029984	-0.0085449	0.028076	-0.026703	-0.12199	0.11826	0.029984	0.062027	-0.06691	7.6294e-05	-0.079269	-0.03891	0.013962	0.0048065	-0.094223	-0.036469	-0.035629	0.0093842	-0.034027	0.072327	-0.0025177
-0.032196	0	0.020142	-0.022049	-0.12268	0.11871	0.026932	0.060272	-0.066605	0.0032806	-0.082321	-0.04509	0.029831	0.004425	-0.077057	-0.03067	-0.039825	0.010376	-0.024796	0.077209	0.0074768
-0.037766	0.00022888	0.018616	-0.017776	-0.12939	0.11597	0.018158	0.055847	-0.06134	-0.0010681	-0.080414	-0.044022	0.03891	0.0091553	-0.071793	-0.031662	-0.046158	0.027847	-0.010757	0.069427	0.005722
-0.044556	-0.0014496	0.020523	-0.013275	-0.1326	0.11024	-0.00083923	0.045776	-0.060043	-0.0077057	-0.090256	-0.048599	0.033951	0.013046	-0.064087	-0.046616	-0.060425	0.043716	-0.0038147	0.064392	0.0019836
-0.051575	-0.010376	0.014877	-0.0094604	-0.13191	0.10086	-0.0041199	0.047684	-0.056763	-0.0063324	-0.098038	-0.04982	0.033264	0.010452	-0.053482	-0.039368	-0.067291	0.045547	-0.0033569	0.06073	0.0039673
-0.055695	-0.015106	0.0086975	-0.0077057	-0.13054	0.10651	-0.0010681	0.039749	-0.049744	0.00099182	-0.10841	-0.052185	0.040512	0.0070953	-0.039902	-0.023651	-0.076218	0.034409	-0.0093079	0.063248	0.0024414
-0.055161	0.0030518	0.0043488	-0.0077057	-0.13283	0.11658	-0.0046539	0.027695	-0.045242	0.023499	-0.10986	-0.055084	0.049591	0.022964	-0.031891	-0.021973	-0.08934	0.043106	-0.026398	0.070419	-0.0087738
-0.055618	0.012436	-0.00076294	0.0025177	-0.13	0.12367	-0.0054169	0.021744	-0.053101	0.029297	-0.1078	-0.052567	0.061569	0.035629	-0.033646	-0.023575	-0.090103	0.057449	-0.038681	0.073013	-0.011368
-0.050049	0.0028229	-0.010757	0.0071716	-0.13245	0.13481	0.0022125	0.026703	-0.050659	0.014114	-0.11414	-0.060196	0.068741	0.035934	-0.033188	-0.023041	-0.079651	0.057907	-0.042267	0.067825	-0.007019
-0.051575	-0.011444	-0.017395	0.0097656	-0.14114	0.13382	0.013504	0.018768	-0.06218	-0.0028992	-0.11299	-0.052719	0.060043	0.035248	-0.023422	-0.028	-0.07988	0.057602	-0.051346	0.070038	-0.0060272
-0.052338	-0.017471	-0.01152	0.017395	-0.1403	0.12604	0.018539	0.0061798	-0.046692	-0.0056458	-0.10384	-0.052567	0.057983	0.03006	-0.0177	-0.020676	-0.089798	0.05928	-0.049286	0.062714	0.00030518
-0.052948	-0.018616	-0.0089264	0.015869	-0.13092	0.1281	0.011597	0.00045776	-0.048294	-0.0033569	-0.097275	-0.07103	0.054626	0.035553	-0.01709	-0.009613	-0.093231	0.061798	-0.028152	0.057526	0.0036621
-0.04837	-0.021286	-0.014954	0.018005	-0.13481	0.1358	0.010147	0.0017548	-0.058136	-0.003891	-0.091629	-0.079269	0.055466	0.046082	-0.013504	-0.010605	-0.09407	0.066528	-0.025253	0.053177	-0.0061798
-0.046387	-0.02533	-0.031204	0.016556	-0.1358	0.14359	0.01358	0.012512	-0.068436	-0.00061035	-0.084534	-0.074158	0.054398	0.04303	-0.014877	-0.011978	-0.092773	0.063782	-0.020447	0.055389	-0.0099945
-0.053406	-0.026321	-0.048447	0.017853	-0.13557	0.14282	0.017242	0.020065	-0.071869	-0.0024414	-0.08728	-0.071793	0.059204	0.049438	-0.013123	0.0036621	-0.09346	0.070572	-0.017471	0.045624	-0.0080872
-0.063095	-0.029449	-0.067215	0.01358	-0.12657	0.13214	0.025101	0.028305	-0.059509	-0.005188	-0.090027	-0.067825	0.060959	0.055161	-0.012283	0.013428	-0.10246	0.078812	-0.013733	0.029449	-0.0041199
-0.068436	-0.029602	-0.072403	0.012741	-0.12703	0.13504	0.023041	0.032578	-0.047836	-0.0059509	-0.089569	-0.06424	0.058365	0.045395	-0.016403	0.006485	-0.11238	0.082397	-0.011597	0.027161	-0.01709
-0.070572	-0.021286	-0.073776	0.014801	-0.1181	0.14595	0.0099945	0.025711	-0.04715	-0.0012207	-0.093765	-0.053406	0.05928	0.027771	-0.021515	0.0071716	-0.11276	0.087128	-0.0056458	0.032806	-0.025253
-0.070038	-0.010147	-0.077286	0.014801	-0.11833	0.14854	0.0059509	0.025177	-0.048981	0.010529	-0.093689	-0.04776	0.05928	0.022125	-0.025864	0.0021362	-0.10712	0.090103	-0.0033569	0.033798	-0.023041
-0.071259	-0.014648	-0.074997	0.011749	-0.13481	0.16006	-0.00022888	0.037308	-0.057831	0.0083923	-0.097122	-0.04509	0.047684	0.024567	-0.027237	-0.021133	-0.099258	0.085373	-0.0070953	0.029984	-0.021896
-0.075226	-0.020981	-0.057602	0.011292	-0.13313	0.16937	-0.012512	0.051346	-0.065536	0.0012207	-0.092392	-0.041351	0.046387	0.024643	-0.018082	-0.022507	-0.09552	0.065079	-0.013199	0.020905	-0.015869
-0.070877	-0.02243	-0.043106	0.011978	-0.12604	0.17029	-0.038528	0.056839	-0.058517	-0.0053406	-0.090256	-0.041504	0.047302	0.024109	-0.0085449	-0.021439	-0.09758	0.030365	-0.02243	0.017776	-0.013657
-0.05722	-0.024948	-0.043182	0.0073242	-0.12695	0.17357	-0.046082	0.059204	-0.051804	-0.0045776	-0.087662	-0.048065	0.047607	0.028076	-0.012054	-0.029297	-0.10155	0.011673	-0.030136	0.015717	-0.0099182
-0.04837	-0.020218	-0.054245	-0.0067139	-0.12711	0.17242	-0.046616	0.062943	-0.051727	-0.0058746	-0.08522	-0.051956	0.050125	0.0354	-0.035858	-0.027695	-0.1033	0.012589	-0.02739	0.026093	-0.0062561
-0.040207	-0.008316	-0.062408	-0.0177	-0.12924	0.17548	-0.046082	0.064392	-0.054398	-0.01358	-0.081024	-0.052567	0.059738	0.041656	-0.068665	-0.023499	-0.11299	0.017471	-0.024567	0.016785	-0.0062561
-0.034561	0.0066376	-0.054779	-0.017624	-0.13535	0.17807	-0.043488	0.058975	-0.035629	-0.028839	-0.097351	-0.042191	0.063553	0.03624	-0.091934	-0.029373	-0.121	0.021896	-0.026627	0.010071	0.0019836
-0.053787	0.015564	-0.038528	-0.019531	-0.14633	0.17372	-0.041885	0.057983	-0.033798	-0.038147	-0.10498	-0.02388	0.055542	0.031509	-0.10193	-0.027542	-0.11742	0.023193	-0.028	0.010452	0.0017548
-0.073242	0.021057	-0.028839	-0.023804	-0.14595	0.17494	-0.0457	0.066452	-0.028	-0.041962	-0.094376	-0.0075531	0.051956	0.031281	-0.096664	-0.024338	-0.11108	0.011902	-0.023193	0.013199	-0.0021362
-0.083771	0.018082	-0.021439	-0.014191	-0.13557	0.18791	-0.046616	0.074005	-0.0056458	-0.044174	-0.090485	-0.0013733	0.049133	0.038681	-0.082703	-0.0067902	-0.10078	0.0036621	-0.021286	0.015411	-0.0024414
-0.079117	0.015717	-0.022202	-0.021133	-0.12794	0.19714	-0.040588	0.076828	0.01091	-0.034561	-0.088959	0.00038147	0.042648	0.042038	-0.069809	-0.0010681	-0.095596	0.0071716	-0.024567	0.0028229	-0.0053406
-0.06958	0.022659	-0.030212	-0.030365	-0.13275	0.19691	-0.044785	0.086594	0.018234	-0.038681	-0.083237	0.0074005	0.036545	0.041885	-0.054321	-0.0093079	-0.099945	0.019302	-0.037613	-0.012894	-0.00045776
-0.072556	0.021133	-0.035629	-0.040436	-0.14069	0.20142	-0.050354	0.097122	0.014267	-0.050354	-0.08461	0.010529	0.032883	0.043488	-0.040436	-0.012589	-0.099792	0.027084	-0.044861	-0.015793	0.0091553
-0.07988	0.0097656	-0.026245	-0.035934	-0.13885	0.20737	-0.046234	0.096054	0.015488	-0.055771	-0.085678	0.0080109	0.0092316	0.055618	-0.051651	-0.010529	-0.10139	0.028076	-0.056534	-0.0064087	0.00091553
-0.073242	0.0017548	-0.01709	-0.035172	-0.13954	0.20149	-0.04921	0.097122	0.018997	-0.053711	-0.081863	0.0020599	0.0011444	0.063934	-0.057449	0.0022888	-0.084763	0.028839	-0.064926	-0.0069427	-0.005722
-0.067139	0.0034332	-0.01091	-0.049057	-0.13214	0.19928	-0.040741	0.08194	0.024414	-0.051193	-0.08194	-0.0043488	0.0055695	0.06485	-0.054626	0.014877	-0.078888	0.031433	-0.064697	-0.019531	-0.0077057
-0.063629	-0.0051117	-0.012589	-0.058212	-0.12909	0.20264	-0.033493	0.068207	0.029068	-0.055695	-0.073166	0.0021362	0.0093079	0.066833	-0.045929	0.0018311	-0.078125	0.036621	-0.060806	-0.018845	-0.0045013
-0.056534	-0.014877	-0.0070953	-0.056839	-0.13123	0.20096	-0.023346	0.065384	0.022049	-0.074387	-0.072784	0.0048828	-0.0029755	0.057373	-0.047607	-0.0095367	-0.075302	0.041199	-0.054321	-0.010529	-0.005722
-0.051575	-0.022659	0.0059509	-0.059891	-0.13542	0.19684	-0.021667	0.055542	0.01442	-0.085602	-0.081711	0.0045776	-0.013809	0.033569	-0.058517	-0.013275	-0.077438	0.053787	-0.042725	-0.0098419	-0.0049591
-0.04982	-0.025406	0.005188	-0.055618	-0.13382	0.19157	-0.03273	0.059891	0.027161	-0.08873	-0.084534	0.0018311	-0.010681	0.020599	-0.055389	-0.0063324	-0.070267	0.050812	-0.03273	-0.002594	-0.0092316
-0.047913	-0.021286	0.0067139	-0.043564	-0.13588	0.187	-0.040207	0.078278	0.032959	-0.093079	-0.079651	0.003891	-0.0093079	0.016785	-0.050125	-0.0041962	-0.070953	0.045319	-0.026169	-0.0099182	-0.010757
-0.044403	-0.02327	0.004425	-0.03952	-0.13367	0.18654	-0.048218	0.08812	0.035858	-0.092621	-0.067291	-0.0054169	-0.0043488	0.016327	-0.053558	-0.014801	-0.083542	0.0383	-0.019226	-0.018463	-0.0050354
-0.039291	-0.031281	0.0010681	-0.029068	-0.13283	0.18707	-0.052185	0.091171	0.044327	-0.095367	-0.060654	-0.0061035	0.0076294	0.021133	-0.054398	-0.0177	-0.091171	0.030365	-0.012512	-0.026321	0.004425
-0.037918	-0.029831	-0.0022125	-0.013199	-0.13138	0.18936	-0.04715	0.09285	0.056992	-0.10445	-0.051956	-0.0017548	0.012054	0.030212	-0.040359	-0.019455	-0.10109	0.025864	-0.01297	-0.028458	0.011444
-0.035324	-0.027466	0.0035858	-0.0038147	-0.13802	0.18799	-0.043869	0.090332	0.060806	-0.10803	-0.052719	-0.0022125	0.012512	0.036469	-0.046158	-0.01091	-0.10841	0.030289	-0.014954	-0.031891	0.018845
-0.031662	-0.015945	0.022964	-0.0036621	-0.14	0.1902	-0.042419	0.077515	0.053329	-0.1059	-0.059128	-0.011139	0.018234	0.037689	-0.054703	-0.031204	-0.10635	0.034256	-0.014191	-0.032806	0.026627
-0.026093	-0.020828	0.026398	-0.0045013	-0.14099	0.19676	-0.034485	0.060501	0.045166	-0.097961	-0.064163	-0.012894	0.023651	0.036316	-0.058289	-0.04158	-0.10048	0.03685	-0.015717	-0.037537	0.023575
-0.019455	-0.043335	0.028	-0.0018311	-0.13603	0.19287	-0.024872	0.050507	0.04097	-0.097961	-0.067291	-0.016861	0.021744	0.037155	-0.06134	-0.045395	-0.10643	0.044022	-0.010986	-0.03952	0.014648
-0.019608	-0.049362	0.026932	-0.0073242	-0.1339	0.17563	-0.01152	0.042496	0.048294	-0.09285	-0.067291	-0.019455	0.01564	0.036697	-0.072708	-0.04425	-0.10834	0.047073	-0.0032043	-0.035095	0.0080109
-0.020142	-0.044632	0.032272	-0.016022	-0.13054	0.17029	-0.0097656	0.045471	0.055466	-0.089645	-0.065155	-0.019989	0.021896	0.019989	-0.081329	-0.035706	-0.094986	0.037689	-0.0031281	-0.027161	-0.0016022
-0.016861	-0.051193	0.03006	-0.016556	-0.12924	0.16502	-0.021286	0.049591	0.062714	-0.09201	-0.062103	-0.013733	0.034103	0.019073	-0.078583	-0.037994	-0.087585	0.029755	-0.0026703	-0.013657	-0.016251
-0.019608	-0.067444	0.020752	-0.012207	-0.12932	0.16144	-0.016174	0.053177	0.066986	-0.096893	-0.057907	-0.011139	0.0354	0.023575	-0.075378	-0.026703	-0.087357	0.03334	-0.0098419	-0.007019	-0.03479
-0.016251	-0.078049	0.016785	-0.017624	-0.12962	0.15022	-0.011673	0.062408	0.076752	-0.087128	-0.059967	-0.015106	0.024719	0.028534	-0.065765	-0.0028229	-0.084763	0.044327	-0.019608	-0.00076294	-0.041351
-0.0082397	-0.076523	0.029755	-0.011978	-0.11848	0.13222	-0.0035858	0.072708	0.069427	-0.072861	-0.053177	-0.0097656	0.029984	0.028687	-0.057602	0.0026703	-0.07782	0.048752	-0.02037	0.0089264	-0.040665
-0.0038147	-0.075607	0.036697	-0.013809	-0.099869	0.1178	-0.005722	0.074081	0.072174	-0.072403	-0.049667	0.0093842	0.035782	0.029984	-0.058289	-0.0032043	-0.070877	0.046616	-0.021286	0.021744	-0.041351
0.00022888	-0.072098	0.042648	-0.023422	-0.089188	0.11566	-0.008316	0.06752	0.074921	-0.075226	-0.053787	0.008316	0.038376	0.02861	-0.052948	0.001297	-0.061798	0.057144	-0.021744	0.027618	-0.042267
-0.0017548	-0.071487	0.036926	-0.034866	-0.098572	0.13016	-0.0072479	0.064316	0.070419	-0.082703	-0.051651	-0.021515	0.041962	0.02739	-0.037689	-0.0055695	-0.055161	0.063019	-0.018082	0.031967	-0.036697
-0.007019	-0.080032	0.035629	-0.025711	-0.11772	0.12878	-0.017548	0.068741	0.072403	-0.097504	-0.060043	-0.04364	0.041504	0.039444	-0.035706	0.002594	-0.048141	0.057449	-0.010681	0.028152	-0.027237
-0.0074005	-0.081711	0.037003	-0.01564	-0.13809	0.12459	-0.028076	0.068436	0.068588	-0.10101	-0.07164	-0.048599	0.062103	0.040588	-0.043716	0.011139	-0.031967	0.059433	-0.0072479	0.028381	-0.023041
0.00045776	-0.07103	0.040283	-0.017776	-0.13969	0.12138	-0.03746	0.067368	0.06218	-0.1004	-0.07843	-0.05722	0.06424	0.037155	-0.046082	0.0092316	-0.022736	0.070114	-0.01709	0.03273	-0.030746
-0.0036621	-0.054703	0.049438	-0.024948	-0.12886	0.12665	-0.045853	0.063324	0.067368	-0.094528	-0.072174	-0.060349	0.062561	0.031586	-0.052872	-0.0043488	-0.026016	0.076981	-0.023804	0.041046	-0.037308
-0.010376	-0.048981	0.054855	-0.029297	-0.12733	0.12527	-0.040359	0.055771	0.071793	-0.082703	-0.067749	-0.058365	0.060043	0.01915	-0.062943	-0.010529	-0.032425	0.075531	-0.032196	0.053024	-0.043488
-0.005188	-0.056915	0.056229	-0.025253	-0.12497	0.11925	-0.036316	0.061493	0.061874	-0.072021	-0.07103	-0.050507	0.066452	0.011063	-0.060425	-0.010223	-0.039597	0.082626	-0.035934	0.058289	-0.046234
0.0024414	-0.060043	0.061188	-0.013885	-0.11459	0.12421	-0.033264	0.072174	0.041122	-0.06691	-0.067596	-0.052414	0.084305	0.0089264	-0.055923	-0.02533	-0.032959	0.084839	-0.033951	0.05249	-0.039597
0.0053406	-0.053329	0.062408	-0.016174	-0.11223	0.12871	-0.029602	0.076752	0.018768	-0.058594	-0.073395	-0.045319	0.10452	0.009613	-0.061264	-0.039139	-0.024261	0.08934	-0.04097	0.058136	-0.033646
0.0061798	-0.040741	0.055237	-0.02533	-0.1194	0.12566	-0.022583	0.083618	0.0018311	-0.056992	-0.076218	-0.03006	0.11124	0.014114	-0.057755	-0.028229	-0.019226	0.095215	-0.046692	0.058441	-0.038452
0.0014496	-0.026779	0.04776	-0.035095	-0.12199	0.11963	-0.01709	0.082779	-0.010071	-0.077057	-0.071564	-0.025864	0.10193	0.0089264	-0.053253	-0.025635	-0.016861	0.10132	-0.029755	0.061874	-0.043106
0	-0.016861	0.048904	-0.035553	-0.12276	0.11665	-0.0088501	0.069504	-0.0070953	-0.08461	-0.069427	-0.024796	0.096207	0.0061035	-0.051041	-0.034332	-0.012436	0.11169	-0.017395	0.072327	-0.050888
0.0012207	-0.016479	0.049591	-0.022736	-0.12711	0.1104	0.0042725	0.05394	0.0031281	-0.088425	-0.062943	-0.010071	0.090866	0.0075531	-0.05249	-0.033264	-0.0079346	0.11024	-0.014114	0.078659	-0.054474
0.0045776	-0.021744	0.04776	-0.01358	-0.13634	0.11421	0.014648	0.054245	0.010986	-0.10735	-0.059814	-0.0093079	0.093842	0.0041962	-0.058212	-0.026169	-0.0103	0.10201	-0.016022	0.080032	-0.052567
0.0099945	-0.023346	0.043106	-0.007019	-0.14595	0.11932	0.0079346	0.055008	0.021515	-0.11223	-0.064011	-0.0099182	0.089798	-0.00099182	-0.066986	-0.016479	-0.01915	0.084915	-0.018539	0.073776	-0.050812
0.0056458	-0.020828	0.047607	-0.0013733	-0.16846	0.12527	-0.0010681	0.049973	0.028458	-0.10361	-0.068893	-0.015106	0.075684	0.002594	-0.074005	-0.0088501	-0.02739	0.073242	-0.018539	0.068283	-0.064163
-0.010681	-0.017624	0.046005	0.0014496	-0.17441	0.13313	-0.0094604	0.044556	0.020065	-0.098801	-0.066223	-0.022049	0.051727	0.0036621	-0.069122	-0.0036621	-0.034409	0.070801	-0.015488	0.063858	-0.071869
-0.019684	-0.018234	0.046844	-0.0035095	-0.16495	0.12375	-0.0045776	0.040741	0.022202	-0.11307	-0.057373	-0.041504	0.042114	0.0054932	-0.056305	-0.0037384	-0.040512	0.082245	-0.017929	0.044556	-0.072556
-0.025482	-0.022659	0.04776	-0.019455	-0.15785	0.11513	0.011139	0.044556	0.01976	-0.12367	-0.060349	-0.055542	0.031586	0.012817	-0.047607	-0.012512	-0.039215	0.086746	-0.015488	0.024033	-0.066757
-0.034103	-0.029831	0.046692	-0.017014	-0.15068	0.11444	0.021591	0.042038	0.016632	-0.12558	-0.045395	-0.057831	0.017471	0.020523	-0.039139	-0.010681	-0.040207	0.085602	-0.0046539	0.0058746	-0.063705
-0.036011	-0.035629	0.040512	-0.021744	-0.14847	0.11353	0.023346	0.033264	0.019455	-0.12459	-0.04776	-0.056381	0.01564	0.028152	-0.029984	0.0061798	-0.0383	0.10498	0.0024414	0.00091553	-0.066681
-0.036087	-0.042572	0.028458	-0.031052	-0.13672	0.11879	0.02121	0.027161	0.020752	-0.11803	-0.049438	-0.05394	0.028687	0.026779	-0.036926	0.016022	-0.034256	0.1049	0.011597	0.0042725	-0.064545
-0.04303	-0.039444	0.032501	-0.023346	-0.12062	0.12321	0.018921	0.032806	0.030975	-0.13	-0.054932	-0.053558	0.040436	0.026627	-0.040588	0.01709	-0.039978	0.090103	0.015793	0.0079346	-0.060806
-0.046539	-0.037384	0.037231	-0.023804	-0.1062	0.11841	0.01915	0.036545	0.038986	-0.14374	-0.060577	-0.055237	0.054855	0.042419	-0.036163	0.03334	-0.047302	0.073013	0.010986	0.013733	-0.060501
-0.046921	-0.045242	0.024872	-0.020523	-0.10597	0.11314	0.013733	0.04837	0.042648	-0.14946	-0.05867	-0.05394	0.055847	0.045471	-0.034714	0.043488	-0.056534	0.06073	0.0096893	0.01976	-0.067368
-0.039902	-0.046692	0.012207	-0.015411	-0.10048	0.11658	0.011978	0.051575	0.04715	-0.15839	-0.064316	-0.032349	0.052948	0.041733	-0.0354	0.043716	-0.05867	0.054016	0.0075531	0.020981	-0.070648
-0.036316	-0.041428	0.00015259	-0.020752	-0.099335	0.1223	0.011749	0.046539	0.056839	-0.16602	-0.065994	-0.021362	0.046844	0.040131	-0.023117	0.033951	-0.064163	0.05455	0.0074768	0.02655	-0.062866
-0.034256	-0.028305	-0.018692	-0.026016	-0.10796	0.1313	0.012436	0.039597	0.071487	-0.15129	-0.07103	-0.027924	0.048981	0.038834	-0.015945	0.034409	-0.07576	0.061874	-0.0072479	0.035629	-0.051956
-0.0354	-0.034714	-0.038681	-0.0177	-0.11261	0.13184	0.016556	0.033417	0.073929	-0.13626	-0.079803	-0.033951	0.057526	0.033188	-0.0098419	0.038757	-0.087738	0.063477	-0.0061035	0.031357	-0.060425
-0.041199	-0.033569	-0.043411	-0.017471	-0.11215	0.12627	0.018692	0.031052	0.066833	-0.13611	-0.082932	-0.029221	0.065689	0.020828	-0.00083923	0.042114	-0.092087	0.070267	0.0038147	0.019684	-0.073242
-0.046005	-0.024033	-0.035248	-0.022659	-0.11002	0.13245	0.010681	0.032425	0.056305	-0.13756	-0.083694	-0.023804	0.078049	0.011139	-0.0089264	0.042725	-0.10056	0.074692	0.0089264	0.012436	-0.076523
-0.04631	-0.023956	-0.032349	-0.020981	-0.12024	0.13313	-0.0016785	0.027237	0.057144	-0.1329	-0.077438	-0.031509	0.083313	-0.0017548	-0.015945	0.030899	-0.1062	0.067825	0.0056458	0.0090027	-0.07164
-0.056	-0.015869	-0.031509	-0.021896	-0.12787	0.1252	-0.010757	0.017319	0.05806	-0.10376	-0.073929	-0.031891	0.076523	-0.006485	-0.015259	0.035095	-0.10414	0.060272	-0.0097656	0.012589	-0.055542
-0.064316	-0.011139	-0.023956	-0.013275	-0.13138	0.11902	-0.020981	0.011826	0.050888	-0.084457	-0.073318	-0.042114	0.066299	-0.0079346	-0.01442	0.034561	-0.10284	0.04776	-0.019455	0.017242	-0.046768
-0.075378	-0.011826	-0.010986	-0.0080872	-0.14435	0.11581	-0.020599	0.0022125	0.041656	-0.086441	-0.077438	-0.044479	0.053177	-0.005722	-0.0083923	0.024872	-0.094528	0.03952	-0.019379	0.009079	-0.045242
-0.080948	-0.0067902	-0.013046	-0.014496	-0.14473	0.12161	-0.015488	-0.0028229	0.038681	-0.078354	-0.083923	-0.024796	0.057983	-0.0017548	-0.00083923	0.034485	-0.080338	0.032501	-0.016708	-0.0028992	-0.03479
-0.072556	-0.00015259	-0.01358	-0.0067902	-0.13664	0.13161	-0.0096893	-0.0010681	0.034027	-0.076752	-0.093079	-0.014496	0.064468	0.0041962	0.0037384	0.043411	-0.070648	0.028992	-0.026093	-0.01152	-0.038986
-0.070801	0.00045776	-0.0099182	-0.0035095	-0.1297	0.12611	-0.0083923	0.002594	0.025024	-0.087585	-0.095749	-0.014496	0.068283	0.010147	0.0052643	0.044937	-0.061569	0.033264	-0.031204	-0.0081635	-0.054932
-0.071259	-0.0020599	-0.0067139	-0.0087738	-0.13222	0.11948	-0.011368	-0.00099182	0.036316	-0.112	-0.10658	-0.003891	0.070648	0.028305	-0.0010681	0.047531	-0.055695	0.038376	-0.033188	-0.0056458	-0.068207
-0.058365	-0.00022888	-0.012665	-0.0086975	-0.13863	0.11002	-0.018158	-0.0061035	0.047913	-0.12604	-0.098495	0.0019836	0.069504	0.044861	-0.0048828	0.057678	-0.053253	0.044861	-0.034637	0.00015259	-0.072021
-0.050735	0.0071716	-0.020599	-0.014496	-0.14122	0.10773	-0.015411	-0.0032043	0.059738	-0.12924	-0.089035	-0.012054	0.067978	0.047684	-0.0061035	0.047607	-0.047531	0.039902	-0.036545	0.0055695	-0.072556
-0.041809	0.0028229	-0.027618	-0.015717	-0.14427	0.1075	-0.0086975	-0.003891	0.061264	-0.13062	-0.086899	-0.023499	0.057678	0.048676	-0.01564	0.033264	-0.039291	0.037155	-0.036926	0.010529	-0.060043
-0.037003	-0.023193	-0.024872	-0.01236	-0.13939	0.11604	-0.0091553	-0.0034332	0.044174	-0.12917	-0.079346	-0.018539	0.042343	0.047531	-0.016785	0.034485	-0.032501	0.036469	-0.033112	0.012207	-0.055695
-0.036545	-0.028381	-0.013657	-0.018845	-0.12932	0.11948	-0.010071	-0.0015259	0.04158	-0.13206	-0.075378	-0.0078583	0.048065	0.050659	-0.020142	0.03685	-0.029297	0.035477	-0.030518	0.017776	-0.062943
-0.042343	-0.028458	-0.0077057	-0.019913	-0.12222	0.10941	-0.022812	0.00076294	0.042496	-0.1355	-0.06897	-0.0074768	0.061951	0.060272	-0.023727	0.032043	-0.034561	0.036087	-0.032654	0.017776	-0.056381
-0.044479	-0.03212	-0.01503	-0.026627	-0.13268	0.10788	-0.027695	-0.0045013	0.035858	-0.1371	-0.072403	-0.0015259	0.068741	0.071793	-0.02449	0.025711	-0.035019	0.040054	-0.019684	0.012436	-0.048294
-0.040283	-0.036087	-0.0096893	-0.027466	-0.13733	0.11078	-0.020981	-0.012894	0.03624	-0.14	-0.072327	0.0023651	0.070419	0.075455	-0.034256	0.034866	-0.029221	0.044403	-0.010529	0.012589	-0.05722
-0.042496	-0.029526	0.00053406	-0.031509	-0.13107	0.10658	-0.018921	-0.013046	0.03891	-0.14084	-0.071182	0.010605	0.069656	0.075226	-0.030212	0.041428	-0.035019	0.039215	-0.01297	0.018463	-0.061951
-0.052338	-0.022278	0.00083923	-0.027084	-0.12405	0.10193	-0.022202	-0.0054169	0.04425	-0.1445	-0.072937	0.018082	0.045013	0.078659	-0.031815	0.033035	-0.03746	0.036163	-0.010147	0.026627	-0.058823
-0.048447	-0.022202	-0.00045776	-0.028076	-0.12352	0.10063	-0.034866	-0.0030518	0.053864	-0.13962	-0.07309	0.024261	0.047684	0.084305	-0.037994	0.02449	-0.035019	0.039978	-0.0071716	0.031891	-0.048523
-0.050354	-0.014725	0.0046539	-0.025253	-0.11803	0.10361	-0.032578	-0.011749	0.05867	-0.14015	-0.06546	0.021057	0.034027	0.079727	-0.027237	0.034332	-0.031204	0.041199	0.0022888	0.025024	-0.040054
-0.052185	-0.0081635	0.011215	-0.018463	-0.11345	0.099792	-0.028076	-0.020142	0.072556	-0.15221	-0.063171	0.019531	0.031815	0.0634	-0.017395	0.04097	-0.027771	0.031967	0.01915	0.030594	-0.045166
-0.053024	-0.014343	0.01236	-0.0048828	-0.10933	0.098343	-0.016785	-0.021896	0.075531	-0.14999	-0.071182	0.01709	0.033798	0.05928	-0.020599	0.038376	-0.029526	0.033722	0.026779	0.032654	-0.048599
-0.053711	-0.0058746	0.018616	-0.00091553	-0.11032	0.092545	-0.014191	-0.01236	0.068512	-0.15877	-0.070572	0.01915	0.036087	0.065613	-0.021515	0.035553	-0.033417	0.035553	0.021667	0.024567	-0.058289
-0.060577	-0.00022888	0.022049	-0.0069427	-0.097046	0.092087	-0.017014	-0.0047302	0.071793	-0.15594	-0.062027	0.024796	0.030365	0.068359	-0.022659	0.034866	-0.041428	0.025024	0.0059509	0.013428	-0.074158
-0.065155	0.002594	0.019913	-0.013733	-0.088272	0.096893	-0.0091553	-0.013123	0.071182	-0.15221	-0.057983	0.018692	0.02655	0.059814	-0.02182	0.038223	-0.066605	0.026932	-0.0074005	0.013275	-0.079346
-0.05722	0.0098419	0.017395	-0.010452	-0.085907	0.098801	-0.012207	-0.013199	0.074005	-0.16029	-0.060959	0.0093842	0.018463	0.059662	-0.013809	0.038147	-0.077591	0.039978	-0.011673	0.01091	-0.081024
-0.04364	0.011139	0.026321	-0.0093842	-0.094223	0.095444	-0.025711	-0.015335	0.068436	-0.16106	-0.052567	0.0067902	0.00061035	0.063858	-0.01442	0.038147	-0.079727	0.047455	-0.012741	0.0086212	-0.07637
-0.02388	0.012894	0.031281	-0.0065613	-0.10864	0.10216	-0.030136	-0.024719	0.054474	-0.15152	-0.048599	0.0045776	-0.021286	0.07019	-0.013275	0.038147	-0.075607	0.049591	-0.013809	0.01152	-0.078049
-0.015717	0.019302	0.029221	-0.0050354	-0.11993	0.1152	-0.024109	-0.030136	0.038147	-0.14351	-0.048981	0.0039673	-0.053101	0.079193	0.00061035	0.046692	-0.06897	0.043716	-0.011215	0.018005	-0.079422
-0.012436	0.014343	0.019302	-0.0018311	-0.11986	0.11742	-0.015411	-0.035019	0.023804	-0.12993	-0.057678	0.007019	-0.078964	0.079498	0.0080872	0.050735	-0.067139	0.041275	-0.022125	0.022049	-0.071716
-0.011749	-0.00068665	0.014191	-0.0016022	-0.11665	0.12085	-0.011826	-0.033417	0.029984	-0.12154	-0.063705	0.011063	-0.08728	0.071106	0.010605	0.045319	-0.059738	0.054703	-0.027618	0.030518	-0.062943
-0.0077057	-0.020599	0.023727	0.0036621	-0.11696	0.12589	-0.0096893	-0.025253	0.036011	-0.11841	-0.065536	0.020447	-0.08728	0.060043	-0.00076294	0.03952	-0.049057	0.067673	-0.035706	0.030746	-0.057449
-0.0016785	-0.031891	0.03334	0.0067902	-0.10857	0.12619	-0.00061035	-0.022507	0.039139	-0.10948	-0.066681	0.036774	-0.086975	0.066833	-0.016785	0.034561	-0.038452	0.063324	-0.042648	0.028458	-0.056152
0.0016785	-0.039902	0.02655	0.0015259	-0.10414	0.13176	0.0066376	-0.027466	0.043106	-0.10735	-0.066605	0.049896	-0.091782	0.068359	-0.018311	0.021744	-0.031357	0.05043	-0.0457	0.019531	-0.057678
-0.00061035	-0.044708	0.018387	-0.00038147	-0.090561	0.13115	0.016632	-0.030289	0.048828	-0.11353	-0.064011	0.063095	-0.096359	0.061951	-0.013428	0.024338	-0.036011	0.054398	-0.047302	0.0076294	-0.052109
0.0012207	-0.038528	0.016556	0.009079	-0.084534	0.12909	0.015106	-0.028763	0.061798	-0.12108	-0.058212	0.068665	-0.08728	0.067062	-0.015564	0.025482	-0.045853	0.056229	-0.041733	0.0041962	-0.050964
0.0098419	-0.037231	0.017929	0.018845	-0.084	0.13741	-0.00045776	-0.035019	0.065079	-0.11086	-0.048065	0.063858	-0.085831	0.08049	-0.0084686	0.022888	-0.042877	0.054169	-0.040359	0.0055695	-0.04425
0.0078583	-0.031738	0.010223	0.016327	-0.08728	0.15396	-0.013351	-0.035477	0.052567	-0.078201	-0.056152	0.063553	-0.065231	0.077438	-0.0041199	0.023651	-0.03685	0.055695	-0.038223	0.0059509	-0.025101
0.0089264	-0.019989	0.0067902	0.017853	-0.08728	0.16975	-0.024033	-0.029678	0.04921	-0.058365	-0.058289	0.075073	-0.05455	0.077209	-0.0041962	0.039902	-0.036774	0.059738	-0.038071	0.0087738	-0.014801
0.012894	-0.020676	0.021896	0.022736	-0.074692	0.17487	-0.026932	-0.024109	0.052719	-0.081177	-0.052261	0.075378	-0.039215	0.084915	-0.012207	0.045166	-0.031891	0.065155	-0.034637	0.020065	-0.0078583
0.011292	-0.018082	0.031967	0.02388	-0.06691	0.17113	-0.019989	-0.027695	0.056686	-0.099335	-0.046539	0.080872	-0.03624	0.084839	-0.025177	0.033798	-0.02655	0.066605	-0.027313	0.030289	-0.004425
0.012207	-0.016022	0.039597	0.020294	-0.06012	0.16716	-0.0099182	-0.034027	0.050049	-0.10101	-0.044632	0.091934	-0.028839	0.081787	-0.03952	0.040665	-0.019455	0.063324	-0.022507	0.020676	-0.010071
0.012283	-0.017548	0.040359	0.024948	-0.058365	0.1593	-0.013199	-0.03746	0.032425	-0.11551	-0.045166	0.10345	-0.013962	0.069275	-0.051575	0.044098	-0.021362	0.054321	-0.025558	0.0035095	-0.0093842
0.0016785	-0.023956	0.036621	0.030899	-0.051117	0.15739	-0.014343	-0.032272	0.01503	-0.13046	-0.030975	0.11017	-0.010605	0.071182	-0.054626	0.044861	-0.025787	0.045319	-0.02739	-0.0079346	-0.01709
-0.0091553	-0.024796	0.039902	0.030365	-0.039291	0.15755	-0.013428	-0.022049	0.0082397	-0.1371	-0.013962	0.10628	0.0060272	0.071411	-0.043945	0.06218	-0.021591	0.037689	-0.021133	-0.013275	-0.019073
-0.013657	-0.0071716	0.046387	0.032272	-0.044327	0.15564	-0.017776	-0.029068	0.010834	-0.12863	-0.012894	0.090714	0.024796	0.0634	-0.022049	0.062866	-0.022659	0.029221	-0.022583	-0.0099182	-0.019226
-0.010452	0.0013733	0.050278	0.036926	-0.048676	0.16129	-0.0050354	-0.036697	0.013046	-0.13596	-0.012589	0.07225	0.025711	0.065689	-0.0089264	0.047226	-0.027466	0.019531	-0.037994	-0.0023651	-0.02533
-0.01297	0.0045776	0.051651	0.038605	-0.05455	0.16647	0.01503	-0.034409	0.00099182	-0.13466	-0.018005	0.056915	0.022125	0.069275	-0.0061035	0.045013	-0.030136	0.02594	-0.043488	-0.00030518	-0.033035
-0.018082	0.018311	0.046158	0.036774	-0.064774	0.17212	0.022278	-0.029831	0.0027466	-0.15251	-0.022812	0.041046	0.016174	0.071106	0.0031281	0.049133	-0.029831	0.031509	-0.044556	0.0071716	-0.03006
-0.036774	0.037003	0.03334	0.033417	-0.06897	0.18127	0.020294	-0.030899	0.0048828	-0.15999	-0.011978	0.039291	0.021439	0.078354	0.012131	0.040054	-0.027313	0.034561	-0.046158	0.0078583	-0.024261
-0.061111	0.039063	0.038681	0.033875	-0.071564	0.18501	0.015564	-0.02594	0.0074768	-0.14259	-0.013123	0.043869	0.026398	0.073547	0.0067139	0.040283	-0.041733	0.036621	-0.05661	0.010605	-0.025253
-0.070648	0.033264	0.038834	0.039749	-0.076447	0.18364	0.019989	-0.024414	0.015335	-0.13603	-0.011749	0.049362	0.043945	0.062485	0.010605	0.032349	-0.057831	0.039368	-0.069962	0.022507	-0.028076
-0.065689	0.027847	0.030136	0.033646	-0.06813	0.16907	0.034714	-0.014267	0.0054169	-0.13527	-0.028	0.043945	0.042953	0.049515	0.0093842	0.01709	-0.068436	0.041885	-0.065231	0.018158	-0.037384
-0.063553	0.029831	0.014801	0.029221	-0.055847	0.14748	0.042572	0.0035095	-0.0031281	-0.12054	-0.029755	0.031891	0.028534	0.050354	0.0099182	-0.005188	-0.075989	0.039749	-0.054855	0.011292	-0.040512
-0.067749	0.028076	0.015488	0.028839	-0.058517	0.14603	0.039291	0.009079	0.00030518	-0.11925	-0.043564	0.029068	0.010681	0.051193	0.01091	0.0028229	-0.089111	0.041504	-0.042648	0.01442	-0.048828
-0.0634	0.028305	0.018463	0.024948	-0.065002	0.1564	0.034027	0.011749	7.6294e-05	-0.10811	-0.04158	0.032654	-0.00068665	0.048447	0.010376	0.011215	-0.091782	0.040741	-0.032425	0.020599	-0.061111
-0.055313	0.027771	0.020447	0.02861	-0.068054	0.16411	0.035095	0.017319	-0.0022888	-0.098419	-0.03685	0.024109	0.005188	0.049515	0.0063324	0.014801	-0.08255	0.038223	-0.038834	0.018234	-0.056381
-0.04715	0.028076	0.014725	0.035629	-0.057755	0.16281	0.036163	0.011368	-0.0016785	-0.077591	-0.025711	0.023422	0.0041962	0.061264	0.007782	0.0052643	-0.065765	0.03891	-0.047913	0.010834	-0.04715
-0.045395	0.025177	0.0095367	0.04364	-0.044479	0.17097	0.029068	0.0047302	0.0036621	-0.06424	-0.030823	0.025864	-0.0051117	0.069122	0.01503	0.0022888	-0.052414	0.043335	-0.042114	-0.0058746	-0.041733
-0.045395	0.031738	0.0082397	0.039597	-0.047379	0.17403	0.035095	0.0051117	0.0010681	-0.069199	-0.031891	0.034027	-0.009613	0.079117	0.02037	0.015259	-0.048447	0.06012	-0.036926	-0.022125	-0.036774
-0.041504	0.038071	7.6294e-05	0.039291	-0.055008	0.18013	0.043411	0.0080109	-0.0070953	-0.081177	-0.018311	0.043793	-0.030594	0.087433	0.021515	0.034332	-0.057526	0.076904	-0.033646	-0.021286	-0.025177
-0.041656	0.032501	-0.027695	0.037537	-0.06546	0.19135	0.042419	0.0072479	-0.001297	-0.08194	-0.026703	0.049591	-0.059967	0.08667	0.021133	0.034561	-0.065765	0.076523	-0.018845	-0.0085449	-0.014877
-0.04631	0.025101	-0.051193	0.045242	-0.077438	0.19157	0.031433	0.0035095	0.0045013	-0.081558	-0.03418	0.033875	-0.015793	0.088348	0.012817	0.04425	-0.073013	0.066833	-0.0099945	-0.0057983	-0.0083923
-0.045319	0.017242	-0.055389	0.056763	-0.070496	0.18761	0.028	-0.00083923	0.001297	-0.06485	-0.037994	0.035019	-0.0074768	0.08667	0.019989	0.040283	-0.0811	0.050659	-0.013199	-0.0039673	-0.0097656
-0.05249	-0.0035095	-0.049362	0.055313	-0.062561	0.18021	0.020905	-0.010986	-0.0022125	-0.048828	-0.036087	0.029221	-0.013428	0.079727	0.021133	0.031433	-0.087738	0.03746	-0.009613	-0.0052643	-0.012283
-0.046921	-0.016632	-0.056381	0.058212	-0.052719	0.17578	0.0020599	-0.026321	-0.0096893	-0.04837	-0.034103	0.023499	-0.00068665	0.075531	0.020752	0.027084	-0.095673	0.031509	0.0032043	-0.014267	-0.011978
-0.033722	-0.019073	-0.059662	0.058975	-0.050049	0.16678	-0.012665	-0.032425	-0.0061035	-0.045547	-0.040131	0.025177	-0.014648	0.079651	0.01297	0.021591	-0.098038	0.026703	-0.0027466	-0.016785	-0.0073242
-0.030975	-0.009079	-0.059814	0.06073	-0.05043	0.14694	-0.02182	-0.035858	-0.0039673	-0.037231	-0.047226	0.032654	-0.022354	0.08194	0.016861	0.022125	-0.092087	0.019684	-0.018768	-0.019226	0.0025177
-0.029068	-0.005722	-0.069199	0.055847	-0.039368	0.13916	-0.022202	-0.032654	-0.0033569	-0.05455	-0.057983	0.04509	-0.016632	0.084457	0.02533	0.019379	-0.08194	0.022583	-0.03746	-0.021896	0.0033569
-0.020142	-0.014267	-0.067139	0.053482	-0.030823	0.14381	-0.01709	-0.031357	0.0015259	-0.0811	-0.066223	0.047684	-0.0079346	0.083923	0.034637	0.0177	-0.080872	0.027313	-0.054321	-0.02655	0.0061035
-0.025558	-0.020599	-0.066681	0.046387	-0.029907	0.15137	-0.018234	-0.036011	0.0053406	-0.099335	-0.073166	0.055161	-0.0030518	0.075607	0.03067	0.017929	-0.098343	0.037231	-0.058899	-0.03273	0.009613
-0.046692	-0.027313	-0.07225	0.047531	-0.025177	0.15236	-0.012207	-0.037155	0.0049591	-0.097885	-0.068817	0.063019	0.0041199	0.065689	0.029831	0.007019	-0.10315	0.05394	-0.06897	-0.033264	0.0086212
-0.063248	-0.03067	-0.074463	0.052414	-0.021667	0.15457	-0.010834	-0.033646	0.0072479	-0.09613	-0.067291	0.07103	0.0065613	0.066757	0.028839	0.00015259	-0.10452	0.058899	-0.064621	-0.033264	-0.0022125
-0.071793	-0.025482	-0.096207	0.055313	-0.017929	0.1593	-0.011215	-0.031891	-0.00068665	-0.11749	-0.074997	0.068741	0.0093079	0.072403	0.030823	0.010834	-0.089722	0.054245	-0.063705	-0.034409	-0.012283
-0.074387	-0.03212	-0.098953	0.052338	-0.0083923	0.16472	-0.02182	-0.039368	0.00053406	-0.10124	-0.074844	0.069504	0.016403	0.079651	0.023499	0.0103	-0.070267	0.046158	-0.066147	-0.037308	-0.013351
-0.075302	-0.039368	-0.085068	0.054169	-0.0018311	0.17212	-0.021667	-0.044479	0.010529	-0.10498	-0.076675	0.068512	0.016479	0.078888	0.005188	0.00045776	-0.055695	0.049515	-0.057602	-0.028152	-0.023727
-0.078049	-0.041199	-0.072174	0.056992	-0.0010681	0.17311	-0.0069427	-0.04982	0.016861	-0.10239	-0.075989	0.070267	0.011597	0.068817	-0.0057983	0.011749	-0.048447	0.042801	-0.066299	-0.017395	-0.03273
-0.078049	-0.042725	-0.077744	0.057449	0.0053406	0.17906	0.0020599	-0.057831	0.019608	-0.084991	-0.069199	0.06012	0.0089264	0.066757	-0.0040436	0.019302	-0.03746	0.037537	-0.065536	-0.02739	-0.033798
-0.066681	-0.041199	-0.079346	0.060577	-0.00099182	0.1709	0.0028229	-0.052719	0.022507	-0.085144	-0.056686	0.045929	0.0067902	0.064697	-0.00068665	0.023804	-0.020447	0.039215	-0.071716	-0.028839	-0.034637
-0.053635	-0.024643	-0.089798	0.058823	-0.01152	0.15511	-0.00076294	-0.052643	0.035782	-0.083389	-0.064392	0.036087	0.014343	0.068359	0.0031281	0.018158	-0.020523	0.03952	-0.075455	-0.028381	-0.037231
-0.043182	-0.014496	-0.074005	0.059433	-0.011139	0.14175	0.0041962	-0.065918	0.037003	-0.093079	-0.059433	0.038147	-0.0015259	0.064621	-0.0068665	0.011292	-0.024109	0.046387	-0.088043	-0.030289	-0.036316
-0.032425	-0.018463	-0.054932	0.05867	-0.011673	0.12772	0.0093079	-0.071182	0.028915	-0.088501	-0.05127	0.037689	-0.00091553	0.067673	-0.015564	0.013733	-0.019455	0.045395	-0.10147	-0.024033	-0.044785
-0.031891	-0.030823	-0.046158	0.060806	-0.013885	0.12512	0.018387	-0.074234	0.024948	-0.07019	-0.043106	0.031967	0.0052643	0.080109	-0.014191	0.0075531	-0.019608	0.050354	-0.11055	-0.025711	-0.059738
-0.038605	-0.028915	-0.031891	0.062485	-0.020981	0.12787	0.024719	-0.084305	0.028992	-0.072937	-0.025787	0.027695	0.0054932	0.088654	-0.0060272	0.0090027	-0.011444	0.060577	-0.10796	-0.028	-0.058136
-0.036392	-0.01297	-0.013885	0.063095	-0.027161	0.1358	0.024338	-0.088959	0.031509	-0.08316	-0.017471	0.034485	-0.0014496	0.095901	0.0018311	0.0062561	-0.0081635	0.064011	-0.11406	-0.02533	-0.048218
-0.036697	-0.0014496	0.0099945	0.06546	-0.021133	0.14618	0.012665	-0.09285	0.032272	-0.07515	-0.018463	0.045624	-0.0048065	0.093536	0.016098	0.023804	-0.0061035	0.062332	-0.13222	-0.015335	-0.045547
-0.030594	-0.0016785	0.014191	0.065765	-0.024872	0.1413	-0.0011444	-0.085678	0.030899	-0.068741	-0.019302	0.062103	-0.0103	0.083771	0.013046	0.033646	-0.0061798	0.062408	-0.12962	-0.00030518	-0.051041
-0.016479	-0.0012207	0.011749	0.071487	-0.037308	0.13565	-0.010757	-0.08194	0.031357	-0.059509	-0.023041	0.064163	-0.02243	0.088043	-0.00022888	0.024033	-0.015259	0.064087	-0.12619	0.0080109	-0.056763
-0.015869	0.0093842	0.025787	0.0737	-0.04097	0.13588	-0.020752	-0.072327	0.034103	-0.055923	-0.030594	0.053558	-0.042572	0.088959	-0.010681	0.02243	-0.020905	0.06485	-0.1152	0.010757	-0.054321
-0.023193	0.013275	0.029221	0.073471	-0.047836	0.13573	-0.02327	-0.06424	0.045319	-0.056076	-0.040054	0.047455	-0.053635	0.086441	-0.016556	0.027924	-0.029831	0.065079	-0.10231	0.0094604	-0.046997
-0.025635	0.0088501	0.03479	0.072327	-0.054092	0.13847	-0.012436	-0.049362	0.054092	-0.077667	-0.040359	0.04509	-0.05455	0.087204	-0.01297	0.02861	-0.028	0.070038	-0.089951	0.013351	-0.040131
-0.032425	0.0077057	0.041885	0.073395	-0.059433	0.13924	-0.010681	-0.039368	0.057526	-0.077515	-0.039978	0.037766	-0.059357	0.085983	-0.0067139	0.019989	-0.024185	0.075226	-0.091171	0.014801	-0.046692
-0.044785	0.0040436	0.037003	0.071335	-0.057983	0.13832	-0.0080109	-0.039978	0.064087	-0.061722	-0.044708	0.039063	-0.060196	0.083847	0.0031281	0.02327	-0.020905	0.074158	-0.090714	0.013885	-0.054703
-0.051804	-0.0014496	0.033798	0.072708	-0.049667	0.13786	-0.0066376	-0.037766	0.067062	-0.045624	-0.050125	0.038757	-0.056305	0.086975	0.013962	0.023956	-0.0097656	0.082703	-0.080643	0.013123	-0.054779
-0.051117	0.00030518	0.031281	0.065536	-0.04158	0.1384	-0.0021362	-0.034714	0.063934	-0.042725	-0.041428	0.026398	-0.052795	0.096512	0.0080872	0.013428	0.00015259	0.090179	-0.086899	0.016098	-0.055618
-0.055771	0.0055695	0.029602	0.071335	-0.032349	0.14626	-0.0069427	-0.039597	0.055389	-0.04364	-0.041733	0.014877	-0.037918	0.094604	0.0067902	0.015869	-0.00015259	0.089111	-0.087891	0.022964	-0.049515
-0.06546	0.0011444	0.016708	0.085907	-0.012894	0.1635	-0.0047302	-0.050659	0.049591	-0.042801	-0.054398	0.01152	-0.041504	0.086517	-0.0048065	0.020447	-0.0030518	0.082092	-0.072556	0.023804	-0.041504
-0.068283	0.0035095	0.025635	0.093231	-0.0023651	0.17868	0.0053406	-0.057755	0.04982	-0.049133	-0.049744	0.013199	-0.045853	0.082779	-0.019226	0.02121	-0.0073242	0.072098	-0.051727	0.027313	-0.04425
-0.071182	0.0036621	0.031433	0.094376	-0.0075531	0.17876	0.01442	-0.062027	0.057297	-0.060959	-0.055084	0.020676	-0.050354	0.072632	-0.013046	0.015564	-0.0034332	0.065231	-0.043259	0.031433	-0.04364
-0.072861	-0.010529	0.034866	0.095825	-0.02121	0.177	0.018005	-0.060272	0.06134	-0.066528	-0.044479	0.026703	-0.053482	0.070648	-0.010757	0.017776	-0.0032043	0.06546	-0.030518	0.034561	-0.04715
-0.069656	-0.020065	0.023727	0.096588	-0.034561	0.16411	0.011978	-0.056152	0.059586	-0.067596	-0.046158	0.028152	-0.053253	0.076065	-0.0070953	0.016403	-0.013962	0.047073	-0.036469	0.031738	-0.039978
-0.065079	-0.015717	0.013733	0.1001	-0.041275	0.15587	0.010834	-0.048676	0.051498	-0.06897	-0.053635	0.033188	-0.053787	0.076141	-0.0048065	0.007782	-0.025253	0.034332	-0.061417	0.031586	-0.038376
-0.067978	-0.014648	-0.0058746	0.10323	-0.042038	0.16335	0.020142	-0.044785	0.046692	-0.073776	-0.057983	0.046539	-0.054626	0.08194	-0.0041199	-0.00068665	-0.022354	0.027084	-0.073395	0.03685	-0.037308
-0.070801	-0.015106	-0.038986	0.1078	-0.042419	0.1635	0.023575	-0.037537	0.049438	-0.074234	-0.060196	0.054321	-0.041351	0.091858	0.0077057	-0.0034332	-0.020294	0.02739	-0.063934	0.047379	-0.027618
-0.0737	-0.012512	-0.04837	0.10529	-0.032196	0.16655	0.022202	-0.029221	0.049286	-0.061569	-0.053711	0.046387	-0.041046	0.099869	0.022659	-0.010757	-0.014954	0.032501	-0.058517	0.053711	-0.020676
-0.069199	-0.0063324	-0.055923	0.096512	-0.02037	0.17273	0.017395	-0.016785	0.04715	-0.068359	-0.056458	0.049973	-0.029602	0.10483	0.020752	-0.02327	-0.0086212	0.038452	-0.060501	0.059738	-0.018387
-0.056839	-0.0035095	-0.060425	0.089188	-0.017929	0.17006	0.0033569	-0.0072479	0.047836	-0.074539	-0.063934	0.053177	-0.0079346	0.10506	0.011215	-0.024567	0.00015259	0.041275	-0.066223	0.059204	-0.015793
-0.040741	0.0043488	-0.069427	0.080338	-0.013428	0.16266	-0.0021362	-0.01442	0.046387	-0.073166	-0.071411	0.061264	-0.010834	0.097961	0.0072479	-0.023346	0.0015259	0.031281	-0.073547	0.054779	-0.013351
-0.040512	0.012283	-0.057831	0.07431	-0.0061035	0.16586	-0.0013733	-0.018158	0.04425	-0.060959	-0.067978	0.072556	-0.001297	0.095291	0.013123	-0.039597	-0.00099182	0.021515	-0.076904	0.049133	-0.0089264
-0.042725	0.011597	-0.056381	0.074768	-0.0077057	0.16388	-0.0047302	-0.016708	0.05043	-0.060959	-0.063477	0.083389	0.010681	0.090256	0.015793	-0.040817	-0.0030518	0.016937	-0.084991	0.046844	-0.010223
-0.046768	0.0079346	-0.0354	0.077438	-0.013885	0.15305	-0.0026703	-0.01442	0.055695	-0.058212	-0.063934	0.072403	0.015106	0.088882	0.011063	-0.045242	0.0033569	0.0083923	-0.09407	0.052643	-0.014725
-0.053329	-0.0012207	-0.017471	0.071335	-0.018082	0.13901	0.0018311	-0.025482	0.056992	-0.048065	-0.069046	0.053635	0.018539	0.090637	0.009613	-0.06424	-0.0033569	0.0078583	-0.10574	0.051041	-0.012207
-0.066299	-0.00076294	0.0062561	0.069733	-0.011444	0.13977	-0.0048065	-0.036392	0.057144	-0.053177	-0.078278	0.054474	0.016632	0.093689	0.01709	-0.069656	-0.019684	0.015793	-0.10979	0.052567	0.00091553
-0.068893	0.011902	0.0066376	0.068283	0.00053406	0.14603	-0.0103	-0.044556	0.05249	-0.04982	-0.071793	0.060959	0.024719	0.1004	0.023804	-0.058823	-0.037994	0.022736	-0.10475	0.051193	0.0035858
-0.067749	0.019684	-0.010605	0.064621	0.00015259	0.15152	-0.02037	-0.04509	0.043411	-0.05043	-0.078583	0.066452	0.032272	0.10323	0.030594	-0.040131	-0.048141	0.025787	-0.11581	0.058289	-0.013428
-0.065308	0.014267	-0.0056458	0.063324	0.0017548	0.14862	-0.023727	-0.041275	0.041046	-0.055847	-0.064087	0.070496	0.044937	0.10048	0.037308	-0.033722	-0.051498	0.021515	-0.12672	0.060654	-0.032425
-0.061035	0.010071	0.0077057	0.061417	0.01091	0.13893	-0.028381	-0.040054	0.033875	-0.055008	-0.048523	0.06897	0.041199	0.1046	0.045776	-0.02594	-0.053711	0.022507	-0.14549	0.054474	-0.034256
-0.044861	0.013885	0.021439	0.065002	0.01297	0.13573	-0.031586	-0.046921	0.034943	-0.069122	-0.050049	0.064926	0.021667	0.11391	0.042419	-0.010986	-0.049591	0.020981	-0.15282	0.038757	-0.033264
-0.036469	0.019073	0.032196	0.071106	-0.0035858	0.13809	-0.037231	-0.037918	0.039673	-0.07515	-0.050201	0.072021	0.01564	0.11658	0.045776	-0.009079	-0.038605	0.021667	-0.14626	0.017471	-0.028229
-0.033798	0.017776	0.026398	0.066681	-0.0080872	0.14061	-0.040894	-0.029907	0.043869	-0.069046	-0.0457	0.081711	0.014267	0.11551	0.040436	-0.011673	-0.023956	0.020065	-0.12428	0.0062561	-0.017548
-0.039215	0.00068665	0.017242	0.069809	-0.005722	0.14359	-0.042572	-0.027924	0.04982	-0.060959	-0.035934	0.085373	0.013885	0.11162	0.036469	-0.0085449	-0.022736	0.019073	-0.12527	0.0057983	-0.011597
-0.042343	-0.011292	0.0038147	0.069351	7.6294e-05	0.14046	-0.041656	-0.031433	0.055847	-0.070419	-0.041504	0.07843	0.021286	0.11444	0.042953	-0.0033569	-0.024643	0.016251	-0.10796	0.014191	-0.0103
-0.047379	-0.028992	0.0023651	0.070877	0.0081635	0.14137	-0.038757	-0.040665	0.0737	-0.077438	-0.046463	0.078888	0.031967	0.12115	0.047455	0	-0.026398	0.010452	-0.095978	0.018616	-0.0061035
-0.049744	-0.03212	0.01709	0.064163	0.014114	0.14191	-0.035706	-0.039215	0.077133	-0.075302	-0.040894	0.075302	0.035477	0.1236	0.044403	0.0040436	-0.024948	0.0045776	-0.085831	0.014954	-0.0026703
-0.056915	-0.030594	0.022964	0.055618	0.0103	0.15213	-0.028076	-0.031128	0.068588	-0.074768	-0.046539	0.075455	0.034332	0.13046	0.031738	0.014954	-0.042725	0.0033569	-0.07431	0.020447	-0.0077057
-0.063705	-0.031815	0.007782	0.05806	0.0065613	0.16068	-0.020218	-0.027084	0.070267	-0.085831	-0.047607	0.080185	0.035172	0.13458	0.014191	0.023727	-0.06012	0.016251	-0.058289	0.020218	-0.010147
-0.061951	-0.03891	-0.0093079	0.055237	-0.0023651	0.15457	-0.0097656	-0.024948	0.057068	-0.089798	-0.049362	0.078888	0.035477	0.12589	0	0.020981	-0.070496	0.029526	-0.048218	0.019913	-0.025635
-0.056229	-0.048676	-0.037689	0.057983	-0.01091	0.15068	0	-0.035019	0.049744	-0.098877	-0.044479	0.080338	0.032501	0.11658	0.00099182	0.017014	-0.069046	0.034866	-0.04509	0.032501	-0.044022
-0.056763	-0.044785	-0.054855	0.057755	-0.025787	0.15068	-0.0013733	-0.029831	0.05867	-0.096207	-0.037689	0.078812	0.027466	0.11337	0.0087738	0.013199	-0.059586	0.031204	-0.04715	0.013199	-0.049438
-0.051804	-0.027313	-0.047073	0.055237	-0.034103	0.15465	0.0012207	-0.015335	0.072784	-0.087967	-0.051727	0.079193	0.025635	0.10567	0.016556	0.012054	-0.050812	0.020981	-0.046616	-0.00038147	-0.042572
-0.057297	-0.024261	-0.071793	0.049057	-0.030212	0.1564	0.0054932	-0.01236	0.082626	-0.076141	-0.050659	0.078888	0.028381	0.097046	0.025558	-0.00068665	-0.053711	0.019836	-0.044327	0.0035858	-0.035782
-0.058746	-0.031815	-0.087357	0.044174	-0.017014	0.158	0.014648	-0.0090027	0.086594	-0.073853	-0.056763	0.069122	0.037003	0.087814	0.036926	0.0074768	-0.056229	0.016403	-0.034332	-0.0065613	-0.040054
-0.059433	-0.038834	-0.088882	0.041962	-0.006485	0.16045	0.01297	-0.0017548	0.068741	-0.082016	-0.062943	0.059662	0.046844	0.076675	0.045166	0.022812	-0.05455	0.014038	-0.034485	-0.0084686	-0.049667
-0.056076	-0.035172	-0.083466	0.041504	0.0029755	0.15633	0.011826	-0.005188	0.052795	-0.080872	-0.073013	0.047073	0.058975	0.071106	0.04982	0.02388	-0.058289	0.027008	-0.030441	0.0010681	-0.046768
-0.052414	-0.02182	-0.10536	0.036469	0.020218	0.14374	0.001297	-0.013428	0.038528	-0.073013	-0.077438	0.041504	0.071259	0.065994	0.057373	0.021362	-0.062103	0.038071	-0.036545	0.0090027	-0.034103
-0.04837	-0.016251	-0.10979	0.035934	0.033112	0.13817	0.00022888	-0.018005	0.032806	-0.063782	-0.075989	0.039978	0.081787	0.055771	0.055847	0.022049	-0.064545	0.038376	-0.041428	0.0027466	-0.033798
-0.039749	-0.022278	-0.07782	0.03952	0.031738	0.13733	-0.0032043	-0.032501	0.030594	-0.064163	-0.083389	0.040894	0.072327	0.053406	0.040054	0.019226	-0.061493	0.035553	-0.060806	-0.011368	-0.032806
-0.025024	-0.022659	-0.077896	0.04715	0.020676	0.1368	-0.008316	-0.040207	0.032654	-0.055771	-0.083389	0.04837	0.074615	0.048065	0.023651	0.015182	-0.053864	0.031967	-0.070114	-0.035095	-0.029984
-0.018539	-0.019073	-0.085754	0.050125	0.028763	0.13855	-0.009613	-0.040588	0.037537	-0.056992	-0.080719	0.062332	0.080643	0.045242	0.013885	0.01236	-0.055008	0.035553	-0.075455	-0.046463	-0.029221
-0.016708	-0.015335	-0.082397	0.052261	0.045776	0.13847	-0.005722	-0.037918	0.042801	-0.062408	-0.077667	0.067291	0.08812	0.050354	0.0024414	0.015411	-0.051346	0.041122	-0.082779	-0.043945	-0.02594
-0.010452	-0.016861	-0.07309	0.05043	0.060425	0.1442	-0.0091553	-0.04631	0.049591	-0.062256	-0.078735	0.073624	0.092697	0.046158	-0.0049591	0.019073	-0.050888	0.048676	-0.09079	-0.03952	-0.028076
-0.010376	-0.016403	-0.068359	0.047836	0.072784	0.15045	-0.0032806	-0.04837	0.055542	-0.05394	-0.088882	0.077362	0.094376	0.035019	7.6294e-05	0.026093	-0.052719	0.057373	-0.092316	-0.039368	-0.031967
-0.022354	-0.010986	-0.065536	0.048218	0.073318	0.1532	0.0035858	-0.036011	0.069504	-0.037918	-0.086594	0.077133	0.091782	0.030441	0.01236	0.028381	-0.043259	0.064163	-0.094223	-0.036011	-0.03212
-0.025711	-0.011292	-0.05249	0.045242	0.059662	0.15366	0.0065613	-0.0071716	0.078049	-0.040512	-0.080719	0.074539	0.096893	0.032272	0.021362	0.015945	-0.04776	0.065384	-0.098648	-0.027771	-0.027618
-0.025482	-0.0092316	-0.042343	0.039978	0.05188	0.14671	0.0032043	-0.00091553	0.079803	-0.037994	-0.075073	0.07843	0.086441	0.032043	0.022812	0.012894	-0.040436	0.067749	-0.10826	-0.016403	-0.029755
-0.026016	-0.0081635	-0.037231	0.030136	0.051346	0.13588	-0.00053406	0	0.071793	-0.029755	-0.068283	0.082779	0.073166	0.030746	0.015182	0.013885	-0.03685	0.067062	-0.10818	-0.0095367	-0.050583
-0.020599	-0.012131	-0.035706	0.025101	0.055847	0.1297	-0.0068665	0.0048828	0.070724	-0.026627	-0.063095	0.079346	0.05188	0.031891	0.0057983	0.0096893	-0.041885	0.074081	-0.10223	-0.0031281	-0.063095
-0.0091553	-0.0041962	-0.047836	0.032043	0.066223	0.11963	-0.0103	0.012589	0.068893	-0.035477	-0.068436	0.080414	0.03746	0.034943	0.0048065	-0.0059509	-0.045013	0.085983	-0.092392	-0.011444	-0.058517
-0.0039673	-0.0037384	-0.044861	0.044632	0.07309	0.11314	-0.014725	0.024643	0.067291	-0.037766	-0.067062	0.076141	0.024338	0.052414	-0.008316	-0.012131	-0.035706	0.093918	-0.085907	-0.022812	-0.060959
-0.0017548	-0.0068665	-0.035934	0.044632	0.063629	0.1181	-0.011063	0.027618	0.068436	-0.039673	-0.065994	0.074539	0.015945	0.06279	-0.010071	-0.013428	-0.028763	0.08606	-0.079346	-0.039063	-0.057983
-0.00091553	-0.014114	-0.010071	0.043564	0.056686	0.11139	-0.011292	0.015488	0.063858	-0.041885	-0.06752	0.065994	0.019913	0.054092	-0.0096893	-0.011063	-0.032501	0.069656	-0.060196	-0.048981	-0.057831
-0.011902	-0.015488	0.00045776	0.041428	0.048828	0.10445	-0.019073	0.0076294	0.071182	-0.044403	-0.062561	0.056152	0.02037	0.05188	-0.016937	-0.0089264	-0.0383	0.056992	-0.045624	-0.038834	-0.066833
-0.028076	-0.016861	-0.0067902	0.038681	0.040817	0.10452	-0.014877	0.010071	0.075836	-0.041733	-0.059891	0.055161	0.018082	0.058212	-0.014877	-0.01236	-0.047989	0.054398	-0.031204	-0.028381	-0.066986
-0.041885	-0.014343	-0.0022125	0.040817	0.031586	0.10506	-0.013809	0.023117	0.072327	-0.049515	-0.055542	0.058289	0.02243	0.060577	-0.018082	-0.0090027	-0.052948	0.068359	-0.020599	-0.010376	-0.049591
-0.046692	-0.0089264	0.0067902	0.038071	0.026932	0.095062	-0.011368	0.014801	0.072861	-0.054398	-0.06218	0.061646	0.02449	0.055084	-0.015564	-0.0036621	-0.049133	0.077896	-0.013428	-0.017776	-0.026779
-0.04631	-0.010757	-0.0051117	0.029831	0.028687	0.092697	-0.011902	0.019913	0.078888	-0.068817	-0.070953	0.060349	0.028763	0.058594	-0.02121	-0.0035858	-0.041428	0.074997	-0.024567	-0.03685	-0.029221
-0.042496	-0.02388	-0.01564	0.02243	0.027924	0.093765	-0.011139	0.022507	0.087585	-0.095139	-0.072479	0.052185	0.03273	0.057297	-0.018768	0.0074768	-0.042114	0.074539	-0.037079	-0.0383	-0.042191
-0.037155	-0.038528	-0.0080872	0.018005	0.020065	0.099945	-0.010834	0.020828	0.091934	-0.11063	-0.072479	0.039063	0.030746	0.053406	-0.01236	0.0099945	-0.040283	0.077591	-0.044174	-0.032883	-0.041428
-0.030746	-0.033722	-0.0052643	0.016479	0.01152	0.10681	-0.015259	0.023041	0.084763	-0.11757	-0.075531	0.023193	0.029373	0.050735	-0.0055695	0.012131	-0.04425	0.075607	-0.049286	-0.034256	-0.040207
-0.031204	-0.029373	-0.017395	0.014801	0.005188	0.11436	-0.028915	0.031128	0.074081	-0.12146	-0.07843	0.012131	0.034561	0.039063	-0.0027466	0.0084686	-0.049591	0.07843	-0.054703	-0.033951	-0.036469
-0.030136	-0.029297	-0.0094604	0.016174	-0.0034332	0.11391	-0.045624	0.029373	0.072327	-0.12581	-0.088577	0.020142	0.046692	0.023499	-0.001297	0.0071716	-0.051575	0.086288	-0.064087	-0.036011	-0.028076
-0.03334	-0.026855	0.0045013	0.008316	-0.014343	0.12398	-0.055161	0.035706	0.067978	-0.13618	-0.093689	0.017242	0.0634	0.0074768	0.010376	-0.00030518	-0.051498	0.08934	-0.082932	-0.03685	-0.029602
-0.035172	-0.031586	-0.0017548	0.0031281	-0.017319	0.13062	-0.056458	0.041199	0.065842	-0.13351	-0.097275	0.0054932	0.061035	-0.011139	0.0073242	-0.0052643	-0.052185	0.078049	-0.083466	-0.034714	-0.038757
-0.030136	-0.033951	0.00030518	0.002594	-0.016098	0.12962	-0.055161	0.045395	0.062332	-0.12482	-0.10292	-0.0075531	0.053177	-0.024033	-0.0014496	0.0040436	-0.048523	0.077057	-0.073013	-0.031738	-0.037918
-0.019302	-0.029373	-0.0054169	0.0022888	-0.0089264	0.1413	-0.063095	0.045547	0.06073	-0.11665	-0.10094	-0.016022	0.046921	-0.020523	-0.0061798	0.014267	-0.044632	0.07225	-0.070343	-0.029831	-0.031967
-0.009613	-0.02533	-0.0086975	0.002594	0.0016785	0.14992	-0.071411	0.034866	0.057678	-0.10902	-0.10109	-0.0073242	0.052338	-0.029068	-0.015335	0.011139	-0.036926	0.070343	-0.064774	-0.034103	-0.016861
-0.0073242	-0.02182	0.0020599	0.0026703	0.0043488	0.15373	-0.080566	0.022202	0.061951	-0.1059	-0.10727	-0.0086975	0.056305	-0.03334	-0.024414	0.0071716	-0.028839	0.074844	-0.06958	-0.037689	-0.0024414
-0.0055695	-0.019379	-0.001297	-0.0015259	-0.00045776	0.15366	-0.084686	0.019073	0.069199	-0.10788	-0.10857	-0.005188	0.053864	-0.03334	-0.021591	0.001297	-0.033951	0.072632	-0.070801	-0.031662	-0.0067902
-0.0043488	-0.015182	-0.0045776	-0.0061798	-0.00099182	0.14915	-0.073853	0.017929	0.074463	-0.11124	-0.10345	0.0038147	0.045624	-0.029373	-0.016556	-0.0013733	-0.030212	0.060959	-0.062637	-0.047455	-0.0060272
-0.0011444	-0.021362	0.0026703	-0.011597	0.0031281	0.14923	-0.065613	0.023346	0.077744	-0.10483	-0.094147	0.01091	0.046082	-0.025253	-0.01976	0.0017548	-0.026169	0.046234	-0.060425	-0.050278	-0.0061798
0.0086212	-0.031128	-0.0012207	-0.011826	0.0012207	0.15137	-0.063171	0.029144	0.074768	-0.099258	-0.087662	-0.0032806	0.058517	-0.019989	-0.030746	-0.011902	-0.025101	0.039215	-0.060501	-0.05043	-0.0103
0.015869	-0.040359	-0.0091553	-0.0091553	-0.0022888	0.13863	-0.066071	0.029297	0.07431	-0.092621	-0.091476	-0.011902	0.058365	-0.019836	-0.035324	-0.028152	-0.024338	0.045547	-0.068893	-0.038147	-0.01236
0.021667	-0.047531	-0.018539	-0.013428	-0.011902	0.12054	-0.061722	0.03273	0.0737	-0.080948	-0.093536	-0.018921	0.061188	-0.018082	-0.027466	-0.026398	-0.035248	0.05249	-0.074158	-0.047531	-0.0065613
0.015793	-0.042496	-0.044403	-0.014496	-0.033646	0.11314	-0.057449	0.045242	0.07843	-0.059052	-0.094376	-0.0083923	0.076218	-0.021744	-0.013809	-0.016403	-0.045013	0.053329	-0.085754	-0.042343	-0.0040436
0.007019	-0.034332	-0.049133	-0.020981	-0.031891	0.10597	-0.052795	0.051956	0.080643	-0.052795	-0.097504	0.0014496	0.077515	-0.024567	-0.0076294	-0.016327	-0.040588	0.052643	-0.095825	-0.036926	-0.0081635
0.009079	-0.028763	-0.054855	-0.022125	-0.024261	0.10612	-0.03891	0.055542	0.083771	-0.059128	-0.1004	7.6294e-05	0.069962	-0.02327	-0.0054932	-0.012207	-0.04425	0.053635	-0.089645	-0.025635	-0.0074005
0.0087738	-0.018921	-0.033569	-0.021439	-0.0077057	0.10956	-0.041809	0.063705	0.088425	-0.065918	-0.085754	-0.0021362	0.074921	-0.023499	-0.0020599	-0.0048828	-0.053253	0.061951	-0.084534	-0.015793	-0.0061798
0.01152	-0.020218	-0.023499	-0.011673	0.0048828	0.11032	-0.047913	0.063782	0.075684	-0.053101	-0.080261	-0.00030518	0.085526	-0.027847	0.00045776	0.012589	-0.047455	0.063934	-0.071106	-0.01091	-0.0103
0.0054169	-0.030518	-0.027084	-0.0086975	-0.0026703	0.11452	-0.052185	0.054932	0.062485	-0.051651	-0.069504	-0.00091553	0.086212	-0.025177	0.00091553	0.027313	-0.044556	0.065002	-0.061646	-0.011139	-0.0083923
-0.010376	-0.046616	-0.026169	-0.010071	-0.0045013	0.12146	-0.04715	0.0457	0.055771	-0.050201	-0.054779	0.0031281	0.083313	-0.018768	-0.0031281	0.033722	-0.042572	0.07309	-0.042419	-0.012665	-0.011597
-0.014114	-0.060043	-0.0354	-0.011597	7.6294e-05	0.12604	-0.042419	0.050735	0.050659	-0.04509	-0.047073	0.0013733	0.085831	-0.021515	-0.01915	0.030823	-0.028381	0.073547	-0.024796	-0.030289	-0.0099945
-0.0067902	-0.059052	-0.035553	-0.02243	-0.0032043	0.12871	-0.046387	0.055466	0.048752	-0.041885	-0.040894	-0.002594	0.095673	-0.031738	-0.028534	0.03006	-0.0081635	0.056076	-0.011826	-0.04509	-0.01091
-0.00068665	-0.056458	-0.042725	-0.023956	0	0.12077	-0.051956	0.062027	0.048828	-0.038605	-0.043869	0	0.10666	-0.041733	-0.019913	0.035706	-0.00022888	0.056076	-0.016251	-0.045471	-0.01358
0.010071	-0.050049	-0.066376	-0.025787	-0.0041199	0.11055	-0.054855	0.070648	0.050125	-0.040665	-0.056076	-0.00053406	0.11276	-0.043106	-0.014954	0.037994	-0.0079346	0.053253	-0.011826	-0.036926	-0.016251
0.015182	-0.033035	-0.079422	-0.026245	0.0013733	0.11665	-0.048447	0.078735	0.045013	-0.049515	-0.067368	0.0065613	0.11116	-0.038147	-0.020294	0.033569	-0.020218	0.037766	0.0032043	-0.039139	-0.017395
0.013046	-0.024338	-0.1017	-0.026016	0.0075531	0.12543	-0.03746	0.084229	0.046082	-0.059891	-0.074081	0.0027466	0.12566	-0.04837	-0.024872	0.01976	-0.022812	0.020828	0.012131	-0.028	-0.022125
0.010376	-0.017624	-0.12207	-0.034103	0.013733	0.13283	-0.031967	0.084915	0.051117	-0.065536	-0.065231	-0.00091553	0.12428	-0.059204	-0.033493	0.0011444	-0.023575	0.009613	0.0079346	-0.013428	-0.034637
0.0066376	-0.0055695	-0.1104	-0.037613	0.003891	0.13672	-0.026932	0.07576	0.052109	-0.070419	-0.064545	-0.0030518	0.12833	-0.052872	-0.03334	-0.014801	-0.031586	0.0077057	0.0075531	-0.0056458	-0.047607
0.012741	-0.0045776	-0.11261	-0.034714	0.0061798	0.14694	-0.027237	0.067596	0.053711	-0.070724	-0.070724	-0.0063324	0.1368	-0.046844	-0.025406	-0.025787	-0.032272	0.0061798	0.01503	-0.016556	-0.051804
0.011978	-0.0040436	-0.10643	-0.031052	0.010223	0.14458	-0.028152	0.067062	0.051575	-0.071411	-0.067368	-0.007019	0.13557	-0.038681	-0.020828	-0.02121	-0.022736	0.0053406	-0.00061035	-0.023117	-0.047455
0.0056458	-0.0064087	-0.09964	-0.032501	0.00030518	0.13687	-0.017166	0.077209	0.052414	-0.076599	-0.073166	0.0014496	0.13664	-0.030365	-0.019989	-0.015717	-0.015411	-0.00015259	-0.0085449	-0.021439	-0.043335
-0.0086975	-0.0057983	-0.10109	-0.033493	-0.0048065	0.1281	-0.0095367	0.08316	0.055542	-0.079269	-0.08934	0.013504	0.1368	-0.032578	-0.025711	-0.0032043	-0.018158	-0.0061035	-0.0016785	-0.016632	-0.040588
-0.023117	0.0033569	-0.092087	-0.041351	-0.00030518	0.1223	-0.0019073	0.092926	0.056229	-0.079575	-0.10811	0.018768	0.12581	-0.042343	-0.020447	0.0022125	-0.028458	-0.0072479	-0.0036621	-0.026627	-0.03952
-0.025177	0.011444	-0.077667	-0.050201	-0.0035858	0.11627	0.0047302	0.091858	0.063095	-0.065613	-0.1091	0.015717	0.11742	-0.046158	-0.012589	0.00083923	-0.037613	-0.008316	-0.00076294	-0.034485	-0.041122
-0.018616	0.01297	-0.063629	-0.044708	-0.0067902	0.11475	0.005722	0.083618	0.065308	-0.053711	-0.10056	0.014954	0.11086	-0.048752	-0.012512	0.012207	-0.046616	-0.0098419	0.011902	-0.03685	-0.042343
-0.024719	0.0088501	-0.05661	-0.040054	-0.012512	0.11688	0.0057983	0.076828	0.059586	-0.054703	-0.10056	0.0098419	0.099258	-0.055771	-0.013351	0.023804	-0.063019	-0.013504	0.012894	-0.040741	-0.036621
-0.039902	0.0014496	-0.047073	-0.042877	-0.010986	0.11772	0.0051117	0.069275	0.063324	-0.061035	-0.09964	-0.0022125	0.093613	-0.063095	-0.020065	0.024719	-0.064087	-0.018311	0.011978	-0.04364	-0.036087
-0.037384	-0.032654	-0.030594	-0.04158	-0.0084686	0.11635	0.0074005	0.059509	0.061188	-0.058289	-0.086823	-0.0086212	0.09613	-0.063934	-0.03067	0.013885	-0.057602	-0.015945	0.0082397	-0.055237	-0.037766
-0.024719	-0.061722	-0.033569	-0.046616	0.00091553	0.12222	0.012589	0.059052	0.056458	-0.060196	-0.075607	-0.013809	0.10422	-0.071259	-0.036545	0.0024414	-0.051727	-0.012741	0.0042725	-0.062866	-0.032806
-0.026627	-0.075836	-0.036011	-0.047836	0.018616	0.12642	0.019913	0.065536	0.054016	-0.060349	-0.074539	-0.018539	0.10429	-0.086899	-0.034256	-7.6294e-05	-0.045013	0	-0.0013733	-0.062866	-0.033646
-0.033951	-0.076218	-0.033112	-0.053787	0.027237	0.13741	0.0078583	0.078659	0.056915	-0.056076	-0.062637	-0.032425	0.10254	-0.08873	-0.040131	0.021744	-0.0457	0.0032043	0.0082397	-0.062561	-0.032349
-0.035553	-0.071259	-0.027237	-0.062943	0.024948	0.1461	-0.011444	0.084381	0.064468	-0.041656	-0.054169	-0.033035	0.10696	-0.094681	-0.050659	0.036774	-0.043793	0.0022125	0.0077057	-0.063934	-0.030746
-0.026855	-0.059204	-0.014038	-0.055542	0.027542	0.13939	-0.03334	0.095367	0.068054	-0.045776	-0.048523	-0.033493	0.11215	-0.10239	-0.057373	0.034485	-0.03891	0.0061035	0.0028229	-0.056	-0.031281
-0.0047302	-0.050278	-0.016327	-0.055237	0.024109	0.14206	-0.048447	0.097275	0.070267	-0.049515	-0.045242	-0.031586	0.11353	-0.10193	-0.053024	0.026321	-0.034561	0.010529	-0.00076294	-0.039139	-0.045013
0.0029755	-0.04982	-0.0059509	-0.05661	0.018463	0.15022	-0.046463	0.093231	0.075226	-0.047226	-0.047913	-0.013733	0.10056	-0.10071	-0.056458	0.026093	-0.038757	0.018463	-0.0080109	-0.030518	-0.068512
0.005188	-0.038452	0.017776	-0.056458	0.0078583	0.15152	-0.037537	0.086975	0.076065	-0.0457	-0.049057	-0.0030518	0.089874	-0.097504	-0.051498	0.040741	-0.039063	0.018082	-0.011902	-0.023956	-0.077057
0.0057983	-0.030441	0.027084	-0.053635	0.015182	0.14931	-0.044403	0.097885	0.063019	-0.043259	-0.045471	-0.022507	0.090179	-0.092468	-0.042725	0.042953	-0.041809	0.021744	-0.0019836	-0.0091553	-0.080261
0.0067902	-0.035858	0.023651	-0.054016	0.0069427	0.15198	-0.042267	0.10719	0.056076	-0.043564	-0.044479	-0.039291	0.10361	-0.084686	-0.040359	0.039673	-0.04509	0.028915	0.0028229	-0.003891	-0.084991
0.0081635	-0.038223	0.02037	-0.058594	0.0040436	0.15129	-0.041122	0.10918	0.052567	-0.046997	-0.043945	-0.057602	0.11444	-0.079498	-0.044556	0.050964	-0.039368	0.038834	0.014954	-0.0063324	-0.083847
0.014954	-0.035782	0.030594	-0.057678	0.0084686	0.14984	-0.052872	0.11543	0.053329	-0.055923	-0.045319	-0.06691	0.12672	-0.077515	-0.034485	0.048218	-0.039902	0.044861	0.016174	-0.010452	-0.08255
0.017929	-0.028152	0.0038147	-0.061111	0.0079346	0.13969	-0.066528	0.11032	0.047073	-0.065994	-0.051804	-0.070877	0.13626	-0.066757	-0.028305	0.053253	-0.042114	0.051804	0.014877	-0.020752	-0.086823
0.015411	-0.016022	-0.0093842	-0.055313	0.011673	0.12527	-0.057983	0.11208	0.042191	-0.062561	-0.054092	-0.07225	0.1519	-0.045013	-0.029373	0.06134	-0.03685	0.051193	0.016479	-0.020523	-0.086594
0.0099945	-0.0073242	-0.011673	-0.056305	0.013504	0.11917	-0.046692	0.12062	0.036316	-0.055389	-0.062866	-0.078125	0.14938	-0.037613	-0.02594	0.054626	-0.028687	0.046616	0.022583	-0.022125	-0.079575
0.0073242	-0.0028229	-0.0045013	-0.057068	0.010834	0.11299	-0.043564	0.12787	0.034866	-0.047684	-0.070419	-0.079193	0.14091	-0.051193	-0.036774	0.04982	-0.026627	0.046616	0.020142	-0.015945	-0.066299
0.016785	-0.0013733	-0.0095367	-0.049133	0.008316	0.10994	-0.04158	0.12352	0.029526	-0.038605	-0.077896	-0.085068	0.13908	-0.058136	-0.039291	0.051041	-0.024338	0.047226	0.023422	-0.016632	-0.055008
0.021057	0.0023651	-0.012054	-0.041046	-0.002594	0.10406	-0.031357	0.1207	0.025253	-0.037003	-0.08049	-0.090256	0.13809	-0.060043	-0.042877	0.044556	-0.024567	0.041733	0.044556	-0.012436	-0.059357
0.027847	0.0045776	-0.016327	-0.036774	-0.0076294	0.088043	-0.01976	0.12177	0.026627	-0.035706	-0.083389	-0.084915	0.13573	-0.058441	-0.047531	0.046692	-0.024185	0.032349	0.054245	-0.011749	-0.064621
0.029297	0.0035858	-0.020981	-0.03685	-0.01297	0.083923	-0.012207	0.11902	0.025864	-0.025101	-0.081406	-0.069351	0.14099	-0.062103	-0.044708	0.04364	-0.027466	0.020752	0.058746	-0.017166	-0.056
0.025787	0.0074768	-0.02037	-0.046234	-0.026855	0.079193	-0.0062561	0.13474	0.02739	-0.042496	-0.079269	-0.07019	0.14587	-0.068817	-0.048981	0.041351	-0.030289	0.016861	0.062561	-0.012283	-0.054703
0.027313	0.0080872	-0.030518	-0.052032	-0.034332	0.077667	0.0069427	0.13359	0.040359	-0.06897	-0.083389	-0.079193	0.14847	-0.067825	-0.058746	0.046005	-0.042953	0.02243	0.051498	0.0011444	-0.055313
0.028992	-0.0056458	-0.038528	-0.048447	-0.035324	0.080032	0.0087738	0.12207	0.039597	-0.056458	-0.087204	-0.084534	0.16411	-0.060577	-0.060654	0.051956	-0.046616	0.034714	0.048676	-0.0034332	-0.051346
0.028	-0.023193	-0.044556	-0.038452	-0.038528	0.077515	0.0050354	0.12375	0.046005	-0.059891	-0.092239	-0.083694	0.18028	-0.06485	-0.059586	0.046234	-0.056152	0.032272	0.048065	-0.013428	-0.049133
0.028992	-0.034866	-0.031662	-0.03067	-0.039597	0.068054	0.0065613	0.13397	0.051498	-0.06897	-0.076904	-0.081482	0.16197	-0.06813	-0.049744	0.050201	-0.06218	0.031738	0.051422	-0.023041	-0.046387
0.022202	-0.035858	-0.01358	-0.034256	-0.036774	0.078735	0.0058746	0.14214	0.058975	-0.069733	-0.065002	-0.082932	0.13451	-0.063019	-0.042191	0.054016	-0.065231	0.031509	0.043411	-0.030823	-0.039139
0.015869	-0.034027	-0.0022888	-0.041504	-0.032883	0.085144	-0.0014496	0.13817	0.05806	-0.07019	-0.072327	-0.086288	0.11971	-0.068893	-0.03891	0.063248	-0.065308	0.027771	0.047531	-0.037308	-0.029984
0.017166	-0.024948	-0.0061035	-0.047684	-0.026703	0.082169	-0.00053406	0.1339	0.050278	-0.075455	-0.090332	-0.091553	0.1178	-0.06813	-0.03624	0.065079	-0.061111	0.020065	0.059967	-0.052795	-0.034943
0.014725	-0.022964	-0.010376	-0.051575	-0.02533	0.073242	0	0.13283	0.047455	-0.072479	-0.094604	-0.098038	0.12451	-0.059738	-0.036163	0.05661	-0.044556	0.021133	0.065918	-0.065918	-0.044632
0.0022888	-0.034409	-0.0090027	-0.049286	-0.030594	0.079956	-0.00015259	0.13748	0.051346	-0.05722	-0.099106	-0.103	0.12871	-0.05249	-0.041351	0.049286	-0.044785	0.033951	0.070801	-0.073166	-0.049057
-0.0074005	-0.049362	-0.0071716	-0.053635	-0.034561	0.081024	0.0028992	0.14153	0.047379	-0.048828	-0.09285	-0.099182	0.12711	-0.061951	-0.047607	0.0018311	-0.0457	0.0383	0.070572	-0.071793	-0.050735
-0.011673	-0.052872	-0.020142	-0.078964	-0.030441	0.081635	0.0050354	0.1384	0.046997	-0.056534	-0.089874	-0.09079	0.12321	-0.076294	-0.049515	-0.0038147	-0.042877	0.036926	0.067062	-0.062027	-0.063248
-0.0177	-0.05043	-0.025787	-0.10529	-0.020142	0.079956	0.0081635	0.13969	0.050354	-0.074768	-0.091171	-0.085526	0.11116	-0.094299	-0.04303	0.061111	-0.032425	0.039978	0.075684	-0.055389	-0.067673
-0.021439	-0.044174	-0.01503	-0.1136	-0.0093842	0.072937	0.0019836	0.13039	0.053177	-0.083466	-0.093613	-0.07843	0.10895	-0.10658	-0.042191	0.062256	-0.041122	0.042953	0.085068	-0.050125	-0.068207
-0.022049	-0.04776	-0.011444	-0.11909	-0.004425	0.077515	0.0011444	0.11963	0.04982	-0.065613	-0.10155	-0.068359	0.10956	-0.11505	-0.03891	0.062408	-0.048141	0.046616	0.08812	-0.044174	-0.078506
-0.027313	-0.06218	-0.019989	-0.13435	-0.0071716	0.086746	0.0041962	0.10918	0.051727	-0.052719	-0.096512	-0.069122	0.1078	-0.12474	-0.033417	0.070496	-0.048904	0.049133	0.091248	-0.034943	-0.093536
-0.037308	-0.063477	-0.014648	-0.13977	-0.0012207	0.09964	0.0011444	0.094757	0.060959	-0.055084	-0.088806	-0.075073	0.10696	-0.1236	-0.03479	0.085068	-0.046692	0.052872	0.089188	-0.021286	-0.098038
-0.037766	-0.055313	-0.013962	-0.13519	0.010376	0.11322	-0.015411	0.089264	0.067902	-0.059052	-0.079269	-0.072632	0.1033	-0.12093	-0.031815	0.097122	-0.049286	0.05394	0.083694	-0.026627	-0.091553
-0.041046	-0.055695	-0.013657	-0.13084	0.010529	0.1207	-0.026016	0.093384	0.066833	-0.067215	-0.062637	-0.065994	0.10948	-0.11703	-0.037613	0.10574	-0.048523	0.055466	0.092316	-0.023727	-0.085831
-0.049667	-0.043945	-0.019226	-0.12688	0.010147	0.12169	-0.036697	0.086594	0.06073	-0.066452	-0.062866	-0.063019	0.12146	-0.10017	-0.050278	0.10498	-0.044861	0.062027	0.1033	-0.013428	-0.080338
-0.054474	-0.032806	-0.019226	-0.13031	0.016632	0.11215	-0.044556	0.073395	0.056686	-0.054321	-0.069199	-0.063705	0.12871	-0.096054	-0.053329	0.10117	-0.041809	0.067139	0.10017	-0.0069427	-0.081787
-0.054092	-0.033646	-0.0084686	-0.12787	0.021286	0.10284	-0.044174	0.078812	0.06012	-0.052872	-0.066757	-0.074921	0.13062	-0.10841	-0.060196	0.092621	-0.036697	0.067291	0.088882	0.0041962	-0.081482
-0.04715	-0.03418	0.0018311	-0.11513	0.018539	0.098495	-0.043106	0.079727	0.062637	-0.06279	-0.067139	-0.07843	0.12459	-0.11894	-0.07309	0.088425	-0.038834	0.064621	0.074768	0.017395	-0.076828
-0.033493	-0.027695	-0.0017548	-0.10735	0.0038147	0.085831	-0.046921	0.078812	0.067673	-0.062561	-0.0737	-0.068054	0.12413	-0.12932	-0.072327	0.096664	-0.040512	0.06279	0.073471	0.020447	-0.067596
-0.02182	-0.021591	-0.0010681	-0.099716	-0.0040436	0.084152	-0.040894	0.077286	0.080261	-0.070343	-0.076523	-0.054092	0.12451	-0.13618	-0.077209	0.10109	-0.039825	0.063553	0.073395	0.024338	-0.071487
-0.01976	-0.02243	0.0067902	-0.10078	-0.0098419	0.09552	-0.033035	0.084839	0.084991	-0.085449	-0.085526	-0.056686	0.1236	-0.13634	-0.075836	0.10246	-0.033417	0.051193	0.072479	0.031128	-0.090485
-0.022354	-0.015488	0.0016022	-0.099335	-0.012207	0.10124	-0.029068	0.09407	0.081406	-0.079422	-0.081863	-0.064087	0.1281	-0.13107	-0.072403	0.10185	-0.037384	0.042496	0.079422	0.024338	-0.098877
-0.02388	-0.00091553	-0.012283	-0.099487	-0.015564	0.097351	-0.029373	0.10117	0.078964	-0.074921	-0.079498	-0.059967	0.14191	-0.13054	-0.066147	0.096741	-0.046616	0.034409	0.085526	0.036163	-0.099106
-0.027542	0.014801	-0.013123	-0.096054	-0.011368	0.089645	-0.020981	0.097275	0.074615	-0.081558	-0.079041	-0.049286	0.13603	-0.13443	-0.051575	0.099411	-0.05127	0.028458	0.090256	0.046768	-0.10574
-0.023804	0.015793	-0.016937	-0.094452	0.0030518	0.094452	-0.020294	0.090485	0.068436	-0.080948	-0.081177	-0.050964	0.12909	-0.14191	-0.03006	0.09613	-0.054321	0.011139	0.092239	0.044632	-0.099716
-0.018311	0.0077057	-0.032501	-0.1001	0.014877	0.093613	-0.024719	0.092239	0.068893	-0.082169	-0.081711	-0.052414	0.13039	-0.13809	-0.0177	0.087814	-0.066147	0.0012207	0.09964	0.045471	-0.097351
-0.016479	0.0067139	-0.042038	-0.094833	0.02121	0.093994	-0.025024	0.096436	0.076599	-0.075836	-0.085526	-0.045929	0.13412	-0.13428	-0.017014	0.0737	-0.090637	-0.0073242	0.10681	0.040131	-0.10231
-0.01358	0.0061035	-0.046082	-0.096817	0.015488	0.090179	-0.024338	0.10231	0.087357	-0.072479	-0.088425	-0.038147	0.14328	-0.13596	-0.017395	0.075378	-0.10078	-0.021591	0.11353	0.032654	-0.10117
-0.0065613	0.002594	-0.043488	-0.095367	0.015335	0.082321	-0.027008	0.09491	0.088882	-0.072327	-0.086823	-0.03418	0.15701	-0.14145	-0.026627	0.083008	-0.09491	-0.025711	0.12115	0.021362	-0.099487
-0.0025177	0.0046539	-0.0354	-0.087357	-0.00038147	0.076065	-0.029984	0.09491	0.072937	-0.080872	-0.087204	-0.040436	0.14236	-0.14786	-0.032425	0.091248	-0.097504	-0.017776	0.11948	0.019379	-0.099335
-0.005722	0.010834	-0.021896	-0.087204	-0.011368	0.065765	-0.033875	0.098038	0.061493	-0.072174	-0.10048	-0.045776	0.11719	-0.14687	-0.039139	0.088425	-0.11101	-0.010071	0.1152	0.019455	-0.09407
-0.0046539	0.0041962	-0.017319	-0.094376	-0.0093079	0.068359	-0.035858	0.10162	0.054092	-0.062103	-0.10468	-0.048828	0.09613	-0.14473	-0.038605	0.082169	-0.10941	-0.0023651	0.12466	0.015564	-0.092468
0.0068665	0.002594	-0.0088501	-0.1004	-0.013657	0.072784	-0.03746	0.09903	0.059204	-0.051956	-0.10307	-0.047836	0.091171	-0.1416	-0.034866	0.077209	-0.10452	0.0073242	0.13451	0.0022888	-0.094452
0.0045013	0.0016785	-0.0077057	-0.098953	-0.02594	0.076447	-0.048599	0.10025	0.067291	-0.066681	-0.10376	-0.049362	0.09552	-0.14587	-0.027771	0.078201	-0.10254	0.0093079	0.14427	-0.0016022	-0.089874
-0.0026703	-0.0052643	-0.014114	-0.093842	-0.02388	0.071335	-0.050507	0.11337	0.07309	-0.074234	-0.089417	-0.049057	0.10208	-0.14618	-0.026016	0.076828	-0.096664	0.00038147	0.14282	0.00030518	-0.080719
-0.0075531	-0.0095367	-0.0090027	-0.09552	-0.013123	0.068741	-0.044861	0.11368	0.070953	-0.060425	-0.076675	-0.041199	0.10292	-0.14198	-0.022049	0.081177	-0.098801	0.0041199	0.14145	-0.00091553	-0.076294
-0.0051117	-0.0096893	-0.001297	-0.09758	-0.0099945	0.071182	-0.03891	0.11314	0.062408	-0.047073	-0.073624	-0.034027	0.094147	-0.13657	-0.022202	0.08812	-0.098419	0.013504	0.13748	-0.00083923	-0.078278
-0.01358	-0.005722	-0.0072479	-0.08606	-0.0043488	0.079651	-0.027313	0.11246	0.059357	-0.053482	-0.074081	-0.032196	0.092773	-0.13412	-0.023727	0.084686	-0.09613	0.022049	0.13527	0.0059509	-0.079727
-0.025864	-0.00083923	-0.0092316	-0.078125	0.0082397	0.07843	-0.029526	0.10933	0.052185	-0.052948	-0.073547	-0.031738	0.10544	-0.13634	-0.025024	0.086975	-0.090942	0.029068	0.13596	0.012512	-0.074921
-0.026016	0.011292	-0.0016785	-0.076447	-0.0019073	0.078201	-0.038071	0.11879	0.043564	-0.057449	-0.07515	-0.033264	0.10757	-0.14488	-0.027161	0.088196	-0.093307	0.026855	0.13741	0.016708	-0.074997
-0.022736	0.025558	-0.0030518	-0.081863	-0.012436	0.066071	-0.041962	0.1239	0.031281	-0.05127	-0.086975	-0.030289	0.099564	-0.14595	-0.035629	0.083847	-0.094452	0.018463	0.12711	0.019989	-0.082397
-0.03006	0.022964	-0.0022125	-0.083389	-0.016708	0.065231	-0.048523	0.11414	0.013733	-0.041962	-0.092316	-0.022278	0.087738	-0.1545	-0.044632	0.077209	-0.093384	0.025253	0.12154	0.029907	-0.084763
-0.025406	0.012131	-0.0035095	-0.090256	-0.014343	0.057373	-0.046005	0.11559	0.0058746	-0.038605	-0.091171	-0.027466	0.077896	-0.1619	-0.046616	0.077209	-0.091553	0.029068	0.12665	0.031509	-0.080643
-0.01976	0.010529	-0.0062561	-0.092468	-0.018616	0.040741	-0.044022	0.1017	0.0042725	-0.025864	-0.086441	-0.039902	0.091553	-0.15953	-0.049286	0.075378	-0.085144	0.02121	0.13626	0.030365	-0.081863
-0.025177	0.015106	-0.018234	-0.084	-0.018387	0.037231	-0.046463	0.088348	0.0070953	-0.010834	-0.093231	-0.039215	0.10178	-0.16228	-0.048752	0.043411	-0.08522	0.0078583	0.13985	0.040207	-0.085831
-0.028763	0.016403	-0.028839	-0.092239	-0.016632	0.036774	-0.042877	0.088959	0.013885	-0.0016022	-0.10147	-0.029449	0.10025	-0.16312	-0.043869	0.024033	-0.10574	-0.0103	0.14137	0.050812	-0.077972
-0.024185	0.0098419	-0.036926	-0.097809	-0.010529	0.03891	-0.041275	0.082932	0.013962	-0.014877	-0.097504	-0.041733	0.10345	-0.15198	-0.037766	0.016251	-0.13283	-0.024261	0.13222	0.052414	-0.078659
-0.011978	0.0062561	-0.050964	-0.093994	0.0014496	0.048523	-0.032043	0.070419	0.017776	-0.0099945	-0.10551	-0.058823	0.10353	-0.14557	-0.027771	0.013657	-0.13855	-0.020905	0.12581	0.04425	-0.080872
-0.0015259	-0.020218	-0.043259	-0.089188	0.0064087	0.054245	-0.029068	0.05722	0.022583	0.018005	-0.10025	-0.058899	0.10078	-0.14198	-0.019226	0.022507	-0.12466	-0.025024	0.13062	0.032043	-0.072098
-0.0031281	-0.026321	-0.02243	-0.072556	0.0095367	0.054474	-0.036011	0.043793	0.027161	0.036011	-0.091705	-0.063782	0.093231	-0.13756	-0.026703	0.017242	-0.11551	-0.025406	0.13817	0.015411	-0.073242
-0.010605	-0.022964	-0.015335	-0.061646	0.006485	0.061188	-0.043716	0.034485	0.021744	0.03273	-0.086746	-0.066528	0.089493	-0.12749	-0.033112	0.017319	-0.10933	-0.012283	0.13718	0.00076294	-0.075378
-0.029144	-0.016022	-0.014572	-0.070038	0.0032806	0.075607	-0.062408	0.035248	0.0096893	0.026932	-0.089111	-0.058975	0.080414	-0.12428	-0.031357	0.011978	-0.10391	-0.013123	0.1387	-0.0059509	-0.078506
-0.036774	-0.012436	-0.0091553	-0.072327	-0.0089264	0.074081	-0.069809	0.038147	-0.00053406	0.023727	-0.086823	-0.055695	0.06897	-0.13092	-0.027466	0.011749	-0.093765	-0.017548	0.13962	-0.0084686	-0.089569
-0.039291	-0.021667	-0.0028229	-0.07103	-0.013428	0.06218	-0.065994	0.03746	0.0027466	0.027542	-0.084152	-0.05806	0.059433	-0.12894	-0.029907	0.037003	-0.089874	-0.0091553	0.14137	-0.0052643	-0.098801
-0.026016	-0.020142	0.0067139	-0.079498	-0.014801	0.055161	-0.064087	0.040436	0.01091	0.036697	-0.084381	-0.058746	0.054398	-0.14015	-0.025711	0.036697	-0.085754	-0.017776	0.14061	-0.0055695	-0.10246
-0.022964	-0.017166	0.016556	-0.082092	-0.014496	0.048752	-0.062027	0.037079	0.019073	0.051575	-0.074997	-0.059891	0.056381	-0.1535	-0.020599	0.046387	-0.077591	-0.026855	0.13474	-0.013504	-0.1004
-0.022964	-0.011978	0.011292	-0.087967	-0.017395	0.052338	-0.061569	0.040283	0.015335	0.055237	-0.070496	-0.059586	0.06073	-0.15312	-0.018692	0.053787	-0.080261	-0.038528	0.12749	-0.0090027	-0.090408
-0.022202	-0.02037	0.0045776	-0.10674	-0.019455	0.054398	-0.060806	0.0354	0.017548	0.059662	-0.080414	-0.052795	0.060043	-0.14641	-0.016785	0.058441	-0.090485	-0.04364	0.13489	-0.0053406	-0.087128
-0.015411	-0.028076	-0.0088501	-0.10818	-0.032196	0.055542	-0.048981	0.02594	0.02861	0.062561	-0.093307	-0.03746	0.067596	-0.1384	-0.021591	0.054626	-0.083313	-0.037689	0.13336	0.0017548	-0.083694
-0.0022125	-0.03746	-0.023499	-0.10399	-0.044632	0.049286	-0.041656	0.030823	0.035248	0.040054	-0.093536	-0.035172	0.068893	-0.13374	-0.028992	0.052261	-0.069122	-0.035172	0.12863	0.0057983	-0.080643
0.0062561	-0.038834	-0.031967	-0.089951	-0.047226	0.049362	-0.045929	0.037079	0.037384	0.046005	-0.080948	-0.044937	0.073929	-0.13374	-0.028687	0.04715	-0.065918	-0.027237	0.13016	-0.0024414	-0.084991
0.015945	-0.034943	-0.03212	-0.075989	-0.048676	0.060272	-0.050964	0.039368	0.036087	0.050659	-0.071869	-0.047913	0.067673	-0.13649	-0.029068	0.048294	-0.074539	-0.01152	0.12169	-0.0045776	-0.085602
0.02182	-0.030441	-0.046616	-0.063171	-0.058823	0.058517	-0.050049	0.036316	0.041656	0.034103	-0.066605	-0.038223	0.050812	-0.13718	-0.036774	0.060806	-0.076065	-0.0060272	0.11032	-0.0025177	-0.081635
0.029373	-0.020218	-0.055771	-0.059891	-0.063553	0.048676	-0.050888	0.034714	0.051193	0.017395	-0.055923	-0.034714	0.04303	-0.13641	-0.045013	0.062637	-0.065002	-0.0093079	0.11925	-0.0051117	-0.082932
0.041351	-0.018234	-0.051422	-0.066071	-0.056763	0.047455	-0.052795	0.031357	0.071869	0.0093842	-0.055923	-0.027618	0.038071	-0.13687	-0.049286	0.065536	-0.058823	-0.01709	0.11559	-0.0024414	-0.079346
0.041656	-0.016174	-0.036469	-0.060501	-0.049362	0.046158	-0.050812	0.017776	0.071259	-0.0092316	-0.067368	-0.016556	0.037231	-0.13496	-0.050278	0.072708	-0.067902	-0.021439	0.096817	0.0083923	-0.079269
0.032959	-0.021515	-0.026245	-0.044327	-0.039063	0.04509	-0.061188	0.010147	0.057755	-0.011139	-0.07515	-0.016937	0.033569	-0.14091	-0.049667	0.073471	-0.068283	-0.015182	0.092087	0.0086975	-0.081482
0.021439	-0.031128	-0.03067	-0.034409	-0.026779	0.042496	-0.06752	0.015564	0.04158	-0.0040436	-0.07103	-0.025101	0.014801	-0.14221	-0.052261	0.061417	-0.067902	-0.013733	0.090561	0.0080109	-0.083389
0.015869	-0.037689	-0.026245	-0.048447	-0.020523	0.046921	-0.072327	0.017014	0.030823	-0.0057983	-0.071564	-0.032196	-0.0019836	-0.13931	-0.06012	0.050125	-0.077438	-0.007782	0.096893	0.015945	-0.082397
0.0012207	-0.046158	-0.015869	-0.067673	-0.022507	0.049973	-0.078583	0.008316	0.031586	-0.0021362	-0.07103	-0.041046	-0.0028229	-0.12413	-0.06134	0.055389	-0.0914	-0.0033569	0.10139	0.028458	-0.085907
-0.011139	-0.049057	-0.025024	-0.074768	-0.028534	0.048218	-0.072937	-0.00091553	0.03212	0.008316	-0.064316	-0.036316	-0.011368	-0.11765	-0.052643	0.051727	-0.093689	0.00015259	0.10391	0.046082	-0.094528
-0.009613	-0.045471	-0.039139	-0.07431	-0.026932	0.047073	-0.065842	0.0021362	0.029984	0.0093842	-0.06424	-0.028	-0.017929	-0.11101	-0.044403	0.051804	-0.089035	-0.0063324	0.10292	0.051956	-0.098801
0.004425	-0.038605	-0.041809	-0.062637	-0.016785	0.0634	-0.068588	0.0053406	0.041809	0.0088501	-0.069809	-0.021515	-0.012207	-0.10574	-0.045471	0.057068	-0.094604	-0.017166	0.10597	0.052414	-0.10002
0.0062561	-0.0354	-0.048599	-0.05455	-0.0020599	0.071716	-0.066986	0.0061035	0.055466	0.0040436	-0.071564	-0.0054169	-0.0090027	-0.10986	-0.036926	0.05188	-0.09613	-0.011292	0.10292	0.052719	-0.10094
0.01976	-0.03479	-0.055847	-0.04715	0.006485	0.070267	-0.058899	0.021286	0.060577	7.6294e-05	-0.06752	0.021133	-0.019073	-0.12306	-0.036926	0.058365	-0.097198	-0.0064087	0.10094	0.057983	-0.10529
0.01976	-0.018311	-0.05043	-0.039825	0.0061798	0.059052	-0.05722	0.026703	0.069122	0.0027466	-0.054245	0.031967	-0.017166	-0.12787	-0.037766	0.055542	-0.10635	0.0018311	0.10033	0.05867	-0.09819
0.0068665	-0.0060272	-0.026474	-0.03273	0.0098419	0.043793	-0.06424	0.02655	0.074158	0.014191	-0.043793	0.031204	-0.016174	-0.13153	-0.031509	0.052414	-0.11559	0.014496	0.09613	0.065994	-0.093842
-0.010147	-0.0077057	-0.017776	-0.034637	0.0093842	0.036469	-0.073395	0.029907	0.072174	0.018997	-0.043564	0.025177	-0.020752	-0.13817	-0.021744	0.065765	-0.11314	0.016785	0.087891	0.060501	-0.098724
-0.029602	-0.0073242	-0.0080109	-0.040207	-0.0019073	0.036697	-0.074997	0.023041	0.066528	0.013123	-0.049133	0.028839	-0.012207	-0.14565	-0.028534	0.068207	-0.10406	0.021057	0.07988	0.051422	-0.094299
-0.048447	-0.00076294	-0.0020599	-0.026245	-0.0084686	0.037079	-0.074768	0.00068665	0.068817	0.012512	-0.052414	0.03891	0.00076294	-0.14397	-0.031204	0.060196	-0.10475	0.028458	0.07103	0.041351	-0.087814
-0.055542	-0.0068665	0.0042725	-0.018387	-0.0098419	0.038986	-0.076065	-0.014343	0.073395	0.022125	-0.057144	0.04425	-0.016556	-0.13512	-0.029297	0.064316	-0.11185	0.03418	0.073166	0.034409	-0.091705
-0.056992	-0.012436	0.0017548	-0.02388	-0.009079	0.036469	-0.078049	-0.01503	0.082321	0.026855	-0.060425	0.042648	-0.032806	-0.12825	-0.028076	0.07637	-0.12779	0.034409	0.073471	0.030975	-0.096359
-0.05249	-0.014191	-0.014572	-0.044785	-0.012207	0.031738	-0.072174	-0.01564	0.086441	0.030365	-0.059357	0.040665	-0.041351	-0.12009	-0.022888	0.090561	-0.13588	0.036163	0.063553	0.028839	-0.096741
-0.059128	-0.011139	-0.028992	-0.057983	-0.027771	0.028229	-0.063019	-0.013809	0.09285	0.030518	-0.055389	0.038147	-0.0457	-0.11902	-0.016022	0.084229	-0.12154	0.045471	0.056686	0.031662	-0.097275
-0.067062	-0.015945	-0.031281	-0.064926	-0.027924	0.024567	-0.057526	-0.0068665	0.098724	0.028152	-0.056534	0.039139	-0.049896	-0.11322	-0.0034332	0.082245	-0.11696	0.052109	0.059509	0.042191	-0.10109
-0.083466	-0.022049	-0.028915	-0.061111	-0.023575	0.024338	-0.051575	-0.011063	0.10063	0.028458	-0.058594	0.039673	-0.050049	-0.10826	0	0.079498	-0.12726	0.049057	0.064392	0.050659	-0.099792
-0.090408	-0.011978	-0.027008	-0.053101	-0.026016	0.030365	-0.040817	-0.013351	0.10353	0.031967	-0.057297	0.038605	-0.050278	-0.10361	-0.005722	0.073547	-0.13344	0.03952	0.072098	0.060654	-0.10376
-0.095367	-0.0038147	-0.032501	-0.046082	-0.031586	0.035095	-0.040894	-0.016861	0.1046	0.0354	-0.050201	0.024338	-0.050354	-0.099716	-0.014267	0.071716	-0.14091	0.036545	0.079193	0.073166	-0.10765
-0.08606	0.0083923	-0.032578	-0.050278	-0.045547	0.04097	-0.037613	-0.012665	0.1075	0.03685	-0.047607	0.014877	-0.053024	-0.1004	-0.023727	0.066681	-0.15121	0.032806	0.075989	0.077209	-0.10719
-0.081024	0.0083923	-0.028076	-0.062485	-0.053406	0.042801	-0.032501	-0.0037384	0.10956	0.03212	-0.046082	0.0094604	-0.033417	-0.093918	-0.036392	0.066376	-0.13641	0.028458	0.067368	0.083237	-0.099792
-0.076065	0.0067139	-0.022736	-0.064621	-0.058899	0.057602	-0.025711	0.00061035	0.11055	0.028	-0.044708	0.0075531	-0.017014	-0.08873	-0.052185	0.063782	-0.12108	0.028687	0.067215	0.087967	-0.095749
-0.058746	0.0054169	-0.028534	-0.053558	-0.057068	0.05867	-0.028	-0.0022888	0.10666	0.015869	-0.040588	0.0067902	-0.01976	-0.084763	-0.055161	0.06813	-0.12642	0.035324	0.075912	0.08606	-0.092163
-0.059738	0.009079	-0.045853	-0.040131	-0.062714	0.053864	-0.025024	-0.0035858	0.10468	0.0070953	-0.045395	0.016556	-0.021362	-0.10223	-0.053635	0.061798	-0.13237	0.035782	0.078506	0.082932	-0.087738
-0.058594	0.01564	-0.055695	-0.033493	-0.069656	0.054855	-0.0081635	0.0015259	0.1075	0.0088501	-0.064468	0.015869	-0.012207	-0.11925	-0.053177	0.066452	-0.13	0.027695	0.081177	0.080643	-0.081863
-0.04631	0.018692	-0.069122	-0.038757	-0.066071	0.053253	-0.0034332	0.0093079	0.11124	0.013275	-0.075531	0.010757	-0.016632	-0.11566	-0.050049	0.066376	-0.13298	0.026474	0.080032	0.079269	-0.090332
-0.037842	0.028381	-0.092163	-0.035858	-0.059738	0.05188	0.0020599	0.020676	0.11971	0.013809	-0.075684	0.007019	-0.023346	-0.10857	-0.038147	0.058899	-0.14565	0.022659	0.081787	0.069122	-0.098419
-0.03952	0.038681	-0.10094	-0.03685	-0.046844	0.061417	0.00099182	0.029449	0.11978	0.009079	-0.077744	0.011597	-0.027618	-0.10452	-0.041504	0.051651	-0.1503	0.02449	0.090332	0.072021	-0.091019
-0.054932	0.034637	-0.099564	-0.036774	-0.04303	0.045624	-0.013809	0.018387	0.11497	0.0019073	-0.078964	-0.0016785	-0.045166	-0.098419	-0.047455	0.056763	-0.14145	0.029678	0.089874	0.080109	-0.083389
-0.05928	0.026093	-0.098648	-0.037155	-0.037842	0.024872	-0.030136	0.013428	0.1091	-0.007019	-0.071564	-0.0067902	-0.05806	-0.10109	-0.043182	0.05867	-0.13504	0.032043	0.080109	0.081711	-0.078125
-0.06134	0.03067	-0.1078	-0.038452	-0.036621	0.019226	-0.044556	-0.0059509	0.11551	-0.012741	-0.061264	-0.014572	-0.055923	-0.11665	-0.04097	0.052643	-0.13695	0.035706	0.070496	0.078201	-0.075531
-0.06279	0.033569	-0.13565	-0.038147	-0.044403	0.017471	-0.055618	-0.025024	0.11467	-0.014114	-0.06134	-0.023575	-0.051956	-0.12047	-0.034714	0.03891	-0.13481	0.029526	0.07164	0.084381	-0.072098
-0.059586	0.030823	-0.14099	-0.026474	-0.048676	0.015793	-0.063248	-0.037384	0.10498	-0.013657	-0.057144	-0.028229	-0.046158	-0.11841	-0.028763	0.026855	-0.12993	0.018463	0.075607	0.085297	-0.077896
-0.048828	0.032425	-0.13931	-0.010147	-0.050659	0.017242	-0.065155	-0.048904	0.098953	-0.012817	-0.053558	-0.022659	-0.037308	-0.11192	-0.03006	0.024033	-0.12161	0.017319	0.074615	0.082092	-0.083237
-0.044403	0.023499	-0.14153	0.0053406	-0.056915	0.0078583	-0.061722	-0.052185	0.097733	-0.0093079	-0.040436	-0.016479	-0.030746	-0.10391	-0.028381	0.026855	-0.11024	0.011749	0.073624	0.08316	-0.07637
-0.040283	0.0028992	-0.13931	0.0035858	-0.0634	-0.0014496	-0.051498	-0.046768	0.10361	-0.004425	-0.03418	-0.010223	-0.026474	-0.094833	-0.025711	0.030441	-0.12802	0.005722	0.066833	0.075302	-0.059738
-0.042725	-0.02388	-0.12466	-0.0091553	-0.072403	-0.010376	-0.048065	-0.037994	0.10155	0.01091	-0.042267	-0.0069427	-0.01564	-0.092163	-0.022964	0.031281	-0.14282	0.00068665	0.070801	0.076065	-0.047913
-0.045624	-0.04097	-0.11742	-0.008316	-0.079269	-0.0068665	-0.046234	-0.032959	0.10178	0.016861	-0.054169	0.0019836	-0.021744	-0.082169	-0.031357	0.034561	-0.14526	-0.010071	0.075607	0.07637	-0.04921
-0.055313	-0.051041	-0.11658	-0.0064087	-0.071716	0.0087738	-0.052795	-0.026169	0.10101	0.016022	-0.063934	-0.00030518	-0.025177	-0.087662	-0.043869	0.039673	-0.1384	-0.029526	0.073853	0.077972	-0.052338
-0.071259	-0.045166	-0.11902	-0.0082397	-0.062943	0.022278	-0.046616	-0.020828	0.097504	0.0066376	-0.069199	-0.014877	-0.02182	-0.08934	-0.034332	0.044937	-0.13969	-0.036774	0.068893	0.078049	-0.054932
-0.084686	-0.038223	-0.12505	-0.0061035	-0.065765	0.026703	-0.04715	-0.017776	0.096207	-0.0016022	-0.072861	-0.01976	-0.010223	-0.088654	-0.024261	0.039673	-0.1413	-0.034485	0.075684	0.072632	-0.052948
-0.090637	-0.045242	-0.12108	-0.017166	-0.059128	0.015488	-0.051422	-0.011749	0.082703	-0.0039673	-0.066605	-0.017853	-0.005188	-0.085754	-0.017395	0.028152	-0.14832	-0.046234	0.088425	0.078964	-0.047913
-0.096436	-0.048218	-0.10063	-0.023727	-0.057907	0.0050354	-0.047302	-0.012741	0.070419	-0.0064087	-0.054474	-0.016632	-0.00030518	-0.082474	-0.010529	0.01236	-0.14565	-0.056	0.090942	0.089645	-0.046997
-0.088272	-0.042114	-0.091476	-0.017014	-0.050049	0.0033569	-0.045013	-0.020218	0.060959	0.0022888	-0.049438	-0.026779	0.0037384	-0.080566	-0.01236	0.0052643	-0.15129	-0.058136	0.089188	0.091476	-0.049667
-0.074539	-0.036469	-0.084839	-0.016479	-0.038986	0.005188	-0.038605	-0.01442	0.057526	0.011902	-0.049057	-0.029984	0.010834	-0.075302	-0.013046	0.0045776	-0.15381	-0.061493	0.078812	0.091934	-0.05127
-0.07576	-0.030594	-0.076752	-0.019073	-0.04097	0.014725	-0.044403	-0.0058746	0.055313	0.012817	-0.054398	-0.018387	0.007782	-0.073853	-0.0099182	0.014343	-0.16335	-0.061951	0.087051	0.094299	-0.051498
-0.076141	-0.032959	-0.089111	-0.027084	-0.042572	0.019073	-0.055084	-0.0095367	0.058594	0.011673	-0.062637	-0.0074005	-0.00061035	-0.070343	-0.019379	0.011597	-0.15907	-0.057831	0.096207	0.092468	-0.054626
-0.071716	-0.039444	-0.094833	-0.028534	-0.045166	0.0354	-0.04837	-0.01976	0.063705	0.016937	-0.075226	-0.0030518	-0.0077057	-0.062103	-0.025558	0.010529	-0.14984	-0.056686	0.10155	0.093079	-0.057831
-0.062943	-0.039291	-0.082626	-0.032425	-0.043335	0.048828	-0.025101	-0.028687	0.07309	0.016785	-0.079727	0.00022888	-0.027313	-0.056458	-0.023422	0.012589	-0.14458	-0.045166	0.1004	0.088501	-0.061951
-0.059662	-0.03212	-0.05867	-0.032196	-0.038528	0.052338	-0.023651	-0.030899	0.08667	0.020905	-0.085678	0.0039673	-0.039063	-0.050201	-0.016632	0.015411	-0.14404	-0.026932	0.095062	0.086594	-0.067902
-0.057983	-0.020218	-0.053635	-0.029373	-0.043182	0.047989	-0.030746	-0.028	0.095978	0.027542	-0.1033	0.011902	-0.050125	-0.053635	-0.012741	0.018768	-0.14336	-0.029297	0.097046	0.086823	-0.07019
-0.056229	-0.0086212	-0.060425	-0.025024	-0.054474	0.055542	-0.02243	-0.025558	0.093994	0.030975	-0.11009	0.02449	-0.059586	-0.063782	-0.012665	0.019073	-0.14214	-0.050354	0.099869	0.086288	-0.072174
-0.052338	-0.010834	-0.053635	-0.019608	-0.068741	0.064316	-0.01915	-0.017853	0.079041	0.03067	-0.096207	0.036392	-0.066452	-0.05455	-0.016861	0.020218	-0.1503	-0.058441	0.095673	0.088577	-0.073242
-0.044708	-0.01564	-0.047836	-0.024109	-0.078888	0.066299	-0.014038	-0.0042725	0.065842	0.022583	-0.083466	0.03891	-0.062408	-0.04921	-0.017319	0.020294	-0.15335	-0.063858	0.088806	0.081711	-0.067749
-0.028	-0.007782	-0.046844	-0.026169	-0.079956	0.062256	-0.0043488	0.0010681	0.055466	0.018005	-0.086441	0.040894	-0.067673	-0.045624	-0.018234	0.032578	-0.15999	-0.070038	0.091858	0.06752	-0.06485
-0.0078583	-0.0024414	-0.044937	-0.013123	-0.086746	0.060043	-0.011673	-0.0042725	0.052261	0.0019836	-0.093231	0.043716	-0.073471	-0.029602	-0.013199	0.034485	-0.16495	-0.068665	0.08728	0.057144	-0.052032
0.0074005	-0.010681	-0.037537	-0.011673	-0.096054	0.063019	-0.016785	-0.0095367	0.060501	-0.0060272	-0.097733	0.037384	-0.061264	-0.017395	-0.015793	0.028152	-0.16304	-0.057755	0.08255	0.045471	-0.045776
0.013657	-0.016327	-0.027313	-0.02327	-0.093918	0.066452	-0.0045776	-0.0049591	0.070648	-0.0093842	-0.09964	0.027084	-0.056915	-0.013046	-0.026321	0.023804	-0.15762	-0.05043	0.077286	0.04158	-0.036163
0.012512	-0.01091	-0.016327	-0.027771	-0.084305	0.067825	0.0019073	-0.0081635	0.065918	-0.014267	-0.090332	0.019989	-0.058746	-0.021439	-0.036163	0.023499	-0.14656	-0.045166	0.073242	0.048447	-0.034637
0.010986	-0.0081635	-0.014496	-0.031052	-0.069199	0.063095	0.0015259	-0.012665	0.061493	-0.015869	-0.08728	0.013962	-0.051041	-0.029068	-0.048294	0.02594	-0.14168	-0.040436	0.077057	0.052414	-0.028534
0.010986	-0.011826	-0.016785	-0.032196	-0.054321	0.05394	0.0053406	0.00038147	0.070038	-0.017014	-0.09552	0.013199	-0.048904	-0.041962	-0.060043	0.014648	-0.1387	-0.026398	0.07843	0.05249	-0.025482
0.011597	-0.010986	-0.0088501	-0.027084	-0.057755	0.03746	0.0033569	0.0078583	0.079803	-0.020065	-0.098801	0.026627	-0.050964	-0.052338	-0.062408	0.0084686	-0.13206	-0.015182	0.076065	0.048904	-0.022583
0.013733	-0.0065613	-0.0097656	-0.027542	-0.073853	0.022964	-0.0020599	0.0086975	0.081482	-0.018311	-0.095367	0.025482	-0.052567	-0.057831	-0.059509	0.011978	-0.1358	-0.018082	0.075378	0.048447	-0.020065
0.019989	0.0076294	-0.018997	-0.029297	-0.084686	0.014267	-0.0027466	0.0074768	0.077972	-0.01709	-0.086594	0.013428	-0.047379	-0.055542	-0.055771	0.016632	-0.1339	-0.027847	0.076065	0.034256	-0.0056458
0.029755	0.021286	-0.022583	-0.022049	-0.084686	0.011139	0.0037384	0.0048828	0.081787	-0.0073242	-0.088959	0.014954	-0.027237	-0.045319	-0.049133	0.026932	-0.12489	-0.022888	0.073395	0.016174	0.0061035
0.026245	0.026016	-0.023499	-0.0097656	-0.090408	0.012054	0.012589	0.0050354	0.10002	-0.0038147	-0.092697	0.0093842	-0.013351	-0.046005	-0.036392	0.035629	-0.12215	-0.02037	0.071716	0.011063	0.0073242
0.026321	0.025635	-0.035477	-0.010757	-0.10139	0.015488	0.023041	-0.007782	0.11307	-0.013275	-0.093613	0.012589	-0.022354	-0.050354	-0.032654	0.035934	-0.12901	-0.025482	0.067978	0.014954	0.0053406
0.022659	0.017548	-0.05043	-0.0060272	-0.097809	0.019302	0.027008	-0.018158	0.11223	-0.0085449	-0.094528	0.017242	-0.042267	-0.04982	-0.042267	0.034485	-0.1429	-0.03067	0.059204	0.024109	-0.001297
0.025787	0.019455	-0.055466	-0.012817	-0.095825	0.019836	0.023422	-0.02121	0.1123	-0.0055695	-0.091858	0.018616	-0.047989	-0.042953	-0.052109	0.031815	-0.14664	-0.027084	0.044403	0.030441	-0.0080872
0.042419	0.024414	-0.069504	-0.034332	-0.098724	0.029297	0.023804	-0.020523	0.11169	-0.005722	-0.078964	0.026779	-0.057526	-0.031204	-0.050507	0.03418	-0.14503	-0.021133	0.027008	0.031509	-0.0028992
0.04837	0.023422	-0.079498	-0.052719	-0.10048	0.039291	0.025787	-0.019073	0.11909	-0.0031281	-0.066223	0.030746	-0.067368	-0.018082	-0.049973	0.03212	-0.14519	-0.011826	0.021591	0.03418	-0.0047302
0.035172	0.015869	-0.091171	-0.060272	-0.099945	0.032425	0.024185	-0.017014	0.12871	0.014343	-0.05867	0.037689	-0.070114	-0.0048828	-0.050735	0.030518	-0.1403	-0.0097656	0.026321	0.033798	-0.017242
0.0087738	0.018311	-0.089264	-0.062561	-0.10521	0.018311	0.027161	-0.020142	0.12871	0.031281	-0.055695	0.045319	-0.07637	-0.010071	-0.04303	0.029144	-0.13733	-0.012589	0.026245	0.040436	-0.0354
-0.0093079	0.019608	-0.090408	-0.061951	-0.1062	0.0018311	0.035553	-0.021591	0.13184	0.042191	-0.049057	0.048981	-0.082397	-0.010223	-0.041656	0.028229	-0.12566	-0.014648	0.025787	0.047302	-0.048294
-0.020142	0.013657	-0.092545	-0.054626	-0.097961	-0.0080109	0.033493	-0.018463	0.13664	0.048065	-0.046463	0.050735	-0.080109	-0.005188	-0.048218	0.035172	-0.12085	-0.014572	0.029984	0.058136	-0.033417
-0.034103	0.014954	-0.093079	-0.053482	-0.10643	-0.0022888	0.029144	-0.015488	0.14244	0.040512	-0.046844	0.046082	-0.079498	-0.015335	-0.052185	0.042953	-0.12215	-0.012436	0.029144	0.058136	-0.035248
-0.038681	0.017242	-0.082474	-0.059662	-0.12024	0.010757	0.032425	-0.021439	0.13145	0.034485	-0.054779	0.042419	-0.072403	-0.033798	-0.047073	0.046844	-0.11696	-0.010986	0.039368	0.059433	-0.029678
-0.040665	0.018997	-0.083008	-0.059128	-0.11581	0.009613	0.040588	-0.031281	0.1123	0.033417	-0.069656	0.044861	-0.063629	-0.038452	-0.047073	0.053558	-0.11459	-0.014038	0.043945	0.060196	-0.030136
-0.046463	0.01564	-0.078278	-0.057297	-0.10147	-0.001297	0.037918	-0.033722	0.095749	0.03334	-0.075836	0.051041	-0.053329	-0.0457	-0.04158	0.051041	-0.1165	-0.015945	0.034714	0.063019	-0.030518
-0.04631	0.0068665	-0.068283	-0.05806	-0.096054	-0.0038147	0.037231	-0.036926	0.085678	0.039063	-0.084991	0.047989	-0.046692	-0.048752	-0.032501	0.039902	-0.11948	-0.0054932	0.028229	0.070648	-0.023804
-0.042725	0.0054169	-0.069199	-0.050201	-0.10399	0.0027466	0.044632	-0.042267	0.079575	0.038605	-0.095215	0.054245	-0.040817	-0.036469	-0.032578	0.028076	-0.12909	0.0035858	0.024948	0.073929	-0.016632
-0.042191	0.0034332	-0.07164	-0.048065	-0.11253	0.01236	0.053329	-0.036316	0.078125	0.04921	-0.10086	0.06691	-0.043869	-0.030441	-0.032425	0.023727	-0.13008	0	0.01976	0.080795	-0.014801
-0.045242	-0.013962	-0.065918	-0.052109	-0.11444	0.015259	0.052185	-0.03685	0.081406	0.057373	-0.10094	0.074234	-0.046463	-0.029449	-0.025253	0.030441	-0.12283	-0.0018311	0.012436	0.091934	-0.024338
-0.03685	-0.018005	-0.053635	-0.049973	-0.11879	0.011978	0.047226	-0.02655	0.096207	0.063171	-0.093231	0.059586	-0.048752	-0.027542	-0.022278	0.023193	-0.11597	-0.010605	0.0088501	0.09552	-0.038376
-0.03952	-0.020828	-0.050888	-0.041046	-0.12024	0.0064087	0.04364	-0.030594	0.10384	0.071793	-0.096741	0.043259	-0.053558	-0.026779	-0.018158	0.020523	-0.1088	-0.017319	0.006485	0.087433	-0.051193
-0.039825	-0.021439	-0.056305	-0.041122	-0.12711	0.0061035	0.041504	-0.043335	0.11963	0.064011	-0.097885	0.030441	-0.060883	-0.026703	-0.018311	0.023117	-0.11566	-0.014954	0.0041962	0.074615	-0.070114
-0.034409	-0.033264	-0.061035	-0.038376	-0.12932	0.016479	0.037155	-0.049591	0.12459	0.060425	-0.092926	0.025253	-0.070114	-0.0098419	-0.024643	0.014343	-0.12985	-0.018616	0.0068665	0.059509	-0.079727
-0.027161	-0.039139	-0.059204	-0.040359	-0.12955	0.029984	0.035782	-0.056992	0.12291	0.066833	-0.090408	0.026169	-0.070572	-0.004425	-0.021667	0.0048828	-0.12604	-0.015259	0.0103	0.052338	-0.083771
-0.013351	-0.03479	-0.047607	-0.034485	-0.13443	0.041046	0.042038	-0.053864	0.12527	0.06485	-0.095749	0.029984	-0.066757	0.0092316	-0.028305	-0.010681	-0.1284	-0.0086975	0.0017548	0.042877	-0.091019
-0.0073242	-0.029602	-0.041733	-0.02327	-0.12924	0.048599	0.055008	-0.044174	0.12871	0.065613	-0.11589	0.01358	-0.065231	0.018234	-0.0383	-0.02037	-0.12337	0.0016785	-0.0086975	0.036316	-0.09613
-0.005722	-0.028076	-0.048904	-0.017014	-0.11871	0.04982	0.056839	-0.034561	0.12764	0.066223	-0.13367	0.0024414	-0.064697	0.024796	-0.043716	-0.022049	-0.12367	-0.0051117	-0.020142	0.041962	-0.080032
0.00030518	-0.029984	-0.053635	-0.012054	-0.10429	0.039291	0.055084	-0.033264	0.12901	0.056534	-0.13763	0.015869	-0.074692	0.029221	-0.040665	-0.015945	-0.13084	-0.005722	-0.03006	0.047073	-0.080643
0.016479	-0.033951	-0.063324	-0.016556	-0.099716	0.047684	0.050964	-0.032425	0.1265	0.045395	-0.12932	0.037231	-0.077362	0.027847	-0.03624	-0.016174	-0.14153	-0.0079346	-0.017319	0.055008	-0.072861
0.033264	-0.03952	-0.060196	-0.028687	-0.096207	0.052795	0.048065	-0.022125	0.13054	0.030746	-0.1268	0.051727	-0.072556	0.028763	-0.034103	-0.0080872	-0.1474	-0.010071	-0.011826	0.073242	-0.06218
0.037766	-0.03685	-0.056534	-0.041962	-0.096436	0.061111	0.044174	-0.018005	0.12947	0.018005	-0.12657	0.0457	-0.067978	0.03212	-0.031662	-0.0021362	-0.14297	-0.004425	0.0041962	0.074921	-0.061111
0.026932	-0.039597	-0.05722	-0.042191	-0.11162	0.063477	0.044632	-0.018539	0.12558	0.011444	-0.12833	0.033417	-0.065613	0.031052	-0.024643	0.0065613	-0.13542	0.00015259	0.017624	0.067291	-0.060501
0.011749	-0.047302	-0.056	-0.044632	-0.12299	0.065689	0.038834	-0.014038	0.11879	0.0079346	-0.12489	0.022354	-0.067291	0.032272	-0.011673	0.013733	-0.11711	-0.0040436	0.0075531	0.070953	-0.041275
0.008316	-0.056915	-0.058136	-0.055618	-0.12566	0.065002	0.035172	-0.013885	0.10948	0.0098419	-0.11887	0.016708	-0.068283	0.030594	0.00076294	0.017242	-0.11185	-0.010529	0.0036621	0.074921	-0.024261
0.012207	-0.064468	-0.06073	-0.062256	-0.12993	0.063171	0.036545	-0.0080109	0.10376	0.016403	-0.11528	0.019989	-0.063019	0.027237	0.0067139	0.01564	-0.11925	-0.0024414	0.0055695	0.072784	-0.019913
0.016556	-0.070038	-0.063705	-0.060501	-0.13329	0.050507	0.035095	-0.011444	0.10231	0.021133	-0.12436	0.035095	-0.059357	0.032806	0.0021362	0.020218	-0.11551	0.0026703	-0.00076294	0.070953	-0.016785
0.020218	-0.077286	-0.063782	-0.054398	-0.13161	0.037766	0.024414	-0.015335	0.10384	0.035172	-0.12215	0.055542	-0.053635	0.029068	-0.0028229	0.021667	-0.11566	-0.0017548	-0.0063324	0.066452	-0.019608
0.023193	-0.063553	-0.058746	-0.049667	-0.13458	0.038071	0.013733	-0.029831	0.095596	0.053101	-0.12039	0.070343	-0.049133	0.020676	-0.0063324	0.024033	-0.1104	-0.0068665	-0.020142	0.067368	-0.024414
0.029907	-0.045624	-0.057755	-0.049057	-0.13763	0.037155	0.011215	-0.045395	0.083847	0.053253	-0.11848	0.057526	-0.050278	0.018616	-0.0050354	0.028305	-0.1033	-0.0054932	-0.02861	0.065918	-0.018845
0.028229	-0.04303	-0.059357	-0.048981	-0.13336	0.041733	0.0055695	-0.043488	0.068207	0.055466	-0.11261	0.055847	-0.053482	0.009079	-0.0032806	0.04097	-0.099106	-0.011215	-0.02594	0.067978	-0.022278
0.024872	-0.038528	-0.07103	-0.048218	-0.11726	0.037384	0.0029755	-0.037003	0.060501	0.046463	-0.1033	0.05043	-0.057983	0.0030518	-0.0058746	0.046539	-0.10025	-0.022583	-0.022049	0.081329	-0.038223
0.01915	-0.040207	-0.06752	-0.053635	-0.10605	0.033646	0.011749	-0.031052	0.057907	0.04509	-0.090714	0.038071	-0.063782	0.0038147	-0.0099182	0.047302	-0.095596	-0.03067	-0.017624	0.084076	-0.044174
0.026779	-0.034714	-0.053558	-0.055237	-0.10651	0.022812	0.024948	-0.018997	0.052109	0.043793	-0.082779	0.032349	-0.068436	0.003891	-0.02655	0.044861	-0.086899	-0.020905	-0.012283	0.077515	-0.041428
0.028305	-0.027695	-0.050659	-0.042343	-0.10887	0.015411	0.025711	-0.0075531	0.051498	0.042496	-0.065994	0.026703	-0.078201	0.0032043	-0.035477	0.043564	-0.075684	0.00068665	-0.0078583	0.075302	-0.016937
0.030594	-0.027618	-0.055084	-0.034103	-0.112	0.010529	0.017166	0.0071716	0.047913	0.051041	-0.058746	0.023346	-0.083771	0.0049591	-0.046997	0.050049	-0.058365	0.0019836	-0.016098	0.077972	-0.017853
0.028915	-0.030594	-0.056686	-0.024338	-0.10895	0.010834	0.018768	0.0062561	0.047684	0.05394	-0.063477	0.024719	-0.082626	0.010757	-0.049515	0.045547	-0.049515	-0.0042725	-0.023499	0.079727	-0.019455
0.021896	-0.029984	-0.054626	-0.013046	-0.10834	0.0069427	0.017319	0.0055695	0.053406	0.051727	-0.061646	0.021133	-0.068893	0.0096893	-0.055847	0.035477	-0.058746	-0.0086212	-0.040894	0.073776	-0.021591
0.017853	-0.02655	-0.057831	-0.012817	-0.10902	0.0029755	0.036926	0.00083923	0.059357	0.050125	-0.051956	0.022049	-0.060501	0.0095367	-0.066757	0.039215	-0.059204	-0.007782	-0.046768	0.069199	-0.041656
0.012512	-0.020142	-0.062027	-0.0080872	-0.10941	0.00022888	0.043182	0.0028992	0.065689	0.050812	-0.041199	0.029449	-0.06279	0.018463	-0.064163	0.044479	-0.05188	0.002594	-0.04158	0.056915	-0.053635
0.0023651	-0.012131	-0.060806	-0.014038	-0.10757	-0.0050354	0.040665	-0.0078583	0.069046	0.051193	-0.036011	0.043564	-0.055313	0.026703	-0.050278	0.045319	-0.051346	0.0074005	-0.045395	0.041046	-0.062561
0.0093842	-0.0096893	-0.050507	-0.021973	-0.10818	-0.0032043	0.044861	-0.026169	0.072937	0.050583	-0.035477	0.046234	-0.04776	0.033188	-0.042191	0.043182	-0.049591	0.0023651	-0.039215	0.032959	-0.072861
0.020218	-0.01091	-0.044937	-0.026169	-0.10735	-0.0017548	0.044785	-0.040894	0.078354	0.042572	-0.032578	0.035629	-0.04364	0.026398	-0.042496	0.04364	-0.050659	0.0013733	-0.030136	0.027466	-0.072174
0.024338	-0.0099945	-0.041122	-0.02449	-0.10803	0.0086975	0.042877	-0.037003	0.0737	0.044174	-0.02655	0.020447	-0.040512	0.011368	-0.045547	0.04097	-0.053406	-0.010071	-0.02861	0.018845	-0.068741
0.017624	-0.020905	-0.033035	-0.025101	-0.10666	0.017548	0.039749	-0.031509	0.06958	0.059204	-0.024719	0.014954	-0.038528	0.0042725	-0.04158	0.044403	-0.056305	-0.015717	-0.039825	0.020828	-0.0737
0.018387	-0.034332	-0.03746	-0.031281	-0.10605	0.018387	0.030365	-0.036545	0.070343	0.069046	-0.028992	0.01091	-0.039291	0	-0.03067	0.045242	-0.070343	-0.020828	-0.055923	0.015488	-0.083237
0.028763	-0.040359	-0.040512	-0.028839	-0.10933	0.018158	0.016632	-0.037842	0.06546	0.070953	-0.036697	0.0066376	-0.032578	0.0031281	-0.018234	0.045471	-0.082474	-0.030746	-0.072403	0.013885	-0.095825
0.031509	-0.021439	-0.046463	-0.035477	-0.10155	0.012741	0.0093079	-0.032883	0.065384	0.078278	-0.054855	0.011444	-0.034409	0.0094604	-0.017014	0.041046	-0.097427	-0.033875	-0.089417	0.024338	-0.10712
0.030136	-0.017929	-0.052414	-0.047226	-0.098419	-0.00022888	0.015106	-0.016632	0.067825	0.083237	-0.063782	0.017166	-0.035172	0.022659	-0.0092316	0.042953	-0.10742	-0.040359	-0.095596	0.035706	-0.10918
0.029449	-0.020752	-0.05455	-0.057678	-0.093384	-0.0090027	0.023575	-0.0066376	0.061951	0.091095	-0.062408	0.024033	-0.046463	0.028687	0.0049591	0.038071	-0.10475	-0.047073	-0.09285	0.032349	-0.1078
0.026016	-0.018921	-0.044403	-0.05867	-0.088959	-0.008316	0.027771	0.0098419	0.059128	0.086975	-0.067444	0.039444	-0.068054	0.029144	0.0069427	0.027618	-0.10048	-0.038757	-0.090942	0.026245	-0.096588
0.02037	-0.0054169	-0.035248	-0.057373	-0.095749	-7.6294e-05	0.028458	0.0067139	0.055695	0.08194	-0.067902	0.052719	-0.084686	0.030441	-0.0053406	0.021057	-0.095901	-0.04364	-0.085297	0.022964	-0.087738
0.01976	0.0086975	-0.034027	-0.055389	-0.10948	0.0050354	0.043106	0.0022125	0.055923	0.075912	-0.061188	0.05722	-0.090485	0.035324	-0.023575	0.021133	-0.087509	-0.038376	-0.065079	0.026779	-0.078735
0.013809	0.010986	-0.031204	-0.053482	-0.11688	0.007782	0.045319	7.6294e-05	0.054245	0.075836	-0.057907	0.06897	-0.077438	0.048676	-0.034256	0.015411	-0.080109	-0.034561	-0.056458	0.033035	-0.068512
0.0054169	0.010529	-0.030365	-0.045776	-0.11902	0.014496	0.020142	0.0010681	0.049438	0.066223	-0.052719	0.075684	-0.069504	0.048599	-0.039368	0.014038	-0.074615	-0.018616	-0.04509	0.034714	-0.056458
-0.0024414	0.0081635	-0.036163	-0.03952	-0.12222	0.017853	0.021439	0.0040436	0.040436	0.051651	-0.052414	0.070038	-0.072708	0.047379	-0.04715	0.0041962	-0.063095	-0.00022888	-0.050507	0.02739	-0.053482
-0.002594	0.011902	-0.032883	-0.043869	-0.12764	0.020905	0.035172	0.010757	0.037689	0.039063	-0.045395	0.067596	-0.071487	0.036545	-0.053711	0.0078583	-0.050278	0.0047302	-0.048523	0.020905	-0.044022
-0.00061035	0.025482	-0.026398	-0.042572	-0.13138	0.027237	0.034637	0.016937	0.033875	0.036926	-0.045547	0.071869	-0.074387	0.018921	-0.058365	0.018082	-0.039368	0.005188	-0.04364	0.021896	-0.041656
-0.0066376	0.02594	-0.037003	-0.044785	-0.11833	0.028687	0.037918	0.017929	0.028839	0.040817	-0.05867	0.078049	-0.0634	0.010757	-0.056305	0.017014	-0.037384	-0.0016785	-0.04982	0.018616	-0.040741
-0.016708	0.032196	-0.052414	-0.049973	-0.11147	0.028839	0.035477	0.018616	0.01503	0.042267	-0.064163	0.071564	-0.048141	0.016251	-0.053177	0.01915	-0.033569	-0.004425	-0.053177	0.0057983	-0.043488
-0.025177	0.035706	-0.048981	-0.047989	-0.1059	0.032501	0.037384	0.011749	0.011826	0.041962	-0.063858	0.065079	-0.046234	0.021439	-0.054779	0.024567	-0.030441	0	-0.066376	0.002594	-0.053177
-0.03273	0.024567	-0.043945	-0.056839	-0.10719	0.037231	0.042038	0.0011444	0.014496	0.053864	-0.061951	0.063553	-0.045853	0.022125	-0.055466	0.040817	-0.035629	-0.0012207	-0.061722	-0.001297	-0.070953
-0.034561	0.024567	-0.046616	-0.062256	-0.10315	0.047684	0.042267	-0.0061035	0.021973	0.063019	-0.061493	0.065384	-0.04097	0.025101	-0.063782	0.040817	-0.037308	-0.0050354	-0.050964	-0.0077057	-0.079575
-0.026321	0.0074768	-0.041275	-0.051575	-0.1107	0.046387	0.04303	-0.0076294	0.031433	0.071106	-0.067291	0.065155	-0.047836	0.017853	-0.070953	0.043564	-0.031891	-0.00091553	-0.049896	-0.0021362	-0.085907
-0.020294	0.013046	-0.03212	-0.042801	-0.12238	0.031357	0.050507	-0.01297	0.031357	0.067291	-0.074997	0.060501	-0.048676	0.021591	-0.068893	0.05127	-0.026169	0.0081635	-0.055237	0.0030518	-0.082703
-0.027084	0.012665	-0.033798	-0.041199	-0.11719	0.014038	0.059509	-0.010071	0.028839	0.062714	-0.070648	0.045242	-0.049896	0.039825	-0.076904	0.051498	-0.031891	0.015259	-0.064468	0.0035095	-0.081329
-0.029526	0.0058746	-0.031815	-0.043335	-0.11078	0.0035095	0.060272	-0.0048828	0.028305	0.057983	-0.073013	0.020294	-0.046234	0.05249	-0.072021	0.052567	-0.053329	0.010529	-0.061188	0.0053406	-0.08606
-0.01564	0.0048828	-0.032272	-0.051193	-0.10757	0.0031281	0.05722	-0.0014496	0.026855	0.053635	-0.075531	0.011749	-0.032425	0.043106	-0.055161	0.051117	-0.072556	0.0055695	-0.062714	0.0055695	-0.097046
-0.0056458	0.0053406	-0.035248	-0.04982	-0.095596	0.0080109	0.047379	0.0020599	0.030212	0.060959	-0.079117	0.018616	-0.007782	0.037079	-0.052109	0.045242	-0.084839	0.01915	-0.062408	0.0090027	-0.10475
-0.0013733	-0.0030518	-0.034103	-0.034256	-0.094757	-0.0018311	0.048065	0.004425	0.045242	0.06546	-0.08873	0.013809	-0.0027466	0.036545	-0.041656	0.034866	-0.085678	0.031586	-0.061874	0.015793	-0.11215
0.0086975	-0.0074768	-0.032043	-0.030212	-0.10086	-0.0016785	0.051575	0.0028992	0.044632	0.068741	-0.085907	0.0045776	-0.0048828	0.028	-0.036011	0.039139	-0.08728	0.029373	-0.055923	0.03273	-0.10857
0.0087738	-0.0103	-0.03212	-0.023346	-0.11246	0.0043488	0.045853	-0.0074768	0.038986	0.075378	-0.082016	-0.005722	-0.0061035	0.024109	-0.031738	0.0354	-0.081863	0.03418	-0.0383	0.042572	-0.10368
0.0069427	-0.0098419	-0.032501	-0.023041	-0.11421	0.011978	0.044174	-0.021973	0.034485	0.077057	-0.084839	-0.0087738	0	0.033798	-0.029678	0.034103	-0.079651	0.047836	-0.028152	0.046234	-0.10811
0.0061798	-0.012512	-0.031433	-0.022888	-0.11475	0.018539	0.051193	-0.031586	0.036163	0.066299	-0.092468	-0.0051117	0.0072479	0.037308	-0.028381	0.0383	-0.079193	0.047684	-0.021362	0.047989	-0.11047
0.010681	-0.01564	-0.037766	-0.015793	-0.11169	0.013885	0.059814	-0.045319	0.040283	0.049362	-0.090027	0.007019	0.0070953	0.044403	-0.033798	0.02388	-0.081177	0.032959	-0.029373	0.043335	-0.11497
0.022049	-0.013199	-0.042801	-0.011444	-0.10994	0.0058746	0.06485	-0.053558	0.034485	0.046768	-0.08728	0.0061035	0.0036621	0.050049	-0.039825	0.021439	-0.076141	0.030212	-0.029678	0.04303	-0.12421
0.031815	-0.029449	-0.049286	-0.012589	-0.1062	-0.0093079	0.071564	-0.050659	0.017548	0.03891	-0.083084	-0.0059509	0.014114	0.042038	-0.046692	0.030823	-0.0737	0.029831	-0.028992	0.049515	-0.13306
0.037994	-0.041885	-0.057449	-0.010986	-0.10536	-0.015564	0.063705	-0.051193	0.014267	0.048523	-0.081253	0	0.027237	0.038757	-0.057144	0.023117	-0.074768	0.039597	-0.033417	0.057983	-0.13756
0.037537	-0.06424	-0.061798	-0.0064087	-0.10117	-0.015106	0.057831	-0.05722	0.0032806	0.060883	-0.075912	0.0024414	0.018082	0.041275	-0.057526	0.020752	-0.072174	0.046539	-0.027466	0.069351	-0.13039
0.035477	-0.074387	-0.057983	-0.0027466	-0.091553	-0.014801	0.057068	-0.048065	-0.0016022	0.063858	-0.071182	-0.0020599	0.0046539	0.050049	-0.060654	0.02121	-0.071182	0.046844	-0.023117	0.069122	-0.12039
0.039978	-0.068665	-0.054855	-0.00015259	-0.10017	-0.011597	0.055771	-0.027008	0.00030518	0.060654	-0.065155	-0.012894	-0.014191	0.0457	-0.064621	0.018845	-0.07164	0.038528	-0.020676	0.064163	-0.13412
0.046768	-0.068741	-0.044098	0.0051117	-0.11063	0.0054932	0.059204	-0.032883	0.00061035	0.062256	-0.060425	-0.0060272	-0.029373	0.041504	-0.061111	0.020065	-0.076523	0.031433	-0.014954	0.065613	-0.13916
0.048904	-0.057755	-0.039063	-0.0086975	-0.12085	0.018539	0.052414	-0.036316	-0.0016022	0.063553	-0.061722	0.00038147	-0.034409	0.031891	-0.070419	0.020142	-0.072937	0.036469	-0.007782	0.070572	-0.13062
0.032272	-0.037918	-0.033569	-0.033569	-0.12878	0.0083923	0.04921	-0.031586	0.0040436	0.059204	-0.068207	0.0028992	-0.030212	0.018311	-0.071335	0.028839	-0.057755	0.051117	-0.010147	0.074234	-0.11307
0.01358	-0.025024	-0.030975	-0.050354	-0.12581	-0.002594	0.054932	-0.021667	-0.0033569	0.055923	-0.071335	-0.00083923	-0.036774	0.020599	-0.064621	0.034943	-0.059357	0.066223	-0.011139	0.079727	-0.090256
-0.0033569	-0.021362	-0.027924	-0.059891	-0.11696	0.0012207	0.06485	-0.017471	-0.0079346	0.065308	-0.066757	-0.00099182	-0.037003	0.022354	-0.053711	0.03334	-0.070572	0.055542	0.00053406	0.084534	-0.076218
-0.01564	-0.012512	-0.026321	-0.069046	-0.1078	-0.0058746	0.067596	-0.019913	-0.0059509	0.060272	-0.047836	-0.003891	-0.033264	0.025177	-0.045242	0.038147	-0.081024	0.040512	0.0061798	0.077896	-0.074234
-0.0048065	-0.00053406	-0.031662	-0.066452	-0.1062	-0.019913	0.059586	-0.031738	0.0088501	0.054169	-0.032959	-0.0090027	-0.026093	0.030441	-0.042496	0.031815	-0.087128	0.041199	0.00083923	0.074387	-0.077515
0.0013733	0.010681	-0.031204	-0.072479	-0.10094	-0.030518	0.057373	-0.042038	0.026627	0.048752	-0.032196	-0.0052643	-0.024719	0.035019	-0.043259	0.021286	-0.1004	0.046921	-0.012207	0.065231	-0.078201
0.00022888	0.003891	-0.024643	-0.082626	-0.088501	-0.02388	0.065994	-0.054245	0.029068	0.04158	-0.037613	0.0026703	-0.022812	0.028839	-0.046463	0.032196	-0.10567	0.051956	-0.022736	0.069885	-0.073776
-0.0032806	0.0030518	-0.019684	-0.088577	-0.090027	-0.015945	0.060425	-0.055008	0.033035	0.042877	-0.033722	0.0062561	-0.0088501	0.030823	-0.046768	0.038681	-0.096664	0.047607	-0.0103	0.076752	-0.062027
-0.0061035	-0.0061035	-0.018082	-0.077972	-0.097198	-0.0022888	0.057068	-0.044479	0.036697	0.047531	-0.037842	0.0018311	-0.010834	0.041809	-0.037613	0.036469	-0.082092	0.052948	-0.0066376	0.075912	-0.065231
-0.0048828	-0.018311	-0.0029755	-0.069351	-0.10483	0.0015259	0.057526	-0.040283	0.038071	0.052414	-0.040436	-0.0011444	-0.019684	0.055389	-0.036469	0.028305	-0.07576	0.059433	-0.0056458	0.068359	-0.076904
0.005188	-0.026398	0.00076294	-0.074539	-0.095215	0.0054169	0.059891	-0.047302	0.043335	0.063934	-0.042648	-0.00076294	-0.011978	0.056763	-0.047379	0.023956	-0.071793	0.059433	0.0022888	0.057678	-0.08255
0.0094604	-0.039825	-0.010071	-0.078354	-0.084839	0.021286	0.054321	-0.043793	0.046082	0.068512	-0.047531	-0.0093079	-0.010376	0.053101	-0.053101	0.016022	-0.063782	0.055542	-0.017166	0.053406	-0.087662
-0.00030518	-0.037918	-0.012054	-0.074844	-0.075684	0.018921	0.050812	-0.021591	0.047226	0.067749	-0.051804	-0.017624	-0.019379	0.048065	-0.06134	-0.00091553	-0.068054	0.051575	-0.040054	0.058289	-0.085297
-0.005188	-0.034027	-0.017929	-0.066376	-0.065231	0.0073242	0.051956	-0.0087738	0.040665	0.060654	-0.042725	-0.017014	-0.022354	0.04303	-0.062027	-0.002594	-0.075836	0.048218	-0.047684	0.053864	-0.084915
-0.00022888	-0.029297	-0.031128	-0.066452	-0.066147	-0.003891	0.044479	-0.01091	0.037155	0.055237	-0.042419	-0.019684	-0.019455	0.045395	-0.051575	-0.0043488	-0.078278	0.044174	-0.0383	0.050583	-0.081177
0.0073242	-0.027771	-0.036774	-0.062408	-0.067139	0.0028229	0.040131	-0.014572	0.042648	0.049286	-0.040894	-0.020294	-0.011139	0.054169	-0.051422	-0.00038147	-0.07164	0.030518	-0.036392	0.048523	-0.078583
0.014191	-0.040588	-0.037994	-0.051727	-0.07576	0.0069427	0.044937	-0.016708	0.036011	0.039139	-0.034637	-0.014572	-0.0061035	0.058899	-0.050812	0.0069427	-0.065765	0.01236	-0.038528	0.054932	-0.077286
0.026169	-0.051117	-0.046692	-0.051575	-0.084	0.013275	0.049286	-0.014725	0.023499	0.033264	-0.034332	0.0039673	0.0020599	0.05867	-0.048981	0.01091	-0.063248	0.0026703	-0.042267	0.059891	-0.064392
0.030212	-0.048752	-0.044022	-0.042191	-0.094452	0.028839	0.04631	-0.012207	0.014954	0.022888	-0.039978	0.0097656	0.011444	0.055923	-0.041504	0.0028992	-0.067978	0.00091553	-0.04364	0.065002	-0.061111
0.031357	-0.047379	-0.036774	-0.033264	-0.096817	0.042114	0.048294	-0.016403	0.0078583	0.007019	-0.048065	0.0026703	0.016556	0.047455	-0.026321	0.0072479	-0.067062	0.0061798	-0.038147	0.068588	-0.061722
0.031204	-0.053329	-0.042343	-0.021057	-0.1004	0.043335	0.042648	-0.020676	-0.0017548	0.011444	-0.060959	-0.0055695	0.026321	0.049515	-0.034637	0.016479	-0.054779	0.0058746	-0.032578	0.068359	-0.051575
0.030136	-0.061646	-0.044174	-0.012131	-0.098267	0.034027	0.025558	-0.029755	-0.0069427	0.0087738	-0.073853	-0.0055695	0.03067	0.052109	-0.042953	0.013885	-0.042801	0.0030518	-0.02182	0.062714	-0.058441
0.031128	-0.06546	-0.03479	-0.00099182	-0.088882	0.038376	0.0067139	-0.031204	-0.0095367	0.0054932	-0.080261	-0.0032806	0.029068	0.048752	-0.051117	-0.005722	-0.038681	-0.00076294	-0.0054932	0.066833	-0.061874
0.025787	-0.066452	-0.03067	0.0028229	-0.077057	0.052185	-0.0027466	-0.025864	-0.0081635	0.010605	-0.085144	-0.0074005	0.022659	0.054092	-0.059738	-0.017395	-0.042648	0.0015259	-0.0086975	0.073318	-0.057831
0.01709	-0.065231	-0.027084	0.012131	-0.07309	0.059891	-0.0080872	-0.027618	-0.0065613	0.014267	-0.092316	-0.010986	0.021515	0.054398	-0.047684	-0.0099945	-0.045929	0.0060272	-0.011368	0.07843	-0.048981
0.010529	-0.06073	-0.024643	0.018463	-0.067062	0.057068	-0.020065	-0.022659	0.0031281	0.0059509	-0.09819	-0.011139	0.031357	0.04509	-0.032043	-0.0013733	-0.056992	0.015717	-0.012665	0.082932	-0.047073
0.018616	-0.049133	-0.018539	0.015793	-0.074158	0.053482	-0.021667	-0.029831	0.011215	0.0055695	-0.095139	-0.009079	0.026169	0.041351	-0.027695	0.0076294	-0.066223	0.022812	-0.011292	0.090332	-0.050278
0.022125	-0.048904	-0.014496	0.015182	-0.07782	0.052795	-0.019302	-0.034561	0.010223	0.017014	-0.08812	0.0048828	0.031967	0.038528	-0.031204	-0.0057983	-0.06546	0.017929	-0.0059509	0.094681	-0.047073
0.026169	-0.042801	-0.0074005	0.016632	-0.083466	0.050354	-0.017014	-0.033417	0.015717	0.022507	-0.07576	0.011826	0.04776	0.036316	-0.037384	-0.0087738	-0.069199	0.011444	0.00061035	0.086441	-0.047531
0.026093	-0.02861	-0.0025177	0.021973	-0.092316	0.048676	-0.0092316	-0.02594	0.028305	0.0177	-0.065231	0.010529	0.036392	0.037308	-0.035477	-0.0039673	-0.073624	0.01976	0.013962	0.082397	-0.056152
0.020981	-0.015945	-0.0052643	0.025635	-0.093613	0.037994	-0.001297	-0.024033	0.044708	0.011597	-0.053253	0.01709	0.00022888	0.032272	-0.033188	0.0084686	-0.067825	0.026169	0.01709	0.076675	-0.062485
0.035629	-0.0067139	-0.0037384	0.010071	-0.090637	0.026169	0.009079	-0.02388	0.037689	0.0041199	-0.035706	0.020447	-0.023422	0.038834	-0.03746	0.0074768	-0.067368	0.029144	0.012894	0.074234	-0.069427
0.041656	0.0036621	-0.0011444	0.0046539	-0.095367	0.022278	0.0047302	-0.028915	0.019531	0	-0.027313	0.021896	-0.039063	0.054016	-0.049362	0.014572	-0.070953	0.039291	0.0051117	0.076599	-0.080872
0.037384	0.0053406	0.0093842	0.0022888	-0.096741	0.028152	-0.0095367	-0.026321	0.0091553	0.00030518	-0.035324	0.017242	-0.043793	0.062561	-0.072021	0.008316	-0.067902	0.049057	-0.013351	0.074539	-0.092239
0.03479	0.013428	0.018387	0.0078583	-0.088043	0.032043	-0.014801	-0.034027	0.0062561	0.010071	-0.037155	0.014725	-0.030823	0.061722	-0.078888	0.0097656	-0.067749	0.058517	-0.01915	0.072021	-0.10422
0.036469	0.017242	0.018692	0.010071	-0.07019	0.031815	-0.013657	-0.040588	0.0039673	0.012283	-0.035782	0.014114	-0.020447	0.055923	-0.073624	0.020828	-0.061722	0.048676	-0.011902	0.070648	-0.10078
0.028992	0.0083923	0.0087738	-0.00061035	-0.069351	0.018845	-0.014038	-0.049362	-0.0020599	0.0051117	-0.026169	0.018082	-0.018616	0.04982	-0.072784	0.016479	-0.062561	0.029068	-0.0098419	0.070114	-0.099792
0.035324	0.0065613	0.0032806	-0.003891	-0.062408	0.014343	-0.025101	-0.037613	-0.0026703	0.0015259	-0.018768	0.0084686	-0.026093	0.043259	-0.067444	0.0045013	-0.05722	0.016632	-0.0047302	0.066299	-0.10147
0.047836	0.0064087	0.0093079	-0.014191	-0.052261	0.018539	-0.025101	-0.039368	0.0032043	-0.0048065	-0.020599	-0.0058746	-0.021667	0.041199	-0.059891	-0.0095367	-0.05394	0.023499	-0.0028229	0.060577	-0.096207
0.047379	0.0088501	0.0097656	-0.019379	-0.049973	0.032806	-0.017929	-0.040436	0.012512	-0.021133	-0.024719	-0.016479	-0.014191	0.036621	-0.052719	-0.0083923	-0.050812	0.023193	-0.0026703	0.060577	-0.094833
0.027084	0.0057983	0.0082397	-0.019684	-0.037308	0.041885	-0.0028229	-0.032883	0.020599	-0.025024	-0.021591	-0.027847	-0.015488	0.035095	-0.045395	-0.012817	-0.051575	0.014572	0.0028992	0.069656	-0.091476
0.0072479	0.0032806	0.0057983	-0.019226	-0.038605	0.044174	0.0064087	-0.022049	0.032425	-0.014877	-0.014801	-0.041809	-0.022354	0.028687	-0.043488	-0.034637	-0.055008	0.016479	0.0088501	0.077667	-0.08316
-0.0014496	-0.0086975	0.0030518	-0.020294	-0.045166	0.044861	0.014038	-0.016632	0.025864	-0.005188	-0.021362	-0.042572	-0.019684	0.032959	-0.041656	-0.048065	-0.060654	0.019913	0.012054	0.087967	-0.084839
0.0033569	-0.01297	0.0014496	-0.016479	-0.043869	0.051422	0.019836	-0.011292	0.021057	-0.0023651	-0.025406	-0.045242	-0.020142	0.035934	-0.036926	-0.054626	-0.071259	0.017014	0.016785	0.094833	-0.077438
0.0075531	-0.014801	-0.0015259	-0.011292	-0.058212	0.06134	0.024414	-0.019073	0.020828	-0.0016785	-0.023956	-0.046692	-0.021362	0.037079	-0.035477	-0.043259	-0.079651	0.028687	0.015869	0.084763	-0.06897
0.007782	-0.022736	-0.0099182	-0.0086975	-0.076752	0.072556	0.019608	-0.022202	0.010605	0.0043488	-0.026474	-0.046997	-0.013733	0.036621	-0.026016	-0.044708	-0.085983	0.036545	0.0053406	0.075073	-0.058441
0.013809	-0.031815	-0.012054	-0.011215	-0.079193	0.070801	0.017853	-0.020752	-0.00053406	0.013428	-0.029907	-0.044174	-0.0064087	0.015945	-0.022202	-0.045776	-0.088654	0.040054	-0.0022125	0.072632	-0.051651
0.027084	-0.036392	-0.008316	-0.023651	-0.083313	0.055313	0.019684	-0.019226	-0.0078583	0.024872	-0.046921	-0.043411	0.0075531	0.0093842	-0.03006	-0.042877	-0.090332	0.031891	0.0040436	0.073013	-0.039749
0.036087	-0.03418	-0.0031281	-0.023117	-0.086441	0.04631	0.021973	-0.027695	-0.0071716	0.028381	-0.066147	-0.044174	0.021439	0.0033569	-0.032425	-0.026627	-0.087357	0.03418	0.0097656	0.072174	-0.028
0.032806	-0.036163	-0.0031281	-0.017166	-0.084381	0.04303	0.023727	-0.024567	-0.0067902	0.020981	-0.071716	-0.043793	0.027618	-0.0054932	-0.02594	-0.0097656	-0.079346	0.041351	0.013962	0.084229	-0.035095
0.032959	-0.043945	-0.00022888	-0.017853	-0.069275	0.039291	0.022278	-0.022659	-0.0059509	0.012817	-0.074539	-0.050812	0.019455	-0.005722	-0.027466	-0.028534	-0.075989	0.04364	0.02121	0.089188	-0.030518
0.03334	-0.050201	-0.0063324	-0.0077057	-0.053864	0.03891	0.028152	-0.026474	-0.0033569	0.0092316	-0.072021	-0.049057	0.026016	0.012131	-0.0354	-0.028534	-0.07988	0.052567	0.032578	0.091095	-0.026855
0.031891	-0.048752	-0.0086975	0.00022888	-0.048447	0.030518	0.030975	-0.026703	-0.0050354	0.00038147	-0.077515	-0.043869	0.033493	0.015564	-0.036545	-0.022354	-0.088959	0.055161	0.032349	0.097809	-0.024643
0.025864	-0.042038	-0.0077057	-0.0069427	-0.043869	0.023651	0.033798	-0.019455	-0.0066376	-0.0098419	-0.07019	-0.0354	0.037613	0.0045776	-0.030441	-0.024033	-0.092392	0.057373	0.033875	0.11108	-0.019379
0.020752	-0.04509	-0.016632	-0.014801	-0.045776	0.023346	0.040359	-0.018158	-0.0074768	-0.0060272	-0.067368	-0.030212	0.04425	-0.0038147	-0.032883	-0.026093	-0.091476	0.054321	0.035477	0.12077	-0.017929
0.018463	-0.047226	-0.017319	-0.01358	-0.041504	0.024567	0.042191	-0.016861	-0.0035095	-0.0067139	-0.059052	-0.027924	0.047607	0.00061035	-0.046005	-0.021744	-0.091324	0.049896	0.032196	0.11116	-0.016785
0.02182	-0.045853	-0.012283	-0.0088501	-0.030975	0.036469	0.038757	-0.0070953	-0.0030518	0.00022888	-0.04921	-0.016632	0.051651	0.0085449	-0.048981	-0.026627	-0.079651	0.043411	0.010605	0.09285	-0.010681
0.021667	-0.031433	0.00030518	-0.0050354	-0.019913	0.048447	0.040131	-0.010071	-0.0087738	0.015106	-0.042343	-0.029831	0.055389	0.022583	-0.047455	-0.023575	-0.076523	0.029678	0.0052643	0.084229	-0.0040436
0.02121	-0.021362	0.00030518	0.0088501	-0.0093842	0.04715	0.046234	-0.026398	-0.0070953	0.020981	-0.036392	-0.053406	0.067825	0.025864	-0.048294	-0.026169	-0.083084	0.027695	0.0028992	0.089951	0.0038147
0.02861	-0.019836	-0.0046539	0.014725	-0.01709	0.042267	0.044632	-0.03212	-0.00099182	0.014114	-0.036392	-0.069733	0.079651	0.018692	-0.057678	-0.037231	-0.08316	0.01915	-0.009613	0.08934	0.0057983
0.035095	-0.013962	-0.0013733	0.018005	-0.035019	0.040207	0.030441	-0.027466	-0.00076294	0.011597	-0.052185	-0.087204	0.080261	0.00015259	-0.063477	-0.041199	-0.076599	0.00099182	-0.014954	0.081787	0.0046539
0.036545	0.0019836	0.0038147	0.030899	-0.052948	0.044098	0.028763	-0.016556	-0.004425	0.020752	-0.053864	-0.091248	0.08606	-0.00076294	-0.068207	-0.034409	-0.055771	-0.019531	-0.015182	0.080185	0.0017548
0.050888	0.011902	-0.0033569	0.037079	-0.060349	0.049973	0.035782	-0.0177	-0.0095367	0.030823	-0.061264	-0.080719	0.097122	0.0021362	-0.060806	-0.03891	-0.039063	-0.026093	-0.011063	0.07515	0.0022125
0.055771	0.012741	-0.007019	0.0354	-0.054703	0.042114	0.037994	-0.024338	-0.01503	0.030212	-0.070953	-0.075912	0.098267	0.0043488	-0.050049	-0.040741	-0.042648	-0.021286	0.014191	0.071106	0.0021362
0.057831	0.012589	-0.0075531	0.035477	-0.051422	0.033493	0.031281	-0.033722	-0.016251	0.033875	-0.077133	-0.067291	0.088882	0.0074768	-0.050583	-0.03746	-0.052872	-0.0070953	0.024872	0.065384	0.0023651
0.050278	0.011139	-0.010834	0.03952	-0.055237	0.024643	0.027924	-0.028229	-0.010681	0.043488	-0.084991	-0.068893	0.080566	0.0076294	-0.048676	-0.038147	-0.064087	0.0057983	0.016479	0.060577	-0.00091553
0.048141	0.010223	-0.011444	0.037384	-0.052414	0.022354	0.017929	-0.021362	-0.014267	0.052261	-0.090637	-0.063705	0.074768	0.017166	-0.039978	-0.030823	-0.080948	0.005188	0.017395	0.058823	-0.0028992
0.048981	-7.6294e-05	-0.0081635	0.037308	-0.047607	0.028763	0.0061035	-0.014648	-0.0064087	0.059509	-0.096741	-0.055847	0.070877	0.019684	-0.035095	-0.025253	-0.090714	0.0039673	0.0093079	0.057373	-0.021057
0.05806	0.00045776	-0.012817	0.037537	-0.038071	0.039825	-0.01297	-0.0079346	0	0.061646	-0.10139	-0.049896	0.063095	0.0354	-0.031509	-0.021515	-0.092316	0.0046539	0.0043488	0.06134	-0.032043
0.057831	-0.0086975	-0.01297	0.031509	-0.024033	0.038986	-0.021591	-0.013199	0.00045776	0.06691	-0.095901	-0.049667	0.056839	0.050278	-0.027313	-0.022812	-0.092087	0.0033569	0.018997	0.073013	-0.039825
0.068665	-0.018692	-0.008316	0.032196	-0.023499	0.036926	-0.021286	-0.011139	-0.0047302	0.068283	-0.089569	-0.049057	0.060196	0.049438	-0.016708	-0.023041	-0.090637	-0.00083923	0.018692	0.067291	-0.04631
0.074692	-0.018082	-0.005188	0.026093	-0.035934	0.042114	-0.026932	-0.0058746	-0.0068665	0.063171	-0.10185	-0.056915	0.067215	0.031967	-0.017471	-0.023499	-0.093765	-0.0024414	0.0177	0.059891	-0.045624
0.068512	-0.017395	-0.0060272	0.025482	-0.046387	0.052643	-0.035553	0.00045776	-0.013123	0.056152	-0.10918	-0.055008	0.072021	0.019531	-0.02739	-0.029526	-0.10925	-0.00068665	0.018463	0.060654	-0.040131
0.046692	-0.018921	-0.0054932	0.031738	-0.059204	0.061951	-0.041275	0.0054169	-0.0088501	0.051651	-0.10719	-0.044098	0.084076	0.016098	-0.034714	-0.014877	-0.12001	0.0054169	0.025024	0.068512	-0.036392
0.037079	-0.020294	-0.0020599	0.037918	-0.064545	0.059586	-0.045471	0.0048065	-0.002594	0.050507	-0.096741	-0.037842	0.097122	0.012207	-0.032578	-0.018845	-0.11597	-0.00030518	0.019302	0.065384	-0.035324
0.034332	-0.027924	-0.0023651	0.04631	-0.064468	0.047607	-0.046005	0.012436	0.002594	0.046921	-0.096512	-0.03212	0.095749	0.014877	-0.023956	-0.012436	-0.1033	0.00038147	0.014572	0.066147	-0.027695
0.021896	-0.025177	-0.00015259	0.050201	-0.06012	0.035477	-0.047302	0.026169	0.017929	0.0354	-0.08728	-0.027466	0.08316	0.026932	-0.024567	-0.0084686	-0.10208	0.014343	0.011826	0.071411	-0.024185
0.012436	-0.031738	0.0041199	0.048065	-0.052185	0.035172	-0.051575	0.026169	0.01976	0.033417	-0.077362	-0.021439	0.07225	0.022812	-0.029373	-0.020752	-0.11292	0.023422	-0.0046539	0.0811	-0.015945
0.0019073	-0.04425	0.0071716	0.053635	-0.048218	0.039063	-0.048981	0.02449	0.0076294	0.033493	-0.07164	-0.015488	0.072098	0.020905	-0.034332	-0.022964	-0.11864	0.034637	0.00083923	0.092163	-0.019531
0	-0.042801	0.015335	0.066071	-0.045776	0.039825	-0.036545	0.018539	0	0.025024	-0.061264	-0.012665	0.070572	0.020981	-0.036774	-0.028	-0.11406	0.042648	0.0087738	0.091782	-0.011597
0.005188	-0.049744	0.022888	0.079803	-0.053711	0.037308	-0.036011	0.015182	0.0028229	0.016556	-0.056076	-0.013428	0.069733	0.030289	-0.039902	-0.033188	-0.10704	0.039825	0.0032806	0.088043	-0.010757
0.00076294	-0.056686	0.021286	0.086288	-0.064087	0.036469	-0.043335	0.0011444	-0.002594	0.01236	-0.051651	-0.021439	0.078354	0.04837	-0.043259	-0.033722	-0.095215	0.032883	-0.00076294	0.087204	-0.014191
-0.0038147	-0.052109	0.017853	0.081558	-0.057755	0.032883	-0.040054	-0.018692	-0.013123	0.0081635	-0.04715	-0.035019	0.077667	0.044708	-0.049133	-0.043488	-0.083771	0.025101	0.012436	0.1001	-0.0062561
-0.0031281	-0.051346	0.007019	0.076981	-0.05455	0.038528	-0.028687	-0.034866	-0.010071	0.01564	-0.054169	-0.032043	0.073242	0.041733	-0.050812	-0.068283	-0.073929	0.019073	0.015869	0.10338	-0.0030518
0.0042725	-0.060196	-0.0058746	0.062637	-0.062256	0.049057	-0.028915	-0.039063	-0.0034332	0.015411	-0.057144	-0.027084	0.076828	0.04631	-0.043945	-0.065918	-0.07103	0.014191	0.027847	0.093689	-0.013123
0.0054932	-0.065994	-0.015182	0.049057	-0.068283	0.046463	-0.025711	-0.041504	-0.0018311	0.01297	-0.058823	-0.032501	0.094147	0.035782	-0.036011	-0.055237	-0.061798	0.01236	0.038757	0.087967	-0.022659
-0.0038147	-0.069046	-0.021439	0.047455	-0.069427	0.038452	-0.018311	-0.042343	-0.01442	0.016708	-0.059967	-0.039291	0.09285	0.022354	-0.027084	-0.045547	-0.056992	0.013885	0.027847	0.07988	-0.019989
-0.0058746	-0.070801	-0.026703	0.04364	-0.075302	0.03624	-0.011215	-0.041428	-0.017471	0.024414	-0.059967	-0.040359	0.082245	0.022354	-0.021362	-0.046692	-0.058212	0.014496	0.032196	0.06958	-0.02182
-0.0027466	-0.082474	-0.026016	0.03418	-0.071335	0.041351	-0.0103	-0.043259	-0.0062561	0.027466	-0.06218	-0.031357	0.078812	0.022659	-0.021591	-0.047989	-0.067825	0.010223	0.018234	0.068207	-0.015335
-0.0010681	-0.087585	-0.026245	0.039139	-0.059891	0.047836	-0.016403	-0.042114	-0.0054932	0.021362	-0.058365	-0.022888	0.080795	0.017395	-0.027542	-0.043259	-0.069427	0.0098419	0.0051117	0.065918	-0.0054169
0.0028992	-0.089035	-0.032578	0.045547	-0.054245	0.038605	-0.024109	-0.026932	-0.0059509	0.0045013	-0.063095	-0.032196	0.083008	0.021896	-0.033112	-0.036926	-0.070724	0.0092316	-0.0095367	0.065079	0.00061035
0.0035095	-0.094147	-0.035553	0.049667	-0.052719	0.025406	-0.017548	-0.023575	-0.0057983	-0.011444	-0.087128	-0.044937	0.083466	0.014725	-0.029755	-0.039444	-0.07164	0.0070953	-0.016327	0.065689	0.0082397
0.0023651	-0.088806	-0.041656	0.054932	-0.055389	0.028076	-0.0056458	-0.029526	0.00053406	-0.013733	-0.10674	-0.046997	0.083847	0.01152	-0.030746	-0.043182	-0.07309	0.018921	-0.0096893	0.066986	0.0048828
0.008316	-0.079727	-0.036392	0.066299	-0.061188	0.027466	-0.007019	-0.036316	0.008316	-0.0089264	-0.11864	-0.037918	0.078583	0.020752	-0.035324	-0.047531	-0.077744	0.027008	0.0083923	0.072708	-0.0068665
0.012207	-0.090332	-0.031662	0.063858	-0.074844	0.011978	-0.014801	-0.047989	0.011902	-0.0069427	-0.11742	-0.03212	0.079041	0.030212	-0.031662	-0.050507	-0.091019	0.031433	0.030441	0.077744	-0.027161
0.0091553	-0.09697	-0.039444	0.054169	-0.079575	0.0089264	-0.024948	-0.052872	0.016632	-0.0076294	-0.11261	-0.036926	0.076447	0.044022	-0.032349	-0.055923	-0.098267	0.036087	0.033112	0.079422	-0.04837
-0.0063324	-0.10788	-0.050507	0.059586	-0.078964	0.0091553	-0.034103	-0.051498	0.02121	-0.0067139	-0.10948	-0.033188	0.083237	0.035553	-0.037613	-0.04982	-0.094299	0.032501	0.046768	0.074158	-0.048981
-0.0058746	-0.1149	-0.055847	0.059509	-0.069046	0.010452	-0.042191	-0.061798	0.032654	-0.017319	-0.10117	-0.033417	0.096817	0.019531	-0.035858	-0.055618	-0.085831	0.024033	0.047684	0.070572	-0.040436
-0.0055695	-0.11497	-0.055237	0.056686	-0.058899	0.014191	-0.038986	-0.060501	0.037079	-0.021133	-0.10109	-0.037689	0.10361	0.012283	-0.030441	-0.060959	-0.071945	0.017776	0.061874	0.060349	-0.029221
-0.0072479	-0.12154	-0.04158	0.0634	-0.054474	0.011749	-0.03952	-0.050507	0.030136	-0.033493	-0.10605	-0.039902	0.098419	0.0094604	-0.027313	-0.067215	-0.061493	0.019684	0.073624	0.054169	-0.031738
-0.0014496	-0.12115	-0.030518	0.071945	-0.044403	0.011978	-0.04509	-0.048599	0.024033	-0.041351	-0.10956	-0.041046	0.10796	0.001297	-0.019226	-0.069046	-0.073013	0.019379	0.069733	0.053406	-0.027924
-0.0064087	-0.11513	-0.030518	0.075378	-0.031281	0.010071	-0.047073	-0.047913	0.028305	-0.050049	-0.12047	-0.034256	0.10239	-0.0067902	-0.016327	-0.073929	-0.07782	0.017319	0.070496	0.051422	-0.019836
-0.011978	-0.11696	-0.033264	0.07988	-0.032806	0.0095367	-0.046463	-0.048141	0.033188	-0.049973	-0.12398	-0.030212	0.089417	-0.0028992	-0.022964	-0.059204	-0.079041	0.011749	0.062408	0.047684	-0.0053406
-0.0092316	-0.11375	-0.035324	0.068054	-0.036545	-0.0053406	-0.032883	-0.05249	0.028381	-0.053711	-0.12108	-0.023422	0.091248	0.0022125	-0.029984	-0.03273	-0.07019	0.0016785	0.066605	0.048523	-0.0019836
-0.0072479	-0.10139	-0.040588	0.063477	-0.030746	-0.014343	-0.014725	-0.056686	0.019608	-0.050812	-0.11574	-0.016403	0.10269	0	-0.020218	-0.029678	-0.068054	-0.011826	0.068436	0.03952	-7.6294e-05
-0.00083923	-0.096817	-0.046158	0.063248	-0.030441	-0.022964	-0.018311	-0.056839	0.012665	-0.039902	-0.10971	-0.0096893	0.10231	-0.0028992	-0.012054	-0.039368	-0.07225	-0.032349	0.058441	0.023956	0.0028992
-0.01358	-0.096207	-0.04921	0.059052	-0.035477	-0.032349	-0.027924	-0.053101	0.016708	-0.036087	-0.10323	-0.019608	0.10681	0.0034332	-0.012589	-0.049515	-0.072861	-0.043488	0.056076	0.022354	0.0022125
-0.029297	-0.095062	-0.047913	0.048218	-0.037308	-0.037766	-0.034332	-0.051727	0.019531	-0.034943	-0.095978	-0.026016	0.10727	0.010986	-0.020294	-0.054779	-0.076294	-0.047607	0.043793	0.028458	0.001297
-0.048828	-0.091629	-0.046387	0.0383	-0.032578	-0.032959	-0.034409	-0.051041	0.017776	-0.033112	-0.094376	-0.026932	0.10689	0.017166	-0.017166	-0.050507	-0.084915	-0.053482	0.033875	0.028152	0.0035095
-0.059052	-0.090332	-0.043182	0.041962	-0.031662	-0.035782	-0.037842	-0.053787	0.010529	-0.028687	-0.086288	-0.025482	0.10803	0.02388	-0.0048065	-0.042038	-0.10063	-0.056381	0.046539	0.018845	0.0045776
-0.055313	-0.085983	-0.042038	0.041351	-0.04425	-0.040359	-0.04921	-0.052185	0.018692	-0.030136	-0.083466	-0.033951	0.10628	0.031738	-0.0024414	-0.037766	-0.10246	-0.063782	0.040131	0.013809	0.012207
-0.048523	-0.089264	-0.038528	0.034866	-0.059662	-0.051727	-0.056076	-0.048676	0.04303	-0.036011	-0.087891	-0.045471	0.11185	0.03067	-0.0058746	-0.045242	-0.092621	-0.06218	0.015335	0.015411	0.018158
-0.04921	-0.097351	-0.033798	0.031815	-0.051498	-0.050583	-0.060959	-0.042343	0.053329	-0.046921	-0.092392	-0.046692	0.11879	0.011063	0.002594	-0.06012	-0.092773	-0.056992	-0.00030518	0.014496	0.015259
-0.041504	-0.095215	-0.035019	0.029144	-0.045395	-0.04158	-0.056534	-0.029831	0.055847	-0.047607	-0.08522	-0.051041	0.10757	0.0027466	0.0091553	-0.062332	-0.097046	-0.037613	0.0030518	0.018311	0.01152
-0.035324	-0.093765	-0.038605	0.022888	-0.042953	-0.049362	-0.0457	-0.018234	0.049515	-0.049438	-0.085144	-0.043945	0.093689	0.0023651	0.0089264	-0.063553	-0.094452	-0.042572	0.013428	0.017548	0.015259
-0.024796	-0.10239	-0.029984	0.022202	-0.037766	-0.062637	-0.044556	-0.023422	0.047531	-0.054321	-0.083618	-0.027847	0.083084	0.0040436	0.0054169	-0.054474	-0.089493	-0.046616	0.014267	0.0016022	0.017929
-0.0087738	-0.10635	-0.014191	0.029755	-0.03273	-0.060806	-0.037918	-0.039749	0.04509	-0.046387	-0.079346	-0.027771	0.079422	0.0067902	-0.0035095	-0.03479	-0.094299	-0.038986	0.026321	-0.0072479	0.013428
-0.013199	-0.10551	-0.013428	0.045471	-0.026321	-0.055237	-0.030823	-0.053711	0.044022	-0.037537	-0.076828	-0.025253	0.075989	0.011902	-0.0021362	-0.010986	-0.11215	-0.043106	0.031052	-0.0087738	0.013199
-0.028229	-0.1033	-0.01564	0.065155	-0.021515	-0.058746	-0.018539	-0.068512	0.036087	-0.035706	-0.077744	-0.013428	0.079422	0.016327	-0.0045013	-0.0054932	-0.10811	-0.045242	0.035019	-0.014267	0.014954
-0.031967	-0.10849	-0.018005	0.073166	-0.013351	-0.057068	-0.016174	-0.082779	0.026779	-0.033569	-0.078888	-0.003891	0.078506	0.015717	-0.010071	-0.0026703	-0.10155	-0.042572	0.033646	-0.019302	0.021133
-0.037537	-0.11536	-0.018921	0.074387	-0.0079346	-0.055161	-0.025482	-0.087967	0.029678	-0.023956	-0.078583	-0.022125	0.067902	0.0084686	-0.022888	0.0096893	-0.092239	-0.035248	0.022049	-0.021439	0.013275
-0.045776	-0.1001	-0.016632	0.069885	-0.012741	-0.061951	-0.02861	-0.085373	0.031509	-0.022888	-0.076141	-0.045242	0.070343	-0.0060272	-0.034485	0.020599	-0.091324	-0.021057	0.028839	-0.02533	-0.0035095
-0.047226	-0.08812	-0.0177	0.071182	-0.0088501	-0.071411	-0.020599	-0.086975	0.042572	-0.023193	-0.082321	-0.05806	0.074234	-0.014267	-0.048828	0.016708	-0.099792	-0.018616	0.040283	-0.018768	-0.007782
-0.039139	-0.082474	-0.029449	0.077896	0.00099182	-0.070343	-0.004425	-0.093689	0.043182	-0.037537	-0.090942	-0.053787	0.079041	-0.0089264	-0.05188	0.015717	-0.09964	-0.017929	0.04982	-0.010147	-0.02037
-0.031738	-0.081329	-0.038757	0.080338	0.00045776	-0.066681	0.002594	-0.093231	0.050201	-0.056	-0.10071	-0.052338	0.083084	-0.011368	-0.050125	0.025864	-0.09697	-0.019836	0.026474	-0.010757	-0.041885
-0.025253	-0.075989	-0.047607	0.082016	-0.0089264	-0.056992	0.010605	-0.094528	0.061569	-0.058594	-0.097961	-0.044937	0.080719	-0.019302	-0.047836	0.030518	-0.10643	-0.025177	0.026016	-0.011368	-0.044098
-0.019531	-0.069351	-0.061417	0.072174	-0.016403	-0.048599	0.015182	-0.08606	0.051193	-0.054245	-0.089417	-0.035477	0.081177	-0.017242	-0.043259	0.020676	-0.11162	-0.022888	0.054626	-0.0099945	-0.041809
-0.01564	-0.068665	-0.062866	0.049667	-0.0046539	-0.048599	0.015182	-0.07637	0.024872	-0.050278	-0.090485	-0.035172	0.07515	-0.010223	-0.033417	0.027847	-0.11337	-0.017776	0.063324	-0.0062561	-0.039368
-0.024948	-0.070419	-0.054474	0.036011	0.0075531	-0.054779	0.0092316	-0.067291	0.017624	-0.044327	-0.091934	-0.030136	0.065079	-0.0082397	-0.016174	0.031509	-0.12222	-0.015259	0.05806	-0.0096893	-0.030212
-0.027695	-0.075073	-0.045242	0.031433	0.0060272	-0.052948	-0.0022888	-0.048218	0.02449	-0.048904	-0.090866	-0.030212	0.059814	0.0023651	-0.0099182	0.025787	-0.12871	-0.015869	0.057602	-0.013504	-0.024567
-0.013275	-0.081863	-0.036621	0.041351	0.00045776	-0.047455	-0.024033	-0.042114	0.020828	-0.054016	-0.080795	-0.039291	0.056305	0.016708	-0.022354	0.027695	-0.1313	-0.0177	0.055313	-0.020065	-0.022507
-0.00053406	-0.080643	-0.025864	0.040054	-0.007019	-0.03891	-0.04425	-0.043716	0.020065	-0.048141	-0.073624	-0.043182	0.061951	0.027847	-0.027695	0.030441	-0.13214	-0.017166	0.043564	-0.025253	-0.020676
-0.0060272	-0.078888	-0.022354	0.031891	-0.013504	-0.043106	-0.0457	-0.042419	0.025177	-0.033798	-0.071335	-0.037079	0.068283	0.037613	-0.028	0.017319	-0.12993	-0.009079	0.039139	-0.027161	-0.016479
-0.018082	-0.078506	-0.030212	0.022583	-0.0090027	-0.063019	-0.03952	-0.041275	0.026779	-0.033875	-0.072556	-0.030746	0.063705	0.047607	-0.024948	0.021667	-0.12238	-0.015945	0.051804	-0.033798	-0.025024
-0.024872	-0.082016	-0.035553	0.01358	-0.0051117	-0.075073	-0.031204	-0.044708	0.010223	-0.039673	-0.083237	-0.012817	0.067215	0.044556	-0.019073	0.013504	-0.10788	-0.031662	0.045013	-0.036163	-0.026016
-0.035248	-0.085678	-0.027313	0.016937	-0.0033569	-0.077057	-0.022125	-0.046921	0.0073242	-0.047302	-0.080948	-0.017395	0.079269	0.046158	-0.023499	0.0031281	-0.096588	-0.040436	0.029907	-0.033798	-0.027542
-0.044785	-0.089417	-0.020142	0.026245	0.00099182	-0.078964	-0.012512	-0.046082	0.0064087	-0.055847	-0.074997	-0.017166	0.072861	0.061035	-0.024796	-0.0061035	-0.097198	-0.043793	0.036469	-0.031891	-0.02861
-0.046158	-0.088501	-0.017395	0.024338	0.002594	-0.082779	0.0042725	-0.048752	0.0061035	-0.059357	-0.073547	-0.015411	0.068283	0.066528	-0.015793	-0.011749	-0.10284	-0.056381	0.036621	-0.037155	-0.020294
-0.036011	-0.083313	-0.018463	0.011826	0.011063	-0.079575	0.0095367	-0.038681	0.0045013	-0.055084	-0.069046	-0.016861	0.078278	0.073318	-0.010147	-0.0056458	-0.11047	-0.054398	0.031967	-0.047226	-0.0083923
-0.017624	-0.085983	-0.02449	0.011597	0.01358	-0.086899	0.0038147	-0.033493	0.014114	-0.053253	-0.062943	-0.0177	0.077057	0.078888	-0.013733	0.014038	-0.1062	-0.047073	0.019379	-0.047302	0.0030518
-0.0064087	-0.084534	-0.027008	0.02449	0.010071	-0.095978	-0.0028992	-0.034103	0.025177	-0.052948	-0.063782	-0.018158	0.072174	0.075073	-0.017395	0.024948	-0.099106	-0.041122	0.0039673	-0.056305	0.0077057
-0.022125	-0.08194	-0.021973	0.04364	0.0095367	-0.095825	-0.0048065	-0.044479	0.025101	-0.057297	-0.067902	-0.0031281	0.076828	0.070648	-0.029526	0.02655	-0.093918	-0.034103	-0.0050354	-0.061493	0.0061798
-0.034332	-0.084915	-0.015945	0.042343	0.0076294	-0.10094	-0.010757	-0.048676	0.016861	-0.058899	-0.067825	-0.003891	0.075836	0.065231	-0.03891	0.017624	-0.093918	-0.024033	-0.019684	-0.058212	0.0018311
-0.037994	-0.089264	-0.01709	0.02121	-0.00053406	-0.10941	-0.017242	-0.050201	0.011597	-0.059586	-0.06897	-0.013046	0.077133	0.063629	-0.040817	0.015869	-0.0914	-0.028381	-0.018158	-0.061111	0.004425
-0.029526	-0.087357	-0.019836	-0.0018311	-0.00053406	-0.1133	-0.026245	-0.054626	0.009079	-0.055237	-0.071335	-0.012894	0.073547	0.060501	-0.034561	0.0036621	-0.080948	-0.032578	-0.026245	-0.062408	0.001297
-0.035172	-0.08667	-0.022507	-0.013046	-0.0064087	-0.11948	-0.025253	-0.05806	0.013962	-0.043259	-0.067444	-0.0066376	0.07103	0.059662	-0.023804	-0.0035095	-0.070572	-0.039444	-0.027313	-0.055923	-0.0034332
-0.033417	-0.084076	-0.02655	-0.011292	-0.0041199	-0.12115	-0.025482	-0.055771	0.02037	-0.043106	-0.067978	0.004425	0.071869	0.046158	-0.017853	0.011749	-0.052567	-0.042038	-0.02533	-0.046692	-0.011139
-0.03685	-0.080795	-0.020599	-0.0064087	-0.0023651	-0.11307	-0.022812	-0.058136	0.016632	-0.049286	-0.064697	0.0055695	0.075989	0.029526	-0.019836	0.013046	-0.038834	-0.035629	-0.022812	-0.046387	-0.0086212
-0.032959	-0.083008	-0.021515	-0.0046539	-0.008316	-0.10658	-0.023727	-0.060959	0.0094604	-0.047913	-0.063705	0.0052643	0.074921	0.013123	-0.014725	0.019913	-0.040817	-0.022049	-0.017166	-0.056381	-0.0097656
-0.032578	-0.090027	-0.027924	-0.011597	-0.010223	-0.12489	-0.023727	-0.069427	0.0086212	-0.038147	-0.06218	0.0033569	0.070877	0.022202	-0.0099182	0.022583	-0.04982	-0.0072479	-0.026093	-0.069427	-0.018082
-0.036545	-0.091705	-0.034103	-0.0066376	-0.019531	-0.13748	-0.021896	-0.073624	0.012512	-0.031662	-0.058212	0.0019836	0.07164	0.018768	-0.0098419	0.023346	-0.050888	-0.01236	-0.036087	-0.088577	-0.010223
-0.036926	-0.09079	-0.045624	0.0033569	-0.027084	-0.14801	-0.015182	-0.074387	0.0061035	-0.035934	-0.047913	0.0077057	0.076141	0.016708	-0.018082	0.027084	-0.050049	-0.029449	-0.030823	-0.10963	-0.0041199
-0.056763	-0.089951	-0.04631	0.0091553	-0.02594	-0.15457	-0.0067902	-0.071564	0.00045776	-0.05249	-0.042572	0.015564	0.07576	0.033188	-0.020828	0.020752	-0.048523	-0.035477	-0.039444	-0.1252	-0.004425
-0.058594	-0.083008	-0.048981	0.0080109	-0.024719	-0.14832	-0.0069427	-0.059128	-0.0095367	-0.060959	-0.033264	0.026321	0.081558	0.047379	-0.026245	0.016479	-0.057526	-0.031357	-0.048065	-0.12268	-0.0052643
-0.050888	-0.082703	-0.04631	0.010986	-0.022354	-0.13969	-0.0098419	-0.045547	-0.012817	-0.069427	-0.028992	0.026398	0.088425	0.046463	-0.029068	0.0056458	-0.056839	-0.029297	-0.036087	-0.11581	-0.006485
-0.047684	-0.083466	-0.040817	0.019455	-0.024338	-0.1239	-0.0097656	-0.030212	-0.0035858	-0.074463	-0.022583	0.029221	0.10239	0.031128	-0.029068	0.007019	-0.048828	-0.031509	-0.034409	-0.11185	-0.012436
-0.044327	-0.077362	-0.037079	0.028305	-0.02037	-0.10704	-0.012436	-0.028458	-0.00076294	-0.076752	-0.018997	0.025864	0.10841	0.020981	-0.037537	0.010223	-0.048218	-0.028687	-0.036621	-0.10506	-0.0067902
-0.05043	-0.079651	-0.033035	0.031738	-0.011215	-0.10231	-0.012054	-0.028458	0.0022888	-0.080261	-0.018692	0.033646	0.11314	0.016708	-0.031433	0.017624	-0.051727	-0.033646	-0.02449	-0.10918	0.01236
-0.050735	-0.09613	-0.029297	0.028381	-0.0049591	-0.10796	-0.009613	-0.018005	0.0082397	-0.078125	-0.024338	0.044479	0.11917	0.012894	-0.019989	0.015488	-0.051956	-0.035858	-0.03273	-0.10803	0.019913
-0.032883	-0.10902	-0.031891	0.026169	-0.0054169	-0.10941	-0.0022125	-0.0074005	0.018158	-0.071945	-0.03624	0.050964	0.11887	0.024567	-0.023117	0.01442	-0.051727	-0.037384	-0.042419	-0.09697	0.017395
-0.039368	-0.12077	-0.050888	0.01503	0.005722	-0.11002	-0.00045776	0.001297	0.031204	-0.067215	-0.035019	0.060501	0.11719	0.028992	-0.032806	0.022812	-0.061493	-0.030975	-0.04097	-0.08873	0.0099945
-0.058212	-0.13214	-0.060883	0.018387	0.02182	-0.1046	-0.018768	0.0043488	0.027313	-0.063705	-0.033493	0.06546	0.11086	0.031433	-0.043716	0.016556	-0.06546	-0.039978	-0.016785	-0.095825	0.0045776
-0.062943	-0.13008	-0.057297	0.018234	0.028152	-0.10826	-0.040588	0.0075531	0.012894	-0.072174	-0.026474	0.062256	0.10201	0.037079	-0.042725	0.018463	-0.070648	-0.056229	-0.017853	-0.103	-0.0016785
-0.069809	-0.12794	-0.059204	0.004425	0.012207	-0.11887	-0.048828	0.0098419	0.013657	-0.076675	-0.031815	0.057602	0.095291	0.040665	-0.030289	0.0045776	-0.078583	-0.070114	-0.019073	-0.10017	-0.010605
-0.071182	-0.12444	-0.063553	-0.0038147	-0.0013733	-0.13405	-0.052567	0.010681	0.020294	-0.083771	-0.040131	0.061111	0.087585	0.021896	-0.029831	-0.015869	-0.08049	-0.079346	-0.034714	-0.10086	-0.013733
-0.068207	-0.11528	-0.067673	-0.0013733	0.0022888	-0.12978	-0.053635	0.0065613	0.029602	-0.086746	-0.040741	0.064392	0.079422	0.0063324	-0.032883	-0.02327	-0.083847	-0.08728	-0.029602	-0.09613	-0.0063324
-0.051956	-0.11253	-0.064011	0.0058746	0.00053406	-0.11086	-0.051575	0.00053406	0.038757	-0.073547	-0.05394	0.056915	0.076523	0.0061035	-0.036774	-0.032654	-0.076218	-0.090179	-0.018005	-0.094452	0.0045776
-0.036011	-0.11368	-0.067444	0.006485	-0.007782	-0.10262	-0.046463	0.0080872	0.043564	-0.060425	-0.080566	0.046539	0.076294	0.0057983	-0.035172	-0.029755	-0.068283	-0.091934	-0.014725	-0.098343	0.003891
-0.035706	-0.1046	-0.06424	0.00099182	-0.011749	-0.11215	-0.050201	0.0177	0.035782	-0.057526	-0.094833	0.038834	0.075912	0.0095367	-0.036545	-0.049515	-0.06279	-0.097885	-0.0090027	-0.10498	0.0021362
-0.028381	-0.093842	-0.057602	-0.0071716	-0.0073242	-0.11742	-0.053482	0.022583	0.019684	-0.057297	-0.094376	0.028305	0.070801	0.010223	-0.039063	-0.064087	-0.057297	-0.093002	0.0015259	-0.1133	0.00061035
-0.032349	-0.082321	-0.044174	-0.014191	-0.0034332	-0.103	-0.046616	0.029068	0.007782	-0.052719	-0.095673	0.022278	0.075455	0.013123	-0.027695	-0.05188	-0.057983	-0.076828	-0.015411	-0.10986	-0.004425
-0.026932	-0.078049	-0.043716	-0.01358	0.00099182	-0.10536	-0.043335	0.020828	0.0013733	-0.0457	-0.09903	0.036697	0.072708	0.0086212	-0.017166	-0.044022	-0.050354	-0.067749	-0.031662	-0.1062	-0.010681
-0.024033	-0.076294	-0.050583	-0.010223	0.0031281	-0.10689	-0.040436	0.020218	-0.00038147	-0.041046	-0.097504	0.049515	0.056	0.0022125	-0.011597	-0.023956	-0.046158	-0.070953	-0.044785	-0.10223	-0.0095367
-0.028	-0.081482	-0.059052	-0.015106	0.0022125	-0.095596	-0.047455	0.015564	0.0027466	-0.045395	-0.084076	0.046921	0.052338	-0.00091553	-0.024185	-0.01297	-0.044632	-0.068359	-0.04097	-0.10864	-0.0068665
-0.026398	-0.077286	-0.064468	-0.01442	-0.0067902	-0.083923	-0.056305	0.0080109	0.0056458	-0.041885	-0.076752	0.053101	0.049591	0.0087738	-0.03479	-0.015945	-0.042953	-0.063858	-0.032578	-0.11276	-0.0019836
-0.025635	-0.06691	-0.06134	-0.018616	0.0028992	-0.072937	-0.065231	0.0029755	0.015488	-0.033875	-0.085983	0.061035	0.060959	0.010529	-0.035172	-0.0082397	-0.055389	-0.063095	-0.038681	-0.1088	0.0020599
-0.022125	-0.051956	-0.055847	-0.017929	0.022278	-0.063095	-0.067444	-0.0071716	0.027084	-0.024948	-0.08667	0.052719	0.068665	0.009613	-0.031967	-0.0045013	-0.065384	-0.05806	-0.030289	-0.1017	0.0067139
-0.025864	-0.041656	-0.049591	-0.020523	0.028763	-0.058441	-0.067139	-0.010376	0.025024	-0.019989	-0.086746	0.053787	0.078888	0.014267	-0.030594	-0.0080872	-0.069351	-0.056381	-0.024796	-0.10437	0.01152
-0.02861	-0.040741	-0.043259	-0.022278	0.018692	-0.065384	-0.056763	-0.019073	0.012512	-0.013657	-0.077667	0.058746	0.083542	0.020752	-0.027542	0	-0.076523	-0.056992	-0.019684	-0.096054	0.011673
-0.035782	-0.046082	-0.042114	-0.017548	0.008316	-0.085602	-0.053329	-0.015869	0.005188	-0.012589	-0.076065	0.041046	0.072098	0.031281	-0.023575	0.0095367	-0.079193	-0.072861	-0.033951	-0.084839	0.007019
-0.039825	-0.043106	-0.037231	-0.0014496	0.002594	-0.10788	-0.053711	-0.012054	0.00061035	-0.0067902	-0.07164	0.019684	0.065536	0.039368	-0.030823	0.015564	-0.090256	-0.082855	-0.041428	-0.083618	0.0086212
-0.044632	-0.051804	-0.02327	0.015793	-0.006485	-0.11627	-0.062103	-0.016251	0.00053406	-0.004425	-0.05928	0.019226	0.068283	0.046997	-0.028229	0.0099945	-0.095291	-0.07782	-0.031433	-0.081787	0.0073242
-0.043106	-0.055466	-0.021744	0.011444	-0.021591	-0.11421	-0.071259	-0.01564	0.0014496	-0.0079346	-0.053482	0.022278	0.072403	0.044861	-0.022049	0.0011444	-0.092621	-0.068817	-0.036621	-0.089874	0.0089264
-0.04097	-0.046997	-0.038071	-0.0030518	-0.032883	-0.10773	-0.068741	-0.0098419	0.0029755	-0.01358	-0.052185	0.030823	0.063629	0.043411	-0.027466	0.0059509	-0.090179	-0.060272	-0.054092	-0.10483	0.011902
-0.039749	-0.05722	-0.042953	-0.0043488	-0.036469	-0.10567	-0.065918	-0.0091553	0.0052643	-0.0055695	-0.053864	0.04425	0.052948	0.041275	-0.040741	0.010376	-0.086594	-0.053253	-0.063782	-0.11292	0.01503
-0.029984	-0.061951	-0.044556	-0.0028992	-0.044098	-0.098419	-0.072327	-0.0074005	0.0054169	0.0036621	-0.052795	0.042267	0.051727	0.036621	-0.051346	0.0043488	-0.080643	-0.042877	-0.067749	-0.1178	0.011139
-0.023956	-0.062332	-0.045471	0.0023651	-0.043793	-0.083389	-0.084	-0.01709	0.008316	0.00091553	-0.050278	0.035477	0.057983	0.030594	-0.059052	-0.0095367	-0.074844	-0.039902	-0.075989	-0.11093	0.00045776
-0.033722	-0.067596	-0.045166	-0.0016785	-0.03334	-0.071106	-0.095139	-0.037994	0.0048065	0.0066376	-0.04364	0.024643	0.057449	0.027161	-0.056229	0.00099182	-0.075684	-0.051117	-0.070953	-0.11429	-0.012741
-0.037079	-0.065384	-0.054398	-0.007782	-0.03624	-0.07225	-0.099335	-0.046692	-0.012512	0.010071	-0.039749	0.029831	0.053024	0.025558	-0.048447	0.0063324	-0.073013	-0.064621	-0.074615	-0.13206	-0.022202
-0.032959	-0.066147	-0.052567	-0.0056458	-0.038681	-0.072021	-0.094681	-0.044479	-0.028534	0.0072479	-0.03746	0.027771	0.051804	0.028076	-0.042953	-0.0041199	-0.066071	-0.077896	-0.074463	-0.14854	-0.026855
-0.03479	-0.074387	-0.045929	-0.0054932	-0.039749	-0.073242	-0.09201	-0.044403	-0.030746	0.010605	-0.03067	0.02037	0.061722	0.018311	-0.041809	-0.0048828	-0.058975	-0.088501	-0.06218	-0.15114	-0.032349
-0.033646	-0.08461	-0.044327	-0.011597	-0.042953	-0.074921	-0.094452	-0.041504	-0.027847	0.0068665	-0.026245	0.0177	0.071106	0.010147	-0.029297	-0.0070953	-0.067902	-0.093689	-0.066223	-0.14961	-0.026779
-0.035477	-0.084	-0.034332	-0.012817	-0.033188	-0.078125	-0.090485	-0.041046	-0.02739	0.006485	-0.021362	0.015945	0.074997	0.019531	-0.021057	-0.00068665	-0.072479	-0.087891	-0.079346	-0.15862	-0.017853
-0.039139	-0.083466	-0.026627	-0.0098419	-0.029068	-0.090485	-0.090714	-0.038986	-0.021057	0.0024414	-0.015259	0.024567	0.070648	0.033417	-0.022583	0.0012207	-0.07019	-0.096207	-0.06752	-0.16258	-0.016479
-0.031204	-0.076599	-0.030746	-0.005188	-0.028152	-0.10338	-0.087662	-0.024109	-0.015335	-0.006485	-0.022964	0.044708	0.064468	0.032806	-0.015106	-0.0048065	-0.07431	-0.10887	-0.056915	-0.16556	-0.011215
-0.028763	-0.070343	-0.043182	-0.0079346	-0.02243	-0.11917	-0.078964	-0.012589	-0.011902	-0.012817	-0.018539	0.048065	0.068588	0.023651	-0.0023651	-0.010376	-0.083694	-0.11078	-0.056763	-0.16655	-0.019226
-0.019455	-0.063095	-0.046158	-0.0021362	-0.014343	-0.1252	-0.076981	0.00053406	-0.0061035	-0.020065	-0.0069427	0.04158	0.077209	0.020828	-0.0028229	-0.0039673	-0.087814	-0.10666	-0.04776	-0.16228	-0.016785
-0.021286	-0.056992	-0.039673	-0.0088501	-0.016937	-0.11604	-0.075607	0.0075531	-0.0067902	-0.027695	0	0.040436	0.075531	0.016785	-0.0093079	-0.0057983	-0.076523	-0.098267	-0.041962	-0.14969	-0.016098
-0.024185	-0.046692	-0.039444	-0.020599	-0.016403	-0.10475	-0.085831	0.013428	-0.00083923	-0.021667	-0.00061035	0.04631	0.071945	0.01503	-0.002594	-0.015564	-0.066376	-0.10155	-0.04097	-0.14153	-0.019226
-0.02121	-0.039444	-0.037079	-0.028	-0.019684	-0.10086	-0.085449	0.016556	-0.01442	-0.0093842	0.0038147	0.051727	0.068817	0.014191	0.0066376	-0.015335	-0.062027	-0.1078	-0.052719	-0.13245	-0.018005
-0.018234	-0.037918	-0.03685	-0.025787	-0.025482	-0.10139	-0.07309	0.016479	-0.012512	0.00061035	0.0050354	0.051727	0.072403	0.011444	0.016632	-0.01091	-0.062408	-0.11627	-0.05867	-0.12177	-0.012589
-0.017471	-0.035858	-0.037384	-0.018997	-0.033493	-0.10002	-0.078583	0.023041	-0.0049591	-0.00083923	0.0043488	0.043716	0.077972	0.0099182	0.013657	-0.0099182	-0.065765	-0.12032	-0.06279	-0.11513	-0.015717
-0.020599	-0.038605	-0.030212	-0.0099182	-0.036392	-0.098801	-0.090714	0.021057	0.0011444	-0.0073242	0.0038147	0.038223	0.083847	0.0053406	-0.0098419	-0.020905	-0.066605	-0.11253	-0.075836	-0.10948	-0.020294
-0.023727	-0.046844	-0.02327	-0.0068665	-0.038528	-0.091934	-0.10056	0.02037	0.0070953	-0.0085449	0.0020599	0.046234	0.099258	0.0053406	-0.029602	-0.025101	-0.056992	-0.10612	-0.073013	-0.11215	-0.014191
-0.030212	-0.050812	-0.016937	-0.021591	-0.039215	-0.089569	-0.11406	0.025864	0.01915	0.0026703	-0.0014496	0.046005	0.097198	-0.0011444	-0.024567	-0.019608	-0.056381	-0.10284	-0.067291	-0.11208	-0.005722
-0.042038	-0.047455	-0.025482	-0.042725	-0.036926	-0.094528	-0.11139	0.027084	0.026474	0.012054	0.007782	0.044098	0.090714	-0.011597	-0.014572	-0.018234	-0.065613	-0.1017	-0.069122	-0.11833	0.0078583
-0.053177	-0.040207	-0.024338	-0.050812	-0.036163	-0.10048	-0.10597	0.026474	0.013046	0.017853	0.0061035	0.044785	0.083008	-0.012283	-0.013962	-0.014191	-0.088654	-0.096512	-0.061264	-0.10986	0.016785
-0.055084	-0.027542	-0.020905	-0.051346	-0.031281	-0.10704	-0.11993	0.031509	-0.0037384	0.011978	-0.00015259	0.039139	0.074539	0.00030518	-0.0081635	-0.010605	-0.11238	-0.089798	-0.051193	-0.10506	0.016785
-0.053558	-0.016708	-0.023041	-0.055313	-0.025711	-0.1104	-0.12184	0.035629	-0.0072479	0.0033569	-0.0082397	0.036469	0.081406	0.017319	-0.0015259	-0.0073242	-0.11856	-0.082855	-0.04158	-0.1062	0.012817
-0.050583	-0.031433	-0.040283	-0.055084	-0.0093842	-0.11269	-0.11192	0.0354	-0.0086975	0.002594	-0.017853	0.041962	0.091171	0.025482	-0.00030518	-0.015945	-0.11841	-0.075607	-0.044479	-0.10803	0.0077057
-0.044403	-0.053253	-0.060272	-0.044174	0.0037384	-0.11063	-0.10612	0.037384	-0.0080109	0.0032806	-0.026093	0.039291	0.094528	0.018921	-0.005722	-0.004425	-0.11536	-0.07576	-0.040131	-0.10628	0.011597
-0.043106	-0.067139	-0.065842	-0.031357	0.0099182	-0.11055	-0.10338	0.039368	-0.012054	-0.005722	-0.021439	0.038528	0.10086	0.021057	-0.0019073	0.0013733	-0.11597	-0.074844	-0.03624	-0.10231	0.014877
-0.054779	-0.071335	-0.074387	-0.026321	0.0097656	-0.1149	-0.093155	0.043793	-0.0093079	-0.017624	-0.01236	0.039749	0.10872	0.027695	0.0048828	-0.0062561	-0.12589	-0.07309	-0.037689	-0.099716	0.011368
-0.059891	-0.064087	-0.072784	-0.02037	-0.00022888	-0.12283	-0.075836	0.05249	-0.0051117	-0.025711	-0.014801	0.043945	0.11269	0.034332	0	-0.0063324	-0.13313	-0.072174	-0.036392	-0.10918	0.0075531
-0.058136	-0.06691	-0.068893	-0.024261	-0.006485	-0.11925	-0.07515	0.052414	-0.0092316	-0.031433	-0.0084686	0.043869	0.1162	0.026016	-0.015869	-0.0038147	-0.12505	-0.065002	-0.027924	-0.11375	0.0040436
-0.058975	-0.062561	-0.071106	-0.026779	-0.010834	-0.11635	-0.080185	0.042572	-0.015564	-0.024033	-0.00083923	0.038223	0.12329	0.011139	-0.033417	-0.0054932	-0.11826	-0.053329	-0.018997	-0.11681	0.0028992
-0.053101	-0.054245	-0.065765	-0.020752	-0.018768	-0.11627	-0.087509	0.040665	-0.029297	-0.018768	0.002594	0.032425	0.1223	0.0067902	-0.044479	-0.010071	-0.11391	-0.047226	-0.025024	-0.11429	0.0058746
-0.050278	-0.048828	-0.061417	-0.020676	-0.023193	-0.10773	-0.10056	0.048065	-0.027237	-0.015488	0	0.037994	0.11162	-0.0085449	-0.071106	-0.034332	-0.11559	-0.037842	-0.029526	-0.11589	0.015182
-0.048294	-0.0383	-0.053329	-0.022049	-0.032349	-0.089188	-0.11086	0.050964	-0.015945	-0.01442	-0.0021362	0.030289	0.093307	-0.022278	-0.078812	-0.055161	-0.11932	-0.041962	-0.035095	-0.12253	0.017014
-0.046692	-0.029068	-0.050812	-0.022736	-0.046616	-0.084839	-0.11993	0.05043	-0.028152	-0.018845	-0.0023651	0.026016	0.08812	-0.033569	-0.072632	-0.073166	-0.11986	-0.043488	-0.031586	-0.12253	0.01564
-0.038757	-0.025406	-0.059204	-0.028687	-0.043259	-0.087738	-0.13092	0.040817	-0.0383	-0.014801	0.011673	0.037231	0.082016	-0.046997	-0.069427	-0.078049	-0.12054	-0.038452	-0.031357	-0.11932	0.014038
-0.030136	-0.033417	-0.059891	-0.04715	-0.035324	-0.090942	-0.13268	0.038452	-0.032196	-0.01152	0.01297	0.044174	0.079422	-0.033722	-0.062866	-0.088882	-0.11856	-0.040054	-0.024338	-0.11803	0.0058746
-0.035553	-0.032806	-0.052719	-0.059738	-0.028534	-0.096283	-0.11505	0.041733	-0.026855	-0.0085449	0.012054	0.047302	0.082397	-0.014954	-0.065536	-0.099335	-0.11101	-0.049744	-0.046158	-0.1152	-0.010452
-0.037689	-0.028	-0.054245	-0.067749	-0.026855	-0.093231	-0.10345	0.047913	-0.021286	-0.0103	0.020752	0.043869	0.08316	-0.0025177	-0.060806	-0.10773	-0.10689	-0.048828	-0.048523	-0.10895	-0.023727
-0.040436	-0.02739	-0.047607	-0.061874	-0.031128	-0.081177	-0.099335	0.040054	-0.0083923	-0.0065613	0.03067	0.046463	0.073776	-0.0015259	-0.047531	-0.095062	-0.10506	-0.033112	-0.055008	-0.11032	-0.021133
-0.051727	-0.01976	-0.039749	-0.058212	-0.035782	-0.070724	-0.086975	0.038071	0	-0.013962	0.034027	0.047455	0.076904	-0.01236	-0.042496	-0.077438	-0.10376	-0.028458	-0.060272	-0.11772	-0.017166
-0.063095	-0.014954	-0.037842	-0.054321	-0.033112	-0.069656	-0.080338	0.037918	-0.0062561	-0.012207	0.019608	0.049133	0.089188	-0.018768	-0.034103	-0.065613	-0.093307	-0.027847	-0.056305	-0.12726	-0.011215
-0.07515	-0.011368	-0.029449	-0.042496	-0.027161	-0.074539	-0.087204	0.035477	-0.019608	-0.0022125	0.013123	0.051651	0.084305	-0.019608	-0.032578	-0.050354	-0.085678	-0.025711	-0.04982	-0.12466	-0.0065613
-0.080338	-0.024796	-0.022354	-0.034485	-0.030899	-0.071487	-0.085831	0.034561	-0.02388	-0.0048828	0.01503	0.046997	0.074692	-0.00045776	-0.031357	-0.059509	-0.083542	-0.016098	-0.045166	-0.12009	-0.01358
-0.075684	-0.036392	-0.026703	-0.034485	-0.028229	-0.074005	-0.081329	0.029602	-0.024796	-0.0031281	0.017624	0.041809	0.074692	0.0054932	-0.024719	-0.071106	-0.074387	-0.012817	-0.05043	-0.11414	-0.0074768
-0.066528	-0.037155	-0.022202	-0.039139	-0.026321	-0.078812	-0.094681	0.021591	-0.017395	-0.0020599	0.014343	0.036392	0.080872	-0.0030518	-0.01564	-0.06958	-0.070496	-0.0080872	-0.050888	-0.11993	-0.0015259
-0.06691	-0.03746	-0.022354	-0.032806	-0.027847	-0.08255	-0.10612	0.020523	-0.0095367	-0.001297	0.01358	0.035477	0.087585	-0.007782	-0.0095367	-0.059128	-0.071945	-0.0032043	-0.047684	-0.12482	0.010681
-0.067062	-0.045013	-0.021973	-0.028229	-0.024109	-0.083389	-0.099716	0.021667	-0.011673	0.001297	0.0030518	0.032501	0.092697	-0.0082397	-0.0083923	-0.065002	-0.06813	0.0012207	-0.052719	-0.13306	0.010147
-0.06691	-0.041199	-0.016251	-0.032501	-0.016327	-0.087509	-0.10399	0.012131	-0.0022888	0.0095367	-0.00068665	0.021896	0.10086	-0.0057983	-0.011673	-0.069885	-0.055161	0.0032043	-0.067444	-0.13527	0.010529
-0.056305	-0.027847	-0.014801	-0.052185	-0.01297	-0.07782	-0.11086	0.0092316	0.00038147	0.018692	0.0042725	0.01152	0.10201	0.0030518	-0.020981	-0.064087	-0.054245	0.005188	-0.074844	-0.14297	0.013428
-0.051804	-0.018768	-0.018234	-0.06546	-0.0079346	-0.072174	-0.11055	0.01442	-0.0014496	0.027466	-0.0071716	0.0072479	0.10391	0.0049591	-0.020599	-0.058289	-0.060577	0.0074768	-0.070038	-0.14473	0.0049591
-0.057526	-0.010605	-0.02182	-0.072861	-0.0018311	-0.092239	-0.12413	0.014801	-0.0048828	0.019073	-0.018921	-0.0028229	0.11658	0.012436	-0.011063	-0.057526	-0.061264	0.0062561	-0.064163	-0.14099	0.0046539
-0.060501	-0.00091553	-0.020142	-0.076141	-0.00038147	-0.10239	-0.11955	0.016937	0.0052643	0.0010681	-0.01503	0.001297	0.13145	0.020905	0.00038147	-0.046768	-0.06279	0.0036621	-0.053024	-0.13702	0.0021362
-0.057373	0.013199	-0.017929	-0.070953	-0.0016022	-0.10071	-0.1226	0.028305	0.015411	-0.016098	-0.010147	0.0023651	0.13496	0.015488	0.011749	-0.042648	-0.061493	0.0028229	-0.046692	-0.13573	-0.0054932
-0.060501	0.017471	-0.02449	-0.063324	-0.0032806	-0.088959	-0.12039	0.04364	0.020828	-0.010605	-0.0061798	0.0060272	0.12878	0.012054	0.013199	-0.034943	-0.054398	0.0048828	-0.034103	-0.12146	-0.0074768
-0.075226	0.011673	-0.028992	-0.062561	-0.0086212	-0.081406	-0.11246	0.04715	0.027466	-0.0032806	-0.0061798	0.012283	0.11452	0.0043488	0.013733	-0.023041	-0.06424	0.0063324	-0.026016	-0.12077	-0.0054932
-0.075226	0.0048065	-0.032883	-0.063171	-0.0103	-0.071869	-0.10025	0.039139	0.03418	0.0041199	-0.0064087	0.020065	0.088882	-0.011368	0.0090027	-0.034332	-0.07225	0.0043488	-0.026093	-0.12764	-0.0061035
-0.066147	0.0050354	-0.029297	-0.058823	-0.0036621	-0.065918	-0.099487	0.037842	0.044022	-0.0021362	-0.00091553	0.012665	0.069199	-0.010452	0.0058746	-0.048065	-0.069122	-0.014496	-0.012741	-0.13741	-0.007782
-0.066605	0.012131	-0.027466	-0.051346	-0.010986	-0.06958	-0.10376	0.042801	0.05188	-0.0095367	-0.012283	0.010376	0.0634	0.0027466	0.0042725	-0.044937	-0.069885	-0.026169	-0.01297	-0.14755	-0.017395
-0.074768	0.0097656	-0.026016	-0.049057	-0.013733	-0.069275	-0.078888	0.046539	0.055466	-0.0059509	-0.018387	0.012894	0.064926	0.0050354	0.00045776	-0.053635	-0.070114	-0.030136	-0.015869	-0.15656	-0.029221
-0.07843	0.0084686	-0.031967	-0.045776	0.0012207	-0.071411	-0.063324	0.037842	0.05806	0.0010681	-0.016937	0.020981	0.070877	0.0054932	-0.0032806	-0.056305	-0.071259	-0.037155	-0.017548	-0.16304	-0.036621
-0.084076	0.01091	-0.038452	-0.041504	0.015717	-0.074387	-0.073929	0.031815	0.056152	-0.0021362	-0.01709	0.028229	0.06218	0.013885	-0.0017548	-0.068665	-0.075226	-0.042877	-0.017471	-0.15388	-0.053253
-0.078354	0.010834	-0.02861	-0.044556	0.0099182	-0.081329	-0.083084	0.019073	0.054779	-0.0029755	-0.015717	0.024567	0.056915	0.0177	-0.0023651	-0.053787	-0.079956	-0.042191	-0.017853	-0.13298	-0.065308
-0.069504	0.01442	-0.020447	-0.044708	-0.0028229	-0.076981	-0.07843	0.011139	0.055313	0.005722	-0.015488	0.024033	0.055847	0.024033	0.0017548	-0.035858	-0.075226	-0.031128	-0.018387	-0.11589	-0.060883
-0.06546	0.019379	-0.02327	-0.034027	-0.0086975	-0.067368	-0.085983	0.0028229	0.052567	0.011826	-0.016251	0.018082	0.060501	0.021667	0.010529	-0.035324	-0.065842	-0.033798	-0.036011	-0.11108	-0.057526
-0.057755	0.01152	-0.018692	-0.023193	-0.0078583	-0.059891	-0.096664	0.0049591	0.051575	0.013885	-0.018692	0.017166	0.07019	0.026016	0.019836	-0.049667	-0.059738	-0.039291	-0.041275	-0.11627	-0.060577
-0.052948	0.0087738	-0.020599	-0.015717	-0.0081635	-0.062714	-0.099335	0.010681	0.045395	0.020523	-0.012512	0.0089264	0.076981	0.021286	0.021591	-0.056305	-0.058746	-0.046616	-0.03212	-0.12878	-0.067215
-0.04776	0.011368	-0.026703	-0.018997	-0.0041962	-0.068283	-0.10201	0.023422	0.038376	0.015182	-0.0067139	0.0041199	0.080795	0.015488	0.019302	-0.048904	-0.064316	-0.057602	-0.025787	-0.13275	-0.062027
-0.037231	0.015869	-0.032883	-0.022964	-0.0032806	-0.072708	-0.1001	0.022888	0.033035	0.01442	7.6294e-05	-0.003891	0.083694	0.0045776	0.014648	-0.040741	-0.068283	-0.048676	-0.013962	-0.1339	-0.043793
-0.033112	0.021896	-0.042648	-0.024185	0.0043488	-0.066605	-0.09964	0.010834	0.031128	0.021515	0.0049591	-0.011444	0.084991	-0.0012207	0.010147	-0.046844	-0.071259	-0.046082	-0.0071716	-0.12314	-0.031662
-0.027847	0.014038	-0.041809	-0.018311	-0.00091553	-0.07019	-0.099869	0.008316	0.034561	0.02182	0.0035858	-0.017319	0.10262	-0.0022125	0.0022125	-0.055771	-0.062866	-0.05043	-0.0078583	-0.10002	-0.03212
-0.024109	0.015411	-0.037384	-0.0086212	-0.0042725	-0.07515	-0.098801	0.015717	0.042267	0.018234	0.0054169	-0.017166	0.099564	0.00038147	-0.009613	-0.054321	-0.053482	-0.051193	-0.021973	-0.091019	-0.037308
-0.014648	0.0099945	-0.03273	-0.0058746	-0.01297	-0.074158	-0.099945	0.021362	0.037231	0.022125	0.006485	-0.016861	0.085297	-0.0010681	-0.019836	-0.050278	-0.056229	-0.060501	-0.029984	-0.098038	-0.029449
-0.010147	0.016861	-0.034332	-0.01442	-0.012894	-0.08194	-0.092239	0.026474	0.032501	0.025787	0.018845	-0.010986	0.072403	-0.010834	-0.033035	-0.053329	-0.052032	-0.057907	-0.036545	-0.10307	-0.020676
-0.010529	0.026321	-0.043869	-0.010071	-0.0061035	-0.084305	-0.10155	0.024567	0.03952	0.025177	0.021591	-0.0064087	0.061417	-0.022736	-0.038605	-0.055389	-0.056305	-0.046234	-0.040054	-0.11002	-0.011063
-0.014191	0.023422	-0.053177	0.002594	-0.0032043	-0.082321	-0.10246	0.028229	0.055618	0.031509	0.0097656	-0.0083923	0.061798	-0.019302	-0.037613	-0.048294	-0.054626	-0.034943	-0.037613	-0.11078	-0.01236
-0.03334	0.011826	-0.052719	-0.0031281	-0.00091553	-0.080719	-0.084152	0.033722	0.055847	0.030594	0.0078583	-0.0098419	0.063019	-0.0047302	-0.034637	-0.043411	-0.050888	-0.04425	-0.047531	-0.11292	-0.013428
-0.05188	0.0032043	-0.048828	-0.010071	-0.0028992	-0.070038	-0.089951	0.030289	0.054626	0.026474	0.009079	-0.016632	0.070724	-0.0019836	-0.029068	-0.038223	-0.0457	-0.053329	-0.048676	-0.10849	-0.01442
-0.063477	-0.0071716	-0.044785	-0.02327	-0.0054932	-0.064621	-0.097275	0.029907	0.045395	0.024414	0.016403	-0.013809	0.072174	-0.009613	-0.020065	-0.040283	-0.04097	-0.053253	-0.037003	-0.10185	-0.031662
-0.068359	-0.015488	-0.043945	-0.027466	-0.0047302	-0.067596	-0.09903	0.041962	0.038223	0.018921	0.019379	-0.0061798	0.062714	-0.0073242	-0.013351	-0.037079	-0.05043	-0.052719	-0.036392	-0.10048	-0.040741
-0.07164	-0.020752	-0.049591	-0.016785	-0.0042725	-0.070496	-0.090561	0.054626	0.030975	0.013962	0.019608	0.0064087	0.06012	-0.0028992	-0.005188	-0.044098	-0.049896	-0.046692	-0.042343	-0.10048	-0.045395
-0.070724	-0.023499	-0.051956	-0.0099945	-0.0026703	-0.066681	-0.087433	0.052872	0.019531	0.009613	0.021515	0.016632	0.066986	0.0045013	-0.0017548	-0.056152	-0.045547	-0.041656	-0.038681	-0.096741	-0.061493
-0.064392	-0.029907	-0.046844	-0.012817	0	-0.074081	-0.088959	0.049286	0.018997	0.0067139	0.026398	0.025635	0.082016	0.001297	-0.004425	-0.067902	-0.046768	-0.036469	-0.040894	-0.093079	-0.070496
-0.07103	-0.036926	-0.039444	-0.005188	0.0032043	-0.073776	-0.083923	0.052643	0.027695	0.003891	0.030365	0.027466	0.085526	0.0086212	-0.0083923	-0.076752	-0.039139	-0.030823	-0.032806	-0.085907	-0.06752
-0.063553	-0.039978	-0.031967	0.0010681	0.0015259	-0.068741	-0.087738	0.048218	0.031967	0.0086975	0.029984	0.033035	0.092621	0.017319	-0.0081635	-0.079193	-0.039597	-0.025635	-0.022736	-0.080261	-0.066147
-0.046844	-0.042038	-0.021667	0.010986	0.0081635	-0.054855	-0.078659	0.033493	0.030441	0.0079346	0.028687	0.02861	0.088043	0.012436	-0.009079	-0.079117	-0.04425	-0.030365	-0.01152	-0.078888	-0.06134
-0.042267	-0.039749	-0.025558	0.0025177	0.025101	-0.043488	-0.074539	0.029755	0.02327	-0.0039673	0.032196	0.016785	0.083313	0.0046539	-0.018616	-0.078735	-0.04631	-0.029678	-0.0070953	-0.07988	-0.055008
-0.037842	-0.039825	-0.0354	-0.012665	0.039063	-0.045547	-0.077591	0.038147	0.029755	-0.0043488	0.041428	0.013351	0.07782	0.0028992	-0.025482	-0.10178	-0.043793	-0.020828	0.0016022	-0.080719	-0.057983
-0.032578	-0.045547	-0.042953	-0.023117	0.038528	-0.054703	-0.068665	0.044861	0.029602	-0.001297	0.050964	0.0035858	0.067444	0.012817	-0.018768	-0.11124	-0.061417	-0.016098	0.0068665	-0.087509	-0.063171
-0.032043	-0.051498	-0.041428	-0.037384	0.035324	-0.066299	-0.069656	0.049744	0.020752	0.0045013	0.044479	-0.0081635	0.057983	0.01709	-0.016098	-0.10155	-0.081406	-0.013733	0.00053406	-0.094681	-0.06012
-0.037689	-0.051041	-0.036087	-0.048828	0.024414	-0.081406	-0.067215	0.048752	0.012283	0.012894	0.038605	-0.01976	0.051575	0.014648	-0.02121	-0.099716	-0.093613	0.001297	-0.009613	-0.097427	-0.063248
-0.0457	-0.047073	-0.035172	-0.056305	0.0086212	-0.083618	-0.068359	0.038528	0.008316	0.015564	0.047531	-0.032272	0.048218	0.009613	-0.012283	-0.1075	-0.10063	-0.0017548	-0.027695	-0.087509	-0.069046
-0.040207	-0.039902	-0.034714	-0.053329	0.0029755	-0.082397	-0.068283	0.032654	0.0078583	0.016098	0.054321	-0.032425	0.054321	0.006485	-0.0064087	-0.11322	-0.10712	-0.0028992	-0.03006	-0.082321	-0.076675
-0.024567	-0.033188	-0.03006	-0.05661	-0.0065613	-0.080185	-0.060501	0.035248	0.0093079	0.0093842	0.04509	-0.026398	0.058899	0.0099182	0.0010681	-0.11444	-0.11162	-0.0047302	-0.012741	-0.079193	-0.080032
-0.021057	-0.040054	-0.021362	-0.067902	-0.0089264	-0.077515	-0.061798	0.043335	0.011292	0.0085449	0.028076	-0.031967	0.057678	0.0086212	-0.0018311	-0.10635	-0.1062	-0.01091	-0.0077057	-0.080338	-0.079346
-0.023422	-0.048523	-0.011826	-0.067291	0.0015259	-0.073853	-0.08194	0.039063	0.013046	0.010452	0.021667	-0.036621	0.058517	-0.00053406	-0.0060272	-0.094452	-0.093231	-0.02037	-0.0077057	-0.074005	-0.074005
-0.032349	-0.047913	-0.01564	-0.059967	0.0048065	-0.075531	-0.083694	0.036316	0.010452	0.0061035	0.01297	-0.029831	0.066528	0.00038147	0	-0.094452	-0.092773	-0.020828	-0.012131	-0.068207	-0.066071
-0.047455	-0.047684	-0.023575	-0.045929	0.0082397	-0.07309	-0.090714	0.031738	0.0032806	0.0055695	0.017471	-0.01564	0.074997	0.0046539	0.0041962	-0.082932	-0.089493	-0.020447	-0.00053406	-0.072327	-0.058365
-0.053253	-0.040436	-0.024185	-0.021515	0.0042725	-0.071411	-0.097046	0.026398	0.0027466	0.0048828	0.042114	-0.013123	0.068665	0.0050354	0.00099182	-0.078964	-0.085526	-0.011063	-0.005188	-0.073471	-0.058823
-0.059204	-0.035858	-0.015945	-0.024109	0.0054932	-0.064926	-0.10948	0.016251	-0.01236	0.0054169	0.053024	-0.019684	0.062332	0.0048828	0.0030518	-0.070572	-0.080872	-0.003891	-0.0083923	-0.074615	-0.052643
-0.056076	-0.037918	-0.0079346	-0.042877	0.0071716	-0.071411	-0.098419	0.017471	-0.019531	0.0098419	0.040588	-0.021515	0.065689	-0.0033569	0.0047302	-0.068283	-0.073242	-0.0069427	-0.011826	-0.064087	-0.042496
-0.052109	-0.038376	-0.011368	-0.043869	0.013504	-0.083466	-0.083237	0.032578	-0.013123	0.0079346	0.029755	-0.023117	0.058441	-0.002594	-0.0019073	-0.069656	-0.077362	0.0022125	-0.015488	-0.053329	-0.040207
-0.056763	-0.038528	-0.013046	-0.033569	0.014343	-0.091782	-0.083313	0.041504	-0.0048828	0.0096893	0.030441	-0.022049	0.070572	-0.009079	-0.0075531	-0.062408	-0.078278	0.0093842	-0.020752	-0.048599	-0.038528
-0.063477	-0.038071	-0.005722	-0.024033	0.022812	-0.088348	-0.07225	0.040817	-0.0012207	0.011368	0.026321	-0.021744	0.093994	-0.020828	-0.017776	-0.060577	-0.07843	-0.011063	-0.014572	-0.052795	-0.042877
-0.064926	-0.021667	-0.0038147	-0.021057	0.032349	-0.076752	-0.050278	0.037994	-0.00022888	0.0080872	0.02655	-0.018463	0.095215	-0.026703	-0.021362	-0.048676	-0.08049	-0.033188	-0.007782	-0.047913	-0.040359
-0.050354	-0.015945	-0.010834	-0.024643	0.030441	-0.06897	-0.047607	0.032425	-0.0048065	0.0059509	0.020828	-0.016327	0.077133	-0.034027	-0.01709	-0.038223	-0.090866	-0.032272	-0.007782	-0.057983	-0.026703
-0.035324	-0.022736	-0.02861	-0.033493	0.025482	-0.073166	-0.043335	0.037308	-0.0022888	0.0035858	0.016174	-0.026321	0.059891	-0.037384	-0.011368	-0.041885	-0.10986	-0.027695	-0.010529	-0.081024	-0.019836
-0.037537	-0.018005	-0.046082	-0.045624	0.0095367	-0.070724	-0.039749	0.045013	0.010223	0.0041199	0.013885	-0.036774	0.054779	-0.045624	-0.0097656	-0.046844	-0.1152	-0.02037	-0.019531	-0.10185	-0.024261
-0.038757	-0.012283	-0.079498	-0.050278	-0.00022888	-0.059509	-0.043793	0.049438	0.025711	0.0079346	0.012817	-0.046158	0.060806	-0.046997	-0.0095367	-0.04509	-0.1181	-0.021286	-0.025787	-0.11566	-0.033875
-0.04921	-0.010986	-0.098724	-0.036697	0.0035095	-0.053101	-0.028992	0.043869	0.029373	0.0051117	0.017929	-0.046387	0.058212	-0.03624	-0.00053406	-0.040894	-0.11833	-0.011978	-0.022278	-0.11932	-0.036926
-0.057449	-0.024796	-0.11581	-0.030975	0.0103	-0.057678	-0.013885	0.042343	0.021286	-0.010071	0.026245	-0.044327	0.058746	-0.024338	-0.0011444	-0.044022	-0.10963	-0.0023651	-0.017548	-0.10574	-0.042419
-0.057144	-0.023193	-0.13168	-0.022583	0.013962	-0.067825	-0.0074005	0.037766	0.013809	-0.02243	0.03212	-0.034485	0.056992	-0.027084	-0.011139	-0.04776	-0.10269	-0.0039673	-0.016861	-0.11093	-0.046082
-0.058365	-0.022888	-0.13145	-0.01564	0.023651	-0.074692	-0.010147	0.036316	0.018616	-0.029678	0.035019	-0.03006	0.050964	-0.02327	-0.010376	-0.049362	-0.10742	0.0036621	-0.018845	-0.11292	-0.052414
-0.0383	-0.025787	-0.12253	-0.010223	0.03685	-0.075378	-0.024567	0.037689	0.029144	-0.03479	0.03067	-0.030212	0.047073	-0.019531	-0.0038147	-0.053024	-0.10742	0.0013733	-0.02037	-0.10208	-0.055237
-0.027008	-0.028381	-0.11002	-0.0039673	0.040588	-0.063019	-0.031509	0.046921	0.031662	-0.039444	0.025711	-0.025024	0.052948	-0.025101	-0.00061035	-0.057907	-0.09613	-0.0084686	-0.023346	-0.083084	-0.053787
-0.028763	-0.030899	-0.091095	-0.0061798	0.039825	-0.052795	-0.023727	0.053558	0.041428	-0.030746	0.029297	-0.01976	0.054932	-0.019379	-0.0036621	-0.055771	-0.087509	-0.01236	-0.024109	-0.070343	-0.044708
-0.027618	-0.028229	-0.081253	-0.013351	0.037994	-0.052872	-0.024719	0.046844	0.039139	-0.023499	0.042877	-0.014114	0.059891	-0.009613	-0.010147	-0.056076	-0.073853	-0.013428	-0.029297	-0.065689	-0.030746
-0.027084	-0.020294	-0.064392	-0.0084686	0.032959	-0.059891	-0.024414	0.043182	0.039215	-0.024796	0.050812	-0.0083923	0.073853	-0.011368	-0.0098419	-0.067139	-0.074768	-0.014191	-0.020676	-0.062866	-0.016861
-0.029297	-0.017471	-0.054474	0.0090027	0.033188	-0.053101	-0.027237	0.038223	0.042267	-0.033264	0.063553	-0.0018311	0.088348	-0.013657	-0.017166	-0.071945	-0.083313	-0.0092316	-0.0051117	-0.0634	-0.017853
-0.031815	-0.011978	-0.059662	0.014267	0.031815	-0.038528	-0.025711	0.037003	0.050659	-0.037384	0.063324	-0.0074005	0.092087	-0.0055695	-0.016098	-0.065231	-0.073853	-0.00076294	0.0012207	-0.064011	-0.019608
-0.029526	-0.010376	-0.055847	-0.0050354	0.036316	-0.044403	-0.0073242	0.028152	0.05661	-0.037766	0.059204	0.0074005	0.094833	-0.00083923	-0.019379	-0.057373	-0.074081	0.0061798	0.002594	-0.062485	-0.014954
-0.030136	-0.011978	-0.050583	-0.033875	0.036087	-0.043182	-0.0030518	0.021362	0.045166	-0.038223	0.048141	0.007782	0.095139	0.0028229	-0.022202	-0.057831	-0.080643	0.0019073	0.0068665	-0.068207	-0.013428
-0.023193	-0.017242	-0.037003	-0.047226	0.026016	-0.037308	-0.0068665	0.025101	0.045853	-0.039139	0.031128	-0.0017548	0.093842	-0.0011444	-0.021667	-0.046692	-0.069809	0.0014496	0.0013733	-0.073853	-0.0041962
-0.023346	-0.026474	-0.036621	-0.043182	0.014725	-0.035706	-0.011978	0.02182	0.047607	-0.024109	0.017548	-0.013199	0.095139	0.0049591	-0.015564	-0.040131	-0.056	0.0050354	0.00076294	-0.071793	-0.0093079
-0.028839	-0.029221	-0.037003	-0.036697	0.010529	-0.038071	-0.019302	0.020065	0.043869	-0.0063324	0.0072479	-0.016632	0.090408	0.00038147	-0.0093842	-0.04425	-0.05249	0.0028229	0.0094604	-0.073776	-0.0067139
-0.025101	-0.026855	-0.032425	-0.025024	0.0082397	-0.043182	-0.036163	0.026016	0.035858	0.0056458	0.0048828	-0.01152	0.098648	-0.0094604	-0.0076294	-0.040588	-0.044022	-0.0011444	0.016251	-0.082245	-0.0032806
-0.014114	-0.031433	-0.022964	-0.015564	-0.00015259	-0.042725	-0.048523	0.034866	0.033875	0.010834	0	-0.011749	0.097809	-0.0082397	-0.0053406	-0.035706	-0.033112	-0.0027466	0.031509	-0.091171	-0.0077057
-0.00045776	-0.019302	-0.010529	-0.013199	-0.0048065	-0.044861	-0.047226	0.04509	0.033112	0.0067902	0.0014496	-0.012665	0.092392	-0.0078583	-0.00015259	-0.031204	-0.026093	-0.0016022	0.031204	-0.10117	-0.011139
0.0028229	-0.0092316	-0.0081635	-0.015869	-0.0062561	-0.054321	-0.059891	0.050049	0.025558	0.00091553	-0.0052643	-0.018616	0.098801	-0.020447	0.0071716	-0.027466	-0.027237	0.00053406	0.033798	-0.09552	-0.01297
0.0073242	-0.004425	-0.01297	-0.0094604	-0.010223	-0.054245	-0.076294	0.045624	0.019989	0.0069427	-0.010147	-0.02594	0.099182	-0.024796	0.0085449	-0.033951	-0.039368	-0.0053406	0.029526	-0.080338	-0.014114
0.021515	-0.0067902	-0.0048065	-0.010376	-0.0089264	-0.055084	-0.091629	0.037384	0.015717	0.022888	-0.0067139	-0.028229	0.090256	-0.023956	0.0094604	-0.028534	-0.049744	-0.022507	0.0095367	-0.067139	-0.018005
0.026474	-0.0088501	-0.011749	-0.026169	-0.005722	-0.050354	-0.079956	0.029526	0.016174	0.035629	-0.0061035	-0.022888	0.085602	-0.028458	0.014725	-0.012207	-0.066452	-0.031052	0.0056458	-0.059586	-0.015564
0.02533	-0.0081635	-0.019608	-0.046082	-0.01297	-0.055466	-0.07164	0.025787	0.019913	0.032578	-0.005722	-0.014725	0.077057	-0.023041	0.016632	-0.0091553	-0.075302	-0.03212	-0.00045776	-0.066757	-0.013504
0.027161	0	-0.010071	-0.062256	-0.0091553	-0.057144	-0.061188	0.021973	0.018692	0.028915	-0.01503	-0.0019073	0.074921	-0.018158	0.020828	-0.016098	-0.067368	-0.03067	-0.012283	-0.063858	-0.01915
0.026779	0.0022888	-0.0060272	-0.067673	-0.0027466	-0.049591	-0.056915	0.010376	0.022278	0.015945	-0.016479	-0.0053406	0.087967	-0.012131	0.023956	-0.023193	-0.066986	-0.043716	-0.016479	-0.066223	-0.030289
0.028076	0.00091553	-0.00038147	-0.065079	0.0039673	-0.046005	-0.052414	-0.0083923	0.030823	0.0074005	-0.020294	-0.025253	0.10201	-0.01297	0.02243	-0.029297	-0.055847	-0.053787	-0.021057	-0.083084	-0.039597
0.016708	-0.00091553	0.008316	-0.063705	0.0059509	-0.04303	-0.045853	-0.012589	0.025711	0.0054169	-0.020981	-0.040283	0.11292	-0.0080872	0.019226	-0.031357	-0.043793	-0.050278	-0.018311	-0.10178	-0.048523
0.0090027	-0.0038147	0.020294	-0.06218	0.011139	-0.044098	-0.019608	-0.014267	0.022964	0.0055695	-0.015564	-0.048904	0.11627	-0.0015259	0.010834	-0.030823	-0.035553	-0.041885	-0.021286	-0.1088	-0.047989
0.0017548	-0.0062561	0.021057	-0.04425	0.025406	-0.043182	-0.0030518	-0.011292	0.022964	0.0026703	-0.0093079	-0.046539	0.12413	0.012131	0.0045013	-0.034866	-0.028229	-0.032578	-0.020294	-0.098953	-0.048141
-0.0021362	-0.0028229	0.017166	-0.033569	0.035095	-0.043869	-0.00030518	-0.0023651	0.027084	0.0026703	-0.019226	-0.053635	0.1252	0.015182	0.00038147	-0.046768	-0.017242	-0.043335	-0.0103	-0.08606	-0.049896
0.0069427	0.0011444	0.020981	-0.042801	0.024948	-0.042038	0.0014496	-0.0067139	0.029297	-0.0064087	-0.032272	-0.058212	0.13176	0.003891	-0.0080109	-0.053024	-0.0025177	-0.053787	-0.0055695	-0.075607	-0.053711
0.013809	-0.0016022	0.015717	-0.052643	0.027618	-0.031891	-0.0063324	-0.0070953	0.023499	0	-0.038071	-0.064621	0.1268	-0.013733	-0.0038147	-0.044022	0.0024414	-0.053864	-0.01915	-0.071259	-0.05394
0.0081635	-0.005722	-0.0022888	-0.053482	0.042267	-0.027924	-0.013657	-0.00068665	0.011139	0.013351	-0.041428	-0.077972	0.11879	-0.027695	-0.00045776	-0.028076	-0.0074768	-0.054169	-0.027237	-0.065155	-0.058594
0.014801	-0.0099945	-0.011673	-0.046692	0.052338	-0.029144	-0.0081635	0.010834	0.0080872	0.022583	-0.04509	-0.08461	0.12177	-0.02388	-0.0058746	-0.021057	-0.0032806	-0.052261	-0.029602	-0.04982	-0.062637
0.021057	-0.019379	-0.012741	-0.033417	0.055542	-0.023956	-0.0058746	0.010681	0.0093842	0.033951	-0.034943	-0.087814	0.12405	-0.021896	-0.0057983	-0.027466	-0.0045013	-0.047836	-0.020828	-0.04631	-0.063248
0.03006	-0.023575	-0.0078583	-0.027084	0.056	-0.012054	-0.0076294	0.007019	0.013504	0.038757	-0.024643	-0.088882	0.11574	-0.020905	0.002594	-0.020905	-0.0097656	-0.049973	-0.01503	-0.048523	-0.059052
0.029526	-0.033188	0.0016785	-0.035172	0.060577	-0.0031281	-0.016098	0.0065613	0.020752	0.051346	-0.025406	-0.074692	0.1165	-0.018158	0.013962	-0.0090027	-0.0093079	-0.053787	0.00083923	-0.057144	-0.058212
0.027847	-0.039444	0.01091	-0.0354	0.068665	-0.0021362	-0.019379	0.0090027	0.026245	0.066833	-0.024261	-0.063248	0.1088	-0.025482	0.007782	-0.011978	-0.007019	-0.056	0.0086975	-0.055466	-0.056076
0.026093	-0.040054	0.01236	-0.025864	0.069199	-0.0021362	-0.015869	0.0071716	0.03479	0.066452	-0.01442	-0.0634	0.086288	-0.032196	0.0068665	-0.016708	-0.0047302	-0.056381	-0.0036621	-0.042877	-0.065079
0.027695	-0.038528	0.005188	-0.010529	0.068817	0.0036621	-0.0061035	0.0056458	0.028	0.054398	-0.0027466	-0.0634	0.073013	-0.033264	0.0096893	-0.023041	-0.0025177	-0.055313	-0.0014496	-0.039825	-0.070648
0.026474	-0.042419	0.0019073	-0.0070953	0.063324	0.0031281	0.0085449	0.0059509	0.026932	0.039673	-0.017166	-0.066528	0.069885	-0.029068	0.014877	-0.027542	-0.0019073	-0.041733	0.01152	-0.034485	-0.070572
0.01152	-0.037613	0.010147	-0.010986	0.060043	-0.0017548	0.015411	0.013885	0.028381	0.02388	-0.028992	-0.070343	0.069122	-0.044632	0.02243	-0.032425	-0.0038147	-0.033569	0.015488	-0.034561	-0.065765
0.0080872	-0.023193	0.014572	-0.020142	0.061874	-0.0086975	0.0093079	0.027695	0.010223	0.0177	-0.029831	-0.070038	0.065918	-0.048523	0.025635	-0.028839	-0.0090027	-0.043945	0.013657	-0.032043	-0.069962
0.012817	-0.018463	0.011215	-0.027924	0.049438	-0.016556	0.0056458	0.01976	-0.0076294	0.013046	-0.026321	-0.082779	0.056534	-0.052032	0.026093	-0.022202	-0.013046	-0.04631	0.0021362	-0.022812	-0.075607
0.014343	-0.021515	0.0078583	-0.030518	0.023346	-0.039825	0.0045776	0.023117	-0.013123	0.0067139	-0.026398	-0.087051	0.048523	-0.058823	0.020905	-0.023422	-0.013351	-0.044098	-0.0067139	-0.023422	-0.068207
0.0177	-0.027237	0.0098419	-0.030441	0.012589	-0.054016	0.0048065	0.017471	-0.016479	-0.0032043	-0.025101	-0.088272	0.060959	-0.059128	0.017548	-0.022507	-0.0091553	-0.043182	-0.013809	-0.028381	-0.071411
0.016251	-0.026398	0.020218	-0.035324	0.021591	-0.05188	-0.0010681	-0.0074005	-0.02121	-0.0065613	-0.026245	-0.094299	0.070419	-0.056763	0.010681	-0.02655	-0.0042725	-0.040665	-0.020142	-0.02533	-0.080185
0.0098419	-0.024414	0.024643	-0.029068	0.031204	-0.045319	-0.010223	-0.016708	-0.025024	0.0028992	-0.022354	-0.092621	0.057983	-0.059052	0.010223	-0.027161	0.0075531	-0.036087	-0.029831	-0.021744	-0.082626
0.0099945	-0.020218	0.022659	-0.025024	0.03273	-0.03479	-0.0076294	-0.01564	-0.023956	0.0067139	-0.014725	-0.096741	0.048218	-0.059357	0.012589	-0.013275	0.012741	-0.029144	-0.026703	-0.037308	-0.074921
0.019073	-0.014267	0.014267	-0.02388	0.026627	-0.024414	-0.0049591	-0.021744	-0.023575	0.017166	-0.014648	-0.090637	0.049057	-0.064545	0.018768	-0.0022888	0.015182	-0.027618	-0.024872	-0.040894	-0.063629
0.026016	-0.0099182	0.021133	-0.0080872	0.027008	-0.0084686	0.0029755	-0.023651	-0.02739	0.027695	-0.010452	-0.078506	0.052261	-0.063782	0.013428	-0.0035095	0.013504	-0.019073	-0.024185	-0.045624	-0.056915
0.02533	-0.017395	0.024567	-0.0020599	0.035934	0.0065613	0.0061035	-0.019913	-0.044327	0.024414	-0.0078583	-0.069733	0.052109	-0.063705	0.0058746	-0.0074005	0.0070953	-0.016937	-0.026093	-0.052872	-0.060043
0.018845	-0.019531	0.021362	-0.010147	0.042877	0.0057983	-0.00091553	-0.02182	-0.042038	0.027618	-0.0052643	-0.05806	0.054626	-0.065155	0.0031281	-0.0063324	7.6294e-05	-0.019913	-0.024567	-0.051498	-0.070114
0.023499	-0.028152	0.021286	-0.0034332	0.048599	0.0010681	-0.011597	-0.021439	-0.032501	0.027008	-0.012207	-0.06546	0.054932	-0.072708	0.007782	-0.0028992	-0.0018311	-0.022736	-0.018997	-0.042114	-0.081406
0.027924	-0.044556	0.030594	0.0068665	0.050964	-0.0021362	-0.017776	-0.026627	-0.018539	0.027313	-0.02182	-0.0737	0.04425	-0.078888	0.010223	0.0011444	-0.0041199	-0.023575	0.00022888	-0.03273	-0.090866
0.027847	-0.049057	0.028	0.01442	0.045624	0.00061035	-0.019531	-0.027847	-0.0022125	0.02739	-0.036926	-0.066986	0.044098	-0.083389	0.010681	-0.0033569	-0.017471	-0.018234	0.016937	-0.031662	-0.097275
0.021744	-0.053482	0.023346	0.018616	0.049744	0.0061035	-0.01152	-0.015411	0.0059509	0.016861	-0.044708	-0.0634	0.056763	-0.079117	0.011902	-0.0074005	-0.035248	-0.019989	0.01709	-0.027695	-0.093536
0.0177	-0.058289	0.025864	0.0030518	0.053177	0.0061035	-0.0061035	-0.010757	0.0041199	0.0041962	-0.046997	-0.061798	0.065308	-0.070267	0.012894	-0.0061035	-0.039215	-0.029221	0.016098	-0.031281	-0.083847
0.010376	-0.052185	0.028534	-0.021057	0.052185	0.011978	-0.0062561	-0.015259	0.005722	-0.0021362	-0.047073	-0.053635	0.055542	-0.07019	0.019379	-0.011292	-0.034332	-0.026703	0.012436	-0.036011	-0.083389
0.0035858	-0.048828	0.01915	-0.035172	0.044403	0.012207	-0.0046539	-0.017395	0.0067902	-0.0039673	-0.034943	-0.046539	0.037842	-0.067444	0.015488	-0.0092316	-0.027084	-0.020065	0.0063324	-0.042648	-0.078049
-0.0089264	-0.04425	0.024567	-0.034103	0.04509	0.0078583	-0.008316	-0.01503	0.0061798	0.0022888	-0.025635	-0.052032	0.025253	-0.068054	0.0070953	-0.015259	-0.028305	-0.011826	-0.0047302	-0.056915	-0.073547
-0.022507	-0.034256	0.035782	-0.03952	0.045776	0.01297	-0.01564	-0.014496	0.011292	0.013199	-0.026779	-0.064774	0.023651	-0.078888	0.010529	-0.018768	-0.035324	0.0019836	-0.015564	-0.062943	-0.083008
-0.020599	-0.024033	0.039978	-0.046158	0.045547	0.013504	-0.015106	-0.0091553	0.020142	0.014267	-0.022736	-0.065079	0.020599	-0.081482	0.018082	-0.018005	-0.045395	0.017853	-0.027847	-0.061798	-0.080338
-0.011978	-0.024948	0.041885	-0.052795	0.048065	0.0046539	-0.018692	7.6294e-05	0.020905	0.0096893	-0.01564	-0.07019	0.026932	-0.080948	0.015564	-0.013504	-0.04776	0.031204	-0.039902	-0.064392	-0.072937
0.0028229	-0.021515	0.03891	-0.056534	0.051498	-0.0021362	-0.015717	-0.0045776	0.023346	0.0103	-0.015411	-0.084152	0.040512	-0.087585	0.0045013	-0.0053406	-0.037842	0.033951	-0.036163	-0.062714	-0.070572
0.0064087	-0.01236	0.041733	-0.053024	0.037918	-0.0080872	-0.0088501	-0.0094604	0.034027	0.0084686	-0.028992	-0.085983	0.045471	-0.096741	0.00030518	0.0048065	-0.033188	0.018311	-0.02182	-0.058746	-0.05867
-0.00022888	-0.007019	0.039063	-0.049591	0.026703	-0.02327	-0.0088501	-0.020065	0.030441	0.013275	-0.037766	-0.089188	0.054245	-0.094757	0.0055695	0.010529	-0.037231	-0.00045776	-0.015793	-0.044327	-0.062027
0.012741	-0.010681	0.037766	-0.054169	0.021667	-0.026779	-0.011902	-0.034943	0.0094604	0.016479	-0.040207	-0.091248	0.062714	-0.088348	0.0032806	0.017166	-0.034943	-0.020523	-0.0087738	-0.040894	-0.077133
0.014648	-0.01442	0.035019	-0.057526	0.014496	-0.0177	-0.0078583	-0.035324	0.0027466	0.013657	-0.044479	-0.073547	0.06691	-0.087585	0.0022125	0.021667	-0.029526	-0.030212	-0.006485	-0.031967	-0.079041
0.010223	-0.012512	0.026093	-0.053329	0.010071	-0.013275	0.0094604	-0.031281	0.0032043	0.013428	-0.044556	-0.066376	0.079803	-0.095749	0.002594	0.017471	-0.020218	-0.035934	0	-0.031891	-0.071869
0.011063	-0.01564	0.01297	-0.055847	0.011444	-0.0034332	0.016937	-0.03418	-0.0048828	0.015106	-0.043869	-0.066757	0.083008	-0.10216	0.0026703	0.011063	-0.012207	-0.038452	0.008316	-0.034256	-0.067978
0.006485	-0.0094604	0.011597	-0.055161	0.0047302	-0.012665	0.016937	-0.037079	-0.0011444	0.023499	-0.034866	-0.061722	0.076981	-0.097656	7.6294e-05	0.0038147	-0.0059509	-0.027618	0.014954	-0.031967	-0.059891
0.0066376	-0.0092316	0.01709	-0.056686	0.0062561	-0.028152	0.0080109	-0.04158	0.0093079	0.02533	-0.026474	-0.050735	0.065842	-0.11101	0.0026703	-0.005722	0.00061035	-0.020905	0.011292	-0.030823	-0.061111
0.0034332	-0.0020599	0.026245	-0.061646	0.022278	-0.033493	0.0056458	-0.044022	0.018921	0.020828	-0.02449	-0.042038	0.06424	-0.10689	0.0019073	-0.010529	-0.0039673	-0.014801	0.0054169	-0.019913	-0.064621
-0.0028229	-0.0057983	0.034866	-0.065994	0.028229	-0.027542	0.010071	-0.036087	0.013885	0.022202	-0.026093	-0.046844	0.068512	-0.078506	-0.0074768	-0.0080109	-0.013733	-0.012131	-0.0069427	-0.0011444	-0.059357
0	-0.0048828	0.045395	-0.062714	0.024796	-0.028458	0.021057	-0.018616	0.011673	0.029984	-0.036392	-0.060501	0.070953	-0.062256	-0.017471	0.0041962	-0.014648	-0.0028992	-0.017014	0.0063324	-0.052032
0.0075531	0.0010681	0.040054	-0.061798	0.01709	-0.032272	0.030746	-0.022049	0.0099182	0.037842	-0.047836	-0.081787	0.07988	-0.055084	-0.02037	0.0098419	-0.00038147	0.0097656	-0.021439	0.013428	-0.050888
0.0090027	0.0016022	0.033875	-0.073471	0.02739	-0.026321	0.028	-0.029297	-0.0014496	0.037613	-0.047302	-0.087509	0.083237	-0.043869	-0.013504	0.0054169	0.0099945	0.0056458	-0.02449	0.026016	-0.044632
0.0085449	0.0037384	0.03624	-0.074005	0.037384	-0.029144	0.025787	-0.038071	-0.0032806	0.031815	-0.053406	-0.097198	0.092773	-0.054474	-0.0088501	0.00038147	0.010452	-0.010376	-0.027695	0.028229	-0.040054
0.013123	0.0028229	0.037766	-0.069504	0.039978	-0.025864	0.022964	-0.043716	-0.014725	0.014572	-0.056229	-0.10132	0.1001	-0.055161	-0.011978	-0.0015259	0.005722	-0.032501	-0.026474	0.024872	-0.036087
0.015335	0.0010681	0.03273	-0.064011	0.035248	-0.014725	0.018463	-0.050049	-0.022278	0.008316	-0.051575	-0.097198	0.095215	-0.056458	-0.015335	0.0045013	0.014343	-0.047836	-0.027695	0.015182	-0.027847
0.01358	0.00061035	0.027084	-0.061111	0.031738	-0.0048065	0.02037	-0.053482	-0.019073	0.0066376	-0.052872	-0.096893	0.09758	-0.052109	-0.009613	0.013275	0.032883	-0.049744	-0.018692	-0.0025177	-0.020981
0.010986	-0.00068665	0.033951	-0.056992	0.027847	-0.0085449	0.024109	-0.049973	-0.019302	0.0038147	-0.049438	-0.096588	0.098419	-0.045319	-0.0067139	0.026016	0.044327	-0.039825	-0.017548	-0.023193	-0.013733
0.01564	0.0016785	0.041428	-0.05806	0.01152	-0.02739	0.019455	-0.053635	-0.01442	0	-0.036316	-0.092316	0.095215	-0.052414	-0.0025177	0.033188	0.041962	-0.028229	-0.031052	-0.028763	-0.014801
0.02037	0.0024414	0.037537	-0.069656	-0.0020599	-0.045624	0.0030518	-0.056	-0.01358	-0.012131	-0.023727	-0.092163	0.086823	-0.06073	0.0013733	0.037994	0.0354	-0.032196	-0.026703	-0.014114	-0.011597
0.022964	0.0026703	0.019226	-0.07637	0.0054169	-0.04715	-0.0059509	-0.049438	-0.010986	-0.018845	-0.031357	-0.079803	0.086441	-0.075684	0.0038147	0.036087	0.031509	-0.03952	-0.028	0.0019836	-0.017929
0.024643	0.0103	0.0069427	-0.085373	0.0042725	-0.035324	-0.010834	-0.046387	-0.0046539	-0.020905	-0.042877	-0.073013	0.084915	-0.082397	0.0032806	0.044403	0.03273	-0.039978	-0.036469	0.0015259	-0.026016
0.032806	0.018387	-0.0092316	-0.094528	0.0016022	-0.028	-0.0074005	-0.051956	0.0089264	-0.023499	-0.048447	-0.068207	0.075836	-0.077438	-0.0016022	0.057373	0.033493	-0.031433	-0.029526	0.0019073	-0.038071
0.035706	0.018234	-0.010605	-0.10117	0.0013733	-0.022659	-0.0025177	-0.054932	0.0054932	-0.019684	-0.04425	-0.069427	0.05867	-0.075684	-0.0021362	0.052872	0.043793	-0.026474	-0.019531	0.0012207	-0.044861
0.030594	0.014572	0.00022888	-0.10712	0.0015259	-0.018845	0.00091553	-0.049515	0.00061035	-0.017929	-0.044403	-0.059586	0.050888	-0.082169	0.0084686	0.040054	0.044937	-0.017319	-0.003891	0.00015259	-0.048065
0.022888	0.011444	0.0066376	-0.10559	0.0015259	-0.014954	0.0052643	-0.057678	-0.0022125	-0.020065	-0.056686	-0.055847	0.049744	-0.085297	0.020142	0.036392	0.038681	-0.014954	0.00091553	-0.0020599	-0.050735
0.019531	0.0086212	0.016327	-0.094528	0.0010681	-0.0022125	0.014191	-0.066299	-0.012741	-0.021133	-0.057831	-0.058517	0.052643	-0.092697	0.025253	0.034332	0.027466	-0.015259	-0.00076294	-0.0035858	-0.05722
0.0080872	0.0071716	0.017166	-0.093384	0.003891	0.0057983	0.012512	-0.069733	-0.028687	-0.02655	-0.043945	-0.059738	0.055084	-0.078888	0.018234	0.025864	0.014191	-0.01442	0.0026703	0.007782	-0.061722
0.0037384	0.0099182	0.019913	-0.10429	0.0023651	0.014572	0.011139	-0.077515	-0.034103	-0.024719	-0.036926	-0.056305	0.052261	-0.080566	0.014954	0.015411	0.0060272	-0.0070953	0.0055695	0.02243	-0.060577
-0.0028992	0.0082397	0.022659	-0.11246	0.0035858	0.011215	0.026245	-0.070877	-0.032349	-0.027771	-0.030975	-0.042038	0.053253	-0.084991	0.014267	0.013199	-0.001297	-0.00091553	0.00053406	0.029755	-0.049438
-0.011978	0.011444	0.029907	-0.11002	0.0020599	0.0052643	0.043106	-0.069275	-0.032578	-0.03479	-0.025864	-0.038071	0.047455	-0.051956	0.016937	0.013351	0.0080872	0.0056458	0.016861	0.035248	-0.043793
-0.023193	0.0054169	0.026627	-0.10475	-0.0036621	-0.0069427	0.049973	-0.074005	-0.032883	-0.034409	-0.023193	-0.058517	0.046387	-0.056686	0.021133	0.015717	0.01152	0.019836	0.03685	0.045853	-0.044708
-0.024719	0.00099182	0.020523	-0.098877	-0.0015259	-0.012894	0.058365	-0.074844	-0.032501	-0.030289	-0.026093	-0.082321	0.042419	-0.074539	0.020447	0.024033	0.012894	0.027008	0.038605	0.056	-0.036087
-0.019073	0.013504	0.017853	-0.096817	-0.0027466	-0.012817	0.066452	-0.072784	-0.030136	-0.018005	-0.020065	-0.098877	0.040359	-0.10056	0.016174	0.030594	0.023422	0.034103	0.035019	0.055618	-0.039749
-0.0063324	0.016098	0.01915	-0.091705	0.0053406	-0.016327	0.072632	-0.060043	-0.023346	-0.0081635	-0.011215	-0.095749	0.032272	-0.10704	0.015945	0.036926	0.027618	0.025024	0.028	0.050659	-0.044098
0.010834	0.015182	0.018539	-0.091705	0.014267	-0.014496	0.078964	-0.040512	-0.016556	-0.0028229	-0.0085449	-0.092087	0.035858	-0.103	0.018539	0.04509	0.018539	0.016174	0.012054	0.056229	-0.048828
0.017929	0.017319	0.0091553	-0.087967	0.018082	-0.0028229	0.085831	-0.040512	-0.019455	-0.0061798	-0.0086975	-0.093994	0.045929	-0.11543	0.020905	0.046387	0.014038	0.012131	-0.0010681	0.05867	-0.060806
0.014877	0.022202	0.005722	-0.077133	0.0097656	0.0015259	0.086823	-0.039978	-0.028458	-0.016785	-0.010376	-0.08812	0.04921	-0.078201	0.009613	0.049362	0.012512	0.0037384	-0.0022125	0.061798	-0.068207
0.014343	0.02449	0.011749	-0.069122	0.0041962	0.0034332	0.091248	-0.032196	-0.029526	-0.017395	0.0024414	-0.079269	0.040894	-0.072021	-0.002594	0.049744	0.0048065	-0.0086212	0.0075531	0.066681	-0.074158
0.013733	0.019302	0.016022	-0.066376	-0.0064087	-0.0053406	0.091324	-0.016022	-0.0098419	-0.013351	0.010529	-0.071869	0.032349	-0.073395	-0.014725	0.042191	0.0028229	-0.010147	0.0095367	0.06546	-0.074234
0.003891	0.017166	0.018463	-0.070038	-0.017776	-0.0092316	0.09079	-0.01152	0.0046539	-0.0068665	0.01297	-0.052109	0.03212	-0.07843	-0.025024	0.047226	-0.00015259	-0.013657	0.015488	0.060425	-0.070343
0	0.016861	0.016861	-0.072861	-0.015488	-0.0098419	0.085907	-0.0037384	-0.0058746	-0.0010681	0.0065613	-0.031357	0.040207	-0.086212	-0.025864	0.047684	0	-0.024109	0.021133	0.060501	-0.062561
-0.0019073	0.019836	0.016174	-0.072327	-0.0085449	-0.010147	0.0737	-0.0075531	-0.0084686	0.00076294	-0.0070953	-0.035248	0.042267	-0.061493	-0.026855	0.047836	-0.0047302	-0.029831	0.027542	0.054474	-0.058365
-0.00015259	0.020905	0.02739	-0.075836	-0.017395	-0.0080872	0.059509	-0.017166	-0.0054932	0.0023651	-0.018387	-0.045166	0.032959	-0.055313	-0.020981	0.058746	-0.011139	-0.030594	0.038528	0.050354	-0.058899
0.0050354	0.021667	0.043869	-0.067215	-0.022125	0.001297	0.06134	-0.020142	0.001297	-0.0063324	-0.034332	-0.055237	0.031662	-0.062637	-0.0073242	0.067673	-0.015411	-0.033646	0.034409	0.049896	-0.056076
0.0070953	0.024948	0.056152	-0.063553	-0.021515	0.011902	0.070114	-0.029221	0.0094604	-0.011292	-0.04776	-0.059814	0.027313	-0.069275	-0.0052643	0.056992	-0.023041	-0.030136	0.037918	0.053482	-0.062561
0	0.028076	0.054626	-0.07988	-0.026855	0.013199	0.085907	-0.031128	0.012589	-0.018692	-0.048599	-0.066833	0.022812	-0.063477	-0.007782	0.049438	-0.026321	-0.025177	0.041199	0.055847	-0.065231
-0.010986	0.030518	0.056992	-0.098801	-0.030212	0.011902	0.10757	-0.029221	0.0058746	-0.015488	-0.057373	-0.082932	0.022049	-0.076828	0.0047302	0.065155	-0.038452	-0.028152	0.034027	0.054016	-0.059052
-0.013733	0.024109	0.062943	-0.10918	-0.031433	0.0087738	0.11063	-0.022659	-0.0016785	-0.012512	-0.064011	-0.089417	0.028381	-0.092163	0.019302	0.070877	-0.055161	-0.02655	0.031433	0.043793	-0.051498
-0.0031281	0.023727	0.060883	-0.11147	-0.023727	0.0033569	0.10941	-0.011063	-0.0082397	-0.0071716	-0.066147	-0.086746	0.036392	-0.1001	0.0084686	0.066071	-0.052948	-0.022583	0.019608	0.034561	-0.041046
0.0059509	0.02449	0.059433	-0.10773	-0.012665	-0.010834	0.11505	-0.010757	-0.009079	-0.0053406	-0.059052	-0.090027	0.033569	-0.090485	-0.0073242	0.064392	-0.057602	-0.012589	0.0057983	0.019836	-0.035019
0.0048065	0.023193	0.064087	-0.11467	-0.022125	-0.015945	0.13016	-0.010147	-0.0048065	0.0028992	-0.038528	-0.086365	0.039597	-0.06691	-0.009079	0.05928	-0.052872	-0.0060272	0.0030518	0.0086212	-0.033951
0.0020599	0.022202	0.067062	-0.11299	-0.031662	-0.0103	0.12901	-0.018539	0.0022125	0.0018311	-0.02327	-0.08667	0.044022	-0.05661	-0.0035858	0.06073	-0.053711	-0.0069427	-0.00022888	-0.0026703	-0.030975
0.0018311	0.017166	0.063934	-0.10925	-0.038528	-0.0063324	0.1265	-0.026627	-0.0046539	0.0032806	-0.01358	-0.083694	0.04509	-0.049438	0.0019836	0.062485	-0.051498	-0.0031281	0.0055695	0.0048828	-0.028763
0.00076294	0.013962	0.060425	-0.097198	-0.041122	-0.0041962	0.1342	-0.028381	-0.0074005	0.004425	-0.014496	-0.072479	0.045547	-0.059814	-0.0027466	0.058975	-0.05455	-0.0027466	0.0041962	0.01564	-0.022049
0.0026703	0.018005	0.054932	-0.090103	-0.042191	0.0022888	0.12222	-0.020294	-0.011673	0.013733	-0.0177	-0.065079	0.055313	-0.057373	-0.013504	0.05867	-0.054855	-0.003891	0.0045013	0.018463	-0.016632
0.0064087	0.022354	0.044174	-0.097427	-0.042191	0.00099182	0.12009	-0.0048828	-0.017395	0.018539	-0.028839	-0.056915	0.0634	-0.059738	-0.021515	0.066528	-0.05127	0.0050354	0.0092316	0.018463	-0.015564
0.012207	0.023346	0.048523	-0.10216	-0.041428	0.011063	0.12955	0	-0.019379	0.02121	-0.039368	-0.055618	0.056	-0.069199	-0.028915	0.065536	-0.033188	0.014801	0.022202	0.01564	-0.0099182
0.013885	0.016098	0.048676	-0.1033	-0.031662	0.019913	0.13466	-0.0033569	-0.01358	0.023041	-0.048981	-0.05455	0.051498	-0.078964	-0.031204	0.064163	-0.033264	0.016556	0.029144	0.017548	-0.01236
0.024185	0.016022	0.04364	-0.094833	-0.021057	0.017319	0.13901	-0.00045776	-0.0015259	0.026093	-0.054169	-0.048599	0.05249	-0.08873	-0.037613	0.045624	-0.04715	0.020218	0.028305	0.031815	-0.010757
0.032043	0.018997	0.038605	-0.09964	-0.020599	0.0030518	0.15266	0.002594	-0.0046539	0.028152	-0.051498	-0.051498	0.048523	-0.095139	-0.037003	0.043411	-0.053101	0.019913	0.029602	0.04715	-0.010529
0.026855	0.018311	0.03891	-0.10895	-0.02449	-0.0074005	0.15343	0.0064087	-0.00022888	0.033188	-0.045242	-0.04425	0.034485	-0.10612	-0.031967	0.046997	-0.056	0.023117	0.029449	0.049973	-0.0091553
0.022202	0.012054	0.041351	-0.12146	-0.030594	-0.01091	0.14481	0.011749	0.0074768	0.039139	-0.043564	-0.039673	0.032272	-0.12383	-0.036926	0.047226	-0.055389	0.02182	0.032654	0.038681	-0.014038
0.022202	0.009613	0.041809	-0.12161	-0.032349	-0.01358	0.13519	0.014343	0.0067902	0.039368	-0.036545	-0.035019	0.029297	-0.13031	-0.035172	0.041733	-0.051041	0.017319	0.032806	0.028229	-0.01915
0.012512	0.0075531	0.044403	-0.121	-0.026703	-0.007782	0.12505	0.015793	0.00038147	0.033569	-0.028381	-0.030518	0.026703	-0.14519	-0.023346	0.040207	-0.052719	0.019302	0.037918	0.024948	-0.020218
-0.0014496	0.0088501	0.038528	-0.12901	-0.022507	0.0020599	0.11467	0.031509	-0.0061035	0.017624	-0.01976	-0.027008	0.029144	-0.15747	-0.027237	0.046997	-0.046692	0.0063324	0.052414	0.029602	-0.020218
-0.0059509	0.010376	0.036545	-0.12527	-0.019531	0.011215	0.10986	0.040283	-0.0093842	0.0096893	-0.02121	-0.020447	0.038452	-0.18295	-0.028152	0.05394	-0.028763	-0.006485	0.05455	0.033493	-0.016556
-0.0085449	0.022507	0.035858	-0.13435	-0.017471	0.029526	0.11078	0.046616	-0.016174	-0.0027466	-0.030289	-0.02533	0.026779	-0.1918	-0.030899	0.055161	-0.022583	-0.026093	0.058212	0.040359	-0.011063
-0.004425	0.032578	0.032043	-0.14359	-0.016403	0.034866	0.10521	0.052567	-0.016174	-0.012512	-0.037918	-0.04921	0.024872	-0.18158	-0.034637	0.053253	-0.028229	-0.044098	0.050659	0.04982	-0.015564
-0.013351	0.030899	0.036087	-0.14229	-0.01297	0.035858	0.10765	0.066757	-0.015793	-0.017395	-0.046387	-0.062561	0.02243	-0.16441	-0.037155	0.053329	-0.034485	-0.04631	0.036774	0.044861	-0.018921
-0.024261	0.023727	0.03685	-0.13168	-0.0086975	0.02861	0.12405	0.072174	-0.022125	-0.026093	-0.055161	-0.070114	0.02121	-0.14832	-0.031891	0.047073	-0.039063	-0.042419	0.029068	0.044632	-0.017776
-0.020294	0.028992	0.037384	-0.12421	-0.0050354	0.018921	0.1284	0.06134	-0.034332	-0.034332	-0.060501	-0.075226	0.023346	-0.15572	-0.019073	0.044861	-0.043182	-0.033264	0.027237	0.047684	-0.02533
-0.0093079	0.026245	0.043259	-0.13603	-0.0099945	0.0047302	0.12451	0.062408	-0.04097	-0.040817	-0.06279	-0.072937	0.027008	-0.14679	-0.002594	0.036545	-0.035706	-0.028839	0.027237	0.051956	-0.032654
-0.0099945	0.033188	0.04715	-0.14511	-0.0041962	-0.00045776	0.11688	0.071945	-0.031509	-0.03067	-0.061035	-0.07103	0.028687	-0.12619	-0.0022125	0.031204	-0.037308	-0.029602	0.016403	0.055084	-0.036392
-0.020142	0.039749	0.040359	-0.13489	0	-0.0032806	0.12543	0.070953	-0.031281	-0.024948	-0.051804	-0.069351	0.02594	-0.12718	-0.0084686	0.040359	-0.045013	-0.031967	0.0048065	0.053177	-0.047989
-0.040359	0.039063	0.027008	-0.13184	-0.0045776	0.0050354	0.13741	0.055466	-0.033264	-0.021744	-0.045166	-0.074997	0.0098419	-0.13275	-0.0032043	0.053787	-0.047455	-0.039368	-0.010681	0.050888	-0.053558
-0.038376	0.041351	0.022354	-0.13405	-0.023117	0.024643	0.14671	0.031357	-0.029526	-0.021057	-0.053558	-0.080109	-0.010452	-0.14252	-0.0015259	0.059662	-0.047302	-0.045242	-0.015793	0.048828	-0.050659
-0.031815	0.043716	0.029373	-0.1355	-0.03624	0.030136	0.14885	0.018768	-0.039139	-0.019608	-0.07164	-0.075607	-0.022888	-0.15785	0.007019	0.06279	-0.0634	-0.049591	-0.010147	0.051651	-0.046768
-0.028305	0.04303	0.044785	-0.13092	-0.031967	0.031052	0.15099	0.01976	-0.051117	-0.0096893	-0.081711	-0.078354	-0.029755	-0.159	0.010147	0.070267	-0.071182	-0.049515	0.0019073	0.051422	-0.037766
-0.024948	0.050507	0.051727	-0.12939	-0.037918	0.027924	0.14862	0.024643	-0.058823	-0.0058746	-0.078583	-0.085907	-0.03334	-0.15831	0.0095367	0.064926	-0.063324	-0.052338	0.0058746	0.052032	-0.039215
-0.022507	0.057755	0.047379	-0.12047	-0.040741	0.03273	0.13496	0.031052	-0.062408	-0.0063324	-0.06958	-0.089188	-0.029373	-0.18333	0.0074768	0.068588	-0.049896	-0.048828	0.010681	0.051498	-0.03952
-0.019455	0.05722	0.051575	-0.10002	-0.043945	0.030746	0.12825	0.034409	-0.067139	-0.0058746	-0.067139	-0.090866	-0.027695	-0.18082	0.0067139	0.083847	-0.033569	-0.031204	0.0035095	0.049438	-0.032349
-0.0047302	0.058136	0.05806	-0.096893	-0.042725	0.023041	0.12642	0.033722	-0.053253	-0.0074005	-0.055695	-0.089874	-0.012512	-0.19699	0.011139	0.081406	-0.028992	-0.023041	-0.0031281	0.035095	-0.033493
0.0061798	0.059052	0.05867	-0.10956	-0.03952	0.019455	0.12276	0.037918	-0.059586	-0.0094604	-0.039749	-0.077744	-0.0071716	-0.18692	0.017624	0.06752	-0.024185	-0.035019	-0.012817	0.024185	-0.044403
0.0098419	0.069733	0.06073	-0.11185	-0.039673	0.020294	0.12604	0.044098	-0.068054	-0.0038147	-0.039444	-0.063171	-0.0047302	-0.17937	0.019608	0.070572	-0.0074005	-0.035248	-0.014801	0.017242	-0.06012
0.013046	0.078735	0.059586	-0.11208	-0.042572	0.015717	0.13741	0.049133	-0.06752	-0.0062561	-0.03746	-0.065155	-0.0033569	-0.17502	0.02449	0.072784	0.011139	-0.022202	-0.0093079	0.014038	-0.064774
0.012512	0.07431	0.051117	-0.1133	-0.054169	0.0057983	0.1429	0.054398	-0.066376	-0.018921	-0.031509	-0.059738	-0.007019	-0.17006	0.016022	0.070648	0.0084686	-0.013809	-0.0073242	0.0064087	-0.064468
0.0095367	0.073547	0.038986	-0.11826	-0.055084	0.0011444	0.14473	0.062561	-0.062866	-0.024643	-0.022736	-0.060654	-0.0022125	-0.17593	0.0073242	0.062256	0.0055695	-0.021439	-0.0041199	-0.0011444	-0.068665
0.0045013	0.07431	0.026169	-0.12199	-0.054398	0.0019836	0.14221	0.066299	-0.058594	-0.024338	-0.01091	-0.071411	-0.0068665	-0.18623	-0.00053406	0.053558	0.009613	-0.026398	-0.0012207	0.0033569	-0.070724
0.0037384	0.07309	0.021515	-0.12848	-0.056381	-0.0010681	0.1487	0.075378	-0.0383	-0.021057	-0.0039673	-0.092163	-0.001297	-0.19302	-0.010452	0.050812	0.0067139	-0.02861	0	-0.0022888	-0.078278
0.0057983	0.072861	0.024796	-0.1255	-0.050888	-0.0099182	0.16106	0.067978	-0.031052	-0.01442	-0.0057983	-0.10376	0.0093842	-0.20889	-0.024261	0.042038	0.0088501	-0.026245	-0.00091553	-0.017395	-0.07782
0.0022888	0.078964	0.039825	-0.11314	-0.048752	0.0022888	0.16075	0.057755	-0.039291	-0.01442	-0.0088501	-0.099106	0.013885	-0.21866	-0.035934	0.029297	0.020752	-0.0085449	0.0024414	-0.017166	-0.069809
0.0012207	0.085754	0.04303	-0.090332	-0.052032	-0.0012207	0.15915	0.055084	-0.051422	-0.01152	-0.011826	-0.10063	0.0081635	-0.21484	-0.038757	0.02739	0.028915	0.0054169	0.00030518	-0.0069427	-0.072021
-0.0054169	0.086823	0.047531	-0.07515	-0.042191	-0.0019073	0.14969	0.05394	-0.059891	-0.0045013	-0.006485	-0.10162	-0.0020599	-0.20561	-0.040588	0.022278	0.017014	0.0038147	-0.00061035	-0.00053406	-0.090485
-0.020752	0.076675	0.06218	-0.085449	-0.026398	0.0048828	0.14198	0.05455	-0.05722	-0.0051117	0.006485	-0.098495	-0.0036621	-0.18227	-0.039825	0.02121	0.009613	0.0061798	0.0078583	0.0038147	-0.10147
-0.03067	0.071716	0.069199	-0.11047	-0.011292	-0.0038147	0.12901	0.062103	-0.050583	0.00083923	0.013657	-0.098343	0.0049591	-0.18578	-0.048523	0.025253	-0.0038147	0.011749	0.012512	-0.0039673	-0.10216
-0.029984	0.070572	0.072556	-0.12093	-0.017319	-0.0030518	0.1194	0.06485	-0.053177	0.0085449	0.019226	-0.10017	0.0069427	-0.21614	-0.045166	0.023422	-0.011902	0.026245	-0.00015259	-0.012741	-0.1033
-0.023041	0.070114	0.065384	-0.11719	-0.025253	-0.0032806	0.11604	0.067825	-0.057373	0.0088501	0.022964	-0.094452	0.013046	-0.22415	-0.028763	0.01503	-0.01709	0.028305	-0.0065613	-0.0057983	-0.098114
-0.018768	0.073853	0.063858	-0.11917	-0.032349	-0.0074005	0.11482	0.065384	-0.056458	0.005188	0.033035	-0.10742	0.021744	-0.23422	-0.022354	0.0066376	-0.025024	0.021591	-0.0012207	-0.004425	-0.092468
-0.0034332	0.069809	0.058594	-0.11169	-0.037766	-0.0063324	0.10925	0.048065	-0.055161	7.6294e-05	0.038147	-0.11948	0.03067	-0.26543	-0.024414	0.013199	-0.030823	0.018921	0.013657	-0.0073242	-0.091553
0.007782	0.063782	0.055695	-0.10941	-0.043564	-0.013504	0.103	0.036316	-0.038452	-0.0048065	0.033035	-0.11566	0.032806	-0.26917	-0.023117	0.018387	-0.0383	0.0059509	0.025253	0.0048065	-0.093613
0.0055695	0.057297	0.054016	-0.11246	-0.04158	-0.019684	0.10368	0.045624	-0.027847	-0.0011444	0.035858	-0.11101	0.042267	-0.26764	-0.018692	0.019836	-0.047913	0.0046539	0.047455	0.0066376	-0.091858
0.0028992	0.060883	0.057678	-0.10658	-0.050583	-0.012207	0.11024	0.041504	-0.037079	0.003891	0.040283	-0.1062	0.050888	-0.28419	-0.025177	0.017242	-0.040436	0.0073242	0.059662	-0.0084686	-0.096893
0.0083923	0.059891	0.067978	-0.093613	-0.067902	-0.013809	0.12192	0.038605	-0.04776	0.0089264	0.038605	-0.10139	0.050125	-0.26566	-0.037079	0.015793	-0.038223	0.0081635	0.054169	-0.0093079	-0.096741
0.013351	0.053711	0.071869	-0.09819	-0.082016	-0.018234	0.131	0.035324	-0.06134	0.011215	0.032272	-0.103	0.048065	-0.23163	-0.04158	0.016403	-0.033646	0.004425	0.04631	-0.0040436	-0.096436
0.011597	0.054855	0.070953	-0.099411	-0.080719	-0.022659	0.12985	0.027695	-0.067825	0.01091	0.037308	-0.096054	0.050659	-0.22156	-0.037994	0.014648	-0.031357	0.0028229	0.047684	0.00053406	-0.087891
0.014801	0.053711	0.06813	-0.098267	-0.072861	-0.01297	0.13474	0.039902	-0.06279	0.0053406	0.036392	-0.095215	0.048599	-0.21706	-0.032806	0.014114	-0.032425	0.0086212	0.046921	0.0088501	-0.089264
0.018616	0.050964	0.06897	-0.098724	-0.068054	-0.0061035	0.13863	0.046997	-0.056992	-0.005188	0.017929	-0.10391	0.044861	-0.22072	-0.029068	0.015182	-0.022888	0.0022125	0.043793	0.013046	-0.083542
0.023346	0.051727	0.068283	-0.10475	-0.071945	-0.0046539	0.13382	0.052795	-0.055542	-0.013809	0.0093079	-0.1133	0.045242	-0.23369	-0.025177	0.0086975	-0.018539	0.00099182	0.048065	0.010834	-0.073929
0.025787	0.039368	0.068359	-0.11024	-0.075226	-0.012741	0.12772	0.042572	-0.050888	-0.016556	0.0019073	-0.099411	0.043106	-0.25139	-0.032349	-0.00099182	-0.023727	0.005722	0.03952	0.011902	-0.059357
0.020905	0.031891	0.067215	-0.11223	-0.071869	-0.035095	0.12093	0.037155	-0.039902	-0.021667	-0.0022888	-0.077057	0.035706	-0.25757	-0.04425	0.00030518	-0.032043	0.013733	0.023727	0.01152	-0.052795
0.010757	0.030212	0.066452	-0.11253	-0.066528	-0.048065	0.11116	0.040207	-0.032883	-0.016632	-0.0026703	-0.056839	0.028	-0.25024	-0.052185	0.0067139	-0.042419	0.031891	0.014114	-0.00083923	-0.041504
0.0041199	0.03746	0.070496	-0.1136	-0.061722	-0.050659	0.10704	0.04776	-0.031662	-0.013351	-0.0022888	-0.053787	0.031357	-0.24651	-0.057602	0.0103	-0.056	0.035324	0.0085449	-0.010223	-0.030823
-0.00030518	0.038528	0.082626	-0.10986	-0.055618	-0.050125	0.11002	0.051575	-0.029526	-0.018845	-0.007019	-0.048065	0.039902	-0.22896	-0.060577	0.0076294	-0.056534	0.032806	0.010529	-0.0046539	-0.028763
0.0050354	0.038681	0.086288	-0.10475	-0.061646	-0.04837	0.11436	0.043259	-0.040207	-0.020447	-0.020447	-0.0457	0.048523	-0.22537	-0.062332	0.0086975	-0.045319	0.041199	0.0072479	-0.0010681	-0.035934
0.0028992	0.046768	0.085449	-0.1062	-0.060425	-0.046234	0.12184	0.046234	-0.041885	-0.026169	-0.036469	-0.04364	0.052872	-0.22163	-0.056839	0.0062561	-0.039597	0.042877	0.0026703	0.0072479	-0.039368
0.00038147	0.045471	0.082092	-0.11215	-0.052261	-0.035172	0.1284	0.056381	-0.030594	-0.028763	-0.031128	-0.039978	0.052872	-0.21065	-0.062561	0.0033569	-0.027695	0.041046	0.0056458	0.015411	-0.035477
0.0024414	0.049744	0.074692	-0.10811	-0.048523	-0.025482	0.12245	0.059662	-0.019608	-0.022507	-0.017624	-0.023575	0.062561	-0.19936	-0.065918	-0.0064087	-0.025177	0.039749	0.0097656	0.029678	-0.033035
0.0010681	0.050888	0.070572	-0.10582	-0.051041	-0.038605	0.11894	0.062485	-0.012817	-0.02121	-0.02182	-0.012894	0.049744	-0.20668	-0.057068	-0.013199	-0.021057	0.041122	0.010605	0.044403	-0.024414
-0.010681	0.050125	0.063629	-0.11375	-0.055923	-0.042496	0.11391	0.065308	-0.0076294	-0.020905	-0.01976	-0.017319	0.031738	-0.2243	-0.050812	-0.00015259	-0.02037	0.043335	0.011444	0.055466	-0.026398
-0.024567	0.052338	0.066986	-0.11101	-0.05249	-0.020142	0.10742	0.069046	-0.0032043	-0.022888	-0.01442	-0.033264	0.031586	-0.224	-0.054779	0.005188	-0.022278	0.038071	0.0059509	0.061874	-0.022202
-0.02594	0.064621	0.066833	-0.11421	-0.054321	-0.015411	0.11185	0.065002	-0.0032806	-0.019379	-0.0041962	-0.037079	0.03212	-0.20531	-0.055161	0.0039673	-0.025482	0.029144	0.016785	0.066071	-0.023651
-0.011978	0.074539	0.067291	-0.11566	-0.055466	-0.032043	0.10986	0.069275	0.00015259	-0.021591	0.0085449	-0.034256	0.032959	-0.18913	-0.054398	0.0018311	-0.022812	0.021667	0.022964	0.05928	-0.025558
-0.0083923	0.076447	0.073853	-0.11795	-0.050278	-0.042343	0.11604	0.066833	-0.00045776	-0.018997	0.018692	-0.04509	0.036774	-0.18097	-0.051956	-0.0022888	-0.020599	0.008316	0.021439	0.055771	-0.02861
-0.0080109	0.07431	0.086365	-0.11086	-0.039063	-0.043411	0.12901	0.063477	0	-0.016861	0.013809	-0.061035	0.044556	-0.19485	-0.053787	-0.0046539	-0.020905	0.0035858	0.02182	0.06134	-0.03624
-0.0090027	0.061722	0.09613	-0.11406	-0.045471	-0.046234	0.13496	0.05867	0.001297	-0.0099945	0.0073242	-0.082932	0.058594	-0.21042	-0.058899	0.0056458	-0.019073	-0.0056458	0.024109	0.072937	-0.048752
-0.0076294	0.049057	0.088196	-0.1226	-0.046997	-0.046158	0.14107	0.061111	0.0031281	-0.0012207	0.0025177	-0.11261	0.065308	-0.21561	-0.067215	0.0036621	-0.019226	-0.016556	0.029678	0.085144	-0.055618
-0.0020599	0.046616	0.083466	-0.12054	-0.047607	-0.036774	0.14847	0.057907	0.0087738	0.0037384	-0.0055695	-0.12772	0.060806	-0.21339	-0.074844	-0.005722	-0.016251	-0.032425	0.027618	0.087204	-0.058365
0.0016785	0.044785	0.077515	-0.11612	-0.04425	-0.03273	0.13527	0.052185	0.010452	0.0019073	-0.0099945	-0.13596	0.055847	-0.21118	-0.093002	-0.015106	-0.019379	-0.027161	0.018768	0.087585	-0.064697
0.0022125	0.05249	0.067673	-0.11124	-0.040207	-0.028992	0.12451	0.054321	0.009613	0.012512	-0.010986	-0.131	0.04631	-0.19005	-0.11185	-0.016861	-0.024261	-0.0082397	0.016708	0.089264	-0.061188
-0.010376	0.058899	0.054092	-0.10437	-0.042953	-0.02533	0.11559	0.062866	0.0088501	0.012589	-0.014725	-0.13298	0.051804	-0.17929	-0.11887	-0.01358	-0.022125	-0.0016785	0.019913	0.086288	-0.055313
-0.021439	0.061722	0.050201	-0.10696	-0.058823	-0.029678	0.11246	0.066071	7.6294e-05	-0.0041962	-0.0095367	-0.14107	0.056305	-0.17815	-0.11383	-0.01709	-0.022507	0.007782	0.024643	0.076599	-0.055695
-0.017395	0.061188	0.043488	-0.10353	-0.066223	-0.045319	0.11856	0.06958	-0.010071	-0.017395	-0.016861	-0.14839	0.059509	-0.17418	-0.095139	-0.022659	-0.042419	0.015335	0.018997	0.070038	-0.055008
-0.0066376	0.056534	0.040588	-0.11253	-0.059738	-0.054016	0.1226	0.071487	-0.030975	-0.024414	-0.024643	-0.16266	0.061722	-0.17128	-0.072556	-0.013962	-0.051193	0.011215	0.0098419	0.052109	-0.050888
-0.0027466	0.061874	0.050735	-0.13069	-0.049362	-0.049438	0.13084	0.060349	-0.045166	-0.021439	-0.018845	-0.17647	0.058823	-0.1712	-0.070496	-0.0023651	-0.046463	0.0045013	0.0047302	0.037231	-0.039825
0.0012207	0.067825	0.05455	-0.13336	-0.043869	-0.047607	0.13466	0.05806	-0.046768	-0.013885	-0.0047302	-0.17273	0.066147	-0.16441	-0.075073	0.00083923	-0.037003	0.0019836	-0.00068665	0.035782	-0.029221
0.0011444	0.074234	0.051041	-0.13046	-0.047302	-0.044174	0.13916	0.058975	-0.046005	-0.013885	-0.0032806	-0.16182	0.073624	-0.15457	-0.068893	-0.00045776	-0.031662	0.0027466	-0.0054169	0.027618	-0.032043
-0.0028229	0.06691	0.044098	-0.1252	-0.044327	-0.039368	0.14755	0.056992	-0.050888	-0.014496	-0.012512	-0.1712	0.076981	-0.14565	-0.063553	0.0027466	-0.027084	0.0094604	-0.00022888	0.029831	-0.028381
-0.012131	0.057144	0.048447	-0.12032	-0.049896	-0.04097	0.14946	0.054779	-0.059128	-0.0051117	-0.01564	-0.18738	0.064087	-0.14053	-0.057068	-0.0018311	-0.020905	0.019226	-0.0039673	0.031281	-0.024109
-0.01503	0.054398	0.05806	-0.11627	-0.056076	-0.045624	0.13496	0.048523	-0.059891	-0.0074768	-0.010223	-0.20195	0.049896	-0.1442	-0.053635	-0.010376	-0.012131	0.03273	-0.01297	0.035782	-0.024338
-0.0042725	0.051422	0.064087	-0.12093	-0.05806	-0.037842	0.12955	0.047684	-0.04425	-0.0088501	-0.011826	-0.19905	0.061493	-0.14931	-0.052643	-0.01442	-0.0053406	0.042419	-0.017548	0.027084	-0.022125
-0.0035095	0.045853	0.068359	-0.12154	-0.054398	-0.031357	0.13885	0.046997	-0.034485	-0.0088501	-0.019684	-0.19684	0.055313	-0.14053	-0.055542	-0.022736	0.0022125	0.051575	-0.021515	0.029297	-0.013504
-0.01236	0.046921	0.075073	-0.10918	-0.049362	-0.033417	0.13954	0.043564	-0.031738	-0.020294	-0.023804	-0.18021	0.04425	-0.1342	-0.058594	-0.023804	0.0031281	0.056	-0.028915	0.032272	-0.010223
-0.026855	0.051956	0.075378	-0.10345	-0.049133	-0.033646	0.13359	0.03891	-0.031509	-0.030289	-0.021515	-0.15991	0.036316	-0.11833	-0.065613	-0.026245	0.0048065	0.060043	-0.029602	0.025864	-0.013199
-0.047073	0.047836	0.07164	-0.1059	-0.050583	-0.033035	0.12939	0.039825	-0.034256	-0.033569	-0.030746	-0.14793	0.022507	-0.10612	-0.064621	-0.023804	0.0037384	0.062637	-0.028839	0.033798	-0.018463
-0.057526	0.043182	0.070496	-0.10689	-0.044327	-0.032959	0.12764	0.045853	-0.04158	-0.030746	-0.03418	-0.13763	0.013657	-0.10765	-0.058289	-0.015945	-0.0062561	0.063324	-0.027847	0.03891	-0.023346
-0.06485	0.041733	0.072098	-0.098038	-0.041428	-0.024643	0.13451	0.049438	-0.04303	-0.028458	-0.028305	-0.13374	0.020218	-0.10948	-0.054169	-0.018158	-0.019836	0.0634	-0.011902	0.037384	-0.030746
-0.065231	0.038528	0.073853	-0.098267	-0.037308	-0.024414	0.14687	0.056992	-0.053558	-0.024719	-0.025406	-0.11711	0.024719	-0.10345	-0.048904	-0.016632	-0.026245	0.058136	-0.0020599	0.039291	-0.03334
-0.060349	0.0383	0.082703	-0.11612	-0.034637	-0.025787	0.13863	0.058365	-0.06073	-0.018158	-0.0099945	-0.1207	0.030975	-0.10216	-0.039215	-0.016022	-0.02739	0.065231	-0.0067902	0.051804	-0.029144
-0.054703	0.041199	0.087814	-0.13161	-0.045929	-0.03952	0.12741	0.055466	-0.069046	-0.019302	0.00015259	-0.12329	0.039597	-0.10185	-0.040512	-0.01358	-0.032425	0.072174	-0.010071	0.06485	-0.022202
-0.048981	0.042038	0.09285	-0.12833	-0.049667	-0.053711	0.11803	0.053024	-0.070724	-0.017395	-0.0027466	-0.11856	0.049057	-0.093384	-0.035706	-0.0068665	-0.045395	0.070496	-0.012054	0.052795	-0.01915
-0.042419	0.042267	0.10803	-0.11635	-0.047302	-0.059967	0.089798	0.046997	-0.073624	-0.0054169	-0.0066376	-0.11665	0.060272	-0.094604	-0.03685	0.00091553	-0.058365	0.07637	-0.0072479	0.039978	-0.012665
-0.032043	0.046768	0.11047	-0.10208	-0.047455	-0.059814	0.047989	0.036469	-0.069885	-0.0045776	-0.0057983	-0.11963	0.061035	-0.099411	-0.040665	-0.0018311	-0.062027	0.074387	-0.0045013	0.033417	-0.0088501
-0.030975	0.047379	0.1001	-0.0914	-0.063858	-0.056076	0.033722	0.019836	-0.054932	-0.01297	0.0028229	-0.12207	0.059967	-0.10307	-0.044556	-0.0038147	-0.050812	0.063171	-0.0082397	0.025787	-0.0083923
-0.038376	0.040665	0.097885	-0.086441	-0.051651	-0.052185	0.033035	0.018082	-0.044174	-0.016937	0.010834	-0.11757	0.063629	-0.10635	-0.053711	-0.00045776	-0.036011	0.047913	-0.020294	0.025864	-0.0067139
-0.033493	0.037003	0.09201	-0.092621	-0.047302	-0.056076	0.039902	0.01915	-0.041275	-0.017242	0.013275	-0.11124	0.072937	-0.10735	-0.058746	0.0055695	-0.03418	0.042038	-0.025558	0.032501	-0.0084686
-0.033646	0.043106	0.083008	-0.096741	-0.043945	-0.058365	0.047607	0.028687	-0.040436	-0.010605	0.016479	-0.10117	0.080109	-0.1078	-0.04631	0.0037384	-0.039215	0.038071	-0.029221	0.035019	-0.0082397
-0.026932	0.04509	0.076599	-0.082245	-0.042191	-0.05249	0.061417	0.034866	-0.048676	0.0099182	0.011673	-0.10597	0.072556	-0.10529	-0.038071	0.0061798	-0.048294	0.031204	-0.028915	0.038528	7.6294e-05
-0.012741	0.050888	0.080643	-0.074387	-0.045471	-0.046463	0.08049	0.031204	-0.046997	0.01442	-0.002594	-0.1062	0.05928	-0.096741	-0.039063	0.014496	-0.05722	0.027618	-0.016861	0.046387	-0.0010681
-0.013504	0.062714	0.084	-0.083542	-0.052185	-0.058746	0.08194	0.03685	-0.044632	0.0022125	-0.011292	-0.10696	0.047531	-0.091095	-0.045471	0.018005	-0.048065	0.027313	-0.0093079	0.059357	-0.0014496
-0.015488	0.064087	0.081482	-0.09552	-0.060654	-0.069885	0.077133	0.042114	-0.053253	-0.030365	-0.023041	-0.10506	0.039444	-0.093689	-0.055923	0.012589	-0.036774	0.032349	-0.012054	0.058365	0.00061035
-0.013275	0.066147	0.083008	-0.095901	-0.073318	-0.07576	0.072937	0.041504	-0.078201	-0.04776	-0.023575	-0.10368	0.034866	-0.081863	-0.06691	0.002594	-0.03624	0.037079	-0.0099182	0.051651	0.0037384
-0.0095367	0.065918	0.080872	-0.082779	-0.076752	-0.067444	0.056	0.046082	-0.098877	-0.043564	-0.015945	-0.10017	0.040283	-0.077591	-0.074997	0.00053406	-0.037003	0.044785	-0.010529	0.04837	0.0035095
-0.0024414	0.070801	0.079727	-0.079117	-0.088425	-0.056229	0.036087	0.049057	-0.10239	-0.03273	-0.011292	-0.094604	0.042038	-0.081863	-0.0737	0.0043488	-0.038452	0.037308	-0.010452	0.051117	0.0036621
-0.0065613	0.074768	0.075226	-0.083237	-0.093765	-0.041275	0.03479	0.047913	-0.08606	-0.023804	0.0011444	-0.095139	0.035858	-0.089951	-0.069733	0.0030518	-0.039902	0.0177	-0.013657	0.04776	-0.0020599
-0.0041199	0.072784	0.075073	-0.084229	-0.1049	-0.024338	0.05127	0.046234	-0.076447	-0.023575	0.010376	-0.10796	0.029373	-0.097275	-0.073166	0.0024414	-0.043182	0.0080109	-0.013199	0.041733	-0.0086975
0.0035858	0.06691	0.078125	-0.098572	-0.11009	-0.035248	0.061111	0.045166	-0.069122	-0.031586	0.019913	-0.11879	0.036469	-0.093994	-0.068741	0.0023651	-0.040817	0.011063	0.0028229	0.045242	-0.012436
0.014725	0.071335	0.082169	-0.10391	-0.10979	-0.042267	0.059433	0.048447	-0.076294	-0.033112	0.041275	-0.12352	0.050049	-0.09285	-0.059967	-0.0022888	-0.03746	0.015411	0.017395	0.051651	-0.0066376
0.025024	0.080566	0.089417	-0.098572	-0.078201	-0.038986	0.057983	0.050125	-0.077896	-0.024414	0.043945	-0.14503	0.055084	-0.091171	-0.054474	-0.006485	-0.031052	0.022736	0.02121	0.045929	-0.0056458
0.035706	0.076981	0.073471	-0.096054	-0.069962	-0.037918	0.060654	0.044327	-0.069962	-0.0091553	0.041122	-0.15762	0.050049	-0.088577	-0.046539	-0.0052643	-0.026093	0.040283	0.024796	0.042191	-0.0034332
0.036621	0.066681	0.048065	-0.087738	-0.072861	-0.043564	0.063858	0.031357	-0.065155	0.0038147	0.04097	-0.15465	0.051193	-0.083771	-0.03952	-0.002594	-0.014954	0.048904	0.0076294	0.046234	0.011444
0.036011	0.05806	0.030365	-0.086517	-0.073395	-0.046844	0.063629	0.023727	-0.070343	0.010071	0.038223	-0.14587	0.056534	-0.076065	-0.037689	0.00045776	-0.018158	0.044632	-0.0086975	0.055923	0.024338
0.030518	0.065079	0.018463	-0.090408	-0.073776	-0.035629	0.058594	0.029526	-0.064926	0.0054169	0.041351	-0.13802	0.061035	-0.067749	-0.037766	-0.0046539	-0.02327	0.043945	-0.019302	0.061874	0.024872
0.024567	0.062637	0.0099945	-0.080795	-0.078278	-0.032959	0.05722	0.030289	-0.064545	0.008316	0.047226	-0.14725	0.059586	-0.063477	-0.040512	-0.0032806	-0.028305	0.040054	-0.021057	0.066147	0.020676
0.023651	0.05806	0.0098419	-0.072708	-0.076828	-0.02655	0.056076	0.029373	-0.061493	0.012589	0.046768	-0.13977	0.061417	-0.055313	-0.045166	-0.0063324	-0.025635	0.033875	-0.024261	0.065536	0.014801
0.012741	0.053329	0.013809	-0.082321	-0.069733	-0.011063	0.060806	0.030441	-0.050583	0.018234	0.040131	-0.14091	0.061722	-0.050583	-0.049591	-0.0017548	-0.020065	0.032654	-0.022812	0.067825	0.013275
-0.005722	0.04715	0.018005	-0.084	-0.067368	-0.023422	0.066223	0.030212	-0.055389	0.018997	0.027847	-0.13031	0.062332	-0.055313	-0.062561	-0.013046	-0.015335	0.03273	-0.023651	0.065994	0.011215
-0.020447	0.042725	0.0026703	-0.080032	-0.057526	-0.043106	0.067291	0.025101	-0.06218	0.015945	0.016785	-0.12001	0.050888	-0.056458	-0.063477	-0.029449	-0.0068665	0.030746	-0.030823	0.061417	0.0099945
-0.027924	0.040512	-0.0011444	-0.072556	-0.057449	-0.048752	0.061874	0.018387	-0.067902	0.01976	7.6294e-05	-0.10681	0.032043	-0.053024	-0.062561	-0.034103	-0.00091553	0.033722	-0.029678	0.071869	0.012665
-0.026779	0.042496	0.0048828	-0.061111	-0.065536	-0.040512	0.060425	0.019379	-0.079117	0.016098	-0.00091553	-0.09552	0.023575	-0.053406	-0.071487	-0.037613	0.0029755	0.045013	-0.024719	0.079041	0.010986
-0.024185	0.04303	0.011826	-0.055695	-0.077438	-0.031433	0.050049	0.010452	-0.079651	0.015106	0.0086212	-0.089264	0.0052643	-0.052414	-0.074539	-0.042038	0.019379	0.048752	-0.030899	0.059433	0.011902
-0.022583	0.040817	0.0078583	-0.054016	-0.09079	-0.022736	0.041733	-0.00061035	-0.077515	0.010452	0.0073242	-0.08194	0.0078583	-0.05394	-0.080261	-0.046005	0.027313	0.040817	-0.037308	0.038147	0.01503
-0.022964	0.041275	-0.0013733	-0.048294	-0.083694	-0.016479	0.038757	-0.0084686	-0.071793	0.00068665	0.0062561	-0.072861	0.017166	-0.064316	-0.086365	-0.044861	0.028839	0.0457	-0.046463	0.039215	0.013809
-0.011597	0.038223	-0.0019073	-0.043793	-0.085144	-0.0071716	0.032578	-0.015945	-0.071259	-0.0026703	0.0031281	-0.076675	0.015793	-0.075378	-0.079498	-0.046616	0.031357	0.04982	-0.041351	0.037613	0.012817
0.0035095	0.041122	0.0015259	-0.049591	-0.065994	-0.00083923	0.033035	-0.013504	-0.076141	-0.00038147	0	-0.089264	0.012436	-0.092316	-0.071716	-0.049438	0.030441	0.048599	-0.034943	0.043106	0.0081635
0.010757	0.047913	0.0061035	-0.065384	-0.067291	0.0050354	0.024643	-0.0046539	-0.078659	-0.0029755	-0.0061798	-0.090256	0.026398	-0.11086	-0.074387	-0.043335	0.01976	0.048447	-0.019073	0.04982	0.015182
0.024796	0.053101	0.018005	-0.072174	-0.04364	-0.00022888	0.017776	0.00068665	-0.087585	-0.0085449	-0.011749	-0.066071	0.028915	-0.11696	-0.076065	-0.032196	0.013885	0.052032	-0.0010681	0.053787	0.017166
0.021667	0.057983	0.024185	-0.070114	-0.030594	-0.0076294	0.0099945	0.00099182	-0.089035	-0.009613	-0.010452	-0.06279	0.017242	-0.12947	-0.080414	-0.027237	0.0066376	0.050659	0.0034332	0.059738	0.011139
0.020599	0.058517	0.023346	-0.065994	-0.036926	-0.015259	0.014877	0.0077057	-0.085983	-0.0032043	-0.010834	-0.069046	0.0059509	-0.12383	-0.078659	-0.022659	-0.0022888	0.048676	0.0063324	0.063782	0.0063324
0.013046	0.055542	0.021439	-0.066147	-0.047989	-0.012131	0.031738	0.006485	-0.090256	0.0065613	-0.027618	-0.074387	0.0022888	-0.1017	-0.071259	-0.028381	-0.012283	0.046082	0.0073242	0.051041	0.0053406
-0.0086212	0.050354	0.017776	-0.064468	-0.053329	-0.0048065	0.037155	0.0034332	-0.090485	0.007019	-0.039063	-0.08316	0.0089264	-0.088577	-0.059509	-0.032959	-0.022964	0.041046	0.011368	0.037842	0.0031281
-0.020294	0.050964	0.019913	-0.054703	-0.046921	0.00053406	0.031281	0.0042725	-0.094681	0.0067902	-0.060654	-0.09491	0.01915	-0.078278	-0.05806	-0.03212	-0.030823	0.040359	0.016098	0.028305	0.0043488
-0.022583	0.061188	0.015335	-0.045242	-0.041351	0.0045776	0.032196	-0.0024414	-0.09201	0.0092316	-0.077438	-0.10742	0.030136	-0.065384	-0.065308	-0.029373	-0.034103	0.03006	0.018234	0.020599	-0.00030518
-0.021896	0.060883	0.0017548	-0.038528	-0.040894	0.0083923	0.025864	-0.0016785	-0.093689	0.010529	-0.073318	-0.11436	0.039597	-0.050888	-0.072479	-0.028687	-0.02388	0.013199	0.018692	0.024109	-0.0037384
-0.027466	0.05188	-0.010757	-0.040131	-0.050049	0.0069427	0.026932	-0.0014496	-0.086899	0.010376	-0.067596	-0.12848	0.042877	-0.034714	-0.064545	-0.035248	-0.0084686	0.0031281	0.024719	0.027084	-0.0056458
-0.039368	0.043335	-0.024872	-0.042038	-0.05455	0.016785	0.023651	-0.0041962	-0.071793	0.0065613	-0.060196	-0.13329	0.04158	-0.041275	-0.05722	-0.033417	0.0050354	-0.005722	0.034103	0.025406	-0.005188
-0.056076	0.041504	-0.034943	-0.036926	-0.055695	0.027313	0.023956	0.00061035	-0.068359	-0.0062561	-0.054321	-0.15617	0.047379	-0.048141	-0.058441	-0.040588	0.0083923	-0.0099945	0.041122	0.027924	-0.012665
-0.068054	0.039902	-0.040741	-0.030212	-0.05722	0.027847	0.023422	0.0081635	-0.065689	-0.022507	-0.050735	-0.15785	0.037689	-0.041275	-0.054779	-0.037842	-0.00083923	-0.0088501	0.036926	0.035553	-0.018387
-0.066299	0.044708	-0.046616	-0.040054	-0.051651	0.011978	0.019989	0.0091553	-0.059967	-0.027237	-0.046005	-0.13077	0.02449	-0.042648	-0.047531	-0.032196	-0.016937	-0.0097656	0.021744	0.041656	-0.021515
-0.057678	0.036697	-0.055008	-0.053864	-0.053482	-0.0036621	0.022202	0.0075531	-0.059128	-0.02449	-0.0457	-0.11803	0.015182	-0.046768	-0.047379	-0.032578	-0.017624	-0.025024	0.019913	0.059433	-0.019684
-0.045013	0.028458	-0.052109	-0.059814	-0.06134	-0.0065613	0.020828	0.01152	-0.061111	-0.032578	-0.036316	-0.11429	0.012054	-0.050125	-0.046844	-0.030289	-0.027466	-0.037537	0.018921	0.064392	-0.010147
-0.036316	0.026932	-0.043182	-0.054626	-0.061569	-0.0027466	0.01297	0.018158	-0.063019	-0.04097	-0.038757	-0.13039	0.0089264	-0.053177	-0.032654	-0.03624	-0.032654	-0.036621	0.017166	0.063934	-0.004425
-0.029297	0.029678	-0.035553	-0.053329	-0.061111	-0.0051117	0.0047302	0.015945	-0.059814	-0.041809	-0.044708	-0.1387	0.00091553	-0.048065	-0.020828	-0.047836	-0.038376	-0.039368	0.019989	0.06546	-0.0098419
-0.039139	0.029297	-0.035019	-0.050735	-0.054169	-0.004425	0.0058746	0.0038147	-0.05661	-0.041885	-0.053864	-0.13657	0.0024414	-0.044708	-0.022736	-0.052719	-0.049057	-0.037766	0.016632	0.067596	-0.0092316
-0.047989	0.026779	-0.027618	-0.038147	-0.058289	-0.0045776	0.014572	-0.016861	-0.059967	-0.039444	-0.063171	-0.13611	0.015411	-0.04631	-0.030594	-0.057373	-0.048904	-0.03479	0.014954	0.072784	-0.0099182
-0.052185	0.024261	-0.026627	-0.036163	-0.069504	0.0073242	0.022049	-0.024261	-0.069962	-0.038071	-0.063324	-0.12802	0.027237	-0.050278	-0.027237	-0.057068	-0.038452	-0.028152	0.018082	0.072632	-0.015411
-0.04982	0.016403	-0.028076	-0.046997	-0.07431	0.019531	0.03273	-0.0078583	-0.075455	-0.047607	-0.070114	-0.11856	0.033569	-0.043716	-0.021515	-0.056458	-0.030518	-0.024338	0.0077057	0.065842	-0.014877
-0.043182	0.014267	-0.020142	-0.052795	-0.071869	0.025558	0.037155	-0.0075531	-0.0811	-0.050278	-0.082245	-0.1133	0.013199	-0.044098	-0.025406	-0.053177	-0.033264	-0.014572	0.0060272	0.054703	-0.0098419
-0.037994	0.012894	-0.028687	-0.047379	-0.055466	0.042038	0.037155	-0.015793	-0.074615	-0.049362	-0.084381	-0.10689	-0.0071716	-0.048065	-0.020752	-0.05127	-0.031967	-0.018387	0.00099182	0.061264	-0.0074005
-0.034866	0.015564	-0.046463	-0.040436	-0.047607	0.044174	0.037689	-0.016708	-0.063095	-0.040512	-0.079498	-0.10918	-0.0098419	-0.043564	-0.020523	-0.040283	-0.026016	-0.028152	-0.012665	0.072403	-0.0092316
-0.036087	0.026932	-0.047455	-0.04425	-0.051804	0.035706	0.033951	-0.023422	-0.058594	-0.031815	-0.078201	-0.11566	-0.013123	-0.036392	-0.024414	-0.028458	-0.01976	-0.036545	-0.017624	0.070343	-0.0082397
-0.036697	0.025177	-0.045471	-0.045013	-0.054626	0.021286	0.03334	-0.024109	-0.059891	-0.03273	-0.073395	-0.11368	-0.011673	-0.023804	-0.031815	-0.024872	-0.020523	-0.039063	-0.012665	0.062408	-0.0061035
-0.043335	0.029221	-0.045166	-0.040894	-0.03952	0.017929	0.030975	-0.014572	-0.053177	-0.038605	-0.056076	-0.10735	0.00083923	-0.016479	-0.039063	-0.025024	-0.024796	-0.047073	-0.0015259	0.057068	-0.0058746
-0.045624	0.031281	-0.050659	-0.037689	-0.038452	0.010986	0.026321	0.0019073	-0.041809	-0.040131	-0.045166	-0.11017	0.0080872	-0.010834	-0.037918	-0.026627	-0.0383	-0.044861	0.0059509	0.039825	-0.0074005
-0.025711	0.029755	-0.059509	-0.027542	-0.021973	0.01091	0.025177	0.018845	-0.046234	-0.035248	-0.057068	-0.10651	0.016708	-0.021133	-0.031586	-0.032654	-0.039215	-0.041351	0.018311	0.031891	-0.0045013
-0.025711	0.031815	-0.059814	-0.021362	-0.016174	0.02327	0.013123	0.024033	-0.050735	-0.035095	-0.058975	-0.10139	0.026932	-0.020142	-0.028	-0.042114	-0.040283	-0.039063	0.024872	0.035782	0.0019073
-0.037613	0.031128	-0.065689	-0.026703	-0.014343	0.029449	0.0039673	0.019989	-0.039139	-0.040283	-0.049515	-0.10384	0.018768	-0.014572	-0.026703	-0.048981	-0.044098	-0.039215	0.014877	0.035324	0.0071716
-0.038681	0.030289	-0.073853	-0.031662	-0.021133	0.024109	-0.0053406	0.026779	-0.039063	-0.050049	-0.036163	-0.12543	0.012817	-0.017929	-0.031204	-0.046692	-0.03418	-0.0457	0.006485	0.037842	0.0047302
-0.031509	0.031509	-0.076294	-0.033569	-0.037613	0.026093	0.0064087	0.042877	-0.038147	-0.054016	-0.043793	-0.14252	0.020523	-0.020752	-0.034561	-0.053253	-0.034103	-0.042648	0.0069427	0.048294	0.0063324
-0.024109	0.032196	-0.071869	-0.042953	-0.052261	0.035782	0.018311	0.045853	-0.037155	-0.06134	-0.045013	-0.1519	0.026169	-0.022583	-0.027313	-0.072479	-0.035782	-0.043259	0.0079346	0.069427	0.012207
-0.029755	0.028763	-0.074158	-0.058517	-0.061188	0.039444	0.023193	0.036316	-0.04509	-0.07164	-0.038834	-0.16052	0.029449	-0.013046	-0.04158	-0.087967	-0.027924	-0.053253	0.0072479	0.094681	0.0092316
-0.028152	0.020218	-0.075378	-0.059891	-0.067978	0.050812	0.019913	0.025787	-0.050583	-0.072556	-0.030746	-0.16624	0.024643	-0.0050354	-0.054245	-0.082779	-0.016251	-0.054779	0.013657	0.09613	0.0047302
-0.022354	0.011215	-0.079498	-0.053787	-0.064087	0.066376	0.01503	0.027771	-0.046692	-0.06752	-0.026855	-0.19257	0.021896	-0.0064087	-0.050507	-0.078278	-0.010834	-0.048065	0.0014496	0.083847	0.0042725
-0.009079	0.01564	-0.088272	-0.050507	-0.075455	0.066223	0.014725	0.029907	-0.047684	-0.055313	-0.02594	-0.19798	0.0063324	0.00053406	-0.041275	-0.075607	-0.019531	-0.041656	-0.011292	0.057297	0.0060272
-0.0039673	0.022354	-0.089645	-0.048676	-0.076447	0.074158	0.017776	0.033875	-0.051117	-0.04776	-0.031128	-0.1725	-0.0033569	0.0069427	-0.032883	-0.07164	-0.022049	-0.040817	-0.020905	0.029984	0.0097656
-0.0046539	0.020828	-0.095139	-0.04509	-0.075226	0.087204	0.018463	0.037308	-0.059662	-0.040436	-0.031357	-0.17349	0.00083923	0.012512	-0.029526	-0.066376	-0.012665	-0.032425	-0.020142	0.023727	0.018005
-0.0045013	0.011673	-0.10139	-0.039749	-0.072556	0.098343	0.025406	0.03685	-0.061722	-0.041504	-0.03479	-0.17418	-0.0010681	0.003891	-0.023727	-0.058975	-0.0098419	-0.030746	-0.011063	0.023956	0.027771
-0.0095367	0.017166	-0.095596	-0.030746	-0.062866	0.096283	0.036087	0.039597	-0.06752	-0.054932	-0.03685	-0.1651	-0.00045776	-0.013733	-0.016708	-0.054398	-0.0052643	-0.027618	-0.0078583	0.031128	0.04364
-0.017853	0.022125	-0.089493	-0.028915	-0.05722	0.088959	0.035019	0.040054	-0.068741	-0.072861	-0.035706	-0.17044	7.6294e-05	-0.02739	-0.015717	-0.051041	0.0032806	-0.03479	-0.0048828	0.035248	0.053329
-0.016632	0.018539	-0.089188	-0.028	-0.059814	0.085907	0.018692	0.028839	-0.058594	-0.08316	-0.040741	-0.1545	0.00015259	-0.031967	-0.017242	-0.053177	0.014572	-0.041656	-0.0059509	0.037003	0.053101
-0.014725	0.019989	-0.087051	-0.037842	-0.061722	0.083542	0.0043488	0.013809	-0.048599	-0.0811	-0.042801	-0.15427	0.0090027	-0.020828	-0.02533	-0.052567	0.016937	-0.038681	-0.001297	0.036545	0.048141
-0.0086975	0.016861	-0.087814	-0.053711	-0.048141	0.075607	-0.0027466	-0.0035095	-0.03952	-0.065155	-0.045319	-0.14069	0.020065	-0.0041962	-0.038452	-0.054703	0.014648	-0.031052	0.0026703	0.029221	0.045624
-0.0080109	0.012207	-0.08255	-0.057983	-0.036316	0.058899	-0.0076294	-0.015869	-0.031128	-0.053482	-0.048676	-0.13931	0.016632	-0.0034332	-0.058365	-0.047073	0.013428	-0.032349	-0.00091553	0.021133	0.046082
-0.00099182	0.011292	-0.077438	-0.060349	-0.035477	0.052261	-0.0054169	-0.017776	-0.028229	-0.049438	-0.045929	-0.14153	0.012741	-0.0054932	-0.071487	-0.043716	0.015869	-0.036316	-0.0057983	0.026627	0.041962
-0.0041962	0.0062561	-0.072784	-0.058289	-0.025864	0.04364	-0.0031281	-0.013199	-0.027847	-0.031815	-0.040588	-0.13931	0.025024	-0.0028229	-0.070724	-0.040207	0.0047302	-0.03334	-0.012512	0.020218	0.040512
-0.010605	-0.0046539	-0.080109	-0.048904	-0.020065	0.04425	-0.0025177	-0.0062561	-0.03006	-0.01236	-0.041733	-0.13023	0.028458	0.0019836	-0.066986	-0.031662	-0.0050354	-0.027313	-0.020142	0.012283	0.040588
-0.01236	-0.00091553	-0.089264	-0.044785	-0.01152	0.053787	-0.00091553	0.0014496	-0.032043	-0.014343	-0.038834	-0.12711	0.030899	0.0052643	-0.070114	-0.034103	-0.011292	-0.017319	-0.030594	0.013199	0.042953
-0.014343	0.0087738	-0.091782	-0.057602	-0.0029755	0.045395	-0.0034332	0.0073242	-0.028	-0.018387	-0.038757	-0.1194	0.036163	0.0096893	-0.079269	-0.028305	-0.018082	-0.01915	-0.045929	0.01976	0.036469
-0.017624	0.009079	-0.087357	-0.068283	-0.0021362	0.034256	0.0040436	0.00099182	-0.028458	-0.012894	-0.041656	-0.12787	0.028534	0.013885	-0.068436	-0.016251	-0.014954	-0.047379	-0.043716	0.023422	0.02655
-0.023804	0.0028229	-0.075607	-0.071564	-0.017776	0.037003	0.01297	0.0057983	-0.03479	-0.0084686	-0.043869	-0.149	0.022583	0.016479	-0.059509	-0.011673	-0.0054932	-0.06424	-0.04425	0.029984	0.018845
-0.026169	-0.0066376	-0.070343	-0.072327	-0.037766	0.047913	0.01236	-0.0050354	-0.024643	-0.015411	-0.042953	-0.17952	0.021133	0.015869	-0.065308	-0.019836	0.0091553	-0.072174	-0.043564	0.037689	0.011749
-0.032806	-0.00030518	-0.068817	-0.079803	-0.043488	0.042114	0.016708	-0.030365	-0.013123	-0.010834	-0.043716	-0.19806	0.023575	0.018387	-0.079422	-0.022964	0.015945	-0.087128	-0.038986	0.042191	0.013504
-0.034409	0.0046539	-0.064468	-0.084076	-0.057983	0.033417	0.022354	-0.040054	-0.021439	-0.010529	-0.054092	-0.19485	0.026245	0.025558	-0.089569	-0.020752	0.02594	-0.089188	-0.042343	0.05188	0.024414
-0.023727	0.0032806	-0.054474	-0.072479	-0.074234	0.03479	0.024872	-0.03479	-0.028229	-0.010986	-0.057526	-0.2021	0.028763	0.028534	-0.084152	-0.031662	0.026932	-0.074081	-0.032806	0.061188	0.024719
-0.019913	-0.0061035	-0.051498	-0.070724	-0.076523	0.046768	0.020294	-0.041885	-0.022659	-0.0073242	-0.055771	-0.19585	0.020065	0.027084	-0.077362	-0.041351	0.018997	-0.070496	-0.016174	0.062714	0.015259
-0.026779	-0.017929	-0.054779	-0.064621	-0.072021	0.064392	0.01564	-0.052261	-0.015259	-0.0037384	-0.046844	-0.18715	0.013885	0.020905	-0.070648	-0.045853	0.02121	-0.064621	-0.019684	0.06546	0.018311
-0.033264	-0.021973	-0.061722	-0.052872	-0.06897	0.064316	0.022812	-0.047913	-0.025024	-0.0097656	-0.046387	-0.19608	0.019531	0.0071716	-0.068512	-0.048523	0.024796	-0.064163	-0.022125	0.071793	0.013428
-0.039444	-0.01976	-0.067444	-0.041656	-0.06752	0.070724	0.031815	-0.038376	-0.0354	-0.026398	-0.044403	-0.1989	0.023499	-0.00022888	-0.076294	-0.043488	0.026169	-0.075836	-0.024567	0.061417	0.0037384
-0.034943	-0.020294	-0.070419	-0.038452	-0.06485	0.071106	0.030594	-0.045471	-0.045776	-0.038834	-0.043488	-0.18509	0.018234	-0.0040436	-0.061874	-0.035172	0.019913	-0.076675	-0.01442	0.05127	0.00045776
-0.033112	-0.022964	-0.072861	-0.036316	-0.077209	0.063858	0.023041	-0.035629	-0.055466	-0.041656	-0.035858	-0.2002	0.016479	-0.0016022	-0.052414	-0.019379	0.011063	-0.066757	-0.0043488	0.050964	-0.0073242
-0.035172	-0.028839	-0.067215	-0.026016	-0.079803	0.065765	0.027008	-0.033951	-0.049438	-0.044861	-0.033035	-0.22614	0.0085449	0.0051117	-0.048904	-0.0054169	0.0064087	-0.059738	-0.010986	0.052719	-0.0084686
-0.033493	-0.025787	-0.060883	-0.021439	-0.077972	0.066986	0.035782	-0.040359	-0.042725	-0.044174	-0.038223	-0.21088	0.0021362	-0.005188	-0.045853	0.006485	0.003891	-0.056839	-0.013733	0.056	-0.0073242
-0.030975	-0.024185	-0.061035	-0.018463	-0.086594	0.067215	0.033798	-0.045853	-0.04158	-0.045013	-0.049286	-0.20782	0.00068665	-0.0064087	-0.043945	0.014191	-0.0022125	-0.05661	-0.02121	0.054474	-0.0049591
-0.030365	-0.025406	-0.062714	-0.01564	-0.080414	0.068283	0.041733	-0.048828	-0.040054	-0.056076	-0.051422	-0.2037	0.0053406	-0.013046	-0.047073	0.0093842	-0.0066376	-0.055008	-0.03067	0.04982	-0.007019
-0.024414	-0.018921	-0.069199	-0.0081635	-0.080719	0.06546	0.042725	-0.058517	-0.052795	-0.052948	-0.053329	-0.22377	0.01152	-0.015106	-0.036087	0.0085449	-0.0089264	-0.065842	-0.028458	0.052872	-0.00068665
-0.014572	-0.011902	-0.080414	-0.0035858	-0.072403	0.061569	0.042877	-0.067062	-0.051651	-0.036697	-0.061188	-0.22408	0.02449	-0.0084686	-0.029144	0.01152	-0.014954	-0.069122	-0.020447	0.06134	-0.0027466
-0.012283	-0.0045776	-0.087585	-0.0029755	-0.056915	0.051422	0.042953	-0.065155	-0.053482	-0.029907	-0.069199	-0.22011	0.024261	0.0024414	-0.018234	0.0091553	-0.015411	-0.066681	-0.019455	0.071411	7.6294e-05
-0.0086975	-0.0011444	-0.080338	-0.0054169	-0.063934	0.043564	0.043945	-0.063095	-0.057831	-0.0383	-0.070572	-0.20874	0.013046	0.011826	-0.011292	0.0018311	-0.021133	-0.06752	-0.018692	0.075989	-0.0025177
0.0036621	0.0024414	-0.081863	-0.00015259	-0.070953	0.032806	0.036697	-0.06424	-0.051498	-0.040359	-0.071487	-0.21248	0.0042725	0.0096893	-0.013199	-0.010986	-0.016098	-0.072327	-0.021667	0.077972	-0.00015259
0.011292	0.00083923	-0.088043	0.0022125	-0.064316	0.033569	0.038147	-0.059586	-0.048599	-0.040131	-0.060883	-0.20523	-0.011215	0.0032043	-0.016785	-0.022354	-0.010681	-0.072327	-0.018005	0.075684	0.0054169
0.0037384	-0.001297	-0.084457	0.01297	-0.054779	0.041428	0.052643	-0.050354	-0.035172	-0.031738	-0.059967	-0.19478	-0.021515	-0.0067902	-0.026474	-0.032654	-0.010834	-0.071106	-0.012131	0.067673	0.005722
-0.0050354	0.0080109	-0.07515	0.015259	-0.033569	0.051422	0.069046	-0.041046	-0.028839	-0.021973	-0.073013	-0.18982	-0.021439	-0.018311	-0.031738	-0.050659	-0.011215	-0.074539	0	0.061569	0.0086212
-0.012589	0.012054	-0.067062	0.007782	-0.026093	0.045624	0.068817	-0.03418	-0.034409	-0.019684	-0.074997	-0.19394	-0.020905	-0.013351	-0.030136	-0.054092	-0.0090027	-0.06752	0.0046539	0.065079	0.01503
-0.026169	0.0094604	-0.061035	0	-0.026093	0.044708	0.068817	-0.030899	-0.02739	-0.021896	-0.073929	-0.1918	-0.014114	-0.0022888	-0.02655	-0.052109	-0.0054169	-0.058365	0.01236	0.06485	0.016632
-0.040894	0.0059509	-0.058289	-0.016556	-0.016937	0.049133	0.075836	-0.027161	-0.024948	-0.013733	-0.076141	-0.17517	-0.010757	0.0052643	-0.028915	-0.047607	-0.0064087	-0.048828	0.0078583	0.067368	0.012054
-0.043564	0.0043488	-0.057602	-0.038757	-0.0025177	0.060501	0.078201	-0.035782	-0.026932	-0.013885	-0.082245	-0.17601	-0.0078583	0.0037384	-0.036011	-0.044174	-0.010529	-0.047226	0.0034332	0.067902	-0.0019836
-0.037918	-0.00015259	-0.067825	-0.052338	0.0043488	0.079498	0.070419	-0.047379	-0.026474	-0.013275	-0.077286	-0.19325	-0.0061035	0.0099182	-0.041809	-0.036621	-0.016098	-0.052567	-0.0077057	0.073776	-0.012665
-0.040588	-0.0052643	-0.077362	-0.054779	0.0055695	0.082397	0.057373	-0.057297	-0.033569	-0.0019073	-0.07576	-0.17555	-0.015182	0.0080872	-0.039597	-0.029297	-0.018463	-0.074921	-0.026779	0.070267	-0.017471
-0.045395	-0.0031281	-0.08812	-0.052185	0.011368	0.07576	0.053711	-0.061646	-0.050888	0.0060272	-0.080719	-0.17448	-0.018616	0.0024414	-0.027695	-0.030136	-0.023575	-0.098419	-0.039673	0.068512	-0.020752
-0.057449	-0.0019836	-0.10239	-0.0457	0.0103	0.072632	0.054245	-0.052872	-0.057678	0.0053406	-0.084152	-0.16617	-0.015411	0.0059509	-0.029144	-0.038834	-0.028305	-0.10941	-0.035172	0.077591	-0.01915
-0.056229	-0.0083923	-0.11452	-0.050735	0.01091	0.067673	0.046997	-0.047684	-0.052643	-0.00083923	-0.087357	-0.16174	-0.013428	0.003891	-0.037079	-0.035553	-0.027847	-0.10712	-0.02594	0.079803	-0.013657
-0.043945	-0.0082397	-0.12436	-0.052109	0.0093842	0.061951	0.048904	-0.051346	-0.055695	0.0023651	-0.091248	-0.16167	-0.016479	0.0025177	-0.040207	-0.033112	-0.033035	-0.10094	-0.024185	0.078354	-0.015259
-0.038605	-0.0094604	-0.12627	-0.053711	-0.0066376	0.070648	0.059204	-0.061417	-0.055695	0.0069427	-0.09964	-0.15511	-0.017166	0.0031281	-0.046768	-0.028229	-0.039139	-0.103	-0.023193	0.080109	-0.023346
-0.04158	-0.013657	-0.12306	-0.049744	-0.022507	0.080109	0.067596	-0.064926	-0.055389	0.0047302	-0.11864	-0.16708	-0.010223	0.0023651	-0.045776	-0.032272	-0.047226	-0.11169	-0.021057	0.079803	-0.015106
-0.0457	-0.0074768	-0.11497	-0.035782	-0.02533	0.079498	0.076904	-0.055771	-0.052414	0.0036621	-0.1226	-0.18059	-0.0022125	0.005188	-0.036011	-0.033646	-0.05722	-0.121	-0.0089264	0.074844	-0.017319
-0.048218	-0.00076294	-0.11566	-0.031433	-0.01915	0.072556	0.073776	-0.040207	-0.049591	-0.00053406	-0.12192	-0.19035	0.0037384	0.013046	-0.020828	-0.027542	-0.070267	-0.10719	0.0092316	0.075607	-0.016785
-0.045624	-0.0014496	-0.11948	-0.037842	-0.015793	0.074081	0.075684	-0.032654	-0.046234	-0.023346	-0.11993	-0.18997	-0.0011444	0.017776	-0.0060272	-0.026398	-0.069122	-0.09964	0.0036621	0.073547	-0.020752
-0.044327	-0.001297	-0.11887	-0.03685	-0.024643	0.085983	0.083313	-0.032043	-0.040894	-0.024414	-0.10948	-0.19402	-0.01358	0.015411	0.007782	-0.025177	-0.068436	-0.10513	-0.0085449	0.069809	-0.026321
-0.051575	-0.00022888	-0.11673	-0.034027	-0.03212	0.084991	0.092621	-0.043106	-0.036087	-0.0086212	-0.097427	-0.19157	-0.019226	0.020676	0.0094604	-0.020981	-0.072632	-0.12138	-0.0060272	0.066452	-0.022812
-0.064545	0.0041199	-0.12169	-0.026016	-0.042419	0.077972	0.095673	-0.04921	-0.028915	-0.015793	-0.094757	-0.20279	-0.018005	0.027161	0.012207	-0.011902	-0.077972	-0.13054	-0.00015259	0.065613	-0.023956
-0.072784	0.0069427	-0.12787	-0.0081635	-0.040588	0.074692	0.092239	-0.054092	-0.020828	-0.032425	-0.097809	-0.19852	-0.016403	0.034866	0.0064087	-0.0031281	-0.081406	-0.12978	0.0020599	0.057068	-0.034485
-0.070724	0.0041962	-0.1226	0.0099182	-0.042343	0.079727	0.097198	-0.056152	-0.020599	-0.04837	-0.09903	-0.19501	-0.011902	0.032196	0	-0.0010681	-0.07515	-0.13451	-0.00015259	0.051727	-0.046997
-0.066147	-0.00076294	-0.11841	0.0093842	-0.042191	0.082779	0.090561	-0.05867	-0.024414	-0.054016	-0.10323	-0.20889	-0.0056458	0.029984	-0.0045776	-0.011292	-0.070496	-0.14267	0.0035095	0.059891	-0.054779
-0.06012	0.0032806	-0.12238	-0.0023651	-0.022964	0.083237	0.088348	-0.062943	-0.028152	-0.055008	-0.10017	-0.21393	-0.0055695	0.028229	-0.020294	-0.018921	-0.075607	-0.14969	-0.0061035	0.060272	-0.061874
-0.060272	0.0051117	-0.12222	-0.02121	-0.022583	0.074463	0.080719	-0.073853	-0.032425	-0.049896	-0.088043	-0.22751	-0.0061798	0.033264	-0.028152	-0.016174	-0.078278	-0.14801	-0.026855	0.056152	-0.066452
-0.057602	0.0063324	-0.11505	-0.037689	-0.019913	0.063248	0.069885	-0.071716	-0.036621	-0.054703	-0.077438	-0.23857	-0.0051117	0.037079	-0.03418	-0.015259	-0.080948	-0.13725	-0.033417	0.056152	-0.060501
-0.056686	0.011978	-0.10567	-0.044403	-0.0074768	0.050659	0.072098	-0.070114	-0.034332	-0.066223	-0.092163	-0.25536	-0.0069427	0.033798	-0.036469	-0.024033	-0.07843	-0.13023	-0.044708	0.057678	-0.060883
-0.051804	0.0059509	-0.10277	-0.04158	-0.017548	0.045776	0.072403	-0.064011	-0.036392	-0.068436	-0.10147	-0.2655	-0.017548	0.028687	-0.032578	-0.03334	-0.072098	-0.13466	-0.052567	0.065765	-0.058441
-0.048294	-0.0019836	-0.10155	-0.029068	-0.022354	0.056534	0.075455	-0.05043	-0.044785	-0.073624	-0.095901	-0.25627	-0.022659	0.033493	-0.022049	-0.033264	-0.063934	-0.13771	-0.044708	0.070801	-0.052185
-0.044937	-0.0069427	-0.10162	-0.023956	-0.0099182	0.056686	0.068817	-0.039749	-0.038681	-0.078888	-0.093918	-0.2433	-0.031891	0.044708	-0.016556	-0.031586	-0.06134	-0.13466	-0.041428	0.07019	-0.051956
-0.046158	-0.0035858	-0.094757	-0.027695	-0.010071	0.053177	0.063171	-0.036926	-0.028534	-0.074005	-0.092468	-0.24055	-0.034943	0.043869	-0.0055695	-0.03067	-0.066681	-0.12032	-0.045776	0.071945	-0.051422
-0.034332	-0.0032806	-0.084	-0.024185	-0.0067139	0.050888	0.06691	-0.03479	-0.017319	-0.060654	-0.10292	-0.23056	-0.034485	0.036926	0.013885	-0.031586	-0.071259	-0.10979	-0.054779	0.075607	-0.042725
-0.037003	-0.00083923	-0.084457	-0.028534	-0.0049591	0.040131	0.079269	-0.035477	-0.0077057	-0.049896	-0.1033	-0.21751	-0.037384	0.026779	0.012741	-0.033569	-0.063705	-0.10635	-0.059967	0.083084	-0.037155
-0.045853	0.0091553	-0.089951	-0.037384	-0.011826	0.038071	0.0914	-0.042419	-0.0018311	-0.055084	-0.087051	-0.21111	-0.037766	0.031815	-0.0068665	-0.03746	-0.072174	-0.10506	-0.060654	0.08812	-0.0383
-0.049057	0.013351	-0.089874	-0.042953	-0.027847	0.038528	0.10445	-0.048599	-0.01091	-0.062256	-0.079346	-0.20264	-0.029831	0.029984	-0.0089264	-0.046082	-0.084534	-0.10704	-0.069122	0.088272	-0.046844
-0.042496	0.017166	-0.085373	-0.048065	-0.039978	0.033035	0.10628	-0.048904	-0.014114	-0.064392	-0.075378	-0.19562	-0.016785	0.030441	-0.0082397	-0.059433	-0.089874	-0.10727	-0.079193	0.084152	-0.05722
-0.043182	0.015793	-0.085526	-0.050201	-0.037918	0.026703	0.11284	-0.048523	-0.020065	-0.061035	-0.070648	-0.19714	-0.017776	0.026474	-0.014191	-0.067368	-0.096817	-0.10956	-0.080795	0.076599	-0.060043
-0.029678	0.013885	-0.083084	-0.050659	-0.032196	0.022202	0.11482	-0.050354	-0.029297	-0.056	-0.057678	-0.19363	-0.01152	0.016327	-0.022354	-0.063324	-0.10315	-0.11452	-0.079651	0.071793	-0.059052
-0.0094604	0.0054169	-0.071106	-0.055771	-0.035248	0.028992	0.12177	-0.046539	-0.036621	-0.049896	-0.04776	-0.17776	-0.0016022	0.0017548	-0.028229	-0.062103	-0.10048	-0.11536	-0.072479	0.063324	-0.057526
-0.0029755	0.0055695	-0.060654	-0.060196	-0.038986	0.033035	0.12283	-0.040283	-0.05043	-0.048752	-0.041809	-0.17487	0.0048828	-0.01152	-0.030365	-0.047073	-0.095901	-0.12062	-0.068359	0.063782	-0.062561
0.0020599	0.011368	-0.056534	-0.065002	-0.040359	0.031967	0.11322	-0.039902	-0.05661	-0.042725	-0.046921	-0.16426	0.0028229	-0.017014	-0.029907	-0.039444	-0.088806	-0.12711	-0.063782	0.065918	-0.072784
-0.0028229	0.023499	-0.049438	-0.06012	-0.026474	0.028915	0.11147	-0.031738	-0.060806	-0.039749	-0.048523	-0.15915	-0.0027466	-0.023422	-0.028687	-0.032806	-0.079193	-0.13702	-0.06012	0.064163	-0.074005
-0.013885	0.037994	-0.041809	-0.059509	-0.015259	0.035477	0.11757	-0.022888	-0.060196	-0.025101	-0.050507	-0.18562	-0.017548	-0.022812	-0.026169	-0.026627	-0.072021	-0.14374	-0.067291	0.06218	-0.080338
-0.023499	0.04364	-0.04425	-0.069809	-0.012589	0.046768	0.11795	-0.011368	-0.048218	-0.015259	-0.0634	-0.17685	-0.031281	-0.014267	-0.018082	-0.017776	-0.066299	-0.13695	-0.067291	0.060272	-0.081177
-0.028763	0.047531	-0.049438	-0.070038	0.00091553	0.054169	0.12611	0.00030518	-0.042572	-0.018921	-0.078201	-0.16312	-0.02594	-0.010376	-0.011749	-0.021286	-0.063553	-0.13733	-0.065384	0.059204	-0.071487
-0.035934	0.045929	-0.050964	-0.068588	0.0055695	0.059128	0.13901	0.0027466	-0.042191	-0.01564	-0.075836	-0.17929	-0.019455	-0.0059509	-0.0095367	-0.027695	-0.065994	-0.13214	-0.064011	0.056763	-0.073166
-0.036087	0.041351	-0.055161	-0.066147	-0.0014496	0.073013	0.13718	0.00083923	-0.037613	-0.015488	-0.075073	-0.16167	-0.016785	0.00076294	-0.0073242	-0.034103	-0.061722	-0.13199	-0.067215	0.050278	-0.070648
-0.029526	0.040436	-0.048904	-0.063248	-0.014191	0.079422	0.12749	0.0016022	-0.033112	-0.0054932	-0.072098	-0.1445	-0.012131	0.020065	-0.0075531	-0.041733	-0.05661	-0.13481	-0.063934	0.023422	-0.058136
-0.018539	0.033875	-0.046158	-0.058365	-0.022659	0.086212	0.12428	0.0022125	-0.038986	0.0092316	-0.064621	-0.15221	0.0012207	0.032654	-0.0035858	-0.03685	-0.056534	-0.12756	-0.067902	0	-0.045853
-0.020142	0.027084	-0.053177	-0.053482	-0.031738	0.096283	0.12962	0.0070953	-0.041351	0.017929	-0.064392	-0.14313	0.010757	0.028076	-0.0028229	-0.021439	-0.055695	-0.12856	-0.074234	-0.002594	-0.045242
-0.019684	0.021591	-0.058289	-0.058289	-0.037994	0.10017	0.13657	-0.0010681	-0.03952	0.021896	-0.058899	-0.14122	0.018463	0.025558	-0.0054169	-0.012817	-0.047531	-0.13275	-0.077286	0.0060272	-0.04776
-0.012817	0.017929	-0.058594	-0.070419	-0.042114	0.093918	0.14427	-0.015106	-0.041428	0.014954	-0.045395	-0.14763	0.02861	0.02388	-0.0035858	-0.0068665	-0.046158	-0.13985	-0.07431	0.0077057	-0.057526
-0.0013733	0.022049	-0.066986	-0.073547	-0.050049	0.08812	0.14488	-0.016479	-0.043488	0.011673	-0.024338	-0.16037	0.026321	0.021286	-0.0041962	-0.012894	-0.051041	-0.1445	-0.079727	0.0051117	-0.057373
-0.003891	0.022278	-0.08316	-0.077744	-0.057983	0.089264	0.13939	-0.017929	-0.032272	0.017014	-0.017776	-0.15961	0.029602	0.025787	-0.00038147	-0.017395	-0.050049	-0.14481	-0.087814	0.0035858	-0.058289
-0.0055695	0.027847	-0.094757	-0.078583	-0.054321	0.08934	0.13664	-0.014877	-0.023346	0.017929	-0.017395	-0.1519	0.038757	0.025864	0.0017548	-0.0076294	-0.045547	-0.1358	-0.090714	0.010071	-0.06134
0.0022888	0.027695	-0.090332	-0.079498	-0.056839	0.095596	0.13245	-0.009613	-0.015564	0.012283	-0.013428	-0.13565	0.037003	0.030823	0.0068665	-0.0039673	-0.054855	-0.12337	-0.094223	0.024261	-0.068283
0.0076294	0.027542	-0.079956	-0.075302	-0.042648	0.10826	0.12825	0.0032043	-0.0074005	0.0051117	-0.014801	-0.14885	0.037766	0.034409	0.0029755	-0.0038147	-0.062332	-0.11848	-0.092773	0.036621	-0.079651
0.017395	0.031204	-0.072098	-0.071106	-0.032654	0.11528	0.12909	0.0054169	-0.020599	-0.00061035	-0.021133	-0.16365	0.04921	0.037079	-0.011368	-0.0014496	-0.073166	-0.10559	-0.090714	0.044098	-0.08522
0.021286	0.030136	-0.073242	-0.069046	-0.019836	0.11139	0.13451	0.0049591	-0.023499	-0.0074768	-0.026627	-0.15274	0.046158	0.044327	-0.018692	-0.0054932	-0.077591	-0.10811	-0.091248	0.032349	-0.084305
0.0025177	0.026169	-0.070953	-0.066452	-0.018768	0.095367	0.13481	0.00076294	-0.025406	-0.01564	-0.035553	-0.1432	0.037003	0.042801	-0.018921	-0.0090027	-0.077667	-0.11475	-0.086441	0.028915	-0.082092
-0.027847	0.030289	-0.067291	-0.064087	-0.014191	0.088882	0.12276	-0.011978	-0.020523	-0.025558	-0.045013	-0.13809	0.03067	0.042419	-0.022278	-0.01091	-0.074234	-0.11444	-0.08049	0.030518	-0.08194
-0.05188	0.038147	-0.062256	-0.070038	-0.0066376	0.076141	0.11742	-0.028076	-0.018463	-0.028992	-0.042114	-0.131	0.019989	0.031509	-0.037994	-0.0076294	-0.078888	-0.10651	-0.078888	0.039902	-0.081024
-0.06546	0.040665	-0.06012	-0.067749	-0.011063	0.065002	0.12123	-0.048904	-0.023346	-0.028687	-0.050125	-0.12802	0.014038	0.018921	-0.047607	0.0018311	-0.093613	-0.10323	-0.081329	0.053711	-0.075684
-0.072021	0.039978	-0.066147	-0.066147	-0.01091	0.049133	0.12123	-0.05661	-0.023575	-0.031586	-0.042953	-0.12894	0.0072479	0.01236	-0.043793	0.0085449	-0.096054	-0.10025	-0.077286	0.059052	-0.078583
-0.07164	0.041351	-0.070877	-0.063477	-0.0056458	0.047607	0.12772	-0.050507	-0.021667	-0.029755	-0.035706	-0.12131	-0.0062561	0.0103	-0.040436	0.004425	-0.09201	-0.096512	-0.073547	0.054321	-0.086975
-0.066681	0.043716	-0.087585	-0.059204	0.00068665	0.053101	0.12886	-0.032654	-0.022888	-0.016022	-0.031433	-0.12009	-0.011978	0.0097656	-0.03479	0.0037384	-0.090103	-0.09613	-0.058823	0.042572	-0.081177
-0.065536	0.040283	-0.11299	-0.051117	7.6294e-05	0.069656	0.12024	-0.032501	-0.023651	-0.013733	-0.028763	-0.12901	-0.014725	0.0077057	-0.027695	0.011139	-0.1001	-0.092239	-0.047302	0.03624	-0.072784
-0.063934	0.042343	-0.1461	-0.037155	-0.00022888	0.084686	0.12222	-0.030441	-0.031052	-0.019531	-0.024033	-0.1236	-0.018616	0.0098419	-0.031738	0.016403	-0.10872	-0.092392	-0.042419	0.033112	-0.073318
-0.06218	0.045471	-0.17456	-0.031052	-0.0026703	0.084457	0.11543	-0.018997	-0.035324	-0.028076	-0.019379	-0.13283	-0.020065	0.0074768	-0.024414	0.013733	-0.11116	-0.095978	-0.041428	0.020447	-0.07576
-0.045471	0.057144	-0.18715	-0.044327	-0.017853	0.072021	0.10941	-0.015793	-0.036774	-0.033112	-0.016022	-0.13138	-0.025864	-0.0085449	-0.021591	0.010529	-0.10704	-0.096664	-0.040894	0.012131	-0.078888
-0.031052	0.052567	-0.19226	-0.069122	-0.02861	0.059967	0.11253	-0.028992	-0.034409	-0.028229	-0.024033	-0.12726	-0.036545	-0.016479	-0.026093	0.00091553	-0.092163	-0.090179	-0.044556	0.012817	-0.072937
-0.029449	0.044022	-0.19325	-0.085526	-0.032425	0.052414	0.11055	-0.051804	-0.024261	-0.031586	-0.049133	-0.13626	-0.040665	-0.016174	-0.028229	-0.0087738	-0.082932	-0.094376	-0.050049	0.0088501	-0.070343
-0.033951	0.043716	-0.19753	-0.089722	-0.037689	0.052338	0.10994	-0.064621	-0.024567	-0.026093	-0.061646	-0.13023	-0.034866	-0.010834	-0.030518	-0.011597	-0.093689	-0.08667	-0.043869	0.0019836	-0.069427
-0.036163	0.044861	-0.18951	-0.081482	-0.056076	0.063477	0.11467	-0.085602	-0.021133	-0.021515	-0.073471	-0.13939	-0.039978	-0.0045013	-0.034027	-0.021439	-0.099487	-0.075607	-0.037842	0.0010681	-0.065994
-0.03212	0.041962	-0.17342	-0.083389	-0.052643	0.090103	0.12054	-0.088196	-0.02327	-0.023346	-0.081787	-0.14221	-0.034103	-0.0021362	-0.033188	-0.02182	-0.10063	-0.07164	-0.030289	0.0089264	-0.063171
-0.03891	0.046082	-0.16205	-0.096893	-0.053482	0.10063	0.12108	-0.089798	-0.025787	-0.024872	-0.075684	-0.14336	-0.022278	0.0051117	-0.029602	-0.018005	-0.10117	-0.079193	-0.031738	0.011978	-0.065613
-0.050125	0.038605	-0.15442	-0.10139	-0.048676	0.082779	0.12184	-0.098419	-0.029831	-0.034256	-0.073395	-0.13733	-0.030518	0.009613	-0.0354	-0.0093079	-0.099258	-0.080566	-0.038834	0.011978	-0.064545
-0.057068	0.035858	-0.15549	-0.093689	-0.046997	0.061417	0.13405	-0.093079	-0.034561	-0.041733	-0.073166	-0.14809	-0.030975	0.012589	-0.044708	-0.0074768	-0.10468	-0.083313	-0.04364	0.0013733	-0.053711
-0.061798	0.034103	-0.16144	-0.08461	-0.045624	0.046616	0.12962	-0.083237	-0.030212	-0.045013	-0.077057	-0.16258	-0.020142	0.02121	-0.052567	-0.008316	-0.10406	-0.082016	-0.049896	0.0043488	-0.051117
-0.058823	0.040436	-0.16251	-0.071945	-0.050049	0.030746	0.10834	-0.070801	-0.025253	-0.055237	-0.072937	-0.15381	-0.010834	0.03624	-0.05249	-0.005188	-0.090256	-0.073471	-0.039063	0.0061035	-0.057526
-0.055847	0.043335	-0.15648	-0.063248	-0.060043	0.030823	0.10216	-0.067978	-0.019073	-0.055084	-0.066757	-0.15144	-0.0045013	0.041046	-0.041656	-0.0039673	-0.078812	-0.07103	-0.031815	0.0067139	-0.069427
-0.055771	0.041199	-0.15282	-0.052643	-0.072403	0.033188	0.10178	-0.061264	-0.025253	-0.050354	-0.052032	-0.16762	-0.012054	0.034103	-0.034485	-0.011063	-0.073395	-0.06691	-0.02739	0.012436	-0.0737
-0.038528	0.047302	-0.14786	-0.046005	-0.078201	0.043716	0.10391	-0.04425	-0.02739	-0.043411	-0.04631	-0.16098	-0.014725	0.025177	-0.034103	-0.011292	-0.059357	-0.063934	-0.031281	0.011215	-0.067825
-0.02243	0.044861	-0.13084	-0.05188	-0.080414	0.05455	0.10345	-0.040665	-0.037231	-0.038452	-0.047226	-0.15724	-0.0095367	0.028915	-0.030441	-0.0103	-0.044937	-0.058975	-0.031433	0.017395	-0.071564
-0.030823	0.03212	-0.11688	-0.067902	-0.079117	0.059128	0.10918	-0.041504	-0.04837	-0.036697	-0.052872	-0.15976	0.00068665	0.035019	-0.030441	-0.018463	-0.039597	-0.056686	-0.029984	0.0086975	-0.07782
-0.044403	0.022736	-0.10612	-0.071869	-0.079269	0.052795	0.112	-0.026855	-0.047836	-0.028839	-0.049591	-0.16624	0.0096893	0.041885	-0.044632	-0.015259	-0.044327	-0.056076	-0.0354	-0.0030518	-0.087509
-0.042343	0.033112	-0.10277	-0.079117	-0.076675	0.05188	0.10216	-0.012894	-0.045013	-0.027695	-0.049667	-0.187	0.014267	0.057602	-0.046921	-0.014343	-0.042877	-0.049133	-0.037842	-0.013046	-0.094147
-0.043564	0.036545	-0.10452	-0.083313	-0.079651	0.070038	0.092392	0.0075531	-0.049667	-0.023422	-0.054016	-0.20218	0.018997	0.064011	-0.039063	-0.0096893	-0.041351	-0.049286	-0.038452	-0.024109	-0.099792
-0.034943	0.040512	-0.10498	-0.08461	-0.073166	0.075455	0.085449	0.024948	-0.057297	-0.013123	-0.058823	-0.19653	0.027466	0.065994	-0.038528	-0.0060272	-0.043335	-0.057144	-0.045547	-0.030365	-0.10544
-0.021973	0.045547	-0.10139	-0.081406	-0.060959	0.064545	0.077057	0.03006	-0.059357	-0.0098419	-0.058899	-0.18555	0.032043	0.068359	-0.051498	-0.0043488	-0.039368	-0.062485	-0.04837	-0.028381	-0.10513
-0.0088501	0.047684	-0.092468	-0.087814	-0.063934	0.048599	0.079803	0.037842	-0.060883	-0.016708	-0.052567	-0.17921	0.026474	0.063095	-0.06691	0.00022888	-0.033112	-0.06813	-0.044174	-0.02327	-0.099487
-0.013962	0.044098	-0.087509	-0.103	-0.069046	0.050201	0.073242	0.04631	-0.062332	-0.023727	-0.042191	-0.1635	0.016708	0.045471	-0.058136	0.0059509	-0.023499	-0.077362	-0.045395	-0.012894	-0.099182
-0.020294	0.044708	-0.078354	-0.10223	-0.069733	0.056763	0.068588	0.042725	-0.068741	-0.032578	-0.034332	-0.17464	-0.0019836	0.035248	-0.050201	0.00030518	-0.026016	-0.073471	-0.056992	0.0053406	-0.10704
-0.013275	0.042877	-0.061569	-0.094223	-0.071945	0.062408	0.077133	0.033112	-0.07225	-0.034637	-0.028839	-0.18082	-0.019455	0.026703	-0.04364	-0.0088501	-0.02655	-0.056992	-0.062637	0.018463	-0.10353
-0.0012207	0.040512	-0.039368	-0.09613	-0.068436	0.06752	0.080795	0.022125	-0.073166	-0.031815	-0.017471	-0.17021	-0.024872	0.028229	-0.041504	-0.024338	-0.031662	-0.050201	-0.062027	0.01236	-0.095062
0.0075531	0.042953	-0.030823	-0.10315	-0.060196	0.075302	0.08255	0.01297	-0.070572	-0.032959	-0.011978	-0.17303	-0.019989	0.033722	-0.038681	-0.029068	-0.040512	-0.048141	-0.064011	0.0026703	-0.095139
0.0026703	0.045471	-0.03952	-0.10933	-0.047073	0.089874	0.085449	-0.0031281	-0.064468	-0.028076	-0.018539	-0.17052	-0.016479	0.043716	-0.044556	-0.024643	-0.037918	-0.036926	-0.065613	-0.0016022	-0.097656
-0.010452	0.039673	-0.041046	-0.10513	-0.041656	0.098267	0.085449	-0.029068	-0.067596	-0.028152	-0.024109	-0.18188	-0.020752	0.049667	-0.034485	-0.028992	-0.034256	-0.024338	-0.067596	0.012207	-0.093384
-0.0064087	0.042572	-0.036163	-0.094223	-0.041962	0.091858	0.076523	-0.036469	-0.081863	-0.04364	-0.037384	-0.16731	-0.022736	0.047073	-0.03418	-0.023956	-0.035782	-0.033264	-0.064392	0.010986	-0.093079
0.0012207	0.04425	-0.044098	-0.08873	-0.045319	0.088043	0.067444	-0.049133	-0.085907	-0.056534	-0.035553	-0.15121	-0.027161	0.041962	-0.036926	-0.011597	-0.033035	-0.040894	-0.051651	0.020523	-0.093384
0.0072479	0.039597	-0.051346	-0.083694	-0.050201	0.083847	0.069122	-0.051193	-0.07637	-0.065765	-0.029449	-0.15465	-0.032654	0.035782	-0.043945	-0.0080872	-0.032501	-0.039444	-0.050125	0.027924	-0.091324
0.0045776	0.043564	-0.052414	-0.085983	-0.042267	0.089264	0.073318	-0.03334	-0.065994	-0.078278	-0.023346	-0.14992	-0.040588	0.032196	-0.04425	-0.0080872	-0.023956	-0.042725	-0.059814	0.029144	-0.087891
0.0042725	0.045547	-0.046539	-0.10078	-0.03334	0.096054	0.074387	-0.020828	-0.061798	-0.07843	-0.016251	-0.15251	-0.040131	0.034332	-0.05394	-0.010986	-0.021896	-0.039139	-0.05455	0.029068	-0.092621
0.0059509	0.048523	-0.035172	-0.10483	-0.033188	0.096588	0.066147	-0.026932	-0.069504	-0.082703	-0.018082	-0.15205	-0.030289	0.028152	-0.067749	-0.01152	-0.030365	-0.022659	-0.055008	0.030823	-0.10719
0.0080872	0.040894	-0.032883	-0.097427	-0.028305	0.085754	0.055771	-0.024414	-0.065613	-0.089645	-0.016174	-0.15923	-0.021973	0.023804	-0.064545	-0.01503	-0.029602	-0.0066376	-0.05722	0.026398	-0.11673
0.0041199	0.029449	-0.037613	-0.086212	-0.015945	0.084	0.053635	-0.028458	-0.066757	-0.082245	-0.011978	-0.16167	-0.012436	0.024643	-0.06134	-0.017242	-0.03006	-0.0052643	-0.06012	0.024338	-0.11925
-0.0013733	0.024185	-0.041656	-0.086975	-0.015717	0.081482	0.052567	-0.044479	-0.066528	-0.072479	-0.0091553	-0.16388	-0.002594	0.017929	-0.063477	-0.017624	-0.046234	-0.012589	-0.062485	0.028687	-0.1194
-0.01358	0.02243	-0.041122	-0.078201	0.00045776	0.085831	0.057449	-0.051346	-0.070572	-0.076675	-0.01442	-0.17891	0.0041962	0.0036621	-0.060425	-0.013733	-0.058899	-0.022049	-0.062866	0.029297	-0.11925
-0.030212	0.025558	-0.039673	-0.074997	0.0039673	0.086517	0.055237	-0.042877	-0.072174	-0.082169	-0.013657	-0.18166	0.015945	-0.0049591	-0.047836	-0.014038	-0.087128	-0.02594	-0.058289	0.012894	-0.12756
-0.032349	0.028458	-0.037766	-0.090179	0.0027466	0.07019	0.058823	-0.044022	-0.071182	-0.091629	-0.013351	-0.1828	0.017014	-0.0032043	-0.04425	-0.015717	-0.11292	-0.036316	-0.059738	-0.0061798	-0.12901
-0.030823	0.038452	-0.041656	-0.10071	0.015182	0.060425	0.05806	-0.056992	-0.075226	-0.1004	-0.011215	-0.18219	0.010681	-0.0018311	-0.043259	-0.0099945	-0.12337	-0.040054	-0.062943	-0.021744	-0.12337
-0.033112	0.044022	-0.050735	-0.1001	0.0037384	0.060501	0.049362	-0.077744	-0.065613	-0.10452	-0.014954	-0.18219	0.0023651	-0.0041962	-0.039749	-0.0015259	-0.13054	-0.035706	-0.060196	-0.019302	-0.11589
-0.036011	0.050507	-0.067291	-0.09552	-0.014114	0.059204	0.042953	-0.088196	-0.05394	-0.094986	-0.013504	-0.17937	-0.0067902	-0.0066376	-0.033875	0.006485	-0.12779	-0.029755	-0.05188	-0.012589	-0.10994
-0.040436	0.044632	-0.069733	-0.091629	-0.013809	0.061722	0.046082	-0.094681	-0.049362	-0.092239	-0.0089264	-0.19249	-0.0080872	-0.0063324	-0.02861	0.010834	-0.11711	-0.022354	-0.04776	-0.0090027	-0.11101
-0.044785	0.031891	-0.072708	-0.077209	-0.017624	0.062332	0.055161	-0.086594	-0.044556	-0.096054	0.00015259	-0.196	-0.0041962	0.00022888	-0.018692	0.016098	-0.10811	-0.014725	-0.051346	-0.0082397	-0.12573
-0.034714	0.026169	-0.069504	-0.084381	-0.020523	0.062027	0.059814	-0.082016	-0.055466	-0.094299	0.0074768	-0.19348	0.0011444	-0.00053406	-0.011063	0.022278	-0.10323	-0.01236	-0.052567	-0.012207	-0.13451
-0.016861	0.02739	-0.064697	-0.097046	-0.02121	0.067978	0.059052	-0.069733	-0.05722	-0.093079	0.0035095	-0.18967	0.0177	-0.0075531	-0.0050354	0.021591	-0.10223	-0.015793	-0.053253	-0.0050354	-0.1355
-0.015335	0.026245	-0.062332	-0.093994	-0.012436	0.080185	0.062332	-0.057068	-0.054703	-0.091095	-0.0047302	-0.18654	0.027161	-0.0080872	-0.0024414	0.027237	-0.1017	-0.019455	-0.051041	0.006485	-0.12894
-0.018616	0.031586	-0.059738	-0.092621	-0.016632	0.0737	0.065155	-0.053329	-0.057526	-0.090103	-0.0013733	-0.18944	0.028	-0.010376	0.0057983	0.037079	-0.098495	-0.017242	-0.049057	0.0097656	-0.1207
-0.018234	0.030212	-0.054321	-0.095139	-0.019608	0.071487	0.059967	-0.054092	-0.064697	-0.075684	0.013199	-0.18341	0.027695	-0.012741	0.010376	0.039978	-0.088882	-0.0088501	-0.054474	0.0092316	-0.112
-0.021515	0.025024	-0.058289	-0.096893	-0.025253	0.070877	0.060577	-0.050659	-0.070419	-0.067368	0.018539	-0.18791	0.029449	-0.021591	0.020294	0.040283	-0.072174	-0.0093079	-0.060043	0.0072479	-0.10582
-0.0099182	0.019913	-0.06424	-0.092926	-0.034332	0.070343	0.068665	-0.036316	-0.071411	-0.068283	0.0048828	-0.18005	0.034637	-0.035934	0.023117	0.03334	-0.080872	-0.012512	-0.055161	0.0074768	-0.10849
0.00045776	0.016098	-0.064316	-0.088654	-0.049286	0.0737	0.079956	-0.02388	-0.055695	-0.069046	-0.010071	-0.17586	0.045166	-0.052567	0.02121	0.022278	-0.090408	-0.014877	-0.054932	0.014725	-0.11787
0.0097656	0.016632	-0.062943	-0.082703	-0.062256	0.089645	0.088577	-0.025482	-0.050201	-0.063095	-0.022888	-0.19112	0.050125	-0.052567	0.015869	0.019379	-0.090866	-0.011597	-0.058517	0.016556	-0.12428
0.0094604	0.022964	-0.057068	-0.078506	-0.063934	0.10757	0.095215	-0.024185	-0.051956	-0.050354	-0.033798	-0.19333	0.050201	-0.043564	0.013809	0.023575	-0.080338	-0.0054169	-0.06691	0.011597	-0.12367
0.0050354	0.030975	-0.055771	-0.087357	-0.059357	0.1136	0.086441	-0.015717	-0.063858	-0.040588	-0.039749	-0.18036	0.045624	-0.030823	0.010834	0.029984	-0.077896	-0.0048065	-0.079575	0.01236	-0.12726
0.0074768	0.029373	-0.05928	-0.084686	-0.057602	0.10681	0.073318	-0.021515	-0.064163	-0.023499	-0.039673	-0.16815	0.045242	-0.027466	0.0035858	0.027542	-0.070953	-0.0045013	-0.085526	0.016022	-0.12772
0.007782	0.025406	-0.061951	-0.084305	-0.048828	0.099564	0.069199	-0.018158	-0.060043	-0.018845	-0.051346	-0.17235	0.047913	-0.013733	-0.001297	0.026627	-0.064926	-0.0019073	-0.076828	0.022125	-0.12688
0.00076294	0.015869	-0.067596	-0.081863	-0.059052	0.088043	0.073776	-0.012894	-0.059052	-0.018311	-0.062408	-0.17822	0.04982	0.0052643	-0.0045013	0.019531	-0.062714	-0.00061035	-0.071793	0.034637	-0.12672
-0.0038147	0.013657	-0.071106	-0.074081	-0.065079	0.0634	0.075836	-0.016098	-0.057449	-0.018616	-0.060043	-0.17776	0.043411	0.011597	-0.00076294	0.0093079	-0.06218	0.0046539	-0.069427	0.04631	-0.12238
-0.0086975	0.012283	-0.070343	-0.088043	-0.059738	0.056381	0.084	-0.019913	-0.046921	-0.013733	-0.056458	-0.16777	0.031128	0.004425	0.0054169	0.005722	-0.057678	0.0046539	-0.072021	0.03685	-0.11154
-0.012283	0.02037	-0.079651	-0.10414	-0.057144	0.040207	0.08812	-0.024338	-0.038223	-7.6294e-05	-0.055389	-0.17731	0.024033	0.00061035	-0.0014496	-0.015488	-0.068817	0.00030518	-0.060654	0.027008	-0.10742
-0.0066376	0.017014	-0.083618	-0.10109	-0.063629	0.033951	0.080948	-0.021286	-0.038147	0.013962	-0.052872	-0.16197	0.023651	0.0058746	-0.0094604	-0.044327	-0.080032	-0.0090027	-0.044937	0.021133	-0.10254
-0.0098419	0.0177	-0.080414	-0.095978	-0.059204	0.040894	0.081329	-0.029144	-0.038681	0.011215	-0.052719	-0.16357	0.023117	0.0056458	0.00030518	-0.059738	-0.080261	-0.007019	-0.041199	0.013275	-0.10529
-0.01915	0.020752	-0.074997	-0.091858	-0.05806	0.040665	0.074539	-0.032959	-0.04776	-0.0035858	-0.051117	-0.16594	0.021439	0.0072479	0.0016022	-0.06485	-0.077133	0.0018311	-0.047684	0.010757	-0.1136
-0.026703	0.016479	-0.077362	-0.088501	-0.042801	0.048218	0.068207	-0.023651	-0.055771	-0.0080109	-0.054398	-0.16701	0.030975	0.0060272	-0.0093079	-0.055237	-0.076523	0.0058746	-0.048218	0.020905	-0.11917
-0.029602	0.015793	-0.081253	-0.090027	-0.029526	0.055695	0.069733	-0.016785	-0.056305	-0.0085449	-0.053864	-0.1712	0.041809	0.0019073	-0.020599	-0.04097	-0.080566	0.023804	-0.047302	0.015869	-0.12001
-0.032806	0.01358	-0.080338	-0.087814	-0.033264	0.058365	0.07515	-0.014191	-0.051498	-0.0048828	-0.05127	-0.19089	0.046387	-0.015411	-0.018692	-0.03418	-0.089951	0.039825	-0.042038	0.0083923	-0.12146
-0.036392	0.016785	-0.081863	-0.08194	-0.034943	0.062332	0.075226	-0.016327	-0.041199	0.0042725	-0.052032	-0.19753	0.057449	-0.025406	-0.013275	-0.031433	-0.08667	0.036392	-0.042267	0.0062561	-0.11482
-0.040894	0.019302	-0.078201	-0.07164	-0.049438	0.069427	0.068512	-0.021515	-0.033951	0.009079	-0.04837	-0.19798	0.061874	-0.031662	-0.016403	-0.023346	-0.074997	0.028687	-0.049744	0.011063	-0.10612
-0.051651	0.022812	-0.066376	-0.068512	-0.061188	0.079803	0.067596	-0.01503	-0.035095	0.015411	-0.033646	-0.21339	0.066452	-0.028687	-0.026474	-0.016479	-0.062408	0.032654	-0.051346	0.020676	-0.10071
-0.056381	0.026474	-0.059128	-0.076065	-0.066757	0.084915	0.075912	-0.013962	-0.029984	0.014114	-0.028534	-0.23254	0.067368	-0.024033	-0.032349	-0.017166	-0.069199	0.0383	-0.052719	0.028687	-0.10414
-0.048065	0.020294	-0.057144	-0.073166	-0.074158	0.073242	0.082169	-0.0073242	-0.017014	0.018997	-0.024796	-0.23918	0.062103	-0.029907	-0.028	-0.02739	-0.062637	0.04837	-0.05806	0.03212	-0.1046
-0.043869	0.012054	-0.064316	-0.069656	-0.064774	0.059891	0.076599	0.0012207	-0.017319	0.022125	-0.015106	-0.24216	0.061798	-0.03891	-0.029221	-0.029526	-0.066071	0.05394	-0.050049	0.035706	-0.10635
-0.047226	0.0065613	-0.058746	-0.078735	-0.052872	0.062103	0.079117	0.0040436	-0.0083923	0.024033	-0.014801	-0.24483	0.04303	-0.035019	-0.028839	-0.021591	-0.072632	0.04776	-0.03624	0.027237	-0.10345
-0.045242	0.0030518	-0.059204	-0.08522	-0.04425	0.063553	0.081177	-7.6294e-05	-0.0063324	0.020294	-0.030899	-0.25414	0.035248	-0.031204	-0.027771	-0.023575	-0.06279	0.043259	-0.031586	0.019531	-0.095596
-0.049591	0.0059509	-0.067139	-0.085907	-0.046616	0.074005	0.081024	-0.0073242	-0.015717	0.010223	-0.050125	-0.24986	0.046082	-0.030289	-0.029831	-0.02594	-0.052338	0.045624	-0.031891	0.017395	-0.084991
-0.055313	-0.0070953	-0.063477	-0.087738	-0.035553	0.082855	0.081329	-0.013351	-0.025024	0.0049591	-0.06073	-0.24017	0.049438	-0.021667	-0.025787	-0.033035	-0.042267	0.044708	-0.034256	0.011902	-0.081863
-0.055008	-0.016098	-0.048981	-0.080185	-0.021744	0.074692	0.082397	-0.0013733	-0.031357	0.00061035	-0.064621	-0.22903	0.052414	-0.014191	-0.023193	-0.04158	-0.038834	0.047607	-0.030899	0.014877	-0.076065
-0.051651	-0.020599	-0.035019	-0.066757	-0.027084	0.070496	0.092239	0.017014	-0.038834	-0.001297	-0.058289	-0.23888	0.045319	-0.0076294	-0.02655	-0.05127	-0.038376	0.042725	-0.034866	0.026169	-0.067596
-0.04425	-0.022812	-0.035706	-0.065613	-0.030441	0.065765	0.091858	0.022278	-0.037613	-0.003891	-0.054321	-0.2417	0.043869	-0.0072479	-0.020142	-0.058136	-0.034485	0.024719	-0.037155	0.030746	-0.055847
-0.034332	-0.02533	-0.051651	-0.067825	-0.028915	0.074387	0.089493	0.018311	-0.027618	-0.0177	-0.04509	-0.23766	0.047379	-0.0045776	-0.028	-0.053787	-0.032959	0.012054	-0.029831	0.034866	-0.052185
-0.02449	-0.020447	-0.074005	-0.072556	-0.021744	0.09552	0.092239	0.024185	-0.018158	-0.034637	-0.039749	-0.2356	0.041199	0.0020599	-0.036087	-0.049667	-0.029984	0.0054932	-0.028305	0.033188	-0.057602
-0.024643	-0.014114	-0.085754	-0.078354	-0.013046	0.10239	0.08316	0.03746	-0.033417	-0.037613	-0.049362	-0.22362	0.043869	0.010529	-0.027084	-0.04364	-0.028534	0.001297	-0.032043	0.016708	-0.062103
-0.031052	-0.013123	-0.085983	-0.084305	-0.01091	0.084686	0.082245	0.055389	-0.046997	-0.037231	-0.053253	-0.22041	0.048294	0.014038	-0.022812	-0.041122	-0.022354	-0.0036621	-0.033264	0.0057983	-0.06218
-0.038223	-0.014267	-0.087357	-0.089798	-0.011139	0.056839	0.079803	0.055695	-0.039215	-0.037766	-0.046921	-0.21965	0.043793	0.013657	-0.024643	-0.03746	-0.021057	-0.0020599	-0.031586	-0.0018311	-0.062027
-0.03952	-0.011292	-0.071716	-0.098038	-0.0089264	0.046768	0.07988	0.04364	-0.03891	-0.047226	-0.047455	-0.215	0.037842	0.0095367	-0.031891	-0.027542	-0.026321	-0.010757	-0.038223	-0.0067139	-0.078278
-0.032349	-0.0068665	-0.066833	-0.091629	-0.0103	0.051117	0.08049	0.041809	-0.040512	-0.046616	-0.055008	-0.21217	0.040512	0.014343	-0.038834	-0.025558	-0.019073	-0.014725	-0.049896	-0.0032806	-0.086899
-0.031586	-0.007782	-0.070648	-0.097504	-0.012131	0.059967	0.080414	0.056686	-0.038071	-0.0383	-0.054092	-0.21523	0.042343	0.017242	-0.048294	-0.023727	-0.012817	-0.010452	-0.058746	-0.0089264	-0.08049
-0.035095	-0.0095367	-0.069809	-0.095444	-0.016174	0.060883	0.089722	0.062943	-0.040817	-0.028687	-0.05867	-0.21393	0.044861	0.020905	-0.056915	-0.016174	-0.011444	-0.015335	-0.062485	-0.0032043	-0.071869
-0.029831	-0.011749	-0.058823	-0.088806	-0.028381	0.059052	0.10109	0.054169	-0.044022	-0.02327	-0.060577	-0.20973	0.045319	0.027084	-0.058594	-0.0076294	-0.011749	-0.019913	-0.05928	-0.0061798	-0.06134
-0.022583	-0.017548	-0.04364	-0.09346	-0.042038	0.068817	0.10536	0.050201	-0.039139	-0.016861	-0.053329	-0.21194	0.055618	0.032272	-0.057449	-0.0024414	-0.0081635	-0.024567	-0.046616	-0.005188	-0.052109
-0.014114	-0.020294	-0.044632	-0.10246	-0.031967	0.077286	0.1004	0.053864	-0.026169	-0.010757	-0.040817	-0.20805	0.054169	0.029297	-0.066299	0.0027466	-0.003891	-0.024414	-0.035248	-0.0038147	-0.048904
-0.0061035	-0.01503	-0.045166	-0.1004	-0.029831	0.08316	0.10445	0.062408	-0.014114	-0.011215	-0.030823	-0.20302	0.055313	0.031204	-0.072021	0.011444	0.0093842	-0.031128	-0.020676	0.0041199	-0.048294
0.0037384	-0.0067902	-0.042267	-0.081482	-0.027084	0.076065	0.10162	0.059204	-0.015793	-0.011215	-0.022354	-0.20882	0.049286	0.033722	-0.060959	0.0038147	0.022736	-0.032654	-0.021057	-0.0019073	-0.046921
0.0057983	-0.0041199	-0.035477	-0.065689	-0.01564	0.062561	0.092392	0.037918	-0.015869	-0.0055695	-0.017624	-0.21606	0.05043	0.023346	-0.051422	-0.0062561	0.027466	-0.028839	-0.026398	-0.018616	-0.053482
-0.0056458	-0.013733	-0.037537	-0.063553	-0.011749	0.05127	0.089111	0.037384	-0.015717	0.0022125	-0.029221	-0.21782	0.05188	0.01358	-0.052567	-0.0080109	0.031662	-0.026321	-0.038376	-0.031967	-0.057297
-0.0069427	-0.024643	-0.029907	-0.057983	-0.032501	0.037079	0.091629	0.043106	-0.010529	0.0042725	-0.033875	-0.20805	0.042496	0.013809	-0.050583	-0.0098419	0.031891	-0.021591	-0.045624	-0.049057	-0.064621
-0.001297	-0.030975	-0.015259	-0.060959	-0.039368	0.03273	0.099869	0.038681	0.0056458	0.0014496	-0.040817	-0.2047	0.035095	0.02182	-0.04837	-0.01442	0.028076	-0.0089264	-0.052261	-0.056381	-0.062408
0.0025177	-0.028534	-0.013733	-0.052872	-0.044174	0.03685	0.10391	0.043182	0.020599	0.0018311	-0.048676	-0.2063	0.035324	0.029373	-0.050354	-0.011673	0.033417	0.00091553	-0.066452	-0.057602	-0.058746
-0.0022125	-0.020828	-0.014038	-0.045547	-0.038071	0.047379	0.10475	0.042801	0.020523	0.0071716	-0.0457	-0.21393	0.037994	0.027771	-0.049744	-0.0084686	0.045776	-0.00068665	-0.070724	-0.057373	-0.071869
-0.00053406	-0.020142	-0.015335	-0.036392	-0.046539	0.042343	0.10551	0.048141	0.0065613	0.0039673	-0.048218	-0.21072	0.041351	0.027847	-0.046539	-0.0096893	0.051498	0.0040436	-0.065689	-0.058899	-0.081482
0.0056458	-0.02182	-0.0061035	-0.033417	-0.058746	0.040131	0.099945	0.057907	-0.010452	0.0041199	-0.057068	-0.20645	0.047455	0.020752	-0.045471	-0.012283	0.050201	0.0061798	-0.056686	-0.06073	-0.085526
0.013046	-0.025024	0.00015259	-0.039063	-0.057068	0.039597	0.096207	0.060654	-0.017929	0.0056458	-0.066071	-0.20325	0.05188	0.020905	-0.046539	-0.0074768	0.057907	-0.0074005	-0.052109	-0.063019	-0.09201
0.011597	-0.018387	0.0057983	-0.057068	-0.063019	0.045013	0.097198	0.056229	-0.026855	0.023117	-0.055313	-0.20218	0.054398	0.018005	-0.053253	0.0020599	0.067444	-0.02533	-0.051193	-0.064087	-0.088043
0.010986	-0.0034332	0.0103	-0.069427	-0.068512	0.048981	0.094681	0.052948	-0.029526	0.028763	-0.050278	-0.2005	0.05928	0.014877	-0.050125	0.0046539	0.066833	-0.046005	-0.05722	-0.059509	-0.080414
0.0081635	0.0024414	0.014801	-0.067444	-0.076065	0.051575	0.089798	0.051727	-0.015411	0.024719	-0.051422	-0.20576	0.063095	0.013351	-0.05394	0.0046539	0.068741	-0.063553	-0.056229	-0.060806	-0.07843
0.0014496	0.0069427	0.0099182	-0.061035	-0.063248	0.05722	0.093384	0.061493	-0.011749	0.018921	-0.056534	-0.21164	0.061035	0.0074005	-0.057678	0.0097656	0.065765	-0.070953	-0.056686	-0.060959	-0.075455
-0.015564	0.014191	0.0084686	-0.041046	-0.052185	0.055466	0.10254	0.064392	-0.01236	0.0080872	-0.059357	-0.21538	0.066147	0.0067139	-0.059967	0.0093079	0.058823	-0.064697	-0.063019	-0.054169	-0.073547
-0.019379	0.0085449	0.0048828	-0.027237	-0.041122	0.048599	0.10498	0.068893	-0.0046539	0.0032806	-0.044937	-0.21973	0.067062	0.0083923	-0.067368	0.012131	0.059509	-0.063248	-0.060883	-0.045853	-0.070038
-0.019608	0.0048065	-0.021515	-0.01152	-0.030441	0.046539	0.10201	0.068512	0.013885	0.0061798	-0.034256	-0.21339	0.075226	0.0064087	-0.066376	0.01358	0.062027	-0.051575	-0.056915	-0.041199	-0.0634
-0.020599	0.005722	-0.053177	-0.012131	-0.031815	0.048599	0.095215	0.068054	0.030441	0.019836	-0.03212	-0.20599	0.092392	0.01297	-0.080109	0.0057983	0.066376	-0.042953	-0.053482	-0.034637	-0.061722
-0.015869	0.0050354	-0.055923	-0.017776	-0.030365	0.04364	0.086746	0.081406	0.029297	0.020447	-0.026627	-0.20149	0.099335	0.015869	-0.086441	0.0054932	0.065689	-0.0383	-0.053177	-0.03067	-0.072479
-0.011139	0.0045776	-0.049973	-0.031204	-0.029831	0.033112	0.075378	0.093765	0.019073	0.012665	-0.028152	-0.19592	0.097427	0.01915	-0.082855	0.012207	0.059586	-0.033569	-0.051498	-0.035172	-0.077591
-0.014877	0.00015259	-0.049362	-0.050659	-0.023193	0.024643	0.064621	0.092392	0.017014	0.012436	-0.024719	-0.19882	0.090714	0.015182	-0.07988	0.018005	0.04921	-0.040588	-0.049591	-0.039444	-0.081558
-0.015106	-0.0099945	-0.053329	-0.056229	-0.019608	0.025101	0.054703	0.085526	0.018005	0.010834	-0.012894	-0.196	0.091095	0.018387	-0.069504	0.019073	0.041428	-0.052032	-0.052261	-0.032806	-0.085297
-0.014725	-0.019989	-0.05806	-0.066452	-0.0076294	0.017471	0.051041	0.091705	0.013809	0.017548	-0.0078583	-0.19379	0.093765	0.020294	-0.058975	0.016327	0.040817	-0.050278	-0.041733	-0.033264	-0.090027
-0.012741	-0.027542	-0.065384	-0.078049	-0.00061035	0.018463	0.055161	0.10025	0.0038147	0.019455	-0.01152	-0.19531	0.09285	0.016708	-0.047989	0.011749	0.042114	-0.047989	-0.038071	-0.034027	-0.077362
-0.018005	-0.026169	-0.069733	-0.0811	0.0050354	0.038528	0.060883	0.1152	-0.020752	0.02182	-0.028381	-0.19333	0.090332	0.014114	-0.037918	0.019455	0.032883	-0.039978	-0.032806	-0.03685	-0.064545
-0.024872	-0.02449	-0.069656	-0.083084	0.0068665	0.055008	0.060043	0.12207	-0.029831	0.024033	-0.042343	-0.19287	0.086136	0.0083923	-0.031586	0.023727	0.038223	-0.035629	-0.032883	-0.036926	-0.044327
-0.02327	-0.023956	-0.059586	-0.087051	0.010757	0.044861	0.055695	0.11429	-0.020294	0.028229	-0.045242	-0.18356	0.080338	-0.0047302	-0.02861	0.024567	0.038147	-0.030823	-0.035934	-0.02861	-0.037003
-0.022125	-0.022278	-0.063629	-0.094223	0.0041199	0.032654	0.070419	0.092239	-0.016403	0.027618	-0.043564	-0.1857	0.080872	-0.012207	-0.035706	0.032654	0.022354	-0.023727	-0.039978	-0.017319	-0.041199
-0.02121	-0.019455	-0.074768	-0.094528	0.00099182	0.03334	0.083618	0.071487	-0.017929	0.029907	-0.04509	-0.19051	0.08461	-0.015793	-0.038834	0.040817	0.020065	-0.016251	-0.043259	-0.0081635	-0.048447
-0.012741	-0.020828	-0.07309	-0.093765	0.00045776	0.03746	0.082245	0.069809	-0.013428	0.035248	-0.048828	-0.1918	0.081482	-0.01709	-0.038681	0.04303	0.025558	-0.014572	-0.038681	-0.0035095	-0.042114
-0.0035095	-0.020142	-0.071335	-0.096359	0.014496	0.040436	0.084839	0.074921	-0.0073242	0.041656	-0.04982	-0.18547	0.083389	-0.019073	-0.029907	0.038834	0.026093	-0.019913	-0.024414	0.00076294	-0.036774
-0.0026703	-0.013428	-0.065613	-0.092621	0.0079346	0.045471	0.0811	0.08873	-0.007782	0.041962	-0.056839	-0.19424	0.088882	-0.021744	-0.028839	0.031586	0.015869	-0.013504	-0.010834	0.00076294	-0.035324
-0.010452	-0.0051117	-0.057526	-0.091095	0.010605	0.046997	0.086212	0.089493	-0.010681	0.033875	-0.054016	-0.20561	0.0914	-0.026245	-0.054016	0.02182	0.0041199	-0.0054169	-0.010986	0.0011444	-0.037231
-0.025635	-0.0037384	-0.059509	-0.086975	0.00022888	0.054016	0.09285	0.085068	-0.015411	0.02594	-0.054855	-0.19348	0.089035	-0.02533	-0.073624	0.022202	0.0071716	-0.010681	-0.0093842	-0.010834	-0.040817
-0.044556	-0.017471	-0.066147	-0.083466	-0.0041199	0.060272	0.097733	0.081482	-0.016479	0.02449	-0.050888	-0.18265	0.077744	-0.025101	-0.082397	0.024872	0.011444	-0.014572	-0.00076294	-0.022964	-0.046158
-0.051651	-0.035629	-0.061417	-0.073166	-0.0021362	0.062485	0.094833	0.078964	-0.018463	0.029755	-0.046692	-0.17891	0.068741	-0.032806	-0.075302	0.024643	0.010681	-0.019989	0.019302	-0.037079	-0.054703
-0.052719	-0.057373	-0.053406	-0.065231	-0.0048065	0.051956	0.083008	0.069962	-0.01442	0.019989	-0.048599	-0.17761	0.07515	-0.033417	-0.075073	0.031281	0.010452	-0.015411	0.031128	-0.052719	-0.071869
-0.056152	-0.077667	-0.052948	-0.064545	-0.019684	0.03067	0.076523	0.070648	-0.014954	0.016403	-0.0457	-0.18494	0.077591	-0.027008	-0.067596	0.043793	0.0073242	-0.015793	0.032578	-0.063095	-0.079727
[truncated: 2,029 more rows]
