# Supplementary material for: Delayed evoked potentials in zebra finch (Taeniopygia guttata) under midazolam-butorphanol-isoflurane anesthesia
Source: PeerJ. 2019 Oct 24;7:e7937. doi: 10.7717/peerj.7937 (PMC6815651; doi:10.7717/peerj.7937)
Supplement: Supplemental Information 6 [file peerj-07-7937-s006.zip › RawData_B1toB8/LFPB2.csv]

0.02861	-0.1181	0.088094	-0.082906	-0.050354	-0.016378	-0.13662	0.052694	-0.01414	-0.027059	-0.014445	0.04303	0.15472	0.018005	-0.1771	0.0036621	0.072123	0.22888	0.027059	0.092468
0.026321	-0.11894	0.086466	-0.07782	-0.051982	-0.015564	-0.13702	0.052694	-0.014445	-0.027059	-0.014852	0.045675	0.1534	0.015869	-0.1766	0.0067139	0.067851	0.22868	0.024923	0.093079
0.029526	-0.11803	0.084025	-0.075277	-0.049438	-0.015462	-0.13204	0.053202	-0.012207	-0.026245	-0.01414	0.046183	0.15167	0.018005	-0.17446	0.0076294	0.068563	0.23214	0.019328	0.092061
0.033493	-0.1178	0.088603	-0.078227	-0.05422	-0.016886	-0.13458	0.053202	-0.01241	-0.026042	-0.01475	0.043945	0.15249	0.018514	-0.17253	0.0037638	0.068766	0.2299	0.021667	0.095317
0.033035	-0.11856	0.085856	-0.08077	-0.055949	-0.015157	-0.13682	0.055033	-0.012004	-0.024211	-0.01414	0.042114	0.14882	0.015462	-0.17324	0.0030518	0.070903	0.2361	0.019531	0.094096
0.02533	-0.11688	0.081991	-0.079142	-0.051168	-0.013631	-0.13601	0.050659	-0.0096639	-0.024516	-0.012817	0.043335	0.14872	0.017904	-0.17212	0.0066121	0.074158	0.23773	0.017598	0.091858
0.024567	-0.11971	0.086161	-0.082499	-0.048523	-0.017293	-0.13845	0.049133	-0.010885	-0.024923	-0.015157	0.044657	0.14882	0.02065	-0.17446	0.0083415	0.069275	0.23326	0.016581	0.094096
0.028458	-0.12238	0.087992	-0.078837	-0.044963	-0.016174	-0.13774	0.052083	-0.010885	-0.025228	-0.015869	0.046794	0.14425	0.017802	-0.1767	0.0073242	0.067037	0.23417	0.02004	0.094096
0.030823	-0.11963	0.085958	-0.077413	-0.046997	-0.014038	-0.13865	0.055542	-0.006307	-0.023804	-0.016886	0.047811	0.14699	0.017192	-0.17161	0.0091553	0.072428	0.23722	0.020447	0.091349
0.029602	-0.12436	0.084839	-0.076803	-0.046997	-0.010478	-0.13672	0.055237	-0.0056966	-0.019735	-0.016378	0.045776	0.14659	0.021769	-0.17059	0.012207	0.072225	0.23824	0.019735	0.089518
0.029831	-0.12283	0.086161	-0.075887	-0.042216	-0.016073	-0.13743	0.05544	-0.0093587	-0.022278	-0.016581	0.045369	0.15177	0.02299	-0.17487	0.0079346	0.071106	0.23783	0.022176	0.085856
0.026627	-0.12337	0.084229	-0.076192	-0.044047	-0.014954	-0.1355	0.052389	-0.0099691	-0.021566	-0.015971	0.044657	0.15035	0.015869	-0.1769	0.0086466	0.070394	0.2416	0.025126	0.086161
0.023041	-0.12253	0.088196	-0.077209	-0.046895	-0.016276	-0.13367	0.052999	-0.0080363	-0.021464	-0.016378	0.045573	0.15564	0.016276	-0.17609	0.0073242	0.06724	0.24282	0.018107	0.087891
0.023727	-0.12314	0.085653	-0.080261	-0.047099	-0.015157	-0.13743	0.053609	-0.010173	-0.022786	-0.016683	0.044759	0.15381	0.018819	-0.17415	0.010478	0.067647	0.23956	0.017802	0.086263
0.02533	-0.12337	0.086568	-0.078328	-0.045369	-0.013428	-0.13713	0.054016	-0.011292	-0.027771	-0.013529	0.041606	0.15188	0.019938	-0.17273	0.0093587	0.068258	0.23763	0.022888	0.086975
0.027084	-0.12032	0.082804	-0.081685	-0.045471	-0.013733	-0.13499	0.054525	-0.010885	-0.028687	-0.012309	0.039164	0.15004	0.017802	-0.1712	0.0043742	0.070394	0.23671	0.024109	0.084025
0.026474	-0.11971	0.088298	-0.078837	-0.046997	-0.018107	-0.13326	0.057271	-0.010071	-0.026245	-0.013326	0.035502	0.15066	0.018209	-0.17375	-0.0017293	0.065409	0.23946	0.025635	0.078634
0.02594	-0.12314	0.085144	-0.074361	-0.042826	-0.019633	-0.13326	0.057983	-0.0095622	-0.024923	-0.016581	0.03713	0.15076	0.021057	-0.17792	0.00061035	0.063375	0.23763	0.022278	0.079651
0.02327	-0.12314	0.088501	-0.074768	-0.042725	-0.014445	-0.1358	0.053914	-0.011292	-0.0295	-0.014343	0.040995	0.14933	0.021261	-0.17893	0.0059001	0.06429	0.2415	0.019226	0.082906
0.021362	-0.12016	0.085144	-0.077209	-0.047506	-0.012004	-0.13631	0.050049	-0.0090535	-0.026042	-0.016988	0.041707	0.15086	0.021464	-0.17436	0.0048828	0.065104	0.23641	0.019938	0.087382
0.025711	-0.12001	0.08433	-0.077209	-0.048218	-0.014445	-0.13336	0.051778	-0.010173	-0.024211	-0.020345	0.040283	0.14598	0.020243	-0.17476	0.0033569	0.063782	0.23733	0.017395	0.086263
0.025177	-0.12337	0.083618	-0.076294	-0.04893	-0.018311	-0.13306	0.052897	-0.010274	-0.02655	-0.020752	0.040487	0.14445	0.018921	-0.17741	-0.00295	0.067342	0.24668	0.018921	0.08372
0.022125	-0.12062	0.080566	-0.074463	-0.046387	-0.020243	-0.1356	0.052897	-0.012614	-0.027059	-0.020854	0.042725	0.14608	0.019023	-0.17507	0.0028483	0.066935	0.24831	0.021261	0.078532
0.023804	-0.12115	0.084229	-0.073344	-0.043742	-0.016378	-0.13133	0.057882	-0.010173	-0.02828	-0.018616	0.044149	0.14984	0.019735	-0.17568	0.00030518	0.067139	0.24628	0.023295	0.080973
0.024567	-0.12085	0.085449	-0.072021	-0.043132	-0.012512	-0.13112	0.056051	-0.0080363	-0.026245	-0.01475	0.042826	0.15096	0.019328	-0.17375	0.0036621	0.069071	0.24801	0.021159	0.077413
0.020142	-0.11757	0.082703	-0.070292	-0.044556	-0.015259	-0.13418	0.056356	-0.0098674	-0.023397	-0.012614	0.041911	0.15147	0.021871	-0.17792	0.00010173	0.069478	0.25208	0.023397	0.074056
0.020981	-0.11604	0.08311	-0.074056	-0.045776	-0.014547	-0.13723	0.055237	-0.0087484	-0.02533	-0.015462	0.045064	0.1476	0.022074	-0.18677	-0.0015259	0.069478	0.25055	0.018107	0.072835
0.022659	-0.11665	0.085551	-0.075277	-0.048625	-0.010173	-0.13275	0.056966	-0.012919	-0.025228	-0.014648	0.048421	0.14425	0.0236	-0.18697	-0.0024414	0.065816	0.24994	0.018209	0.072428
0.02327	-0.121	0.089315	-0.074768	-0.046387	-0.0085449	-0.13285	0.056458	-0.011393	-0.0236	-0.014954	0.044352	0.14669	0.023804	-0.18066	-0.00061035	0.066427	0.25248	0.019633	0.069275
0.018768	-0.11978	0.086263	-0.078939	-0.047201	-0.0061035	-0.13702	0.055949	-0.009257	-0.018921	-0.017802	0.03835	0.15004	0.022583	-0.17415	0.0030518	0.066223	0.25106	0.019328	0.069173
0.018311	-0.12123	0.087179	-0.079651	-0.048116	-0.009257	-0.13621	0.051473	-0.0084432	-0.019836	-0.019938	0.041504	0.15004	0.021769	-0.17517	0.0008138	0.065613	0.25564	0.021667	0.072327
0.021057	-0.11993	0.083313	-0.074463	-0.048319	-0.012105	-0.13275	0.049947	-0.0080363	-0.02238	-0.016988	0.038249	0.15564	0.023499	-0.17771	-0.00071208	0.064494	0.25309	0.022685	0.074768
0.021744	-0.11917	0.083313	-0.075785	-0.045369	-0.016276	-0.13346	0.053609	-0.0073242	-0.021667	-0.016988	0.039266	0.1535	0.019735	-0.17914	-0.0008138	0.062154	0.25543	0.020243	0.07253
0.018387	-0.11795	0.083822	-0.076294	-0.045471	-0.016785	-0.13458	0.050354	-0.0044759	-0.023804	-0.018616	0.042826	0.15381	0.026143	-0.18026	0.00071208	0.068054	0.25665	0.02004	0.073853
0.020294	-0.11841	0.079854	-0.075277	-0.046794	-0.013835	-0.13438	0.042725	-0.0086466	-0.023905	-0.014242	0.04303	0.15035	0.022278	-0.17955	0.001119	0.074565	0.25492	0.01943	0.07253
0.023041	-0.12085	0.080261	-0.076497	-0.046183	-0.013733	-0.1359	0.046794	-0.0074259	-0.023092	-0.01709	0.040792	0.15686	0.020345	-0.17741	0.0059001	0.071513	0.25736	0.020345	0.074158
0.019989	-0.12138	0.085754	-0.074768	-0.043335	-0.019226	-0.13794	0.05188	-0.0091553	-0.025736	-0.022176	0.041097	0.15574	0.02004	-0.17843	0.0028483	0.072428	0.25157	0.021973	0.08433
0.020065	-0.11772	0.08962	-0.075175	-0.044454	-0.016886	-0.14048	0.049845	-0.0099691	-0.025736	-0.023397	0.04008	0.14882	0.021566	-0.18361	-0.00010173	0.068766	0.25004	0.021973	0.08077
0.018692	-0.12024	0.087891	-0.073649	-0.044454	-0.017598	-0.14079	0.05249	-0.0045776	-0.02533	-0.021362	0.039673	0.14882	0.017395	-0.18209	0.001119	0.064494	0.25045	0.021057	0.079041
0.019302	-0.11902	0.084127	-0.075684	-0.046387	-0.018819	-0.13967	0.050354	-0.0083415	-0.018717	-0.021057	0.03835	0.14821	0.016886	-0.17995	0.0046794	0.066833	0.24902	0.022583	0.083211
0.021362	-0.11421	0.083211	-0.074972	-0.045064	-0.016378	-0.13397	0.050964	-0.013835	-0.019023	-0.018717	0.036011	0.15066	0.022888	-0.17812	0.0079346	0.06958	0.24882	0.022074	0.084839
0.021439	-0.11528	0.087891	-0.075989	-0.043335	-0.016276	-0.13824	0.051473	-0.013835	-0.018921	-0.01475	0.040181	0.14903	0.019836	-0.17995	0.0052897	0.066223	0.24851	0.020752	0.07487
0.020523	-0.11597	0.087585	-0.074768	-0.044657	-0.015361	-0.13936	0.053406	-0.0095622	-0.020447	-0.015564	0.043233	0.14414	0.021261	-0.18361	0.0036621	0.065002	0.2476	0.018921	0.075582
0.020676	-0.11993	0.087585	-0.077209	-0.044657	-0.014547	-0.13763	0.055237	-0.0061035	-0.022583	-0.020447	0.040181	0.14119	0.019633	-0.17975	0.0061035	0.063883	0.2475	0.016276	0.081075
0.019836	-0.12123	0.087484	-0.072428	-0.045369	-0.014547	-0.13957	0.055033	-0.013123	-0.022685	-0.025431	0.040792	0.14862	0.019938	-0.18331	0.0018311	0.061544	0.24658	0.018311	0.079346
0.022049	-0.11642	0.086263	-0.069682	-0.044861	-0.0087484	-0.14109	0.053813	-0.011902	-0.020447	-0.022278	0.041402	0.15086	0.02004	-0.18138	0.0035604	0.060832	0.24801	0.02065	0.071716
0.024643	-0.11902	0.086263	-0.074666	-0.043844	-0.010986	-0.13967	0.052083	-0.012614	-0.024109	-0.014852	0.041199	0.14659	0.021566	-0.17537	0.0084432	0.063578	0.24587	0.022176	0.07487
0.024414	-0.11978	0.085144	-0.070699	-0.042419	-0.015767	-0.13458	0.050863	-0.011495	-0.021566	-0.015462	0.043538	0.14343	0.018005	-0.17924	0.0055949	0.061646	0.24719	0.022278	0.079041
0.024109	-0.12009	0.083211	-0.070089	-0.043844	-0.015767	-0.13489	0.050761	-0.0098674	-0.021261	-0.020243	0.046692	0.13977	0.016581	-0.18066	0.0033569	0.062154	0.2475	0.019938	0.075582
0.024109	-0.11772	0.081177	-0.071106	-0.044657	-0.014648	-0.13824	0.050049	-0.0083415	-0.023804	-0.021973	0.045573	0.13997	0.018209	-0.17975	-0.00030518	0.06897	0.24506	0.020854	0.073039
0.022964	-0.11276	0.083516	-0.07314	-0.041606	-0.018209	-0.13682	0.052999	-0.006307	-0.021362	-0.022278	0.046895	0.13652	0.016581	-0.18036	0.0021362	0.067037	0.24689	0.019531	0.076294
0.023651	-0.11848	0.085042	-0.075073	-0.041606	-0.019735	-0.13682	0.056763	-0.0099691	-0.020345	-0.020345	0.046285	0.13753	0.013733	-0.17761	0.0047811	0.066427	0.2476	0.023702	0.07609
0.021896	-0.11871	0.085449	-0.077311	-0.039164	-0.0177	-0.13865	0.055237	-0.010071	-0.021769	-0.017497	0.045064	0.14089	0.01475	-0.17761	0.00010173	0.069885	0.2479	0.026143	0.076599
0.02449	-0.11848	0.085856	-0.075785	-0.040181	-0.018311	-0.14058	0.056356	-0.0077311	-0.022074	-0.018005	0.045268	0.13367	0.012614	-0.17537	-0.0045776	0.06958	0.24974	0.02238	0.07843
0.023117	-0.11551	0.083313	-0.075175	-0.0413	-0.015666	-0.13692	0.057576	-0.0087484	-0.024414	-0.017293	0.046183	0.13407	0.011597	-0.17436	-0.00295	0.074158	0.25391	0.023397	0.077616
0.01976	-0.1162	0.085144	-0.078125	-0.044963	-0.016073	-0.13407	0.055745	-0.01119	-0.026652	-0.016581	0.045064	0.13947	0.012817	-0.17497	-0.0032552	0.076396	0.25289	0.024109	0.073242
0.018692	-0.12222	0.086466	-0.073853	-0.04364	-0.015055	-0.13468	0.054118	-0.011393	-0.026754	-0.014954	0.041707	0.14272	0.015767	-0.17253	-0.0052897	0.074463	0.2534	0.021667	0.072225
0.018616	-0.12032	0.088806	-0.074463	-0.042521	-0.014852	-0.13601	0.050964	-0.01119	-0.023092	-0.018921	0.044657	0.13906	0.019531	-0.17466	-0.0027466	0.072123	0.25197	0.021566	0.071513
0.02243	-0.11368	0.090739	-0.074463	-0.042521	-0.015259	-0.13601	0.053406	-0.0098674	-0.020243	-0.020345	0.045268	0.13753	0.017192	-0.17466	-0.0037638	0.071615	0.24801	0.018209	0.074768
0.025711	-0.11276	0.090129	-0.072937	-0.043844	-0.019023	-0.13865	0.058899	-0.010071	-0.020549	-0.019328	0.045878	0.14028	0.014648	-0.17558	-0.010681	0.072428	0.2474	0.023397	0.079447
0.02243	-0.11192	0.084737	-0.074565	-0.043132	-0.0177	-0.13794	0.056559	-0.013936	-0.018412	-0.02004	0.043233	0.13835	0.014343	-0.17731	-0.0091553	0.070801	0.24974	0.026652	0.081075
0.023956	-0.11131	0.083211	-0.074361	-0.040894	-0.0078328	-0.13499	0.056661	-0.013428	-0.023193	-0.019226	0.044759	0.13367	0.013936	-0.17487	-0.0035604	0.067139	0.24841	0.025635	0.07487
0.027237	-0.11147	0.081991	-0.076803	-0.040487	-0.0098674	-0.13306	0.054728	-0.013733	-0.019124	-0.02065	0.043233	0.1357	0.0096639	-0.17008	0.0013224	0.069275	0.24618	0.020345	0.069478
0.029907	-0.1088	0.08606	-0.075582	-0.040995	-0.014038	-0.13062	0.053304	-0.013326	-0.012614	-0.019124	0.047099	0.13814	0.0097656	-0.17181	-0.0016276	0.076599	0.24658	0.019836	0.07253
0.033417	-0.11147	0.087585	-0.074259	-0.042521	-0.013428	-0.12746	0.050049	-0.010885	-0.013021	-0.018921	0.044352	0.14038	0.010071	-0.17527	0.0004069	0.072734	0.24312	0.020549	0.076294
0.034714	-0.11475	0.084635	-0.077311	-0.045369	-0.010071	-0.12522	0.052897	-0.013326	-0.018209	-0.017598	0.045471	0.14262	0.0043742	-0.17527	0.0020345	0.068054	0.24343	0.018921	0.076192
0.034332	-0.11314	0.086365	-0.078634	-0.039978	-0.012207	-0.12563	0.054321	-0.015666	-0.019124	-0.018717	0.046387	0.14618	0.0079346	-0.17649	0.00020345	0.066935	0.24902	0.021261	0.07843
0.037079	-0.11284	0.086263	-0.074259	-0.035706	-0.016886	-0.12695	0.052897	-0.017598	-0.018616	-0.018311	0.048523	0.14608	0.010274	-0.18056	0.0033569	0.069784	0.24546	0.018209	0.080872
0.036926	-0.11375	0.087077	-0.07192	-0.036723	-0.01709	-0.13153	0.055949	-0.014242	-0.021362	-0.018311	0.048014	0.14516	0.013123	-0.17629	-0.0016276	0.067139	0.24353	0.018717	0.080363
0.037155	-0.11093	0.088603	-0.072123	-0.037028	-0.013123	-0.13265	0.052795	-0.015361	-0.016479	-0.019531	0.047404	0.14384	0.016581	-0.17222	0.0039673	0.069478	0.24628	0.018005	0.081685
0.038376	-0.11078	0.089417	-0.071513	-0.036825	-0.013326	-0.12939	0.055644	-0.011902	-0.016785	-0.020752	0.044657	0.14506	0.014343	-0.17253	0.0053914	0.069377	0.24648	0.018819	0.083923
0.039902	-0.10735	0.088196	-0.070394	-0.038147	-0.017293	-0.13112	0.053507	-0.0097656	-0.02004	-0.018107	0.044047	0.14211	0.010376	-0.17344	0.0008138	0.070903	0.24882	0.019023	0.078735
0.042725	-0.10849	0.090841	-0.070496	-0.041809	-0.013835	-0.13031	0.053507	-0.012919	-0.021464	-0.021362	0.042013	0.14465	0.0095622	-0.17426	0.0019328	0.06958	0.2479	0.016479	0.076701
0.041275	-0.11452	0.08728	-0.07253	-0.042216	-0.012105	-0.12736	0.056356	-0.01119	-0.019226	-0.022074	0.045369	0.14496	0.010173	-0.17629	0.0042725	0.068156	0.24465	0.018514	0.07548
0.041351	-0.11635	0.086365	-0.072632	-0.041097	-0.014547	-0.12767	0.059814	-0.015157	-0.020854	-0.01709	0.04893	0.13987	0.0064087	-0.17466	0.0039673	0.064087	0.24485	0.014547	0.075175
0.041962	-0.1162	0.088298	-0.070394	-0.044149	-0.015767	-0.13082	0.057882	-0.013224	-0.015767	-0.0177	0.045776	0.14018	0.0084432	-0.17212	0.0014242	0.062764	0.25085	0.010173	0.07019
0.045471	-0.11192	0.090739	-0.067037	-0.042216	-0.011597	-0.1296	0.053609	-0.010478	-0.011292	-0.019226	0.041707	0.13824	0.010478	-0.17151	0.00091553	0.062154	0.24963	0.015259	0.073446
0.0457	-0.10979	0.091349	-0.068156	-0.037944	-0.010681	-0.13	0.054728	-0.0098674	-0.013428	-0.019735	0.043945	0.14476	0.010783	-0.17375	0.0028483	0.062561	0.24933	0.015055	0.075785
0.047379	-0.10963	0.094096	-0.068156	-0.036926	-0.013021	-0.12838	0.053813	-0.011393	-0.013428	-0.022685	0.047506	0.14516	0.0084432	-0.17995	0.0038656	0.066223	0.24516	0.007019	0.071411
0.04837	-0.11444	0.091451	-0.068359	-0.035095	-0.016378	-0.1297	0.052897	-0.0078328	-0.013529	-0.022481	0.042826	0.14811	0.010579	-0.17843	-0.0010173	0.069885	0.2478	0.0068156	0.070394
0.052032	-0.11711	0.092367	-0.072734	-0.040385	-0.013326	-0.13	0.054525	-0.007019	-0.014038	-0.019735	0.045776	0.14709	0.020243	-0.17507	-0.0004069	0.064901	0.24679	0.0083415	0.073547
0.057449	-0.1165	0.091146	-0.072021	-0.041606	-0.013021	-0.13479	0.057678	-0.0061035	-0.012716	-0.018514	0.045268	0.1472	0.015767	-0.17181	0.0028483	0.058187	0.24709	0.0084432	0.074158
0.057755	-0.11589	0.085347	-0.074768	-0.039571	-0.014038	-0.13051	0.059102	-0.0077311	-0.015564	-0.023804	0.043437	0.14557	0.012309	-0.17293	-0.0027466	0.060425	0.24902	0.0072225	0.070903
0.054245	-0.11688	0.083008	-0.072021	-0.040792	-0.011088	-0.12889	0.059916	-0.0089518	-0.018107	-0.022074	0.045369	0.14903	0.013733	-0.18239	-0.0014242	0.06307	0.25106	0.0074259	0.074259
0.054245	-0.112	0.083211	-0.068054	-0.041606	-0.010986	-0.12919	0.055949	-0.0118	-0.015767	-0.0236	0.045776	0.14954	0.0083415	-0.17558	0.00030518	0.057068	0.25208	0.0049845	0.072428
0.055847	-0.11147	0.086365	-0.070597	-0.043437	-0.012817	-0.13153	0.052795	-0.011088	-0.016988	-0.021667	0.042419	0.14679	0.011698	-0.17202	-0.0030518	0.060628	0.25411	0.0037638	0.071411
0.053253	-0.11345	0.086568	-0.069377	-0.04659	-0.0097656	-0.12919	0.053609	-0.010579	-0.019836	-0.017802	0.045369	0.14577	0.0095622	-0.17426	0.0038656	0.064494	0.25462	0.008138	0.072937
0.050964	-0.11131	0.086365	-0.067546	-0.04425	-0.01414	-0.13123	0.05483	-0.010681	-0.017395	-0.016785	0.045776	0.15167	0.0067139	-0.16846	0.0055949	0.060018	0.25136	0.010579	0.077413
0.045776	-0.11086	0.087585	-0.069987	-0.041504	-0.01709	-0.13	0.056966	-0.011292	-0.016174	-0.018311	0.045064	0.15208	0.0082397	-0.16459	0.0061035	0.057882	0.25238	0.0089518	0.080465
0.042725	-0.11574	0.089213	-0.06958	-0.042623	-0.010885	-0.13184	0.054423	-0.011597	-0.015666	-0.023804	0.048523	0.14903	0.008138	-0.16836	0.0048828	0.062764	0.24872	0.0067139	0.082906
0.04364	-0.11475	0.090942	-0.072428	-0.042623	-0.012716	-0.13326	0.050557	-0.0079346	-0.012614	-0.020752	0.048421	0.14913	0.0044759	-0.16774	0.0059001	0.063883	0.24638	0.0046794	0.081685
0.041122	-0.11322	0.088806	-0.073039	-0.044352	-0.014038	-0.12899	0.051371	-0.006307	-0.013936	-0.016785	0.044352	0.14913	0.0059001	-0.1708	0.0082397	0.066427	0.25167	0.0057983	0.082601
0.044098	-0.11581	0.088501	-0.07314	-0.04008	-0.013936	-0.12787	0.052592	-0.009257	-0.016886	-0.018209	0.047404	0.14618	0.0064087	-0.17232	0.0021362	0.067851	0.25238	0.0077311	0.079244
0.039673	-0.11444	0.088399	-0.073649	-0.041199	-0.011698	-0.13204	0.05249	-0.0084432	-0.022074	-0.019735	0.052999	0.15086	0.005188	-0.17395	0.0035604	0.065816	0.24984	0.0087484	0.076803
0.035095	-0.11536	0.090332	-0.069377	-0.045878	-0.0096639	-0.13336	0.051575	-0.0047811	-0.018616	-0.015666	0.049744	0.14842	0.0018311	-0.17131	0.0032552	0.062358	0.25096	0.010071	0.078837
0.034027	-0.11551	0.090942	-0.067037	-0.049235	-0.013021	-0.13123	0.051473	-0.005188	-0.016276	-0.017497	0.047913	0.14821	0.0034587	-0.16683	0.005188	0.062764	0.25289	0.012309	0.076192
0.03685	-0.11047	0.089722	-0.067037	-0.044352	-0.016785	-0.13418	0.052287	-0.0082397	-0.015361	-0.020447	0.049744	0.14598	0.0050863	-0.1653	0.0059001	0.06073	0.25553	0.018819	0.077718
0.037689	-0.10994	0.084839	-0.068258	-0.041707	-0.013835	-0.13407	0.054728	-0.0079346	-0.014648	-0.018616	0.048523	0.14455	-0.0012207	-0.16317	0.0065104	0.058594	0.2535	0.0177	0.076701
0.037308	-0.1133	0.084127	-0.068868	-0.042521	-0.0088501	-0.13265	0.057271	-0.0068156	-0.016581	-0.014648	0.042623	0.14221	-0.0037638	-0.16357	0.0086466	0.055135	0.25106	0.01241	0.074463
0.034485	-0.11414	0.084127	-0.067139	-0.04303	-0.009257	-0.13082	0.053202	-0.0039673	-0.013123	-0.011393	0.0413	0.14628	-0.0028483	-0.16754	0.0082397	0.055949	0.24974	0.010376	0.074361
0.033722	-0.1136	0.087585	-0.068766	-0.045268	-0.016073	-0.12899	0.048218	-0.0085449	-0.0078328	-0.015666	0.045471	0.1472	-0.0027466	-0.16327	0.0036621	0.056864	0.24821	0.012105	0.075887
0.033188	-0.11658	0.091756	-0.065816	-0.043844	-0.016378	-0.13062	0.04954	-0.0075277	-0.01119	-0.018311	0.048014	0.14353	-0.0037638	-0.1651	0.0039673	0.062866	0.25248	0.014954	0.07548
0.033493	-0.11749	0.087077	-0.068359	-0.039673	-0.015361	-0.12909	0.051066	-0.0067139	-0.013936	-0.014648	0.048319	0.1415	0.0025431	-0.16652	0.0053914	0.063782	0.25564	0.011495	0.075073
0.027771	-0.11528	0.081482	-0.067342	-0.040894	-0.0177	-0.12614	0.054525	-0.0090535	-0.014343	-0.011393	0.050049	0.14435	0.0026449	-0.16541	0.005188	0.065308	0.25218	0.0094604	0.06958
0.02861	-0.11803	0.084025	-0.067444	-0.038554	-0.016479	-0.12797	0.054626	-0.010885	-0.01414	-0.01241	0.046794	0.1476	-0.0012207	-0.16754	0.0049845	0.060323	0.2537	0.011088	0.067037
0.028915	-0.11574	0.086263	-0.062764	-0.042826	-0.014547	-0.12929	0.053202	-0.011597	-0.017192	-0.012919	0.04364	0.14618	0.00030518	-0.17049	0.0061035	0.061951	0.2533	0.016785	0.07192
0.026627	-0.1152	0.084025	-0.06663	-0.042826	-0.018514	-0.12767	0.054321	-0.0118	-0.014343	-0.01414	0.045471	0.14425	-0.0034587	-0.16663	0.0073242	0.067342	0.25177	0.019735	0.075277
0.030823	-0.11505	0.084635	-0.070089	-0.041707	-0.016479	-0.12644	0.050151	-0.011597	-0.015869	-0.014954	0.046285	0.14323	-0.0039673	-0.16429	0.0098674	0.069173	0.24953	0.016276	0.070292
0.030365	-0.11642	0.08728	-0.071004	-0.044963	-0.015259	-0.13031	0.053304	-0.010173	-0.016174	-0.015666	0.045878	0.14221	-0.0021362	-0.16612	0.0064087	0.068156	0.24841	0.010681	0.066833
0.031204	-0.11749	0.086772	-0.071513	-0.04364	-0.016378	-0.12868	0.054525	-0.0085449	-0.017192	-0.015259	0.046997	0.14303	0.00030518	-0.16998	0.009257	0.071411	0.25269	0.016479	0.069682
0.031128	-0.11467	0.083415	-0.066935	-0.042216	-0.013529	-0.13285	0.051371	-0.010478	-0.015157	-0.016479	0.042318	0.1414	0.0059001	-0.16978	0.0056966	0.071615	0.25391	0.015361	0.072225
0.033569	-0.11559	0.086365	-0.06368	-0.04425	-0.010478	-0.13468	0.048421	-0.012512	-0.016073	-0.019938	0.041911	0.14333	0.0044759	-0.16703	0.0080363	0.072428	0.25319	0.015564	0.069987
0.033264	-0.11467	0.088298	-0.065918	-0.043437	-0.012207	-0.13479	0.046794	-0.0095622	-0.014038	-0.019836	0.044149	0.14659	0.0033569	-0.16856	0.0085449	0.074158	0.25482	0.014445	0.066935
0.030365	-0.11192	0.08372	-0.071208	-0.043437	-0.01475	-0.13611	0.052389	-0.0077311	-0.013224	-0.017192	0.044657	0.14435	0.0044759	-0.16978	0.013224	0.071309	0.25106	0.017904	0.064799
0.030594	-0.11742	0.082804	-0.069275	-0.042013	-0.013529	-0.14089	0.056051	-0.0083415	-0.010478	-0.015564	0.041809	0.14618	0.0041707	-0.16897	0.014343	0.070394	0.2537	0.019836	0.070089
0.029526	-0.11574	0.08433	-0.065613	-0.042928	-0.013529	-0.1415	0.053202	-0.0093587	-0.011902	-0.015157	0.046895	0.14465	0.0042725	-0.16805	0.01241	0.070496	0.25777	0.020549	0.071716
0.02739	-0.11642	0.084127	-0.064189	-0.037944	-0.016276	-0.13641	0.05249	-0.0072225	-0.0076294	-0.018717	0.048319	0.14181	0.0020345	-0.17019	0.0088501	0.067749	0.25513	0.018005	0.072632
0.027237	-0.11742	0.083008	-0.066427	-0.035095	-0.016378	-0.13428	0.058085	-0.0038656	-0.013224	-0.019328	0.043437	0.13875	0.00295	-0.16886	0.0083415	0.066732	0.2534	0.026042	0.069682
0.026398	-0.11513	0.087179	-0.066528	-0.043335	-0.0118	-0.1357	0.058797	-0.005188	-0.017192	-0.016378	0.042826	0.1417	0.0038656	-0.16815	0.013529	0.065715	0.2476	0.029704	0.06897
0.022354	-0.11299	0.090942	-0.067749	-0.045166	-0.013529	-0.13255	0.057068	-0.004069	-0.02004	-0.017598	0.04954	0.14079	0.0033569	-0.1652	0.015361	0.063578	0.24821	0.025533	0.069071
0.023499	-0.11528	0.088501	-0.071106	-0.043335	-0.013021	-0.13173	0.052795	-0.00050863	-0.02065	-0.014445	0.047404	0.1413	-0.0013224	-0.16642	0.014954	0.062052	0.25157	0.024618	0.064087
0.026398	-0.11581	0.089111	-0.073649	-0.043233	-0.010579	-0.13489	0.052389	0	-0.01943	-0.013835	0.048116	0.13794	-0.0042725	-0.16591	0.011902	0.060018	0.2538	0.028178	0.058899
0.025177	-0.11726	0.093791	-0.073039	-0.039673	-0.012105	-0.1359	0.049947	-0.0045776	-0.016479	-0.014445	0.042826	0.13997	0.0023397	-0.16673	0.0076294	0.063273	0.25655	0.021871	0.059204
0.023651	-0.11681	0.088704	-0.069173	-0.037638	-0.010986	-0.13143	0.046895	-0.0073242	-0.015157	-0.01709	0.042216	0.14323	0.0055949	-0.16449	0.0073242	0.058695	0.25513	0.02004	0.069377
0.019836	-0.11566	0.086466	-0.068359	-0.045573	-0.0099691	-0.12929	0.047506	-0.010376	-0.020345	-0.019226	0.045573	0.14862	0.0008138	-0.16418	0.0042725	0.057882	0.25553	0.024414	0.070801
0.022278	-0.11261	0.087077	-0.066935	-0.045166	-0.010478	-0.13214	0.047811	-0.012614	-0.018311	-0.016785	0.046997	0.14964	0.00020345	-0.1651	0.0050863	0.062052	0.25726	0.02238	0.064697
0.019684	-0.11559	0.08962	-0.067851	-0.044352	-0.010579	-0.13153	0.052795	-0.012919	-0.015157	-0.016276	0.048319	0.14923	0.0010173	-0.16836	0.0053914	0.06663	0.24862	0.025838	0.065715
0.014572	-0.10933	0.087992	-0.066833	-0.047302	-0.010274	-0.13112	0.055542	-0.0098674	-0.017598	-0.015971	0.043335	0.14577	0.0013224	-0.16764	0.0089518	0.063273	0.2478	0.022481	0.06602
0.013275	-0.10994	0.083211	-0.067546	-0.043742	-0.0068156	-0.13062	0.053711	-0.005188	-0.016581	-0.016378	0.040588	0.14628	-0.0013224	-0.1708	0.010681	0.062358	0.2477	0.018616	0.069478
0.012131	-0.10925	0.086873	-0.067037	-0.043132	-0.010173	-0.12736	0.049438	-0.0060018	-0.018005	-0.014445	0.039063	0.14608	0.0004069	-0.17293	0.010885	0.062968	0.24689	0.016988	0.065002
0.011368	-0.11101	0.08962	-0.06663	-0.044352	-0.010274	-0.12777	0.054626	-0.0059001	-0.019531	-0.015361	0.040894	0.14486	0.0021362	-0.17232	0.010071	0.065206	0.24404	0.022888	0.066732
0.01442	-0.11322	0.088196	-0.068665	-0.048218	-0.0091553	-0.12502	0.056458	-0.005188	-0.018107	-0.017293	0.041809	0.14943	0.0049845	-0.16998	0.012207	0.064596	0.24495	0.024007	0.071411
0.012817	-0.11192	0.089925	-0.072123	-0.044759	-0.011902	-0.12665	0.056356	-0.0061035	-0.015971	-0.016581	0.047302	0.14506	0.0042725	-0.17039	0.0093587	0.064596	0.24465	0.024007	0.07192
0.012054	-0.112	0.086772	-0.067851	-0.041809	-0.014343	-0.12339	0.053304	-0.0038656	-0.019328	-0.018311	0.042521	0.14598	0.0057983	-0.16683	0.0095622	0.065715	0.24078	0.024923	0.071411
0.01503	-0.1149	0.086873	-0.066427	-0.039978	-0.0118	-0.12492	0.049845	-0.0043742	-0.017192	-0.023804	0.040385	0.15025	0.0037638	-0.16561	0.0085449	0.068563	0.24373	0.024007	0.069987
0.012894	-0.11505	0.088704	-0.065002	-0.042521	-0.0099691	-0.12746	0.050964	-0.0084432	-0.015767	-0.021261	0.047302	0.14709	0.0035604	-0.16663	0.010071	0.066732	0.24943	0.021464	0.073242
0.010834	-0.11124	0.090637	-0.064697	-0.042725	-0.01241	-0.13306	0.053304	-0.0096639	-0.019124	-0.018616	0.045064	0.14679	0.0069173	-0.16754	0.0053914	0.064494	0.24811	0.01943	0.071411
0.0072479	-0.10864	0.089823	-0.065816	-0.038961	-0.011902	-0.13357	0.055237	-0.008138	-0.017598	-0.017395	0.042318	0.14872	0.0089518	-0.1649	0.0041707	0.065409	0.24709	0.022074	0.071208
0.007782	-0.10818	0.090739	-0.066732	-0.040283	-0.007019	-0.12878	0.054525	-0.0044759	-0.015055	-0.016886	0.037333	0.15391	0.0065104	-0.16266	0.0044759	0.06724	0.23743	0.020854	0.07192
0.012054	-0.11063	0.09023	-0.065104	-0.042725	-0.0045776	-0.12878	0.052287	-0.00091553	-0.01475	-0.016683	0.038452	0.15625	0.0074259	-0.16256	0.0090535	0.070394	0.23142	0.020142	0.071513
0.0070953	-0.11398	0.091146	-0.064901	-0.046488	-0.0054932	-0.13163	0.047099	-0.0046794	-0.017192	-0.018819	0.044149	0.15299	0.0045776	-0.16073	0.010478	0.070597	0.23651	0.01943	0.068054
0.0031281	-0.11536	0.088501	-0.064901	-0.04425	-0.0059001	-0.13194	0.049947	-0.0073242	-0.016276	-0.019124	0.044047	0.15177	0.0046794	-0.16144	0.0080363	0.06663	0.2356	0.021057	0.072225
0.0084686	-0.1152	0.085144	-0.066427	-0.043945	-0.0059001	-0.12807	0.05422	-0.0076294	-0.014852	-0.018412	0.043437	0.15493	0.0076294	-0.16296	0.0091553	0.061849	0.23722	0.025024	0.077515
0.013657	-0.11131	0.088806	-0.065409	-0.040487	-0.011495	-0.12716	0.052694	-0.0067139	-0.013224	-0.016479	0.045878	0.15493	0.006307	-0.16103	0.0057983	0.06368	0.2419	0.025838	0.074056
0.011978	-0.10971	0.094096	-0.066121	-0.040894	-0.01241	-0.12634	0.050863	-0.0035604	-0.010071	-0.017192	0.045268	0.1535	0.004069	-0.16449	0.0095622	0.06724	0.23438	0.017802	0.075175
0.0082397	-0.10864	0.093079	-0.068258	-0.040894	-0.010579	-0.12675	0.047302	-0.0045776	-0.010274	-0.021362	0.041606	0.14974	0.0008138	-0.16825	0.014648	0.070496	0.22959	0.016378	0.072632
0.012283	-0.11086	0.093079	-0.066223	-0.043335	-0.0091553	-0.12889	0.047506	-0.0036621	-0.013224	-0.024516	0.040487	0.15228	0.0025431	-0.16256	0.013224	0.06663	0.23315	0.024923	0.072734
0.014877	-0.1059	0.093892	-0.069173	-0.040995	-0.0043742	-0.1296	0.050151	-0.004069	-0.012817	-0.020243	0.040385	0.15066	0	-0.16154	0.009257	0.06663	0.23804	0.028178	0.074361
0.013199	-0.10628	0.091654	-0.064901	-0.036723	-0.0049845	-0.13112	0.047607	-0.0096639	-0.010274	-0.015971	0.04303	0.15116	0.00295	-0.16561	0.0061035	0.067342	0.23631	0.030518	0.076904
0.0074005	-0.10963	0.089315	-0.063477	-0.036112	-0.007019	-0.13051	0.048828	-0.008138	-0.012817	-0.019328	0.041606	0.15066	0.0025431	-0.165	0.0050863	0.071513	0.2302	0.029093	0.075684
0.0022888	-0.10773	0.088399	-0.065206	-0.036926	-0.011495	-0.12807	0.050863	-0.0059001	-0.010885	-0.024516	0.039469	0.14923	0.0031535	-0.15808	0.0090535	0.072734	0.2299	0.029399	0.065918
0.0039673	-0.10994	0.089315	-0.064697	-0.038147	-0.011495	-0.1298	0.051676	-0.012817	-0.011393	-0.020243	0.040385	0.15228	0.00091553	-0.15086	0.0097656	0.067647	0.22868	0.030518	0.066325
0.0048065	-0.11223	0.089417	-0.066121	-0.040385	-0.010071	-0.12705	0.052694	-0.0089518	-0.015564	-0.019124	0.039266	0.1534	0.0012207	-0.14984	0.0097656	0.068258	0.2241	0.02828	0.069377
0.0051117	-0.11078	0.090434	-0.067342	-0.038452	-0.010376	-0.12899	0.051676	-0.0076294	-0.015157	-0.021973	0.042521	0.15493	0.0031535	-0.1535	0.009257	0.066325	0.2242	0.029195	0.075887
0.0019073	-0.11467	0.090027	-0.068258	-0.039571	-0.0080363	-0.13173	0.048625	-0.0059001	-0.013123	-0.021871	0.044149	0.15106	0.0020345	-0.15523	0.010783	0.068359	0.21952	0.028381	0.079142
0.0047302	-0.11673	0.089925	-0.068665	-0.043233	-0.0088501	-0.12828	0.050659	-0.0097656	-0.01241	-0.019836	0.043538	0.14943	0.0076294	-0.15686	0.01414	0.068156	0.22186	0.02533	0.077108
-0.00015259	-0.11383	0.089518	-0.06724	-0.047607	-0.0069173	-0.12909	0.052592	-0.0082397	-0.015361	-0.018514	0.04303	0.15035	0.011698	-0.15818	0.010173	0.065918	0.22491	0.026754	0.071106
-0.0011444	-0.11177	0.091654	-0.061849	-0.045268	-0.0086466	-0.12624	0.056254	-0.0090535	-0.013936	-0.02004	0.043742	0.15635	0.006307	-0.15666	0.0084432	0.068766	0.22369	0.032552	0.074768
0.00015259	-0.1123	0.091654	-0.067037	-0.044759	-0.0073242	-0.12614	0.05544	-0.01119	-0.0094604	-0.021667	0.047404	0.15737	0.0047811	-0.15696	0.0060018	0.069275	0.22705	0.035299	0.078837
-0.0045776	-0.11177	0.092672	-0.067952	-0.042928	-0.0071208	-0.12665	0.060628	-0.0089518	-0.014038	-0.018819	0.046692	0.15849	0.0052897	-0.15381	0.0085449	0.068359	0.22583	0.034688	0.077616
-0.0042725	-0.11452	0.092977	-0.067647	-0.043335	-0.00295	-0.12878	0.055339	-0.0076294	-0.01241	-0.017904	0.045776	0.16083	0.0056966	-0.15686	0.0090535	0.067546	0.22512	0.037842	0.07487
-0.0030518	-0.11414	0.089823	-0.071106	-0.045776	-0.00295	-0.13092	0.050049	-0.0067139	-0.0094604	-0.019938	0.045776	0.16154	0.0018311	-0.15788	0.0032552	0.072835	0.22797	0.035197	0.072937
-0.0090027	-0.11276	0.091553	-0.072937	-0.044149	-0.0075277	-0.13123	0.04893	-0.0032552	-0.0084432	-0.021159	0.04659	0.15737	0.0023397	-0.15991	0.0019328	0.075684	0.22766	0.0295	0.073039
-0.01152	-0.11063	0.094401	-0.068359	-0.040792	-0.0060018	-0.12868	0.050863	-0.0077311	-0.012716	-0.02065	0.045369	0.15961	0.0032552	-0.15889	0.0079346	0.07487	0.22268	0.027771	0.072327
-0.0084686	-0.11261	0.092468	-0.067342	-0.041097	-0.0054932	-0.12634	0.052897	-0.010274	-0.014954	-0.021362	0.04425	0.16001	-0.0017293	-0.16113	0.013529	0.073547	0.22837	0.026042	0.073751
-0.0078583	-0.11421	0.095011	-0.065308	-0.043233	-0.0069173	-0.12644	0.055339	-0.0082397	-0.014547	-0.023295	0.046285	0.16612	-0.0023397	-0.159	0.0091553	0.070903	0.23	0.031942	0.070089
-0.011215	-0.11787	0.093486	-0.065104	-0.041707	-0.0052897	-0.12797	0.053406	-0.0075277	-0.011088	-0.022685	0.046183	0.16347	0.0013224	-0.15839	0.0060018	0.067546	0.22491	0.036926	0.069885
-0.012131	-0.11505	0.092672	-0.06724	-0.043538	-0.0034587	-0.12817	0.049744	-0.0086466	-0.0073242	-0.022481	0.0413	0.1592	0.0054932	-0.16378	0.0079346	0.06897	0.22563	0.034078	0.072428
-0.016022	-0.11116	0.090637	-0.069784	-0.042623	-0.00061035	-0.12797	0.049337	-0.0078328	-0.0052897	-0.02533	0.04303	0.15981	0.0076294	-0.16917	0.0071208	0.068461	0.22603	0.030212	0.068054
-0.017853	-0.11131	0.090332	-0.07253	-0.039978	-0.00061035	-0.12716	0.052083	-0.0033569	-0.0083415	-0.024312	0.045268	0.16144	0.0064087	-0.16785	0.009257	0.067444	0.2238	0.023397	0.065511
-0.017319	-0.1123	0.093282	-0.06958	-0.041402	-0.002238	-0.12583	0.051066	-0.0053914	-0.011292	-0.021973	0.046387	0.15869	0.0048828	-0.16591	0.0056966	0.068665	0.22044	0.025635	0.067647
-0.016556	-0.11406	0.092468	-0.068156	-0.041606	-0.0038656	-0.12614	0.052083	-0.0045776	-0.0095622	-0.022074	0.045675	0.15808	0.0066121	-0.16612	0.0046794	0.066935	0.21667	0.030518	0.076701
-0.015259	-0.11284	0.092875	-0.070292	-0.040792	-0.0035604	-0.12421	0.049032	-0.0053914	-0.007019	-0.021667	0.04598	0.15798	0.006307	-0.16846	0.0073242	0.067139	0.21434	0.03123	0.075175
-0.016098	-0.11208	0.08962	-0.067647	-0.039063	-0.0004069	-0.12634	0.054321	-0.0068156	-0.010274	-0.022278	0.045573	0.15574	0.0054932	-0.16541	0.010376	0.070699	0.21271	0.033875	0.07314
-0.01976	-0.11414	0.090535	-0.06429	-0.036825	-0.0023397	-0.12838	0.054016	-0.007019	-0.0084432	-0.021871	0.045268	0.15269	0.0024414	-0.16998	0.010579	0.073039	0.21851	0.038045	0.073954
-0.022354	-0.11734	0.088298	-0.060832	-0.038656	-0.0048828	-0.13072	0.049947	-0.0084432	-0.0073242	-0.019735	0.048726	0.15299	0.0045776	-0.16937	0.0094604	0.071615	0.22125	0.03835	0.072734
-0.024261	-0.11436	0.084635	-0.06134	-0.041809	-0.0047811	-0.13184	0.052694	-0.01241	-0.01119	-0.019836	0.052592	0.1534	0.005188	-0.16164	0.0059001	0.067444	0.21932	0.036316	0.072428
-0.022125	-0.11604	0.084737	-0.062866	-0.036316	-0.0045776	-0.12797	0.052083	-0.010783	-0.015055	-0.0177	0.054728	0.15523	0.006307	-0.15951	0.01241	0.071004	0.21444	0.036316	0.074768
-0.022812	-0.11719	0.089213	-0.062561	-0.033468	-0.0012207	-0.12655	0.054016	-0.0097656	-0.013224	-0.020447	0.045878	0.15798	0.0067139	-0.15889	0.012817	0.072632	0.20915	0.032654	0.072123
-0.026245	-0.11612	0.092672	-0.062663	-0.033773	-0.00061035	-0.12889	0.051676	-0.0055949	-0.010986	-0.017904	0.038249	0.1594	0.0019328	-0.1591	0.013224	0.074158	0.212	0.034383	0.068156
-0.029297	-0.1178	0.089823	-0.063578	-0.035706	-0.0004069	-0.12695	0.052999	-0.0086466	-0.012716	-0.016073	0.042826	0.15656	-0.00020345	-0.1591	0.01119	0.075378	0.21322	0.030721	0.067851
-0.032349	-0.11574	0.09196	-0.057983	-0.040181	-0.0016276	-0.12756	0.053406	-0.0064087	-0.013326	-0.018819	0.047201	0.15025	0.0010173	-0.15696	0.011597	0.072123	0.20894	0.028381	0.069987
-0.031433	-0.1123	0.088704	-0.056763	-0.039469	-0.0057983	-0.13021	0.051575	-0.0053914	-0.016479	-0.021261	0.046183	0.15483	-0.00010173	-0.16408	0.010885	0.065613	0.21169	0.029602	0.072835
-0.035782	-0.11093	0.087992	-0.058899	-0.03774	-0.0043742	-0.12807	0.051066	-0.010376	-0.019328	-0.01709	0.047302	0.15208	-0.0010173	-0.16561	0.010885	0.065206	0.21139	0.027974	0.075073
-0.035324	-0.11024	0.083415	-0.061747	-0.035604	-0.0075277	-0.12533	0.051676	-0.011088	-0.019938	-0.018819	0.050964	0.1532	0.0020345	-0.16378	0.0073242	0.06429	0.21352	0.026652	0.068054
-0.033035	-0.11063	0.085653	-0.06724	-0.041402	-0.0068156	-0.12319	0.052592	-0.006307	-0.019328	-0.018311	0.046794	0.15371	0.0052897	-0.16195	0.0048828	0.072123	0.21922	0.02828	0.067342
-0.033112	-0.11284	0.088908	-0.06602	-0.039978	-0.0034587	-0.12583	0.054525	-0.0085449	-0.019938	-0.019023	0.049947	0.15686	0.0017293	-0.159	0.005188	0.071513	0.21901	0.030518	0.072123
-0.031967	-0.11337	0.089823	-0.063375	-0.035909	-0.0038656	-0.1241	0.055237	-0.0082397	-0.018412	-0.023193	0.050354	0.15747	0.0038656	-0.15981	0.0064087	0.070699	0.21586	0.030416	0.073649
-0.033188	-0.11429	0.085144	-0.061442	-0.031535	-0.0030518	-0.12044	0.056864	-0.0039673	-0.017598	-0.027262	0.048625	0.15554	0.001119	-0.16195	0.012309	0.070699	0.21281	0.027974	0.072632
-0.036163	-0.11246	0.084432	-0.065308	-0.032145	-0.0038656	-0.12268	0.056661	-0.007019	-0.018209	-0.022481	0.04893	0.15818	-0.0010173	-0.15951	0.012105	0.07019	0.21606	0.02828	0.068359
-0.037384	-0.11414	0.083618	-0.064087	-0.038045	-0.0044759	-0.12105	0.05544	-0.0054932	-0.021871	-0.022074	0.050863	0.15503	0.0068156	-0.15889	0.010579	0.067749	0.21403	0.030009	0.070292
-0.035629	-0.11314	0.089111	-0.056966	-0.042928	-0.00030518	-0.11922	0.051982	-0.0050863	-0.02238	-0.018514	0.050761	0.15676	0.0050863	-0.15757	0.010478	0.062052	0.21332	0.030924	0.071208
-0.037308	-0.11292	0.08962	-0.056458	-0.044657	-0.0019328	-0.12126	0.050659	-0.0068156	-0.018819	-0.018616	0.054932	0.15554	-0.00050863	-0.15879	0.014954	0.060323	0.21088	0.032959	0.073954
-0.041885	-0.11238	0.087891	-0.062663	-0.047913	-0.0021362	-0.1241	0.055542	-0.0082397	-0.016276	-0.020549	0.051778	0.15188	-0.0017293	-0.15656	0.017395	0.060832	0.21159	0.030416	0.072734
-0.04158	-0.11406	0.086975	-0.063782	-0.044047	0.0015259	-0.12248	0.053304	-0.0086466	-0.012817	-0.017395	0.051473	0.15279	-0.0028483	-0.15503	0.014038	0.056966	0.20477	0.033569	0.074463
-0.036774	-0.11269	0.08667	-0.065511	-0.044149	-0.00050863	-0.12268	0.053101	-0.0053914	-0.014954	-0.016479	0.048828	0.15035	-0.00010173	-0.15839	0.0087484	0.061035	0.20304	0.031128	0.073547
-0.041122	-0.11406	0.086161	-0.066833	-0.046183	-0.0036621	-0.12329	0.054525	-0.0047811	-0.015157	-0.016683	0.049133	0.15208	0.0018311	-0.15483	0.0079346	0.065206	0.2061	0.029602	0.069173
-0.042725	-0.1149	0.082194	-0.060018	-0.047709	-0.0055949	-0.12482	0.059713	-0.0042725	-0.015259	-0.017904	0.048116	0.15411	0.00071208	-0.15635	0.01475	0.067647	0.20701	0.031738	0.067342
-0.044785	-0.11391	0.082194	-0.059204	-0.04659	-0.0032552	-0.12482	0.05544	-0.0028483	-0.014852	-0.017192	0.045776	0.15025	0.0008138	-0.15818	0.012309	0.065104	0.20945	0.037028	0.067546
-0.046005	-0.11314	0.089722	-0.065104	-0.049642	-0.0017293	-0.12268	0.051676	-0.0053914	-0.013733	-0.016378	0.042623	0.15157	-0.0023397	-0.15961	0.011597	0.063171	0.20823	0.03774	0.069987
-0.046158	-0.11292	0.090637	-0.065409	-0.045878	-0.0020345	-0.12349	0.048116	-0.0084432	-0.015055	-0.016073	0.041606	0.15523	-0.0021362	-0.16154	0.014038	0.064087	0.20833	0.040995	0.066121
-0.041122	-0.11574	0.090535	-0.065206	-0.044963	-0.0010173	-0.12319	0.05127	-0.011698	-0.016174	-0.017293	0.048726	0.15991	-0.0072225	-0.16439	0.015259	0.066325	0.21372	0.040995	0.063782
-0.041962	-0.11452	0.091349	-0.069173	-0.04598	0.00061035	-0.12329	0.056051	-0.009257	-0.014343	-0.019328	0.050151	0.16073	-0.0043742	-0.17131	0.010173	0.064799	0.21566	0.040283	0.070699
-0.040207	-0.11307	0.093079	-0.065816	-0.045776	0.00010173	-0.12166	0.056661	-0.0096639	-0.016988	-0.017192	0.049032	0.16042	-0.0041707	-0.16734	0.0097656	0.060527	0.21729	0.038554	0.07253
-0.0383	-0.11467	0.089823	-0.062968	-0.045471	-0.00020345	-0.12085	0.053813	-0.011495	-0.014038	-0.018005	0.046997	0.15666	-0.0044759	-0.16469	0.012817	0.059509	0.21973	0.03418	0.067037
-0.031433	-0.11551	0.090332	-0.064392	-0.044047	-0.0021362	-0.12451	0.048726	-0.010579	-0.014852	-0.018311	0.044759	0.15971	-0.004069	-0.16235	0.012004	0.058899	0.2183	0.04008	0.072123
-0.026703	-0.11429	0.090027	-0.064596	-0.04364	-0.0068156	-0.12299	0.052897	-0.010376	-0.013326	-0.017497	0.043132	0.15737	0.0014242	-0.16307	0.013428	0.06012	0.22024	0.038757	0.078227
-0.026474	-0.1162	0.08728	-0.06307	-0.043437	-0.0061035	-0.12441	0.057882	-0.0089518	-0.010681	-0.019023	0.045166	0.15889	0.0030518	-0.16449	0.014242	0.061035	0.21535	0.033162	0.07609
-0.028458	-0.11543	0.084127	-0.065308	-0.042114	-0.0069173	-0.12482	0.056051	-0.0080363	-0.013428	-0.021464	0.047099	0.16551	-0.0041707	-0.16001	0.013631	0.062663	0.21851	0.034688	0.075175
-0.031433	-0.11681	0.085958	-0.063578	-0.042318	-0.0077311	-0.12685	0.052185	-0.009257	-0.013224	-0.022176	0.045268	0.16286	-0.0091553	-0.15869	0.014852	0.066427	0.22288	0.030823	0.076904
-0.028076	-0.11459	0.081991	-0.063171	-0.046285	-0.0093587	-0.12583	0.055745	-0.0118	-0.011393	-0.022481	0.047404	0.16327	-0.0059001	-0.15981	0.012716	0.069784	0.21962	0.030212	0.082499
-0.025787	-0.11757	0.085449	-0.06602	-0.044149	-0.0089518	-0.12817	0.055237	-0.0088501	-0.011495	-0.023193	0.050761	0.1592	-0.0048828	-0.16307	0.01241	0.072327	0.21952	0.035502	0.080872
-0.030975	-0.11612	0.086975	-0.067139	-0.042114	-0.0088501	-0.12787	0.056559	-0.0074259	-0.0089518	-0.021566	0.052999	0.15869	-0.0017293	-0.1593	0.013428	0.069173	0.22329	0.039775	0.080872
-0.027771	-0.11162	0.08311	-0.065206	-0.047607	-0.0096639	-0.12746	0.055237	-0.0087484	-0.01241	-0.020243	0.048828	0.15594	-0.0031535	-0.15737	0.016886	0.06602	0.22858	0.037435	0.075582
-0.025101	-0.11292	0.082906	-0.066121	-0.04659	-0.0097656	-0.12227	0.057068	-0.010579	-0.0083415	-0.024516	0.045878	0.15299	-0.0034587	-0.16123	0.013733	0.067952	0.22441	0.036316	0.072835
-0.031357	-0.11429	0.086365	-0.067342	-0.045166	-0.010885	-0.12126	0.058085	-0.011495	-0.0094604	-0.02889	0.049235	0.15127	-0.0014242	-0.16032	0.0079346	0.067342	0.22359	0.039673	0.077006
-0.037308	-0.11391	0.087992	-0.067647	-0.049235	-0.010986	-0.12238	0.054016	-0.010579	-0.011698	-0.028483	0.052592	0.15289	0.0032552	-0.16388	0.0066121	0.06429	0.22176	0.03835	0.075073
-0.036621	-0.11612	0.087077	-0.069275	-0.050354	-0.0074259	-0.1236	0.049133	-0.0095622	-0.010885	-0.027262	0.051575	0.15269	0.004069	-0.16154	0.010478	0.06307	0.22705	0.040283	0.073242
-0.036316	-0.11795	0.087789	-0.067139	-0.047404	-0.0069173	-0.12268	0.052795	-0.0060018	-0.013428	-0.025838	0.052389	0.15503	-0.0024414	-0.15717	0.010478	0.062866	0.22552	0.043945	0.07314
-0.03891	-0.11963	0.090129	-0.065715	-0.044047	-0.0062052	-0.12197	0.056051	-0.007019	-0.014343	-0.024516	0.051371	0.15249	-0.006307	-0.1535	0.0097656	0.064189	0.22207	0.04364	0.072123
-0.039215	-0.11719	0.089417	-0.066427	-0.045776	-0.007019	-0.12472	0.060527	-0.012309	-0.014242	-0.024414	0.050354	0.15808	-0.0047811	-0.14984	0.0096639	0.066528	0.22522	0.042318	0.071208
-0.041351	-0.11429	0.091146	-0.06663	-0.049642	-0.010071	-0.12482	0.061646	-0.008138	-0.011393	-0.023193	0.050964	0.15656	-0.0035604	-0.15076	0.0080363	0.068665	0.22776	0.043945	0.064596
-0.041046	-0.11635	0.088399	-0.068665	-0.051168	-0.0041707	-0.12472	0.054932	-0.006307	-0.0067139	-0.022278	0.05249	0.15411	-0.004069	-0.15116	0.0096639	0.072428	0.22257	0.045064	0.068665
-0.041962	-0.11818	0.086772	-0.068563	-0.046082	-0.0010173	-0.1238	0.05249	-0.0067139	-0.0072225	-0.02004	0.050049	0.15198	-0.0075277	-0.14811	0.012207	0.066935	0.21993	0.04659	0.069885
-0.040817	-0.11909	0.091654	-0.07192	-0.048116	-0.0013224	-0.12421	0.050761	-0.006307	-0.015259	-0.019124	0.048828	0.15737	-0.0064087	-0.14781	0.014547	0.071208	0.22105	0.038554	0.065511
-0.044708	-0.11871	0.091248	-0.066325	-0.046997	-0.0035604	-0.12797	0.047404	-0.0065104	-0.012817	-0.020243	0.051371	0.15889	-0.0030518	-0.14709	0.012614	0.07192	0.23061	0.037333	0.068359
-0.052185	-0.1165	0.093486	-0.069173	-0.046285	-0.0050863	-0.12614	0.051168	-0.0064087	-0.016785	-0.023092	0.048421	0.15361	-0.0041707	-0.14669	0.010579	0.068563	0.23214	0.045776	0.072632
-0.054169	-0.11497	0.092672	-0.072225	-0.048014	-0.0061035	-0.12512	0.052999	-0.0026449	-0.019023	-0.020955	0.047302	0.15605	-0.0043742	-0.14943	0.013529	0.073954	0.23071	0.047607	0.075582
-0.050735	-0.12039	0.088603	-0.072835	-0.048116	-0.0079346	-0.12726	0.050964	-0.0069173	-0.011292	-0.020854	0.049642	0.15605	-0.0039673	-0.15066	0.012817	0.073853	0.22817	0.046387	0.071411
-0.052414	-0.12169	0.088501	-0.070699	-0.049133	-0.0057983	-0.12634	0.049744	-0.0080363	-0.0071208	-0.023499	0.044352	0.15483	-0.0026449	-0.14679	0.012919	0.071818	0.22939	0.049947	0.067139
-0.052872	-0.11826	0.089213	-0.068868	-0.046183	-0.0056966	-0.12777	0.050761	-0.0098674	-0.0079346	-0.024109	0.050964	0.15493	-0.0019328	-0.14913	0.014242	0.069987	0.23163	0.046082	0.066935
-0.053253	-0.12207	0.088704	-0.069987	-0.045064	-0.0097656	-0.12807	0.049744	-0.0061035	-0.013835	-0.018921	0.052083	0.15442	-0.00091553	-0.15238	0.017598	0.067952	0.23295	0.042623	0.065206
-0.053558	-0.12558	0.087891	-0.069377	-0.047913	-0.0061035	-0.12797	0.049744	-0.0039673	-0.0097656	-0.015055	0.049133	0.1591	-0.00010173	-0.14862	0.02238	0.071208	0.23092	0.044759	0.065816
-0.050735	-0.12238	0.087687	-0.068563	-0.051371	-0.00295	-0.12594	0.052999	-0.0015259	-0.0059001	-0.019328	0.04954	0.16083	0.00050863	-0.15096	0.018412	0.070089	0.2302	0.04364	0.067139
-0.051117	-0.12138	0.092265	-0.067749	-0.050761	-0.0045776	-0.1241	0.04893	0.00091553	-0.0050863	-0.018921	0.049337	0.15859	-0.0012207	-0.15422	0.013326	0.069885	0.23244	0.045471	0.069071
-0.055313	-0.1236	0.088704	-0.06897	-0.049845	-0.0053914	-0.12421	0.045878	-0.00091553	-0.012919	-0.017904	0.04893	0.15757	-0.0049845	-0.15361	0.014038	0.065613	0.23407	0.044556	0.067647
-0.057755	-0.12108	0.090332	-0.070089	-0.051575	-0.01119	-0.1239	0.050151	-0.0031535	-0.01414	-0.016073	0.048726	0.15544	-0.0014242	-0.15035	0.015564	0.06307	0.23529	0.045166	0.067952
-0.05394	-0.12054	0.092163	-0.069885	-0.050964	-0.012716	-0.12288	0.054423	-0.0018311	-0.012716	-0.019124	0.048523	0.15706	-0.0020345	-0.15198	0.01709	0.061747	0.23702	0.043742	0.072937
-0.053558	-0.11909	0.093791	-0.06602	-0.048523	-0.0087484	-0.11983	0.051778	-0.0025431	-0.010783	-0.019328	0.047201	0.15696	0.0013224	-0.15533	0.019633	0.068054	0.23733	0.040792	0.071208
-0.05394	-0.12283	0.090942	-0.06429	-0.04893	-0.0077311	-0.12085	0.052083	-0.0035604	-0.009257	-0.018616	0.047302	0.14893	0.0047811	-0.15208	0.018514	0.070699	0.23753	0.045776	0.064189
-0.056152	-0.121	0.090129	-0.063273	-0.047811	-0.0091553	-0.11973	0.050659	-0.0012207	-0.0066121	-0.019531	0.046387	0.15269	0.00295	-0.15564	0.01241	0.071615	0.23804	0.051066	0.062358
-0.056229	-0.11925	0.089315	-0.064494	-0.043538	-0.010681	-0.12166	0.04893	-0.00030518	-0.007019	-0.018311	0.045776	0.15503	0	-0.15849	0.013428	0.063782	0.24058	0.045268	0.059713
-0.054398	-0.12558	0.086466	-0.065511	-0.045675	-0.013733	-0.1181	0.050863	0.00050863	-0.0079346	-0.014852	0.045471	0.15696	0.0012207	-0.15503	0.012817	0.064799	0.23966	0.040283	0.061747
-0.054016	-0.1268	0.083516	-0.067037	-0.046285	-0.010376	-0.12115	0.053304	-0.0004069	-0.0066121	-0.015564	0.046082	0.15645	0.0035604	-0.1472	0.011698	0.066223	0.23661	0.043742	0.064087
-0.048218	-0.12283	0.083313	-0.069275	-0.048828	-0.0062052	-0.12299	0.051982	-0.0043742	-0.0048828	-0.015564	0.042114	0.15981	0.0016276	-0.14638	0.0094604	0.065715	0.23712	0.046183	0.067952
-0.051575	-0.1226	0.082804	-0.072021	-0.046387	-0.0078328	-0.12339	0.053813	-0.0055949	-0.0089518	-0.016174	0.044963	0.16347	-0.00010173	-0.15259	0.0094604	0.062256	0.23234	0.044149	0.070394
-0.052643	-0.1223	0.084737	-0.067342	-0.046183	-0.009257	-0.12299	0.054321	-0.004069	-0.0086466	-0.02065	0.045369	0.16062	0.00030518	-0.15808	0.012919	0.057271	0.23855	0.046285	0.070089
-0.051117	-0.121	0.081889	-0.069478	-0.047913	-0.0099691	-0.12004	0.052185	-0.004069	-0.0064087	-0.018514	0.046387	0.16062	0.0042725	-0.15513	0.011088	0.05778	0.23977	0.043844	0.076294
-0.048218	-0.11261	0.081482	-0.068258	-0.042318	-0.0098674	-0.1182	0.054525	-0.0042725	-0.0074259	-0.018819	0.042623	0.15757	0.0076294	-0.14811	0.0099691	0.053609	0.23916	0.041707	0.077616
-0.050049	-0.11581	0.08311	-0.068156	-0.039978	-0.0055949	-0.11973	0.051982	-0.0019328	-0.0090535	-0.019836	0.042928	0.16154	0.0059001	-0.14771	0.0091553	0.058085	0.24007	0.046285	0.074972
-0.049362	-0.1178	0.085551	-0.068766	-0.042623	-0.0054932	-0.12288	0.049438	-0.0014242	-0.013326	-0.017497	0.045471	0.16174	0.0059001	-0.14781	0.013428	0.061646	0.23977	0.048218	0.08016
-0.047989	-0.1136	0.08372	-0.065002	-0.04598	-0.0059001	-0.12441	0.05249	-0.0043742	-0.015564	-0.020955	0.043233	0.15778	0.0041707	-0.15116	0.01241	0.066732	0.24129	0.051473	0.079651
-0.045853	-0.11429	0.083516	-0.067139	-0.045878	-0.0043742	-0.12431	0.052999	-0.0062052	-0.012309	-0.019328	0.050659	0.15645	0.0039673	-0.15269	0.0071208	0.060323	0.2418	0.05188	0.077413
-0.048065	-0.11391	0.084635	-0.066833	-0.048218	-0.0065104	-0.12085	0.050456	-0.0068156	-0.0086466	-0.018107	0.050761	0.15483	0.0053914	-0.14882	0.0049845	0.058187	0.23895	0.047913	0.075989
-0.048981	-0.11604	0.087585	-0.064596	-0.049642	-0.0078328	-0.12034	0.048726	-0.0073242	-0.0060018	-0.01475	0.042623	0.15727	0.0054932	-0.14811	0.0054932	0.059611	0.23783	0.043233	0.080058
-0.050735	-0.11475	0.085856	-0.070699	-0.046692	-0.0048828	-0.11851	0.053914	-0.0074259	-0.00295	-0.01709	0.046794	0.15564	-0.002238	-0.14679	0.009257	0.059814	0.24251	0.047913	0.078125
-0.04715	-0.11475	0.081991	-0.070496	-0.046082	-0.0048828	-0.11709	0.058187	-0.0071208	-0.0068156	-0.018209	0.049845	0.1532	-0.0014242	-0.1476	0.0177	0.060832	0.23987	0.05188	0.076192
-0.044479	-0.11665	0.084941	-0.073039	-0.042826	-0.0066121	-0.11587	0.054525	-0.0068156	-0.0073242	-0.019633	0.046997	0.15422	0.0034587	-0.14943	0.010986	0.059102	0.2415	0.046794	0.076599
-0.045242	-0.11887	0.08962	-0.070089	-0.042521	-0.0059001	-0.11505	0.052083	-0.0080363	-0.0085449	-0.022278	0.042114	0.15605	0.0042725	-0.15238	0.013733	0.057271	0.24007	0.04659	0.073547
-0.046616	-0.11848	0.085551	-0.065613	-0.038554	-0.0043742	-0.11922	0.052287	-0.0064087	-0.012309	-0.021464	0.047099	0.15859	0.00050863	-0.15462	0.017395	0.056458	0.24556	0.044454	0.071513
-0.043106	-0.11993	0.082296	-0.068156	-0.040588	-0.0036621	-0.11993	0.05127	-0.0061035	-0.013021	-0.018514	0.049642	0.16134	-0.002238	-0.15493	0.015259	0.056051	0.24516	0.047506	0.075582
-0.044022	-0.11551	0.084127	-0.072123	-0.038045	-0.0074259	-0.1241	0.053914	-0.0037638	-0.011698	-0.019328	0.052185	0.15798	0.00050863	-0.15483	0.016378	0.052185	0.23987	0.046387	0.077515
-0.045776	-0.11497	0.089111	-0.073039	-0.04069	-0.0026449	-0.11963	0.052897	-0.0037638	-0.0089518	-0.017904	0.046692	0.15289	0.00050863	-0.15279	0.01943	0.049845	0.24058	0.049642	0.078328
-0.047379	-0.11391	0.088603	-0.069275	-0.042725	-0.0024414	-0.11475	0.053202	-0.0061035	-0.0075277	-0.015055	0.041911	0.15645	-0.0049845	-0.15198	0.0177	0.05544	0.24129	0.052083	0.079549
-0.042038	-0.11269	0.084839	-0.066528	-0.042928	-0.0064087	-0.1177	0.052694	-0.0072225	-0.012004	-0.018311	0.046895	0.15666	-0.0047811	-0.15411	0.017497	0.057983	0.24119	0.058492	0.081278
-0.041351	-0.11719	0.090637	-0.067749	-0.04303	-0.005188	-0.11566	0.049133	-0.0059001	-0.013021	-0.01414	0.051982	0.15778	-0.0024414	-0.15371	0.015971	0.053711	0.24119	0.056356	0.079447
-0.042572	-0.11963	0.087687	-0.071615	-0.044861	-0.0030518	-0.11892	0.052389	-0.0069173	-0.011597	-0.01475	0.050354	0.15533	0	-0.15615	0.015869	0.053304	0.242	0.049133	0.078227
-0.042419	-0.12222	0.083313	-0.065715	-0.048828	-0.0049845	-0.11943	0.049642	-0.0045776	-0.0090535	-0.018514	0.048421	0.15361	0.001119	-0.1531	0.016276	0.053101	0.24485	0.047913	0.076904
-0.040283	-0.12268	0.082804	-0.065613	-0.049642	-0.0069173	-0.11861	0.050151	-0.0056966	-0.0073242	-0.016785	0.050761	0.16113	0.0042725	-0.15238	0.01943	0.050964	0.24963	0.05483	0.07609
-0.037537	-0.12131	0.08667	-0.069885	-0.042216	-0.0077311	-0.11912	0.053202	-0.0060018	-0.0053914	-0.016174	0.049133	0.16012	0.0030518	-0.15615	0.020752	0.050964	0.24373	0.058492	0.070292
-0.035172	-0.121	0.086263	-0.069784	-0.040385	-0.0047811	-0.1179	0.050761	-0.0036621	-0.010071	-0.013631	0.049235	0.1591	0.0036621	-0.15371	0.019938	0.05544	0.24526	0.061137	0.072123
-0.033798	-0.12131	0.083516	-0.067139	-0.041097	-0.00091553	-0.1182	0.049642	-0.0068156	-0.010173	-0.020854	0.049032	0.15981	0.0014242	-0.1532	0.021464	0.060628	0.24668	0.056763	0.078227
-0.036392	-0.12589	0.076701	-0.06307	-0.042419	-0.0042725	-0.11861	0.048421	-0.0082397	-0.012614	-0.021667	0.045268	0.15401	0.0019328	-0.14984	0.02299	0.059611	0.24404	0.056356	0.074463
-0.036926	-0.12276	0.078735	-0.064392	-0.043233	-0.0089518	-0.11546	0.050761	-0.0086466	-0.01475	-0.021667	0.047811	0.15544	0.0035604	-0.15045	0.016581	0.056763	0.24323	0.057475	0.07609
-0.035934	-0.11917	0.087992	-0.064494	-0.043233	-0.011292	-0.11617	0.051676	-0.0086466	-0.010579	-0.019328	0.047811	0.15778	0.002238	-0.15788	0.013733	0.054321	0.24211	0.054728	0.076192
-0.033493	-0.12093	0.088298	-0.065308	-0.044556	-0.010579	-0.11749	0.053507	-0.010376	-0.0079346	-0.02238	0.046387	0.15961	0.002238	-0.15584	0.013529	0.059814	0.23895	0.055033	0.077515
-0.031586	-0.12177	0.085449	-0.06897	-0.044556	-0.010376	-0.12044	0.052795	-0.010274	-0.0073242	-0.021464	0.043437	0.16398	0.0046794	-0.15177	0.017904	0.052694	0.23814	0.052592	0.079142
-0.032578	-0.11909	0.08372	-0.068665	-0.044963	-0.0067139	-0.12288	0.051982	-0.011698	-0.013835	-0.021667	0.045268	0.16357	0.01241	-0.15493	0.015157	0.053202	0.23763	0.055847	0.074056
-0.03479	-0.12001	0.083822	-0.067647	-0.040385	-0.0074259	-0.12268	0.051778	-0.013631	-0.015157	-0.023905	0.047709	0.16418	0.012512	-0.15584	0.0077311	0.057475	0.24638	0.05717	0.080058
-0.035782	-0.12077	0.079244	-0.063477	-0.041606	-0.0069173	-0.12431	0.050659	-0.010478	-0.0087484	-0.021159	0.046183	0.16602	0.0093587	-0.15218	0.013835	0.059509	0.24607	0.05422	0.080973
-0.037384	-0.11818	0.080261	-0.067546	-0.042216	-0.0089518	-0.124	0.047913	-0.0043742	-0.010376	-0.020752	0.04954	0.16713	0.0078328	-0.14984	0.018717	0.059306	0.24414	0.058085	0.082703
-0.035934	-0.11765	0.080872	-0.066325	-0.046183	-0.0083415	-0.12339	0.052897	-0.0033569	-0.012207	-0.018514	0.050863	0.16144	0.0060018	-0.14954	0.014852	0.059306	0.24556	0.059509	0.078227
-0.037155	-0.11803	0.075684	-0.068868	-0.043844	-0.0068156	-0.1238	0.05188	-0.0038656	-0.012309	-0.017395	0.048116	0.15615	0.010173	-0.15289	0.012716	0.056051	0.24719	0.056864	0.077922
-0.035553	-0.11536	0.079753	-0.062764	-0.038249	-0.0084432	-0.12339	0.053609	-0.0044759	-0.015462	-0.015462	0.047099	0.15554	0.013428	-0.14954	0.01241	0.054626	0.24556	0.059408	0.077108
-0.029907	-0.11612	0.081991	-0.064392	-0.036723	-0.0073242	-0.12004	0.055847	-0.0023397	-0.012716	-0.019938	0.047607	0.15381	0.0012207	-0.14587	0.011698	0.056356	0.24384	0.060628	0.077922
-0.033493	-0.11635	0.081278	-0.067647	-0.038147	-0.0062052	-0.12075	0.050456	-0.0059001	-0.010986	-0.022786	0.049337	0.15116	-0.0031535	-0.1476	0.012105	0.05249	0.24302	0.057271	0.079854
-0.032959	-0.10994	0.085246	-0.066427	-0.042725	-0.0075277	-0.12126	0.049845	-0.0097656	-0.012004	-0.023092	0.048116	0.15401	-0.0012207	-0.14771	0.015157	0.052185	0.24221	0.055542	0.079142
-0.032043	-0.11124	0.086466	-0.063375	-0.042114	-0.0052897	-0.12115	0.049235	-0.007019	-0.012817	-0.024312	0.047302	0.15717	-0.0059001	-0.14537	0.019023	0.054118	0.24211	0.056966	0.080872
-0.036163	-0.11169	0.085449	-0.061951	-0.044149	-0.0064087	-0.12126	0.048218	-0.0038656	-0.014648	-0.018819	0.043742	0.15696	-0.00061035	-0.14231	0.012919	0.055237	0.24129	0.059814	0.080973
-0.034027	-0.11093	0.08606	-0.062866	-0.0413	-0.0033569	-0.12594	0.046488	-0.0028483	-0.013733	-0.019633	0.046183	0.15788	0.00091553	-0.14425	0.0091553	0.052897	0.24556	0.058187	0.076701
-0.033951	-0.11223	0.080465	-0.064494	-0.04008	-0.0028483	-0.1236	0.050049	-0.0094604	-0.012817	-0.021159	0.046997	0.15198	-0.0046794	-0.14201	0.011393	0.048625	0.24638	0.055949	0.07548
-0.037003	-0.10994	0.084025	-0.065308	-0.043945	-0.00295	-0.12065	0.053202	-0.008138	-0.013529	-0.021566	0.053609	0.1535	-0.00010173	-0.1414	0.010986	0.055135	0.24974	0.056152	0.07487
-0.038147	-0.10857	0.087179	-0.065816	-0.046183	-0.0021362	-0.12126	0.049133	-0.0085449	-0.011698	-0.02004	0.054932	0.15879	-0.0041707	-0.14333	0.014547	0.05778	0.2479	0.05422	0.078023
-0.040665	-0.11261	0.087077	-0.067037	-0.047913	-0.0028483	-0.12268	0.050151	-0.0042725	-0.011698	-0.020345	0.046387	0.15645	0.00091553	-0.14201	0.01475	0.057373	0.24974	0.058187	0.079753
-0.037918	-0.11292	0.085347	-0.065206	-0.043335	-0.0035604	-0.12421	0.047913	-0.0043742	-0.012614	-0.021566	0.042318	0.15422	0.0028483	-0.14191	0.013021	0.052185	0.25197	0.064392	0.079447
-0.039291	-0.11009	0.085347	-0.064596	-0.044657	-0.0053914	-0.12258	0.049438	-0.0064087	-0.012207	-0.023295	0.047913	0.15391	0.00061035	-0.1413	0.015564	0.050557	0.24984	0.065613	0.082601
-0.044479	-0.10811	0.087077	-0.06134	-0.04659	-0.0039673	-0.12024	0.049438	-0.0062052	-0.0079346	-0.025838	0.049947	0.15513	0.0012207	-0.14252	0.015259	0.052185	0.24668	0.065002	0.080872
-0.039597	-0.10742	0.084025	-0.067342	-0.044657	-0.0033569	-0.12024	0.046285	-0.0042725	-0.0086466	-0.025126	0.048218	0.15839	0.0020345	-0.14364	0.017497	0.053914	0.24465	0.065715	0.079854
-0.036316	-0.10719	0.083313	-0.071004	-0.042521	-0.0054932	-0.11831	0.046082	-0.0016276	-0.010274	-0.024719	0.049337	0.16083	0.0050863	-0.1416	0.01943	0.051778	0.24526	0.064697	0.084025
-0.037384	-0.11276	0.084737	-0.067546	-0.041097	-0.0068156	-0.11597	0.047404	-0.0055949	-0.0087484	-0.020243	0.055135	0.1591	0.0028483	-0.14038	0.022583	0.051066	0.24953	0.064189	0.082804
-0.036316	-0.11711	0.084839	-0.069682	-0.048319	-0.0019328	-0.11525	0.051676	-0.0071208	-0.0090535	-0.019328	0.054932	0.16154	0.001119	-0.1417	0.018717	0.050761	0.24394	0.064087	0.082499
-0.034485	-0.11269	0.085754	-0.062358	-0.049235	-0.00030518	-0.11607	0.049947	-0.0049845	-0.0088501	-0.020752	0.046387	0.16195	0.0027466	-0.14353	0.009257	0.056661	0.24139	0.061137	0.08311
-0.034409	-0.11131	0.084025	-0.060527	-0.049438	-0.0055949	-0.11648	0.049438	-0.0025431	-0.0091553	-0.025736	0.048523	0.15737	0.0039673	-0.14191	0.011393	0.050456	0.24475	0.066528	0.078735
-0.035858	-0.11185	0.080261	-0.064494	-0.048421	-0.0053914	-0.11658	0.04954	-0.002238	-0.0043742	-0.025228	0.053101	0.15615	-0.0012207	-0.13845	0.019023	0.054728	0.24506	0.066427	0.077922
-0.033798	-0.11559	0.082092	-0.065613	-0.048726	-0.0020345	-0.1178	0.047506	-0.0021362	-0.0031535	-0.026957	0.052185	0.15696	-0.0025431	-0.14099	0.018514	0.056356	0.24363	0.065715	0.077311
-0.033722	-0.11772	0.082296	-0.061137	-0.046082	-0.0021362	-0.11983	0.051168	-0.002238	-0.0096639	-0.025736	0.050659	0.15381	-0.00010173	-0.14221	0.016378	0.054932	0.25126	0.065511	0.077311
-0.037003	-0.11635	0.080973	-0.061951	-0.045471	-0.0019328	-0.11922	0.051066	-0.0035604	-0.013224	-0.022481	0.050354	0.15035	0.0017293	-0.13896	0.015767	0.052694	0.25391	0.063985	0.074565
-0.032654	-0.11612	0.082906	-0.059916	-0.048014	-0.0027466	-0.11627	0.050456	-0.0047811	-0.0096639	-0.027669	0.04893	0.15422	0.0055949	-0.14079	0.017904	0.042623	0.25136	0.06073	0.077515
-0.034637	-0.1162	0.081685	-0.062052	-0.050761	-0.0045776	-0.11668	0.051473	-0.0076294	-0.0072225	-0.027059	0.048218	0.15249	0.006307	-0.14089	0.019023	0.046387	0.25167	0.058695	0.076599
-0.038986	-0.11673	0.085754	-0.061849	-0.048421	-0.0026449	-0.12044	0.050354	-0.0035604	-0.0084432	-0.028178	0.046285	0.15361	0.007019	-0.1416	0.018412	0.04425	0.25665	0.058695	0.076497
-0.040894	-0.11681	0.084941	-0.061442	-0.04425	-0.001119	-0.11475	0.047099	-0.0033569	-0.011088	-0.027873	0.04954	0.15533	0.0067139	-0.14516	0.019938	0.049032	0.26011	0.062663	0.078532
-0.043259	-0.11658	0.086161	-0.062561	-0.04425	-0.0020345	-0.1179	0.043335	-0.0059001	-0.015971	-0.025838	0.049642	0.15757	-0.0010173	-0.14272	0.021362	0.052287	0.25696	0.055135	0.073853
-0.043488	-0.11482	0.086466	-0.060323	-0.044454	-0.0024414	-0.11932	0.046692	-0.0097656	-0.011393	-0.021871	0.047709	0.15788	-0.005188	-0.1414	0.018616	0.054016	0.25116	0.058695	0.074972
-0.043716	-0.11276	0.087077	-0.064494	-0.047811	-0.0032552	-0.11587	0.04893	-0.0078328	-0.012512	-0.023905	0.048828	0.15279	-0.0027466	-0.13987	0.017802	0.049642	0.24923	0.058797	0.08311
-0.043564	-0.1149	0.08667	-0.065206	-0.048421	-0.0043742	-0.11932	0.04303	-0.0052897	-0.0177	-0.021973	0.050863	0.15035	-0.0033569	-0.14394	0.013326	0.052592	0.24801	0.056254	0.078634
-0.046234	-0.11536	0.082703	-0.06134	-0.046488	-0.0073242	-0.12126	0.045471	-0.0056966	-0.010376	-0.019735	0.046692	0.14821	-0.0034587	-0.14272	0.011902	0.046794	0.25177	0.063477	0.079651
-0.044708	-0.11635	0.078227	-0.06134	-0.045776	-0.0020345	-0.11983	0.047506	-0.0048828	-0.0072225	-0.021159	0.045471	0.14984	-0.0014242	-0.13865	0.013835	0.050863	0.2536	0.062358	0.087077
-0.041504	-0.12192	0.07843	-0.064596	-0.044657	-0.0039673	-0.11902	0.04598	-0.0091553	-0.0097656	-0.022176	0.043437	0.15076	-0.0052897	-0.14181	0.014038	0.053507	0.24974	0.065002	0.084635
-0.044937	-0.11673	0.08016	-0.066833	-0.046285	-0.0048828	-0.12085	0.045471	-0.010478	-0.0075277	-0.0236	0.045369	0.1535	-0.0067139	-0.14323	0.013123	0.049133	0.25238	0.062256	0.079447
-0.047836	-0.11597	0.08311	-0.067444	-0.046285	-0.0049845	-0.12085	0.048319	-0.014852	-0.0061035	-0.022685	0.049337	0.14994	-0.0079346	-0.14211	0.012207	0.048828	0.24831	0.053406	0.082804
-0.04097	-0.11749	0.084025	-0.063171	-0.044149	-0.00020345	-0.11993	0.049235	-0.012716	-0.0085449	-0.023702	0.047811	0.14648	-0.0024414	-0.13835	0.012614	0.050049	0.24546	0.057576	0.081787
-0.035477	-0.1178	0.082194	-0.061951	-0.046285	-0.00020345	-0.12146	0.047404	-0.010478	-0.0084432	-0.022278	0.048014	0.14994	0.0015259	-0.14018	0.013529	0.049438	0.25075	0.059001	0.08311
-0.039825	-0.11452	0.079447	-0.06307	-0.046387	-0.0037638	-0.12329	0.05127	-0.0066121	-0.0087484	-0.023804	0.047099	0.14537	0.0052897	-0.13672	0.010071	0.049744	0.2537	0.061544	0.084127
-0.039368	-0.11948	0.079244	-0.065002	-0.047607	-0.0025431	-0.12492	0.053304	-0.0087484	-0.0091553	-0.023702	0.050456	0.14557	0.0055949	-0.13652	0.012105	0.048319	0.2538	0.062764	0.081584
-0.035629	-0.11711	0.078328	-0.064087	-0.045166	-0.0039673	-0.12197	0.053711	-0.0080363	-0.0085449	-0.024719	0.049642	0.14832	0.00020345	-0.13723	0.014648	0.053711	0.24923	0.065613	0.08138
-0.03273	-0.11368	0.077718	-0.062764	-0.048828	-0.0065104	-0.12044	0.055542	-0.0050863	-0.012716	-0.026143	0.04659	0.15188	0.0034587	-0.13438	0.018819	0.053711	0.24506	0.065918	0.08077
-0.03273	-0.11543	0.075378	-0.063273	-0.048014	-0.0044759	-0.11851	0.052592	-0.0056966	-0.011292	-0.020243	0.047404	0.15361	0.0037638	-0.12868	0.013428	0.052185	0.24506	0.059408	0.080668
-0.03334	-0.11604	0.077209	-0.064189	-0.046082	0.0023397	-0.11871	0.051676	-0.0076294	-0.0064087	-0.020345	0.047302	0.15228	0.0004069	-0.12848	0.013224	0.048625	0.24862	0.053406	0.078532
-0.032501	-0.11772	0.079142	-0.067139	-0.04364	0.0008138	-0.12075	0.054423	-0.0049845	-0.0060018	-0.021973	0.042826	0.1532	-0.0010173	-0.13377	0.015666	0.04598	0.25187	0.052795	0.082092
-0.03418	-0.11658	0.079447	-0.064596	-0.043132	-0.0010173	-0.12004	0.050354	-0.0049845	-0.006307	-0.022278	0.048421	0.15228	-0.001119	-0.13173	0.01241	0.050964	0.25157	0.059611	0.08016
-0.0354	-0.11589	0.079142	-0.062663	-0.043538	-0.00091553	-0.11922	0.051778	-0.005188	-0.0056966	-0.027466	0.054728	0.1534	0.0023397	-0.12533	0.0088501	0.050761	0.25279	0.060221	0.077413
-0.041656	-0.11772	0.080872	-0.063578	-0.045268	-0.0010173	-0.12217	0.051168	-0.0020345	-0.0085449	-0.027669	0.054321	0.14648	0.0018311	-0.12767	0.0094604	0.049133	0.25289	0.060323	0.076803
-0.039291	-0.11978	0.080465	-0.06724	-0.045573	0	-0.12095	0.050151	0.0008138	-0.006307	-0.024211	0.053609	0.14709	0.0035604	-0.13316	0.014954	0.048828	0.24862	0.059814	0.076701
-0.035553	-0.12062	0.083822	-0.067139	-0.043945	-0.0023397	-0.12349	0.046183	-0.0032552	-0.0025431	-0.021057	0.056254	0.15045	0	-0.12878	0.016785	0.048014	0.25004	0.059102	0.070699
-0.034637	-0.12131	0.079041	-0.06368	-0.046387	-0.0037638	-0.12238	0.041809	-0.0075277	-0.0055949	-0.02299	0.054728	0.14832	0.0016276	-0.12533	0.018616	0.052287	0.25146	0.060018	0.072937
-0.034409	-0.12184	0.07782	-0.062459	-0.044657	-0.0025431	-0.12136	0.045369	-0.007019	-0.0057983	-0.019633	0.054932	0.14903	0.00030518	-0.12502	0.018005	0.051066	0.24811	0.053711	0.077413
-0.032425	-0.11955	0.080058	-0.058187	-0.042623	-0.0052897	-0.12207	0.042419	-0.0078328	-0.0049845	-0.022481	0.056966	0.15045	-0.0025431	-0.12767	0.018311	0.049845	0.24913	0.056458	0.077515
-0.031128	-0.11703	0.078227	-0.05544	-0.042114	-0.0031535	-0.11983	0.047709	-0.0085449	-0.0023397	-0.024516	0.055644	0.15503	-0.0037638	-0.13316	0.021057	0.047404	0.25228	0.05483	0.076396
-0.029678	-0.11772	0.074158	-0.055745	-0.047506	-0.0020345	-0.12024	0.052083	-0.0079346	-0.0084432	-0.021159	0.054626	0.1535	-0.00020345	-0.13601	0.020549	0.05188	0.24923	0.055949	0.074565
-0.027847	-0.11391	0.073242	-0.06307	-0.050456	-0.0024414	-0.12238	0.049133	-0.0037638	-0.0076294	-0.018921	0.049133	0.15004	-0.0017293	-0.13784	0.02004	0.052287	0.24373	0.054932	0.072734
-0.031586	-0.11368	0.07609	-0.061035	-0.048014	0.00050863	-0.12227	0.045878	-0.0020345	-0.0060018	-0.01943	0.044759	0.14577	-0.00050863	-0.13519	0.022685	0.04425	0.24089	0.056864	0.076803
-0.027847	-0.11551	0.080566	-0.056254	-0.052287	0.002238	-0.11922	0.043538	-0.0030518	-0.0049845	-0.024312	0.047709	0.1535	-0.0004069	-0.13153	0.021362	0.044352	0.24139	0.055339	0.081482
-0.026474	-0.11543	0.075684	-0.056661	-0.048828	-0.001119	-0.12197	0.050761	-0.0021362	-0.0068156	-0.021871	0.049337	0.15889	-0.0012207	-0.12899	0.020955	0.046794	0.24465	0.05422	0.074666
-0.025253	-0.11559	0.073853	-0.056864	-0.046692	-0.0012207	-0.12278	0.048319	-0.0053914	-0.0074259	-0.022786	0.046794	0.16246	-0.0019328	-0.13021	0.02299	0.047913	0.24689	0.054932	0.075073
-0.026245	-0.11505	0.075785	-0.05778	-0.046387	0.00050863	-0.12217	0.045675	-0.0083415	-0.0036621	-0.019328	0.046895	0.16164	-0.0027466	-0.13092	0.028687	0.04303	0.24343	0.056051	0.074565
-0.026855	-0.11383	0.074056	-0.060221	-0.046488	-0.00020345	-0.12472	0.045878	-0.0080363	-0.0031535	-0.020447	0.044454	0.15859	-0.0030518	-0.13336	0.021871	0.042928	0.23946	0.054728	0.075785
-0.02327	-0.11765	0.075684	-0.059713	-0.047404	-0.0013224	-0.12716	0.049337	-0.0099691	-0.0026449	-0.020447	0.043844	0.15462	-0.0057983	-0.1296	0.023193	0.047913	0.23895	0.052287	0.076396
-0.019379	-0.11932	0.07609	-0.062256	-0.045675	-0.005188	-0.12777	0.049438	-0.0052897	-0.0080363	-0.021464	0.044149	0.1532	-0.0021362	-0.13448	0.018717	0.049235	0.24109	0.053711	0.078227
-0.01915	-0.11795	0.07192	-0.06663	-0.046488	-0.006307	-0.12512	0.04598	-0.0008138	-0.0068156	-0.021159	0.044657	0.15249	-0.0082397	-0.13306	0.02299	0.048421	0.24068	0.053304	0.078532
-0.02121	-0.11803	0.072632	-0.062764	-0.041809	-0.0015259	-0.12166	0.046488	-0.00295	-0.0030518	-0.021057	0.043132	0.15188	-0.011393	-0.13295	0.029093	0.048523	0.23733	0.052389	0.074056
-0.017853	-0.1239	0.071208	-0.061239	-0.038147	0.00061035	-0.12268	0.048625	-0.0033569	-0.0039673	-0.021566	0.045369	0.15299	-0.0088501	-0.13245	0.0236	0.050049	0.24058	0.05422	0.075073
-0.018692	-0.12016	0.074666	-0.062561	-0.040588	-0.0038656	-0.11993	0.048014	-0.0019328	-0.0057983	-0.021667	0.050354	0.15513	-0.0071208	-0.13051	0.019226	0.047302	0.23783	0.052592	0.077209
-0.018082	-0.11612	0.074972	-0.061035	-0.043132	-0.0066121	-0.11953	0.049032	-0.0027466	-0.0065104	-0.022786	0.049744	0.1591	-0.0088501	-0.13306	0.021159	0.044047	0.23753	0.051168	0.074056
-0.01976	-0.1152	0.074361	-0.060221	-0.040588	-0.00030518	-0.1182	0.048116	-0.0012207	-0.0055949	-0.02065	0.049947	0.16032	-0.0055949	-0.13428	0.025228	0.048523	0.23631	0.052999	0.072225
-0.017853	-0.11848	0.079346	-0.062866	-0.038859	-0.0027466	-0.11617	0.048421	-0.0033569	-0.0056966	-0.0236	0.045573	0.16083	-0.010478	-0.1354	0.030721	0.050151	0.23193	0.055949	0.069682
-0.018005	-0.11696	0.078837	-0.063883	-0.04069	-0.0041707	-0.11861	0.052897	-0.00020345	-0.0045776	-0.022074	0.048116	0.15757	-0.010681	-0.13641	0.025635	0.052999	0.23244	0.056864	0.075989
-0.016251	-0.11055	0.075684	-0.063883	-0.042521	-0.0027466	-0.12105	0.049642	0.0017293	-0.0071208	-0.0236	0.051778	0.15778	-0.0087484	-0.13479	0.029093	0.053711	0.23468	0.054321	0.071309
-0.017548	-0.11154	0.072123	-0.062866	-0.044352	-0.0061035	-0.12044	0.048218	-0.00071208	-0.0021362	-0.02299	0.051778	0.15635	-0.006307	-0.13814	0.029093	0.05188	0.23275	0.053202	0.069173
-0.017776	-0.1136	0.069682	-0.066935	-0.044556	-0.0065104	-0.11943	0.048523	-0.0013224	-0.002238	-0.023092	0.049744	0.15442	-0.0036621	-0.13733	0.027364	0.056458	0.23132	0.055237	0.072327
-0.021973	-0.11696	0.072225	-0.065613	-0.042623	-0.0043742	-0.12105	0.046183	0.0027466	-0.0014242	-0.023193	0.049032	0.15361	-0.0049845	-0.13774	0.025431	0.058797	0.23448	0.058289	0.070597
-0.017929	-0.12024	0.070089	-0.06134	-0.04598	-0.0067139	-0.11993	0.046387	0.0021362	-0.0060018	-0.024007	0.048523	0.15127	-0.011088	-0.13753	0.020549	0.050863	0.23275	0.055135	0.074361
-0.016632	-0.11932	0.068258	-0.062256	-0.048116	-0.0025431	-0.12095	0.044657	0.00010173	-0.011698	-0.022786	0.050863	0.15483	-0.0076294	-0.13814	0.024007	0.046997	0.22675	0.055949	0.075277
-0.014954	-0.11887	0.06958	-0.060832	-0.044759	0.00030518	-0.12421	0.045573	-0.0004069	-0.0061035	-0.025024	0.055542	0.15127	-0.0069173	-0.1357	0.025228	0.046082	0.22756	0.053609	0.078532
-0.014496	-0.11887	0.072428	-0.056152	-0.04659	-0.0038656	-0.1181	0.043538	0.001119	-0.0032552	-0.025024	0.051168	0.15188	-0.0062052	-0.13784	0.02299	0.047811	0.2243	0.05188	0.08077
-0.014267	-0.12154	0.072835	-0.056254	-0.050151	-0.0067139	-0.118	0.041707	0.0024414	-0.0043742	-0.023295	0.049337	0.15513	-0.0061035	-0.13519	0.023397	0.048319	0.22685	0.053507	0.077108
-0.01152	-0.12405	0.071818	-0.061646	-0.048523	-0.0048828	-0.11973	0.049642	0.00091553	-0.0054932	-0.020447	0.053609	0.15442	-0.0075277	-0.13295	0.028788	0.046285	0.2302	0.052185	0.075175
-0.0098419	-0.12268	0.071309	-0.062154	-0.053202	-0.001119	-0.1121	0.047709	0	-0.0047811	-0.023702	0.050049	0.15767	-0.0072225	-0.13163	0.025635	0.045573	0.23275	0.043437	0.076497
-0.0098419	-0.11917	0.069478	-0.06012	-0.048014	0.0015259	-0.11373	0.041809	0	-0.0048828	-0.024719	0.04954	0.15666	-0.0054932	-0.1295	0.018005	0.052083	0.23519	0.046285	0.07609
-0.010147	-0.11787	0.070903	-0.062866	-0.047607	-0.00061035	-0.12024	0.043233	0.0035604	-0.0044759	-0.024007	0.04954	0.1534	-0.0026449	-0.12939	0.013631	0.052694	0.23244	0.050761	0.079956
-0.0085449	-0.12169	0.075582	-0.06368	-0.049947	-0.0019328	-0.1236	0.044759	0.0019328	-0.0083415	-0.019328	0.05422	0.15472	-0.00050863	-0.13143	0.02004	0.052287	0.23122	0.049438	0.076396
-0.011826	-0.12299	0.07192	-0.062459	-0.044556	-0.00295	-0.12238	0.048726	0.00050863	-0.0066121	-0.017192	0.051676	0.1592	-0.0048828	-0.13448	0.026143	0.046387	0.23031	0.042419	0.078939
-0.011063	-0.12291	0.070394	-0.063782	-0.042013	-0.0012207	-0.11983	0.048625	0.00010173	-0.009257	-0.018616	0.047506	0.16093	-0.0041707	-0.13438	0.024618	0.047506	0.23549	0.043945	0.079041
-0.0092316	-0.12466	0.071208	-0.061035	-0.043742	-0.0042725	-0.1239	0.046794	-0.00030518	-0.0048828	-0.016479	0.048625	0.1592	-0.0008138	-0.1297	0.027262	0.050761	0.23682	0.04598	0.077616
-0.006485	-0.12474	0.07314	-0.05717	-0.049235	-0.0065104	-0.12115	0.046488	0.00020345	-0.0062052	-0.0236	0.051371	0.15605	0.0015259	-0.12705	0.028076	0.051473	0.23326	0.054118	0.081787
-0.0074005	-0.12405	0.070394	-0.058594	-0.045268	-0.0078328	-0.11597	0.048014	-0.0010173	0.0004069	-0.024109	0.051473	0.15564	0.0020345	-0.12685	0.024821	0.052795	0.23631	0.059611	0.078328
-0.009613	-0.11986	0.071818	-0.059509	-0.044352	-0.0080363	-0.11587	0.049235	0.0016276	-0.00091553	-0.023397	0.052389	0.15808	0.002238	-0.1237	0.027669	0.046997	0.24089	0.058289	0.078837
-0.0090027	-0.1181	0.075073	-0.055847	-0.041606	-0.011698	-0.11332	0.048523	0.0013224	-0.0043742	-0.018616	0.05188	0.15706	0.0014242	-0.12543	0.024719	0.040283	0.23865	0.054321	0.07843
-0.0071716	-0.11612	0.074361	-0.057983	-0.044556	-0.0021362	-0.11403	0.044556	0	-0.0019328	-0.02065	0.049235	0.15767	-0.0085449	-0.12929	0.023193	0.046794	0.23549	0.052999	0.077006
-0.0057983	-0.11681	0.071208	-0.060628	-0.04659	0.0008138	-0.118	0.044759	-0.002238	-0.0010173	-0.02299	0.050557	0.16012	-0.0016276	-0.1296	0.022786	0.053914	0.23326	0.052694	0.07609
-0.005722	-0.12154	0.074972	-0.063883	-0.04364	-0.0056966	-0.12177	0.050151	-0.0061035	-0.0020345	-0.021464	0.052389	0.15544	0.0049845	-0.12858	0.021871	0.05127	0.23031	0.053304	0.074463
-0.0031281	-0.12199	0.078227	-0.061544	-0.044556	-0.005188	-0.11963	0.04425	-0.0023397	-0.0030518	-0.020752	0.050049	0.15645	0.0048828	-0.12624	0.022685	0.048726	0.23061	0.057373	0.073649
-0.0035095	-0.11993	0.076396	-0.057882	-0.041606	-0.0041707	-0.11648	0.043538	-0.0034587	-0.0032552	-0.019836	0.045064	0.15696	0.0049845	-0.13275	0.03184	0.048014	0.22939	0.056356	0.071208
-0.0028229	-0.11703	0.071513	-0.056051	-0.045878	-0.0043742	-0.11464	0.043538	-0.0030518	-0.0033569	-0.020955	0.049438	0.16052	0.0042725	-0.13214	0.029093	0.047913	0.23031	0.053101	0.075785
-0.0050354	-0.1162	0.072835	-0.05778	-0.047302	-0.00295	-0.1177	0.043945	-0.002238	-0.0055949	-0.021057	0.049133	0.15981	0.0035604	-0.12807	0.023193	0.047099	0.23702	0.056152	0.078837
-0.0050354	-0.1162	0.073751	-0.05544	-0.044759	-0.0008138	-0.12044	0.043437	-0.0013224	-0.0059001	-0.017192	0.051778	0.1594	0.0027466	-0.12543	0.024516	0.051778	0.24038	0.054626	0.077311
-0.0026703	-0.1181	0.075175	-0.054728	-0.047099	-0.0028483	-0.11963	0.045471	0.0015259	-0.0025431	-0.017395	0.052897	0.15472	0.0049845	-0.1238	0.024821	0.054118	0.23671	0.054626	0.070903
-0.0045013	-0.1162	0.081075	-0.053914	-0.044861	-0.0054932	-0.11841	0.047607	0.00020345	0.002238	-0.018921	0.045268	0.15198	0.0061035	-0.12736	0.022786	0.049845	0.23478	0.056966	0.070699
-0.0066376	-0.11734	0.078532	-0.056966	-0.04425	-0.0034587	-0.12024	0.048523	-0.0024414	0.0028483	-0.021159	0.047506	0.15676	0.0043742	-0.12573	0.022074	0.045471	0.23682	0.055237	0.073547
-0.0093079	-0.11963	0.076396	-0.060832	-0.049032	-0.0053914	-0.12217	0.047506	0.00050863	-0.0015259	-0.019226	0.048319	0.15676	-0.00020345	-0.12655	0.022583	0.043742	0.23692	0.056356	0.077922
-0.005188	-0.11673	0.075277	-0.058289	-0.045878	-0.0059001	-0.11841	0.047099	0.00050863	-0.0052897	-0.017497	0.048116	0.15798	0.0024414	-0.12695	0.01709	0.046387	0.23783	0.054728	0.079447
-0.0038147	-0.11681	0.076701	-0.056051	-0.044149	-0.0068156	-0.11902	0.04659	-0.00020345	-0.0048828	-0.017598	0.049133	0.16042	0	-0.12868	0.018311	0.051473	0.24139	0.052795	0.074666
-0.0025177	-0.1194	0.077209	-0.055135	-0.046895	-0.0062052	-0.11882	0.043233	-0.0023397	-0.0038656	-0.014038	0.053304	0.15727	-0.0066121	-0.12705	0.019836	0.042725	0.23936	0.050964	0.071309
-0.00068665	-0.11627	0.075887	-0.059102	-0.045776	-0.005188	-0.12258	0.045878	-0.0016276	-0.0046794	-0.014648	0.05717	0.15462	-0.0066121	-0.12665	0.020549	0.043437	0.23926	0.048726	0.076192
-0.0019073	-0.11719	0.075887	-0.062663	-0.044963	-0.0008138	-0.12156	0.045878	0.0023397	-0.0024414	-0.019328	0.056864	0.15544	-0.00010173	-0.12522	0.018819	0.043538	0.23651	0.048421	0.073853
0.0018311	-0.11742	0.074361	-0.06134	-0.04425	-0.00010173	-0.11587	0.043945	0.0030518	-0.0033569	-0.015666	0.050863	0.15564	0.0019328	-0.1296	0.019124	0.043538	0.23865	0.049032	0.071818
0.0013733	-0.12283	0.078227	-0.058594	-0.044759	-0.00020345	-0.11302	0.04893	0.0030518	-0.0074259	-0.018005	0.054118	0.15686	0.0021362	-0.13214	0.015361	0.0413	0.2419	0.050964	0.068766
-0.0010681	-0.12131	0.081482	-0.06012	-0.046082	-0.00030518	-0.11627	0.049438	0.0074259	-0.0061035	-0.017802	0.050354	0.15859	0.0018311	-0.12797	0.016174	0.045166	0.23794	0.050252	0.068359
-0.0013733	-0.12314	0.077718	-0.058492	-0.04893	-0.0049845	-0.11597	0.048523	0.0061035	-0.0049845	-0.019531	0.048828	0.15605	0.0033569	-0.12644	0.021362	0.047404	0.23519	0.049438	0.071208
-0.0024414	-0.12604	0.075175	-0.055644	-0.048014	-0.0057983	-0.11719	0.045573	0.0065104	-0.0062052	-0.017497	0.050456	0.15432	0.002238	-0.1238	0.022074	0.045776	0.23234	0.052287	0.07192
-0.00061035	-0.12711	0.073446	-0.054626	-0.047811	-0.0052897	-0.11841	0.045369	0.0044759	-0.0062052	-0.016479	0.055542	0.15462	0.0004069	-0.11953	0.020142	0.046082	0.23417	0.05249	0.068868
7.6294e-05	-0.12589	0.077311	-0.052083	-0.04659	-0.00061035	-0.11688	0.046488	0.0038656	-0.0082397	-0.017497	0.056966	0.15991	-0.0025431	-0.12431	0.025838	0.048319	0.24139	0.054728	0.069987
0.00091553	-0.12688	0.073039	-0.052185	-0.044657	0.0030518	-0.11668	0.04598	0.0067139	-0.0065104	-0.017802	0.050456	0.15991	0	-0.12624	0.021769	0.048523	0.23773	0.05422	0.068258
0.0055695	-0.12772	0.071411	-0.052287	-0.042826	-0.002238	-0.11841	0.044861	0.0032552	-0.00295	-0.016988	0.051066	0.15666	0.0004069	-0.12187	0.020752	0.047811	0.23549	0.052999	0.06958
0.005722	-0.12505	0.073039	-0.055339	-0.044759	-0.004069	-0.12177	0.051676	0.0060018	-0.0030518	-0.017598	0.052592	0.16001	0.00050863	-0.1237	0.026449	0.048523	0.23448	0.054626	0.068868
0.0036621	-0.12589	0.072123	-0.054525	-0.049133	-0.0008138	-0.11871	0.047607	0.0032552	-0.00061035	-0.019735	0.050557	0.15879	0.004069	-0.12817	0.025126	0.052185	0.23387	0.056559	0.067952
0.0056458	-0.12924	0.074768	-0.054728	-0.048014	-0.0015259	-0.11902	0.046794	0.0017293	-0.0019328	-0.021159	0.052694	0.16164	0.0021362	-0.13	0.02004	0.053609	0.236	0.059102	0.065613
0.0030518	-0.13084	0.078023	-0.053609	-0.04659	-0.0053914	-0.12146	0.049235	0.0042725	-0.0017293	-0.023905	0.054016	0.16307	0.0056966	-0.12848	0.014445	0.05188	0.23549	0.053101	0.065613
0.0019836	-0.13367	0.080363	-0.052287	-0.047811	-0.0030518	-0.11922	0.047709	0.0046794	-0.00010173	-0.024923	0.050659	0.15696	0.0060018	-0.12655	0.022583	0.052592	0.23661	0.048523	0.068156
0.00045776	-0.1339	0.081991	-0.051778	-0.047201	-0.0004069	-0.11973	0.046285	0.0060018	-0.0024414	-0.022685	0.05127	0.15961	0.0047811	-0.13214	0.024516	0.054423	0.23234	0.051676	0.068563
0.0019073	-0.13435	0.083211	-0.055339	-0.044047	-0.0015259	-0.12115	0.048726	0.004069	-0.0019328	-0.020854	0.055847	0.16205	0.0027466	-0.13051	0.023295	0.053101	0.23478	0.051473	0.065308
-0.0012207	-0.13145	0.082296	-0.056152	-0.045878	0.00050863	-0.12461	0.049235	0.0031535	-0.0025431	-0.025024	0.050964	0.16276	0.002238	-0.12939	0.024109	0.052287	0.23661	0.053101	0.06897
0.00053406	-0.12833	0.081177	-0.05422	-0.047913	0.0021362	-0.12309	0.049133	0.0026449	-0.0033569	-0.023702	0.047506	0.15533	0.0039673	-0.12787	0.024211	0.057475	0.23814	0.054016	0.068461
0.0046539	-0.12436	0.083008	-0.053914	-0.046183	-0.0039673	-0.11953	0.048625	0.0041707	-0.0036621	-0.020447	0.048421	0.16001	0.0019328	-0.13011	0.021973	0.05483	0.23519	0.05127	0.065206
0.0092316	-0.12466	0.086772	-0.051371	-0.047201	-0.0066121	-0.11749	0.048218	0.005188	-0.0035604	-0.021159	0.050557	0.15656	0.004069	-0.13407	0.027466	0.052185	0.23346	0.04893	0.065715
0.01152	-0.13069	0.087077	-0.054321	-0.044556	-0.00020345	-0.1182	0.047913	0.0056966	-0.0055949	-0.017395	0.052795	0.15411	0.0039673	-0.1239	0.023295	0.050659	0.23336	0.05127	0.06429
0.0032043	-0.13023	0.089315	-0.054118	-0.046997	-0.0012207	-0.11973	0.04893	0.0055949	-0.0055949	-0.016988	0.049032	0.15493	0.0020345	-0.12187	0.018005	0.050557	0.23458	0.056458	0.061646
0.0069427	-0.12749	0.089315	-0.052999	-0.042013	-0.001119	-0.11973	0.050964	0.0050863	-0.0067139	-0.023092	0.050151	0.15299	0.0072225	-0.12146	0.022176	0.052694	0.23631	0.051982	0.063375
0.0067139	-0.12581	0.089722	-0.054525	-0.037333	0.0014242	-0.12034	0.049744	0.0069173	-0.0065104	-0.024007	0.055135	0.1532	0.010478	-0.12115	0.024414	0.057271	0.23631	0.047201	0.065206
0.0081635	-0.12383	0.094503	-0.055847	-0.042419	-0.0019328	-0.12187	0.049438	0.0021362	-0.0048828	-0.018921	0.055339	0.15564	0.0083415	-0.12065	0.023295	0.055339	0.23153	0.050354	0.06368
0.0061035	-0.12398	0.097148	-0.05483	-0.042216	-0.0041707	-0.12105	0.049032	0.0043742	-0.005188	-0.017598	0.051676	0.15778	0.0028483	-0.11709	0.02299	0.050863	0.22939	0.053914	0.062358
0.0019073	-0.12825	0.10122	-0.056661	-0.042521	-0.005188	-0.11953	0.051371	0.0069173	-0.0087484	-0.017802	0.050659	0.1532	0.00020345	-0.11587	0.027873	0.056559	0.23051	0.052999	0.064189
0.0057983	-0.12856	0.099691	-0.055949	-0.044657	-0.0028483	-0.11688	0.05249	0.0046794	-0.0080363	-0.019735	0.05188	0.15086	0.002238	-0.1237	0.027161	0.056864	0.22786	0.04954	0.065002
0.0087738	-0.12688	0.10284	-0.055237	-0.04425	-0.0039673	-0.11902	0.051676	0.0036621	-0.0046794	-0.017293	0.053202	0.15238	0.0085449	-0.12329	0.026754	0.055339	0.23244	0.046997	0.068461
0.0098419	-0.13046	0.10915	-0.062256	-0.041199	-0.0046794	-0.11709	0.048828	0.0097656	-0.0057983	-0.01475	0.052389	0.15462	0.0094604	-0.12238	0.024312	0.056661	0.23163	0.049642	0.069275
0.0086212	-0.12802	0.10874	-0.06429	-0.04069	-0.0030518	-0.11963	0.051575	0.0066121	-0.011088	-0.013123	0.044861	0.15747	0.0087484	-0.12136	0.02004	0.056966	0.22949	0.054016	0.062764
0.006485	-0.12779	0.10935	-0.061442	-0.04364	-0.005188	-0.12115	0.052389	0.0012207	-0.0085449	-0.013021	0.050863	0.15686	0.0032552	-0.11912	0.020142	0.05483	0.22776	0.049845	0.06368
0.005722	-0.12993	0.11587	-0.062459	-0.044352	-0.001119	-0.11546	0.052389	0.0021362	-0.0075277	-0.01475	0.05249	0.15656	0.0086466	-0.1122	0.019735	0.056458	0.22736	0.052897	0.067139
0.0088501	-0.13435	0.12136	-0.059001	-0.046895	0.002238	-0.11373	0.050964	0.0069173	-0.0049845	-0.018412	0.051676	0.15503	0.015869	-0.11342	0.022786	0.057882	0.22776	0.054525	0.065002
0.0099182	-0.12939	0.12543	-0.057678	-0.051066	0.0019328	-0.11658	0.045471	0.0050863	-0.0038656	-0.020447	0.04893	0.1592	0.012919	-0.1181	0.025024	0.056051	0.23183	0.056152	0.06429
0.011139	-0.13	0.12868	-0.059102	-0.047607	-0.0017293	-0.11515	0.050151	0.0067139	-0.002238	-0.022074	0.050252	0.1592	0.010274	-0.12288	0.022685	0.058594	0.22847	0.051676	0.065308
0.0097656	-0.12886	0.13143	-0.062968	-0.047506	-0.0031535	-0.11973	0.053813	0.0091553	-0.0008138	-0.02065	0.056559	0.15594	0.0064087	-0.1178	0.028076	0.058695	0.22319	0.050761	0.065002
0.0087738	-0.12589	0.1357	-0.062052	-0.048523	-0.0015259	-0.11841	0.05188	0.0050863	-0.0043742	-0.019023	0.053914	0.1535	0	-0.12258	0.028992	0.055949	0.22349	0.051168	0.061442
0.0079346	-0.1339	0.13865	-0.056661	-0.050252	0.00091553	-0.1182	0.05188	0.0039673	-0.0045776	-0.018209	0.04954	0.15493	0.004069	-0.12482	0.031128	0.05778	0.22502	0.053304	0.06429
0.0087738	-0.1313	0.14364	-0.054321	-0.04659	0.00020345	-0.11932	0.050557	0.0036621	-0.0059001	-0.018514	0.04954	0.15361	0.0037638	-0.1238	0.033162	0.055033	0.22471	0.052897	0.068461
0.0040436	-0.12634	0.14832	-0.054321	-0.044963	-0.0004069	-0.12227	0.048218	0.0030518	-0.0091553	-0.018107	0.04954	0.15645	0.0035604	-0.12553	0.032756	0.050964	0.22369	0.049438	0.06724
0.0014496	-0.13046	0.15666	-0.056458	-0.045471	-0.00061035	-0.11993	0.051575	-0.00030518	-0.0089518	-0.017497	0.049744	0.16134	0.0036621	-0.12136	0.026143	0.04954	0.22664	0.050252	0.066935
-0.00022888	-0.1342	0.16113	-0.055542	-0.045166	-0.0023397	-0.11688	0.05422	0.0015259	-0.0036621	-0.021464	0.055644	0.16022	0.0014242	-0.11729	0.023905	0.056661	0.22868	0.046895	0.065002
0.0033569	-0.13283	0.16296	-0.055847	-0.044047	-0.0028483	-0.11861	0.049438	0.0085449	-0.0025431	-0.023804	0.056458	0.1594	0.00010173	-0.12166	0.019531	0.055237	0.22563	0.045471	0.066325
0.0019073	-0.12955	0.16673	-0.057882	-0.041606	0	-0.11403	0.049133	0.0069173	-0.0036621	-0.025024	0.048828	0.15778	0.0004069	-0.1241	0.019938	0.057068	0.22847	0.048726	0.069784
0.00091553	-0.12581	0.17151	-0.059509	-0.041402	-0.00071208	-0.11709	0.049744	0.00295	-0.002238	-0.020549	0.048421	0.15656	0.00050863	-0.11678	0.024618	0.062256	0.23753	0.046285	0.06958
-0.0024414	-0.12634	0.16907	-0.059713	-0.045369	0.00050863	-0.12227	0.053711	0.0053914	-0.0038656	-0.015971	0.048828	0.15523	0.0057983	-0.11637	0.021464	0.058085	0.2357	0.045268	0.066223
-0.00015259	-0.13	0.16449	-0.056763	-0.0413	0.00010173	-0.11739	0.050761	0.0056966	-0.0050863	-0.021973	0.048014	0.16113	0.00295	-0.11434	0.019023	0.055542	0.23224	0.045471	0.06307
0.0019836	-0.12833	0.16469	-0.059713	-0.040181	-0.001119	-0.1178	0.046387	0.0083415	-0.004069	-0.021261	0.042928	0.15788	0.0024414	-0.10966	0.018514	0.059001	0.22705	0.050964	0.063578
0.0036621	-0.1297	0.16683	-0.058797	-0.039673	-0.0008138	-0.11963	0.048218	0.0054932	-0.0042725	-0.023193	0.048116	0.15869	0.00010173	-0.11424	0.018616	0.060425	0.22491	0.053507	0.065104
0.0024414	-0.12886	0.17405	-0.05839	-0.042928	0.0016276	-0.11851	0.05249	0.0097656	-0.0087484	-0.024414	0.05249	0.15432	-0.0030518	-0.11414	0.018311	0.057373	0.22807	0.048625	0.065511
-0.0017548	-0.12939	0.17771	-0.056864	-0.040588	0.00030518	-0.11861	0.04954	0.012817	-0.0062052	-0.024618	0.052287	0.15625	-0.0013224	-0.11342	0.017293	0.050863	0.23041	0.044454	0.066833
-0.0020599	-0.12817	0.1766	-0.058695	-0.039164	0.0033569	-0.12115	0.054728	0.0055949	-0.00295	-0.019328	0.053609	0.16144	0.00050863	-0.1179	0.016683	0.047913	0.23051	0.046082	0.062866
-0.00083923	-0.12276	0.17761	-0.058797	-0.042725	-0.00020345	-0.12238	0.053813	0.0032552	-0.0026449	-0.018514	0.050151	0.16347	-0.00091553	-0.11292	0.015259	0.044963	0.22583	0.046183	0.065206
-0.0014496	-0.12131	0.18087	-0.061442	-0.044861	-0.0014242	-0.12461	0.054932	0.0099691	-0.0031535	-0.02004	0.053202	0.1594	-0.0036621	-0.10498	0.015055	0.049133	0.22237	0.046183	0.065206
-0.0035095	-0.12619	0.18188	-0.06307	-0.044657	-0.002238	-0.12319	0.054932	0.008138	-0.0035604	-0.018514	0.052185	0.15584	-0.00295	-0.10763	0.015666	0.05422	0.22461	0.050354	0.065613
-0.005188	-0.12436	0.18331	-0.058899	-0.042826	-0.00050863	-0.12126	0.058594	0.008138	-0.00071208	-0.018514	0.051371	0.15798	-0.00050863	-0.10752	0.015666	0.053609	0.22329	0.052795	0.06897
-0.007782	-0.12672	0.18168	-0.058085	-0.040385	0.0031535	-0.1178	0.058594	0.0086466	-0.0019328	-0.016276	0.052897	0.15727	-0.0041707	-0.10783	0.015666	0.04893	0.22644	0.04954	0.068563
-0.005722	-0.12695	0.18361	-0.058797	-0.042826	0.001119	-0.11688	0.055033	0.0084432	-0.0043742	-0.015462	0.051575	0.15605	-0.0078328	-0.11037	0.012817	0.050761	0.22929	0.048828	0.067037
-0.0031281	-0.13023	0.18585	-0.058289	-0.045166	0.0018311	-0.11943	0.05249	0.0093587	-0.00091553	-0.018107	0.048523	0.16001	-0.008138	-0.10915	0.013936	0.055644	0.23132	0.057882	0.064087
0.00091553	-0.1297	0.18728	-0.060221	-0.041809	0.0017293	-0.11322	0.050456	0.0091553	0	-0.021973	0.05127	0.15686	-0.0094604	-0.10763	0.017497	0.053507	0.23224	0.061849	0.065816
0.0028229	-0.1284	0.18524	-0.063985	-0.042114	0.0036621	-0.11363	0.052795	0.0052897	-0.0020345	-0.02299	0.057271	0.15442	-0.0076294	-0.10549	0.017904	0.057475	0.23265	0.057678	0.06663
-0.0013733	-0.13107	0.19053	-0.061747	-0.045675	0.0054932	-0.11536	0.055542	0.0090535	-0.0044759	-0.019735	0.052897	0.15004	-0.0059001	-0.10366	0.014648	0.061951	0.23092	0.054932	0.069173
-0.00022888	-0.13268	0.18962	-0.058187	-0.042013	0.0017293	-0.11729	0.052795	0.0084432	-0.009257	-0.019328	0.052795	0.15259	-0.0056966	-0.10488	0.012309	0.058187	0.23285	0.053711	0.065409
0.0015259	-0.12863	0.18768	-0.059001	-0.042114	0.00295	-0.12156	0.04954	0.0086466	-0.0098674	-0.017802	0.047404	0.15432	-0.0039673	-0.10895	0.01119	0.05839	0.23315	0.050659	0.061951
-0.00076294	-0.12489	0.19053	-0.059611	-0.042623	0.0039673	-0.11892	0.05188	0.0088501	-0.0023397	-0.016988	0.047404	0.15045	-0.0077311	-0.11037	0.013835	0.060628	0.23387	0.052795	0.062459
-0.0033569	-0.12711	0.19501	-0.058797	-0.043233	0.0069173	-0.11525	0.053813	0.0088501	-0.00010173	-0.019531	0.047607	0.1472	-0.013631	-0.10854	0.016378	0.061747	0.23071	0.053101	0.065918
-0.002594	-0.13023	0.19928	-0.059916	-0.046285	0.0071208	-0.12156	0.052389	0.01119	0.00071208	-0.018819	0.054626	0.15086	-0.0067139	-0.10661	0.016581	0.063883	0.2297	0.051168	0.06663
-0.0011444	-0.12657	0.19989	-0.059408	-0.049947	0.0072225	-0.1238	0.05483	0.014242	-0.005188	-0.021362	0.055542	0.15035	-0.0071208	-0.106	0.01414	0.059916	0.23448	0.051778	0.069885
-0.0021362	-0.13062	0.19928	-0.059102	-0.046488	0.0043742	-0.12268	0.054525	0.0090535	-0.0083415	-0.022278	0.051575	0.1534	-0.0067139	-0.10335	0.012919	0.054016	0.23163	0.051982	0.070089
-0.0049591	-0.1355	0.2063	-0.058492	-0.043844	0.0032552	-0.12197	0.05188	0.0080363	-0.0038656	-0.020345	0.047404	0.1533	-0.011393	-0.10579	0.0098674	0.055135	0.23081	0.050659	0.070394
-0.0091553	-0.13107	0.20315	-0.060832	-0.045675	0.002238	-0.11841	0.050863	0.0057983	-0.0038656	-0.018209	0.051778	0.15615	-0.0088501	-0.10997	0.013021	0.062561	0.23397	0.051676	0.070597
-0.0065613	-0.12535	0.21047	-0.057882	-0.046794	0.005188	-0.12258	0.053711	0.0090535	-0.0059001	-0.019328	0.051982	0.15198	-0.0027466	-0.11403	0.010986	0.063477	0.23244	0.049744	0.070597
-0.0070953	-0.12405	0.21067	-0.054321	-0.04598	0.0025431	-0.12095	0.049744	0.010783	-0.0059001	-0.022176	0.047404	0.15218	-0.0059001	-0.11342	0.010376	0.064189	0.23499	0.048828	0.071106
-0.007782	-0.12543	0.20732	-0.057271	-0.044963	0.0013224	-0.11993	0.05249	0.006307	-0.0061035	-0.018921	0.050863	0.15737	-0.0075277	-0.11403	0.014852	0.064087	0.23356	0.052999	0.072835
-0.007782	-0.12642	0.20772	-0.054321	-0.045166	0.0059001	-0.12044	0.053507	0.0027466	-0.0032552	-0.015971	0.050659	0.15971	-0.0067139	-0.1118	0.016785	0.063782	0.2297	0.054321	0.068766
-0.0041962	-0.12787	0.2124	-0.05544	-0.050354	0.0075277	-0.1179	0.053711	0.00020345	-0.0012207	-0.017293	0.050964	0.15757	-0.0118	-0.10997	0.015971	0.061951	0.2238	0.05127	0.065918
-0.0013733	-0.13161	0.21515	-0.058594	-0.05249	0.0059001	-0.11546	0.055949	0.0028483	0.0004069	-0.021769	0.046488	0.16184	-0.011088	-0.1119	0.0090535	0.063273	0.23193	0.048726	0.065002
-0.0011444	-0.13023	0.21729	-0.058289	-0.050761	0.0064087	-0.1121	0.055847	0.0053914	-0.0018311	-0.024719	0.050863	0.15808	-0.0066121	-0.11047	0.011902	0.06429	0.23733	0.046082	0.065918
-0.00022888	-0.1281	0.22298	-0.056661	-0.049337	0.0038656	-0.11353	0.055644	0.010173	-0.0004069	-0.024211	0.052389	0.15991	-0.0074259	-0.10824	0.0098674	0.067444	0.23478	0.040588	0.067139
-0.00022888	-0.12924	0.22614	-0.057271	-0.05188	0.0024414	-0.1121	0.055237	0.0075277	-0.0030518	-0.021871	0.051575	0.16093	-0.0055949	-0.10569	0.010681	0.062459	0.23448	0.038859	0.071208
-0.0021362	-0.12794	0.22807	-0.057475	-0.049438	0.0008138	-0.11169	0.054932	0.0046794	-0.0035604	-0.025024	0.047302	0.16052	-0.0083415	-0.10824	0.019633	0.061137	0.23519	0.044454	0.07192
-0.0041962	-0.12749	0.22888	-0.054626	-0.047506	0.0016276	-0.11403	0.056458	0.0045776	0	-0.026449	0.045776	0.16469	-0.0078328	-0.11068	0.01943	0.064087	0.23193	0.045878	0.069173
-0.0053406	-0.13245	0.22878	-0.055135	-0.048014	0.0046794	-0.11658	0.059509	0.004069	-0.0014242	-0.024211	0.04364	0.16256	-0.0074259	-0.1122	0.013835	0.061646	0.23275	0.045776	0.068563
-0.002594	-0.12917	0.23142	-0.056559	-0.04598	0.0061035	-0.11607	0.058899	0.0054932	0.00030518	-0.02299	0.044657	0.16144	-0.0077311	-0.11078	0.013936	0.06368	0.23214	0.045776	0.066325
-0.0026703	-0.12657	0.23295	-0.058797	-0.043844	0.0064087	-0.11882	0.062358	0.0067139	-0.0037638	-0.025533	0.047302	0.16256	-0.0068156	-0.10549	0.0086466	0.065002	0.23295	0.042013	0.070089
-0.0067902	-0.12825	0.23712	-0.058492	-0.044352	0.0036621	-0.1178	0.059611	0.0084432	-0.0015259	-0.023295	0.050557	0.16052	-0.0079346	-0.10701	0.008138	0.060323	0.22685	0.043437	0.070292
-0.0076294	-0.12489	0.24139	-0.056051	-0.045878	0.0019328	-0.11495	0.060323	0.0075277	-0.0046794	-0.021566	0.048726	0.15594	-0.0084432	-0.10824	0.013835	0.058289	0.22491	0.048116	0.066121
-0.0069427	-0.12276	0.24434	-0.058899	-0.046183	0.0018311	-0.11261	0.06134	0.005188	-0.0078328	-0.020243	0.046082	0.16022	-0.004069	-0.1062	0.014954	0.059611	0.22715	0.048828	0.068766
-0.0099182	-0.12634	0.25116	-0.059611	-0.042725	0.0047811	-0.11424	0.061442	0.0055949	-0.0044759	-0.016073	0.048319	0.16479	-0.0062052	-0.1064	0.0086466	0.059306	0.22695	0.047607	0.070903
-0.010223	-0.12558	0.25452	-0.056152	-0.045064	0.006307	-0.11546	0.062663	0.0083415	-0.0073242	-0.016479	0.052999	0.16205	-0.0027466	-0.10864	0.0079346	0.06012	0.2302	0.047913	0.071208
-0.012207	-0.12627	0.2536	-0.054932	-0.047506	0.0027466	-0.11658	0.064087	0.0080363	-0.0077311	-0.017395	0.053507	0.16001	-0.0033569	-0.10701	0.0089518	0.065613	0.22858	0.052795	0.07314
-0.012894	-0.12779	0.25655	-0.06073	-0.046387	0.0069173	-0.11658	0.06012	0.0090535	-0.0057983	-0.021159	0.048319	0.15706	-0.0068156	-0.10437	0.01119	0.071004	0.23254	0.052694	0.068359
-0.0096893	-0.12558	0.25889	-0.06307	-0.042725	0.0053914	-0.11617	0.059102	0.0072225	-0.0031535	-0.016988	0.048116	0.15737	-0.0041707	-0.10234	0.012614	0.069682	0.23041	0.050964	0.066528
-0.0083923	-0.12672	0.26225	-0.057576	-0.042521	-0.00010173	-0.11403	0.058695	0.0045776	-0.0071208	-0.016378	0.049337	0.1594	-0.0017293	-0.10162	0.01119	0.066935	0.22288	0.049744	0.067546
-0.01236	-0.12207	0.26052	-0.055542	-0.048726	0.0017293	-0.11668	0.059611	0.007019	-0.0057983	-0.022176	0.047404	0.16012	-0.0012207	-0.10101	0.0099691	0.062968	0.22115	0.046488	0.061849
-0.0090027	-0.12398	0.26215	-0.058289	-0.042318	0.001119	-0.11566	0.052795	0.004069	0	-0.021057	0.047913	0.15889	-0.0023397	-0.10569	0.0099691	0.064596	0.2239	0.045166	0.065206
-0.0094604	-0.1255	0.26632	-0.059001	-0.038249	0.0035604	-0.11607	0.052897	0.0060018	0	-0.019531	0.045573	0.1594	-0.0073242	-0.106	0.0097656	0.065918	0.22756	0.045064	0.067037
-0.011292	-0.12802	0.26571	-0.063477	-0.040894	0.0062052	-0.1177	0.056966	0.0071208	-0.0027466	-0.020955	0.046997	0.1591	-0.0094604	-0.106	0.0044759	0.062154	0.23041	0.040995	0.067444
-0.01297	-0.12878	0.27079	-0.06602	-0.04364	0.0060018	-0.11464	0.056966	0.0069173	-0.0018311	-0.022685	0.052999	0.15208	-0.0065104	-0.10427	0.011902	0.062459	0.22776	0.04893	0.06724
-0.013809	-0.12772	0.27445	-0.059102	-0.041097	0.0042725	-0.11078	0.055542	0.010885	-0.0036621	-0.016581	0.053304	0.15554	-0.0085449	-0.10345	0.014242	0.065816	0.23	0.053507	0.063273
-0.016251	-0.1265	0.27476	-0.058695	-0.046183	0.0030518	-0.11058	0.052592	0.0068156	-0.002238	-0.017497	0.048014	0.15889	-0.0037638	-0.10651	0.015971	0.067851	0.23132	0.048726	0.068359
-0.016403	-0.12154	0.27649	-0.060221	-0.048014	0.0025431	-0.11485	0.054118	0.008138	-0.00030518	-0.016073	0.047709	0.16154	0.0010173	-0.10935	0.012919	0.066833	0.23275	0.047404	0.071615
-0.017166	-0.12627	0.27344	-0.054626	-0.047201	0.0044759	-0.11546	0.056152	0.0073242	-0.0031535	-0.017904	0.052083	0.16123	0.00010173	-0.10824	0.015259	0.070801	0.2358	0.047099	0.06897
-0.015259	-0.12978	0.27445	-0.057271	-0.045369	0.0060018	-0.11719	0.053813	0.0079346	-0.00071208	-0.018514	0.04954	0.15656	-0.0043742	-0.10457	0.013021	0.067647	0.23163	0.047506	0.067952
-0.015106	-0.12772	0.28127	-0.062052	-0.047709	0.0057983	-0.11454	0.053914	0.0064087	0.002238	-0.018412	0.046997	0.15778	-0.00295	-0.10885	0.017497	0.06429	0.23254	0.048319	0.069478
-0.014877	-0.12573	0.27435	-0.059306	-0.050659	0.0035604	-0.11536	0.05483	0.0059001	-0.0025431	-0.019938	0.04659	0.15727	-0.0034587	-0.10803	0.016581	0.063171	0.23356	0.051371	0.066528
-0.016327	-0.12657	0.27974	-0.059916	-0.051676	0.0031535	-0.10925	0.052999	0.0039673	-0.0047811	-0.018514	0.050354	0.15472	-0.00061035	-0.10895	0.015462	0.069275	0.23468	0.049337	0.061951
-0.011978	-0.12894	0.28615	-0.060018	-0.045064	0.004069	-0.11119	0.054626	0.0069173	-0.0023397	-0.017395	0.051575	0.15167	-0.00030518	-0.10783	0.010986	0.069478	0.23376	0.045675	0.065409
-0.017014	-0.13168	0.28585	-0.056966	-0.044759	0.0035604	-0.112	0.054728	0.0026449	-0.00050863	-0.016683	0.049133	0.1535	0.0024414	-0.11037	0.013123	0.069377	0.23214	0.044556	0.068258
-0.016174	-0.13382	0.28737	-0.052694	-0.046082	0.0049845	-0.112	0.05188	0.002238	0.00030518	-0.022176	0.047302	0.15279	0.0028483	-0.1123	0.020549	0.072327	0.2361	0.047201	0.063375
-0.019608	-0.12749	0.28829	-0.054932	-0.044861	0	-0.11566	0.055237	0.0062052	0.0024414	-0.020142	0.048014	0.15015	0.0057983	-0.11403	0.022074	0.069478	0.23905	0.044963	0.065308
-0.021744	-0.12802	0.29215	-0.056458	-0.042623	0.0033569	-0.11159	0.057576	0.0062052	0.0050863	-0.015666	0.04598	0.15483	0.0017293	-0.1119	0.018717	0.074158	0.23895	0.044963	0.062866
-0.018311	-0.12917	0.29541	-0.050252	-0.040181	0.004069	-0.11007	0.056356	0.0068156	0.0048828	-0.01241	0.047201	0.15757	-0.0021362	-0.10844	0.018514	0.071615	0.23458	0.049845	0.064087
-0.015335	-0.13512	0.29541	-0.051168	-0.0413	0.0069173	-0.11607	0.053101	0.0037638	0.0035604	-0.013021	0.04364	0.15798	-0.0033569	-0.10671	0.021362	0.066732	0.23417	0.052592	0.064596
-0.015717	-0.13603	0.29643	-0.053813	-0.041707	0.012004	-0.11698	0.056864	0.0054932	0.0034587	-0.015666	0.042928	0.16357	-0.00020345	-0.11007	0.024923	0.067444	0.23661	0.052795	0.068258
-0.016632	-0.13763	0.29897	-0.055033	-0.04069	0.012004	-0.11292	0.058899	0.0038656	-0.00050863	-0.015462	0.04598	0.1651	-0.00050863	-0.10976	0.024821	0.070801	0.23753	0.04659	0.064901
-0.017242	-0.1339	0.3006	-0.058187	-0.038554	0.005188	-0.11546	0.056864	0.0046794	0.001119	-0.017192	0.045166	0.16418	0.0016276	-0.1064	0.023499	0.073751	0.23468	0.046692	0.062764
-0.017319	-0.13542	0.30314	-0.058594	-0.041707	0.0047811	-0.11312	0.054016	0.0093587	0.0027466	-0.014343	0.046183	0.16123	-0.00071208	-0.10518	0.022583	0.076396	0.2358	0.046895	0.064087
-0.018311	-0.13504	0.30101	-0.057576	-0.04069	0.0020345	-0.11403	0.055847	0.0098674	0.0027466	-0.013733	0.045878	0.16459	-0.0035604	-0.10427	0.021362	0.068258	0.23529	0.046387	0.067851
-0.01709	-0.1326	0.30457	-0.053813	-0.040385	0.0054932	-0.11851	0.057882	0.0041707	0.0030518	-0.021362	0.047302	0.16347	0.00020345	-0.10335	0.020142	0.067952	0.23102	0.043538	0.06958
-0.015182	-0.13191	0.30782	-0.050964	-0.041504	0.0089518	-0.12126	0.058492	0.0034587	0.0047811	-0.02299	0.050151	0.16123	-0.0020345	-0.10305	0.015767	0.073649	0.23132	0.051066	0.070801
-0.018158	-0.13039	0.30863	-0.048116	-0.039469	0.0036621	-0.11912	0.060018	0.0034587	0.00061035	-0.021973	0.050354	0.16246	-0.0014242	-0.098877	0.015869	0.077311	0.22949	0.051066	0.06724
-0.020142	-0.13031	0.30914	-0.047811	-0.042216	0.0028483	-0.11607	0.057068	0.0064087	-0.0010173	-0.022481	0.049845	0.16093	-0.0043742	-0.1002	0.013021	0.075378	0.22441	0.054525	0.063985
-0.018845	-0.13237	0.3125	-0.050049	-0.04069	0.0057983	-0.11047	0.055033	0.0053914	-0.0020345	-0.017293	0.05127	0.16144	-0.0086466	-0.10295	0.011902	0.074565	0.22542	0.056254	0.060221
-0.020218	-0.13008	0.31342	-0.053304	-0.039571	0.0118	-0.11088	0.055745	0.0042725	0.0018311	-0.013733	0.052999	0.15869	-0.0027466	-0.10193	0.012207	0.066935	0.22736	0.055949	0.06663
-0.021362	-0.12924	0.3125	-0.052185	-0.040487	0.0095622	-0.11658	0.058899	0.0055949	0.005188	-0.016785	0.051982	0.16307	-0.0023397	-0.10254	0.0084432	0.067342	0.22919	0.046082	0.073039
-0.018692	-0.13214	0.31067	-0.051371	-0.039469	0.0071208	-0.11658	0.062561	0.0056966	0.0014242	-0.021769	0.052592	0.15869	-0.0068156	-0.099996	0.0077311	0.07314	0.22675	0.046794	0.073446
-0.01976	-0.13336	0.31148	-0.054626	-0.0413	0.0069173	-0.11241	0.058492	0.00295	-0.0034587	-0.017904	0.05249	0.1591	-0.0091553	-0.09908	0.0076294	0.072123	0.22644	0.044861	0.074158
-0.020294	-0.13191	0.30996	-0.057475	-0.041707	0.0059001	-0.11108	0.061035	0.0088501	-0.0059001	-0.016174	0.049235	0.15828	-0.011495	-0.10234	0.0048828	0.072835	0.22685	0.041707	0.071004
-0.019989	-0.13092	0.31291	-0.057983	-0.045064	0.010478	-0.11475	0.060221	0.0091553	-0.00010173	-0.014852	0.053202	0.16073	-0.0099691	-0.099589	0.009257	0.075277	0.22776	0.046488	0.07019
-0.016632	-0.13382	0.30996	-0.05544	-0.04659	0.012207	-0.11587	0.05778	0.010478	0.0015259	-0.016073	0.050151	0.16561	-0.010376	-0.1002	0.009257	0.073649	0.2297	0.048421	0.070597
-0.011215	-0.12985	0.31392	-0.05717	-0.042928	0.0075277	-0.11698	0.055237	0.01241	-0.0037638	-0.014648	0.050049	0.16154	-0.013224	-0.10244	0.0054932	0.076497	0.22715	0.045776	0.070496
-0.010834	-0.12581	0.31687	-0.055745	-0.039978	0.0057983	-0.11749	0.053304	0.012614	-0.0014242	-0.015767	0.054932	0.16184	-0.011698	-0.1061	0.010986	0.079142	0.22644	0.046794	0.072123
-0.010605	-0.13031	0.31728	-0.058085	-0.043233	0.0034587	-0.11749	0.057068	0.0099691	0.0012207	-0.016479	0.053406	0.16551	-0.0082397	-0.1001	0.010579	0.077006	0.22461	0.046997	0.071309
-0.012589	-0.13161	0.32054	-0.054525	-0.044149	0.010681	-0.1118	0.054626	0.0094604	0.00010173	-0.013428	0.049845	0.16215	-0.0083415	-0.1003	0.0085449	0.070801	0.22268	0.044352	0.072225
-0.0086975	-0.13451	0.32796	-0.050557	-0.042419	0.0078328	-0.11373	0.055339	0.0093587	-0.0028483	-0.013733	0.047709	0.16062	-0.0087484	-0.1004	0.0089518	0.069377	0.2238	0.047404	0.071716
-0.0036621	-0.13268	0.33498	-0.050252	-0.041402	0.0078328	-0.11149	0.056152	0.008138	0.0025431	-0.015564	0.051473	0.16001	-0.010478	-0.10274	0.0085449	0.075887	0.22278	0.048116	0.070089
-0.0045776	-0.13092	0.34353	-0.051982	-0.039266	0.013123	-0.11058	0.054626	0.010986	-0.00091553	-0.011698	0.052897	0.15869	-0.009257	-0.106	0.0084432	0.078532	0.21617	0.048116	0.075175
0.00076294	-0.13214	0.35482	-0.049235	-0.040487	0.010173	-0.11332	0.052999	0.012207	-0.0024414	-0.012614	0.044454	0.16184	-0.0074259	-0.10681	0.0097656	0.080668	0.21881	0.042725	0.074565
0.0042725	-0.13206	0.35929	-0.050456	-0.043844	0.0097656	-0.11546	0.052694	0.010681	-0.00061035	-0.012004	0.048218	0.16337	-0.0089518	-0.10478	0.0053914	0.079346	0.21942	0.037944	0.070089
0.0077057	-0.13519	0.36102	-0.051371	-0.044556	0.01119	-0.1118	0.051778	0.0098674	0	-0.010579	0.050252	0.16032	-0.01241	-0.10681	0.0041707	0.081278	0.21586	0.032654	0.071106
0.011826	-0.13054	0.36346	-0.049133	-0.041402	0.010274	-0.11088	0.050456	0.013021	-0.0023397	-0.013326	0.048319	0.16276	-0.012512	-0.10478	0.0054932	0.082092	0.20864	0.030314	0.075378
0.017166	-0.12634	0.35909	-0.053609	-0.040283	0.0089518	-0.11414	0.05249	0.012614	-0.00071208	-0.014038	0.047201	0.16123	-0.0072225	-0.10264	0.0061035	0.084839	0.20671	0.033569	0.073954
0.023651	-0.131	0.35858	-0.05249	-0.040385	0.010885	-0.11464	0.049337	0.010783	-0.002238	-0.017598	0.045878	0.16266	-0.0055949	-0.10254	0.0075277	0.084737	0.20426	0.044352	0.072327
0.027084	-0.13458	0.35868	-0.052999	-0.038757	0.012716	-0.11495	0.053304	0.0096639	-0.00020345	-0.016073	0.043132	0.16459	-0.0046794	-0.099691	0.0069173	0.084635	0.20477	0.048218	0.077006
0.026779	-0.13725	0.35645	-0.054932	-0.041606	0.010579	-0.11271	0.056559	0.011698	-0.0013224	-0.015971	0.04659	0.16581	-0.0036621	-0.098877	0.0065104	0.081889	0.21647	0.043742	0.078125
0.031509	-0.13603	0.35431	-0.057373	-0.041504	0.011495	-0.11292	0.054118	0.012105	0.0008138	-0.014445	0.045573	0.1591	-0.00050863	-0.10569	0.011495	0.076294	0.21464	0.041199	0.074259
0.035934	-0.13321	0.34993	-0.053202	-0.037333	0.0086466	-0.11169	0.054118	0.0089518	0.0043742	-0.015259	0.04659	0.15635	0.0020345	-0.106	0.011495	0.077413	0.20701	0.039164	0.073344
0.040359	-0.13832	0.35238	-0.046997	-0.038961	0.0050863	-0.11261	0.051168	0.011902	0.00010173	-0.015666	0.048116	0.15656	-0.00071208	-0.10325	0.012004	0.082601	0.2066	0.039469	0.06958
0.039444	-0.1358	0.35004	-0.047506	-0.040385	0.0085449	-0.11139	0.050863	0.012716	-0.0008138	-0.016174	0.047302	0.15361	-0.0032552	-0.10274	0.01414	0.082703	0.2064	0.03245	0.070597
0.043182	-0.1329	0.34444	-0.051575	-0.038656	0.0085449	-0.11007	0.053711	0.015157	0.00061035	-0.020549	0.047404	0.15961	-0.0014242	-0.1004	0.01709	0.083618	0.20274	0.0295	0.071106
0.047684	-0.13237	0.34007	-0.051168	-0.036825	0.0061035	-0.11403	0.053406	0.016378	-0.0021362	-0.019531	0.044149	0.16429	-0.0036621	-0.1004	0.016886	0.084534	0.20813	0.034587	0.074056
0.050201	-0.13344	0.33152	-0.04954	-0.042013	0.010986	-0.11414	0.056966	0.014038	-0.0017293	-0.024211	0.047913	0.16734	-0.0031535	-0.10132	0.013936	0.080668	0.20294	0.033875	0.06897
0.052032	-0.13489	0.32664	-0.053202	-0.036825	0.015055	-0.11119	0.056356	0.018819	-0.00030518	-0.023804	0.04659	0.16581	-0.0044759	-0.098674	0.0095622	0.077311	0.20426	0.031433	0.06958
0.054703	-0.13527	0.32155	-0.057882	-0.039571	0.010783	-0.11139	0.053101	0.01943	-0.00071208	-0.018311	0.047913	0.16327	-0.0071208	-0.10111	0.009257	0.074768	0.20782	0.033366	0.075073
0.051804	-0.13802	0.31555	-0.053507	-0.040995	0.0098674	-0.11424	0.056051	0.02238	-0.0026449	-0.02004	0.049947	0.16296	-0.0091553	-0.10651	0.010986	0.072937	0.2066	0.034892	0.073242
0.054779	-0.14114	0.31921	-0.058594	-0.041911	0.012614	-0.11342	0.056458	0.024923	0.0014242	-0.019938	0.044759	0.16408	-0.0043742	-0.10864	0.014547	0.069682	0.20192	0.03774	0.072225
0.058746	-0.13962	0.31789	-0.056152	-0.0413	0.013733	-0.11464	0.056051	0.024007	0.0034587	-0.016886	0.039469	0.16368	-0.0025431	-0.10844	0.015971	0.071818	0.2007	0.034281	0.076294
0.063858	-0.13588	0.31911	-0.052287	-0.037231	0.013835	-0.1179	0.055644	0.018717	-0.001119	-0.017598	0.045573	0.16266	-0.0061035	-0.098063	0.010885	0.075785	0.19847	0.035095	0.073954
0.064087	-0.13512	0.32216	-0.056864	-0.037231	0.012207	-0.11831	0.056458	0.015767	-0.0023397	-0.020752	0.046794	0.16632	-0.008138	-0.097656	0.0068156	0.073344	0.19928	0.036519	0.070699
0.067291	-0.13885	0.32155	-0.056661	-0.042623	0.012716	-0.11495	0.055033	0.013835	-0.00091553	-0.016988	0.048014	0.16479	-0.006307	-0.10193	0.0078328	0.079346	0.19318	0.038249	0.072632
0.06897	-0.13779	0.3241	-0.052185	-0.041606	0.0096639	-0.11414	0.055949	0.017395	-0.0010173	-0.012207	0.049337	0.16225	-0.0082397	-0.1001	0.013529	0.078023	0.19043	0.041097	0.075684
0.067368	-0.13847	0.32501	-0.049337	-0.044149	0.0064087	-0.1123	0.05483	0.016886	-0.0047811	-0.015055	0.047404	0.16469	-0.0088501	-0.10152	0.013428	0.075989	0.19185	0.039469	0.074768
0.066528	-0.14458	0.32552	-0.052592	-0.042216	0.0085449	-0.11058	0.054423	0.012817	-0.0056966	-0.016886	0.047201	0.16581	-0.010783	-0.10295	0.011393	0.073853	0.19155	0.040181	0.073649
0.069733	-0.14458	0.31738	-0.057576	-0.038554	0.01119	-0.11027	0.053813	0.011495	-0.0037638	-0.016073	0.05188	0.16449	-0.012614	-0.099182	0.0064087	0.07487	0.18829	0.035299	0.074768
0.070953	-0.13954	0.31423	-0.052694	-0.034993	0.010986	-0.11475	0.055847	0.012309	-0.0027466	-0.015259	0.054626	0.16042	-0.008138	-0.099284	0.0071208	0.073751	0.19521	0.033366	0.076803
0.068665	-0.14038	0.31514	-0.054321	-0.035909	0.010376	-0.11261	0.053914	0.017802	-0.0030518	-0.014547	0.056559	0.1592	-0.0087484	-0.099691	0.013631	0.072327	0.19887	0.041097	0.073649
0.069962	-0.13725	0.31687	-0.055339	-0.040487	0.0095622	-0.10946	0.054525	0.016581	-0.00061035	-0.015666	0.054016	0.16144	-0.0086466	-0.09613	0.013123	0.075277	0.20009	0.043437	0.077718
0.071106	-0.13565	0.31423	-0.051473	-0.04069	0.010376	-0.10437	0.052795	0.018819	-0.0050863	-0.013224	0.052389	0.16642	-0.0043742	-0.097555	0.010173	0.076396	0.2006	0.043233	0.081075
0.065613	-0.13725	0.31138	-0.051575	-0.038147	0.010173	-0.10559	0.053813	0.02004	-0.0008138	-0.013428	0.052592	0.16307	-0.0021362	-0.10254	0.0038656	0.077006	0.19755	0.041097	0.081787
0.065994	-0.13435	0.31108	-0.055542	-0.036316	0.0096639	-0.10335	0.056458	0.016276	-0.0012207	-0.011597	0.050049	0.15869	-0.0018311	-0.099691	0.0067139	0.077209	0.19663	0.042928	0.077616
0.064011	-0.13588	0.30945	-0.05717	-0.036316	0.011902	-0.10162	0.055644	0.0118	0.001119	-0.012919	0.052287	0.16052	-0.0017293	-0.10345	0.0086466	0.073039	0.19928	0.040487	0.074259
0.06134	-0.13519	0.31148	-0.057373	-0.036112	0.009257	-0.10315	0.052999	0.017395	0.0008138	-0.013936	0.048828	0.16378	-0.0059001	-0.10651	0.0077311	0.07782	0.19857	0.039673	0.074056
0.06012	-0.13016	0.30752	-0.057068	-0.03774	0.007019	-0.10132	0.052694	0.019124	-0.0008138	-0.016378	0.044963	0.16378	-0.0049845	-0.10457	0.0076294	0.079651	0.19857	0.039775	0.074259
0.057373	-0.13176	0.30619	-0.057576	-0.039469	0.012207	-0.10254	0.047404	0.013733	-0.00061035	-0.013123	0.044759	0.16774	-0.0015259	-0.10162	0.0083415	0.076904	0.20172	0.036926	0.075582
0.053787	-0.13489	0.30314	-0.058492	-0.042318	0.0086466	-0.10681	0.048116	0.013428	-0.002238	-0.012614	0.048523	0.16541	-0.0023397	-0.10447	0.012614	0.07548	0.19867	0.042114	0.075073
0.051041	-0.1297	0.30273	-0.055644	-0.041707	0.0088501	-0.10935	0.050151	0.018005	0.0043742	-0.015157	0.05188	0.16113	-0.0027466	-0.10671	0.016886	0.072632	0.1948	0.04425	0.072428
0.04509	-0.13153	0.30507	-0.05249	-0.041707	0.010071	-0.11119	0.049744	0.018005	0.0008138	-0.016174	0.048116	0.16357	-0.0015259	-0.10712	0.015462	0.069885	0.19867	0.040588	0.070292
0.046921	-0.13329	0.30294	-0.050151	-0.04364	0.0097656	-0.10468	0.050863	0.010071	0	-0.017598	0.046794	0.16388	-0.0012207	-0.10427	0.015869	0.070496	0.20538	0.041707	0.075073
0.045395	-0.13306	0.29846	-0.054321	-0.040181	0.0089518	-0.1064	0.050354	0.010986	0	-0.018819	0.048218	0.1652	-0.0034587	-0.1059	0.01709	0.072937	0.20691	0.0413	0.076497
0.046158	-0.13634	0.29612	-0.051778	-0.042521	0.0060018	-0.11078	0.049642	0.010986	0.0014242	-0.022074	0.049032	0.16368	-0.0060018	-0.10529	0.017497	0.07192	0.20121	0.044149	0.078735
0.046539	-0.13809	0.29195	-0.05188	-0.040181	0.010681	-0.11037	0.051473	0.010071	0.0038656	-0.018005	0.049744	0.16327	-0.0046794	-0.10091	0.022176	0.073954	0.20253	0.039164	0.081685
0.040588	-0.13535	0.28656	-0.053914	-0.038452	0.006307	-0.1123	0.051168	0.013021	0.0057983	-0.012614	0.046997	0.16307	-0.0036621	-0.10315	0.021871	0.073344	0.20854	0.041911	0.075582
0.038528	-0.13512	0.28158	-0.050354	-0.036316	0.0025431	-0.112	0.051168	0.0087484	0.0038656	-0.01943	0.049337	0.16551	-0.00010173	-0.10366	0.013733	0.076497	0.20844	0.047811	0.071818
0.042038	-0.13824	0.27802	-0.053609	-0.042114	0.0075277	-0.1122	0.051066	0.009257	0.0038656	-0.018514	0.046285	0.16083	-0.0032552	-0.10284	0.018921	0.077718	0.20559	0.044861	0.073039
0.035706	-0.1368	0.27771	-0.052389	-0.043132	0.0080363	-0.112	0.04954	0.010478	0.0027466	-0.018921	0.04659	0.15747	-0.0069173	-0.10295	0.018311	0.077108	0.19958	0.045369	0.073446
0.031052	-0.13535	0.27191	-0.050863	-0.037537	0.0046794	-0.11058	0.05127	0.0095622	-0.0015259	-0.016378	0.046183	0.15951	-0.0093587	-0.10539	0.015666	0.077108	0.2003	0.046387	0.071208
0.031357	-0.13329	0.2651	-0.054423	-0.034281	0.0064087	-0.11068	0.055949	0.0118	0.0014242	-0.012309	0.045166	0.16042	-0.010274	-0.1062	0.015869	0.076803	0.20274	0.04598	0.070903
0.031052	-0.13115	0.26703	-0.057678	-0.035299	0.0041707	-0.10824	0.052897	0.013529	0.0025431	-0.012105	0.050557	0.16042	-0.0067139	-0.10264	0.015564	0.07609	0.20264	0.046387	0.068054
0.037308	-0.13199	0.26113	-0.057068	-0.034993	0.0053914	-0.1062	0.053304	0.0118	0.0015259	-0.012919	0.04954	0.16571	-0.0015259	-0.10295	0.014445	0.079346	0.19847	0.047099	0.066935
0.033493	-0.13504	0.25594	-0.053304	-0.030823	0.0055949	-0.10803	0.051676	0.013529	-0.0008138	-0.014954	0.048726	0.16205	-0.0018311	-0.10508	0.016276	0.08077	0.19592	0.045573	0.065816
0.0354	-0.13557	0.25564	-0.052999	-0.033162	0.0061035	-0.10915	0.048523	0.015055	-0.0036621	-0.015361	0.048014	0.15991	-0.0031535	-0.10976	0.013936	0.080465	0.19867	0.041809	0.065409
0.032654	-0.13092	0.25299	-0.053813	-0.036825	0.0015259	-0.11068	0.050354	0.013631	0.0015259	-0.014954	0.049438	0.16612	-0.0050863	-0.10844	0.014038	0.076396	0.20315	0.043335	0.066528
0.03212	-0.13214	0.25269	-0.056458	-0.039571	0.0020345	-0.1119	0.055237	0.015767	0.00071208	-0.014852	0.052694	0.16256	-0.0088501	-0.106	0.013224	0.068868	0.20243	0.04364	0.064189
0.030594	-0.13374	0.25218	-0.057576	-0.036011	0.004069	-0.11037	0.050863	0.015462	-0.0020345	-0.014343	0.050354	0.16246	-0.0073242	-0.10824	0.0098674	0.071004	0.20264	0.044861	0.065206
0.029373	-0.13321	0.25319	-0.056763	-0.036011	0.010274	-0.1122	0.049642	0.013224	-0.0030518	-0.016785	0.050964	0.15991	-0.0059001	-0.11108	0.011292	0.068563	0.19948	0.044556	0.063273
0.031357	-0.13374	0.25269	-0.056356	-0.03713	0.011088	-0.10569	0.050354	0.016479	-0.0021362	-0.021057	0.048421	0.16164	-0.0037638	-0.11017	0.015767	0.074361	0.20152	0.04425	0.064697
0.028763	-0.13336	0.25136	-0.05127	-0.036926	0.0075277	-0.10946	0.052694	0.01414	-0.0037638	-0.019633	0.052185	0.16012	-0.0017293	-0.10701	0.014954	0.074463	0.19714	0.045776	0.066732
0.028229	-0.13458	0.24902	-0.052287	-0.038961	0.010274	-0.11302	0.046692	0.016581	-0.0024414	-0.020955	0.053202	0.15747	-0.0030518	-0.10213	0.013021	0.074768	0.19775	0.04364	0.064087
0.02861	-0.13199	0.24424	-0.052083	-0.036825	0.011698	-0.10986	0.048116	0.018514	0.0015259	-0.026042	0.053202	0.15564	-0.0028483	-0.10427	0.015055	0.078125	0.19531	0.04425	0.062358
0.025482	-0.13588	0.24434	-0.049032	-0.036214	0.011902	-0.10966	0.050252	0.014547	-0.00071208	-0.025838	0.049337	0.15564	-0.0048828	-0.10529	0.011597	0.08138	0.19653	0.049032	0.066325
0.01976	-0.1387	0.24261	-0.053304	-0.042216	0.010885	-0.11119	0.052897	0.017192	-0.0046794	-0.020243	0.050659	0.15757	-0.004069	-0.10518	0.011088	0.08077	0.19958	0.047709	0.070496
0.024719	-0.13954	0.24373	-0.059306	-0.040588	0.0098674	-0.10905	0.048828	0.016785	-0.005188	-0.020243	0.052185	0.159	0.0021362	-0.10671	0.016785	0.07487	0.20152	0.048828	0.071106
0.030823	-0.13847	0.23865	-0.060221	-0.037842	0.010173	-0.10935	0.049133	0.01414	-0.0023397	-0.019328	0.05127	0.16022	0.00050863	-0.11027	0.018616	0.072835	0.20335	0.044963	0.068258
0.025253	-0.13496	0.23376	-0.060323	-0.039266	0.0083415	-0.11149	0.056458	0.013529	0.0008138	-0.019226	0.049438	0.16459	-0.0059001	-0.10783	0.017497	0.07609	0.20376	0.047302	0.069885
0.02243	-0.13588	0.23346	-0.060221	-0.040283	0.016479	-0.11363	0.052287	0.015055	0.00050863	-0.020243	0.050659	0.16581	-0.0056966	-0.10427	0.015666	0.080261	0.19999	0.04303	0.069071
0.015335	-0.13481	0.23448	-0.059102	-0.041809	0.013835	-0.11403	0.054423	0.016785	-0.002238	-0.019938	0.048218	0.16174	-0.0008138	-0.10783	0.016378	0.075785	0.19419	0.041504	0.068258
0.0177	-0.13496	0.23204	-0.057678	-0.038961	0.0086466	-0.11088	0.051371	0.015767	-0.002238	-0.020752	0.046285	0.15991	0.0012207	-0.11292	0.018819	0.071411	0.19491	0.047607	0.070496
0.018921	-0.13245	0.22776	-0.059814	-0.037231	0.0096639	-0.10905	0.048218	0.017904	0.0048828	-0.018819	0.045776	0.16134	-0.0068156	-0.11292	0.017395	0.074972	0.1943	0.050354	0.075684
0.017166	-0.14015	0.22786	-0.058899	-0.033468	0.010274	-0.11169	0.053813	0.015666	0.0049845	-0.015971	0.046285	0.15533	-0.0035604	-0.10722	0.015971	0.075175	0.19114	0.047404	0.072428
0.01297	-0.13817	0.22654	-0.055847	-0.034485	0.0086466	-0.11058	0.054626	0.01241	-0.0038656	-0.016988	0.046387	0.1535	-0.0013224	-0.10539	0.015462	0.075277	0.18829	0.050252	0.074463
0.013351	-0.1371	0.2241	-0.057983	-0.037435	0.0077311	-0.10874	0.05188	0.0099691	-0.0017293	-0.018107	0.046285	0.15442	0.00010173	-0.10284	0.016988	0.076497	0.19155	0.049133	0.071411
0.02037	-0.13672	0.22329	-0.061646	-0.037231	0.0093587	-0.10956	0.054932	0.0097656	-0.00030518	-0.019226	0.050659	0.15645	0.001119	-0.10813	0.016276	0.079956	0.19379	0.048116	0.068156
0.017776	-0.13283	0.22329	-0.061747	-0.031942	0.013428	-0.10834	0.055745	0.01475	-0.00071208	-0.0177	0.049744	0.16439	0.0067139	-0.1061	0.020854	0.075785	0.19582	0.041911	0.068461
0.013657	-0.13771	0.22105	-0.058085	-0.03123	0.010579	-0.11098	0.05127	0.011393	0.00050863	-0.016581	0.045268	0.16347	0.0048828	-0.10203	0.026449	0.073547	0.19714	0.042928	0.070496
0.015411	-0.14259	0.21606	-0.059001	-0.035807	0.0085449	-0.10752	0.052999	0.0089518	-0.0025431	-0.016785	0.046895	0.16256	0.0024414	-0.10498	0.028178	0.078023	0.19979	0.051066	0.073242
0.017776	-0.14008	0.21566	-0.055339	-0.037231	0.010885	-0.11088	0.055339	0.010885	-0.005188	-0.018921	0.04659	0.16459	-0.0015259	-0.10651	0.028381	0.073039	0.19786	0.046895	0.073344
0.01503	-0.13657	0.212	-0.052897	-0.039469	0.012105	-0.10915	0.055542	0.012309	0.0014242	-0.016581	0.045675	0.16093	0.0017293	-0.106	0.027466	0.070597	0.19958	0.047099	0.071716
0.012436	-0.13344	0.20874	-0.057271	-0.039571	0.01241	-0.10813	0.053609	0.01241	0.00061035	-0.017904	0.046997	0.15849	0.0020345	-0.10793	0.025024	0.070903	0.20437	0.043742	0.072225
0.0099182	-0.13359	0.20864	-0.056864	-0.039775	0.012919	-0.10793	0.052795	0.01475	-0.002238	-0.017904	0.047811	0.15615	-0.00295	-0.10681	0.026449	0.077515	0.20009	0.045675	0.070597
0.010757	-0.13184	0.21027	-0.05483	-0.040792	0.012919	-0.10976	0.052185	0.0096639	-0.0031535	-0.016785	0.046692	0.15228	-0.0047811	-0.10539	0.024719	0.075785	0.2004	0.042419	0.068156
0.010757	-0.1326	0.21281	-0.053304	-0.042216	0.010173	-0.10834	0.049744	0.015259	-0.0017293	-0.013224	0.045878	0.15594	-0.0025431	-0.10315	0.021769	0.072021	0.20253	0.043233	0.074768
0.0026703	-0.13161	0.21027	-0.054118	-0.041809	0.0087484	-0.106	0.049642	0.013936	-0.00061035	-0.015564	0.04893	0.15818	-0.0057983	-0.10508	0.025431	0.075175	0.20406	0.043945	0.072937
0.0020599	-0.12596	0.20396	-0.053914	-0.041199	0.0076294	-0.1063	0.051778	0.011393	-0.0010173	-0.020549	0.057576	0.1592	-0.0024414	-0.10366	0.023702	0.077311	0.20396	0.042013	0.068766
0.0026703	-0.12245	0.19918	-0.057576	-0.037231	0.013428	-0.1064	0.050761	0.010173	-0.0021362	-0.023193	0.051676	0.15981	-0.0038656	-0.10132	0.022481	0.07609	0.19623	0.044047	0.069377
0.0067139	-0.12039	0.20111	-0.057475	-0.036112	0.012004	-0.1059	0.052592	0.010885	0.00091553	-0.024516	0.048828	0.15594	-0.004069	-0.099284	0.021769	0.078532	0.19694	0.04954	0.068054
0.0041962	-0.11757	0.19938	-0.056559	-0.03835	0.0095622	-0.10061	0.057475	0.011597	0	-0.02533	0.050252	0.1533	-0.0057983	-0.10071	0.0236	0.078735	0.20203	0.047913	0.067749
0.0050354	-0.11375	0.1945	-0.059102	-0.037842	0.013835	-0.10264	0.056559	0.01119	0.0013224	-0.024312	0.050252	0.15554	-0.0030518	-0.10447	0.023397	0.077718	0.19847	0.043437	0.065918
0.0051117	-0.10971	0.19552	-0.059102	-0.040995	0.016886	-0.10122	0.053914	0.013529	0.0043742	-0.022278	0.051473	0.15676	-0.005188	-0.10284	0.017395	0.072835	0.19124	0.046285	0.070292
0.0032043	-0.11017	0.19541	-0.055135	-0.039063	0.016479	-0.10447	0.054321	0.012512	0.00010173	-0.021464	0.049438	0.15564	-0.0062052	-0.10427	0.018819	0.074565	0.19348	0.049642	0.06602
-0.00083923	-0.10735	0.19114	-0.054321	-0.038859	0.013021	-0.10661	0.050863	0.012004	-0.00091553	-0.022685	0.049235	0.15401	-0.0037638	-0.099996	0.02238	0.073547	0.19989	0.045776	0.06724
-0.003891	-0.10193	0.19185	-0.055339	-0.045675	0.012309	-0.10234	0.048218	0.010478	-0.00010173	-0.027059	0.052083	0.1532	-0.007019	-0.099284	0.022685	0.077413	0.19877	0.044657	0.067851
-0.0053406	-0.098648	0.1888	-0.054525	-0.04893	0.013224	-0.10579	0.049032	0.013123	-0.001119	-0.020447	0.050557	0.15808	-0.010274	-0.099996	0.01943	0.079041	0.19765	0.045268	0.069071
-0.0045776	-0.096893	0.18392	-0.051168	-0.043945	0.0090535	-0.10295	0.049337	0.019735	-0.0045776	-0.016886	0.048014	0.16164	-0.0090535	-0.098775	0.024007	0.082194	0.19043	0.049642	0.074666
-0.00030518	-0.095673	0.18392	-0.047404	-0.042419	0.0094604	-0.1062	0.052999	0.019531	-0.0052897	-0.018209	0.048726	0.16266	-0.0086466	-0.098368	0.023397	0.083923	0.18789	0.052999	0.075378
-0.002594	-0.093842	0.18036	-0.049642	-0.043233	0.0084432	-0.10468	0.051575	0.017497	-0.004069	-0.019633	0.046997	0.15981	-0.0035604	-0.10264	0.023092	0.078634	0.18982	0.048523	0.075277
-0.0067902	-0.094223	0.17985	-0.053202	-0.041606	0.0098674	-0.10335	0.052694	0.013428	-0.0031535	-0.018005	0.047302	0.15879	-0.0018311	-0.10366	0.019633	0.074666	0.19368	0.04893	0.074666
-0.0067139	-0.095215	0.17995	-0.054423	-0.045471	0.011597	-0.10244	0.050964	0.013224	-0.0084432	-0.016988	0.045878	0.15238	0.00050863	-0.10325	0.023804	0.078023	0.19216	0.047811	0.078125
-0.005188	-0.097427	0.1767	-0.053101	-0.045776	0.011088	-0.10203	0.046387	0.0090535	-0.0028483	-0.015055	0.04598	0.14933	-0.00061035	-0.10071	0.022786	0.076497	0.19602	0.045573	0.075175
-0.0057983	-0.091629	0.17303	-0.051778	-0.044047	0.011088	-0.10488	0.051168	0.008138	0.00030518	-0.015564	0.044963	0.14923	-0.002238	-0.097453	0.023092	0.076497	0.19613	0.04893	0.069784
-0.0080872	-0.086746	0.17456	-0.051575	-0.044047	0.013224	-0.1063	0.052185	0.010071	-0.0012207	-0.016581	0.04659	0.15228	-0.0016276	-0.10132	0.023295	0.07487	0.19358	0.047099	0.069173
-0.010605	-0.088196	0.17456	-0.053507	-0.044861	0.014547	-0.10406	0.051066	0.017598	-0.0030518	-0.015767	0.049032	0.15218	0.00010173	-0.10386	0.023397	0.076396	0.18636	0.044352	0.065206
-0.014038	-0.088043	0.17324	-0.052795	-0.043742	0.015361	-0.10752	0.049438	0.019226	-0.0042725	-0.017395	0.048116	0.15778	-0.0036621	-0.10061	0.022583	0.07548	0.18717	0.044861	0.062866
-0.015945	-0.087738	0.17253	-0.050659	-0.041504	0.018819	-0.11007	0.052795	0.019226	-0.0056966	-0.016479	0.045064	0.1532	-0.00071208	-0.097758	0.019735	0.075277	0.1886	0.047913	0.064494
-0.013733	-0.087357	0.17059	-0.052795	-0.041402	0.012105	-0.11312	0.053507	0.018107	0.00010173	-0.015666	0.048116	0.15462	0.0034587	-0.096537	0.021057	0.073446	0.18789	0.045471	0.067139
-0.010986	-0.083466	0.17039	-0.055135	-0.042826	0.0044759	-0.11444	0.052897	0.013936	0.0021362	-0.020752	0.047201	0.15605	0.0060018	-0.097555	0.020142	0.074259	0.19368	0.045675	0.064392
-0.016174	-0.081863	0.17263	-0.052795	-0.040487	0.0049845	-0.10915	0.058289	0.013631	0.0027466	-0.022583	0.043233	0.15574	0.0064087	-0.10264	0.020752	0.07843	0.19643	0.05249	0.06429
-0.018311	-0.080414	0.17619	-0.05127	-0.040181	0.010986	-0.10406	0.061035	0.0177	0.0023397	-0.022583	0.044352	0.15951	-0.0015259	-0.10539	0.020447	0.079854	0.19836	0.058797	0.066427
-0.018005	-0.077362	0.17334	-0.049947	-0.040792	0.0084432	-0.10264	0.056559	0.023702	0.0004069	-0.023092	0.050456	0.15971	0.0012207	-0.10254	0.019735	0.081177	0.19399	0.057373	0.069478
-0.020523	-0.080032	0.16724	-0.047506	-0.040995	0.0093587	-0.10824	0.050964	0.017192	-0.0019328	-0.018819	0.046794	0.15849	0.0034587	-0.09613	0.016276	0.08311	0.19094	0.050049	0.070699
-0.019989	-0.079651	0.16632	-0.048828	-0.044047	0.0094604	-0.10986	0.055339	0.015055	-0.002238	-0.016785	0.040894	0.15961	0.00030518	-0.097555	0.019633	0.080465	0.19419	0.05127	0.070089
-0.0177	-0.080795	0.16774	-0.05483	-0.045573	0.011698	-0.10844	0.06073	0.015157	-0.00010173	-0.015971	0.045166	0.15798	-0.0037638	-0.098165	0.022278	0.08016	0.19826	0.048116	0.070801
-0.018158	-0.079575	0.16378	-0.054932	-0.044454	0.014648	-0.10895	0.057983	0.016378	0.0015259	-0.018412	0.048319	0.15483	-0.0055949	-0.098674	0.020447	0.078532	0.19725	0.051778	0.066121
-0.022125	-0.075836	0.15727	-0.049947	-0.043844	0.011393	-0.11342	0.05778	0.019328	0.0028483	-0.019938	0.048625	0.15533	-0.0052897	-0.09786	0.02004	0.079447	0.19765	0.051676	0.064901
-0.029068	-0.075455	0.16073	-0.049845	-0.041606	0.010783	-0.11027	0.059814	0.016174	0.002238	-0.021973	0.04659	0.15808	-0.00295	-0.10122	0.02004	0.07487	0.19867	0.052694	0.064697
-0.029297	-0.075378	0.16164	-0.051575	-0.040487	0.0098674	-0.10854	0.059713	0.014547	-0.0024414	-0.019735	0.045268	0.1593	-0.0047811	-0.098368	0.019023	0.074056	0.19877	0.050456	0.064697
-0.03067	-0.073471	0.16083	-0.056763	-0.039673	0.0095622	-0.10925	0.060323	0.015767	-0.0004069	-0.016581	0.044657	0.15798	-0.0085449	-0.1004	0.013733	0.075277	0.1947	0.052287	0.062968
-0.036621	-0.073853	0.16062	-0.055237	-0.040588	0.012105	-0.10813	0.061137	0.020142	0.0008138	-0.017192	0.042216	0.15747	-0.0073242	-0.10244	0.012512	0.072632	0.19704	0.049642	0.061239
-0.037384	-0.07019	0.15859	-0.051676	-0.040894	0.012512	-0.10874	0.05544	0.021362	0.0010173	-0.015869	0.045268	0.1535	-0.0028483	-0.10529	0.015055	0.07192	0.19735	0.050761	0.061137
-0.032425	-0.067825	0.15493	-0.054118	-0.041809	0.012919	-0.11353	0.055847	0.018921	-0.0012207	-0.014038	0.046895	0.15788	-0.0062052	-0.10763	0.019633	0.075277	0.19257	0.050964	0.061239
-0.031586	-0.066452	0.15767	-0.053101	-0.038757	0.012817	-0.10691	0.059509	0.018107	0.00091553	-0.015666	0.048116	0.1593	-0.0061035	-0.10803	0.014343	0.076497	0.19114	0.047302	0.060933
-0.035782	-0.064011	0.1592	-0.049235	-0.039164	0.0093587	-0.10315	0.05778	0.018107	0.0023397	-0.017802	0.044556	0.15869	-0.0059001	-0.10295	0.0088501	0.079041	0.19226	0.046285	0.060221
-0.03685	-0.066376	0.15371	-0.050049	-0.039469	0.0076294	-0.10854	0.056966	0.014242	-0.00030518	-0.019226	0.045776	0.16398	-0.007019	-0.099284	0.017192	0.076904	0.18707	0.049235	0.058695
-0.041046	-0.066452	0.15228	-0.055339	-0.03835	0.0099691	-0.10844	0.059509	0.016174	-0.0017293	-0.018819	0.049438	0.16418	-0.009257	-0.10264	0.023905	0.082194	0.18361	0.050659	0.063375
-0.040817	-0.06691	0.1531	-0.052694	-0.038656	0.013936	-0.10478	0.062764	0.019124	0.0010173	-0.019633	0.052795	0.16418	-0.010681	-0.10325	0.0177	0.082703	0.18402	0.047811	0.060933
-0.035934	-0.06546	0.1532	-0.05127	-0.042114	0.013224	-0.099284	0.057068	0.017497	-0.00010173	-0.016378	0.051676	0.16408	-0.0062052	-0.098267	0.020549	0.076192	0.18616	0.044657	0.060425
-0.036316	-0.062637	0.15472	-0.055847	-0.043844	0.010579	-0.099792	0.056661	0.017497	0	-0.013224	0.052389	0.16042	-0.0061035	-0.09491	0.024414	0.073853	0.18382	0.047709	0.061035
-0.040817	-0.061646	0.15574	-0.056152	-0.040283	0.0095622	-0.1001	0.058594	0.016276	-0.0024414	-0.014954	0.051473	0.16012	-0.0048828	-0.095723	0.021566	0.071309	0.17863	0.050761	0.063171
-0.040817	-0.061493	0.15472	-0.056966	-0.034892	0.010071	-0.099691	0.05717	0.02004	-0.0015259	-0.014343	0.049133	0.16184	-0.0048828	-0.093689	0.023499	0.071208	0.17965	0.05127	0.063782
-0.040131	-0.056763	0.15574	-0.049845	-0.03418	0.012614	-0.1003	0.055033	0.019328	0.0016276	-0.011902	0.051168	0.16246	-0.0097656	-0.093689	0.026449	0.07253	0.17934	0.048014	0.064087
-0.042343	-0.055923	0.15188	-0.050964	-0.036519	0.01709	-0.099996	0.053609	0.016174	0.0010173	-0.013123	0.050557	0.15574	-0.0045776	-0.09318	0.022685	0.073649	0.17914	0.043538	0.060832
-0.042648	-0.054398	0.15564	-0.052694	-0.037435	0.0177	-0.10111	0.053304	0.016683	0.0010173	-0.015055	0.048421	0.15462	-0.0056966	-0.093791	0.020752	0.069987	0.18127	0.044657	0.062154
-0.040817	-0.050507	0.15533	-0.052999	-0.035502	0.015666	-0.10488	0.050863	0.01709	0.0035604	-0.016073	0.051676	0.16337	-0.0066121	-0.097351	0.023702	0.070394	0.17965	0.052287	0.058797
-0.040131	-0.051727	0.15371	-0.05422	-0.036112	0.017497	-0.10732	0.050863	0.020955	0.0035604	-0.015361	0.052083	0.16622	-0.010986	-0.097148	0.022786	0.069173	0.1767	0.05717	0.053101
-0.040131	-0.054626	0.15238	-0.052694	-0.037842	0.020752	-0.10661	0.050557	0.015055	0.005188	-0.013936	0.047404	0.16164	-0.0047811	-0.096944	0.024312	0.07192	0.1771	0.048319	0.053711
-0.040283	-0.056	0.15523	-0.053507	-0.039368	0.013631	-0.10722	0.053304	0.013631	0.0037638	-0.014343	0.050761	0.1594	-0.0016276	-0.095927	0.02238	0.071513	0.17934	0.044352	0.054525
-0.03685	-0.05867	0.15544	-0.052897	-0.039063	0.013936	-0.10518	0.054423	0.017293	0.00091553	-0.018819	0.050964	0.15727	-0.0021362	-0.092265	0.025635	0.074565	0.18026	0.048625	0.056559
-0.034943	-0.05661	0.15574	-0.049845	-0.038249	0.013021	-0.10325	0.050354	0.019836	0.00050863	-0.017904	0.055135	0.15544	-0.0018311	-0.091248	0.025635	0.072835	0.18372	0.046183	0.058695
-0.036392	-0.052795	0.15849	-0.048523	-0.035807	0.014343	-0.10732	0.052592	0.015971	0.0031535	-0.017395	0.050659	0.15472	-0.0020345	-0.093892	0.023702	0.06724	0.17995	0.045471	0.05778
-0.039444	-0.050888	0.16225	-0.047811	-0.036519	0.016174	-0.10579	0.050964	0.014343	0.0020345	-0.019938	0.053101	0.15584	-0.0055949	-0.097351	0.027873	0.067749	0.17354	0.050557	0.057271
-0.039978	-0.050812	0.16286	-0.049438	-0.036418	0.013733	-0.10946	0.052795	0.016683	0	-0.017904	0.052185	0.15208	-0.0013224	-0.094096	0.033264	0.074361	0.17436	0.042419	0.058085
-0.041809	-0.048904	0.16276	-0.04954	-0.036519	0.014242	-0.10712	0.055033	0.018209	0.0055949	-0.0177	0.052694	0.1535	-0.00020345	-0.094604	0.034383	0.079956	0.17242	0.043335	0.05778
-0.042038	-0.043945	0.16296	-0.047709	-0.03835	0.014445	-0.10529	0.051066	0.021261	0.0060018	-0.015869	0.050557	0.15859	-0.0026449	-0.097961	0.030518	0.081889	0.1767	0.042928	0.052185
-0.038376	-0.045166	0.165	-0.050252	-0.034281	0.014343	-0.10946	0.05422	0.019328	0.0032552	-0.01709	0.049337	0.15747	-0.0049845	-0.095418	0.036621	0.082296	0.18188	0.038554	0.054118
-0.038376	-0.045624	0.16622	-0.050049	-0.033875	0.010579	-0.10925	0.049235	0.01943	0.00050863	-0.02004	0.04598	0.15391	-0.0038656	-0.093587	0.033061	0.082906	0.17649	0.038961	0.059509
-0.035095	-0.045547	0.1651	-0.053202	-0.035502	0.013529	-0.10844	0.04954	0.019124	0.0010173	-0.018311	0.049032	0.15299	-0.001119	-0.092367	0.033366	0.082601	0.17639	0.040894	0.057475
-0.032196	-0.047684	0.16693	-0.055135	-0.035502	0.013326	-0.10946	0.04425	0.0177	-0.00071208	-0.016988	0.051778	0.15269	-0.0044759	-0.093384	0.03245	0.084127	0.18087	0.044047	0.054525
-0.03418	-0.049133	0.16774	-0.050456	-0.035197	0.014648	-0.11078	0.048828	0.018921	0.0025431	-0.020142	0.05544	0.14872	-0.0093587	-0.093384	0.033773	0.082092	0.17924	0.046488	0.054321
-0.038071	-0.045013	0.16571	-0.049947	-0.031738	0.016276	-0.11515	0.05249	0.01709	0.00020345	-0.016073	0.052389	0.15045	-0.010579	-0.093791	0.027466	0.07782	0.18178	0.039978	0.057983
-0.035858	-0.042114	0.16744	-0.049235	-0.030721	0.012716	-0.11627	0.057475	0.019938	-0.0013224	-0.013529	0.047709	0.15025	-0.010173	-0.09318	0.029297	0.078735	0.18199	0.041402	0.06134
-0.036545	-0.040436	0.16876	-0.052185	-0.033875	0.01475	-0.11495	0.052897	0.021261	0.0004069	-0.013835	0.046794	0.14781	-0.0118	-0.090332	0.029093	0.078227	0.17751	0.045268	0.057576
-0.038528	-0.036545	0.16734	-0.051473	-0.034587	0.016479	-0.11261	0.053914	0.020345	-0.001119	-0.013529	0.049133	0.15299	-0.007019	-0.091756	0.032145	0.076803	0.17527	0.046895	0.055644
-0.035858	-0.031586	0.171	-0.051778	-0.033976	0.015767	-0.10844	0.056051	0.021159	-0.0024414	-0.012512	0.048625	0.15615	-0.0034587	-0.094401	0.030721	0.075582	0.17558	0.045675	0.057373
-0.037689	-0.031357	0.17537	-0.056661	-0.034688	0.013326	-0.11047	0.052999	0.018311	-0.0036621	-0.014038	0.051778	0.15961	-0.0043742	-0.095723	0.032654	0.078939	0.17598	0.052083	0.058594
-0.032196	-0.028763	0.17853	-0.054728	-0.038452	0.017598	-0.10651	0.049947	0.018921	-0.0039673	-0.01241	0.050354	0.15808	-0.0065104	-0.089722	0.028483	0.075785	0.17527	0.050456	0.053406
-0.033798	-0.026245	0.17741	-0.051371	-0.038961	0.016581	-0.10885	0.049337	0.016886	-0.0028483	-0.014852	0.050151	0.15299	-0.00050863	-0.087891	0.026347	0.074972	0.17263	0.05188	0.051676
-0.034637	-0.020523	0.18056	-0.049947	-0.038757	0.014547	-0.10915	0.047302	0.017904	-0.0034587	-0.013631	0.045573	0.1532	-0.0019328	-0.088399	0.023295	0.078328	0.1767	0.053101	0.050659
-0.032654	-0.017395	0.18321	-0.051575	-0.03835	0.011495	-0.10925	0.044454	0.017497	-0.0020345	-0.012614	0.045471	0.15798	-0.0090535	-0.088399	0.020752	0.083313	0.177	0.049133	0.051982
-0.029755	-0.014496	0.18321	-0.052694	-0.035095	0.01119	-0.10447	0.045369	0.018921	0.0008138	-0.01475	0.048218	0.15645	-0.011902	-0.096029	0.027059	0.08606	0.17843	0.049235	0.053914
-0.025177	-0.0073242	0.18046	-0.052389	-0.034078	0.011597	-0.10854	0.046997	0.014852	0.002238	-0.013631	0.052083	0.15574	-0.0089518	-0.092468	0.027873	0.084737	0.17741	0.052083	0.055949
-0.028534	-0.001297	0.17792	-0.052185	-0.036214	0.012207	-0.10478	0.047811	0.021057	-0.0019328	-0.0098674	0.053609	0.15503	-0.0064087	-0.088298	0.025838	0.084025	0.17649	0.049235	0.054118
-0.029373	-0.00022888	0.1768	-0.052287	-0.039571	0.016276	-0.10173	0.046997	0.02299	0.0015259	-0.0073242	0.052999	0.15757	-0.0065104	-0.08728	0.024414	0.084127	0.17883	0.049438	0.052185
-0.028763	0.0045776	0.17731	-0.056864	-0.04008	0.019023	-0.10376	0.047302	0.020854	0.0017293	-0.0095622	0.050964	0.16123	-0.010885	-0.08667	0.026449	0.082804	0.1825	0.052287	0.052083
-0.02449	0.011063	0.17985	-0.054932	-0.0413	0.018921	-0.11068	0.050557	0.01709	0.00295	-0.011393	0.049235	0.1592	-0.012614	-0.090027	0.029297	0.077515	0.18422	0.05188	0.054525
-0.019531	0.0075531	0.17639	-0.04893	-0.040792	0.016683	-0.10722	0.049032	0.017293	-0.00010173	-0.013021	0.047709	0.15554	-0.013631	-0.090027	0.032349	0.080363	0.18005	0.051778	0.055237
-0.021133	0.0077057	0.16968	-0.048116	-0.039164	0.019735	-0.10895	0.048625	0.016174	0.00010173	-0.011902	0.048319	0.15127	-0.0095622	-0.091044	0.022685	0.085347	0.17476	0.050354	0.050151
-0.022202	0.013275	0.16266	-0.051778	-0.033671	0.017497	-0.11108	0.047201	0.020142	-0.00050863	-0.012207	0.049642	0.15442	-0.0082397	-0.093689	0.018005	0.081685	0.18188	0.053609	0.050151
-0.020447	0.012741	0.16347	-0.046895	-0.032349	0.013835	-0.10905	0.045166	0.021057	-0.00091553	-0.013021	0.047811	0.15849	-0.00295	-0.09491	0.02299	0.080668	0.18229	0.052999	0.055745
-0.016556	0.010529	0.16022	-0.043538	-0.036011	0.018412	-0.1123	0.045878	0.014954	0.00050863	-0.016073	0.045369	0.16001	0.00091553	-0.095011	0.022786	0.081787	0.17802	0.050863	0.056051
-0.013275	0.01297	0.15513	-0.048726	-0.036214	0.018005	-0.11302	0.044963	0.013529	0.0027466	-0.01119	0.040385	0.15788	0	-0.092061	0.024719	0.085754	0.17375	0.049235	0.056966
-0.011597	0.016479	0.15188	-0.052287	-0.03418	0.018311	-0.10976	0.047302	0.014547	0.0013224	-0.0087484	0.043844	0.15645	-0.00295	-0.090637	0.019328	0.082804	0.17507	0.050151	0.058594
-0.012665	0.018234	0.15177	-0.053609	-0.03418	0.016581	-0.10854	0.05127	0.020549	0.0039673	-0.012309	0.048726	0.16032	-0.00071208	-0.088298	0.021057	0.086466	0.17619	0.048218	0.054626
-0.0062561	0.022736	0.14496	-0.053202	-0.033976	0.010681	-0.10712	0.053304	0.021261	0.0036621	-0.015666	0.052389	0.16134	-0.0021362	-0.095723	0.022685	0.088094	0.17619	0.048421	0.049438
-0.0054169	0.028229	0.14821	-0.048319	-0.036519	0.012817	-0.10417	0.050354	0.014648	0.00295	-0.018311	0.051575	0.16083	0.00030518	-0.095011	0.021057	0.089925	0.17965	0.055949	0.050557
-0.0039673	0.028839	0.14852	-0.052999	-0.038249	0.016683	-0.10356	0.047913	0.016378	0.0027466	-0.012817	0.046692	0.16073	0.00030518	-0.095418	0.022074	0.089925	0.18331	0.057882	0.050659
-0.0045013	0.032043	0.14364	-0.051778	-0.036011	0.012207	-0.10437	0.048116	0.016378	0.0020345	-0.013733	0.046692	0.15971	-0.0025431	-0.094808	0.017192	0.085754	0.18066	0.060527	0.053406
-0.0032043	0.040131	0.14201	-0.049235	-0.036926	0.0093587	-0.10864	0.048625	0.018819	0.0061035	-0.010885	0.049235	0.16286	-0.002238	-0.093892	0.021057	0.085347	0.17385	0.051371	0.057576
0.00068665	0.044403	0.1415	-0.048014	-0.035197	0.0083415	-0.10783	0.047506	0.015564	0.001119	-0.014648	0.051575	0.16134	-0.0021362	-0.094604	0.019735	0.08728	0.17242	0.048625	0.060527
0.0015259	0.051193	0.13743	-0.049337	-0.036011	0.015462	-0.106	0.051168	0.017192	0.006307	-0.019735	0.053406	0.16357	0	-0.093486	0.019836	0.087789	0.1766	0.058695	0.054525
-0.00030518	0.053482	0.13835	-0.050049	-0.035095	0.015462	-0.10498	0.048116	0.018005	0.0033569	-0.017904	0.049845	0.16327	0	-0.092163	0.021261	0.083516	0.17771	0.059001	0.052694
0.00022888	0.060043	0.13702	-0.050049	-0.036519	0.014547	-0.10671	0.046488	0.01943	-0.0023397	-0.017802	0.046183	0.16246	0.00030518	-0.090129	0.020447	0.088399	0.18148	0.055644	0.056051
-0.0017548	0.06813	0.13875	-0.05188	-0.040385	0.012105	-0.10651	0.047201	0.022786	0.00020345	-0.015462	0.045573	0.16184	0.0044759	-0.087687	0.023193	0.086873	0.1829	0.054321	0.057882
-0.0053406	0.070877	0.13926	-0.052897	-0.038554	0.010783	-0.10203	0.047811	0.0236	-0.0013224	-0.015971	0.047201	0.16581	0.0027466	-0.086568	0.019328	0.081584	0.18005	0.054118	0.05188
-0.0059509	0.067902	0.13245	-0.055237	-0.037537	0.010071	-0.10437	0.05188	0.026754	0.0021362	-0.014038	0.048014	0.16947	0.0020345	-0.088196	0.015055	0.089213	0.17537	0.057882	0.050761
-0.0031281	0.072556	0.13031	-0.053406	-0.032247	0.011088	-0.10885	0.052083	0.024211	0.0052897	-0.013123	0.049133	0.16632	0.0019328	-0.087484	0.016479	0.09196	0.17619	0.057576	0.05188
-0.0038147	0.074768	0.12716	-0.052083	-0.031128	0.014445	-0.10457	0.051371	0.018819	0.0015259	-0.014547	0.049845	0.16551	-0.0032552	-0.086161	0.018717	0.091756	0.17751	0.050659	0.055542
-0.005722	0.074234	0.13062	-0.053711	-0.03184	0.013021	-0.10508	0.04893	0.022074	0.0013224	-0.016683	0.049845	0.16764	-0.00091553	-0.086772	0.02299	0.089518	0.18036	0.05249	0.057983
-0.0043488	0.067444	0.13194	-0.054932	-0.037028	0.014547	-0.10244	0.04893	0.021362	0	-0.01414	0.052185	0.16612	0	-0.087077	0.026754	0.088399	0.1766	0.05422	0.05483
-0.0023651	0.066071	0.13051	-0.056152	-0.037435	0.013021	-0.10142	0.049744	0.022074	0.0008138	-0.013835	0.054932	0.16602	0.00091553	-0.084534	0.026652	0.08606	0.17192	0.050761	0.05717
-0.0025177	0.064774	0.12889	-0.05188	-0.035807	0.013529	-0.10498	0.047607	0.02004	0.002238	-0.013936	0.052795	0.16612	0.0012207	-0.083618	0.029195	0.085958	0.17029	0.051676	0.057576
-0.0019073	0.066833	0.13041	-0.050557	-0.037944	0.010274	-0.10386	0.048116	0.019124	0.001119	-0.0093587	0.048014	0.16388	0.001119	-0.08728	0.024414	0.086568	0.16652	0.051371	0.055949
-0.00053406	0.068283	0.1298	-0.049438	-0.036519	0.011292	-0.10162	0.047506	0.020447	0.0031535	-0.0082397	0.051473	0.16042	0.0027466	-0.082092	0.029907	0.087891	0.16357	0.04893	0.061239
-0.00061035	0.066757	0.13204	-0.048319	-0.037537	0.015971	-0.10223	0.043844	0.021769	0.0031535	-0.0099691	0.050557	0.16184	-0.00071208	-0.080668	0.029704	0.086466	0.17263	0.046692	0.060933
0.00083923	0.068512	0.13713	-0.051676	-0.039266	0.015869	-0.1064	0.049235	0.021566	0.0048828	-0.014648	0.049032	0.16357	-0.0046794	-0.085042	0.025736	0.086568	0.17242	0.05127	0.056661
-0.00061035	0.072861	0.13763	-0.051168	-0.041911	0.012817	-0.1063	0.050863	0.021057	0.0065104	-0.015157	0.045064	0.16093	0.0017293	-0.082703	0.02299	0.087382	0.16469	0.050761	0.056152
-0.0032806	0.071335	0.13173	-0.045268	-0.042623	0.01414	-0.10478	0.051371	0.022583	0.0039673	-0.0082397	0.048828	0.16144	0.0067139	-0.081991	0.019633	0.08433	0.16449	0.047607	0.059102
0.00083923	0.075912	0.13112	-0.04425	-0.041911	0.011698	-0.10681	0.051676	0.025533	0.0031535	-0.008138	0.051168	0.16296	0.0065104	-0.084127	0.02238	0.087484	0.16663	0.050964	0.056763
0.0024414	0.083771	0.13265	-0.043945	-0.042013	0.010579	-0.10691	0.050151	0.024719	0.0066121	-0.010885	0.050252	0.16642	0.002238	-0.087891	0.027466	0.089722	0.1711	0.052694	0.061442
0.0025177	0.093842	0.13072	-0.042928	-0.043844	0.014547	-0.10671	0.048625	0.027466	0.0090535	-0.0087484	0.051066	0.1652	-0.0004069	-0.091044	0.027161	0.087585	0.17039	0.052083	0.061442
-0.00083923	0.10429	0.1298	-0.043233	-0.044556	0.012817	-0.10763	0.050151	0.024516	0.0038656	-0.010986	0.050964	0.16825	0.0012207	-0.095011	0.025228	0.085144	0.16866	0.051371	0.057576
0.0022125	0.11024	0.1358	-0.046387	-0.045166	0.011088	-0.11027	0.049133	0.021871	0.00010173	-0.013733	0.050659	0.16663	0.0032552	-0.092367	0.026245	0.085449	0.17242	0.050049	0.060018
0.0054932	0.11337	0.14119	-0.051676	-0.043538	0.018107	-0.10651	0.045064	0.021159	0.0041707	-0.013529	0.056356	0.16276	0.0049845	-0.091146	0.029297	0.085042	0.16958	0.052694	0.066528
0.0081635	0.11604	0.14038	-0.048218	-0.038147	0.021362	-0.10742	0.04425	0.023193	0.0055949	-0.0118	0.053101	0.16632	0.0076294	-0.091349	0.027466	0.081889	0.16866	0.054932	0.067749
0.009613	0.11871	0.13713	-0.050049	-0.037537	0.01119	-0.10681	0.049438	0.024923	0.0032552	-0.010681	0.046997	0.16591	0.0023397	-0.088908	0.025126	0.08077	0.16642	0.052185	0.063782
0.0083923	0.11131	0.13733	-0.049438	-0.045675	0.014954	-0.1062	0.046692	0.027364	0.0034587	-0.0097656	0.049845	0.16449	0.0012207	-0.091654	0.02828	0.085653	0.16774	0.044556	0.058492
0.010147	0.10468	0.13753	-0.051778	-0.042623	0.017497	-0.10844	0.044657	0.024821	0.001119	-0.005188	0.047302	0.16266	0.0008138	-0.089823	0.029806	0.084635	0.17334	0.049438	0.055644
0.01236	0.10101	0.13682	-0.050659	-0.040588	0.016073	-0.10773	0.045268	0.022786	0.0050863	-0.010579	0.044963	0.15981	-0.0031535	-0.091146	0.027466	0.083923	0.17771	0.050354	0.054423
0.014343	0.09491	0.1356	-0.050557	-0.038656	0.015361	-0.10793	0.046285	0.022786	0.010885	-0.010274	0.048218	0.16418	-0.00295	-0.091349	0.02533	0.082397	0.17365	0.047099	0.05249
0.013275	0.089722	0.1355	-0.04954	-0.039469	0.01709	-0.10783	0.047506	0.02299	0.010885	-0.012105	0.048726	0.16612	-0.0034587	-0.088704	0.025736	0.081482	0.17019	0.043335	0.050354
0.01564	0.087585	0.12919	-0.049947	-0.042725	0.013835	-0.10457	0.051676	0.025635	0.0090535	-0.012614	0.049235	0.15828	-0.0037638	-0.089213	0.024007	0.080872	0.16744	0.046285	0.051982
0.015717	0.08667	0.12807	-0.044759	-0.043538	0.013123	-0.10579	0.047709	0.026449	0.007019	-0.014343	0.048116	0.16083	-0.0049845	-0.089111	0.025838	0.078023	0.17354	0.048218	0.056864
0.014725	0.08606	0.12756	-0.043132	-0.040588	0.014547	-0.10956	0.048523	0.022786	0.0061035	-0.013936	0.048319	0.16042	-0.001119	-0.092977	0.02828	0.077209	0.17253	0.046183	0.062154
0.016251	0.082779	0.12177	-0.046692	-0.044149	0.017802	-0.11119	0.05188	0.023804	0.0018311	-0.013428	0.049438	0.1651	-0.0008138	-0.092468	0.025736	0.085653	0.16673	0.04659	0.06368
0.012436	0.079498	0.12085	-0.046285	-0.04303	0.014547	-0.1121	0.052795	0.027873	0.0035604	-0.012004	0.049337	0.16795	-0.0023397	-0.091553	0.025126	0.084941	0.165	0.045369	0.060221
0.012665	0.07576	0.11922	-0.042623	-0.04069	0.0088501	-0.11088	0.052083	0.027161	0.0066121	-0.014445	0.048523	0.165	0.00030518	-0.091248	0.027161	0.079447	0.16937	0.039673	0.054423
0.020599	0.068893	0.11688	-0.04303	-0.037537	0.009257	-0.10935	0.051676	0.0236	0.0043742	-0.016886	0.052185	0.16561	-0.0072225	-0.090129	0.023905	0.084127	0.17141	0.041707	0.059102
0.017853	0.068588	0.11943	-0.046387	-0.042623	0.0053914	-0.10885	0.053304	0.027161	0.0046794	-0.015971	0.050049	0.16337	-0.0090535	-0.087891	0.024312	0.084534	0.16663	0.046997	0.064697
0.015335	0.068436	0.11587	-0.042928	-0.045369	0.011393	-0.10997	0.053406	0.029806	0.0031535	-0.015869	0.04954	0.16052	-0.0082397	-0.085958	0.024618	0.082296	0.16876	0.046183	0.065308
0.018616	0.067902	0.11281	-0.047404	-0.041606	0.011088	-0.10844	0.059102	0.027669	0.0017293	-0.012716	0.044657	0.16195	-0.0085449	-0.08606	0.016276	0.079854	0.17131	0.043538	0.060323
0.018845	0.067673	0.11932	-0.046692	-0.042928	0.0075277	-0.10773	0.056763	0.025126	-0.00071208	-0.0053914	0.045573	0.16581	-0.004069	-0.087077	0.011902	0.082804	0.17405	0.046285	0.059102
0.020599	0.068512	0.11871	-0.045268	-0.041199	0.0069173	-0.10864	0.056661	0.026957	0.002238	-0.0055949	0.051371	0.16744	-0.0052897	-0.088196	0.015869	0.087484	0.17466	0.046895	0.062358
0.018005	0.068588	0.11973	-0.044963	-0.036112	0.0099691	-0.10935	0.05839	0.024719	0.0020345	-0.0097656	0.05483	0.16744	-0.0060018	-0.090434	0.022888	0.085347	0.18178	0.047506	0.062764
0.020142	0.06813	0.12258	-0.046692	-0.03418	0.011393	-0.11007	0.058085	0.024923	-0.0023397	-0.013326	0.053711	0.16774	-0.0083415	-0.083618	0.023702	0.079753	0.18168	0.051066	0.066121
0.023651	0.067215	0.12024	-0.050151	-0.036418	0.013428	-0.11332	0.056966	0.028585	-0.00091553	-0.0090535	0.052897	0.16449	-0.010274	-0.086873	0.022176	0.076294	0.17375	0.049845	0.062154
0.021515	0.070953	0.11902	-0.044352	-0.041707	0.012004	-0.11322	0.052694	0.030924	-0.0015259	-0.012105	0.051676	0.16154	-0.0079346	-0.091858	0.027262	0.076803	0.16978	0.048014	0.064799
0.019836	0.07225	0.12004	-0.042419	-0.039673	0.013021	-0.11149	0.050761	0.028992	0.0031535	-0.020345	0.048523	0.16235	-0.0087484	-0.089417	0.019938	0.077616	0.17334	0.048014	0.069173
0.020752	0.072174	0.12044	-0.044047	-0.040181	0.013326	-0.11068	0.05422	0.024516	0.0042725	-0.018514	0.049845	0.16083	-0.012817	-0.092977	0.021261	0.074259	0.17069	0.048828	0.06602
0.029678	0.073166	0.12512	-0.046488	-0.039673	0.0094604	-0.10905	0.056661	0.027466	0.0049845	-0.013123	0.048726	0.16052	-0.01241	-0.095622	0.025736	0.076396	0.171	0.045675	0.060221
0.030365	0.07431	0.1241	-0.052083	-0.038656	0.0086466	-0.106	0.051371	0.025228	0.0075277	-0.0060018	0.047811	0.16235	-0.010579	-0.094096	0.02533	0.077922	0.16907	0.04069	0.062256
0.031128	0.074768	0.12614	-0.052389	-0.03835	0.013835	-0.10854	0.056559	0.023295	0.0090535	-0.0065104	0.045675	0.16571	-0.016276	-0.095723	0.022685	0.069784	0.17283	0.040181	0.06663
0.030594	0.075989	0.13	-0.048014	-0.039673	0.0091553	-0.10742	0.058289	0.028178	0.0091553	-0.0082397	0.047201	0.16632	-0.013529	-0.094604	0.019328	0.067546	0.17303	0.040181	0.061137
0.03006	0.076141	0.12919	-0.04598	-0.038859	0.0078328	-0.10681	0.057373	0.030823	0.0080363	-0.010783	0.048218	0.16235	-0.010173	-0.095622	0.022786	0.072123	0.17568	0.03835	0.060018
0.033035	0.079651	0.13	-0.047404	-0.039063	0.0076294	-0.11017	0.052389	0.031535	0.0052897	-0.0097656	0.048726	0.16256	-0.014343	-0.091858	0.020955	0.072835	0.17588	0.040487	0.059102
0.034409	0.082321	0.12858	-0.048014	-0.039673	0.010478	-0.10895	0.049744	0.031637	0.0062052	-0.014852	0.046794	0.15849	-0.010173	-0.088806	0.023295	0.075277	0.17059	0.04008	0.055237
0.03479	0.087433	0.12543	-0.047709	-0.034587	0.012716	-0.10701	0.049744	0.030111	0.010376	-0.016886	0.046692	0.15961	-0.010274	-0.089518	0.028076	0.072225	0.16988	0.032654	0.054932
0.033569	0.092926	0.13031	-0.049438	-0.036926	0.01241	-0.10549	0.047201	0.029602	0.016683	-0.011597	0.046285	0.1653	-0.014343	-0.09257	0.028585	0.069682	0.16459	0.036112	0.047404
0.034027	0.093307	0.13102	-0.048319	-0.038249	0.013123	-0.1063	0.049235	0.030823	0.014648	-0.014547	0.04364	0.16815	-0.013021	-0.092773	0.030212	0.069987	0.16205	0.039978	0.05483
0.037384	0.095978	0.12807	-0.044963	-0.038656	0.010274	-0.10783	0.049133	0.033162	0.0083415	-0.017497	0.048421	0.16195	-0.009257	-0.094401	0.032959	0.073853	0.16347	0.039978	0.059611
0.035248	0.091705	0.12726	-0.044861	-0.038554	0.012105	-0.11017	0.050354	0.029093	0.0093587	-0.016073	0.050557	0.16062	-0.011088	-0.090739	0.030009	0.073344	0.16561	0.036519	0.055644
0.031891	0.096817	0.1295	-0.048218	-0.034281	0.013529	-0.10935	0.051982	0.025228	0.0088501	-0.015259	0.049337	0.15981	-0.01119	-0.088908	0.027669	0.074259	0.16571	0.0354	0.051473
0.026093	0.09758	0.12878	-0.043335	-0.038249	0.0095622	-0.10712	0.053202	0.028788	0.011597	-0.015157	0.048625	0.16317	-0.011088	-0.083415	0.031738	0.075277	0.16357	0.038249	0.051982
0.025635	0.096359	0.13133	-0.041606	-0.042725	0.0076294	-0.10569	0.049337	0.029093	0.014343	-0.016988	0.048116	0.16449	-0.0091553	-0.080058	0.032959	0.07609	0.16123	0.040181	0.052185
0.027084	0.098267	0.13428	-0.045268	-0.041809	0.010173	-0.1059	0.051676	0.030314	0.0075277	-0.018209	0.045166	0.16276	-0.0069173	-0.080363	0.035502	0.075887	0.16225	0.041504	0.054016
0.025558	0.099182	0.13041	-0.044556	-0.03835	0.011292	-0.1061	0.054321	0.029195	0.0073242	-0.018616	0.049133	0.16479	-0.0033569	-0.084635	0.036011	0.077718	0.16449	0.038757	0.056356
0.026932	0.099869	0.12767	-0.04069	-0.040487	0.009257	-0.10457	0.051066	0.029399	0.012309	-0.021159	0.053406	0.1651	-0.0049845	-0.085754	0.031942	0.076497	0.16012	0.042318	0.051473
0.024261	0.10094	0.12685	-0.042419	-0.041606	0.012919	-0.10793	0.052287	0.027974	0.0074259	-0.021464	0.048116	0.16184	-0.0076294	-0.081584	0.027364	0.076803	0.15615	0.039876	0.056356
0.021515	0.10094	0.12736	-0.043742	-0.042419	0.014445	-0.10549	0.051168	0.030212	0.0089518	-0.021261	0.048218	0.15839	-0.0034587	-0.077108	0.03123	0.077718	0.15228	0.042623	0.059509
0.017548	0.094833	0.1298	-0.045878	-0.042013	0.012004	-0.10895	0.052287	0.034078	0.006307	-0.020447	0.048726	0.15686	-0.0028483	-0.080363	0.029195	0.074463	0.14842	0.043233	0.054626
0.015488	0.098038	0.13214	-0.047811	-0.043538	0.010681	-0.11037	0.049744	0.031128	0.0018311	-0.022074	0.04893	0.15676	-0.0039673	-0.078328	0.029907	0.076396	0.14852	0.04303	0.047099
0.017242	0.099564	0.13407	-0.046285	-0.042419	0.012614	-0.10681	0.051676	0.033976	0.0045776	-0.019124	0.049642	0.159	-0.0066121	-0.079753	0.032756	0.078939	0.15422	0.043945	0.046082
0.019531	0.10132	0.13194	-0.044047	-0.040894	0.015971	-0.10345	0.051168	0.034892	0.0035604	-0.016988	0.046794	0.15778	-0.0060018	-0.083008	0.030721	0.079753	0.15228	0.043335	0.048319
0.016022	0.10323	0.13255	-0.046082	-0.044759	0.016073	-0.10152	0.051473	0.033875	-0.00091553	-0.014242	0.049947	0.15727	-0.0097656	-0.080872	0.033671	0.081075	0.15391	0.045166	0.05127
0.014648	0.09903	0.13468	-0.045573	-0.045675	0.015971	-0.098775	0.052795	0.030518	-0.0010173	-0.011698	0.051168	0.15625	-0.01119	-0.076701	0.032043	0.079854	0.15259	0.03835	0.053406
0.0091553	0.098343	0.13855	-0.046387	-0.043945	0.013835	-0.10234	0.052999	0.03123	-0.00030518	-0.010986	0.046488	0.16123	-0.010478	-0.079244	0.038656	0.075073	0.15584	0.039469	0.046794
0.0073242	0.099487	0.13336	-0.044963	-0.04303	0.015462	-0.10406	0.050456	0.033366	-0.0030518	-0.017395	0.045675	0.16103	-0.0083415	-0.080973	0.037537	0.071309	0.15717	0.045268	0.047607
0.006485	0.099106	0.1359	-0.04598	-0.0413	0.015157	-0.10427	0.050151	0.031942	-0.0035604	-0.021566	0.046997	0.16113	-0.0079346	-0.081075	0.032654	0.07192	0.16012	0.042013	0.049133
0.0054932	0.098267	0.13611	-0.042013	-0.041402	0.015055	-0.10844	0.048421	0.029806	-0.0027466	-0.016988	0.045369	0.16683	-0.012716	-0.076192	0.031331	0.070903	0.15615	0.040283	0.047709
0.0063324	0.099411	0.13133	-0.040181	-0.042521	0.016479	-0.10386	0.043233	0.032043	0.00050863	-0.017802	0.049235	0.16256	-0.010783	-0.075887	0.038757	0.070292	0.15299	0.040588	0.045369
0.0062561	0.099182	0.13357	-0.043335	-0.040283	0.016785	-0.1005	0.045471	0.026449	0.0021362	-0.01943	0.04893	0.15839	-0.010986	-0.077922	0.042013	0.074056	0.15391	0.045166	0.042928
0.0043488	0.10017	0.13936	-0.044556	-0.039164	0.017598	-0.1004	0.047811	0.029195	0.0041707	-0.016988	0.047506	0.1593	-0.012309	-0.077006	0.04069	0.074565	0.15259	0.045369	0.042013
0.00068665	0.098343	0.13652	-0.044861	-0.038147	0.014445	-0.10071	0.046387	0.030009	-0.0017293	-0.01709	0.049642	0.15696	-0.0097656	-0.07548	0.036214	0.075989	0.15035	0.041707	0.047201
-0.0012207	0.09819	0.13265	-0.046794	-0.04364	0.011088	-0.10284	0.044556	0.027873	0.00061035	-0.015869	0.052592	0.15798	-0.011597	-0.071716	0.036926	0.070394	0.15228	0.042114	0.045471
-0.0036621	0.099182	0.13631	-0.042013	-0.046895	0.012309	-0.10325	0.049642	0.028788	0.0010173	-0.015157	0.052897	0.16073	-0.017395	-0.070496	0.036825	0.066935	0.14954	0.042928	0.049032
-0.0045013	0.097885	0.13916	-0.041097	-0.047099	0.015157	-0.10274	0.049032	0.030111	-0.0014242	-0.013123	0.050049	0.16062	-0.013733	-0.068054	0.033468	0.066833	0.14852	0.039775	0.051982
-0.00022888	0.098419	0.13835	-0.042419	-0.044861	0.015666	-0.10203	0.04893	0.029602	0.0014242	-0.014852	0.046488	0.15717	-0.010783	-0.07314	0.035604	0.06958	0.15147	0.042114	0.048319
0.0011444	0.099945	0.13509	-0.0413	-0.042623	0.014547	-0.10529	0.052389	0.027568	0.0052897	-0.013326	0.049744	0.15503	-0.015869	-0.071411	0.036519	0.069885	0.1535	0.046488	0.044759
0.00076294	0.098953	0.13672	-0.038961	-0.040894	0.014445	-0.10671	0.053914	0.02533	0.0044759	-0.015259	0.048421	0.15564	-0.016785	-0.068359	0.037435	0.074259	0.15259	0.046285	0.041504
-0.0025177	0.099487	0.14028	-0.040588	-0.045573	0.016073	-0.10396	0.04893	0.025024	0.0071208	-0.015971	0.045166	0.15269	-0.013631	-0.073446	0.033671	0.076294	0.15106	0.043945	0.044047
-0.0047302	0.098114	0.14079	-0.037333	-0.04598	0.015767	-0.10701	0.044861	0.025736	0.011393	-0.019633	0.04598	0.15554	-0.0093587	-0.074056	0.034383	0.078634	0.15208	0.044759	0.045776
-0.0048828	0.096054	0.14109	-0.040995	-0.046082	0.015361	-0.10763	0.04659	0.025736	0.0078328	-0.0177	0.045776	0.15828	-0.0096639	-0.074056	0.035095	0.078227	0.14933	0.044556	0.045268
-0.0059509	0.096588	0.13865	-0.039164	-0.046183	0.014038	-0.106	0.047099	0.021973	0.0064087	-0.014954	0.043538	0.15747	-0.0099691	-0.071615	0.041097	0.076803	0.15188	0.045369	0.044556
-0.0060272	0.096054	0.1354	-0.038859	-0.043742	0.013428	-0.10518	0.050456	0.022583	0.0056966	-0.0177	0.047302	0.15381	-0.012817	-0.068054	0.03835	0.070801	0.15228	0.04364	0.038452
-0.0051117	0.092697	0.13743	-0.045369	-0.043844	0.0096639	-0.10345	0.051371	0.025431	0.0026449	-0.015361	0.045064	0.1531	-0.012309	-0.067851	0.037537	0.07253	0.15086	0.044454	0.040792
-0.0035095	0.091171	0.14272	-0.042013	-0.044047	0.010071	-0.10274	0.052694	0.025228	0.0059001	-0.0118	0.039673	0.15025	-0.0083415	-0.068766	0.038554	0.078837	0.15127	0.043538	0.045166
-0.0043488	0.090866	0.14262	-0.039266	-0.039978	0.011088	-0.10946	0.05127	0.025533	0.008138	-0.015055	0.040995	0.14842	-0.0067139	-0.069987	0.039469	0.079549	0.14557	0.046692	0.045878
-0.0082397	0.090866	0.13824	-0.042114	-0.041097	0.0099691	-0.11139	0.047506	0.022888	0.0087484	-0.016276	0.042318	0.15808	-0.010376	-0.070903	0.046285	0.079244	0.14303	0.045776	0.047709
-0.010605	0.086517	0.13682	-0.042928	-0.041097	0.013123	-0.10915	0.046895	0.022278	0.0118	-0.015564	0.046387	0.16256	-0.0096639	-0.071106	0.039266	0.082906	0.14048	0.04659	0.048218
-0.010757	0.085678	0.14292	-0.041402	-0.044657	0.013631	-0.10651	0.048625	0.022888	0.0096639	-0.014547	0.048828	0.15778	-0.0098674	-0.073954	0.038757	0.081177	0.13865	0.044556	0.044454
-0.014725	0.090408	0.14709	-0.042725	-0.045369	0.013835	-0.10559	0.047913	0.025635	0.0087484	-0.016276	0.049438	0.15666	-0.010071	-0.079346	0.041911	0.082194	0.13448	0.043844	0.045064
-0.016251	0.087051	0.14679	-0.041809	-0.040181	0.013021	-0.10976	0.047506	0.028483	0.0082397	-0.017395	0.046997	0.16307	-0.0053914	-0.079549	0.040894	0.081889	0.13428	0.044352	0.049337
-0.012665	0.086517	0.13967	-0.039571	-0.042318	0.012716	-0.11078	0.045878	0.028076	0.0076294	-0.018107	0.049947	0.16073	-0.0082397	-0.077311	0.0413	0.08077	0.13652	0.044861	0.046997
-0.016556	0.083771	0.14231	-0.040283	-0.044149	0.014445	-0.11119	0.045064	0.026245	0.0098674	-0.018209	0.053202	0.15818	-0.0079346	-0.078532	0.03713	0.082906	0.13499	0.041911	0.049947
-0.016327	0.078583	0.14598	-0.042521	-0.041707	0.015666	-0.10783	0.042013	0.026957	0.0078328	-0.014038	0.051575	0.16083	-0.0059001	-0.076192	0.038656	0.082194	0.13194	0.042114	0.049845
-0.010529	0.081482	0.14974	-0.042419	-0.038554	0.012614	-0.10763	0.046387	0.027059	0.0076294	-0.0088501	0.054118	0.16195	-0.0095622	-0.075887	0.039673	0.084025	0.13448	0.040894	0.047913
-0.014038	0.080719	0.14811	-0.0413	-0.036519	0.013021	-0.10518	0.048014	0.028788	0.0049845	-0.0080363	0.05483	0.16368	-0.010579	-0.077311	0.039978	0.086568	0.13947	0.045064	0.04364
-0.014954	0.076218	0.14526	-0.044963	-0.0354	0.01475	-0.10712	0.046895	0.026855	0.0032552	-0.012716	0.057068	0.16184	-0.011902	-0.074565	0.042318	0.085347	0.1414	0.047607	0.044759
-0.012741	0.07515	0.1473	-0.044454	-0.040588	0.014445	-0.1123	0.04659	0.024211	0.0045776	-0.014343	0.060221	0.16073	-0.010783	-0.070699	0.040487	0.081177	0.14231	0.045471	0.048421
-0.014801	0.074615	0.1476	-0.045878	-0.041199	0.016479	-0.11322	0.047811	0.021464	0.0068156	-0.014038	0.056356	0.16215	-0.01475	-0.069071	0.042521	0.079651	0.14008	0.044047	0.046895
-0.016556	0.07225	0.14516	-0.046895	-0.041199	0.017802	-0.11047	0.050863	0.024516	0.0078328	-0.011698	0.05483	0.16113	-0.014954	-0.069987	0.038045	0.08016	0.13702	0.044149	0.045878
-0.01709	0.066833	0.14781	-0.046082	-0.041097	0.013936	-0.11078	0.05127	0.029195	0.009257	-0.0062052	0.053609	0.16337	-0.013326	-0.071818	0.04008	0.080261	0.13784	0.042216	0.046082
-0.019836	0.063629	0.14832	-0.043335	-0.041606	0.013428	-0.10874	0.046997	0.025533	0.0090535	-0.013224	0.05544	0.16266	-0.012004	-0.075887	0.041504	0.081278	0.13784	0.044352	0.049744
-0.017929	0.06279	0.14669	-0.044149	-0.041097	0.014445	-0.10732	0.047201	0.024109	0.0087484	-0.012309	0.054626	0.16012	-0.013733	-0.073649	0.037028	0.080058	0.13601	0.043335	0.05422
-0.019226	0.060349	0.14659	-0.045573	-0.03713	0.01414	-0.10559	0.047404	0.026754	0.0043742	-0.0069173	0.054932	0.16195	-0.010681	-0.072021	0.037842	0.078227	0.1358	0.044454	0.052999
-0.016251	0.060959	0.15116	-0.04364	-0.037638	0.016785	-0.10498	0.045369	0.023295	0.0065104	-0.0016276	0.056254	0.16327	-0.010681	-0.074361	0.03774	0.078328	0.13743	0.048116	0.050456
-0.012589	0.064545	0.14587	-0.040385	-0.035197	0.01475	-0.10335	0.046285	0.023397	0.0075277	-0.0037638	0.059001	0.15828	-0.012105	-0.075684	0.038452	0.07548	0.13987	0.046895	0.052897
-0.011215	0.062637	0.14771	-0.039876	-0.038452	0.016581	-0.10864	0.050151	0.024007	0.0098674	-0.0091553	0.056152	0.15879	-0.013936	-0.074972	0.038554	0.077718	0.14252	0.045166	0.053202
-0.014954	0.058365	0.1531	-0.039164	-0.037638	0.016174	-0.11017	0.049642	0.025635	0.010986	-0.010274	0.056458	0.1591	-0.011495	-0.073039	0.037435	0.082804	0.14079	0.048625	0.051168
-0.016022	0.057068	0.14872	-0.036316	-0.03835	0.016785	-0.112	0.047709	0.027771	0.0037638	-0.0095622	0.058085	0.16062	-0.0095622	-0.069275	0.037537	0.084839	0.14008	0.053813	0.047913
-0.014267	0.055847	0.14394	-0.041707	-0.042318	0.021362	-0.1119	0.048014	0.028381	0.0041707	-0.0076294	0.052592	0.16246	-0.013326	-0.068258	0.033569	0.08606	0.13855	0.053711	0.049032
-0.012436	0.052109	0.1473	-0.041199	-0.040181	0.018717	-0.10976	0.049438	0.030518	0.0042725	-0.0089518	0.053507	0.16195	-0.012716	-0.068359	0.025736	0.080363	0.13906	0.056051	0.048116
-0.013885	0.051041	0.14943	-0.044759	-0.03713	0.018005	-0.10895	0.049845	0.032349	0.0087484	-0.010478	0.056661	0.16337	-0.012614	-0.070394	0.025228	0.075277	0.13601	0.05127	0.048828
-0.015869	0.05043	0.14669	-0.0413	-0.03835	0.017395	-0.10712	0.052287	0.03245	0.0090535	-0.011292	0.057271	0.16795	-0.013529	-0.074768	0.026754	0.075989	0.13662	0.050659	0.052795
-0.014496	0.051117	0.14404	-0.037944	-0.039978	0.018819	-0.10529	0.051676	0.03245	0.0089518	-0.013733	0.055033	0.16734	-0.013428	-0.073344	0.028585	0.073751	0.13631	0.050863	0.051778
-0.016098	0.04982	0.14404	-0.041199	-0.041504	0.020854	-0.10406	0.045573	0.033162	0.0072225	-0.013529	0.055135	0.16378	-0.014343	-0.073751	0.03123	0.075684	0.14008	0.052287	0.051371
-0.016861	0.049057	0.14821	-0.044352	-0.038656	0.016683	-0.10274	0.047404	0.033569	0.0064087	-0.015767	0.054626	0.16276	-0.013835	-0.079346	0.023193	0.080058	0.13835	0.054932	0.05778
-0.010834	0.049667	0.15157	-0.042623	-0.037231	0.015157	-0.10579	0.051168	0.030314	0.0046794	-0.016276	0.055339	0.16276	-0.01241	-0.074565	0.021464	0.077006	0.13814	0.049337	0.060323
-0.011978	0.047455	0.14832	-0.042419	-0.039978	0.014445	-0.10803	0.051168	0.025024	0.0064087	-0.013631	0.054525	0.16266	-0.0049845	-0.077006	0.022176	0.077108	0.13926	0.048726	0.056356
-0.0058746	0.049591	0.14374	-0.0413	-0.039775	0.010885	-0.1061	0.048014	0.028585	0.010986	-0.010173	0.052795	0.16825	-0.00295	-0.077718	0.024516	0.083008	0.13784	0.051473	0.055949
-0.0024414	0.044327	0.1413	-0.044759	-0.041911	0.014038	-0.10478	0.048726	0.026042	0.010885	-0.0089518	0.050659	0.16998	-0.010071	-0.077006	0.02594	0.083008	0.13885	0.05249	0.056763
-0.0022888	0.042191	0.1475	-0.044047	-0.03713	0.016988	-0.10457	0.049235	0.027161	0.011292	-0.015157	0.050659	0.16703	-0.011597	-0.078125	0.028788	0.080872	0.13906	0.053202	0.051575
0.0014496	0.043259	0.15015	-0.046488	-0.037231	0.016276	-0.10773	0.053813	0.028381	0.0078328	-0.015462	0.050456	0.16917	-0.010173	-0.077616	0.028483	0.07782	0.1355	0.055644	0.053101
-0.0012207	0.038147	0.14384	-0.043335	-0.03713	0.018311	-0.10915	0.053813	0.027466	0.0090535	-0.013936	0.051371	0.16347	-0.009257	-0.073344	0.023397	0.079549	0.12878	0.05483	0.047302
0.00045776	0.032272	0.13967	-0.041911	-0.036926	0.015462	-0.10803	0.050863	0.027771	0.0071208	-0.015361	0.053101	0.16266	-0.0073242	-0.072937	0.027568	0.078227	0.12461	0.053406	0.046895
0.0056458	0.033951	0.1414	-0.042114	-0.0354	0.013224	-0.10234	0.053609	0.028687	0.0083415	-0.01943	0.053711	0.16225	-0.0018311	-0.07782	0.030212	0.074972	0.1299	0.05778	0.04954
0.0033569	0.037003	0.14353	-0.040792	-0.036214	0.016479	-0.1059	0.053914	0.026855	0.0076294	-0.015666	0.049642	0.16286	-0.0023397	-0.075989	0.033264	0.079244	0.13713	0.055339	0.054118
0.0075531	0.035172	0.14425	-0.03774	-0.032552	0.015971	-0.11129	0.055542	0.030416	0.0062052	-0.0091553	0.052592	0.16266	-0.0083415	-0.066935	0.033061	0.082601	0.13885	0.053609	0.055949
0.014725	0.031052	0.14618	-0.039266	-0.033569	0.013326	-0.11017	0.057882	0.029806	0.0019328	-0.011902	0.052897	0.16174	-0.011902	-0.068868	0.036621	0.079447	0.13967	0.057576	0.05544
0.01976	0.032043	0.1472	-0.042114	-0.034078	0.0177	-0.10986	0.054016	0.028585	-0.0013224	-0.014242	0.055135	0.16103	-0.0095622	-0.071309	0.039469	0.081278	0.13885	0.055339	0.053609
0.021591	0.030289	0.14242	-0.047913	-0.035095	0.02004	-0.10844	0.050252	0.026347	0.00071208	-0.011088	0.055847	0.15849	-0.0094604	-0.071615	0.041097	0.081177	0.13458	0.052795	0.056152
0.02861	0.025253	0.14598	-0.039978	-0.032043	0.015361	-0.1059	0.054423	0.02533	0.0057983	-0.0091553	0.052694	0.15788	-0.012614	-0.075073	0.037028	0.079041	0.13692	0.052694	0.05544
0.034485	0.02388	0.14903	-0.036926	-0.031738	0.017598	-0.11058	0.05249	0.02238	0.0089518	-0.011495	0.05249	0.15991	-0.011902	-0.074768	0.039673	0.077413	0.13611	0.05188	0.058797
0.042725	0.016708	0.14781	-0.043335	-0.035909	0.020243	-0.10844	0.057678	0.026347	0.0023397	-0.015564	0.050761	0.16052	-0.010478	-0.075175	0.037231	0.081685	0.13163	0.054423	0.054626
0.051804	0.011902	0.14832	-0.048218	-0.030416	0.020142	-0.10508	0.060425	0.02655	0.0083415	-0.01119	0.052185	0.16256	-0.0094604	-0.073649	0.033773	0.079346	0.13245	0.054016	0.053202
0.058441	0.010376	0.14974	-0.044861	-0.031637	0.022481	-0.10925	0.053914	0.028076	0.0060018	-0.007019	0.053914	0.16113	-0.010783	-0.07487	0.032654	0.078125	0.13143	0.052287	0.052999
0.062866	0.0078583	0.14994	-0.045573	-0.038045	0.020752	-0.10732	0.049337	0.032756	0.0037638	-0.011393	0.051982	0.15737	-0.015971	-0.072937	0.030416	0.087687	0.13184	0.051473	0.054016
0.066757	0.0083923	0.15249	-0.045471	-0.037944	0.023193	-0.10691	0.049642	0.034078	0.0057983	-0.013631	0.052795	0.16174	-0.013631	-0.075073	0.029806	0.087891	0.13092	0.053202	0.050557
0.073776	0.005722	0.15584	-0.047404	-0.036519	0.020955	-0.10793	0.056763	0.030619	0.0073242	-0.013936	0.053507	0.16418	-0.013224	-0.071208	0.027669	0.083822	0.12522	0.054728	0.047404
0.075607	0.0032806	0.15523	-0.046488	-0.036011	0.022888	-0.10813	0.053609	0.032145	0.004069	-0.010579	0.053914	0.16032	-0.01241	-0.071716	0.029399	0.078023	0.12441	0.048116	0.050863
0.079041	-0.00091553	0.15401	-0.046285	-0.036214	0.023295	-0.10783	0.049642	0.033671	0.0053914	-0.012105	0.049032	0.16052	-0.013631	-0.068766	0.028992	0.077006	0.12482	0.047302	0.05188
0.08667	-0.00091553	0.15808	-0.042216	-0.036621	0.024007	-0.1059	0.051168	0.032959	0.0072225	-0.011597	0.049032	0.16215	-0.011292	-0.06724	0.028687	0.08138	0.12909	0.04893	0.051778
0.087662	0.0016022	0.16042	-0.040181	-0.037944	0.027669	-0.10244	0.049438	0.030823	0.0061035	-0.011292	0.053101	0.16551	-0.014343	-0.068258	0.026347	0.080363	0.1298	0.044352	0.056763
0.089722	0.00091553	0.15676	-0.040995	-0.04364	0.027262	-0.10579	0.050151	0.028585	0.0080363	-0.0080363	0.051473	0.16235	-0.015055	-0.07192	0.029093	0.079651	0.13418	0.042521	0.059306
0.0914	-0.001297	0.1594	-0.036519	-0.042114	0.021769	-0.10925	0.051676	0.028381	0.0059001	-0.0059001	0.056051	0.16307	-0.015055	-0.072734	0.0295	0.078532	0.1355	0.04425	0.05422
0.089874	-0.0080109	0.15635	-0.034993	-0.038961	0.022786	-0.10813	0.047811	0.028178	0.0089518	-0.0034587	0.054932	0.16408	-0.014343	-0.07609	0.03245	0.08138	0.13519	0.049337	0.048421
0.089111	-0.01297	0.15401	-0.038757	-0.037944	0.023804	-0.10447	0.048523	0.030924	0.0082397	-0.011393	0.05188	0.16022	-0.01414	-0.073242	0.033264	0.079142	0.13733	0.045471	0.051168
0.086899	-0.015411	0.15645	-0.039571	-0.036621	0.024211	-0.10518	0.048319	0.03479	0.0073242	-0.013936	0.051676	0.16123	-0.018921	-0.074972	0.03123	0.076803	0.14109	0.039978	0.055237
0.08316	-0.012512	0.16144	-0.036926	-0.033976	0.023397	-0.1063	0.049032	0.033264	0.011393	-0.0091553	0.058797	0.16195	-0.017192	-0.074158	0.026957	0.077718	0.13885	0.042928	0.056152
0.084686	-0.01709	0.16012	-0.035909	-0.036316	0.021566	-0.10803	0.047709	0.031738	0.0090535	-0.015564	0.057678	0.16062	-0.016479	-0.073751	0.033773	0.076294	0.14242	0.04425	0.055949
0.089188	-0.017471	0.15503	-0.035706	-0.038452	0.021973	-0.10651	0.048625	0.027161	0.010579	-0.015869	0.05127	0.16001	-0.010986	-0.071818	0.037028	0.073954	0.14709	0.046895	0.051778
0.097046	-0.022202	0.1592	-0.039063	-0.036723	0.021362	-0.1062	0.048116	0.028687	0.0067139	-0.013123	0.050761	0.16184	-0.0075277	-0.071716	0.030416	0.070903	0.14384	0.04364	0.050964
0.10162	-0.028915	0.16073	-0.040588	-0.031942	0.019328	-0.1063	0.047302	0.032247	0.0042725	-0.012512	0.050863	0.16073	-0.0098674	-0.071716	0.027974	0.074259	0.14537	0.039978	0.055237
0.10773	-0.029297	0.16408	-0.041097	-0.032552	0.019531	-0.10234	0.050456	0.033569	0.0048828	-0.011698	0.055033	0.16052	-0.0098674	-0.069478	0.031433	0.074259	0.14648	0.04659	0.059713
0.11497	-0.030136	0.16469	-0.039571	-0.037435	0.024211	-0.1003	0.048726	0.029093	0.0019328	-0.0091553	0.055237	0.16246	-0.010579	-0.069987	0.034078	0.077311	0.14394	0.046285	0.060933
0.11589	-0.03273	0.16164	-0.035197	-0.034485	0.019836	-0.098572	0.051982	0.026143	0.0020345	-0.010885	0.052795	0.16174	-0.0099691	-0.069071	0.039775	0.075175	0.14435	0.042114	0.06073
0.10994	-0.031891	0.15961	-0.03479	-0.032959	0.022685	-0.09491	0.052287	0.02238	0.0010173	-0.0084432	0.05249	0.16093	-0.011597	-0.070801	0.038045	0.075175	0.14486	0.047201	0.061951
0.10796	-0.035019	0.15991	-0.036214	-0.034281	0.02533	-0.099691	0.048319	0.02655	0.0049845	-0.004069	0.053202	0.15971	-0.013631	-0.064189	0.033264	0.076599	0.14374	0.045675	0.059916
0.1062	-0.033951	0.15991	-0.033976	-0.033976	0.027466	-0.10111	0.04954	0.030212	0.0053914	-0.011292	0.051778	0.16286	-0.010376	-0.068156	0.03245	0.081685	0.14923	0.039368	0.052185
0.10315	-0.038528	0.16246	-0.037638	-0.037333	0.025431	-0.10437	0.049744	0.031331	0.0034587	-0.013224	0.056661	0.16246	-0.0085449	-0.067139	0.036316	0.080668	0.14445	0.042521	0.052694
0.097046	-0.040894	0.16368	-0.038045	-0.03245	0.027771	-0.10345	0.050456	0.030518	0.0036621	-0.0085449	0.055745	0.16317	-0.0089518	-0.063375	0.034281	0.078023	0.14598	0.042013	0.061137
0.092163	-0.042419	0.16612	-0.036316	-0.034485	0.028992	-0.10315	0.045675	0.031433	0.0057983	-0.0088501	0.048523	0.159	-0.010376	-0.06134	0.032552	0.07782	0.14801	0.043742	0.06012
0.085068	-0.041656	0.17456	-0.039164	-0.034688	0.029704	-0.098267	0.042725	0.029297	0.0083415	-0.0054932	0.04954	0.16215	-0.0084432	-0.060527	0.036621	0.07487	0.1476	0.043844	0.05717
0.078125	-0.046997	0.17619	-0.041504	-0.03479	0.028483	-0.095927	0.04598	0.027568	0.0086466	-0.0035604	0.047913	0.16652	-0.01414	-0.058899	0.039469	0.077209	0.14638	0.046692	0.057373
0.072861	-0.04715	0.17405	-0.041809	-0.037028	0.026143	-0.094299	0.047506	0.030416	0.0083415	-0.0079346	0.049438	0.16459	-0.0099691	-0.060527	0.039876	0.079041	0.14872	0.044759	0.057068
0.07103	-0.04364	0.17578	-0.038757	-0.037537	0.024618	-0.10071	0.045064	0.0295	0.0057983	-0.011495	0.050964	0.16632	-0.0033569	-0.059916	0.03774	0.07487	0.14679	0.041809	0.059713
0.068665	-0.046158	0.17914	-0.036316	-0.036621	0.023499	-0.10498	0.044963	0.028483	0.0017293	-0.010478	0.049032	0.16815	-0.0090535	-0.057068	0.037842	0.074565	0.1415	0.045166	0.056864
0.060654	-0.050507	0.18026	-0.035095	-0.035197	0.027669	-0.10376	0.044759	0.027974	0.0057983	-0.01119	0.051168	0.1651	-0.011495	-0.05544	0.036621	0.074259	0.14181	0.048421	0.054118
0.060883	-0.052032	0.18016	-0.038249	-0.036723	0.029806	-0.10071	0.049438	0.031128	0.0080363	-0.0078328	0.051575	0.16836	-0.0072225	-0.056051	0.036214	0.072937	0.13936	0.050252	0.054525
0.059052	-0.052032	0.18087	-0.037028	-0.034688	0.02889	-0.097656	0.04659	0.032043	0.0015259	-0.0034587	0.05422	0.16825	-0.0048828	-0.05544	0.037435	0.074666	0.13896	0.051473	0.054423
0.056915	-0.055313	0.18372	-0.035197	-0.033162	0.021261	-0.097046	0.042013	0.035197	-0.0015259	-0.0059001	0.055033	0.16134	-0.0010173	-0.057678	0.041504	0.072937	0.1413	0.046488	0.058289
0.06012	-0.056305	0.18524	-0.040385	-0.034587	0.019633	-0.096232	0.04598	0.035095	0.0016276	-0.010173	0.052389	0.16184	-0.002238	-0.058695	0.038249	0.076294	0.14313	0.045471	0.060628
0.05867	-0.056076	0.1886	-0.038961	-0.036926	0.022074	-0.099284	0.049642	0.031535	-0.00020345	-0.0083415	0.053202	0.16459	-0.0034587	-0.059408	0.036621	0.077108	0.13865	0.044759	0.058695
0.058746	-0.059814	0.18748	-0.035197	-0.033061	0.023193	-0.10234	0.051066	0.035604	0.00061035	-0.0072225	0.052083	0.16551	-0.0041707	-0.057271	0.040894	0.07782	0.13621	0.045064	0.055949
0.063248	-0.061035	0.18656	-0.038554	-0.033875	0.021871	-0.10295	0.050151	0.033061	0.0062052	-0.01241	0.054321	0.16469	-0.00061035	-0.056661	0.041707	0.074158	0.13509	0.047302	0.056356
0.066223	-0.059967	0.19114	-0.040792	-0.033976	0.023295	-0.10478	0.048218	0.032349	0.006307	-0.010173	0.057068	0.16917	-0.0079346	-0.052083	0.040283	0.075073	0.13702	0.053914	0.053507
0.066452	-0.061111	0.19643	-0.039978	-0.0354	0.02828	-0.10305	0.048726	0.030823	0.0084432	-0.0083415	0.052999	0.17049	-0.0089518	-0.052795	0.038656	0.07487	0.13804	0.050252	0.054423
0.070724	-0.067902	0.19348	-0.039164	-0.037537	0.029602	-0.10406	0.043945	0.033468	0.0060018	-0.0099691	0.053304	0.16479	-0.0061035	-0.057983	0.036316	0.074158	0.13367	0.050557	0.058289
0.070038	-0.069733	0.19633	-0.03713	-0.041199	0.029399	-0.10671	0.043945	0.03245	0.0049845	-0.011698	0.051575	0.1652	-0.0050863	-0.060323	0.038656	0.067444	0.13326	0.053609	0.05839
0.066528	-0.069199	0.19745	-0.035197	-0.037944	0.029907	-0.1064	0.044352	0.031331	0.0053914	-0.011393	0.051575	0.16866	-0.0045776	-0.059611	0.038961	0.069987	0.13835	0.050863	0.059306
0.06279	-0.073929	0.19399	-0.035502	-0.037537	0.031942	-0.10559	0.046082	0.031637	0.0043742	-0.011495	0.051778	0.17019	-0.009257	-0.058594	0.037231	0.074565	0.13387	0.049438	0.059916
0.065308	-0.076294	0.19714	-0.042725	-0.035299	0.026042	-0.10508	0.048218	0.032552	0.0065104	-0.0062052	0.051371	0.1709	-0.015767	-0.061239	0.037333	0.074158	0.13519	0.048828	0.060832
0.066223	-0.077057	0.19826	-0.039266	-0.032959	0.029195	-0.10539	0.046183	0.031942	0.0086466	-0.0074259	0.051982	0.17181	-0.0099691	-0.06012	0.035299	0.076701	0.13499	0.048828	0.057271
0.065155	-0.077286	0.20253	-0.036112	-0.035604	0.024719	-0.10742	0.038452	0.032959	0.008138	-0.013428	0.052389	0.17487	-0.0071208	-0.056051	0.041199	0.074565	0.13194	0.048523	0.052897
0.064621	-0.076218	0.21108	-0.041402	-0.037944	0.025431	-0.10518	0.040385	0.029907	0.0049845	-0.0074259	0.051473	0.16978	-0.012817	-0.051778	0.039571	0.07609	0.12899	0.045471	0.053406
0.059967	-0.074615	0.2066	-0.045268	-0.039164	0.026347	-0.10681	0.045064	0.032349	0.0093587	-0.0060018	0.05188	0.16958	-0.01241	-0.060323	0.039571	0.076701	0.12929	0.04598	0.055745
0.054855	-0.076828	0.20833	-0.038656	-0.039164	0.025431	-0.10966	0.046794	0.031128	0.0062052	-0.0079346	0.050354	0.17741	-0.014242	-0.056356	0.033468	0.074361	0.1241	0.045878	0.058187
0.052261	-0.077286	0.21149	-0.038554	-0.034892	0.025431	-0.11271	0.045675	0.031738	0.0034587	-0.0095622	0.050456	0.177	-0.013529	-0.05249	0.032043	0.072937	0.12014	0.046794	0.056254
0.059509	-0.077972	0.21383	-0.040792	-0.03479	0.023295	-0.11139	0.043844	0.032247	0.0047811	-0.007019	0.052287	0.17253	-0.014242	-0.053813	0.032043	0.07548	0.12339	0.05127	0.056661
0.062103	-0.079575	0.22024	-0.037028	-0.034078	0.022278	-0.10427	0.045369	0.02828	0.0061035	-0.0080363	0.051371	0.17365	-0.016276	-0.050456	0.028585	0.071513	0.12166	0.047302	0.06073
0.053864	-0.078354	0.22268	-0.03713	-0.03774	0.025126	-0.1123	0.051066	0.0295	0.0082397	-0.010071	0.050456	0.17568	-0.013428	-0.054118	0.026754	0.072021	0.12095	0.048116	0.058187
0.049973	-0.078583	0.22146	-0.036214	-0.036519	0.029297	-0.1123	0.051473	0.030721	0.0072225	-0.010478	0.047607	0.17405	-0.0098674	-0.055847	0.02594	0.075887	0.12553	0.047201	0.059306
0.05249	-0.079041	0.22573	-0.035299	-0.031331	0.026143	-0.11363	0.046794	0.034383	0.0049845	-0.013428	0.046285	0.16897	-0.0035604	-0.049744	0.027059	0.081177	0.12838	0.045573	0.059102
0.049286	-0.081711	0.23488	-0.039775	-0.03123	0.023804	-0.11393	0.048421	0.029704	0.0016276	-0.013733	0.050557	0.16836	-0.0050863	-0.052083	0.027771	0.080872	0.12461	0.045166	0.056966
0.044174	-0.084686	0.23936	-0.037842	-0.030721	0.021464	-0.10864	0.047913	0.027059	0.005188	-0.010071	0.052185	0.16479	-0.010783	-0.048319	0.026245	0.079549	0.12268	0.042521	0.056051
0.044785	-0.086288	0.23926	-0.034587	-0.032043	0.023193	-0.10966	0.047709	0.027873	0.006307	-0.0088501	0.054626	0.16276	-0.014445	-0.049744	0.024109	0.077311	0.12624	0.042928	0.053507
0.044174	-0.085983	0.24343	-0.03835	-0.033061	0.024923	-0.11159	0.04954	0.02655	0.0056966	-0.0095622	0.054525	0.16184	-0.013428	-0.051676	0.02299	0.077108	0.12767	0.043538	0.055033
0.036697	-0.084534	0.24506	-0.038961	-0.030314	0.025024	-0.10966	0.05188	0.02828	0.0096639	-0.012105	0.054626	0.16418	-0.013835	-0.055847	0.027771	0.075887	0.12685	0.045369	0.057983
0.037079	-0.087662	0.25075	-0.038045	-0.026449	0.023092	-0.10976	0.045675	0.030823	0.010681	-0.008138	0.052694	0.16398	-0.014242	-0.058594	0.028178	0.078227	0.12512	0.052694	0.054932
0.04097	-0.093765	0.25879	-0.038249	-0.022786	0.0236	-0.11169	0.048014	0.02889	0.01241	-0.0095622	0.054321	0.16418	-0.013835	-0.056254	0.031026	0.074972	0.12044	0.055237	0.052795
0.038986	-0.096436	0.26113	-0.039876	-0.024618	0.028788	-0.10874	0.047099	0.026754	0.0094604	-0.0079346	0.050354	0.15981	-0.010376	-0.05544	0.033569	0.071106	0.1241	0.056763	0.050964
0.036697	-0.095291	0.2595	-0.042826	-0.024414	0.030009	-0.10793	0.044352	0.026754	0.007019	-0.0118	0.050557	0.15442	-0.0095622	-0.058187	0.03184	0.070292	0.12329	0.057983	0.052592
0.034027	-0.097046	0.26581	-0.041402	-0.029399	0.024211	-0.10925	0.046895	0.023397	0.0037638	-0.015564	0.053507	0.15544	-0.011902	-0.054525	0.024719	0.070903	0.11749	0.05483	0.052897
0.033035	-0.096741	0.26642	-0.036011	-0.030924	0.024211	-0.10793	0.044556	0.026347	0.0016276	-0.011393	0.05544	0.15635	-0.0177	-0.053813	0.025736	0.067139	0.11566	0.051371	0.049744
0.036469	-0.095901	0.26693	-0.040894	-0.030212	0.023804	-0.10935	0.04303	0.02594	0.0028483	-0.01119	0.052389	0.16052	-0.017192	-0.053507	0.03184	0.071411	0.12258	0.048218	0.046692
0.03212	-0.099945	0.27028	-0.044657	-0.026042	0.021566	-0.10915	0.043945	0.027771	-0.0008138	-0.013123	0.053304	0.16062	-0.012309	-0.056458	0.027161	0.077413	0.12482	0.043945	0.044454
0.028152	-0.10406	0.27649	-0.040588	-0.028381	0.022278	-0.10305	0.042318	0.027059	0.0037638	-0.01475	0.053202	0.15727	-0.0086466	-0.059102	0.027873	0.072835	0.1236	0.049642	0.042623
0.031662	-0.098648	0.27639	-0.040487	-0.029704	0.023499	-0.10264	0.046895	0.030314	0.0061035	-0.012614	0.05249	0.15493	-0.010885	-0.056458	0.026143	0.068359	0.12014	0.051473	0.044963
0.031509	-0.10155	0.28463	-0.037333	-0.029806	0.027873	-0.10345	0.050557	0.033773	0.00295	-0.0091553	0.050252	0.15818	-0.014343	-0.05839	0.025126	0.066528	0.12288	0.050456	0.053406
0.030975	-0.10628	0.29154	-0.042114	-0.031331	0.028076	-0.10345	0.049845	0.029704	0.0023397	-0.006307	0.050761	0.15737	-0.01709	-0.057678	0.029093	0.067851	0.12431	0.048726	0.049845
0.030441	-0.10818	0.29531	-0.039978	-0.035706	0.022786	-0.10468	0.044963	0.030416	0.0031535	-0.0030518	0.049845	0.15788	-0.015259	-0.056458	0.029704	0.072835	0.12299	0.044861	0.050354
0.027237	-0.10803	0.29989	-0.038961	-0.034892	0.027974	-0.10915	0.047506	0.031942	0.0050863	-0.0080363	0.047506	0.15869	-0.0096639	-0.059102	0.031738	0.071004	0.12604	0.043335	0.053609
0.026779	-0.11192	0.29907	-0.042114	-0.035299	0.030314	-0.10722	0.052287	0.030823	0.008138	-0.0079346	0.048014	0.15951	-0.012716	-0.059408	0.026143	0.072123	0.12878	0.047099	0.048828
0.024719	-0.11246	0.3006	-0.04303	-0.032959	0.032654	-0.10447	0.048726	0.031942	0.0089518	-0.0032552	0.045776	0.16113	-0.014445	-0.057373	0.023905	0.079346	0.12909	0.048218	0.047913
0.021973	-0.11185	0.30304	-0.040588	-0.032552	0.025228	-0.10722	0.04954	0.030314	0.0093587	-0.0084432	0.048726	0.15828	-0.015767	-0.061239	0.028076	0.075175	0.12349	0.040385	0.05249
0.01976	-0.11398	0.3064	-0.037333	-0.030721	0.027161	-0.10946	0.048319	0.026449	0.010173	-0.0082397	0.049337	0.15462	-0.013428	-0.061137	0.023702	0.069071	0.11912	0.044861	0.052999
0.014648	-0.11856	0.31047	-0.040792	-0.034485	0.027161	-0.10742	0.046387	0.026754	0.012207	-0.0054932	0.046794	0.1591	-0.014343	-0.056966	0.024109	0.06897	0.12227	0.046387	0.052592
0.016861	-0.12032	0.31067	-0.038045	-0.034281	0.026449	-0.10763	0.044556	0.029907	0.010579	-0.0076294	0.046895	0.16103	-0.016479	-0.059102	0.026042	0.069784	0.12705	0.047302	0.055033
0.016479	-0.11688	0.31362	-0.037537	-0.034587	0.029806	-0.10844	0.046794	0.029602	0.0080363	-0.010173	0.045878	0.159	-0.020549	-0.059306	0.02889	0.072123	0.12655	0.049337	0.055542
0.013351	-0.1181	0.31433	-0.042826	-0.03418	0.03123	-0.106	0.050151	0.027059	0.007019	-0.0072225	0.048828	0.1594	-0.021871	-0.058492	0.03123	0.075684	0.12461	0.052694	0.058695
0.010605	-0.12131	0.31494	-0.043437	-0.034281	0.029907	-0.10427	0.048523	0.022583	0.0059001	-0.0075277	0.047607	0.16205	-0.02299	-0.062358	0.026855	0.075989	0.12858	0.049337	0.056458
0.012512	-0.12398	0.31677	-0.042725	-0.0295	0.029907	-0.10803	0.047709	0.022278	0.0099691	-0.0091553	0.046895	0.16246	-0.019531	-0.065206	0.024516	0.078634	0.13072	0.046692	0.055033
0.0088501	-0.12589	0.31911	-0.037435	-0.030212	0.029093	-0.1064	0.049845	0.02655	0.010274	-0.0099691	0.046997	0.16123	-0.019531	-0.058594	0.021973	0.075175	0.12919	0.044759	0.053101
0.0028229	-0.12794	0.31799	-0.03774	-0.02828	0.028076	-0.1064	0.053406	0.026143	0.0077311	-0.011902	0.047709	0.15686	-0.015564	-0.055745	0.020243	0.070699	0.12502	0.042114	0.056661
0.00099182	-0.12665	0.31809	-0.039368	-0.030009	0.029602	-0.10701	0.050456	0.028687	0.0093587	-0.010376	0.045471	0.15554	-0.017395	-0.055542	0.025838	0.077006	0.12217	0.045471	0.056254
-0.0020599	-0.12871	0.31881	-0.040792	-0.035197	0.028483	-0.10956	0.045471	0.025126	0.0088501	-0.0096639	0.043132	0.15696	-0.013021	-0.05778	0.025838	0.074463	0.12075	0.050151	0.05422
-0.0014496	-0.12932	0.32074	-0.037028	-0.036011	0.025533	-0.10844	0.042013	0.02533	0.010376	-0.0118	0.044352	0.15625	-0.01414	-0.056152	0.021261	0.075175	0.12207	0.048828	0.053304
-0.0032043	-0.13504	0.32298	-0.037028	-0.033569	0.025736	-0.10803	0.042725	0.026652	0.0068156	-0.011495	0.047302	0.15696	-0.016581	-0.057068	0.020243	0.076904	0.12573	0.044556	0.054118
-0.0028992	-0.13809	0.32725	-0.039469	-0.032043	0.023702	-0.10773	0.046183	0.027669	0.0035604	-0.0098674	0.053609	0.15889	-0.016276	-0.057271	0.024109	0.077718	0.12543	0.044963	0.053304
0.0013733	-0.13519	0.33468	-0.038554	-0.032145	0.022685	-0.10437	0.045675	0.031331	0.0052897	-0.014954	0.051982	0.15747	-0.019531	-0.050252	0.025024	0.079956	0.12461	0.045471	0.051575
-0.0055695	-0.13664	0.33813	-0.037944	-0.036011	0.026855	-0.10732	0.044149	0.02655	0.0045776	-0.012105	0.047302	0.15635	-0.020955	-0.056254	0.028992	0.082906	0.12187	0.045573	0.05127
-0.012283	-0.13649	0.34373	-0.036825	-0.032552	0.026652	-0.10844	0.043538	0.0236	0.0047811	-0.0076294	0.050761	0.16032	-0.013224	-0.057882	0.027974	0.076192	0.12502	0.043132	0.051982
-0.011063	-0.14084	0.3418	-0.037028	-0.036519	0.024312	-0.10885	0.042521	0.026245	0.0061035	-0.010885	0.05249	0.16296	-0.010986	-0.053507	0.024618	0.076497	0.12655	0.038859	0.053609
-0.010529	-0.13779	0.34403	-0.037944	-0.039775	0.024618	-0.10712	0.043233	0.025736	0.0061035	-0.012004	0.051066	0.16062	-0.015564	-0.052897	0.021769	0.08016	0.12349	0.042826	0.058085
-0.011902	-0.13824	0.34698	-0.038147	-0.040894	0.024719	-0.10997	0.047506	0.029399	0.0069173	-0.013428	0.050354	0.15879	-0.019328	-0.051676	0.027161	0.074158	0.11851	0.045573	0.05778
-0.01709	-0.13878	0.35105	-0.037842	-0.040283	0.02533	-0.1059	0.045573	0.031738	0.0075277	-0.0118	0.052694	0.15706	-0.013224	-0.052185	0.032043	0.074463	0.12217	0.043335	0.054626
-0.016708	-0.13504	0.34912	-0.034281	-0.038961	0.022888	-0.10437	0.047607	0.030518	0.0052897	-0.012004	0.052897	0.16032	-0.016276	-0.053711	0.031331	0.077311	0.12115	0.045166	0.048828
-0.015793	-0.13802	0.35065	-0.036825	-0.038859	0.023193	-0.10335	0.049337	0.03184	0.0047811	-0.015259	0.049438	0.16388	-0.014343	-0.053406	0.023295	0.07843	0.12227	0.044149	0.048218
-0.017929	-0.14511	0.34851	-0.037333	-0.035909	0.022888	-0.10234	0.044861	0.033061	0.0078328	-0.018819	0.050964	0.1651	-0.016683	-0.057678	0.027669	0.081177	0.12177	0.04069	0.053101
-0.020294	-0.14511	0.34546	-0.040385	-0.032959	0.0236	-0.10661	0.043233	0.036011	0.0069173	-0.012919	0.054118	0.16459	-0.01943	-0.062968	0.023193	0.080668	0.12166	0.043437	0.053202
-0.021896	-0.14641	0.3479	-0.039063	-0.031535	0.025635	-0.10396	0.043742	0.031331	0.009257	-0.011088	0.049438	0.16246	-0.018209	-0.057068	0.021566	0.086466	0.1182	0.046692	0.052287
-0.019379	-0.14557	0.34393	-0.035604	-0.033875	0.025736	-0.099284	0.047099	0.030416	0.0078328	-0.012207	0.048218	0.16388	-0.021973	-0.055033	0.023905	0.086466	0.1177	0.044861	0.051982
-0.019455	-0.14397	0.34363	-0.035909	-0.036519	0.027364	-0.099792	0.048726	0.036621	0.005188	-0.018005	0.049032	0.16276	-0.018311	-0.056458	0.024516	0.08138	0.11698	0.041606	0.055644
-0.019836	-0.14435	0.34139	-0.036011	-0.033569	0.027262	-0.10081	0.046183	0.030619	0.0048828	-0.015157	0.046285	0.15951	-0.019836	-0.05249	0.019836	0.082804	0.11892	0.040792	0.057475
-0.020676	-0.14992	0.33722	-0.042419	-0.036011	0.0295	-0.099589	0.048421	0.030212	0.0080363	-0.012512	0.043335	0.15798	-0.022176	-0.047201	0.021973	0.080668	0.12054	0.040181	0.057678
-0.026627	-0.1487	0.33356	-0.041199	-0.039469	0.028992	-0.10234	0.047302	0.031026	0.0068156	-0.012207	0.047709	0.15686	-0.022685	-0.047811	0.019531	0.086263	0.12044	0.039978	0.053101
-0.02655	-0.14801	0.32745	-0.038045	-0.036723	0.028585	-0.10183	0.045776	0.031433	0.0073242	-0.009257	0.049337	0.15879	-0.022786	-0.050761	0.022786	0.086466	0.12105	0.040792	0.053609
-0.026398	-0.14816	0.33101	-0.035706	-0.034281	0.024312	-0.10468	0.043538	0.0295	0.0015259	-0.011902	0.047506	0.16001	-0.021464	-0.052287	0.025736	0.086568	0.11871	0.04364	0.054728
-0.025864	-0.14946	0.33549	-0.037537	-0.032349	0.02299	-0.10284	0.042826	0.025024	0.0008138	-0.013428	0.047913	0.16317	-0.023295	-0.054321	0.021871	0.079346	0.118	0.042318	0.053711
-0.029068	-0.14977	0.33305	-0.038859	-0.034281	0.022685	-0.10132	0.041707	0.023397	0.004069	-0.016683	0.048726	0.1652	-0.019938	-0.057068	0.027364	0.078532	0.11983	0.043945	0.05249
-0.034256	-0.14771	0.33285	-0.041504	-0.033976	0.023905	-0.1003	0.041809	0.028178	0.0072225	-0.017293	0.048218	0.1651	-0.020447	-0.056458	0.030518	0.079346	0.12187	0.040792	0.056458
-0.036163	-0.15198	0.33376	-0.038961	-0.035095	0.021973	-0.10234	0.040792	0.024516	0.0025431	-0.012716	0.047709	0.16042	-0.018209	-0.061646	0.032756	0.08138	0.12156	0.044047	0.048828
-0.037155	-0.14992	0.33356	-0.038859	-0.036214	0.019226	-0.10223	0.043437	0.025431	0.0049845	-0.012207	0.049235	0.16246	-0.014954	-0.058289	0.031535	0.08433	0.12339	0.040487	0.047099
-0.034027	-0.15289	0.33081	-0.038452	-0.033061	0.022888	-0.10223	0.042725	0.025228	0.0075277	-0.0118	0.047302	0.16296	-0.015971	-0.053914	0.033061	0.082499	0.12197	0.042928	0.044149
-0.033722	-0.1545	0.33437	-0.035299	-0.03245	0.025838	-0.10274	0.042623	0.029093	0.0037638	-0.01414	0.046692	0.16479	-0.015462	-0.055135	0.029195	0.077922	0.11912	0.04364	0.042725
-0.041885	-0.1519	0.33234	-0.036214	-0.034993	0.021973	-0.10223	0.043538	0.028178	0.0030518	-0.016073	0.05188	0.16459	-0.014242	-0.054321	0.028788	0.077616	0.11648	0.043538	0.047913
-0.044022	-0.1487	0.33173	-0.038961	-0.034892	0.020854	-0.10396	0.041809	0.026855	0.0054932	-0.014547	0.052389	0.16134	-0.016785	-0.05422	0.030823	0.074768	0.11037	0.044352	0.053813
-0.04158	-0.14717	0.32623	-0.03713	-0.03418	0.020447	-0.1001	0.044759	0.024007	0.010173	-0.011292	0.050456	0.16469	-0.014852	-0.053202	0.032654	0.077515	0.10691	0.046285	0.055135
-0.040283	-0.15274	0.32247	-0.03245	-0.031637	0.021769	-0.10396	0.048319	0.02828	0.0076294	-0.016073	0.050049	0.17314	-0.013631	-0.051676	0.037435	0.076497	0.10742	0.04893	0.052592
-0.046844	-0.15656	0.32145	-0.034587	-0.031637	0.022888	-0.10376	0.048523	0.032145	0.0080363	-0.015157	0.052389	0.17293	-0.01119	-0.043945	0.030823	0.079651	0.10803	0.045064	0.053101
-0.049896	-0.15312	0.31982	-0.033773	-0.034892	0.023804	-0.10437	0.045471	0.029806	0.0076294	-0.017293	0.049133	0.16724	-0.012716	-0.047506	0.027364	0.077006	0.10885	0.044454	0.050151
-0.049286	-0.15335	0.32359	-0.030619	-0.033773	0.025736	-0.10254	0.042928	0.028381	0.0082397	-0.015666	0.051473	0.16907	-0.018921	-0.052795	0.025431	0.078735	0.10864	0.044352	0.046183
-0.052261	-0.15701	0.31932	-0.030619	-0.036418	0.023905	-0.10478	0.045166	0.027262	0.0084432	-0.015361	0.052592	0.17212	-0.014038	-0.056152	0.030212	0.077515	0.10661	0.042013	0.049642
-0.050735	-0.15556	0.31565	-0.032145	-0.032654	0.021464	-0.10447	0.045675	0.028178	0.0071208	-0.013529	0.052795	0.17212	-0.015157	-0.057475	0.034993	0.07548	0.10834	0.043945	0.048319
-0.054321	-0.15503	0.31108	-0.035604	-0.035197	0.020447	-0.10152	0.047506	0.030416	0.006307	-0.010274	0.049845	0.17008	-0.015361	-0.056661	0.034688	0.078837	0.10651	0.046997	0.046285
-0.057449	-0.15266	0.31047	-0.035197	-0.038961	0.021159	-0.10183	0.048218	0.031738	0.0085449	-0.0080363	0.04954	0.16876	-0.017293	-0.057983	0.035909	0.080872	0.1061	0.044556	0.044149
-0.05806	-0.15419	0.30975	-0.033773	-0.037944	0.025024	-0.10244	0.049744	0.037028	0.011088	-0.013224	0.053711	0.16866	-0.016276	-0.058492	0.029093	0.081177	0.10946	0.040487	0.042826
-0.061264	-0.15282	0.30945	-0.030416	-0.036519	0.0236	-0.10732	0.049133	0.035299	0.014343	-0.010681	0.053304	0.16642	-0.015157	-0.054321	0.028483	0.082397	0.1059	0.046488	0.049642
-0.063324	-0.15411	0.30772	-0.028788	-0.037231	0.020549	-0.11088	0.046285	0.034383	0.011393	-0.0084432	0.051676	0.16825	-0.01709	-0.045878	0.029806	0.080668	0.10427	0.04659	0.051982
-0.067291	-0.15587	0.30833	-0.029704	-0.036418	0.022176	-0.10651	0.043335	0.035502	0.0094604	-0.013936	0.055644	0.16958	-0.016276	-0.044963	0.031942	0.081787	0.10559	0.041402	0.052999
-0.067673	-0.15747	0.31057	-0.033061	-0.036011	0.021667	-0.10254	0.045675	0.036316	0.0052897	-0.01475	0.058492	0.16408	-0.014852	-0.051575	0.029093	0.084229	0.10518	0.042521	0.048523
-0.067444	-0.15518	0.30874	-0.033061	-0.036926	0.021566	-0.10366	0.042623	0.036926	0.011902	-0.0093587	0.050049	0.16652	-0.014852	-0.048116	0.027873	0.08372	0.10162	0.040181	0.05127
-0.072174	-0.15541	0.31372	-0.033468	-0.033264	0.021871	-0.10122	0.043742	0.037435	0.0087484	-0.0090535	0.048828	0.1712	-0.018005	-0.050049	0.032756	0.083923	0.10152	0.037333	0.049235
-0.074768	-0.15892	0.31047	-0.032043	-0.031942	0.02238	-0.1001	0.041707	0.035197	0.010579	-0.012004	0.055542	0.16958	-0.02299	-0.051982	0.0354	0.080058	0.098674	0.040487	0.048523
-0.072479	-0.1577	0.30986	-0.032349	-0.033061	0.022481	-0.10213	0.039368	0.033366	0.012004	-0.010173	0.055135	0.16795	-0.021261	-0.050863	0.032145	0.081075	0.099792	0.04303	0.050151
-0.071945	-0.15732	0.31158	-0.032349	-0.035909	0.021566	-0.10335	0.0413	0.033162	0.014242	-0.0090535	0.056254	0.16917	-0.018616	-0.049947	0.032857	0.084432	0.10244	0.044454	0.043945
-0.078354	-0.15923	0.31057	-0.030823	-0.041097	0.022176	-0.10325	0.039775	0.034587	0.012207	-0.007019	0.054016	0.16795	-0.014445	-0.053813	0.032552	0.083516	0.097453	0.04659	0.041911
-0.083923	-0.15831	0.3067	-0.032552	-0.04069	0.023193	-0.10529	0.042013	0.02828	0.0074259	-0.012919	0.052083	0.16897	-0.012817	-0.054118	0.029704	0.078125	0.095825	0.047506	0.044352
-0.085526	-0.15686	0.30792	-0.027771	-0.035197	0.021057	-0.10742	0.047709	0.027364	0.012512	-0.011393	0.051473	0.17242	-0.014242	-0.055237	0.027466	0.081075	0.094198	0.043335	0.048116
-0.080948	-0.15541	0.30914	-0.029297	-0.035706	0.019836	-0.10284	0.042826	0.031128	0.012614	-0.0069173	0.050151	0.1708	-0.014648	-0.053914	0.031331	0.082397	0.096029	0.043335	0.050049
-0.083466	-0.15648	0.30904	-0.031026	-0.037333	0.019023	-0.098775	0.042114	0.032654	0.0074259	-0.0061035	0.049642	0.16927	-0.01414	-0.051168	0.032145	0.084737	0.095113	0.042623	0.046285
-0.086212	-0.15427	0.30975	-0.02828	-0.035706	0.018412	-0.10234	0.043233	0.030009	0.0068156	-0.0045776	0.055033	0.16846	-0.010274	-0.047099	0.03123	0.079041	0.098267	0.041504	0.0413
-0.088501	-0.14984	0.31301	-0.025431	-0.038656	0.022583	-0.10468	0.044759	0.033366	0.0083415	-0.0098674	0.050659	0.16907	-0.0118	-0.046794	0.030721	0.073446	0.098979	0.044657	0.040792
-0.088959	-0.14877	0.30884	-0.025736	-0.036926	0.022786	-0.10406	0.046183	0.030823	0.011597	-0.0082397	0.05422	0.17049	-0.010783	-0.044963	0.031637	0.078227	0.10071	0.043132	0.04303
-0.087814	-0.15182	0.30813	-0.024007	-0.03835	0.023499	-0.10406	0.043538	0.026754	0.0087484	-0.0098674	0.055135	0.16836	-0.010783	-0.049235	0.035807	0.081889	0.10447	0.044861	0.043132
-0.086136	-0.15549	0.30874	-0.028178	-0.038961	0.018819	-0.10701	0.047099	0.030924	0.0057983	-0.01414	0.05483	0.16754	-0.013529	-0.048116	0.040487	0.084025	0.10142	0.044657	0.04364
-0.087433	-0.15289	0.30935	-0.031637	-0.039063	0.018616	-0.10447	0.04364	0.033875	0.0056966	-0.012614	0.052592	0.16632	-0.012207	-0.046285	0.035502	0.085449	0.096842	0.046285	0.046692
-0.088196	-0.14862	0.31097	-0.02889	-0.034281	0.0236	-0.10569	0.045369	0.03184	0.0033569	-0.01241	0.051982	0.1649	-0.0082397	-0.04598	0.026855	0.082906	0.098674	0.044149	0.047709
-0.091248	-0.14587	0.31047	-0.026449	-0.033162	0.023905	-0.10254	0.045064	0.033061	0.0079346	-0.011597	0.053507	0.16551	-0.010173	-0.045878	0.03245	0.079854	0.097555	0.043945	0.045675
-0.092697	-0.14786	0.31047	-0.027364	-0.036926	0.01709	-0.10549	0.042928	0.033569	0.011495	-0.010173	0.04954	0.16846	-0.012512	-0.043538	0.033671	0.078837	0.098775	0.04598	0.046082
-0.094833	-0.14702	0.31169	-0.032043	-0.038961	0.016988	-0.10732	0.045064	0.0295	0.0097656	-0.0068156	0.049032	0.16886	-0.0095622	-0.04659	0.032043	0.077515	0.09552	0.051575	0.047607
-0.096817	-0.14099	0.31057	-0.033061	-0.036926	0.016988	-0.10569	0.046692	0.031535	0.0059001	-0.012817	0.052694	0.17181	-0.0077311	-0.049133	0.027873	0.080465	0.094401	0.047913	0.047709
-0.096817	-0.14305	0.31291	-0.030823	-0.036011	0.017598	-0.10498	0.048421	0.032043	0.0077311	-0.012716	0.052592	0.16612	-0.0056966	-0.045268	0.025228	0.078634	0.094604	0.041504	0.052795
-0.095978	-0.14206	0.31626	-0.030111	-0.033569	0.022481	-0.10213	0.049337	0.030518	0.0072225	-0.011088	0.052389	0.16602	-0.0060018	-0.044963	0.021261	0.078227	0.092265	0.042928	0.056356
-0.095749	-0.14244	0.31565	-0.029704	-0.032654	0.023499	-0.10549	0.048116	0.032654	0.0026449	-0.013224	0.050557	0.165	-0.010274	-0.046082	0.015259	0.077209	0.093282	0.042928	0.049032
-0.096588	-0.14542	0.31647	-0.031738	-0.03774	0.024109	-0.1064	0.045369	0.032654	0.0062052	-0.014343	0.052287	0.16449	-0.012817	-0.045675	0.021973	0.081685	0.09786	0.043538	0.048828
-0.10101	-0.14488	0.3127	-0.034078	-0.035604	0.02238	-0.10498	0.044352	0.0354	0.010681	-0.016276	0.055745	0.16337	-0.011698	-0.04598	0.030518	0.081584	0.098572	0.047607	0.052795
-0.10368	-0.1416	0.31077	-0.031535	-0.034078	0.022481	-0.10305	0.046387	0.035197	0.0088501	-0.010783	0.058492	0.16429	-0.0077311	-0.047709	0.029602	0.078125	0.09318	0.04425	0.04893
-0.10193	-0.13947	0.31708	-0.033468	-0.035604	0.025126	-0.10518	0.04893	0.038961	0.0042725	-0.0088501	0.059306	0.16388	-0.0074259	-0.047913	0.025228	0.076701	0.089111	0.045064	0.047506
-0.10132	-0.13939	0.32003	-0.029806	-0.039571	0.021362	-0.10447	0.046183	0.03713	0.0076294	-0.010274	0.055949	0.16642	-0.007019	-0.050863	0.022888	0.075073	0.085449	0.043132	0.050557
-0.10109	-0.1416	0.32206	-0.034587	-0.036825	0.017598	-0.10447	0.051575	0.037333	0.0075277	-0.013428	0.054932	0.16724	-0.0072225	-0.051982	0.022685	0.075175	0.082499	0.04069	0.05127
-0.099869	-0.13855	0.32379	-0.035706	-0.03479	0.020447	-0.10335	0.053202	0.038147	0.009257	-0.011292	0.056152	0.16683	-0.011088	-0.048726	0.020549	0.075989	0.081685	0.04008	0.051066
-0.096207	-0.1339	0.32654	-0.031942	-0.033468	0.021769	-0.10213	0.049438	0.031026	0.010986	-0.0084432	0.05778	0.16398	-0.013021	-0.047607	0.019328	0.07314	0.089925	0.04303	0.054525
-0.10239	-0.1268	0.3302	-0.031942	-0.036112	0.018616	-0.097656	0.044149	0.027059	0.0083415	-0.0074259	0.056152	0.16195	-0.010478	-0.054118	0.021261	0.074158	0.090942	0.040894	0.054016
-0.10773	-0.1255	0.33295	-0.034383	-0.035095	0.020345	-0.1002	0.047607	0.031026	0.0093587	-0.012207	0.054728	0.15656	-0.0055949	-0.052389	0.026042	0.075684	0.089518	0.042623	0.047506
-0.10506	-0.12383	0.33712	-0.034688	-0.039978	0.024211	-0.10508	0.047201	0.034892	0.0093587	-0.0118	0.059001	0.15442	-0.0064087	-0.049032	0.029195	0.075277	0.089213	0.039063	0.04893
-0.1059	-0.11864	0.34231	-0.027873	-0.036723	0.023397	-0.09847	0.048523	0.026957	0.0085449	-0.0089518	0.060018	0.15808	-0.0096639	-0.051473	0.027771	0.074361	0.087077	0.033061	0.049947
-0.10651	-0.11757	0.34495	-0.026042	-0.036112	0.023905	-0.099691	0.047607	0.026652	0.0044759	-0.013326	0.05717	0.15859	-0.0082397	-0.050354	0.026855	0.077515	0.087585	0.033569	0.050151
-0.10551	-0.11749	0.34454	-0.028992	-0.037028	0.020345	-0.098979	0.049947	0.033162	0.0016276	-0.016785	0.055644	0.15757	-0.010783	-0.046692	0.026957	0.075989	0.085347	0.03835	0.048828
-0.10612	-0.11063	0.34953	-0.032145	-0.037231	0.018819	-0.095113	0.044454	0.033061	0.0060018	-0.013936	0.05127	0.15442	-0.010579	-0.046488	0.029602	0.069987	0.08311	0.039063	0.045776
-0.10689	-0.10979	0.3535	-0.031738	-0.034485	0.022074	-0.093486	0.040792	0.032756	0.0072225	-0.013123	0.054118	0.15767	-0.0088501	-0.05127	0.032654	0.068359	0.081584	0.038757	0.040588
-0.10818	-0.10437	0.35573	-0.03245	-0.034892	0.021057	-0.099894	0.047506	0.031942	0.006307	-0.012309	0.056763	0.15818	-0.0034587	-0.050151	0.029399	0.067342	0.08962	0.0354	0.044861
-0.10872	-0.10185	0.3539	-0.03713	-0.035502	0.024719	-0.1005	0.049337	0.034587	0.0042725	-0.01709	0.057373	0.16225	-0.0027466	-0.052287	0.029093	0.067444	0.092468	0.03713	0.047709
-0.10971	-0.10429	0.35492	-0.031738	-0.036316	0.020549	-0.1002	0.050151	0.033875	0.007019	-0.011292	0.05778	0.16103	-0.0004069	-0.057068	0.031738	0.074056	0.08433	0.039571	0.048218
-0.1136	-0.099869	0.35726	-0.030314	-0.041911	0.01943	-0.099691	0.051473	0.030212	0.0093587	-0.010274	0.060933	0.15228	0.0004069	-0.055745	0.02828	0.075073	0.08372	0.038961	0.045369
-0.10895	-0.093842	0.36255	-0.030518	-0.041707	0.024923	-0.1004	0.052083	0.026245	0.0074259	-0.013428	0.056051	0.15483	-0.0039673	-0.049133	0.028992	0.070801	0.082601	0.03245	0.047099
-0.10605	-0.092239	0.36631	-0.030009	-0.039063	0.02594	-0.10417	0.050863	0.02655	0.010579	-0.013936	0.053507	0.15788	-0.0074259	-0.051066	0.036723	0.067647	0.085449	0.029297	0.050456
-0.10994	-0.091171	0.36316	-0.026957	-0.035502	0.02655	-0.10295	0.049032	0.026449	0.007019	-0.014547	0.055033	0.15666	-0.0067139	-0.057271	0.037638	0.068461	0.086873	0.037028	0.048523
-0.11185	-0.086441	0.36153	-0.027568	-0.035095	0.025635	-0.10335	0.047913	0.028076	0.008138	-0.013224	0.053101	0.15778	-0.0066121	-0.051168	0.033569	0.07487	0.08372	0.032145	0.045573
-0.11475	-0.085449	0.36051	-0.034281	-0.036316	0.02299	-0.10183	0.048319	0.026042	0.0096639	-0.012716	0.051778	0.15757	-0.0039673	-0.04954	0.032145	0.07253	0.085347	0.031942	0.048523
-0.11658	-0.080338	0.36275	-0.031128	-0.036011	0.02065	-0.097351	0.052592	0.029195	0.0071208	-0.011088	0.056559	0.15971	-0.0065104	-0.049642	0.029704	0.072021	0.09318	0.02828	0.04893
-0.11436	-0.0737	0.3595	-0.034281	-0.038656	0.021973	-0.098877	0.050557	0.030212	0.0089518	-0.011495	0.058085	0.16012	-0.0039673	-0.048523	0.027974	0.068461	0.093587	0.030111	0.050863
-0.11429	-0.068359	0.35838	-0.034281	-0.039673	0.018717	-0.10081	0.04598	0.029297	0.010885	-0.0085449	0.057373	0.15951	-0.0057983	-0.056051	0.02828	0.070394	0.092265	0.027364	0.050151
-0.11406	-0.068665	0.36082	-0.030721	-0.038452	0.020243	-0.10396	0.046285	0.028585	0.0084432	-0.014038	0.054423	0.15483	-0.0031535	-0.05839	0.023092	0.071208	0.086772	0.03479	0.045064
-0.11787	-0.062637	0.36184	-0.03184	-0.038249	0.020345	-0.10305	0.046082	0.02889	0.010071	-0.013021	0.055644	0.15411	0.00061035	-0.052999	0.019735	0.065308	0.087382	0.033468	0.049947
-0.11887	-0.055313	0.36438	-0.033569	-0.03774	0.021973	-0.10295	0.046285	0.033264	0.0097656	-0.0071208	0.054016	0.15951	-0.0030518	-0.047404	0.020447	0.069987	0.085144	0.032145	0.045776
-0.11971	-0.050964	0.36652	-0.032145	-0.03835	0.019735	-0.1059	0.049642	0.030721	0.0054932	-0.0061035	0.052287	0.15849	-0.0064087	-0.049947	0.02828	0.072937	0.08728	0.03418	0.047201
-0.1162	-0.051346	0.36194	-0.029907	-0.036316	0.020142	-0.10305	0.050151	0.030416	0.0039673	-0.0076294	0.057373	0.16012	-0.0041707	-0.049032	0.026855	0.073649	0.094401	0.042725	0.055033
-0.11925	-0.047455	0.36133	-0.027466	-0.036214	0.025736	-0.10223	0.046183	0.030212	0.0073242	-0.0080363	0.052999	0.15981	-0.0024414	-0.048726	0.024516	0.074768	0.094198	0.042521	0.055135
-0.11909	-0.03891	0.36672	-0.031433	-0.033264	0.027771	-0.10478	0.045776	0.0354	0.0098674	-0.007019	0.05188	0.16083	-0.0044759	-0.055237	0.02238	0.075989	0.086772	0.040792	0.052897
-0.11681	-0.041122	0.36723	-0.030619	-0.033162	0.02533	-0.10122	0.047607	0.036621	0.0072225	-0.0094604	0.052795	0.15889	-0.0043742	-0.057373	0.027568	0.074565	0.088298	0.037944	0.054626
-0.11826	-0.039215	0.36601	-0.033569	-0.038249	0.022074	-0.098572	0.047404	0.031128	0.0057983	-0.0095622	0.06012	0.16032	0	-0.055542	0.027262	0.071309	0.08606	0.037231	0.05422
-0.12108	-0.034866	0.36764	-0.033773	-0.037638	0.023905	-0.099182	0.04598	0.032756	0.0042725	-0.0085449	0.059509	0.16134	-0.0015259	-0.049133	0.032959	0.076701	0.087687	0.037842	0.055339
-0.12184	-0.032578	0.3774	-0.032552	-0.03713	0.024007	-0.10101	0.05544	0.034587	0.0024414	-0.0075277	0.058187	0.15951	-0.00050863	-0.047099	0.033976	0.07843	0.084432	0.039673	0.054016
-0.12138	-0.029373	0.37669	-0.033569	-0.03713	0.022685	-0.099691	0.047302	0.036825	0.0062052	-0.0059001	0.057373	0.15656	-0.001119	-0.050761	0.0354	0.076904	0.081278	0.04425	0.055135
-0.12489	-0.025024	0.37852	-0.034485	-0.038452	0.025126	-0.10274	0.048116	0.037231	0.012512	-0.0093587	0.056864	0.15554	-0.0021362	-0.050964	0.032043	0.075887	0.08016	0.040487	0.057373
-0.12466	-0.028229	0.37862	-0.031331	-0.037842	0.025228	-0.10366	0.048014	0.038757	0.010579	-0.012817	0.059102	0.15635	-0.0076294	-0.047506	0.036418	0.077006	0.082296	0.038656	0.054118
-0.12405	-0.028915	0.37832	-0.031026	-0.034281	0.021973	-0.10284	0.046997	0.041606	0.0060018	-0.012919	0.058899	0.15951	-0.0072225	-0.044556	0.036011	0.077718	0.084229	0.040181	0.055949
-0.12611	-0.030212	0.37781	-0.034281	-0.037638	0.022583	-0.10162	0.049642	0.042216	0.0034587	-0.015462	0.058289	0.15717	-0.0079346	-0.049947	0.031738	0.080566	0.086466	0.040487	0.057576
-0.12756	-0.023727	0.37659	-0.031026	-0.039673	0.025126	-0.096639	0.050354	0.040792	0.0050863	-0.016073	0.056559	0.15493	-0.012919	-0.051473	0.032043	0.079142	0.089925	0.043742	0.057373
-0.12741	-0.02182	0.38015	-0.031942	-0.039063	0.022786	-0.099284	0.047607	0.031026	0.0083415	-0.013123	0.059001	0.15778	-0.0098674	-0.049744	0.027873	0.079651	0.086161	0.043132	0.059408
-0.12268	-0.021973	0.38096	-0.035909	-0.03774	0.021057	-0.09908	0.045268	0.030111	0.0079346	-0.013224	0.055237	0.15981	-0.0089518	-0.051371	0.026957	0.078532	0.08901	0.041097	0.060221
-0.12321	-0.021667	0.3772	-0.033569	-0.035604	0.022888	-0.10213	0.041809	0.034281	0.0075277	-0.013936	0.055135	0.16093	-0.0084432	-0.052592	0.030518	0.080465	0.089925	0.043233	0.062052
-0.12566	-0.025864	0.3716	-0.03123	-0.033976	0.023804	-0.10305	0.043945	0.033468	0.0088501	-0.015666	0.057373	0.15951	-0.0084432	-0.052897	0.033264	0.075073	0.091248	0.041402	0.065409
-0.12657	-0.023346	0.37354	-0.030721	-0.033875	0.024719	-0.10396	0.041809	0.030314	0.009257	-0.011698	0.057983	0.15564	-0.011597	-0.052795	0.036519	0.072123	0.093486	0.038961	0.064189
-0.13023	-0.020065	0.37333	-0.033366	-0.036011	0.019531	-0.10508	0.043945	0.0295	0.0073242	-0.0087484	0.057373	0.16093	-0.010579	-0.045675	0.03479	0.079549	0.093079	0.038859	0.065104
-0.13428	-0.016479	0.37476	-0.035197	-0.036723	0.020243	-0.099894	0.044963	0.02828	0.0091553	-0.011495	0.055339	0.15971	-0.011902	-0.044149	0.029907	0.080872	0.088603	0.040588	0.066223
-0.13176	-0.017776	0.38086	-0.033875	-0.034281	0.019633	-0.09908	0.040995	0.029297	0.0091553	-0.015157	0.054932	0.15778	-0.0055949	-0.042725	0.025431	0.078837	0.091044	0.040385	0.063883
-0.13153	-0.015335	0.38025	-0.030009	-0.039469	0.0236	-0.1003	0.039571	0.030314	0.0098674	-0.016378	0.052694	0.16154	-0.0049845	-0.04303	0.021973	0.077108	0.095418	0.046183	0.059916
-0.13313	-0.013428	0.37699	-0.033468	-0.036926	0.021871	-0.098267	0.044556	0.029399	0.010681	-0.016581	0.051066	0.16296	-0.0076294	-0.047099	0.024821	0.074056	0.095011	0.040181	0.060933
-0.13504	-0.010681	0.37913	-0.030619	-0.030823	0.019938	-0.097555	0.043233	0.028585	0.010376	-0.013936	0.050456	0.16215	-0.007019	-0.047913	0.031026	0.076701	0.092163	0.034587	0.060221
-0.13786	-0.014954	0.3773	-0.030212	-0.033569	0.020752	-0.09613	0.0413	0.027568	0.0026449	-0.011088	0.053609	0.16246	-0.011292	-0.046387	0.032959	0.074259	0.088806	0.038249	0.05544
-0.13657	-0.010757	0.37537	-0.029907	-0.029806	0.022481	-0.094096	0.045268	0.027771	0.0061035	-0.0090535	0.056152	0.16123	-0.010376	-0.046997	0.033569	0.073039	0.090739	0.036214	0.059306
-0.1368	-0.013046	0.38055	-0.033061	-0.03245	0.018209	-0.10244	0.045064	0.027466	0.010274	-0.0096639	0.05544	0.16286	-0.0090535	-0.051066	0.034383	0.073547	0.08728	0.040385	0.065308
-0.1387	-0.011749	0.38442	-0.029907	-0.033569	0.020345	-0.10437	0.042623	0.028585	0.0074259	-0.012207	0.054525	0.16296	-0.012105	-0.047607	0.033773	0.075378	0.08606	0.038045	0.06307
-0.13664	-0.012054	0.38066	-0.027669	-0.032043	0.023092	-0.10081	0.041911	0.028178	0.0052897	-0.015971	0.051473	0.16144	-0.010681	-0.044861	0.035706	0.081584	0.085347	0.03479	0.060832
-0.14137	-0.010605	0.38066	-0.026754	-0.033264	0.025736	-0.098877	0.043335	0.027161	0.009257	-0.01943	0.053609	0.15788	-0.007019	-0.046895	0.035604	0.079346	0.082296	0.035604	0.05422
-0.1416	-0.010223	0.38239	-0.02533	-0.030721	0.025533	-0.096029	0.041809	0.02533	0.0084432	-0.017904	0.051575	0.16337	-0.0044759	-0.046387	0.033061	0.073242	0.085347	0.038757	0.052389
-0.14069	-0.0048828	0.38269	-0.022583	-0.02889	0.021769	-0.093892	0.040181	0.025126	0.012309	-0.01709	0.050761	0.16286	-0.0047811	-0.043335	0.03479	0.077515	0.082092	0.041911	0.056356
-0.13939	0	0.38452	-0.027466	-0.030212	0.016988	-0.098368	0.042013	0.026754	0.0082397	-0.013123	0.051168	0.15706	-0.0031535	-0.038757	0.033264	0.083313	0.08138	0.039775	0.055237
-0.14595	-0.0028992	0.37994	-0.031535	-0.032247	0.019633	-0.099792	0.040283	0.028483	0.008138	-0.010274	0.055033	0.15513	-0.0046794	-0.040894	0.030212	0.077413	0.080973	0.037842	0.05127
-0.14549	-0.007019	0.37638	-0.026245	-0.028076	0.021871	-0.10488	0.043742	0.027669	0.0087484	-0.012105	0.053304	0.15645	-0.0037638	-0.040588	0.030416	0.081584	0.079854	0.041606	0.052795
-0.14389	7.6294e-05	0.37689	-0.026855	-0.029806	0.023499	-0.10539	0.045064	0.028992	0.0097656	-0.012105	0.053202	0.15849	-0.0046794	-0.0413	0.030619	0.085653	0.07548	0.040181	0.054932
-0.1432	0.0043488	0.37394	-0.022278	-0.033976	0.025126	-0.097758	0.044657	0.03123	0.012004	-0.009257	0.053406	0.16062	-0.0056966	-0.044861	0.025533	0.079956	0.08016	0.039063	0.051778
-0.14236	0.0051117	0.36886	-0.025736	-0.032552	0.025838	-0.098775	0.041199	0.027466	0.010478	-0.0080363	0.052897	0.15951	-0.0021362	-0.044861	0.026245	0.076396	0.078023	0.041199	0.052592
-0.14618	0.0052643	0.36316	-0.029195	-0.034993	0.026143	-0.098877	0.042419	0.030009	0.0084432	-0.014038	0.051778	0.15981	-0.0021362	-0.047404	0.028788	0.080668	0.07019	0.043538	0.054626
-0.14595	0.0067139	0.36336	-0.031738	-0.034993	0.027466	-0.099284	0.045471	0.028687	0.011902	-0.01119	0.059611	0.1594	-0.0020345	-0.049744	0.031128	0.080363	0.07314	0.040487	0.053507
-0.14725	0.0032043	0.36367	-0.027161	-0.031128	0.028483	-0.10111	0.042216	0.029093	0.013936	-0.0074259	0.059814	0.15727	0	-0.05188	0.028992	0.081787	0.075277	0.037638	0.053406
-0.14503	0.0048065	0.36133	-0.029399	-0.027974	0.025024	-0.10091	0.042419	0.02828	0.014038	-0.005188	0.053711	0.15503	-0.0073242	-0.051371	0.02299	0.078837	0.075887	0.041707	0.056152
-0.14206	0.0099945	0.36153	-0.032349	-0.027771	0.024923	-0.10101	0.039673	0.028585	0.012817	-0.0064087	0.053609	0.16062	-0.0043742	-0.047099	0.025838	0.076192	0.07548	0.039673	0.05778
-0.14793	0.012665	0.3596	-0.030518	-0.032756	0.024211	-0.10203	0.04069	0.031433	0.012817	-0.010376	0.057373	0.16266	-0.0049845	-0.048523	0.026957	0.077209	0.07487	0.035299	0.057678
-0.14862	0.012741	0.36224	-0.027974	-0.031738	0.024109	-0.10284	0.040487	0.032654	0.015462	-0.01475	0.051473	0.1592	-0.004069	-0.05127	0.02533	0.079244	0.071208	0.035706	0.058594
-0.1506	0.016327	0.36428	-0.028788	-0.028483	0.025533	-0.10183	0.042928	0.03245	0.010783	-0.0093587	0.051066	0.15859	-0.0047811	-0.055542	0.022685	0.07843	0.06897	0.039368	0.059814
-0.14931	0.018158	0.36092	-0.030009	-0.03184	0.027873	-0.10274	0.042826	0.029297	0.0038656	-0.0072225	0.054525	0.1592	-0.0021362	-0.057983	0.020955	0.076803	0.072835	0.034587	0.060018
-0.14488	0.016403	0.36031	-0.030823	-0.036621	0.020955	-0.099487	0.041911	0.029399	0.0066121	-0.0080363	0.051676	0.16459	-0.0033569	-0.060221	0.026042	0.072225	0.075277	0.029093	0.059713
-0.14542	0.019684	0.36031	-0.028381	-0.032043	0.024211	-0.09908	0.04303	0.036011	0.0052897	-0.0097656	0.052083	0.16561	-0.0045776	-0.061442	0.024821	0.075582	0.075378	0.033671	0.059408
-0.14503	0.024109	0.36102	-0.030518	-0.030619	0.026652	-0.10132	0.043742	0.03184	0.0059001	-0.0090535	0.048218	0.16652	-0.0018311	-0.058695	0.024821	0.077311	0.075175	0.040181	0.065613
-0.1458	0.026245	0.36051	-0.030823	-0.036011	0.026652	-0.10274	0.043437	0.032756	0.0049845	-0.0095622	0.047506	0.16398	-0.0038656	-0.058187	0.024007	0.079854	0.074158	0.042623	0.063375
-0.14603	0.026321	0.35685	-0.030721	-0.036621	0.026143	-0.10406	0.045675	0.030009	0.0052897	-0.011292	0.048828	0.16113	-0.0078328	-0.057373	0.029195	0.081075	0.073242	0.041809	0.064087
-0.14633	0.030136	0.35716	-0.029704	-0.034587	0.026449	-0.10091	0.046488	0.033569	0.005188	-0.013529	0.051066	0.16266	-0.0088501	-0.054626	0.033162	0.077006	0.074158	0.0413	0.060832
-0.1458	0.032883	0.35695	-0.032654	-0.032145	0.026449	-0.099792	0.043945	0.036214	0.0054932	-0.010274	0.052897	0.16602	-0.008138	-0.057373	0.034587	0.07487	0.076701	0.039368	0.057475
-0.14946	0.029755	0.35665	-0.03245	-0.033569	0.025024	-0.10162	0.043132	0.033976	0.0067139	-0.010986	0.047201	0.1653	-0.0052897	-0.054932	0.032857	0.076192	0.078125	0.037638	0.060527
-0.14542	0.026321	0.35868	-0.031433	-0.036214	0.020243	-0.10111	0.044657	0.033061	0.0090535	-0.011292	0.046285	0.1653	-0.0076294	-0.05839	0.02889	0.078125	0.076904	0.036723	0.060323
-0.14389	0.027847	0.35817	-0.030823	-0.033773	0.017497	-0.10305	0.048218	0.032654	0.011495	-0.011698	0.049744	0.16734	-0.0094604	-0.062358	0.031128	0.072632	0.069173	0.030924	0.058492
-0.14626	0.030899	0.35543	-0.028381	-0.033875	0.020752	-0.10193	0.042725	0.035502	0.010071	-0.012105	0.052287	0.16846	-0.010071	-0.060628	0.031637	0.07314	0.066528	0.030314	0.061137
-0.14496	0.031967	0.35095	-0.030314	-0.035909	0.024312	-0.098775	0.04069	0.036825	0.012512	-0.010681	0.052389	0.16764	-0.010173	-0.060628	0.034892	0.073039	0.064697	0.029399	0.06368
-0.14351	0.033493	0.35136	-0.029704	-0.036011	0.020447	-0.10234	0.043742	0.034993	0.016276	-0.014648	0.048319	0.16459	-0.011292	-0.057475	0.031942	0.070903	0.065715	0.028788	0.06134
-0.14145	0.033875	0.35177	-0.030924	-0.037842	0.017293	-0.10091	0.045675	0.033569	0.01119	-0.01414	0.04954	0.16235	-0.0075277	-0.058594	0.031433	0.07192	0.068258	0.03184	0.061544
-0.13878	0.032425	0.3481	-0.030823	-0.038147	0.013936	-0.10183	0.047709	0.031535	0.014038	-0.012817	0.052694	0.16307	-0.0047811	-0.059611	0.030721	0.079041	0.07192	0.038656	0.058797
-0.14114	0.033417	0.34383	-0.026652	-0.032959	0.0094604	-0.10468	0.048014	0.032959	0.016073	-0.0096639	0.053711	0.16296	-0.0087484	-0.060527	0.028381	0.079753	0.073649	0.03245	0.052795
-0.14557	0.034409	0.34108	-0.024821	-0.034485	0.012309	-0.10345	0.044149	0.033976	0.015869	-0.010376	0.050151	0.15971	-0.0082397	-0.060323	0.031535	0.080465	0.073954	0.029195	0.056966
-0.14679	0.0354	0.34129	-0.026143	-0.032247	0.015971	-0.099792	0.050557	0.030009	0.014648	-0.014343	0.050354	0.16184	-0.010986	-0.060933	0.038656	0.08077	0.077006	0.030212	0.056661
-0.14404	0.03273	0.34037	-0.023397	-0.033875	0.01709	-0.10315	0.050354	0.03123	0.015564	-0.017904	0.052389	0.16042	-0.014242	-0.06073	0.037944	0.081584	0.077108	0.031738	0.055745
-0.14229	0.032349	0.3418	-0.022685	-0.034587	0.018921	-0.10376	0.043844	0.032043	0.015361	-0.01414	0.052592	0.16134	-0.0083415	-0.060527	0.034892	0.077108	0.080973	0.036112	0.056864
-0.14458	0.035019	0.34058	-0.027161	-0.036926	0.016276	-0.106	0.047099	0.03123	0.013021	-0.012817	0.056966	0.16113	-0.0087484	-0.063578	0.0295	0.075073	0.083923	0.029093	0.056254
-0.14778	0.037003	0.33773	-0.027974	-0.0354	0.016988	-0.10518	0.053101	0.034485	0.0091553	-0.012817	0.053813	0.16215	-0.010783	-0.059611	0.031331	0.078227	0.080973	0.029602	0.056254
-0.14877	0.039673	0.33356	-0.023397	-0.034383	0.022685	-0.10152	0.052999	0.035095	0.0080363	-0.013631	0.051676	0.16632	-0.012716	-0.058289	0.035095	0.078837	0.082194	0.029907	0.056152
-0.15289	0.037994	0.33346	-0.022176	-0.036723	0.015259	-0.10203	0.051371	0.035502	0.012105	-0.013224	0.058085	0.16744	-0.0089518	-0.056763	0.036214	0.078125	0.089417	0.031738	0.045878
-0.15625	0.042343	0.33752	-0.025228	-0.030924	0.015666	-0.10539	0.049744	0.032756	0.013529	-0.010986	0.051473	0.16652	-0.0065104	-0.055847	0.037842	0.080872	0.091654	0.032247	0.045166
-0.14961	0.042572	0.32939	-0.02238	-0.032756	0.01475	-0.10315	0.051473	0.03184	0.0086466	-0.0084432	0.053813	0.16337	-0.012919	-0.04954	0.035807	0.080465	0.090637	0.030721	0.049845
-0.14938	0.043182	0.32298	-0.021464	-0.035706	0.0177	-0.10152	0.053304	0.030518	0.010885	-0.011597	0.05249	0.16296	-0.015869	-0.050863	0.033976	0.082397	0.090332	0.026143	0.052592
-0.14954	0.04425	0.32745	-0.022074	-0.032349	0.020752	-0.10244	0.052795	0.028992	0.012207	-0.012309	0.054626	0.15849	-0.0078328	-0.047404	0.0354	0.079549	0.095113	0.02533	0.053507
-0.15099	0.048141	0.32247	-0.023193	-0.028992	0.018412	-0.10284	0.052795	0.030416	0.009257	-0.0075277	0.058797	0.16246	-0.0023397	-0.046692	0.034892	0.081177	0.092672	0.030721	0.054525
-0.1577	0.049133	0.31962	-0.024923	-0.02828	0.016785	-0.098775	0.048116	0.028992	0.0067139	-0.0065104	0.058797	0.16785	-0.0061035	-0.046692	0.034383	0.081584	0.095825	0.029806	0.058492
-0.15808	0.047684	0.31789	-0.025431	-0.029093	0.016988	-0.098063	0.044963	0.029704	0.009257	-0.0073242	0.058492	0.16856	-0.011495	-0.048421	0.032857	0.081991	0.098368	0.028178	0.053304
-0.15488	0.05043	0.3182	-0.024211	-0.028992	0.019328	-0.099996	0.043844	0.031738	0.012614	-0.0089518	0.057882	0.16846	-0.011495	-0.047404	0.032756	0.080668	0.095418	0.027568	0.049438
-0.1548	0.046082	0.31342	-0.027568	-0.030212	0.020345	-0.097758	0.044657	0.031026	0.010885	-0.0082397	0.056356	0.17008	-0.0097656	-0.050761	0.029399	0.077616	0.093079	0.032145	0.052287
-0.15396	0.049286	0.30752	-0.026652	-0.035095	0.018209	-0.095927	0.043437	0.034383	0.011393	-0.0098674	0.056559	0.16785	-0.013835	-0.055237	0.034078	0.079651	0.094299	0.032857	0.053609
-0.15541	0.049133	0.30802	-0.024618	-0.036926	0.020243	-0.096334	0.046387	0.035807	0.013224	-0.011902	0.058594	0.16978	-0.015157	-0.056864	0.038554	0.083618	0.094604	0.024821	0.052592
-0.15205	0.051193	0.31016	-0.024109	-0.035807	0.020142	-0.097046	0.04598	0.034281	0.012817	-0.012614	0.05717	0.16836	-0.017192	-0.057576	0.038045	0.085144	0.092672	0.023499	0.055745
-0.14763	0.049591	0.30314	-0.020243	-0.030823	0.019836	-0.097148	0.042623	0.033875	0.012004	-0.0069173	0.054016	0.16652	-0.013835	-0.054932	0.036723	0.079854	0.088094	0.024923	0.052694
-0.15251	0.047913	0.29795	-0.021566	-0.035807	0.017904	-0.095825	0.042826	0.031433	0.011393	-0.0071208	0.053304	0.16846	-0.014648	-0.050659	0.035299	0.079651	0.093486	0.027873	0.049235
-0.15244	0.051193	0.28982	-0.028178	-0.033875	0.017904	-0.096334	0.04364	0.032349	0.015767	-0.0095622	0.054626	0.17192	-0.015055	-0.050151	0.035909	0.08077	0.095622	0.026855	0.050151
-0.15251	0.053864	0.28798	-0.027059	-0.031637	0.016073	-0.1001	0.040588	0.034688	0.01475	-0.0087484	0.054525	0.17385	-0.015971	-0.052694	0.039469	0.08372	0.08667	0.022583	0.05544
-0.15205	0.049438	0.28575	-0.026652	-0.032959	0.018819	-0.1003	0.046692	0.035197	0.01241	-0.010986	0.054728	0.16937	-0.012004	-0.059408	0.040588	0.085449	0.08901	0.018005	0.055339
-0.1503	0.047073	0.28453	-0.026347	-0.03418	0.017497	-0.097453	0.045064	0.032756	0.013021	-0.015767	0.056356	0.16663	-0.014038	-0.055847	0.037028	0.084534	0.091451	0.014852	0.053507
-0.15594	0.054321	0.2773	-0.027466	-0.034688	0.01709	-0.095113	0.043437	0.03479	0.012716	-0.013936	0.059713	0.16917	-0.017293	-0.055644	0.030111	0.081584	0.094401	0.015157	0.049235
-0.15465	0.058594	0.26754	-0.022583	-0.03245	0.018616	-0.095011	0.044861	0.037333	0.012004	-0.01119	0.059611	0.17446	-0.015767	-0.060018	0.031637	0.079041	0.094503	0.021362	0.04659
-0.14969	0.057678	0.26449	-0.025024	-0.034587	0.01943	-0.09552	0.045776	0.036519	0.0087484	-0.012716	0.05422	0.17019	-0.014648	-0.060018	0.035197	0.081278	0.09257	0.024312	0.051676
-0.14641	0.055695	0.26194	-0.026042	-0.034383	0.021362	-0.094096	0.051168	0.032552	0.0080363	-0.012309	0.054728	0.17283	-0.013936	-0.062154	0.03184	0.078939	0.093994	0.022786	0.053711
-0.14915	0.059052	0.25604	-0.027873	-0.031942	0.018209	-0.09552	0.04659	0.034688	0.013631	-0.012919	0.054423	0.17212	-0.012919	-0.06368	0.033162	0.079447	0.095418	0.022176	0.055033
-0.14801	0.063553	0.25045	-0.026245	-0.036825	0.016988	-0.095011	0.045064	0.031433	0.013936	-0.014343	0.056152	0.17395	-0.015869	-0.060628	0.034688	0.078837	0.098674	0.024109	0.054728
-0.14687	0.065002	0.24872	-0.024109	-0.035299	0.01709	-0.097148	0.049947	0.028585	0.013224	-0.01475	0.057576	0.17426	-0.012817	-0.05717	0.033875	0.072835	0.096232	0.020142	0.053202
-0.14801	0.065308	0.24302	-0.022888	-0.037028	0.014954	-0.094299	0.048014	0.032756	0.011902	-0.014343	0.054321	0.17019	-0.013123	-0.059306	0.033976	0.072632	0.096842	0.02533	0.053202
-0.15251	0.067978	0.23875	-0.022176	-0.034281	0.018819	-0.09613	0.048523	0.031535	0.011495	-0.015259	0.053507	0.17069	-0.012614	-0.057983	0.030823	0.070801	0.096232	0.031026	0.051371
-0.15289	0.069656	0.23651	-0.020854	-0.029806	0.017192	-0.096944	0.05127	0.029907	0.013936	-0.010783	0.053507	0.17049	-0.012614	-0.062663	0.026754	0.067647	0.093994	0.031637	0.050049
-0.14771	0.069046	0.23427	-0.023092	-0.032043	0.014343	-0.098775	0.051982	0.032756	0.012716	-0.0099691	0.055745	0.16663	-0.015361	-0.059611	0.03123	0.071004	0.094706	0.026754	0.053202
-0.14893	0.070114	0.22359	-0.024618	-0.030823	0.017904	-0.096436	0.05127	0.034485	0.013224	-0.0052897	0.053304	0.16998	-0.018005	-0.056152	0.034078	0.07314	0.090637	0.023499	0.050252
-0.15404	0.068893	0.21851	-0.02533	-0.026042	0.021973	-0.097351	0.047506	0.030212	0.010376	-0.0082397	0.049337	0.17334	-0.013224	-0.053202	0.033976	0.07609	0.089722	0.027873	0.050863
-0.1535	0.07019	0.21769	-0.024923	-0.030212	0.020345	-0.093689	0.043437	0.030619	0.010783	-0.0082397	0.052795	0.17405	-0.012207	-0.052592	0.033468	0.076599	0.089315	0.0295	0.049032
-0.1535	0.06752	0.21464	-0.024618	-0.030823	0.017802	-0.095927	0.047607	0.029806	0.0086466	-0.010885	0.05717	0.17558	-0.0095622	-0.057678	0.035604	0.069377	0.091044	0.031535	0.050252
-0.15022	0.069122	0.20854	-0.026143	-0.0295	0.012716	-0.092367	0.048116	0.029195	0.011597	-0.010274	0.056152	0.17517	-0.015157	-0.062256	0.0354	0.071716	0.093486	0.035604	0.047099
-0.14893	0.067978	0.20386	-0.024312	-0.036011	0.012309	-0.090942	0.046692	0.031535	0.01475	-0.0089518	0.056763	0.17537	-0.016174	-0.061951	0.031128	0.07314	0.090535	0.033976	0.050659
-0.14893	0.071259	0.20518	-0.026143	-0.039164	0.016886	-0.091349	0.049235	0.031331	0.013631	-0.008138	0.058594	0.17212	-0.013936	-0.056661	0.030416	0.074666	0.086873	0.031637	0.051066
-0.14954	0.073547	0.19491	-0.021464	-0.034383	0.012309	-0.095317	0.047913	0.032552	0.0098674	-0.0085449	0.059814	0.17446	-0.013529	-0.055949	0.029297	0.075684	0.086772	0.031331	0.049032
-0.15167	0.083923	0.19277	-0.020243	-0.03418	0.017293	-0.094401	0.046794	0.029093	0.013936	-0.0082397	0.059814	0.17497	-0.010579	-0.056051	0.030416	0.072428	0.088298	0.029093	0.049642
-0.15007	0.083847	0.19165	-0.020243	-0.031026	0.017192	-0.097758	0.048116	0.026347	0.018412	-0.0062052	0.058492	0.17578	-0.012716	-0.054118	0.0236	0.070597	0.08667	0.030314	0.049133
-0.15053	0.080338	0.19206	-0.020142	-0.033061	0.016174	-0.097758	0.046082	0.028381	0.020447	-0.010376	0.059306	0.17334	-0.014445	-0.056458	0.027161	0.07192	0.088196	0.028076	0.051473
-0.14854	0.081024	0.19216	-0.026652	-0.034078	0.016174	-0.099284	0.049337	0.033061	0.018819	-0.013529	0.058492	0.17212	-0.012919	-0.058289	0.032349	0.069173	0.086263	0.031738	0.056864
-0.14587	0.08255	0.1884	-0.026143	-0.032349	0.017904	-0.1005	0.050049	0.033976	0.018209	-0.013326	0.05839	0.17242	-0.012207	-0.049947	0.031738	0.072327	0.083313	0.033061	0.059509
-0.14519	0.088882	0.18005	-0.023295	-0.02889	0.015666	-0.092977	0.047607	0.037231	0.018107	-0.0075277	0.058085	0.17151	-0.013428	-0.048523	0.033264	0.07253	0.08606	0.027974	0.05778
-0.14732	0.090027	0.18311	-0.021973	-0.029195	0.016886	-0.092163	0.049337	0.035502	0.016581	-0.010274	0.057678	0.16836	-0.01475	-0.048421	0.029093	0.074361	0.08728	0.027669	0.060018
-0.14915	0.084457	0.17883	-0.021973	-0.031942	0.017395	-0.096029	0.044657	0.034688	0.014648	-0.011902	0.055033	0.17151	-0.0089518	-0.049337	0.023397	0.077922	0.08433	0.029093	0.062561
-0.15244	0.086517	0.17822	-0.021871	-0.033875	0.019124	-0.09613	0.041504	0.038554	0.015666	-0.011597	0.054016	0.17141	-0.010376	-0.051473	0.026754	0.076497	0.080465	0.029195	0.063273
-0.15259	0.089111	0.17822	-0.021973	-0.034078	0.019735	-0.097961	0.044149	0.032349	0.014648	-0.011495	0.058085	0.16958	-0.010274	-0.059509	0.028076	0.077413	0.081889	0.033773	0.060018
-0.15015	0.088425	0.17253	-0.025228	-0.036723	0.018412	-0.094096	0.043233	0.035502	0.012817	-0.012919	0.057475	0.16642	-0.0084432	-0.053609	0.028992	0.081991	0.089417	0.034485	0.059814
-0.14954	0.089035	0.16754	-0.024821	-0.041097	0.019938	-0.093791	0.043844	0.034281	0.011495	-0.010885	0.059001	0.16785	-0.0074259	-0.055135	0.030416	0.078735	0.093892	0.033468	0.061646
-0.14702	0.081863	0.16805	-0.024007	-0.039368	0.017395	-0.09552	0.041097	0.030721	0.010681	-0.0077311	0.052795	0.16724	-0.0082397	-0.057271	0.03123	0.079753	0.093587	0.036621	0.06368
-0.14816	0.08728	0.16846	-0.022685	-0.037231	0.016174	-0.098979	0.045878	0.03245	0.016479	-0.0090535	0.055847	0.16805	-0.0097656	-0.047709	0.032145	0.078532	0.089518	0.033671	0.061747
-0.14816	0.085602	0.16337	-0.024719	-0.036011	0.016479	-0.094299	0.044047	0.030009	0.020243	-0.012309	0.055745	0.1709	-0.008138	-0.04893	0.034892	0.075073	0.08606	0.03123	0.065409
-0.14938	0.084152	0.16113	-0.026245	-0.037028	0.017192	-0.093486	0.042725	0.030212	0.016174	-0.0084432	0.055237	0.1711	-0.0091553	-0.055644	0.037435	0.076396	0.084941	0.030314	0.066833
-0.14984	0.087662	0.15747	-0.025838	-0.036723	0.019328	-0.097656	0.046895	0.031738	0.014648	-0.0093587	0.058289	0.17314	-0.0050863	-0.053202	0.037231	0.078532	0.086772	0.03245	0.067342
-0.149	0.08812	0.15808	-0.021667	-0.039266	0.018005	-0.098368	0.047302	0.028687	0.01241	-0.013936	0.055745	0.17151	-0.0048828	-0.051676	0.034281	0.079346	0.091146	0.038757	0.068258
-0.14763	0.085297	0.16296	-0.019735	-0.038859	0.017192	-0.095927	0.049032	0.023905	0.012309	-0.013021	0.052389	0.16947	-0.0079346	-0.054016	0.03418	0.075887	0.088908	0.035197	0.069987
-0.14687	0.089569	0.15991	-0.021667	-0.033875	0.017598	-0.092061	0.048116	0.029093	0.013224	-0.010376	0.053609	0.16897	-0.0074259	-0.059001	0.033976	0.072632	0.088603	0.033264	0.067037
-0.14893	0.092163	0.15625	-0.024414	-0.033671	0.018921	-0.093486	0.045675	0.030619	0.014648	-0.011292	0.054423	0.17222	-0.0045776	-0.058492	0.03245	0.072835	0.090637	0.034587	0.066528
-0.15137	0.095749	0.15625	-0.0236	-0.032654	0.016886	-0.097046	0.04598	0.028585	0.014547	-0.011088	0.051168	0.16836	-0.0073242	-0.056559	0.030009	0.079346	0.089722	0.03479	0.065308
-0.14755	0.10223	0.15279	-0.024007	-0.030924	0.015767	-0.094808	0.045166	0.033569	0.014954	-0.011597	0.053406	0.16897	-0.008138	-0.058289	0.029195	0.080261	0.088704	0.031026	0.059814
-0.14977	0.09964	0.14852	-0.024109	-0.028788	0.016988	-0.091451	0.041911	0.032857	0.011902	-0.015462	0.053711	0.17395	-0.0031535	-0.057373	0.031128	0.075989	0.088399	0.03479	0.056254
-0.14801	0.10269	0.14099	-0.023193	-0.033773	0.016378	-0.09023	0.044963	0.028178	0.012004	-0.01475	0.058899	0.17141	-0.0062052	-0.056051	0.028483	0.079447	0.090129	0.039571	0.054932
-0.14717	0.11238	0.14221	-0.0236	-0.028076	0.013631	-0.094198	0.046183	0.030314	0.0093587	-0.013733	0.058492	0.17263	-0.0079346	-0.052287	0.026449	0.082296	0.086568	0.038961	0.057271
-0.14664	0.11475	0.14221	-0.023804	-0.030212	0.011597	-0.099386	0.045573	0.033569	0.0091553	-0.012614	0.053609	0.17365	-0.0071208	-0.056254	0.027262	0.080668	0.085958	0.033976	0.059713
-0.14832	0.1162	0.13377	-0.021261	-0.032145	0.012309	-0.095622	0.046082	0.029297	0.0093587	-0.010885	0.055339	0.17059	-0.0096639	-0.059814	0.029399	0.080261	0.088196	0.035502	0.064697
-0.14595	0.11673	0.12767	-0.021159	-0.02889	0.016886	-0.093486	0.042623	0.025635	0.0087484	-0.012716	0.059408	0.16886	-0.0089518	-0.061951	0.022786	0.086466	0.085551	0.040181	0.063578
-0.14572	0.11971	0.12716	-0.022888	-0.030212	0.015157	-0.093791	0.043437	0.028381	0.010173	-0.011495	0.05717	0.177	-0.0082397	-0.06073	0.023702	0.08728	0.082397	0.043742	0.06134
-0.15015	0.12337	0.12889	-0.025533	-0.032145	0.01414	-0.094401	0.044861	0.03245	0.016073	-0.010071	0.057882	0.17324	-0.011292	-0.054016	0.022583	0.08962	0.080872	0.038859	0.060425
-0.15045	0.12856	0.12767	-0.021566	-0.03479	0.013631	-0.092265	0.04008	0.031637	0.014038	-0.010478	0.057475	0.17426	-0.0118	-0.055339	0.021566	0.088806	0.080058	0.03835	0.064596
-0.1487	0.12733	0.11993	-0.021973	-0.034383	0.016174	-0.09613	0.034587	0.030721	0.0089518	-0.011698	0.059611	0.17731	-0.0095622	-0.056051	0.019124	0.085754	0.076294	0.039368	0.06429
-0.14854	0.12955	0.11759	-0.022786	-0.037537	0.016785	-0.095927	0.036418	0.035604	0.0080363	-0.0065104	0.059713	0.17324	-0.012919	-0.05188	0.018412	0.082906	0.077616	0.036112	0.060323
-0.14931	0.13222	0.12197	-0.021667	-0.038554	0.012004	-0.097351	0.046895	0.034078	0.010579	-0.010376	0.059408	0.16795	-0.013428	-0.05249	0.02238	0.082194	0.076599	0.038249	0.061442
-0.14671	0.12978	0.11973	-0.024414	-0.036926	0.011902	-0.094503	0.048828	0.03418	0.011698	-0.012004	0.059611	0.16927	-0.012919	-0.05249	0.01943	0.080465	0.077311	0.035604	0.061137
-0.14908	0.13405	0.11668	-0.0236	-0.033875	0.01414	-0.092367	0.042013	0.033366	0.015259	-0.0075277	0.057373	0.17008	-0.0099691	-0.05249	0.016073	0.079549	0.076701	0.036926	0.062052
-0.14702	0.13855	0.11719	-0.021057	-0.034587	0.014445	-0.094503	0.043437	0.033162	0.016988	-0.0087484	0.053304	0.16897	-0.010376	-0.057271	0.016886	0.082804	0.078634	0.034281	0.06012
-0.14687	0.13802	0.11536	-0.021667	-0.03835	0.013835	-0.093892	0.04303	0.037231	0.015666	-0.011292	0.05839	0.16591	-0.0088501	-0.05717	0.01943	0.085347	0.08138	0.032654	0.060425
-0.15053	0.13283	0.1119	-0.025838	-0.034587	0.015462	-0.092977	0.042216	0.036825	0.018311	-0.012004	0.057983	0.16663	-0.01241	-0.055033	0.024516	0.084839	0.082092	0.033264	0.059713
-0.15167	0.13466	0.10701	-0.020447	-0.033875	0.014343	-0.095723	0.043945	0.034587	0.018819	-0.0098674	0.055644	0.1711	-0.01241	-0.057271	0.016988	0.077718	0.078227	0.037231	0.060018
-0.14832	0.13565	0.11088	-0.022481	-0.036011	0.016683	-0.092367	0.040792	0.030314	0.014852	-0.0061035	0.055135	0.17303	-0.013428	-0.057068	0.024414	0.072734	0.081075	0.039571	0.063273
-0.14915	0.1355	0.11047	-0.022176	-0.039063	0.018921	-0.094808	0.036926	0.030416	0.0099691	-0.0066121	0.054932	0.17314	-0.013631	-0.057271	0.023804	0.076904	0.08667	0.029806	0.061951
-0.15312	0.13161	0.099996	-0.020955	-0.036112	0.013835	-0.09847	0.033773	0.03479	0.013428	-0.010579	0.057576	0.17476	-0.012614	-0.051575	0.025126	0.079244	0.086873	0.031738	0.06663
-0.15625	0.13329	0.095317	-0.020854	-0.039164	0.013936	-0.095825	0.037638	0.033264	0.016581	-0.0099691	0.055745	0.17222	-0.012817	-0.052389	0.032552	0.076599	0.081278	0.0354	0.061035
-0.15259	0.13275	0.094096	-0.015767	-0.042419	0.0177	-0.097046	0.039368	0.034281	0.013428	-0.013224	0.057678	0.16927	-0.012919	-0.054016	0.031942	0.07314	0.082296	0.039775	0.059713
-0.15244	0.12756	0.089417	-0.017598	-0.038961	0.019023	-0.095927	0.040487	0.036214	0.012309	-0.010783	0.05717	0.171	-0.007019	-0.049947	0.02533	0.076701	0.082194	0.039673	0.059306
-0.15144	0.12459	0.08728	-0.021769	-0.034688	0.02004	-0.095723	0.042419	0.035909	0.013529	-0.013733	0.050252	0.17334	-0.0052897	-0.049133	0.031331	0.070496	0.084737	0.042623	0.057475
-0.15076	0.12413	0.085856	-0.024109	-0.035095	0.020854	-0.096842	0.036723	0.035604	0.016174	-0.017598	0.04954	0.17415	-0.0080363	-0.049947	0.038656	0.072225	0.082092	0.038554	0.055745
-0.1461	0.12131	0.082397	-0.024618	-0.033468	0.01241	-0.096639	0.032959	0.03418	0.010579	-0.017192	0.052999	0.17263	-0.0095622	-0.052897	0.035909	0.08077	0.080668	0.035502	0.056152
-0.14961	0.11681	0.078023	-0.022583	-0.03245	0.010478	-0.095723	0.038045	0.036112	0.010986	-0.012614	0.053304	0.17222	-0.0097656	-0.05717	0.031637	0.081278	0.082092	0.033468	0.056356
-0.14809	0.11314	0.078328	-0.020752	-0.031637	0.010071	-0.095622	0.039164	0.0413	0.012817	-0.016174	0.054321	0.1708	-0.0075277	-0.057373	0.026652	0.082601	0.082092	0.036418	0.055339
-0.14786	0.11177	0.075175	-0.020549	-0.033162	0.012919	-0.095622	0.038961	0.032756	0.017293	-0.017497	0.054321	0.17405	-0.0097656	-0.053609	0.025431	0.080668	0.082499	0.038961	0.050761
-0.14725	0.10536	0.075175	-0.016378	-0.036112	0.019226	-0.09196	0.043233	0.028381	0.019124	-0.013529	0.053101	0.17324	-0.010885	-0.052795	0.018107	0.073954	0.08138	0.04069	0.050456
-0.14862	0.10117	0.073751	-0.016378	-0.038859	0.018819	-0.094401	0.040995	0.033468	0.015971	-0.010986	0.051676	0.17365	-0.01241	-0.056356	0.018717	0.079346	0.084839	0.034892	0.048726
-0.14679	0.097733	0.072937	-0.02004	-0.034892	0.018005	-0.10071	0.042521	0.037537	0.011902	-0.015462	0.056864	0.17283	-0.0076294	-0.054525	0.023804	0.075378	0.089315	0.033162	0.055949
-0.14709	0.097961	0.066833	-0.018921	-0.032959	0.016785	-0.09491	0.042725	0.037231	0.013428	-0.015055	0.05839	0.17059	-0.0054932	-0.049947	0.025431	0.073344	0.085754	0.030721	0.061646
-0.14526	0.097046	0.063477	-0.016073	-0.035706	0.018616	-0.09552	0.043538	0.037028	0.0118	-0.01241	0.057271	0.16632	-0.0080363	-0.047099	0.022685	0.077413	0.088603	0.030619	0.060221
-0.14977	0.090561	0.065104	-0.020752	-0.030823	0.019836	-0.097961	0.046488	0.033976	0.010478	-0.012919	0.05544	0.16663	-0.008138	-0.047099	0.024821	0.075277	0.089111	0.03835	0.059814
-0.15465	0.085907	0.063985	-0.023397	-0.030924	0.015259	-0.094401	0.046895	0.03774	0.010579	-0.016581	0.050151	0.16876	-0.0083415	-0.043742	0.027669	0.075582	0.086365	0.038249	0.060527
-0.14778	0.085678	0.057983	-0.025736	-0.029907	0.013936	-0.093486	0.048218	0.034688	0.008138	-0.015157	0.051778	0.17303	-0.0098674	-0.044963	0.02299	0.068665	0.085449	0.03774	0.061442
-0.14877	0.084686	0.054423	-0.021159	-0.030924	0.015259	-0.098572	0.048014	0.036418	0.01119	-0.013021	0.055847	0.17171	-0.010783	-0.048726	0.025533	0.070496	0.085042	0.039876	0.058695
-0.15144	0.084229	0.049744	-0.020752	-0.031026	0.016174	-0.096944	0.044149	0.036418	0.005188	-0.013224	0.054321	0.171	-0.0082397	-0.047506	0.020447	0.072327	0.084229	0.041809	0.04893
-0.14854	0.084763	0.048116	-0.024516	-0.030721	0.018311	-0.093791	0.039368	0.036418	0.0086466	-0.011088	0.052287	0.17415	-0.0069173	-0.042318	0.0177	0.070496	0.079549	0.045064	0.048523
-0.14297	0.080338	0.046895	-0.026754	-0.032349	0.018209	-0.09491	0.041606	0.036418	0.0083415	-0.011597	0.053609	0.17008	-0.008138	-0.046692	0.022583	0.071004	0.07548	0.044352	0.052694
-0.14717	0.078125	0.048625	-0.026449	-0.033162	0.013529	-0.099386	0.044454	0.036214	0.011698	-0.012004	0.05422	0.17324	-0.0083415	-0.048218	0.02594	0.068359	0.07548	0.042725	0.056254
-0.14801	0.074997	0.046997	-0.02594	-0.034485	0.016378	-0.098877	0.0413	0.046387	0.01475	-0.0071208	0.058289	0.17181	-0.0097656	-0.044657	0.020549	0.06307	0.08016	0.042216	0.062154
-0.14786	0.069427	0.044047	-0.02828	-0.035299	0.016378	-0.099894	0.036825	0.049337	0.010783	-0.010071	0.056966	0.16602	-0.0093587	-0.044657	0.025228	0.060628	0.081482	0.044149	0.058695
-0.14946	0.06691	0.042928	-0.028585	-0.038147	0.015361	-0.098775	0.035706	0.046285	0.010579	-0.015259	0.055033	0.16256	-0.0094604	-0.046692	0.025533	0.063477	0.078939	0.053101	0.05483
-0.15068	0.067291	0.037944	-0.025024	-0.039164	0.017497	-0.096741	0.03774	0.044352	0.014343	-0.010173	0.055745	0.16673	-0.0054932	-0.046692	0.021871	0.066121	0.081177	0.056356	0.057271
-0.1461	0.064774	0.037028	-0.025533	-0.032959	0.018819	-0.095622	0.042725	0.038859	0.015259	-0.013021	0.058085	0.16591	-0.0078328	-0.048014	0.020854	0.063171	0.08667	0.052083	0.056051
-0.1474	0.060272	0.037537	-0.026652	-0.029704	0.020752	-0.098368	0.044149	0.038045	0.018311	-0.017395	0.059814	0.16724	-0.0091553	-0.048625	0.023804	0.063578	0.090332	0.049744	0.053406
-0.14824	0.055389	0.034281	-0.026855	-0.029704	0.019735	-0.094604	0.042013	0.042826	0.017192	-0.017395	0.059204	0.16876	-0.010173	-0.046183	0.0236	0.064189	0.093689	0.050761	0.051168
-0.14946	0.054321	0.031331	-0.024109	-0.034078	0.016581	-0.095927	0.039876	0.038859	0.01475	-0.015157	0.056559	0.17212	-0.0056966	-0.044657	0.025736	0.069784	0.090637	0.052083	0.051778
-0.14793	0.052109	0.030619	-0.025228	-0.032349	0.019735	-0.099792	0.041097	0.040181	0.0093587	-0.013936	0.056763	0.17273	-0.010274	-0.042419	0.023702	0.07609	0.086873	0.050761	0.058899
-0.14633	0.05127	0.032654	-0.030314	-0.033264	0.021362	-0.095927	0.04008	0.047709	0.0087484	-0.012004	0.053507	0.16988	-0.013021	-0.041402	0.024414	0.073446	0.085246	0.056051	0.05839
-0.14732	0.047302	0.026957	-0.029602	-0.034383	0.020142	-0.094401	0.042623	0.049438	0.0080363	-0.01475	0.057475	0.16541	-0.010274	-0.04008	0.029907	0.068156	0.082601	0.055135	0.055644
-0.14877	0.046158	0.023193	-0.02655	-0.0354	0.021159	-0.097758	0.038147	0.042928	0.0085449	-0.012207	0.058492	0.16052	-0.012004	-0.039368	0.027568	0.070292	0.071615	0.056254	0.056661
-0.14542	0.045929	0.025533	-0.025228	-0.034281	0.022786	-0.097758	0.039469	0.039876	0.0097656	-0.016378	0.056356	0.16591	-0.011292	-0.041504	0.023397	0.066325	0.064596	0.052083	0.055949
-0.14618	0.044174	0.024007	-0.02299	-0.034485	0.020752	-0.098368	0.041097	0.040995	0.012004	-0.015564	0.06134	0.16907	-0.0055949	-0.043335	0.02238	0.063883	0.06012	0.047506	0.056152
-0.14824	0.043411	0.020447	-0.022481	-0.035197	0.02004	-0.098674	0.044657	0.042928	0.013021	-0.015564	0.066121	0.16327	-0.0088501	-0.044861	0.026449	0.06602	0.065511	0.054321	0.056661
-0.14488	0.039139	0.021362	-0.02299	-0.035909	0.021871	-0.09847	0.04425	0.042114	0.01414	-0.01475	0.06307	0.16347	-0.008138	-0.044963	0.025431	0.069173	0.065206	0.052592	0.058797
-0.14351	0.038986	0.02004	-0.023702	-0.038249	0.025228	-0.098267	0.040181	0.039775	0.012004	-0.015869	0.058594	0.16866	-0.0077311	-0.044047	0.023193	0.068563	0.065308	0.044759	0.05717
-0.14519	0.037918	0.015767	-0.022176	-0.038147	0.021057	-0.097555	0.040283	0.043742	0.010274	-0.010478	0.059306	0.17212	-0.0016276	-0.044556	0.025228	0.063782	0.065715	0.048218	0.05544
-0.14465	0.03418	0.010681	-0.024821	-0.032349	0.016479	-0.10254	0.041809	0.041809	0.013021	-0.010885	0.057678	0.16805	0.0008138	-0.041809	0.02889	0.060832	0.063171	0.04893	0.056763
-0.1432	0.031509	0.010173	-0.026245	-0.032145	0.017395	-0.10122	0.039673	0.039164	0.015259	-0.010579	0.053914	0.16459	0.0014242	-0.038757	0.032349	0.060832	0.063578	0.047302	0.057475
-0.14389	0.029144	0.0097656	-0.025431	-0.032654	0.018819	-0.098165	0.037333	0.037333	0.014954	-0.014242	0.05422	0.16734	-0.002238	-0.036723	0.035095	0.063578	0.066427	0.047913	0.056254
-0.14519	0.027313	0.0086466	-0.022685	-0.028585	0.018005	-0.10193	0.04008	0.036621	0.015157	-0.015564	0.058594	0.16713	-0.004069	-0.041199	0.037638	0.061137	0.065511	0.047811	0.057678
-0.14503	0.028229	0.008138	-0.023804	-0.026957	0.020854	-0.10325	0.038961	0.039164	0.013936	-0.015055	0.055644	0.16897	-0.0036621	-0.039164	0.035502	0.058899	0.068156	0.050252	0.05839
-0.14626	0.025787	0.0028483	-0.025024	-0.030212	0.01709	-0.10081	0.04364	0.037028	0.013021	-0.017395	0.053609	0.17212	0.0008138	-0.035909	0.029297	0.056763	0.06368	0.051676	0.054423
-0.14633	0.026474	-0.00010173	-0.025431	-0.034078	0.014038	-0.10213	0.04425	0.038452	0.013733	-0.014852	0.057068	0.17598	-0.00030518	-0.038859	0.030721	0.061137	0.063883	0.050049	0.050557
-0.14351	0.021973	0.0028483	-0.026652	-0.030212	0.016581	-0.10264	0.039673	0.037842	0.015767	-0.012919	0.061544	0.17558	0.00061035	-0.043844	0.026652	0.059611	0.066427	0.05188	0.048421
-0.14015	0.018005	0.00295	-0.028076	-0.033366	0.014852	-0.095317	0.035604	0.037638	0.015767	-0.011902	0.064494	0.17029	-0.0013224	-0.037231	0.02594	0.061646	0.06897	0.051676	0.055745
-0.14252	0.019379	-0.00071208	-0.028992	-0.032552	0.016174	-0.095723	0.040385	0.036621	0.012512	-0.0098674	0.057068	0.17273	-0.0018311	-0.036418	0.028992	0.063477	0.073344	0.053202	0.057576
-0.1445	0.020447	0.00020345	-0.03245	-0.031535	0.013224	-0.097656	0.040181	0.038656	0.014343	-0.007019	0.053914	0.16876	0.00091553	-0.036011	0.032857	0.065918	0.073547	0.051371	0.057475
-0.14381	0.018387	-0.0021362	-0.031637	-0.033366	0.010885	-0.097453	0.037842	0.039266	0.016581	-0.007019	0.059306	0.16917	-0.0019328	-0.036621	0.03418	0.071615	0.070903	0.048116	0.055237
-0.1442	0.01297	-0.0027466	-0.027771	-0.031738	0.013224	-0.10244	0.040181	0.038452	0.014343	-0.010274	0.061035	0.16744	-0.0021362	-0.039876	0.028687	0.070394	0.071004	0.049235	0.050557
-0.14259	0.011826	-0.0041707	-0.024211	-0.033061	0.016683	-0.10081	0.043538	0.037435	0.012716	-0.014547	0.061544	0.16398	-0.0026449	-0.039775	0.032552	0.066427	0.066528	0.048523	0.052185
-0.14519	0.0085449	-0.0099691	-0.022074	-0.031433	0.01709	-0.09491	0.048218	0.037435	0.012004	-0.013123	0.057373	0.16449	-0.0072225	-0.03835	0.033162	0.066833	0.061239	0.043945	0.050049
-0.14351	0.0070953	-0.010274	-0.022074	-0.030009	0.018107	-0.096537	0.046692	0.037638	0.014445	-0.012309	0.055644	0.16541	-0.0096639	-0.034383	0.030314	0.068359	0.064799	0.044657	0.053609
-0.14191	0.0061035	-0.010783	-0.027262	-0.028992	0.021667	-0.1002	0.042623	0.03418	0.010579	-0.015157	0.05717	0.16439	-0.0023397	-0.036723	0.032959	0.073954	0.073242	0.04598	0.059306
-0.14313	0.0061798	-0.011902	-0.028483	-0.028483	0.020243	-0.10101	0.039876	0.033366	0.0090535	-0.0072225	0.058492	0.16459	-0.0014242	-0.034383	0.030212	0.074768	0.075785	0.045268	0.058797
-0.14427	0.0020599	-0.015462	-0.024821	-0.032247	0.019836	-0.09847	0.037333	0.038757	0.013428	-0.0059001	0.058187	0.16296	-0.0042725	-0.035807	0.031738	0.073446	0.071309	0.050456	0.056661
-0.1432	-0.00061035	-0.020752	-0.024719	-0.032654	0.016479	-0.092468	0.040181	0.040487	0.014547	-0.010681	0.062154	0.1653	-0.0033569	-0.037638	0.02655	0.074056	0.068665	0.051371	0.055949
-0.14427	-0.007782	-0.023499	-0.02065	-0.031738	0.016378	-0.093791	0.044454	0.041606	0.015564	-0.010885	0.060628	0.16754	-0.00295	-0.036723	0.031331	0.072632	0.067444	0.047404	0.060323
-0.14442	-0.0068665	-0.026245	-0.021159	-0.033061	0.020752	-0.096029	0.043335	0.039164	0.014343	-0.0055949	0.055237	0.16642	-0.00091553	-0.036723	0.0295	0.069784	0.07192	0.049744	0.061035
-0.14481	-0.0098419	-0.029297	-0.022074	-0.034892	0.022176	-0.099894	0.035604	0.037333	0.0087484	-0.0053914	0.054423	0.16378	0.0020345	-0.038554	0.026245	0.072835	0.06958	0.053304	0.059509
-0.14732	-0.011749	-0.029195	-0.025736	-0.029806	0.020549	-0.097555	0.0354	0.038757	0.011292	-0.010274	0.055033	0.16154	-0.00020345	-0.042623	0.024211	0.07253	0.070089	0.050863	0.061035
-0.14435	-0.013962	-0.027161	-0.024618	-0.029704	0.022888	-0.098267	0.039571	0.034688	0.0069173	-0.0088501	0.058695	0.1653	0.0010173	-0.04425	0.02655	0.06897	0.07314	0.051982	0.061035
-0.13947	-0.020599	-0.027771	-0.024719	-0.032043	0.02004	-0.1003	0.040792	0.037537	0.005188	-0.009257	0.059102	0.1653	0.0020345	-0.043844	0.027873	0.064697	0.074158	0.050863	0.062459
-0.14061	-0.021896	-0.028585	-0.023092	-0.032247	0.018717	-0.10223	0.039978	0.040995	0.0095622	-0.011495	0.059713	0.16307	0.00030518	-0.043132	0.030924	0.065816	0.075785	0.049642	0.06073
-0.14084	-0.020447	-0.030212	-0.02533	-0.031026	0.019938	-0.10244	0.040792	0.039266	0.014954	-0.011597	0.056864	0.16541	0.0015259	-0.040588	0.033569	0.064799	0.079549	0.041707	0.059102
-0.13794	-0.02121	-0.034993	-0.027161	-0.026957	0.019633	-0.10366	0.03835	0.039571	0.010885	-0.010783	0.05839	0.16785	0.0026449	-0.042725	0.032756	0.064392	0.078328	0.047404	0.058492
-0.14236	-0.021362	-0.033264	-0.025635	-0.030924	0.019023	-0.10366	0.034993	0.041199	0.0089518	-0.012309	0.060933	0.16571	0.0028483	-0.042928	0.030518	0.065002	0.077209	0.056864	0.058085
-0.14458	-0.024948	-0.031942	-0.027873	-0.032552	0.020854	-0.10244	0.037435	0.042521	0.012919	-0.010071	0.061849	0.16815	0.0071208	-0.042725	0.035807	0.065206	0.077311	0.057271	0.054728
-0.14305	-0.025482	-0.035502	-0.027059	-0.034078	0.017497	-0.097961	0.041097	0.040792	0.013326	-0.0079346	0.063782	0.16988	0.0055949	-0.045268	0.031738	0.064494	0.07843	0.061239	0.058085
-0.13931	-0.026016	-0.038147	-0.026042	-0.036011	0.016378	-0.095622	0.036926	0.037638	0.012817	-0.0098674	0.061849	0.16713	0.0059001	-0.047404	0.029297	0.062358	0.078532	0.060221	0.061646
-0.13794	-0.028839	-0.04069	-0.02299	-0.032247	0.01943	-0.097758	0.039978	0.036112	0.017497	-0.013835	0.056864	0.17059	0.0052897	-0.050761	0.030009	0.061137	0.08311	0.061544	0.061035
-0.13847	-0.032959	-0.04069	-0.025228	-0.029093	0.016988	-0.098165	0.038859	0.038452	0.018311	-0.0094604	0.056661	0.16886	0.0017293	-0.051473	0.030111	0.060527	0.082296	0.054932	0.061442
-0.14046	-0.031204	-0.042623	-0.02594	-0.031535	0.01475	-0.097758	0.039673	0.036011	0.016378	-0.0067139	0.061849	0.1709	0.0089518	-0.051575	0.035502	0.063171	0.081177	0.05544	0.060628
-0.1403	-0.026016	-0.043945	-0.026143	-0.032145	0.014547	-0.09847	0.037842	0.037435	0.016988	-0.0061035	0.062764	0.17721	0.0088501	-0.053711	0.03245	0.067037	0.081889	0.053914	0.059408
-0.14053	-0.025787	-0.044454	-0.028483	-0.037028	0.010783	-0.097758	0.036112	0.040283	0.017395	-0.0082397	0.06307	0.17934	0.0034587	-0.05483	0.031331	0.065206	0.08433	0.06134	0.059916
-0.14282	-0.034714	-0.046183	-0.033976	-0.035604	0.018107	-0.094401	0.03835	0.036723	0.015666	-0.0064087	0.061951	0.17639	0.00061035	-0.05483	0.030518	0.06602	0.079346	0.064697	0.059001
-0.14236	-0.031967	-0.044149	-0.032043	-0.033061	0.0177	-0.097555	0.040588	0.034383	0.015157	-0.0091553	0.062459	0.17222	0.0045776	-0.057576	0.035807	0.068054	0.080668	0.062358	0.057475
-0.14008	-0.037079	-0.044657	-0.029399	-0.033773	0.013123	-0.10427	0.03835	0.033976	0.015767	-0.010986	0.059001	0.17334	0.0088501	-0.054016	0.034993	0.071106	0.078634	0.055135	0.057475
-0.14351	-0.036545	-0.042725	-0.028381	-0.034688	0.012614	-0.10437	0.039775	0.034892	0.012919	-0.011088	0.058492	0.17405	0.0080363	-0.052897	0.032247	0.066935	0.078227	0.054728	0.058594
-0.14717	-0.041656	-0.044657	-0.028483	-0.036112	0.010274	-0.10539	0.040792	0.033468	0.013835	-0.011292	0.058289	0.17426	0.0053914	-0.056356	0.032145	0.071004	0.082804	0.05717	0.057475
-0.14732	-0.045166	-0.043335	-0.031026	-0.033468	0.0082397	-0.10173	0.038249	0.033468	0.015157	-0.0090535	0.065715	0.17354	0.007019	-0.056559	0.03184	0.072632	0.082804	0.056864	0.056864
-0.14603	-0.047607	-0.04303	-0.030721	-0.037842	0.015157	-0.098267	0.037435	0.034993	0.016174	-0.01119	0.066528	0.17487	0.0034587	-0.049032	0.029297	0.073242	0.080973	0.056458	0.065104
-0.14328	-0.049515	-0.041504	-0.031535	-0.037842	0.014954	-0.1001	0.039469	0.03479	0.015869	-0.011902	0.064392	0.17436	-0.00020345	-0.046488	0.030823	0.074666	0.078837	0.055135	0.067139
-0.14473	-0.046082	-0.042521	-0.034587	-0.036112	0.015971	-0.09847	0.042318	0.036926	0.018107	-0.0094604	0.061747	0.177	-0.00030518	-0.047302	0.033264	0.071411	0.071615	0.06012	0.063273
-0.14465	-0.048447	-0.042216	-0.033366	-0.033976	0.018005	-0.10152	0.039063	0.039876	0.014648	-0.0076294	0.060527	0.17415	-0.0004069	-0.04954	0.035197	0.070089	0.06897	0.05778	0.067952
-0.14153	-0.049515	-0.039063	-0.029399	-0.033976	0.018412	-0.099996	0.038656	0.040588	0.014954	-0.0052897	0.064392	0.17354	-0.00050863	-0.050659	0.033061	0.06958	0.076803	0.05422	0.069682
-0.14267	-0.046082	-0.040792	-0.032552	-0.033061	0.021464	-0.10223	0.037537	0.04303	0.016479	-0.0027466	0.063477	0.17314	0.00030518	-0.055644	0.031942	0.071004	0.07782	0.05422	0.069071
-0.14854	-0.043869	-0.04008	-0.035502	-0.031331	0.020549	-0.097961	0.036825	0.04069	0.015462	-0.0071208	0.060527	0.17008	-0.0033569	-0.056254	0.032756	0.07609	0.077413	0.053101	0.071615
-0.14763	-0.046082	-0.040181	-0.031331	-0.029806	0.019633	-0.098267	0.036723	0.037944	0.013224	-0.005188	0.060425	0.16774	-0.0018311	-0.050456	0.034078	0.079041	0.073547	0.049642	0.072021
-0.13962	-0.054016	-0.045573	-0.026347	-0.031942	0.021667	-0.099182	0.037537	0.039164	0.016073	-0.0041707	0.060933	0.16846	-0.00091553	-0.050049	0.034383	0.075887	0.075378	0.05483	0.068156
-0.1416	-0.051956	-0.049032	-0.032959	-0.033773	0.019836	-0.098572	0.034892	0.040588	0.015971	-0.0067139	0.064596	0.16724	-0.0010173	-0.052795	0.034281	0.074259	0.076192	0.060933	0.07314
-0.14946	-0.051193	-0.045369	-0.033162	-0.031433	0.015055	-0.097453	0.035095	0.042013	0.01475	-0.002238	0.064901	0.16958	-0.0033569	-0.054118	0.036112	0.073344	0.071716	0.059102	0.073242
-0.15099	-0.055542	-0.041199	-0.030721	-0.029806	0.014954	-0.096842	0.035197	0.040588	0.017904	-0.0018311	0.061035	0.17222	-0.0045776	-0.04893	0.03774	0.077413	0.067647	0.055339	0.07314
-0.14633	-0.054779	-0.047811	-0.031331	-0.030924	0.01709	-0.09613	0.035299	0.042318	0.014648	-0.0054932	0.061442	0.1709	-0.0008138	-0.049438	0.038757	0.076599	0.065308	0.055644	0.071309
-0.14671	-0.053635	-0.050456	-0.033366	-0.029602	0.016785	-0.098877	0.037231	0.039266	0.018311	-0.0076294	0.063578	0.17242	-0.0028483	-0.050964	0.042623	0.07782	0.067851	0.053202	0.070089
-0.14603	-0.055161	-0.046387	-0.031433	-0.028992	0.013529	-0.1003	0.03835	0.03835	0.017293	-0.0067139	0.061951	0.17344	-0.00020345	-0.044657	0.042216	0.07314	0.068156	0.053711	0.069071
-0.14305	-0.058289	-0.04303	-0.025838	-0.031026	0.018921	-0.095317	0.03835	0.042013	0.020142	-0.0035604	0.059509	0.17314	0.0034587	-0.04425	0.038656	0.070801	0.068054	0.053711	0.073039
-0.14275	-0.058746	-0.043742	-0.024211	-0.033366	0.018717	-0.095927	0.036519	0.042826	0.020142	-0.0062052	0.062154	0.17303	0.0076294	-0.042419	0.037537	0.074768	0.067749	0.050863	0.071106
-0.14702	-0.055237	-0.042623	-0.02828	-0.03418	0.016073	-0.098572	0.033061	0.042318	0.015666	-0.012614	0.060933	0.1711	0.0053914	-0.040995	0.036112	0.075175	0.068258	0.055135	0.073344
-0.15144	-0.054245	-0.044149	-0.029399	-0.034485	0.019023	-0.098979	0.033468	0.04069	0.013529	-0.013326	0.057983	0.17232	0.0046794	-0.042725	0.037231	0.070903	0.074361	0.056966	0.076904
-0.14923	-0.053787	-0.044047	-0.030823	-0.036418	0.019023	-0.09786	0.038859	0.040792	0.012919	-0.0083415	0.057475	0.16907	0.001119	-0.046285	0.038656	0.068868	0.073242	0.05544	0.078634
-0.14458	-0.053864	-0.042725	-0.027873	-0.036621	0.021057	-0.092468	0.038045	0.044556	0.012817	-0.0086466	0.057678	0.17395	0.0025431	-0.045675	0.038656	0.072428	0.071411	0.057373	0.075175
-0.14427	-0.056915	-0.045471	-0.025635	-0.033366	0.018921	-0.09613	0.043335	0.047099	0.015055	-0.010071	0.057882	0.17619	0.0066121	-0.045471	0.041911	0.07192	0.07609	0.055847	0.072327
-0.14244	-0.055923	-0.047811	-0.030721	-0.036214	0.02004	-0.09552	0.043233	0.045268	0.015462	-0.0079346	0.061747	0.17365	0.0072225	-0.043844	0.04303	0.069071	0.074361	0.055339	0.072632
-0.14153	-0.053864	-0.041707	-0.030619	-0.035197	0.02004	-0.096639	0.044149	0.039266	0.0071208	-0.0075277	0.062154	0.16958	0.0052897	-0.046082	0.036112	0.075175	0.067749	0.05422	0.074768
-0.13885	-0.056763	-0.040487	-0.020447	-0.035197	0.019735	-0.1003	0.044149	0.038757	0.0084432	-0.0057983	0.062561	0.16998	0.0072225	-0.044556	0.035502	0.075887	0.065816	0.055237	0.077515
-0.14168	-0.05928	-0.039063	-0.019531	-0.035706	0.020345	-0.095113	0.044861	0.034383	0.013123	-0.0061035	0.060527	0.17395	0.0054932	-0.050354	0.035909	0.07192	0.065715	0.056559	0.079041
-0.14374	-0.059128	-0.03835	-0.023193	-0.03418	0.018717	-0.092977	0.041911	0.033671	0.017395	-0.010478	0.057678	0.17507	0.0076294	-0.04954	0.038554	0.069071	0.065206	0.058594	0.07487
-0.14252	-0.057373	-0.040894	-0.02655	-0.035807	0.017802	-0.097656	0.044657	0.03479	0.014445	-0.0118	0.062154	0.17548	0.0035604	-0.04954	0.043335	0.069478	0.069478	0.060425	0.075684
-0.14061	-0.053635	-0.044047	-0.025431	-0.032857	0.019226	-0.096334	0.045369	0.038554	0.0096639	-0.0098674	0.059204	0.17934	0.00091553	-0.053202	0.039673	0.073751	0.063578	0.062459	0.075073
-0.14526	-0.055771	-0.040792	-0.023295	-0.032349	0.019226	-0.095622	0.044556	0.036214	0.0083415	-0.0062052	0.054932	0.17975	-0.0010173	-0.056864	0.038859	0.070801	0.064596	0.062358	0.075073
-0.14412	-0.06012	-0.042623	-0.023295	-0.032145	0.0236	-0.1003	0.045878	0.03774	0.011292	-0.0059001	0.055644	0.17578	-0.0004069	-0.058085	0.037638	0.068665	0.066121	0.059306	0.075887
-0.13985	-0.059509	-0.043335	-0.02889	-0.032756	0.023295	-0.10111	0.046692	0.039164	0.011597	-0.0084432	0.05839	0.17426	0.00061035	-0.055135	0.032959	0.074158	0.064392	0.058899	0.077515
-0.13748	-0.061111	-0.038147	-0.027466	-0.034383	0.021464	-0.10061	0.048726	0.039164	0.010681	-0.0099691	0.05778	0.17446	-0.0004069	-0.04954	0.032145	0.076803	0.063782	0.057678	0.075887
-0.13985	-0.061951	-0.036011	-0.02655	-0.031433	0.021667	-0.097148	0.046285	0.03418	0.016785	-0.0072225	0.058492	0.16897	0.0004069	-0.054423	0.032349	0.074768	0.06134	0.055135	0.077108
-0.13687	-0.063095	-0.038452	-0.024516	-0.030009	0.021973	-0.094503	0.046082	0.039266	0.018005	-0.0065104	0.056559	0.17192	0.0049845	-0.054932	0.034281	0.074463	0.061849	0.054932	0.077209
-0.13931	-0.062332	-0.041097	-0.025228	-0.032857	0.019226	-0.09613	0.044759	0.039266	0.014648	-0.0036621	0.056864	0.17375	0.0050863	-0.057373	0.0354	0.07782	0.066833	0.052083	0.071513
-0.13969	-0.066223	-0.039775	-0.026245	-0.030111	0.019938	-0.095113	0.041707	0.038249	0.011597	-0.0079346	0.056763	0.17171	0.0004069	-0.060832	0.037944	0.076396	0.068766	0.048625	0.069784
-0.13641	-0.069733	-0.035502	-0.024312	-0.036621	0.021261	-0.091553	0.040283	0.040588	0.0090535	-0.0048828	0.058085	0.16998	0.0028483	-0.056458	0.035604	0.075175	0.067952	0.053202	0.072327
-0.13504	-0.068359	-0.03774	-0.02889	-0.040181	0.023092	-0.094706	0.041097	0.042013	0.011698	-0.0027466	0.062256	0.17293	0.0023397	-0.054626	0.034383	0.074056	0.067342	0.053914	0.076192
-0.1339	-0.071335	-0.039469	-0.027568	-0.040181	0.021057	-0.097758	0.039469	0.042725	0.014547	-0.0053914	0.06307	0.17354	0.0032552	-0.048625	0.034485	0.074666	0.065613	0.058085	0.077311
-0.13603	-0.068588	-0.036723	-0.032349	-0.038961	0.017598	-0.096639	0.03713	0.043742	0.012614	-0.012207	0.059102	0.17039	-0.0017293	-0.051473	0.035909	0.072327	0.069173	0.053507	0.069784
-0.14084	-0.06691	-0.031535	-0.031128	-0.038045	0.014954	-0.096334	0.039368	0.04364	0.013428	-0.0078328	0.057983	0.17527	-0.001119	-0.05422	0.03774	0.076599	0.070089	0.057068	0.067037
-0.13573	-0.071411	-0.02889	-0.025024	-0.036825	0.016683	-0.093689	0.036519	0.042114	0.014852	-0.010986	0.060221	0.17222	0.0036621	-0.056966	0.042826	0.073954	0.068258	0.054728	0.073242
-0.1339	-0.073853	-0.027466	-0.029602	-0.033162	0.02238	-0.097249	0.040588	0.0413	0.014954	-0.010173	0.053101	0.16958	0.0099691	-0.054321	0.04364	0.074361	0.070801	0.053304	0.073954
-0.13512	-0.073853	-0.030314	-0.032756	-0.036519	0.018412	-0.098063	0.041911	0.049438	0.0078328	-0.0082397	0.056356	0.17141	0.0062052	-0.047302	0.044657	0.079142	0.071309	0.054728	0.06958
-0.13725	-0.075378	-0.027669	-0.030212	-0.037231	0.0177	-0.09613	0.039775	0.044963	0.0079346	-0.0074259	0.056254	0.17141	-0.00091553	-0.048625	0.040894	0.079244	0.072937	0.056559	0.069987
-0.13664	-0.07431	-0.025736	-0.027466	-0.034587	0.018209	-0.09613	0.041402	0.04364	0.013835	-0.010783	0.05544	0.17029	-0.0030518	-0.045675	0.039673	0.075684	0.071208	0.051575	0.07019
-0.13832	-0.07431	-0.026245	-0.025635	-0.037944	0.021566	-0.095011	0.037333	0.043335	0.017904	-0.012309	0.056356	0.17242	0.0042725	-0.050252	0.035502	0.078023	0.069885	0.055644	0.072937
-0.14015	-0.077209	-0.023092	-0.028788	-0.036519	0.021871	-0.093791	0.037842	0.039266	0.0118	-0.010478	0.059916	0.17436	0.0080363	-0.056152	0.039775	0.070496	0.073039	0.057068	0.078939
-0.13756	-0.079575	-0.025126	-0.030619	-0.041606	0.021769	-0.09552	0.036011	0.035604	0.0079346	-0.0079346	0.055644	0.17212	0.0015259	-0.053304	0.041809	0.064189	0.076803	0.059306	0.078328
-0.13176	-0.080948	-0.028483	-0.026957	-0.035909	0.020447	-0.097148	0.038554	0.040283	0.009257	-0.0098674	0.055339	0.17273	0.0023397	-0.049032	0.034993	0.06897	0.077718	0.058797	0.075582
-0.13298	-0.080643	-0.024618	-0.033671	-0.034383	0.018514	-0.1004	0.04069	0.037333	0.01241	-0.012004	0.058492	0.17487	0.0033569	-0.049337	0.034485	0.074463	0.078634	0.059713	0.074768
-0.1358	-0.083008	-0.019531	-0.032043	-0.03835	0.016276	-0.097656	0.038554	0.037537	0.013631	-0.010478	0.055847	0.17446	0.005188	-0.051982	0.0354	0.075785	0.080566	0.057373	0.076396
-0.13199	-0.083618	-0.017293	-0.028381	-0.041504	0.021261	-0.099182	0.038147	0.038452	0.013123	-0.010681	0.054932	0.17385	0.0053914	-0.053711	0.033061	0.074259	0.079549	0.055644	0.075684
-0.13618	-0.087585	-0.019938	-0.03123	-0.040487	0.020955	-0.099386	0.036418	0.037231	0.012004	-0.0090535	0.060628	0.17649	0.0069173	-0.053101	0.031637	0.073344	0.079956	0.05544	0.077209
-0.1371	-0.085754	-0.02004	-0.031331	-0.039164	0.021464	-0.098775	0.032552	0.040181	0.01475	-0.0082397	0.060832	0.17344	0.0073242	-0.05422	0.030924	0.078328	0.081177	0.057475	0.080668
-0.13237	-0.086975	-0.018311	-0.030212	-0.035197	0.023295	-0.10132	0.033773	0.043538	0.015869	-0.006307	0.057271	0.17456	0.0039673	-0.050456	0.028076	0.077209	0.079854	0.061035	0.076904
-0.13336	-0.089798	-0.020447	-0.029907	-0.03245	0.021667	-0.10356	0.038147	0.038147	0.013631	-0.012512	0.058085	0.17365	0.0012207	-0.051371	0.029602	0.079651	0.078939	0.062968	0.073751
-0.13382	-0.092621	-0.017904	-0.029093	-0.032043	0.025736	-0.098267	0.041911	0.037638	0.016174	-0.012817	0.058187	0.17263	0.0047811	-0.044963	0.035502	0.079651	0.077616	0.06368	0.077209
-0.13756	-0.093155	-0.017904	-0.028992	-0.029195	0.024414	-0.095113	0.042013	0.036926	0.015259	-0.012716	0.054016	0.1708	0.0057983	-0.040385	0.036316	0.075582	0.078532	0.062663	0.078837
-0.13779	-0.090866	-0.020854	-0.024516	-0.028992	0.023397	-0.10081	0.039266	0.038249	0.013428	-0.013936	0.051371	0.17202	0.0023397	-0.038045	0.035604	0.07843	0.078837	0.062663	0.079142
-0.14023	-0.092468	-0.019938	-0.026449	-0.03184	0.024109	-0.099487	0.039266	0.034383	0.013529	-0.01241	0.059306	0.16937	0.0019328	-0.039469	0.038452	0.081482	0.077922	0.059916	0.080058
-0.14	-0.098572	-0.017497	-0.024618	-0.033366	0.022888	-0.096029	0.040487	0.034993	0.01119	-0.0097656	0.060832	0.17039	0.0061035	-0.043742	0.035197	0.080566	0.076599	0.061035	0.081991
-0.14046	-0.099411	-0.016073	-0.027059	-0.040487	0.025228	-0.096537	0.039368	0.034383	0.013631	-0.011088	0.054932	0.16327	0.0037638	-0.045369	0.03245	0.080668	0.07609	0.062052	0.076599
-0.14336	-0.098801	-0.012004	-0.028381	-0.040283	0.024414	-0.094604	0.040792	0.037638	0.013224	-0.011292	0.057678	0.16123	0.0013224	-0.045675	0.032043	0.077413	0.077922	0.06429	0.074056
-0.14259	-0.10025	-0.013733	-0.029297	-0.035706	0.02238	-0.093689	0.044861	0.034078	0.0118	-0.0088501	0.05778	0.16571	0.00091553	-0.050456	0.032247	0.074565	0.074361	0.064392	0.072327
-0.1384	-0.099792	-0.013021	-0.027161	-0.037537	0.020549	-0.097961	0.041809	0.036316	0.012309	-0.0093587	0.059204	0.17019	0.0026449	-0.04893	0.031942	0.076701	0.072225	0.064494	0.073751
-0.13916	-0.1046	-0.0099691	-0.030111	-0.036418	0.021362	-0.096232	0.040588	0.039164	0.011698	-0.008138	0.057576	0.17019	0.0013224	-0.042521	0.031738	0.076904	0.07192	0.06134	0.073547
-0.14175	-0.10796	-0.018107	-0.02889	-0.036214	0.025228	-0.094706	0.044556	0.041809	0.014038	-0.0083415	0.056966	0.17039	-0.0036621	-0.045166	0.025024	0.078227	0.07019	0.061646	0.077311
-0.14137	-0.11124	-0.02004	-0.027262	-0.035706	0.023092	-0.092875	0.0413	0.038452	0.013123	-0.010986	0.055135	0.16937	-0.0037638	-0.048116	0.016479	0.079244	0.070801	0.060527	0.077718
-0.13878	-0.11597	-0.01241	-0.029602	-0.037028	0.027568	-0.091349	0.036519	0.032349	0.0075277	-0.01119	0.056254	0.16693	-0.0060018	-0.046895	0.021973	0.072428	0.069377	0.059814	0.082092
-0.13748	-0.11307	-0.013835	-0.031637	-0.036418	0.023499	-0.092265	0.036316	0.030619	0.010885	-0.0067139	0.057373	0.1649	-0.010376	-0.046387	0.027161	0.073547	0.069682	0.058594	0.079854
-0.13901	-0.11627	-0.013733	-0.027974	-0.037537	0.020752	-0.09786	0.039266	0.031942	0.009257	-0.0045776	0.056254	0.16479	-0.0083415	-0.046997	0.029907	0.07782	0.071513	0.057576	0.078634
-0.14336	-0.12146	-0.014343	-0.029195	-0.037537	0.0236	-0.097249	0.0413	0.033671	0.009257	-0.0064087	0.055339	0.16195	-0.0085449	-0.048625	0.033162	0.076192	0.068054	0.059204	0.08016
-0.14473	-0.12238	-0.015666	-0.029907	-0.038147	0.019938	-0.096232	0.042826	0.036926	0.012512	-0.0049845	0.053711	0.1651	-0.012309	-0.047302	0.028585	0.075887	0.067342	0.062154	0.08077
-0.14404	-0.12093	-0.015259	-0.032552	-0.033773	0.015767	-0.096537	0.04364	0.037842	0.014242	-0.0014242	0.056864	0.16774	-0.01241	-0.045166	0.028483	0.077413	0.070699	0.058695	0.078328
-0.14053	-0.12527	-0.011698	-0.033976	-0.032145	0.017293	-0.10061	0.038147	0.037435	0.014242	-0.0074259	0.053507	0.16846	-0.011495	-0.044352	0.03123	0.079549	0.07609	0.057475	0.081889
-0.1387	-0.13275	-0.010478	-0.032654	-0.03479	0.0236	-0.09908	0.039469	0.036926	0.013021	-0.0056966	0.053304	0.1709	-0.0049845	-0.047607	0.029806	0.080973	0.077209	0.053507	0.078125
-0.14473	-0.13588	-0.0099691	-0.028381	-0.035299	0.024312	-0.09318	0.035502	0.039876	0.014852	-0.0016276	0.052185	0.171	-0.0043742	-0.048726	0.02533	0.08311	0.07609	0.058594	0.073751
-0.1429	-0.13741	-0.012919	-0.031738	-0.037944	0.025024	-0.095011	0.038249	0.039469	0.013835	-0.0088501	0.052083	0.16937	-0.0067139	-0.050863	0.026754	0.087891	0.073954	0.058695	0.075582
-0.13802	-0.13977	-0.016174	-0.03184	-0.037944	0.026957	-0.097046	0.044861	0.036825	0.011597	-0.010071	0.053711	0.16947	-0.0085449	-0.048116	0.026855	0.088704	0.069885	0.052185	0.076904
-0.13809	-0.14107	-0.014648	-0.03123	-0.038045	0.025736	-0.09491	0.042521	0.039571	0.013835	-0.0053914	0.054626	0.17293	-0.008138	-0.048421	0.019531	0.081787	0.075785	0.055949	0.078023
-0.13878	-0.14091	-0.013936	-0.028381	-0.033468	0.025126	-0.098063	0.03479	0.035706	0.013326	-0.0049845	0.056152	0.17008	-0.0053914	-0.047404	0.019124	0.074056	0.07843	0.056559	0.079041
-0.13901	-0.14359	-0.012105	-0.031026	-0.034993	0.025736	-0.094808	0.040995	0.036112	0.008138	-0.010274	0.059001	0.16612	-0.0065104	-0.049032	0.025838	0.079244	0.076294	0.056152	0.082601
-0.14381	-0.14709	-0.01241	-0.029704	-0.037537	0.021871	-0.095215	0.039876	0.038045	0.0089518	-0.013224	0.056966	0.16795	-0.0025431	-0.048421	0.026754	0.085347	0.074259	0.055847	0.082092
-0.14099	-0.14526	-0.016785	-0.023295	-0.033976	0.020854	-0.099996	0.039266	0.037333	0.011698	-0.008138	0.058187	0.16978	-0.00061035	-0.048116	0.025736	0.085246	0.074361	0.055644	0.081889
-0.13939	-0.14778	-0.020752	-0.023092	-0.037231	0.021973	-0.096537	0.042623	0.040385	0.012817	-0.0048828	0.056661	0.16998	-0.0031535	-0.046794	0.028483	0.086466	0.072225	0.05717	0.079854
-0.14053	-0.15015	-0.017497	-0.021464	-0.034688	0.018921	-0.094706	0.041809	0.038961	0.010071	-0.0021362	0.060425	0.16856	-0.0054932	-0.042725	0.030416	0.083313	0.072937	0.058187	0.08077
-0.13641	-0.14824	-0.017598	-0.021261	-0.038554	0.018412	-0.097961	0.039876	0.036214	0.011597	-0.0059001	0.058594	0.16754	-0.011088	-0.040181	0.028381	0.082499	0.071208	0.061137	0.080058
-0.13809	-0.15083	-0.017598	-0.021566	-0.032349	0.023092	-0.09847	0.038961	0.039266	0.013123	-0.0089518	0.052389	0.17059	-0.012512	-0.044454	0.031535	0.08016	0.071411	0.06134	0.075582
-0.13542	-0.15106	-0.015971	-0.021261	-0.02889	0.025635	-0.093791	0.033773	0.034688	0.015767	-0.010478	0.053813	0.17212	-0.0085449	-0.043844	0.032043	0.081075	0.076904	0.062256	0.074565
-0.13496	-0.15083	-0.018717	-0.023193	-0.029297	0.024516	-0.091349	0.033773	0.036519	0.017192	-0.009257	0.056254	0.16937	-0.0054932	-0.04364	0.029602	0.081787	0.081685	0.061544	0.072021
-0.13649	-0.15526	-0.019124	-0.022685	-0.030212	0.022278	-0.094503	0.04069	0.036418	0.018311	-0.0037638	0.054016	0.16754	-0.002238	-0.039876	0.027669	0.082804	0.080363	0.063985	0.075785
-0.1368	-0.15785	-0.021566	-0.020345	-0.030212	0.022583	-0.096741	0.043335	0.039266	0.018412	-0.0072225	0.05249	0.17059	-0.0021362	-0.040385	0.02889	0.079651	0.076803	0.067139	0.078532
-0.13779	-0.15495	-0.019226	-0.021159	-0.02889	0.024516	-0.095317	0.040181	0.045471	0.018311	-0.0088501	0.050557	0.16683	-0.0019328	-0.038961	0.030212	0.077922	0.076497	0.067546	0.081482
-0.13855	-0.15373	-0.018616	-0.023397	-0.027669	0.024618	-0.10122	0.039775	0.040385	0.015971	-0.010173	0.048828	0.16164	0	-0.036621	0.031026	0.078634	0.07843	0.062561	0.080058
-0.13939	-0.15579	-0.021464	-0.024618	-0.031128	0.022481	-0.097758	0.041402	0.035095	0.015462	-0.011292	0.049438	0.16958	0.0013224	-0.036112	0.031637	0.079956	0.077922	0.067952	0.078837
-0.13878	-0.1593	-0.019226	-0.02299	-0.034892	0.022278	-0.093384	0.045166	0.038656	0.018005	-0.0071208	0.05483	0.17273	-0.0016276	-0.038452	0.035197	0.084127	0.07843	0.070903	0.074056
-0.13977	-0.15701	-0.016886	-0.0177	-0.036214	0.022278	-0.092163	0.050557	0.038045	0.013123	-0.010579	0.056356	0.16917	-0.0048828	-0.041911	0.029704	0.086772	0.075175	0.070699	0.074361
-0.13969	-0.15488	-0.015666	-0.019124	-0.03418	0.022278	-0.09023	0.048116	0.036723	0.013835	-0.007019	0.051982	0.17354	-0.0026449	-0.040894	0.021362	0.088196	0.073242	0.06897	0.078634
-0.13908	-0.15312	-0.019531	-0.023702	-0.033569	0.019938	-0.094706	0.045369	0.038554	0.017598	-0.002238	0.054016	0.1711	-0.0026449	-0.042725	0.024516	0.094401	0.08016	0.069784	0.080465
-0.13649	-0.15472	-0.018616	-0.021769	-0.033468	0.022888	-0.096436	0.042725	0.035095	0.013733	-0.0032552	0.055542	0.16958	-0.0024414	-0.043437	0.028992	0.090637	0.080465	0.067546	0.079651
-0.13672	-0.15732	-0.020854	-0.019226	-0.036621	0.022176	-0.089315	0.038045	0.032857	0.013835	-0.0060018	0.059814	0.16551	-0.0041707	-0.040385	0.031026	0.08606	0.079956	0.065511	0.082397
-0.13802	-0.15564	-0.02065	-0.023905	-0.038961	0.02004	-0.091146	0.039571	0.036011	0.014852	-0.0066121	0.057271	0.16825	-0.0012207	-0.038757	0.030518	0.086263	0.080872	0.063477	0.08372
-0.13573	-0.15549	-0.018209	-0.02533	-0.037944	0.018819	-0.093791	0.042216	0.039978	0.015055	-0.0066121	0.056051	0.17019	-0.00071208	-0.04069	0.027161	0.090129	0.078328	0.064087	0.080668
-0.13626	-0.15831	-0.019226	-0.022583	-0.036418	0.018209	-0.095825	0.039266	0.042521	0.015055	-0.0088501	0.059102	0.16754	-0.0045776	-0.040588	0.028483	0.085144	0.07314	0.064392	0.080668
-0.14183	-0.15991	-0.018005	-0.021667	-0.042521	0.020243	-0.094198	0.039266	0.038656	0.011292	-0.0056966	0.056966	0.16622	-0.0021362	-0.041707	0.032043	0.085347	0.071513	0.063273	0.082703
-0.13474	-0.16228	-0.017293	-0.023295	-0.039978	0.02065	-0.09491	0.043538	0.03774	0.016378	-0.0056966	0.055135	0.16195	-0.0036621	-0.043538	0.030009	0.091756	0.074158	0.062764	0.08433
-0.13481	-0.16151	-0.020447	-0.021566	-0.035502	0.022176	-0.093486	0.040894	0.038757	0.015971	-0.0062052	0.059001	0.16357	-0.00061035	-0.042318	0.032145	0.097555	0.073954	0.063985	0.08372
-0.13611	-0.15984	-0.020345	-0.018209	-0.033773	0.018209	-0.091349	0.040792	0.037842	0.018005	-0.0036621	0.057271	0.16805	-0.00071208	-0.03774	0.027873	0.088196	0.079041	0.06897	0.08138
-0.13901	-0.15923	-0.020854	-0.021973	-0.034281	0.018311	-0.093486	0.037638	0.039673	0.016581	-0.0062052	0.056356	0.16978	0.0019328	-0.037333	0.027771	0.086975	0.077209	0.069885	0.082296
-0.13725	-0.15717	-0.018412	-0.01709	-0.033976	0.020243	-0.092061	0.036621	0.04008	0.014547	-0.0034587	0.058187	0.17008	-0.00020345	-0.037231	0.030721	0.087789	0.077108	0.071106	0.085653
-0.13542	-0.15579	-0.0177	-0.013123	-0.032756	0.0236	-0.090841	0.039876	0.040487	0.016479	-0.0032552	0.063273	0.16978	0	-0.037638	0.030924	0.090637	0.071411	0.066223	0.08311
-0.13466	-0.15747	-0.019938	-0.013936	-0.032756	0.026042	-0.091349	0.041402	0.041504	0.015666	-0.0039673	0.059001	0.17008	0.0010173	-0.039368	0.026143	0.088094	0.072428	0.065104	0.081075
-0.13199	-0.16075	-0.020955	-0.02004	-0.031433	0.026143	-0.094604	0.040995	0.040487	0.013326	-0.00071208	0.053101	0.16754	-0.0020345	-0.040995	0.026347	0.089722	0.072225	0.06724	0.080566
-0.1355	-0.15709	-0.021667	-0.016988	-0.034688	0.024923	-0.09318	0.037435	0.040283	0.01414	0.002238	0.051676	0.16947	-0.0067139	-0.040588	0.029704	0.092977	0.071309	0.060018	0.084941
-0.13763	-0.159	-0.016073	-0.012817	-0.037231	0.025024	-0.090332	0.036418	0.043945	0.016276	0.0012207	0.054016	0.17212	-0.0064087	-0.039368	0.029195	0.092875	0.073039	0.065715	0.087382
-0.13199	-0.15862	-0.012919	-0.015157	-0.033671	0.024414	-0.090434	0.036621	0.04598	0.013733	-0.006307	0.056356	0.17019	-0.0064087	-0.039876	0.027669	0.091248	0.071716	0.07314	0.085042
-0.13237	-0.1609	-0.013835	-0.013224	-0.029907	0.025431	-0.092061	0.033875	0.041402	0.015971	-0.0062052	0.054423	0.17365	-0.0042725	-0.037435	0.02594	0.08962	0.071716	0.072734	0.077718
-0.13084	-0.15915	-0.012716	-0.013529	-0.031433	0.024618	-0.094198	0.039775	0.040487	0.016378	-0.007019	0.055135	0.17436	-0.0012207	-0.037638	0.021973	0.091756	0.070597	0.072327	0.075175
-0.13618	-0.15778	-0.017497	-0.012309	-0.032247	0.024211	-0.09613	0.040385	0.041402	0.016276	-0.0089518	0.054423	0.17242	-0.004069	-0.037028	0.023905	0.095317	0.077413	0.066325	0.072632
-0.13924	-0.1609	-0.016479	-0.01414	-0.033162	0.024312	-0.095927	0.041504	0.049032	0.014445	-0.0066121	0.058085	0.16541	-0.0057983	-0.039775	0.024821	0.10071	0.080872	0.072835	0.073547
-0.13428	-0.1635	-0.016174	-0.015259	-0.031535	0.021057	-0.098572	0.041707	0.045675	0.012614	-0.0087484	0.057882	0.16907	-0.0016276	-0.042318	0.021057	0.095927	0.075175	0.069478	0.074463
-0.13054	-0.16258	-0.020243	-0.017802	-0.0295	0.021464	-0.093791	0.040792	0.041606	0.014445	-0.0046794	0.057271	0.16907	-0.0020345	-0.042521	0.019735	0.089925	0.07782	0.068461	0.074259
-0.13268	-0.15961	-0.019938	-0.018311	-0.033366	0.017395	-0.09023	0.041097	0.043945	0.014852	-0.0047811	0.056356	0.16754	-0.0020345	-0.0413	0.024923	0.092468	0.07019	0.066121	0.078023
-0.13359	-0.1609	-0.02004	-0.014648	-0.036825	0.016988	-0.095215	0.038961	0.046183	0.013835	-0.0086466	0.053507	0.16917	-0.0025431	-0.041707	0.026347	0.08962	0.069784	0.062358	0.07782
-0.1355	-0.16533	-0.019735	-0.014343	-0.036214	0.017192	-0.095317	0.036214	0.045471	0.013529	-0.0077311	0.051168	0.16754	-0.0047811	-0.046183	0.02889	0.085856	0.068766	0.061951	0.075785
-0.13184	-0.16464	-0.013835	-0.015666	-0.033875	0.021362	-0.099284	0.042623	0.047099	0.018107	-0.010071	0.051982	0.16825	-0.0066121	-0.045064	0.028381	0.089518	0.06663	0.063477	0.076803
-0.13245	-0.1609	-0.015564	-0.018616	-0.036621	0.025736	-0.099487	0.046997	0.045878	0.018616	-0.0096639	0.057882	0.16764	-0.0033569	-0.043233	0.024821	0.08728	0.072632	0.065206	0.079854
-0.13535	-0.15999	-0.013529	-0.019633	-0.036519	0.023193	-0.094604	0.043233	0.043844	0.015666	-0.013224	0.055847	0.16632	-0.002238	-0.045064	0.024618	0.089722	0.074158	0.067139	0.078837
-0.13535	-0.16487	-0.011902	-0.019633	-0.036112	0.020243	-0.093892	0.043335	0.042216	0.016886	-0.0087484	0.055237	0.16927	-0.0017293	-0.041402	0.026449	0.094401	0.070597	0.066121	0.075175
-0.13222	-0.16624	-0.012004	-0.0177	-0.037333	0.018209	-0.096537	0.047607	0.043233	0.016073	-0.0025431	0.057373	0.17019	-0.0033569	-0.046183	0.027974	0.088298	0.068563	0.069173	0.073039
-0.12924	-0.16441	-0.016073	-0.016479	-0.038656	0.021464	-0.094198	0.047302	0.048523	0.010579	-0.004069	0.056763	0.16897	-0.0056966	-0.046488	0.031535	0.083415	0.073954	0.070903	0.07548
-0.13481	-0.16319	-0.01709	-0.021057	-0.042725	0.022278	-0.093994	0.045471	0.048218	0.016073	-0.005188	0.056763	0.17029	-0.0088501	-0.051473	0.036723	0.085551	0.076497	0.067342	0.077616
-0.13466	-0.16304	-0.011495	-0.020854	-0.041911	0.023397	-0.094401	0.046183	0.049438	0.018717	-0.0068156	0.054728	0.17131	-0.010783	-0.048319	0.035706	0.09318	0.080261	0.066732	0.07487
-0.1355	-0.16205	-0.01119	-0.017192	-0.042725	0.024618	-0.09196	0.045471	0.050456	0.019328	-0.0083415	0.054321	0.16713	-0.0082397	-0.043233	0.033468	0.093384	0.082194	0.063477	0.072021
-0.13802	-0.16685	-0.011393	-0.018717	-0.040894	0.024007	-0.087789	0.044657	0.052083	0.02004	-0.0065104	0.057576	0.17354	-0.009257	-0.042826	0.030111	0.093587	0.079346	0.063171	0.076904
-0.1384	-0.17059	-0.0069173	-0.019023	-0.040588	0.022481	-0.088603	0.041402	0.050761	0.015767	-0.0054932	0.063171	0.17426	-0.0097656	-0.050557	0.026143	0.090637	0.074768	0.068156	0.079142
-0.13924	-0.16724	-0.0090535	-0.023092	-0.041097	0.023499	-0.08667	0.042216	0.050659	0.016683	-0.0035604	0.057678	0.17782	-0.0090535	-0.044454	0.029399	0.092875	0.073954	0.069071	0.078125
-0.13763	-0.1683	-0.0076294	-0.021871	-0.042928	0.021871	-0.084635	0.048014	0.04893	0.018412	-0.0056966	0.058289	0.17619	-0.013224	-0.041809	0.03123	0.099284	0.083516	0.062154	0.081278
-0.13718	-0.16846	-0.002238	-0.018412	-0.044556	0.018209	-0.088094	0.047607	0.04954	0.014852	-0.0098674	0.061442	0.17324	-0.010579	-0.043132	0.028483	0.091654	0.079346	0.063782	0.082703
-0.13588	-0.16266	-0.0025431	-0.018005	-0.046997	0.018107	-0.093689	0.044454	0.047506	0.013631	-0.0074259	0.06368	0.17029	-0.014038	-0.040995	0.030212	0.091858	0.083415	0.064392	0.079346
-0.13443	-0.16495	-0.0013224	-0.019226	-0.043233	0.019633	-0.089417	0.040995	0.049032	0.019124	-0.0090535	0.059916	0.17568	-0.01241	-0.039876	0.028687	0.093384	0.080872	0.065918	0.077718
-0.13756	-0.17075	-0.005188	-0.019124	-0.043132	0.020142	-0.088603	0.043844	0.051473	0.019836	-0.013224	0.061849	0.17405	-0.0080363	-0.04364	0.026855	0.093689	0.084737	0.064799	0.080566
-0.13733	-0.1725	-0.0056966	-0.020345	-0.04425	0.02238	-0.08728	0.039469	0.050252	0.017598	-0.010986	0.063985	0.16734	-0.01119	-0.040487	0.023193	0.094401	0.086365	0.061646	0.082296
-0.13336	-0.16716	-0.0061035	-0.019633	-0.044759	0.021159	-0.086772	0.038452	0.049845	0.017598	-0.0094604	0.060425	0.16856	-0.012614	-0.035095	0.025635	0.093892	0.087179	0.060933	0.079549
-0.12978	-0.16708	-0.0075277	-0.019124	-0.046488	0.020345	-0.090535	0.0413	0.051066	0.018921	-0.0064087	0.061239	0.17344	-0.0095622	-0.034078	0.027771	0.098674	0.093079	0.065918	0.078532
-0.12726	-0.16869	-0.0099691	-0.02238	-0.046285	0.021667	-0.090942	0.044047	0.051676	0.020243	-0.0072225	0.065002	0.17273	-0.0091553	-0.034587	0.030924	0.097961	0.087484	0.064596	0.075277
-0.12909	-0.16617	-0.0073242	-0.022278	-0.043437	0.022176	-0.091349	0.041402	0.049642	0.019328	-0.01241	0.063273	0.17171	-0.010071	-0.033468	0.030009	0.091044	0.086466	0.067749	0.075582
-0.13016	-0.1622	-0.0069173	-0.022074	-0.04303	0.020345	-0.088399	0.044556	0.049032	0.016174	-0.0069173	0.058492	0.17497	-0.010579	-0.035909	0.026347	0.087382	0.089417	0.063375	0.080261
-0.1268	-0.16029	-0.0088501	-0.02238	-0.040995	0.02299	-0.089823	0.043844	0.046183	0.019226	-0.0055949	0.059408	0.17812	-0.012004	-0.031738	0.028687	0.088298	0.09552	0.06307	0.083313
-0.12215	-0.15785	-0.012004	-0.022888	-0.042419	0.023499	-0.092367	0.042826	0.049642	0.016276	-0.0080363	0.059713	0.17944	-0.0069173	-0.039673	0.027669	0.090739	0.10295	0.066528	0.083313
-0.12451	-0.15762	-0.013224	-0.021159	-0.044047	0.020955	-0.095927	0.046692	0.050049	0.018717	-0.008138	0.058695	0.17853	-0.0043742	-0.042826	0.030721	0.090129	0.10213	0.065511	0.084839
-0.12451	-0.15678	-0.013123	-0.020142	-0.042318	0.022074	-0.094299	0.046285	0.050049	0.015767	-0.0094604	0.051575	0.17537	-0.0073242	-0.038961	0.031026	0.091146	0.097148	0.062561	0.084839
-0.12474	-0.15945	-0.012817	-0.015869	-0.042928	0.021667	-0.09196	0.043233	0.046692	0.016276	-0.0095622	0.052694	0.17344	-0.0093587	-0.039469	0.027262	0.093079	0.093486	0.06429	0.086263
-0.12535	-0.15648	-0.016073	-0.018107	-0.045369	0.019328	-0.091654	0.043132	0.043844	0.018209	-0.011088	0.054932	0.17426	-0.0089518	-0.040995	0.026652	0.092977	0.091756	0.065715	0.08606
-0.1223	-0.15579	-0.014445	-0.023193	-0.047099	0.021769	-0.09613	0.039673	0.042013	0.017192	-0.0098674	0.054321	0.17639	-0.009257	-0.0413	0.030314	0.093791	0.10091	0.066732	0.084127
-0.12573	-0.15472	-0.012614	-0.024007	-0.046183	0.018717	-0.095317	0.038656	0.039571	0.016785	-0.0076294	0.056661	0.17507	-0.0088501	-0.038452	0.028687	0.087687	0.10447	0.066732	0.081991
-0.13054	-0.14946	-0.016683	-0.023193	-0.045878	0.018412	-0.093079	0.038656	0.044149	0.02004	-0.008138	0.055339	0.17334	-0.010173	-0.035197	0.030416	0.086161	0.10081	0.064392	0.082499
-0.12825	-0.14961	-0.016683	-0.021261	-0.04069	0.017497	-0.092163	0.035095	0.043742	0.018412	-0.010783	0.051473	0.17405	-0.0052897	-0.03418	0.033468	0.086263	0.10254	0.067952	0.086365
-0.13123	-0.14526	-0.019023	-0.018921	-0.038452	0.01943	-0.086568	0.037435	0.044149	0.016886	-0.012512	0.050557	0.17293	-0.0060018	-0.031331	0.034688	0.090841	0.10488	0.067139	0.086568
-0.12909	-0.1416	-0.015869	-0.017802	-0.03835	0.021871	-0.088603	0.04659	0.045064	0.021973	-0.011902	0.052999	0.17059	-0.0060018	-0.035706	0.035909	0.092672	0.10427	0.060832	0.077922
-0.12733	-0.13435	-0.014445	-0.018921	-0.038757	0.018819	-0.093892	0.048828	0.046895	0.024516	-0.010579	0.055949	0.16886	-0.006307	-0.036214	0.030212	0.093486	0.10437	0.060628	0.075277
-0.12909	-0.13229	-0.016886	-0.01709	-0.043742	0.015462	-0.092773	0.045369	0.046895	0.021159	-0.0099691	0.056661	0.17293	-0.0067139	-0.033366	0.025533	0.093079	0.10305	0.067749	0.078939
-0.13237	-0.13161	-0.017802	-0.020447	-0.039775	0.018921	-0.090942	0.043538	0.050456	0.016073	-0.013326	0.057373	0.17385	-0.0079346	-0.037333	0.029297	0.093791	0.10763	0.066833	0.083923
-0.13138	-0.13184	-0.016378	-0.022481	-0.038045	0.022481	-0.091146	0.042826	0.047811	0.016073	-0.014445	0.057678	0.17731	-0.0082397	-0.038452	0.029093	0.089417	0.10742	0.061951	0.08311
-0.13451	-0.13496	-0.015361	-0.019124	-0.040181	0.025126	-0.090942	0.03713	0.046997	0.013428	-0.012004	0.05778	0.17863	-0.0071208	-0.032959	0.027974	0.090841	0.1059	0.064189	0.075684
-0.13321	-0.13283	-0.010885	-0.018921	-0.039164	0.021159	-0.091756	0.039266	0.042419	0.01475	-0.010071	0.058187	0.17344	-0.0087484	-0.0295	0.025228	0.09318	0.10284	0.06307	0.074056
-0.13557	-0.13153	-0.014343	-0.017497	-0.035299	0.019836	-0.09491	0.035604	0.042013	0.016378	-0.0076294	0.059408	0.17303	-0.012105	-0.031535	0.019328	0.09318	0.10173	0.066732	0.075073
-0.13557	-0.12566	-0.01709	-0.016378	-0.035502	0.021566	-0.092672	0.034993	0.045878	0.015971	-0.0090535	0.061544	0.17365	-0.011393	-0.032043	0.018616	0.093079	0.10101	0.065918	0.077616
-0.1355	-0.11986	-0.01709	-0.015869	-0.032857	0.018921	-0.089111	0.036621	0.048828	0.012004	-0.0067139	0.062154	0.17395	-0.0062052	-0.029195	0.027771	0.090129	0.10345	0.064901	0.079854
-0.13596	-0.11864	-0.012716	-0.018311	-0.041504	0.019938	-0.088603	0.037842	0.049845	0.012512	-0.0027466	0.063985	0.17263	-0.0046794	-0.026652	0.024821	0.091553	0.1003	0.060628	0.078532
-0.1371	-0.11787	-0.010173	-0.016785	-0.038554	0.019938	-0.089315	0.039876	0.046285	0.0095622	-0.0042725	0.061137	0.17293	-0.005188	-0.032247	0.019226	0.089823	0.095418	0.066121	0.080261
-0.13763	-0.11902	-0.010783	-0.021057	-0.042114	0.021566	-0.088806	0.041402	0.048523	0.0098674	-0.0076294	0.059814	0.17995	-0.0049845	-0.03123	0.019531	0.090332	0.099996	0.068868	0.082296
-0.13496	-0.11932	-0.011597	-0.021973	-0.045776	0.017293	-0.093079	0.043844	0.051778	0.010885	-0.0035604	0.062358	0.18321	-0.005188	-0.030823	0.018616	0.091248	0.096436	0.064087	0.081787
-0.13245	-0.11597	-0.013936	-0.018107	-0.042318	0.018819	-0.089518	0.039266	0.049235	0.010376	-0.0073242	0.064596	0.18056	-0.0054932	-0.034993	0.01943	0.091654	0.1004	0.067851	0.084635
-0.13321	-0.11276	-0.016174	-0.017395	-0.046488	0.019735	-0.088399	0.036112	0.052694	0.011292	-0.0086466	0.063985	0.17405	-0.0060018	-0.039063	0.019226	0.095723	0.10417	0.067952	0.085042
-0.1355	-0.10559	-0.016174	-0.018209	-0.049133	0.020447	-0.088704	0.038045	0.056254	0.012817	-0.0047811	0.060323	0.17487	-0.0084432	-0.035909	0.022786	0.093791	0.1003	0.067952	0.079244
-0.13611	-0.10269	-0.016581	-0.018209	-0.048014	0.02299	-0.09023	0.036621	0.050354	0.012105	-0.00010173	0.060221	0.17283	-0.0071208	-0.034993	0.021261	0.092977	0.097555	0.069173	0.078634
-0.1355	-0.098038	-0.017192	-0.022786	-0.047506	0.023905	-0.09196	0.038249	0.046183	0.0083415	0.0047811	0.059509	0.17456	-0.0079346	-0.036011	0.017904	0.093587	0.097555	0.071513	0.082703
-0.13184	-0.095444	-0.016479	-0.021159	-0.046692	0.022481	-0.095418	0.038656	0.048421	0.0067139	-0.0024414	0.06134	0.1767	-0.011393	-0.03713	0.023702	0.092163	0.10091	0.067647	0.08077
-0.13344	-0.095673	-0.017598	-0.017395	-0.047099	0.018311	-0.092468	0.038961	0.047099	0.011902	-0.0097656	0.063985	0.17568	-0.012716	-0.03713	0.023702	0.091248	0.10488	0.070903	0.081889
-0.13374	-0.088959	-0.013428	-0.020955	-0.047811	0.015869	-0.092367	0.039469	0.044556	0.011292	-0.0078328	0.060832	0.17782	-0.0093587	-0.036011	0.021159	0.095825	0.10478	0.066935	0.081889
-0.13916	-0.082703	-0.014648	-0.024516	-0.041504	0.018311	-0.090942	0.037333	0.042013	0.010173	-0.0076294	0.056254	0.17965	-0.0056966	-0.038452	0.019328	0.097249	0.10752	0.066732	0.085144
-0.14442	-0.083618	-0.016886	-0.018209	-0.042114	0.017904	-0.09023	0.040385	0.039978	0.010274	-0.0062052	0.059713	0.18097	-0.0076294	-0.039368	0.024109	0.093689	0.11068	0.067139	0.079244
-0.14008	-0.081253	-0.016785	-0.019226	-0.048014	0.019836	-0.092367	0.044556	0.044352	0.0074259	-0.0057983	0.058492	0.17995	-0.0033569	-0.033468	0.028687	0.098674	0.10915	0.067546	0.075887
-0.13824	-0.07309	-0.015971	-0.016073	-0.043945	0.019633	-0.094706	0.043742	0.04659	0.0064087	-0.0087484	0.058594	0.18117	-0.0012207	-0.035095	0.031738	0.10406	0.10844	0.068665	0.079549
-0.13618	-0.069351	-0.017598	-0.012716	-0.044047	0.018717	-0.095418	0.040181	0.045878	0.0096639	-0.0069173	0.05778	0.18127	-0.0023397	-0.034485	0.029806	0.098674	0.10325	0.067139	0.076803
-0.13344	-0.064011	-0.019735	-0.014038	-0.043132	0.019531	-0.095825	0.039876	0.046692	0.010885	-0.0077311	0.057983	0.17873	-0.0021362	-0.03418	0.030111	0.096741	0.097555	0.063782	0.078328
-0.12993	-0.060959	-0.021871	-0.015971	-0.043437	0.016886	-0.092875	0.043132	0.045776	0.014954	-0.010579	0.056661	0.1768	-0.0031535	-0.02828	0.028992	0.097758	0.097046	0.065002	0.078939
-0.13069	-0.057907	-0.018717	-0.0177	-0.045573	0.016479	-0.092265	0.050557	0.048319	0.020549	-0.0075277	0.055542	0.17497	-0.001119	-0.030518	0.028788	0.097046	0.095825	0.060221	0.079854
-0.13351	-0.052795	-0.020447	-0.020752	-0.048116	0.016785	-0.093282	0.051778	0.047201	0.019328	-0.0050863	0.054728	0.17202	-0.0047811	-0.033468	0.031026	0.099691	0.093587	0.060628	0.083211
-0.13359	-0.049667	-0.023905	-0.020752	-0.04659	0.021362	-0.095622	0.051575	0.042623	0.016276	-0.0069173	0.057068	0.18117	-0.0085449	-0.030823	0.034383	0.099894	0.087585	0.064799	0.079753
-0.13306	-0.047302	-0.023702	-0.015259	-0.044149	0.023499	-0.091858	0.047506	0.043335	0.012207	-0.0086466	0.053101	0.17975	-0.0065104	-0.030721	0.036011	0.098674	0.090637	0.06429	0.076192
-0.13206	-0.045395	-0.022074	-0.011393	-0.040894	0.019938	-0.086466	0.045166	0.045064	0.013326	-0.0071208	0.053609	0.17883	-0.010783	-0.028076	0.035807	0.094198	0.094503	0.059102	0.07253
-0.13145	-0.037994	-0.021362	-0.010885	-0.040588	0.017497	-0.091654	0.041402	0.045471	0.019226	-0.0095622	0.054016	0.1827	-0.0073242	-0.027262	0.037537	0.098877	0.096639	0.055135	0.076701
-0.1339	-0.03624	-0.020752	-0.013733	-0.042521	0.015055	-0.099996	0.044047	0.048014	0.011393	-0.010885	0.054016	0.17893	-0.0053914	-0.031128	0.038859	0.095215	0.09023	0.057576	0.078328
-0.13412	-0.033188	-0.019836	-0.016581	-0.044047	0.017293	-0.097758	0.048014	0.046997	0.0090535	-0.013021	0.054932	0.17863	-0.0061035	-0.029602	0.039368	0.095723	0.088399	0.056661	0.075073
-0.13573	-0.027008	-0.019531	-0.018819	-0.041199	0.017395	-0.095825	0.046895	0.046997	0.0087484	-0.013021	0.052592	0.17446	-0.0086466	-0.033061	0.039266	0.097148	0.084127	0.058492	0.081482
-0.13359	-0.020752	-0.018819	-0.020549	-0.04069	0.016378	-0.094706	0.04659	0.043945	0.011292	-0.013835	0.055033	0.17171	-0.0066121	-0.03184	0.03418	0.10142	0.08372	0.059611	0.082601
-0.13115	-0.019531	-0.017802	-0.018921	-0.044149	0.016479	-0.09318	0.049845	0.047302	0.013529	-0.011292	0.053813	0.16947	-0.008138	-0.028687	0.032349	0.1005	0.086161	0.060221	0.085042
-0.12932	-0.013046	-0.021769	-0.020345	-0.042318	0.020447	-0.087585	0.053609	0.046285	0.012512	-0.0096639	0.050964	0.17324	-0.0079346	-0.030416	0.033468	0.096944	0.087687	0.058695	0.083923
-0.12955	-0.011063	-0.019531	-0.021159	-0.042826	0.018209	-0.087382	0.048523	0.044556	0.012716	-0.012614	0.055237	0.17161	-0.0075277	-0.03123	0.029297	0.09318	0.088501	0.058594	0.079549
-0.12833	-0.010071	-0.016479	-0.021057	-0.042013	0.015361	-0.089315	0.048625	0.044047	0.011597	-0.011088	0.052795	0.17171	-0.0035604	-0.032349	0.03245	0.092773	0.09023	0.058899	0.084229
-0.12825	-0.006485	-0.015361	-0.016378	-0.043945	0.013936	-0.088399	0.04954	0.040792	0.013021	-0.0097656	0.051676	0.17232	-0.0030518	-0.031942	0.032043	0.093486	0.089722	0.057271	0.08433
-0.12909	-0.0014496	-0.017497	-0.018819	-0.045268	0.018717	-0.086772	0.045166	0.038452	0.014648	-0.010783	0.049235	0.1709	-0.0038656	-0.030823	0.031433	0.086161	0.090129	0.057271	0.08372
-0.12955	-0.0023651	-0.018514	-0.020142	-0.044556	0.021464	-0.091248	0.044759	0.042928	0.011597	-0.0085449	0.05544	0.16917	-0.0030518	-0.030314	0.03418	0.085347	0.093689	0.053406	0.080973
-0.12901	0.0013733	-0.016479	-0.02065	-0.042623	0.019023	-0.088298	0.048319	0.046285	0.010478	-0.013733	0.057882	0.17527	-0.0052897	-0.032654	0.039164	0.088908	0.093486	0.054016	0.079549
-0.12825	0.0022125	-0.016378	-0.018717	-0.044556	0.016886	-0.087891	0.050964	0.04954	0.012817	-0.010071	0.058797	0.17832	-0.010783	-0.028076	0.035909	0.094401	0.093587	0.059001	0.082092
-0.12886	0.0083923	-0.014038	-0.016174	-0.044047	0.020752	-0.08728	0.049947	0.046692	0.010986	-0.007019	0.056661	0.18016	-0.010274	-0.025838	0.036926	0.09491	0.091654	0.057475	0.084432
-0.12459	0.011444	-0.0095622	-0.015869	-0.041911	0.020243	-0.090027	0.043945	0.043437	0.0097656	-0.01119	0.058187	0.17995	-0.0088501	-0.026855	0.034892	0.09023	0.092468	0.064189	0.082092
-0.12573	0.012894	-0.010783	-0.020752	-0.045166	0.019226	-0.091858	0.04598	0.044149	0.0099691	-0.0097656	0.062052	0.18036	-0.0094604	-0.031535	0.033875	0.08728	0.097656	0.063477	0.08077
-0.12871	0.014725	-0.015259	-0.020752	-0.044963	0.018921	-0.087891	0.047506	0.048014	0.013021	-0.0118	0.058695	0.17975	-0.0094604	-0.030924	0.03184	0.086263	0.10061	0.061544	0.083415
-0.12764	0.010529	-0.015564	-0.020243	-0.045471	0.023804	-0.088298	0.049133	0.044556	0.013835	-0.014242	0.055644	0.17365	-0.0080363	-0.028788	0.028381	0.090535	0.099691	0.061951	0.08372
-0.12505	0.0093079	-0.013123	-0.021667	-0.046387	0.021871	-0.092061	0.047302	0.046285	0.012614	-0.011495	0.058289	0.17344	-0.0087484	-0.031128	0.028585	0.093282	0.099691	0.062866	0.088704
-0.12344	0.015945	-0.014852	-0.019633	-0.046082	0.02238	-0.090535	0.046183	0.047811	0.0072225	-0.013021	0.057068	0.17436	-0.0054932	-0.030212	0.028992	0.09613	0.10234	0.064189	0.089213
-0.12596	0.017242	-0.014648	-0.019633	-0.042928	0.023397	-0.086568	0.046387	0.047201	0.01241	-0.012817	0.058289	0.17263	-0.0061035	-0.030924	0.027161	0.095317	0.10081	0.062154	0.08606
-0.12718	0.017548	-0.011902	-0.022074	-0.046895	0.022074	-0.082296	0.048319	0.050456	0.015157	-0.013224	0.056254	0.17039	-0.0072225	-0.030823	0.020955	0.093282	0.095113	0.064392	0.083415
-0.12596	0.016251	-0.014242	-0.020549	-0.045776	0.01943	-0.086873	0.050456	0.051168	0.011393	-0.0093587	0.052287	0.17273	-0.008138	-0.031637	0.021159	0.091248	0.093689	0.064392	0.083415
-0.12581	0.016785	-0.014954	-0.020345	-0.042928	0.019023	-0.089518	0.05422	0.046387	0.013529	-0.0083415	0.055237	0.17293	-0.00295	-0.029399	0.026143	0.089925	0.098267	0.059713	0.081991
-0.1281	0.016479	-0.012004	-0.023905	-0.040588	0.016988	-0.090332	0.053406	0.046183	0.016886	-0.008138	0.055949	0.16968	-0.0069173	-0.031637	0.029195	0.091248	0.099284	0.058594	0.079753
-0.12978	0.018768	-0.011088	-0.020854	-0.042928	0.018717	-0.093994	0.05127	0.044963	0.014954	-0.0095622	0.053406	0.16958	-0.0048828	-0.032654	0.03245	0.091756	0.097148	0.056763	0.082906
-0.12909	0.020523	-0.0095622	-0.016988	-0.042725	0.018616	-0.089417	0.052185	0.042826	0.013326	-0.0096639	0.056254	0.1711	-0.0044759	-0.034587	0.032349	0.08901	0.095622	0.055847	0.081991
-0.12634	0.024719	-0.012207	-0.019633	-0.04069	0.019124	-0.085653	0.051066	0.038045	0.015869	-0.008138	0.055847	0.17598	-0.0043742	-0.030111	0.032145	0.090637	0.095825	0.055745	0.081889
-0.12299	0.025864	-0.01475	-0.020345	-0.044861	0.019836	-0.088094	0.050354	0.041911	0.016378	-0.006307	0.054728	0.17487	-0.0038656	-0.028178	0.03123	0.096029	0.1005	0.056051	0.08016
-0.1313	0.025787	-0.010885	-0.018107	-0.043742	0.02065	-0.092163	0.049235	0.043945	0.017395	-0.0045776	0.055135	0.17507	-0.0013224	-0.031026	0.027059	0.098674	0.096944	0.053813	0.078125
-0.13016	0.029831	-0.0080363	-0.020243	-0.046488	0.018616	-0.09318	0.051371	0.044149	0.014954	-0.0044759	0.05483	0.17497	0.00020345	-0.033773	0.024618	0.097148	0.099182	0.05249	0.076396
-0.12436	0.031586	-0.0084432	-0.019938	-0.048421	0.017598	-0.09196	0.050151	0.047506	0.017293	-0.0033569	0.05778	0.17629	-0.00010173	-0.030823	0.026855	0.097656	0.10518	0.052389	0.073751
-0.12474	0.03067	-0.0075277	-0.020243	-0.049133	0.018514	-0.088501	0.05544	0.048319	0.016378	-0.0061035	0.056458	0.17568	-0.0024414	-0.030721	0.032552	0.092061	0.1119	0.052083	0.074972
-0.12779	0.026932	-0.0050863	-0.023397	-0.047201	0.015462	-0.092367	0.059204	0.043437	0.018107	-0.010986	0.055033	0.17548	0.00061035	-0.039063	0.031433	0.093384	0.10569	0.055237	0.070496
-0.12207	0.027924	-0.0045776	-0.02238	-0.04954	0.015971	-0.095927	0.055745	0.04008	0.017293	-0.009257	0.056864	0.17334	0.0031535	-0.039571	0.028483	0.096029	0.10569	0.055135	0.071513
-0.12268	0.023193	-0.0030518	-0.018412	-0.046488	0.0177	-0.091858	0.058289	0.04069	0.013428	-0.0088501	0.060018	0.17303	0.0030518	-0.034281	0.02828	0.09023	0.10508	0.049032	0.073751
-0.12314	0.020142	-0.0033569	-0.019836	-0.040385	0.021973	-0.092773	0.059306	0.045878	0.01241	-0.009257	0.060425	0.1766	0.0035604	-0.032756	0.026449	0.087789	0.10315	0.053406	0.07314
-0.12482	0.022507	-0.0036621	-0.01414	-0.045471	0.0236	-0.095723	0.057271	0.043132	0.014648	-0.0082397	0.056254	0.1767	0.0015259	-0.033162	0.02299	0.091451	0.10122	0.056661	0.072123
-0.1268	0.02327	-0.0031535	-0.01475	-0.047404	0.021464	-0.094401	0.060527	0.042521	0.012817	-0.0084432	0.056152	0.17517	0.0015259	-0.029399	0.022481	0.094198	0.10213	0.050659	0.070597
-0.12421	0.028992	0.0013224	-0.01943	-0.046488	0.015767	-0.091858	0.062459	0.036214	0.013123	-0.0076294	0.055745	0.1768	0.0014242	-0.033061	0.021362	0.091756	0.10396	0.053609	0.077311
-0.12108	0.030136	0.0047811	-0.019531	-0.048319	0.016683	-0.091248	0.061646	0.037435	0.012004	-0.0095622	0.055033	0.1768	0.0032552	-0.032349	0.019938	0.091858	0.10457	0.052694	0.074056
-0.12367	0.032349	0.0039673	-0.021973	-0.044963	0.021464	-0.091654	0.060425	0.043945	0.014547	-0.0089518	0.055847	0.17751	0.0010173	-0.033773	0.01943	0.092875	0.10763	0.054728	0.074768
-0.12749	0.0354	0.0027466	-0.015361	-0.047302	0.024109	-0.089518	0.065511	0.039775	0.018005	-0.0090535	0.052795	0.17568	0.0026449	-0.030314	0.02238	0.090027	0.10783	0.054626	0.075684
-0.1281	0.030365	0.0055949	-0.017497	-0.044149	0.021057	-0.089315	0.067851	0.036316	0.013835	-0.0089518	0.053202	0.17436	0.001119	-0.027771	0.020345	0.089111	0.10305	0.056254	0.077209
-0.12672	0.030212	0.004069	-0.018819	-0.044861	0.019023	-0.087484	0.065511	0.038554	0.012105	-0.0077311	0.053304	0.17558	0.0013224	-0.034383	0.014852	0.095317	0.10508	0.056763	0.074972
-0.12672	0.031052	0.0004069	-0.015259	-0.049133	0.013733	-0.085653	0.065511	0.040385	0.013936	-0.0050863	0.052795	0.1769	0.0014242	-0.029399	0.017904	0.09613	0.10732	0.060933	0.073547
-0.1255	0.028229	0.0017293	-0.017802	-0.051066	0.017293	-0.087484	0.070292	0.040385	0.012614	-0.0095622	0.055135	0.1766	0.0030518	-0.027568	0.019836	0.09491	0.10854	0.05839	0.079753
-0.12711	0.026321	0.0067139	-0.025635	-0.051473	0.016073	-0.09196	0.072428	0.036112	0.017598	-0.014242	0.056051	0.1768	0.0035604	-0.030518	0.022074	0.099894	0.10539	0.05249	0.077413
-0.1252	0.031281	0.0059001	-0.025228	-0.049235	0.016683	-0.093384	0.074158	0.037944	0.016174	-0.011088	0.054016	0.1766	0.0016276	-0.031331	0.024414	0.10284	0.10427	0.051371	0.071615
-0.12291	0.033722	0.0079346	-0.022176	-0.049337	0.016683	-0.088806	0.073547	0.044047	0.016073	-0.0078328	0.054118	0.18168	0.0036621	-0.02889	0.019328	0.10101	0.10691	0.052389	0.073954
-0.12062	0.032349	0.0059001	-0.021566	-0.051066	0.01709	-0.086365	0.077515	0.042114	0.016174	-0.012614	0.057983	0.18168	0.008138	-0.030212	0.020854	0.096436	0.10895	0.054525	0.080465
-0.12047	0.030975	0.0052897	-0.021057	-0.050557	0.017802	-0.084635	0.079854	0.040181	0.015666	-0.014038	0.056661	0.18066	0.0021362	-0.032857	0.024821	0.10061	0.10824	0.053304	0.084534
-0.12238	0.030136	0.0059001	-0.021769	-0.052287	0.021769	-0.088298	0.075175	0.035807	0.016785	-0.010579	0.056458	0.17955	0	-0.029399	0.022278	0.10061	0.10396	0.054932	0.081584
-0.12161	0.031204	0.011495	-0.019938	-0.05188	0.022888	-0.090942	0.08016	0.038249	0.012614	-0.0089518	0.052795	0.18107	-0.0013224	-0.032756	0.023804	0.099284	0.10457	0.053101	0.081787
-0.12131	0.033264	0.0118	-0.021362	-0.050761	0.020752	-0.089417	0.082092	0.03774	0.013733	-0.0089518	0.056559	0.18087	0.00071208	-0.033162	0.020549	0.10152	0.10559	0.052389	0.080465
-0.12283	0.034637	0.012004	-0.021159	-0.048625	0.021871	-0.090535	0.083516	0.036825	0.018209	-0.0074259	0.059916	0.17802	0.0025431	-0.030619	0.018514	0.10173	0.10223	0.055745	0.078939
-0.12184	0.034866	0.012207	-0.018311	-0.050863	0.022074	-0.091349	0.08667	0.038554	0.020142	-0.0118	0.060323	0.1769	0.0028483	-0.027364	0.023905	0.10295	0.10539	0.052795	0.074158
-0.12512	0.035248	0.014547	-0.0177	-0.055847	0.022481	-0.092977	0.092672	0.039368	0.02004	-0.0098674	0.056559	0.177	0.0042725	-0.025635	0.019124	0.10478	0.10691	0.052999	0.071615
-0.12169	0.037689	0.013123	-0.018005	-0.053202	0.01943	-0.088196	0.09847	0.041402	0.024414	-0.010376	0.052083	0.17375	0.0027466	-0.026042	0.014242	0.106	0.10864	0.056152	0.075684
-0.12215	0.034103	0.0050863	-0.017192	-0.051168	0.02004	-0.091349	0.10437	0.04069	0.024821	-0.012309	0.058187	0.17263	0.0042725	-0.025431	0.018005	0.10295	0.10396	0.053813	0.076497
-0.11986	0.034943	0.0045776	-0.022888	-0.052694	0.022888	-0.08962	0.10986	0.039266	0.022685	-0.012919	0.058085	0.171	0.0057983	-0.024109	0.0236	0.10457	0.10061	0.053711	0.078735
-0.12207	0.035629	0.0066121	-0.025635	-0.04954	0.021057	-0.08667	0.11271	0.040894	0.026143	-0.012512	0.059204	0.17242	0.0066121	-0.027669	0.026042	0.1122	0.10284	0.058695	0.080261
-0.1239	0.035019	0.0071208	-0.024211	-0.050557	0.019735	-0.087687	0.11434	0.041606	0.02238	-0.014445	0.059204	0.17405	0.0042725	-0.030721	0.027568	0.11373	0.10193	0.056458	0.08077
-0.12444	0.034943	0.0034587	-0.022074	-0.046692	0.024821	-0.088704	0.12075	0.038961	0.022074	-0.012004	0.060933	0.17446	0.00050863	-0.029806	0.02299	0.10773	0.097758	0.052287	0.081787
-0.12634	0.037155	-0.00020345	-0.020854	-0.048421	0.024719	-0.088196	0.12461	0.038045	0.021769	-0.013123	0.055644	0.17354	0.0024414	-0.030212	0.021769	0.10691	0.096537	0.051371	0.080872
-0.12802	0.035629	0.0018311	-0.022074	-0.047404	0.019226	-0.087585	0.12441	0.038554	0.014343	-0.016174	0.053507	0.17537	0.0015259	-0.031128	0.023092	0.11169	0.095418	0.053813	0.074972
-0.12794	0.039139	0.0028483	-0.021973	-0.045776	0.02238	-0.089417	0.12767	0.040487	0.015767	-0.012105	0.05839	0.17568	-0.0004069	-0.033061	0.023905	0.11027	0.094198	0.051168	0.075684
-0.12802	0.043869	-0.001119	-0.017497	-0.046997	0.021667	-0.08962	0.13367	0.037944	0.015971	-0.014242	0.059814	0.17181	0	-0.036418	0.024007	0.11088	0.094706	0.051982	0.077922
-0.13031	0.040894	-0.004069	-0.018209	-0.043335	0.022176	-0.086263	0.13407	0.038961	0.017395	-0.015666	0.057475	0.17466	-0.0016276	-0.036316	0.023702	0.11271	0.09318	0.053406	0.07782
-0.13023	0.038071	-0.0075277	-0.021159	-0.04364	0.024414	-0.082194	0.13896	0.04008	0.019023	-0.013733	0.054016	0.17517	0.00061035	-0.02889	0.025533	0.11749	0.084229	0.055339	0.082906
-0.12886	0.041122	-0.010376	-0.025024	-0.046285	0.022176	-0.084737	0.14333	0.037537	0.015869	-0.012716	0.056661	0.17537	0.00061035	-0.033468	0.029297	0.11932	0.082194	0.053507	0.083822
-0.12398	0.040665	-0.0094604	-0.022583	-0.041707	0.018616	-0.090535	0.14964	0.035807	0.015564	-0.0118	0.062663	0.17344	0.0054932	-0.033264	0.026449	0.12889	0.089925	0.055237	0.084025
-0.13008	0.043488	-0.010783	-0.024312	-0.041911	0.020854	-0.089518	0.15605	0.037944	0.015869	-0.011902	0.063171	0.16897	0.004069	-0.035807	0.023193	0.13468	0.093994	0.054626	0.079244
-0.12962	0.044861	-0.012207	-0.019836	-0.046997	0.020955	-0.085551	0.16103	0.039571	0.019124	-0.0074259	0.062561	0.16785	0.001119	-0.030823	0.027466	0.13143	0.097961	0.048116	0.078532
-0.12741	0.045471	-0.014648	-0.016276	-0.044454	0.019226	-0.089925	0.1652	0.039368	0.020142	-0.0073242	0.063273	0.17019	-0.00071208	-0.029602	0.030009	0.13377	0.092977	0.051066	0.081278
-0.12459	0.046234	-0.015157	-0.021362	-0.047811	0.022278	-0.094096	0.16479	0.040995	0.018311	-0.0072225	0.06012	0.16866	-0.002238	-0.03123	0.027364	0.13529	0.089111	0.057678	0.081584
-0.1252	0.042648	-0.014038	-0.02065	-0.053609	0.020549	-0.089213	0.16815	0.043538	0.014547	-0.0074259	0.061747	0.16825	-0.0013224	-0.032959	0.024007	0.13987	0.093689	0.058899	0.082601
-0.12939	0.037994	-0.013123	-0.019124	-0.051168	0.018921	-0.089518	0.17548	0.043233	0.01414	-0.0095622	0.062052	0.17263	0.0021362	-0.032145	0.021159	0.14211	0.094299	0.05249	0.082296
-0.12726	0.042877	-0.013021	-0.022278	-0.050659	0.02004	-0.086568	0.17955	0.047099	0.018616	-0.0074259	0.060018	0.17049	0.0030518	-0.025533	0.020447	0.14313	0.092672	0.046794	0.080668
-0.12672	0.042114	-0.016073	-0.021973	-0.051778	0.024516	-0.085144	0.1829	0.048625	0.017293	-0.0068156	0.054525	0.17253	-0.00020345	-0.025635	0.020549	0.14801	0.090332	0.048421	0.080465
-0.12589	0.040894	-0.021362	-0.02533	-0.052287	0.024414	-0.087382	0.18168	0.047201	0.016479	-0.0074259	0.053914	0.17242	-0.0016276	-0.028687	0.023702	0.14598	0.09318	0.05188	0.082906
-0.12733	0.041809	-0.021871	-0.024211	-0.048319	0.026042	-0.084941	0.18433	0.046285	0.018819	-0.0048828	0.053609	0.1766	-0.0008138	-0.026957	0.026042	0.14577	0.086873	0.050863	0.087179
-0.13237	0.038834	-0.025431	-0.020549	-0.049438	0.023905	-0.082703	0.19185	0.042623	0.020243	-0.00295	0.059001	0.17324	0.00020345	-0.024312	0.023397	0.14709	0.087484	0.053813	0.085653
-0.13176	0.038986	-0.028381	-0.022786	-0.049642	0.020549	-0.086975	0.19318	0.040995	0.019023	-0.0084432	0.062256	0.17588	0.00030518	-0.026347	0.024923	0.14689	0.093689	0.04659	0.083415
-0.12993	0.040131	-0.023905	-0.023905	-0.051066	0.023804	-0.091146	0.19124	0.040487	0.021261	-0.011292	0.059916	0.18168	0.0013224	-0.024109	0.030416	0.14882	0.092875	0.044963	0.079651
-0.12756	0.04303	-0.024109	-0.023499	-0.049744	0.021362	-0.090434	0.19277	0.042725	0.023295	-0.010783	0.061035	0.17822	0.0026449	-0.022786	0.033773	0.15045	0.089315	0.04893	0.076599
-0.12726	0.043564	-0.0295	-0.021464	-0.046082	0.020243	-0.084737	0.1946	0.045776	0.022685	-0.0085449	0.063273	0.1766	0.0046794	-0.022481	0.028788	0.15157	0.093282	0.052795	0.074666
-0.12932	0.042877	-0.0295	-0.0236	-0.049032	0.020345	-0.08016	0.1943	0.047506	0.025533	-0.0068156	0.064087	0.17843	0.0053914	-0.020345	0.023499	0.15218	0.1005	0.053507	0.080261
-0.12756	0.043945	-0.033875	-0.018921	-0.051168	0.018717	-0.079346	0.20131	0.041911	0.021159	-0.0088501	0.05778	0.17578	-0.00071208	-0.026042	0.022583	0.15076	0.098775	0.056661	0.081584
-0.12932	0.048523	-0.035706	-0.013123	-0.050456	0.018616	-0.083822	0.20142	0.042928	0.018717	-0.01414	0.061747	0.1769	0.0024414	-0.029195	0.026957	0.15391	0.099487	0.055847	0.088094
-0.13611	0.048447	-0.033773	-0.018209	-0.053406	0.020955	-0.084127	0.19938	0.042521	0.015564	-0.0118	0.060832	0.17466	0.0043742	-0.024821	0.027974	0.15004	0.10518	0.053304	0.08728
-0.13496	0.043945	-0.032043	-0.024109	-0.048218	0.017497	-0.083516	0.2002	0.041504	0.014445	-0.0088501	0.05717	0.17985	0.0004069	-0.023702	0.027669	0.15249	0.10254	0.053711	0.08138
-0.12947	0.045547	-0.036011	-0.02299	-0.044047	0.017293	-0.085856	0.20447	0.0413	0.020345	-0.0088501	0.05839	0.17751	0	-0.025635	0.025024	0.15208	0.099182	0.053304	0.082499
-0.1326	0.049515	-0.035095	-0.022888	-0.047913	0.020243	-0.089518	0.20752	0.041097	0.022074	-0.010274	0.062154	0.17365	0.00071208	-0.026652	0.028076	0.15299	0.10081	0.055847	0.077311
-0.131	0.049438	-0.033773	-0.022583	-0.052999	0.022176	-0.088399	0.21169	0.043335	0.01709	-0.0075277	0.061035	0.17273	-0.0012207	-0.026957	0.030416	0.15177	0.099182	0.050659	0.074056
-0.12772	0.048218	-0.040995	-0.022176	-0.051168	0.019938	-0.087992	0.21332	0.042623	0.015971	-0.0059001	0.059509	0.17202	-0.0012207	-0.025431	0.024007	0.15422	0.096944	0.047811	0.077515
-0.12779	0.04715	-0.041707	-0.023804	-0.050761	0.023397	-0.090637	0.21484	0.04303	0.017904	-0.010173	0.056966	0.17507	-0.0023397	-0.026245	0.021973	0.1591	0.10162	0.044963	0.07782
-0.1326	0.042877	-0.0413	-0.020345	-0.053914	0.02238	-0.089213	0.21637	0.040181	0.013428	-0.011495	0.05717	0.17619	-0.0025431	-0.028788	0.026042	0.15666	0.10518	0.047709	0.07782
-0.13245	0.045471	-0.039775	-0.019328	-0.046794	0.022583	-0.083211	0.22166	0.042114	0.015564	-0.010173	0.061442	0.1766	-0.0012207	-0.02655	0.025024	0.15818	0.10437	0.046183	0.082296
-0.13206	0.044556	-0.03774	-0.022074	-0.045268	0.022685	-0.082601	0.22329	0.038757	0.015869	-0.0050863	0.060527	0.17619	0.0033569	-0.027364	0.025736	0.1591	0.10305	0.050151	0.083822
-0.12909	0.042953	-0.036316	-0.024211	-0.046895	0.022786	-0.086975	0.22247	0.038554	0.016378	-0.011902	0.061849	0.17731	0.0018311	-0.032654	0.026957	0.15798	0.10498	0.05188	0.08372
-0.131	0.040894	-0.042114	-0.020345	-0.044149	0.018717	-0.08728	0.22644	0.039775	0.018717	-0.013631	0.06073	0.17792	0.0030518	-0.026652	0.023499	0.16001	0.10498	0.050252	0.084635
-0.13397	0.039063	-0.046794	-0.016174	-0.044657	0.019938	-0.088298	0.22614	0.042826	0.019226	-0.010478	0.056763	0.1766	0.0074259	-0.024923	0.02065	0.16408	0.10213	0.04659	0.081991
-0.13062	0.03952	-0.042114	-0.018209	-0.049845	0.019226	-0.090841	0.2302	0.040792	0.018717	-0.016174	0.057576	0.17741	0.0086466	-0.028585	0.022685	0.16225	0.1003	0.048828	0.077413
-0.13039	0.041046	-0.038656	-0.019836	-0.048116	0.020142	-0.089417	0.23366	0.04008	0.018616	-0.012919	0.06307	0.17548	0.0044759	-0.02889	0.021057	0.16541	0.1005	0.050151	0.079346
-0.12833	0.038071	-0.039368	-0.017802	-0.046692	0.015767	-0.085856	0.23153	0.04069	0.016886	-0.0097656	0.061137	0.17365	0.0065104	-0.027466	0.021159	0.16734	0.099284	0.050659	0.082296
-0.12856	0.031662	-0.042826	-0.020955	-0.048523	0.016174	-0.086873	0.22909	0.041809	0.022176	-0.011088	0.060323	0.17598	0.0061035	-0.033468	0.024719	0.16744	0.099894	0.048218	0.082194
-0.13115	0.032501	-0.041402	-0.024007	-0.049235	0.02238	-0.089417	0.23509	0.040995	0.0177	-0.011088	0.057475	0.18005	0.0046794	-0.034587	0.023397	0.16947	0.10183	0.045268	0.076904
-0.13466	0.037994	-0.040283	-0.02299	-0.05422	0.024109	-0.085958	0.24048	0.043742	0.014852	-0.010783	0.056458	0.17731	0.0013224	-0.030111	0.023397	0.1711	0.10244	0.046794	0.078837
-0.13512	0.035095	-0.04008	-0.019836	-0.04893	0.021667	-0.087484	0.24312	0.045675	0.016073	-0.0098674	0.055644	0.17832	-0.0023397	-0.027568	0.023295	0.17029	0.10579	0.047201	0.083415
-0.13435	0.030746	-0.0413	-0.019938	-0.044657	0.019328	-0.089925	0.24658	0.045675	0.016073	-0.0079346	0.055339	0.17568	-0.00091553	-0.02655	0.023193	0.17273	0.10691	0.045268	0.084839
-0.13771	0.027847	-0.039368	-0.022685	-0.049438	0.018616	-0.08667	0.25187	0.046895	0.0177	-0.0095622	0.060832	0.17578	0.0017293	-0.028178	0.022176	0.16541	0.10671	0.046183	0.080058
-0.13596	0.024261	-0.040385	-0.022786	-0.051066	0.016073	-0.084127	0.26154	0.047099	0.017598	-0.0098674	0.059509	0.17741	0.0066121	-0.030111	0.021667	0.16815	0.10651	0.045369	0.080566
-0.13344	0.026169	-0.038249	-0.022786	-0.051168	0.019938	-0.083415	0.26306	0.046895	0.015666	-0.0044759	0.051676	0.17792	0.0056966	-0.030721	0.025431	0.17253	0.1061	0.044657	0.08311
-0.13443	0.031357	-0.039978	-0.022481	-0.053609	0.018514	-0.083822	0.26296	0.046794	0.013631	-0.0021362	0.049438	0.17639	0.0083415	-0.034485	0.021464	0.1709	0.10488	0.048625	0.087484
-0.13451	0.028839	-0.040995	-0.024821	-0.050557	0.014954	-0.084432	0.26835	0.050354	0.013021	-0.0085449	0.051676	0.17782	0.0077311	-0.030314	0.019938	0.16795	0.10386	0.049845	0.083618
-0.1329	0.024185	-0.036723	-0.020447	-0.04659	0.015869	-0.082906	0.2711	0.048218	0.020447	-0.0061035	0.054626	0.17975	0.0072225	-0.031738	0.022888	0.17039	0.10162	0.048828	0.083822
-0.13329	0.028305	-0.033875	-0.016378	-0.048523	0.016174	-0.084635	0.27466	0.047201	0.020447	-0.0088501	0.056356	0.17924	0.0047811	-0.031128	0.021973	0.1712	0.10071	0.045776	0.086568
-0.12894	0.031967	-0.038249	-0.017395	-0.053813	0.0093587	-0.086772	0.28208	0.04364	0.016886	-0.013835	0.056763	0.17873	0.0083415	-0.029297	0.020142	0.17151	0.098775	0.042521	0.086466
-0.12802	0.032959	-0.036926	-0.019023	-0.054321	0.013326	-0.090129	0.28453	0.039469	0.017904	-0.0082397	0.054525	0.18005	0.010274	-0.034587	0.024923	0.17008	0.10244	0.038656	0.08728
-0.13222	0.028381	-0.036112	-0.022685	-0.053609	0.016378	-0.088094	0.28412	0.042521	0.018209	-0.0091553	0.055949	0.17893	0.0088501	-0.036519	0.026957	0.16876	0.10315	0.046183	0.090434
-0.13359	0.032196	-0.038554	-0.024109	-0.053609	0.021159	-0.085958	0.28727	0.046387	0.013224	-0.0096639	0.052897	0.17812	0.011597	-0.034383	0.021464	0.16876	0.11047	0.052592	0.088094
-0.13519	0.043793	-0.03479	-0.022888	-0.05249	0.021159	-0.086975	0.29195	0.040792	0.018107	-0.0095622	0.052795	0.18331	0.010071	-0.033976	0.022074	0.16602	0.11536	0.048828	0.08667
-0.13802	0.049286	-0.034688	-0.022481	-0.052185	0.022481	-0.084534	0.28951	0.039063	0.018209	-0.010173	0.051676	0.1769	0.0057983	-0.036214	0.02299	0.16724	0.1119	0.044657	0.084534
-0.13626	0.04982	-0.032349	-0.022685	-0.048218	0.01943	-0.082397	0.29226	0.042419	0.015971	-0.0073242	0.053304	0.17212	0.0019328	-0.031637	0.019938	0.16846	0.10834	0.047404	0.08433
-0.13161	0.047684	-0.029704	-0.018209	-0.048421	0.016785	-0.084127	0.2947	0.045166	0.015971	-0.0079346	0.051371	0.17558	0.005188	-0.03123	0.01709	0.16571	0.10559	0.049947	0.085856
-0.13115	0.050812	-0.031128	-0.019226	-0.050252	0.01943	-0.085449	0.29622	0.046183	0.018209	-0.010478	0.053711	0.17548	0.0073242	-0.030924	0.015055	0.16673	0.10824	0.052897	0.080363
-0.1329	0.051498	-0.028687	-0.02299	-0.048218	0.020142	-0.083415	0.29215	0.048828	0.018819	-0.010783	0.05483	0.17731	0.0052897	-0.030416	0.018107	0.16785	0.10752	0.052694	0.079651
-0.13046	0.053635	-0.021261	-0.019124	-0.050761	0.017497	-0.08372	0.29683	0.04954	0.022176	-0.012512	0.058797	0.18077	0.0038656	-0.028992	0.015157	0.16317	0.10518	0.049642	0.085042
-0.13573	0.052719	-0.012105	-0.017598	-0.054626	0.011292	-0.082906	0.3009	0.04598	0.021973	-0.01475	0.056356	0.17924	0.0036621	-0.030924	0.013835	0.16388	0.10305	0.050557	0.084941
-0.13214	0.057831	-0.0093587	-0.019328	-0.053406	0.010885	-0.089213	0.30284	0.044657	0.017192	-0.011698	0.057068	0.18046	0.0053914	-0.026143	0.015259	0.16642	0.1002	0.050252	0.086466
-0.13176	0.061035	-0.011495	-0.022074	-0.053914	0.015767	-0.086365	0.30711	0.049032	0.0089518	-0.0091553	0.058695	0.17873	0.0083415	-0.026754	0.012512	0.16327	0.098165	0.048319	0.088298
-0.13382	0.067215	-0.0026449	-0.021769	-0.053813	0.019328	-0.086568	0.30894	0.05188	0.010478	-0.0087484	0.056458	0.18168	0.008138	-0.027669	0.010885	0.16256	0.090535	0.047913	0.085958
-0.13756	0.069275	-0.00010173	-0.021261	-0.050863	0.017192	-0.089111	0.31413	0.05483	0.016785	-0.0060018	0.05422	0.17904	0.0069173	-0.024211	0.014445	0.16144	0.090332	0.047709	0.087789
-0.13321	0.07019	0.0046794	-0.022685	-0.048625	0.018311	-0.087992	0.31738	0.055135	0.020549	-0.0088501	0.055847	0.17517	0.0077311	-0.023702	0.012004	0.16032	0.093079	0.050456	0.082804
-0.13252	0.071564	0.015259	-0.021464	-0.046997	0.017802	-0.083923	0.31565	0.052999	0.014445	-0.010071	0.056458	0.17558	0.0079346	-0.027669	0.010173	0.16001	0.097351	0.053406	0.084025
-0.13489	0.065994	0.022888	-0.020752	-0.047201	0.019226	-0.08311	0.31514	0.050354	0.015462	-0.012919	0.052897	0.17934	0.0068156	-0.024109	0.013835	0.16174	0.1003	0.053406	0.086568
-0.13374	0.067062	0.025838	-0.021057	-0.048014	0.017192	-0.082296	0.31657	0.050964	0.020345	-0.013936	0.052185	0.18178	0.0043742	-0.026449	0.018921	0.15839	0.10061	0.049947	0.085144
-0.1313	0.063324	0.030823	-0.022685	-0.047099	0.018005	-0.08372	0.31158	0.049133	0.021057	-0.012105	0.054525	0.1826	0.0013224	-0.029907	0.018616	0.16225	0.10071	0.051778	0.085653
-0.13222	0.067215	0.03774	-0.022176	-0.048218	0.01709	-0.08667	0.30192	0.046285	0.020752	-0.01414	0.053711	0.17741	0.0021362	-0.028687	0.021261	0.16968	0.098267	0.054118	0.085754
-0.13527	0.069656	0.043437	-0.02004	-0.050659	0.017192	-0.086466	0.29958	0.044047	0.01943	-0.012919	0.05188	0.17548	-0.00010173	-0.023905	0.017293	0.16541	0.096436	0.054321	0.08606
-0.13618	0.070572	0.050252	-0.019124	-0.05249	0.013326	-0.084432	0.30111	0.046692	0.018717	-0.010783	0.050964	0.17517	0.0017293	-0.028585	0.017598	0.15696	0.095317	0.057271	0.084432
-0.13657	0.070801	0.055949	-0.021973	-0.052897	0.01709	-0.083516	0.30029	0.046285	0.015767	-0.009257	0.053711	0.17527	0.007019	-0.030823	0.018921	0.16123	0.089111	0.055135	0.086161
-0.13428	0.072403	0.064596	-0.0236	-0.051168	0.021973	-0.08606	0.29806	0.045268	0.016581	-0.0079346	0.057475	0.17995	0.001119	-0.029399	0.017598	0.15737	0.091654	0.055135	0.087687
-0.13367	0.07576	0.072123	-0.024719	-0.048421	0.021464	-0.087687	0.29165	0.048116	0.01709	-0.0066121	0.058085	0.1828	-0.0025431	-0.030518	0.016886	0.15889	0.095215	0.055644	0.089111
-0.13229	0.075684	0.078939	-0.022786	-0.04659	0.016988	-0.090535	0.28381	0.048421	0.020345	-0.0066121	0.054321	0.18148	-0.0020345	-0.033264	0.013428	0.16256	0.095215	0.054016	0.090637
-0.13176	0.07988	0.079041	-0.023499	-0.049947	0.015157	-0.085754	0.28687	0.047404	0.019938	-0.0096639	0.05422	0.1771	-0.0020345	-0.033875	0.012207	0.16551	0.093282	0.052795	0.089518
-0.13397	0.078735	0.080566	-0.025736	-0.050456	0.015157	-0.084432	0.29073	0.052185	0.022685	-0.0091553	0.056864	0.17232	0.00030518	-0.032857	0.018921	0.1653	0.093689	0.052185	0.089315
-0.13603	0.074234	0.086365	-0.026754	-0.049133	0.014343	-0.085449	0.28839	0.05249	0.019836	-0.0043742	0.055033	0.1768	-0.0008138	-0.031128	0.013733	0.16591	0.095723	0.049947	0.085449
-0.1342	0.081024	0.08728	-0.028483	-0.051473	0.016378	-0.084941	0.28473	0.051982	0.020243	-0.0065104	0.05544	0.17955	0.00020345	-0.028992	0.012004	0.16469	0.093791	0.054423	0.086466
-0.13351	0.084457	0.089518	-0.025228	-0.048421	0.015971	-0.086263	0.28748	0.051371	0.024211	-0.012105	0.055644	0.17843	0.0013224	-0.026245	0.011495	0.16388	0.088908	0.061544	0.090942
-0.13557	0.084457	0.094604	-0.022278	-0.048116	0.018514	-0.091858	0.28636	0.050456	0.02655	-0.0096639	0.056763	0.17985	0.0018311	-0.025228	0.0049845	0.16347	0.091553	0.05839	0.088806
-0.13359	0.084991	0.097656	-0.023702	-0.050049	0.019633	-0.08962	0.28971	0.048523	0.025635	-0.0066121	0.052389	0.17955	0.0053914	-0.026042	0.0079346	0.16581	0.091146	0.054016	0.086466
-0.13504	0.090485	0.10284	-0.02594	-0.051982	0.01943	-0.090434	0.2948	0.051371	0.025228	-0.0086466	0.053202	0.18077	0.0068156	-0.037842	0.011902	0.16429	0.088603	0.053813	0.08667
-0.13641	0.09552	0.10905	-0.026754	-0.049337	0.020142	-0.086365	0.2949	0.049845	0.023193	-0.0061035	0.05483	0.18168	-0.00020345	-0.033162	0.014038	0.16713	0.08606	0.050557	0.08606
-0.13428	0.09697	0.10844	-0.024719	-0.046387	0.019023	-0.083211	0.29236	0.046387	0.02065	-0.0083415	0.052694	0.18219	-0.0034587	-0.026855	0.015869	0.17039	0.084534	0.048319	0.086161
-0.13557	0.097275	0.11424	-0.023905	-0.044149	0.02004	-0.082194	0.29165	0.041911	0.01943	-0.013224	0.053101	0.18209	-0.0013224	-0.026754	0.014954	0.16846	0.083923	0.055135	0.086873
-0.13763	0.098877	0.11434	-0.021464	-0.042013	0.018921	-0.084025	0.29124	0.041504	0.019633	-0.0096639	0.051575	0.17832	0.0023397	-0.028076	0.016683	0.17019	0.086263	0.06012	0.083415
-0.13588	0.099258	0.11525	-0.026143	-0.045064	0.019328	-0.087585	0.29165	0.043844	0.02065	-0.012105	0.050456	0.18158	0.0021362	-0.033162	0.014852	0.17537	0.089722	0.056356	0.085042
-0.13603	0.10506	0.11749	-0.023193	-0.044454	0.018819	-0.08728	0.29093	0.047506	0.01943	-0.01241	0.053711	0.18341	0.0012207	-0.032857	0.010274	0.17588	0.089722	0.053813	0.087891
-0.13458	0.10284	0.12105	-0.02238	-0.04425	0.021464	-0.08901	0.29226	0.049337	0.020142	-0.012105	0.055949	0.18117	0.0019328	-0.027466	0.016174	0.17354	0.095418	0.053609	0.083211
-0.13496	0.10094	0.12156	-0.026347	-0.045471	0.019633	-0.089315	0.2949	0.047811	0.020243	-0.013123	0.051575	0.18524	0.0023397	-0.021159	0.016479	0.171	0.094198	0.059509	0.082804
-0.13794	0.10376	0.11627	-0.028992	-0.045573	0.015157	-0.090027	0.29297	0.045268	0.019836	-0.013123	0.05188	0.18382	0.0035604	-0.025228	0.016683	0.17466	0.088704	0.06073	0.081177
-0.13557	0.10262	0.11943	-0.028992	-0.043132	0.010376	-0.088908	0.2891	0.046692	0.016785	-0.0093587	0.05188	0.18422	-0.00091553	-0.028788	0.013021	0.17507	0.084127	0.057068	0.085449
-0.13344	0.10338	0.12197	-0.028788	-0.042114	0.011902	-0.088908	0.28595	0.04954	0.016988	-0.0064087	0.050761	0.1887	0.0015259	-0.031331	0.015259	0.17395	0.083415	0.056966	0.087179
-0.13649	0.10452	0.12207	-0.025736	-0.047506	0.0075277	-0.089722	0.28687	0.047099	0.0177	-0.0084432	0.052795	0.18341	0.0094604	-0.026855	0.015361	0.1769	0.087179	0.056661	0.081991
-0.13832	0.10414	0.12065	-0.0236	-0.045573	0.0098674	-0.088806	0.28646	0.048523	0.02238	-0.0085449	0.051066	0.18585	0.011088	-0.023499	0.013631	0.17497	0.087891	0.052694	0.078735
-0.13405	0.098953	0.11983	-0.027161	-0.041504	0.012207	-0.089417	0.28493	0.051371	0.021871	-0.0079346	0.052592	0.18717	0.0069173	-0.021871	0.012919	0.17792	0.083516	0.057983	0.083516
-0.13077	0.10605	0.11993	-0.025431	-0.03774	0.016683	-0.091044	0.2832	0.048319	0.022888	-0.0065104	0.05717	0.18117	0.0034587	-0.025228	0.015361	0.18199	0.08372	0.059102	0.087789
-0.13535	0.10529	0.124	-0.022786	-0.039775	0.015361	-0.087179	0.283	0.05188	0.023295	-0.0085449	0.05717	0.18606	0.0052897	-0.021667	0.012716	0.18138	0.087585	0.057068	0.083313
-0.13336	0.10399	0.12085	-0.021769	-0.041402	0.013936	-0.086873	0.28503	0.054932	0.025228	-0.0045776	0.055135	0.19073	0.0083415	-0.024516	0.016073	0.18016	0.085449	0.054525	0.085246
-0.12962	0.10445	0.12054	-0.020243	-0.036418	0.015361	-0.087687	0.2887	0.054626	0.024821	-0.0032552	0.058187	0.19023	0.0078328	-0.025838	0.013021	0.18199	0.08311	0.055745	0.090129
-0.13138	0.10597	0.12004	-0.021667	-0.036825	0.014547	-0.085551	0.28046	0.051676	0.022176	-0.0082397	0.052999	0.19094	0.0068156	-0.021667	0.015564	0.18494	0.076192	0.058085	0.085653
-0.13443	0.10666	0.12065	-0.021362	-0.037638	0.013835	-0.085653	0.27924	0.053609	0.018311	-0.0043742	0.052185	0.19104	0.0038656	-0.020142	0.017802	0.18911	0.077718	0.059204	0.080566
-0.13077	0.10811	0.12166	-0.020854	-0.039063	0.015157	-0.084839	0.2829	0.049235	0.019531	-0.0037638	0.056254	0.19389	0.005188	-0.023702	0.019938	0.19104	0.078634	0.058899	0.083313
-0.12917	0.11192	0.12177	-0.022583	-0.040792	0.019226	-0.08311	0.27842	0.050151	0.015869	-0.0074259	0.055949	0.19002	0.0034587	-0.029195	0.016683	0.18951	0.079651	0.056254	0.082703
-0.12993	0.10979	0.12105	-0.022074	-0.039775	0.021973	-0.080668	0.28249	0.050049	0.013529	-0.0085449	0.052694	0.18789	0.0030518	-0.029907	0.012512	0.19002	0.080465	0.055949	0.080058
-0.12894	0.10925	0.11932	-0.025431	-0.037944	0.02065	-0.07843	0.289	0.048116	0.016581	-0.0097656	0.056864	0.19002	0.00010173	-0.025533	0.0118	0.19348	0.081685	0.058187	0.079041
-0.12901	0.11009	0.1177	-0.026245	-0.03835	0.016785	-0.081278	0.2832	0.048319	0.017293	-0.010071	0.062052	0.19023	-0.0012207	-0.026449	0.010885	0.19704	0.084229	0.049642	0.083923
-0.12718	0.11223	0.12044	-0.025635	-0.041504	0.016276	-0.086263	0.28473	0.047811	0.019836	-0.012817	0.059102	0.1887	0.0021362	-0.029195	0.009257	0.2006	0.082906	0.04893	0.089925
-0.12367	0.11215	0.12034	-0.027466	-0.042216	0.017598	-0.083516	0.28259	0.04893	0.018717	-0.0061035	0.058289	0.18707	0.0079346	-0.027161	0.011902	0.20081	0.081889	0.049133	0.088806
-0.11787	0.11032	0.11841	-0.025228	-0.043844	0.0177	-0.082194	0.27903	0.044556	0.017904	-0.0016276	0.057882	0.18117	0.0066121	-0.022278	0.011495	0.2005	0.089213	0.049032	0.086873
-0.11978	0.10872	0.11759	-0.027771	-0.043335	0.017598	-0.083313	0.27964	0.046794	0.016988	-0.0060018	0.05717	0.18321	0.0021362	-0.027466	0.010579	0.20782	0.089823	0.046692	0.082499
-0.12474	0.10925	0.11963	-0.025635	-0.041809	0.017192	-0.084737	0.28158	0.048625	0.02238	-0.0064087	0.060018	0.1825	0.0049845	-0.028483	0.0046794	0.21006	0.081991	0.046997	0.077311
-0.12634	0.10674	0.12014	-0.020142	-0.047099	0.017497	-0.081278	0.28188	0.044759	0.022888	-0.0059001	0.060628	0.18697	0.0042725	-0.030009	0.0021362	0.21332	0.08311	0.049845	0.083618
-0.12573	0.10056	0.1238	-0.02299	-0.049337	0.015259	-0.082804	0.27618	0.04954	0.017904	-0.0032552	0.059001	0.18575	0.0031535	-0.029806	0.010376	0.21484	0.083313	0.050761	0.084737
-0.12512	0.097351	0.12146	-0.025838	-0.04008	0.019328	-0.085551	0.27344	0.052287	0.019633	-0.0036621	0.054626	0.18636	0.0043742	-0.03184	0.012919	0.22024	0.08016	0.04659	0.089111
-0.12718	0.093155	0.12024	-0.02299	-0.0413	0.012614	-0.088094	0.27262	0.046895	0.021057	-0.013123	0.057882	0.18382	0.0067139	-0.031535	0.018819	0.22227	0.080261	0.054932	0.092468
-0.12756	0.085144	0.11749	-0.023804	-0.039266	0.010986	-0.08728	0.27089	0.04598	0.024923	-0.0095622	0.061747	0.18239	0.011495	-0.0295	0.024211	0.2238	0.082906	0.058594	0.089823
-0.12543	0.084305	0.11749	-0.027466	-0.037435	0.018311	-0.084534	0.27578	0.048116	0.021362	-0.0064087	0.056763	0.18056	0.0067139	-0.028483	0.021261	0.22207	0.082397	0.057983	0.087382
-0.1255	0.083771	0.11627	-0.02828	-0.046895	0.021159	-0.085449	0.27344	0.045776	0.021667	-0.0087484	0.054932	0.18199	0.0044759	-0.023295	0.019735	0.22207	0.08311	0.062764	0.084635
-0.1252	0.080795	0.11414	-0.025126	-0.04303	0.016073	-0.089823	0.27079	0.047506	0.021464	-0.013326	0.058594	0.18524	0.0066121	-0.021566	0.018209	0.22186	0.086466	0.059204	0.087179
-0.12413	0.074615	0.11119	-0.022888	-0.041097	0.015462	-0.091553	0.27008	0.048726	0.017904	-0.0093587	0.059713	0.18514	0.0069173	-0.029195	0.024923	0.22237	0.085856	0.060323	0.087077
-0.12398	0.071335	0.11444	-0.023397	-0.043538	0.018717	-0.087891	0.2652	0.046997	0.018005	-0.0093587	0.061544	0.18331	0.0031535	-0.02889	0.025736	0.22217	0.084025	0.060425	0.084229
-0.12444	0.067139	0.11617	-0.026042	-0.04598	0.018107	-0.085449	0.26052	0.048523	0.021057	-0.0080363	0.05839	0.18321	0.0053914	-0.0236	0.017598	0.22736	0.085856	0.066427	0.082296
-0.12192	0.062103	0.11841	-0.025635	-0.045471	0.01414	-0.087077	0.2597	0.045675	0.019328	-0.0073242	0.060832	0.18473	0.0060018	-0.021261	0.017904	0.22766	0.086772	0.063883	0.081584
-0.12047	0.059204	0.12014	-0.023397	-0.043844	0.013529	-0.090027	0.2592	0.041199	0.019226	-0.0060018	0.061544	0.18331	0.005188	-0.024007	0.02004	0.22929	0.085246	0.057576	0.08077
-0.12497	0.059738	0.11861	-0.023397	-0.044047	0.015564	-0.090129	0.25889	0.04598	0.018819	-0.0054932	0.056763	0.18504	0.0042725	-0.021566	0.018514	0.2356	0.085347	0.058594	0.08077
-0.12207	0.055695	0.11668	-0.021667	-0.045675	0.018921	-0.084635	0.26123	0.047099	0.024007	-0.0078328	0.05483	0.19073	0.0057983	-0.023397	0.016479	0.23682	0.089111	0.057373	0.078227
-0.11627	0.052338	0.12136	-0.022786	-0.042725	0.017598	-0.084432	0.25767	0.045675	0.025635	-0.0085449	0.056661	0.18921	0.0059001	-0.026754	0.011698	0.23336	0.09023	0.06307	0.077718
-0.11757	0.051498	0.12339	-0.021871	-0.042623	0.016886	-0.085144	0.24963	0.04008	0.021871	-0.0085449	0.056763	0.18687	0.0062052	-0.020447	0.011698	0.23265	0.087585	0.066833	0.083313
-0.11772	0.048294	0.12075	-0.027364	-0.038757	0.015666	-0.084432	0.25085	0.042521	0.018921	-0.0054932	0.055847	0.18361	0.0080363	-0.019735	0.012309	0.23214	0.087179	0.058695	0.089213
-0.12016	0.049973	0.12227	-0.026042	-0.044047	0.016785	-0.08016	0.24984	0.039775	0.019633	-0.0056966	0.05544	0.18504	0.0043742	-0.023905	0.0082397	0.23448	0.081889	0.053406	0.090129
-0.12123	0.055313	0.1238	-0.021464	-0.044047	0.018107	-0.079854	0.25004	0.039978	0.021464	-0.0037638	0.055644	0.18799	0.0034587	-0.021261	0.016785	0.23671	0.078023	0.060933	0.085246
-0.12207	0.051346	0.12929	-0.021769	-0.044047	0.018412	-0.081889	0.2476	0.044454	0.018209	-0.0094604	0.05839	0.18463	0.0016276	-0.022786	0.019226	0.23956	0.080261	0.06307	0.084737
-0.11864	0.044785	0.12858	-0.019735	-0.043844	0.015666	-0.081889	0.24272	0.042318	0.022074	-0.0099691	0.061442	0.18473	0.0039673	-0.024618	0.018209	0.24211	0.077209	0.061035	0.082703
-0.11856	0.040054	0.12756	-0.018819	-0.044149	0.017598	-0.079041	0.23997	0.042114	0.023193	-0.011698	0.055542	0.19155	0.006307	-0.020447	0.014852	0.23834	0.073547	0.059001	0.088501
-0.12253	0.038071	0.13082	-0.024414	-0.047709	0.017395	-0.076497	0.23132	0.041402	0.024109	-0.0096639	0.054321	0.18992	0.0065104	-0.020549	0.020142	0.23387	0.079142	0.059306	0.091248
-0.1252	0.041275	0.13509	-0.020345	-0.048828	0.017904	-0.078837	0.23295	0.040894	0.022685	-0.0061035	0.053609	0.18748	0.0056966	-0.021667	0.020549	0.23142	0.081584	0.057373	0.08311
-0.12299	0.040817	0.13458	-0.017395	-0.043335	0.019531	-0.079244	0.22614	0.047607	0.018514	-0.0077311	0.054932	0.18433	0.0083415	-0.019633	0.018107	0.23224	0.079346	0.058797	0.079854
-0.11879	0.041275	0.13743	-0.020243	-0.041809	0.020549	-0.079956	0.21912	0.045878	0.019023	-0.0062052	0.055237	0.17914	0.010274	-0.02004	0.021973	0.2299	0.084635	0.063985	0.084432
-0.11757	0.040512	0.14048	-0.017192	-0.04425	0.021057	-0.079041	0.21932	0.042521	0.022685	-0.0076294	0.053609	0.18504	0.0083415	-0.019226	0.022481	0.23661	0.089315	0.060933	0.086263
-0.11856	0.03624	0.14842	-0.011088	-0.044352	0.020447	-0.083923	0.21962	0.045369	0.018107	-0.0065104	0.056966	0.18778	0.0016276	-0.018412	0.023905	0.24211	0.088196	0.060628	0.085449
-0.11894	0.032806	0.14384	-0.012309	-0.045064	0.019328	-0.085551	0.21556	0.049235	0.017293	-0.0089518	0.060628	0.18382	-0.002238	-0.020549	0.018717	0.23661	0.085958	0.064799	0.080058
-0.11497	0.031662	0.14272	-0.013835	-0.042928	0.022481	-0.085551	0.21016	0.046082	0.01943	-0.0083415	0.057678	0.18829	0.0028483	-0.019735	0.018514	0.23885	0.083822	0.061442	0.080058
-0.11543	0.029984	0.14699	-0.012614	-0.046387	0.017395	-0.082296	0.21098	0.047811	0.02299	-0.0049845	0.055033	0.1884	0.0030518	-0.023702	0.016581	0.23977	0.088603	0.059509	0.086161
-0.11734	0.027924	0.14638	-0.013326	-0.048625	0.018412	-0.075989	0.212	0.049032	0.020752	-0.0013224	0.052897	0.18687	-0.0014242	-0.02299	0.01475	0.24292	0.089417	0.063477	0.087077
-0.11848	0.028152	0.15035	-0.019328	-0.05127	0.026245	-0.077515	0.20803	0.045573	0.017598	-0.0025431	0.05422	0.18789	-0.002238	-0.024821	0.017497	0.24455	0.087992	0.062764	0.088196
-0.12016	0.024643	0.15269	-0.02004	-0.054016	0.021769	-0.078532	0.20162	0.042521	0.019531	-0.0057983	0.05483	0.18748	0.0019328	-0.030111	0.015361	0.24689	0.087484	0.058797	0.088603
-0.12306	0.027847	0.15289	-0.020345	-0.051982	0.02065	-0.077108	0.19775	0.045878	0.022888	-0.0073242	0.058797	0.183	0.0020345	-0.030416	0.0090535	0.25146	0.090739	0.059408	0.087789
-0.11818	0.025482	0.15401	-0.015767	-0.046285	0.021973	-0.077616	0.19531	0.045369	0.021362	-0.0072225	0.060425	0.18148	-0.00061035	-0.02889	0.012614	0.24699	0.088094	0.056051	0.088603
-0.11925	0.022888	0.1594	-0.016479	-0.049642	0.02238	-0.078532	0.19399	0.041402	0.025736	-0.007019	0.059204	0.18758	-0.0018311	-0.02533	0.014343	0.24445	0.089925	0.054932	0.090434
-0.12054	0.019379	0.15747	-0.016276	-0.049744	0.024516	-0.078939	0.19663	0.04303	0.024821	-0.0095622	0.055033	0.18921	-0.0034587	-0.024516	0.015157	0.24373	0.089111	0.054728	0.082397
-0.1194	0.017319	0.15869	-0.016378	-0.051473	0.025126	-0.075887	0.1946	0.043132	0.021362	-0.011088	0.053914	0.18555	-0.0047811	-0.02828	0.01475	0.24394	0.085042	0.057678	0.080668
-0.11688	0.014343	0.16337	-0.016683	-0.053507	0.02299	-0.07314	0.19145	0.039775	0.019531	-0.008138	0.056763	0.17873	-0.00061035	-0.035706	0.013529	0.23936	0.084737	0.058899	0.084737
-0.11719	0.01503	0.16235	-0.013733	-0.052287	0.022176	-0.077209	0.1884	0.0413	0.018616	-0.0039673	0.05839	0.18209	0.0004069	-0.036825	0.010478	0.23692	0.08433	0.055237	0.078837
-0.11665	0.0088501	0.15981	-0.015259	-0.049235	0.022786	-0.082906	0.17944	0.042521	0.020142	-0.0080363	0.057882	0.18717	0.0020345	-0.032043	0.011902	0.23366	0.082601	0.062459	0.080363
-0.11711	0.0072479	0.16337	-0.015971	-0.046285	0.020142	-0.077006	0.18005	0.041097	0.023193	-0.0074259	0.049438	0.18667	0.0047811	-0.033264	0.0088501	0.2361	0.083923	0.067139	0.08016
-0.11589	0.0074768	0.16876	-0.014648	-0.044352	0.021464	-0.076192	0.18361	0.041402	0.022583	-0.0045776	0.050761	0.18178	0.0033569	-0.026652	0.0084432	0.23743	0.082703	0.06602	0.082804
-0.11566	0.0057983	0.17415	-0.012309	-0.048523	0.025024	-0.080363	0.17832	0.041809	0.022685	-0.006307	0.061747	0.18372	0.0073242	-0.024516	0.010783	0.24089	0.079956	0.06307	0.084229
-0.11574	0.0036621	0.18402	-0.013428	-0.052185	0.02065	-0.077515	0.1767	0.044149	0.021871	-0.0039673	0.06429	0.18748	0.0024414	-0.020955	0.013631	0.24282	0.076294	0.061951	0.088094
-0.11879	0.0030518	0.18229	-0.015971	-0.047811	0.021362	-0.078023	0.17395	0.045268	0.024007	-0.0050863	0.057068	0.18331	0.0052897	-0.021159	0.018717	0.2419	0.085856	0.06307	0.086873
-0.11932	-0.00099182	0.17832	-0.017497	-0.04893	0.021261	-0.07843	0.16998	0.042216	0.025533	-0.0067139	0.056864	0.1828	0.0057983	-0.023092	0.016886	0.24048	0.084941	0.065816	0.088094
-0.1165	-7.6294e-05	0.18351	-0.016886	-0.049337	0.021362	-0.075684	0.17131	0.04425	0.023702	-0.0083415	0.060221	0.18219	-0.00050863	-0.020752	0.014547	0.24607	0.078023	0.066121	0.089315
-0.1178	0.00061035	0.19114	-0.014343	-0.047913	0.018717	-0.07843	0.16479	0.045675	0.023193	-0.0073242	0.059611	0.18555	0.0004069	-0.020447	0.013936	0.24933	0.079549	0.060628	0.090027
-0.11978	-0.0087738	0.18677	-0.016174	-0.048421	0.019023	-0.079549	0.16368	0.04069	0.018412	-0.0076294	0.057576	0.18809	0.006307	-0.017598	0.011597	0.24943	0.083415	0.063578	0.091858
-0.11635	-0.0099182	0.1884	-0.017395	-0.050557	0.019633	-0.079346	0.16154	0.045878	0.016378	-0.0071208	0.059001	0.18951	0.0032552	-0.022278	0.012512	0.24546	0.082092	0.066833	0.087789
-0.11421	-0.012436	0.18799	-0.017904	-0.049133	0.019633	-0.077209	0.15645	0.043538	0.015971	-0.0072225	0.060527	0.18921	-0.00010173	-0.023499	0.012105	0.24058	0.083415	0.059306	0.088298
-0.11742	-0.009079	0.19328	-0.017904	-0.047302	0.02004	-0.075785	0.15615	0.042013	0.017192	-0.0098674	0.063375	0.1886	0.00020345	-0.024414	0.012004	0.24139	0.083618	0.066935	0.088704
-0.11673	-0.011368	0.19623	-0.017497	-0.049845	0.018921	-0.07487	0.15503	0.042419	0.024109	-0.011495	0.064189	0.19084	0.0053914	-0.029195	0.013428	0.2479	0.081889	0.068054	0.090841
-0.11566	-0.015488	0.19216	-0.013835	-0.051982	0.016276	-0.073547	0.15381	0.03774	0.024719	-0.0088501	0.064596	0.18717	0.0026449	-0.024821	0.0085449	0.24831	0.079854	0.065002	0.092977
-0.11757	-0.016251	0.19409	-0.015869	-0.050557	0.015767	-0.071716	0.15198	0.038249	0.023702	-0.0069173	0.066427	0.18931	0.0030518	-0.019836	0.0089518	0.24841	0.074666	0.062663	0.094401
-0.11932	-0.018234	0.19409	-0.019124	-0.049642	0.017192	-0.074056	0.14913	0.040792	0.022481	-0.0066121	0.062561	0.1887	0.0028483	-0.020142	0.0079346	0.24699	0.078735	0.067749	0.091146
-0.11765	-0.020828	0.19663	-0.016378	-0.047709	0.022278	-0.073242	0.14821	0.040487	0.018921	-0.0064087	0.05778	0.18819	0.0041707	-0.020854	0.0079346	0.24882	0.082906	0.064799	0.090942
-0.11497	-0.020065	0.19775	-0.016785	-0.047302	0.021871	-0.076599	0.14384	0.040487	0.018717	-0.0025431	0.06073	0.18473	0.0031535	-0.021057	0.011495	0.2476	0.082703	0.065308	0.091451
-0.11711	-0.019226	0.20162	-0.018107	-0.04598	0.018514	-0.074463	0.1417	0.041402	0.022481	-0.0050863	0.065308	0.18077	0.0024414	-0.01709	0.010376	0.24913	0.085856	0.063375	0.085653
-0.1136	-0.019455	0.20426	-0.018209	-0.046692	0.015462	-0.073954	0.14201	0.046387	0.021362	-0.007019	0.061849	0.17914	0.0055949	-0.015564	0.0077311	0.24577	0.087992	0.06368	0.084839
-0.11253	-0.023117	0.20518	-0.01475	-0.050049	0.022685	-0.077311	0.14181	0.048218	0.020854	-0.010071	0.059204	0.18433	0.0050863	-0.013428	0.0086466	0.24353	0.087484	0.065104	0.088399
-0.112	-0.026627	0.2064	-0.015564	-0.046895	0.021871	-0.074158	0.1415	0.050557	0.019124	-0.010071	0.059001	0.18809	0.0023397	-0.014445	0.013733	0.24841	0.087077	0.063375	0.084737
-0.11292	-0.024719	0.2061	-0.017293	-0.044454	0.022176	-0.071106	0.1358	0.049133	0.020447	-0.0080363	0.057678	0.18341	0.0020345	-0.013021	0.017293	0.2538	0.087382	0.064697	0.087687
-0.11436	-0.027542	0.20874	-0.015055	-0.046794	0.02065	-0.073242	0.13153	0.045573	0.024618	-0.0066121	0.062052	0.17843	0.0004069	-0.0086466	0.016174	0.25411	0.084127	0.067444	0.092875
-0.11696	-0.027542	0.20874	-0.019023	-0.050252	0.020243	-0.077311	0.13367	0.047302	0.023702	-0.0094604	0.059916	0.18178	-0.0036621	-0.0097656	0.022786	0.25879	0.080058	0.070394	0.088298
-0.1123	-0.029678	0.21098	-0.018311	-0.049744	0.020243	-0.077922	0.13479	0.046895	0.022481	-0.0064087	0.05717	0.1826	-0.00050863	-0.014648	0.020955	0.26154	0.076904	0.072327	0.091451
-0.10979	-0.034409	0.21322	-0.016276	-0.047506	0.019633	-0.073547	0.13051	0.042623	0.021464	-0.0004069	0.05717	0.17965	-0.00020345	-0.014343	0.02299	0.26225	0.080566	0.073853	0.092977
-0.1107	-0.033569	0.21647	-0.015361	-0.046488	0.018921	-0.073446	0.12705	0.046082	0.022786	-0.0047811	0.056051	0.17924	-0.0043742	-0.0098674	0.023905	0.25777	0.079549	0.072123	0.093994
-0.11108	-0.035324	0.22044	-0.014852	-0.048014	0.024109	-0.078023	0.13021	0.047607	0.02655	-0.0039673	0.056152	0.17893	-0.0016276	-0.01119	0.021057	0.25859	0.07843	0.069071	0.095317
-0.10979	-0.03685	0.22288	-0.014038	-0.047709	0.024923	-0.077718	0.12909	0.047607	0.022685	-0.0041707	0.053507	0.18331	-0.00071208	-0.013326	0.023905	0.2593	0.079651	0.065715	0.095723
-0.10963	-0.037155	0.22054	-0.013835	-0.046895	0.020955	-0.075073	0.12919	0.044352	0.02065	-0.0062052	0.056763	0.17924	-0.0016276	-0.014547	0.018819	0.2592	0.079549	0.064392	0.098775
-0.10956	-0.038757	0.2242	-0.016073	-0.046794	0.022583	-0.074972	0.12828	0.044047	0.025431	-0.0048828	0.062256	0.17578	-0.0018311	-0.013326	0.021973	0.25767	0.079142	0.067851	0.091451
-0.10773	-0.040588	0.22583	-0.017395	-0.044556	0.0236	-0.07487	0.12868	0.044149	0.023397	-0.0021362	0.064901	0.17843	-0.00061035	-0.012309	0.024618	0.25391	0.077515	0.067647	0.091654
-0.11032	-0.038834	0.22847	-0.017293	-0.043335	0.023193	-0.07314	0.12553	0.04303	0.022786	-0.0035604	0.063375	0.18534	0.002238	-0.013224	0.030416	0.25716	0.076497	0.070903	0.08728
-0.11009	-0.040665	0.23	-0.020345	-0.044657	0.017293	-0.074259	0.12634	0.041911	0.024923	-0.0047811	0.057882	0.18494	0.0052897	-0.01241	0.033061	0.26062	0.079041	0.069478	0.086365
-0.11055	-0.039902	0.23112	-0.017293	-0.047607	0.015971	-0.077413	0.12746	0.044861	0.023499	-0.0079346	0.060018	0.183	0.0020345	-0.0086466	0.028788	0.26255	0.079346	0.069275	0.087585
-0.11497	-0.044174	0.23529	-0.01709	-0.049744	0.018819	-0.074666	0.1296	0.043945	0.022481	-0.011088	0.062764	0.18138	0.0032552	-0.0118	0.027771	0.26418	0.082397	0.066528	0.089315
-0.11307	-0.044403	0.23895	-0.018616	-0.047099	0.019633	-0.074565	0.12777	0.044352	0.023092	-0.0080363	0.065613	0.18412	0.0038656	-0.014547	0.026143	0.26571	0.080566	0.066732	0.090434
-0.1123	-0.041809	0.23438	-0.018005	-0.045064	0.021261	-0.07487	0.12421	0.042928	0.024109	-0.0083415	0.064901	0.18667	0.0059001	-0.013631	0.027771	0.2654	0.073446	0.073242	0.092977
-0.11063	-0.038605	0.23631	-0.017293	-0.046794	0.024211	-0.073446	0.1299	0.041809	0.025533	-0.0084432	0.063273	0.18321	0.0049845	-0.012716	0.030823	0.26886	0.079651	0.073853	0.095011
-0.10986	-0.040131	0.2419	-0.017904	-0.04425	0.021769	-0.075378	0.12807	0.044047	0.02533	-0.0065104	0.063171	0.18087	0.0049845	-0.010376	0.027568	0.26215	0.082296	0.076294	0.090434
-0.11139	-0.040817	0.24465	-0.015971	-0.049133	0.019531	-0.075785	0.12563	0.043844	0.022481	-0.0075277	0.064189	0.18066	0.0048828	-0.012004	0.027873	0.25838	0.082499	0.075175	0.088704
-0.11124	-0.047073	0.24516	-0.01475	-0.04893	0.019633	-0.076599	0.12573	0.042216	0.021464	-0.007019	0.059611	0.183	0.0031535	-0.012512	0.027873	0.26459	0.082499	0.069784	0.090637
-0.11124	-0.048981	0.25299	-0.016174	-0.04598	0.020345	-0.079447	0.12899	0.045878	0.021871	-0.0069173	0.05778	0.18616	0.00091553	-0.010173	0.029806	0.26459	0.080973	0.073751	0.09318
-0.11353	-0.048447	0.25686	-0.018514	-0.047404	0.021464	-0.077718	0.12929	0.04598	0.02299	-0.0072225	0.058085	0.18555	0.001119	-0.012309	0.028076	0.25736	0.081075	0.074361	0.092468
-0.1104	-0.051422	0.25645	-0.020752	-0.04893	0.020447	-0.073242	0.13519	0.047506	0.022888	-0.0079346	0.059001	0.18077	0.0010173	-0.010071	0.022888	0.25625	0.087789	0.071106	0.092875
-0.10658	-0.051498	0.25889	-0.020345	-0.050557	0.014242	-0.073954	0.13601	0.04598	0.023092	-0.007019	0.058492	0.17731	0.0014242	-0.0050863	0.024719	0.26357	0.084635	0.071513	0.093384
-0.11192	-0.047531	0.26459	-0.015971	-0.054525	0.016174	-0.07314	0.13458	0.045573	0.019836	-0.0094604	0.059102	0.18229	0.0028483	-0.0078328	0.031738	0.26489	0.083415	0.074565	0.093079
-0.11269	-0.043793	0.26998	-0.014445	-0.047506	0.019938	-0.070496	0.13672	0.047913	0.02238	-0.0069173	0.065002	0.18382	0.0030518	-0.010274	0.032756	0.26184	0.087687	0.077311	0.087382
-0.10971	-0.048523	0.271	-0.014242	-0.040487	0.020243	-0.074666	0.1357	0.048218	0.020345	-0.0059001	0.064596	0.17843	0.0025431	-0.01119	0.033061	0.25828	0.08728	0.079041	0.085246
-0.10925	-0.049362	0.2653	-0.016276	-0.041199	0.018209	-0.075684	0.13234	0.044963	0.018514	-0.006307	0.063883	0.18107	0.00020345	-0.013936	0.026347	0.26021	0.093079	0.077616	0.085653
-0.11574	-0.050964	0.26601	-0.019226	-0.046895	0.018209	-0.069885	0.13346	0.04303	0.017598	-0.005188	0.061442	0.18168	0.0015259	-0.0098674	0.02594	0.26265	0.093384	0.077515	0.086568
-0.11139	-0.055313	0.27283	-0.019124	-0.046895	0.015666	-0.073446	0.13723	0.044861	0.021973	-0.0017293	0.06307	0.18382	-0.0014242	-0.0069173	0.025635	0.26428	0.091858	0.077108	0.088704
-0.1123	-0.058212	0.27802	-0.019633	-0.049845	0.015564	-0.073344	0.14282	0.047913	0.023499	-0.0030518	0.065715	0.1828	0.00071208	-0.0057983	0.027771	0.25981	0.092672	0.073446	0.090434
-0.1133	-0.063629	0.27659	-0.0177	-0.048218	0.017598	-0.07253	0.13936	0.046997	0.02065	-0.0065104	0.061747	0.18127	0.0032552	-0.0071208	0.029195	0.25482	0.090434	0.075887	0.085754
-0.11215	-0.066757	0.27507	-0.014852	-0.04659	0.01943	-0.075073	0.1417	0.047913	0.019633	-0.0064087	0.059916	0.17792	0.0044759	-0.0054932	0.025635	0.26103	0.092773	0.075684	0.083313
-0.11169	-0.071259	0.27934	-0.014038	-0.047506	0.017497	-0.079956	0.13967	0.047811	0.02004	-0.0036621	0.05839	0.17904	0.002238	-0.0047811	0.025838	0.25848	0.090841	0.073853	0.086263
-0.10719	-0.073471	0.28544	-0.017904	-0.049845	0.016479	-0.077311	0.13631	0.050557	0.02299	0.0012207	0.059611	0.18077	0.002238	-0.011292	0.028483	0.25808	0.09552	0.073547	0.087484
-0.10971	-0.075073	0.2828	-0.019328	-0.050659	0.018921	-0.077006	0.14119	0.052287	0.023092	0.0026449	0.06012	0.18188	0.0043742	-0.015666	0.024312	0.25828	0.093892	0.080363	0.085653
-0.11147	-0.074081	0.28503	-0.018616	-0.04659	0.016886	-0.077311	0.14181	0.051778	0.016886	-0.001119	0.060832	0.1826	0.0039673	-0.012716	0.019836	0.25716	0.090841	0.083923	0.081584
-0.11124	-0.074234	0.28615	-0.014547	-0.044149	0.016988	-0.076701	0.13784	0.047811	0.015971	-0.0013224	0.059713	0.18219	0.0096639	-0.0177	0.022278	0.25655	0.091654	0.080566	0.083008
-0.11307	-0.076218	0.28341	-0.011495	-0.047404	0.018819	-0.076701	0.13702	0.047302	0.017497	-0.0017293	0.060933	0.18117	0.0048828	-0.016886	0.030619	0.25411	0.092468	0.082499	0.082296
-0.11421	-0.076675	0.28361	-0.015157	-0.045573	0.018717	-0.076803	0.14018	0.04893	0.019531	-0.0049845	0.06073	0.18372	0.0031535	-0.0096639	0.030314	0.2595	0.084941	0.081482	0.081685
-0.1162	-0.077972	0.28656	-0.016785	-0.043844	0.013428	-0.075887	0.13906	0.049235	0.024516	-0.0050863	0.05544	0.18107	0.0019328	-0.0071208	0.022481	0.25716	0.084025	0.078634	0.077922
-0.12138	-0.075073	0.28992	-0.013835	-0.041199	0.010986	-0.075378	0.13804	0.047099	0.01943	-0.0057983	0.062561	0.18026	0.0028483	-0.012817	0.023295	0.25309	0.082804	0.076396	0.07782
-0.12001	-0.077286	0.29053	-0.010071	-0.04364	0.013631	-0.078634	0.14099	0.046285	0.024923	-0.0053914	0.061849	0.18209	0.007019	-0.010783	0.023804	0.25655	0.086161	0.079346	0.083415
-0.11375	-0.080338	0.29348	-0.010173	-0.041199	0.0090535	-0.081889	0.14476	0.044759	0.023193	-0.0042725	0.05422	0.18178	0.0013224	-0.01241	0.025736	0.25767	0.083415	0.077108	0.085347
-0.11032	-0.080414	0.28931	-0.012004	-0.037842	0.012105	-0.08077	0.14282	0.042521	0.021261	-0.0030518	0.052083	0.18066	-0.0013224	-0.014242	0.021057	0.2536	0.080973	0.070699	0.079956
-0.11116	-0.082779	0.28524	-0.015462	-0.040792	0.016886	-0.078227	0.14109	0.044861	0.026042	-0.0042725	0.051473	0.18341	0.0017293	-0.021261	0.020447	0.25798	0.080058	0.072021	0.071615
-0.10704	-0.084915	0.28646	-0.016988	-0.04303	0.016276	-0.078125	0.14323	0.047302	0.02594	-0.0050863	0.056152	0.18585	0.0036621	-0.021566	0.023193	0.26428	0.082194	0.071208	0.073039
-0.11108	-0.084305	0.28473	-0.016683	-0.042419	0.018717	-0.077209	0.14374	0.046183	0.023193	-0.0056966	0.054525	0.18473	0.0012207	-0.016378	0.024821	0.26184	0.079854	0.077108	0.08433
-0.1104	-0.084381	0.28351	-0.016785	-0.040487	0.01709	-0.080058	0.14058	0.04303	0.0236	-0.0052897	0.050964	0.18697	0.0042725	-0.014547	0.024821	0.25899	0.083415	0.080566	0.08606
-0.10933	-0.088577	0.28758	-0.015157	-0.042521	0.01709	-0.078735	0.13916	0.041097	0.024109	-0.0065104	0.051575	0.18768	0.0041707	-0.017802	0.024109	0.25808	0.086772	0.077006	0.082906
-0.10994	-0.088501	0.29053	-0.012716	-0.042928	0.016479	-0.077006	0.14099	0.042725	0.021973	-0.0097656	0.054728	0.18494	-0.00091553	-0.013936	0.026754	0.25747	0.092061	0.075073	0.082804
-0.10803	-0.089264	0.28829	-0.015767	-0.043132	0.014852	-0.073751	0.14109	0.042521	0.023905	-0.012309	0.052897	0.18687	-0.0044759	-0.0099691	0.022786	0.26052	0.092977	0.074259	0.08016
-0.11017	-0.092392	0.28656	-0.01943	-0.040792	0.01475	-0.070496	0.14893	0.046285	0.028687	-0.0071208	0.052897	0.19145	-0.0038656	-0.014852	0.023397	0.26449	0.095418	0.071004	0.079651
-0.11017	-0.094223	0.28829	-0.018311	-0.042013	0.016988	-0.076904	0.14842	0.049744	0.024923	-0.006307	0.055135	0.1884	-0.0055949	-0.011902	0.023905	0.26449	0.096334	0.070089	0.089315
-0.10849	-0.090637	0.28564	-0.013936	-0.039063	0.014242	-0.078837	0.15004	0.048523	0.022583	-0.010173	0.05839	0.18982	-0.004069	-0.01414	0.018819	0.26031	0.095215	0.074565	0.091349
-0.11223	-0.092316	0.28971	-0.014242	-0.040588	0.015157	-0.075277	0.1476	0.050049	0.023397	-0.011902	0.059102	0.18931	-0.00010173	-0.015462	0.018514	0.26042	0.095825	0.077006	0.08667
-0.11406	-0.093155	0.29154	-0.017395	-0.039876	0.015462	-0.074463	0.1531	0.050354	0.023295	-0.0089518	0.062154	0.18463	-0.00030518	-0.01414	0.024109	0.26337	0.091756	0.07843	0.086161
-0.11269	-0.093842	0.29236	-0.016174	-0.040588	0.018412	-0.076904	0.14872	0.051982	0.021261	-0.0088501	0.058797	0.18229	0.0032552	-0.010478	0.022278	0.26296	0.086568	0.074565	0.094299
-0.11238	-0.095139	0.29592	-0.016276	-0.043132	0.014343	-0.079142	0.15015	0.052694	0.020549	-0.0067139	0.055339	0.17924	0.0050863	-0.013123	0.020447	0.26103	0.090129	0.073751	0.092875
-0.112	-0.09346	0.30009	-0.016378	-0.04069	0.013428	-0.07548	0.15554	0.049947	0.023804	-0.0013224	0.056559	0.18158	0.0024414	-0.014242	0.022481	0.26103	0.088908	0.078023	0.092367
-0.11299	-0.090714	0.30243	-0.014547	-0.041707	0.016073	-0.07314	0.15849	0.04659	0.023193	0	0.051676	0.18463	0.0036621	-0.019735	0.01709	0.26286	0.083211	0.079041	0.09318
-0.10925	-0.089035	0.30711	-0.0098674	-0.041199	0.016378	-0.072428	0.16378	0.046692	0.024719	-0.0030518	0.05717	0.17721	0.0014242	-0.016988	0.018717	0.25889	0.082397	0.072632	0.093486
-0.11101	-0.087967	0.31464	-0.008138	-0.044556	0.019938	-0.071411	0.16693	0.048218	0.023702	-0.0021362	0.059509	0.17802	0.0018311	-0.013936	0.025838	0.25859	0.084737	0.069987	0.091146
-0.1149	-0.088043	0.31311	-0.011495	-0.046794	0.017802	-0.074361	0.16561	0.049032	0.021667	-0.0047811	0.055033	0.18148	0.00295	-0.018412	0.023295	0.25838	0.084737	0.072632	0.091349
-0.10941	-0.090408	0.31626	-0.014343	-0.046488	0.018005	-0.074463	0.16551	0.049133	0.021261	-0.00020345	0.056661	0.18219	0.0044759	-0.018514	0.023499	0.26011	0.085551	0.07314	0.090332
-0.10628	-0.093307	0.31891	-0.01414	-0.046183	0.020752	-0.071208	0.16927	0.049947	0.021973	-0.0014242	0.060323	0.17721	0.0037638	-0.019531	0.02889	0.26154	0.088298	0.068054	0.087585
-0.11086	-0.093994	0.31759	-0.014852	-0.045369	0.019735	-0.071309	0.17517	0.04954	0.02533	-0.0021362	0.05778	0.17283	0.001119	-0.016988	0.026957	0.26276	0.086365	0.067342	0.08728
-0.11108	-0.093536	0.31504	-0.013936	-0.046997	0.015666	-0.069682	0.17812	0.049845	0.022685	-0.00071208	0.055745	0.17995	0.0008138	-0.016683	0.025126	0.26235	0.08311	0.071208	0.08728
-0.11139	-0.099564	0.31616	-0.014038	-0.043742	0.018921	-0.070089	0.17883	0.05249	0.02299	-0.0021362	0.054932	0.18199	0.001119	-0.021261	0.021464	0.25503	0.088806	0.071309	0.090027
-0.11131	-0.099716	0.31677	-0.016785	-0.045369	0.0177	-0.07192	0.18351	0.052795	0.020854	-0.0021362	0.055542	0.1827	-0.0012207	-0.022583	0.024109	0.25106	0.090332	0.066325	0.086975
-0.11162	-0.099716	0.31728	-0.016378	-0.047506	0.014547	-0.07019	0.19135	0.049947	0.018412	-0.0035604	0.053609	0.18077	-0.0010173	-0.024414	0.028992	0.25828	0.087179	0.06602	0.087179
-0.10971	-0.098724	0.31871	-0.014242	-0.044861	0.015462	-0.071106	0.19501	0.046895	0.02004	-0.0097656	0.056559	0.18188	0.00091553	-0.022176	0.02533	0.26276	0.086568	0.070597	0.085653
-0.10895	-0.10086	0.32115	-0.017497	-0.045573	0.016683	-0.072835	0.19735	0.048726	0.025533	-0.0093587	0.056966	0.18555	0.0053914	-0.019328	0.0236	0.25848	0.084432	0.064189	0.085958
-0.10765	-0.10117	0.32562	-0.014242	-0.046387	0.014648	-0.072123	0.20264	0.051676	0.026449	-0.0028483	0.053507	0.18453	0.007019	-0.018311	0.022278	0.25798	0.086873	0.062154	0.088094
-0.11162	-0.10193	0.32613	-0.014242	-0.048116	0.012919	-0.072225	0.20752	0.051473	0.025736	-0.005188	0.055542	0.18433	0.0042725	-0.027974	0.02299	0.2535	0.088501	0.062459	0.088399
-0.11581	-0.10368	0.32501	-0.018005	-0.048014	0.014038	-0.071615	0.21047	0.049133	0.026449	-0.0096639	0.059713	0.18707	-0.00050863	-0.025126	0.024211	0.25614	0.092265	0.069071	0.087992
-0.11292	-0.10193	0.32898	-0.015869	-0.048828	0.017293	-0.068766	0.21261	0.047811	0.024211	-0.0097656	0.054321	0.18626	0.00071208	-0.016479	0.020142	0.25614	0.094198	0.064799	0.086772
-0.11345	-0.099106	0.3304	-0.012105	-0.053202	0.010478	-0.072734	0.21718	0.044047	0.024414	-0.0071208	0.055033	0.18361	0.0036621	-0.015055	0.025024	0.25818	0.08606	0.066528	0.085856
-0.11345	-0.09964	0.32481	-0.013936	-0.04954	0.0097656	-0.07548	0.22227	0.043437	0.021464	-0.0054932	0.053914	0.18178	0.0044759	-0.020345	0.02828	0.25553	0.083822	0.061849	0.091248
-0.11475	-0.10651	0.32725	-0.015666	-0.043233	0.0177	-0.07782	0.2242	0.046285	0.0236	-0.0046794	0.050151	0.18188	0.001119	-0.022481	0.024007	0.25523	0.088399	0.061035	0.094604
-0.11337	-0.10612	0.33223	-0.014242	-0.047607	0.017293	-0.076396	0.23315	0.050863	0.024007	-0.0031535	0.052389	0.18524	0.00030518	-0.022685	0.028178	0.25533	0.089722	0.065308	0.087789
-0.10979	-0.10582	0.32898	-0.011292	-0.045369	0.0177	-0.075277	0.23407	0.049947	0.024109	-0.0091553	0.056661	0.18321	0.0039673	-0.022176	0.029602	0.25594	0.092468	0.068665	0.087585
-0.10933	-0.10597	0.32491	-0.010376	-0.045878	0.021261	-0.074768	0.24078	0.049337	0.023804	-0.0098674	0.053406	0.18341	0.0019328	-0.020447	0.02299	0.25584	0.092367	0.067647	0.084737
-0.10521	-0.10162	0.32338	-0.014547	-0.043844	0.013529	-0.077413	0.24679	0.042013	0.02594	-0.0078328	0.055237	0.18199	-0.0004069	-0.02238	0.022278	0.25869	0.090739	0.066223	0.08901
-0.10513	-0.1004	0.32349	-0.01709	-0.042826	0.010579	-0.074972	0.25716	0.046183	0.02594	-0.012309	0.058289	0.18361	0.00030518	-0.023397	0.019531	0.25777	0.091553	0.061646	0.08728
-0.10826	-0.10216	0.32064	-0.015971	-0.04425	0.011902	-0.072327	0.26906	0.050354	0.023295	-0.014852	0.050557	0.18545	0.0032552	-0.020447	0.023397	0.25889	0.093384	0.062561	0.086365
-0.10788	-0.1049	0.32186	-0.014852	-0.042318	0.013733	-0.073344	0.27425	0.048421	0.024516	-0.010071	0.051371	0.18595	0.0021362	-0.021667	0.027262	0.26733	0.097046	0.066833	0.083313
-0.10895	-0.1059	0.31626	-0.0080363	-0.046997	0.014852	-0.080668	0.27771	0.051066	0.02299	-0.012309	0.059306	0.18606	0.0004069	-0.022685	0.025635	0.26917	0.091858	0.064189	0.08433
-0.10994	-0.10635	0.31128	-0.0087484	-0.049235	0.015869	-0.07782	0.289	0.052694	0.020243	-0.010376	0.057678	0.18087	-0.0013224	-0.019735	0.019531	0.26388	0.089111	0.067647	0.083516
-0.11261	-0.10712	0.30711	-0.01119	-0.045573	0.017904	-0.080465	0.29114	0.047099	0.021362	-0.00295	0.057068	0.17629	0.0019328	-0.017598	0.020955	0.26571	0.08606	0.070089	0.078735
-0.11162	-0.10689	0.30487	-0.0073242	-0.043538	0.018209	-0.07843	0.29643	0.046387	0.025533	-0.0050863	0.062866	0.17588	0.0023397	-0.018311	0.023092	0.26683	0.087687	0.069784	0.082703
-0.10872	-0.10757	0.30131	-0.008138	-0.046285	0.020447	-0.072123	0.30314	0.05249	0.020955	-0.0087484	0.06602	0.1826	0.0004069	-0.020752	0.024312	0.26754	0.086568	0.073344	0.08667
-0.10773	-0.10681	0.29134	-0.0085449	-0.048116	0.015666	-0.06897	0.30741	0.055033	0.018616	-0.01119	0.064799	0.17812	-0.00091553	-0.019633	0.027873	0.26957	0.084025	0.074259	0.085754
-0.11223	-0.10468	0.28636	-0.0093587	-0.050863	0.015462	-0.075887	0.31057	0.054525	0.019328	-0.0077311	0.06073	0.17609	0.0014242	-0.019328	0.030009	0.2656	0.088196	0.069478	0.088603
-0.11482	-0.10704	0.28168	-0.013123	-0.050252	0.016581	-0.076497	0.31728	0.051982	0.020142	-0.0073242	0.057271	0.18026	-0.00030518	-0.019531	0.025838	0.26265	0.089518	0.067037	0.091654
-0.11772	-0.10612	0.28208	-0.0118	-0.048218	0.015259	-0.077616	0.32104	0.050659	0.020549	-0.0056966	0.057068	0.18443	0.0015259	-0.015259	0.020345	0.26733	0.089213	0.069071	0.087179
-0.11505	-0.10559	0.283	-0.0118	-0.050456	0.014445	-0.073446	0.32471	0.051778	0.020752	-0.0062052	0.064189	0.18199	0.0014242	-0.015971	0.024414	0.26764	0.088704	0.072327	0.083516
-0.11139	-0.10719	0.27934	-0.011393	-0.05249	0.013123	-0.074463	0.32756	0.047506	0.018005	-0.0082397	0.062764	0.18016	-0.00071208	-0.016683	0.02594	0.26337	0.088704	0.072937	0.08962
-0.10849	-0.11108	0.27415	-0.013021	-0.053202	0.012207	-0.079956	0.33305	0.047607	0.022278	-0.0067139	0.06368	0.1771	0.0039673	-0.020142	0.025431	0.26693	0.086161	0.072428	0.085042
-0.10658	-0.11444	0.26917	-0.0099691	-0.052694	0.015361	-0.075785	0.33274	0.050557	0.021057	-0.0067139	0.060527	0.183	0.0066121	-0.02299	0.021769	0.26815	0.088501	0.07548	0.074768
-0.1088	-0.11024	0.26215	-0.010783	-0.050151	0.017293	-0.074056	0.32776	0.048319	0.018412	-0.009257	0.056559	0.18443	0.0016276	-0.027771	0.0236	0.26398	0.086772	0.077209	0.071513
-0.10963	-0.10681	0.25584	-0.012512	-0.050151	0.015767	-0.081584	0.33295	0.046997	0.018209	-0.0057983	0.056051	0.17853	0.00091553	-0.027059	0.024414	0.25981	0.084635	0.071208	0.082092
-0.10986	-0.10696	0.25126	-0.011495	-0.050863	0.013021	-0.078023	0.33346	0.046692	0.020549	-0.0035604	0.06073	0.18087	0.0016276	-0.027262	0.023905	0.26662	0.087789	0.076294	0.085958
-0.11215	-0.10742	0.24363	-0.0091553	-0.050151	0.01414	-0.077209	0.33773	0.043742	0.022786	-0.0017293	0.058085	0.17527	0.004069	-0.024923	0.02594	0.271	0.090027	0.080973	0.080363
-0.11299	-0.11177	0.23692	-0.0050863	-0.044556	0.012614	-0.076396	0.34485	0.043233	0.022481	-0.0047811	0.056966	0.17995	0.0036621	-0.022786	0.02533	0.27171	0.08901	0.077922	0.082397
-0.112	-0.11803	0.23285	-0.008138	-0.047302	0.016276	-0.07487	0.34627	0.042623	0.023397	-0.0062052	0.059204	0.18402	0.0012207	-0.019836	0.020142	0.27161	0.085246	0.072021	0.083822
-0.11421	-0.11314	0.22827	-0.0091553	-0.048523	0.016174	-0.07609	0.34993	0.041606	0.021973	-0.0086466	0.056763	0.17914	0.00061035	-0.025635	0.020854	0.26815	0.085246	0.069275	0.082194
-0.112	-0.11108	0.22176	-0.0074259	-0.050863	0.014954	-0.075989	0.3535	0.043233	0.020854	-0.0032552	0.05483	0.18056	0.0018311	-0.027568	0.025533	0.26672	0.084839	0.076294	0.086161
-0.10567	-0.11414	0.22135	-0.008138	-0.04954	0.013123	-0.076599	0.35522	0.045166	0.022074	-0.0039673	0.055644	0.18127	0.0027466	-0.025431	0.024618	0.26744	0.087687	0.07782	0.084941
-0.10262	-0.11528	0.21901	-0.0078328	-0.052287	0.014954	-0.078328	0.35522	0.046183	0.021973	-0.0046794	0.052389	0.18148	-0.00071208	-0.023702	0.023499	0.26276	0.088501	0.077616	0.081685
-0.10567	-0.1152	0.21861	-0.0062052	-0.045776	0.014852	-0.076904	0.35726	0.046692	0.024923	-0.0064087	0.051982	0.18473	0.001119	-0.022888	0.024618	0.26449	0.088094	0.077311	0.085042
-0.10796	-0.11322	0.21454	-0.0077311	-0.042521	0.013936	-0.080973	0.36672	0.049235	0.027771	-0.0077311	0.05544	0.18209	-0.00010173	-0.023092	0.022888	0.26855	0.082906	0.076497	0.089213
-0.10475	-0.11162	0.21139	-0.012817	-0.047506	0.014445	-0.080261	0.36896	0.046692	0.023295	-0.0087484	0.056661	0.17965	0.00030518	-0.022074	0.023804	0.26469	0.07609	0.077209	0.08433
-0.10658	-0.11154	0.20854	-0.0055949	-0.046997	0.018819	-0.081482	0.37231	0.042623	0.022786	-0.0079346	0.055135	0.17782	0.0038656	-0.018717	0.017904	0.26917	0.083415	0.078227	0.082703
-0.11047	-0.10902	0.20691	-0.00020345	-0.042928	0.018005	-0.078735	0.37638	0.044556	0.028076	-0.0056966	0.05483	0.18433	0.0016276	-0.016886	0.016479	0.26632	0.090434	0.07843	0.078328
-0.10651	-0.10742	0.2065	-0.00295	-0.04364	0.015971	-0.07487	0.37587	0.047709	0.023397	-0.0082397	0.05544	0.18707	0.002238	-0.016988	0.018311	0.26662	0.089417	0.075582	0.083313
-0.11002	-0.10895	0.20772	-0.0072225	-0.042521	0.014343	-0.073242	0.37933	0.043945	0.020345	-0.010173	0.053813	0.183	0.0086466	-0.01943	0.019938	0.26632	0.086365	0.079244	0.081584
-0.11337	-0.10818	0.20701	-0.0091553	-0.046082	0.011698	-0.069275	0.38483	0.044963	0.021566	-0.0089518	0.059916	0.18046	0.0095622	-0.019531	0.0177	0.26204	0.087789	0.07782	0.079753
-0.1104	-0.10735	0.20752	-0.0069173	-0.042521	0.012817	-0.069173	0.38991	0.046183	0.023499	-0.008138	0.059204	0.18117	0.007019	-0.01943	0.017598	0.26194	0.091858	0.076396	0.077311
-0.10887	-0.10994	0.20813	-0.0069173	-0.039571	0.013529	-0.072021	0.39642	0.044963	0.025736	-0.0056966	0.057475	0.17832	-0.0008138	-0.019735	0.02299	0.26306	0.092468	0.078227	0.079651
-0.11299	-0.10864	0.20721	-0.0077311	-0.044759	0.011292	-0.073446	0.4067	0.044759	0.021566	-0.0035604	0.056763	0.17741	0.00091553	-0.020752	0.02299	0.26428	0.090535	0.07548	0.08311
-0.1091	-0.10948	0.20437	-0.0089518	-0.047404	0.016174	-0.074361	0.40924	0.04659	0.0236	-0.0065104	0.060323	0.17649	0.0025431	-0.019938	0.023193	0.26357	0.090332	0.074768	0.085551
-0.10887	-0.10971	0.20538	-0.0055949	-0.046895	0.017293	-0.072734	0.41178	0.044556	0.023702	-0.0094604	0.056152	0.18209	0.0054932	-0.024007	0.025228	0.25513	0.08901	0.075785	0.079447
-0.11154	-0.11139	0.20477	-0.0073242	-0.047811	0.013733	-0.069071	0.41412	0.040487	0.025228	-0.009257	0.05717	0.17934	0.0047811	-0.018819	0.022685	0.25574	0.084941	0.075887	0.073853
-0.11253	-0.11223	0.20091	-0.0068156	-0.046387	0.015157	-0.07019	0.41962	0.039266	0.024516	-0.0056966	0.064087	0.17792	0.0042725	-0.015157	0.023702	0.26408	0.083415	0.077311	0.076497
-0.10872	-0.11261	0.19969	-0.0076294	-0.048523	0.014445	-0.07019	0.42216	0.042216	0.027974	-0.010783	0.060425	0.17843	0.0055949	-0.018921	0.025024	0.26784	0.088399	0.07609	0.082194
-0.11147	-0.11536	0.20162	-0.0097656	-0.045369	0.015666	-0.070903	0.42267	0.044454	0.026042	-0.010274	0.059306	0.17609	0.0035604	-0.01709	0.023193	0.26744	0.088298	0.075277	0.079651
-0.11368	-0.11368	0.20264	-0.0072225	-0.044454	0.017192	-0.068054	0.42714	0.044963	0.022278	-0.0037638	0.056763	0.17944	0.0041707	-0.016073	0.024211	0.26622	0.092265	0.080668	0.07609
-0.11497	-0.1162	0.20182	-0.0077311	-0.043844	0.02004	-0.067037	0.4306	0.04425	0.018717	-0.0028483	0.059814	0.18372	0.0050863	-0.016683	0.024007	0.26845	0.086161	0.081584	0.076803
-0.11421	-0.12062	0.20121	-0.009257	-0.04659	0.02004	-0.064697	0.43681	0.044454	0.018921	-0.002238	0.060933	0.17822	0.00020345	-0.012716	0.023193	0.26571	0.081584	0.077718	0.076599
-0.11147	-0.12207	0.19847	-0.011495	-0.048218	0.018005	-0.063578	0.44607	0.045369	0.017293	-0.0021362	0.060323	0.17731	0.00010173	-0.0177	0.022583	0.2656	0.084025	0.076396	0.078634
-0.11452	-0.12184	0.20111	-0.0089518	-0.049845	0.019836	-0.068766	0.44535	0.048421	0.015869	-0.0023397	0.060933	0.18056	-0.0015259	-0.023702	0.019328	0.26784	0.084737	0.082092	0.078837
-0.11314	-0.12115	0.20203	-0.0099691	-0.049032	0.020447	-0.066935	0.44952	0.047709	0.016581	-0.0046794	0.057576	0.17873	0.00295	-0.023804	0.020955	0.26896	0.080872	0.080872	0.078023
-0.11559	-0.12375	0.19796	-0.0069173	-0.045268	0.017802	-0.065206	0.45553	0.048319	0.024516	-0.0054932	0.057475	0.17944	0.0035604	-0.018921	0.024414	0.26398	0.081991	0.070699	0.079346
-0.11246	-0.12199	0.19399	-0.0077311	-0.047201	0.01709	-0.059611	0.46265	0.043335	0.025228	-0.0068156	0.056763	0.18046	0.0027466	-0.014242	0.027974	0.26398	0.085042	0.073649	0.080872
-0.11131	-0.12566	0.19175	-0.0052897	-0.049235	0.018514	-0.064697	0.46427	0.039571	0.021159	-0.006307	0.053813	0.18005	0.0039673	-0.015971	0.024618	0.26021	0.085958	0.080363	0.083415
-0.1123	-0.12657	0.18951	-0.0072225	-0.050151	0.017802	-0.066223	0.46763	0.041809	0.022074	-0.0071208	0.054321	0.17832	-0.0013224	-0.020447	0.024312	0.2594	0.088399	0.079956	0.079753
-0.11467	-0.12939	0.19135	-0.0083415	-0.050659	0.015055	-0.06073	0.47536	0.04659	0.025126	-0.0052897	0.052795	0.17955	-0.0061035	-0.02299	0.023092	0.26499	0.088806	0.079142	0.078023
-0.11688	-0.13321	0.19358	-0.0089518	-0.04893	0.021159	-0.062052	0.47679	0.046488	0.024414	-0.0053914	0.055847	0.18158	-0.0026449	-0.017497	0.022888	0.26754	0.08728	0.080058	0.079956
-0.11169	-0.1358	0.19663	-0.0068156	-0.045878	0.019531	-0.065002	0.47821	0.046183	0.019531	-0.0018311	0.056254	0.17893	0.0038656	-0.014038	0.022074	0.26398	0.085958	0.078532	0.078837
-0.11185	-0.1368	0.19613	-0.0060018	-0.042114	0.016886	-0.069478	0.48248	0.043844	0.021973	-0.0039673	0.054321	0.17955	0.0017293	-0.012004	0.026855	0.26276	0.085449	0.079753	0.07782
-0.11162	-0.1371	0.19185	-0.007019	-0.044352	0.013326	-0.063985	0.48798	0.045268	0.023702	-0.0066121	0.05188	0.17588	0.00071208	-0.013631	0.023193	0.26164	0.083618	0.076803	0.075989
-0.10773	-0.1371	0.19165	-0.0094604	-0.046692	0.015055	-0.063375	0.49215	0.042318	0.023397	-0.0074259	0.056356	0.17853	0.0016276	-0.015971	0.024821	0.26276	0.085449	0.077311	0.074768
-0.10445	-0.13771	0.19399	-0.012004	-0.043132	0.021871	-0.066833	0.49377	0.040181	0.02238	-0.0066121	0.058899	0.18148	-0.00020345	-0.015971	0.025024	0.26031	0.08433	0.076803	0.077108
-0.10979	-0.13596	0.18921	-0.0072225	-0.043742	0.024414	-0.065206	0.49978	0.039266	0.024516	-0.010783	0.056254	0.18311	0.0018311	-0.017497	0.020142	0.26143	0.080973	0.079041	0.075582
-0.11223	-0.14328	0.1948	-0.0075277	-0.046794	0.015971	-0.06073	0.50924	0.038757	0.027161	-0.010478	0.058899	0.18341	0.0045776	-0.015055	0.018412	0.26204	0.07314	0.079142	0.076904
-0.10849	-0.1413	0.19236	-0.0057983	-0.051575	0.013733	-0.063273	0.51707	0.040588	0.024312	-0.0047811	0.056458	0.18443	-0.00061035	-0.016683	0.021871	0.25879	0.07253	0.076701	0.079142
-0.10674	-0.1429	0.1944	-0.0055949	-0.050964	0.016988	-0.06307	0.51636	0.041911	0.017904	-0.0087484	0.05717	0.18738	-0.0014242	-0.015564	0.022888	0.26031	0.072734	0.072428	0.082804
-0.10849	-0.1416	0.19704	-0.0082397	-0.047404	0.012716	-0.065002	0.52094	0.04303	0.02004	-0.012817	0.058187	0.18555	0.0086466	-0.012817	0.019836	0.26052	0.070801	0.077006	0.081889
-0.11375	-0.14374	0.19348	-0.0068156	-0.04659	0.017192	-0.068156	0.52938	0.042216	0.021057	-0.012512	0.059001	0.18351	0.009257	-0.013529	0.017497	0.25675	0.070089	0.075785	0.082092
-0.11078	-0.14954	0.19216	-0.0048828	-0.044657	0.020854	-0.068359	0.53304	0.041911	0.022481	-0.0087484	0.06073	0.18392	0.0027466	-0.01241	0.020854	0.25167	0.06663	0.073344	0.08138
-0.10834	-0.14977	0.1887	-0.007019	-0.041809	0.022278	-0.069173	0.5364	0.042623	0.021464	-0.0067139	0.06429	0.18382	0.0023397	-0.013631	0.019226	0.25035	0.070394	0.071208	0.077311
-0.10841	-0.14603	0.19114	-0.0074259	-0.041707	0.020243	-0.062968	0.53945	0.044759	0.019938	-0.0039673	0.059509	0.18107	0.0080363	-0.012105	0.021464	0.24994	0.078328	0.074056	0.072021
-0.11185	-0.14778	0.18595	-0.008138	-0.042114	0.021871	-0.064494	0.53904	0.047404	0.021362	-0.0066121	0.060628	0.18656	0.0095622	-0.011698	0.021159	0.2479	0.08138	0.074158	0.072835
-0.10857	-0.14961	0.18626	-0.012614	-0.043742	0.022074	-0.063782	0.53925	0.044861	0.022583	-0.0056966	0.061951	0.18636	0.0048828	-0.015055	0.023092	0.25096	0.074565	0.077108	0.075684
-0.10864	-0.15327	0.18575	-0.009257	-0.045166	0.018005	-0.059001	0.54016	0.040588	0.020955	-0.0074259	0.058492	0.18107	0.0032552	-0.014852	0.021566	0.25157	0.071411	0.073954	0.078227
-0.10948	-0.15015	0.18595	-0.0087484	-0.04893	0.018717	-0.061035	0.54728	0.043538	0.021057	-0.0093587	0.058594	0.18127	0.0043742	-0.014648	0.018717	0.2479	0.071106	0.072327	0.080973
-0.11024	-0.14915	0.18148	-0.0078328	-0.046997	0.019836	-0.060933	0.55196	0.040487	0.023295	-0.013631	0.057068	0.183	0.0068156	-0.018107	0.016886	0.24872	0.07548	0.07019	0.075684
-0.10597	-0.1532	0.17792	-0.0085449	-0.04364	0.018514	-0.06073	0.55206	0.039571	0.020142	-0.012105	0.062052	0.18728	0.006307	-0.017192	0.018311	0.25106	0.073954	0.065918	0.077922
-0.10818	-0.15305	0.1771	-0.011902	-0.045064	0.01943	-0.063883	0.54952	0.041402	0.022176	-0.0088501	0.064087	0.1827	0.0073242	-0.019328	0.020752	0.24963	0.076396	0.068665	0.088399
-0.10643	-0.15434	0.17558	-0.011597	-0.044149	0.020752	-0.061951	0.54972	0.040385	0.022685	-0.011292	0.062866	0.18138	0.004069	-0.019836	0.023193	0.24679	0.075684	0.071615	0.087179
-0.10681	-0.15762	0.17354	-0.012512	-0.044047	0.019124	-0.060018	0.54901	0.042826	0.021871	-0.014038	0.062154	0.18056	0.0026449	-0.018921	0.023397	0.25421	0.073954	0.07314	0.083822
-0.10841	-0.15694	0.17029	-0.010579	-0.045369	0.022583	-0.06307	0.5425	0.040995	0.021973	-0.015666	0.055644	0.1826	0.0050863	-0.016683	0.016785	0.25319	0.075684	0.070699	0.084737
-0.10841	-0.15617	0.16683	-0.01119	-0.046183	0.023804	-0.065104	0.54667	0.036112	0.021362	-0.010885	0.05544	0.18545	0.0099691	-0.018209	0.015564	0.25513	0.072123	0.067647	0.086772
-0.10704	-0.15961	0.16398	-0.011495	-0.047607	0.02065	-0.063477	0.54871	0.039571	0.020549	-0.01241	0.054932	0.18575	0.0062052	-0.018209	0.013224	0.2537	0.06958	0.066732	0.087992
-0.10681	-0.16479	0.16052	-0.011597	-0.046387	0.015971	-0.06663	0.54576	0.036621	0.023702	-0.012207	0.05778	0.18504	0.010376	-0.014852	0.011902	0.25208	0.070292	0.069784	0.085449
-0.11124	-0.16464	0.16123	-0.0093587	-0.043945	0.0177	-0.066121	0.54403	0.038859	0.025838	-0.010579	0.057882	0.18056	0.013631	-0.013631	0.0087484	0.25177	0.073853	0.070292	0.089722
-0.10841	-0.16762	0.15615	-0.0064087	-0.046488	0.018107	-0.065409	0.54596	0.040283	0.023092	-0.012614	0.054626	0.17853	0.010478	-0.015462	0.0075277	0.25035	0.077209	0.064799	0.086466
-0.10895	-0.17052	0.15096	-0.0043742	-0.04659	0.015666	-0.062459	0.54616	0.043945	0.021769	-0.012309	0.058492	0.18219	0.0059001	-0.016683	0.013529	0.24862	0.077718	0.064596	0.081584
-0.10483	-0.17128	0.15015	-0.0069173	-0.043233	0.020752	-0.061747	0.54372	0.037435	0.020955	-0.013835	0.061137	0.18239	0.0079346	-0.017293	0.012614	0.24923	0.078634	0.069377	0.083516
-0.10536	-0.17517	0.1474	-0.0089518	-0.045064	0.022176	-0.057271	0.54698	0.038757	0.020955	-0.01475	0.060527	0.18066	0.0118	-0.022278	0.0071208	0.25197	0.079549	0.065918	0.084025
-0.10651	-0.1754	0.1473	-0.0075277	-0.047913	0.020854	-0.05422	0.55033	0.039063	0.017802	-0.015869	0.055745	0.18097	0.012105	-0.018921	0.0087484	0.25248	0.079854	0.065816	0.081991
-0.1033	-0.177	0.14353	-0.0052897	-0.043437	0.018311	-0.059713	0.54759	0.035095	0.013326	-0.013835	0.058899	0.1827	0.010274	-0.016174	0.0084432	0.25085	0.083008	0.067749	0.080668
-0.1046	-0.17509	0.13682	-0.0062052	-0.042013	0.021159	-0.064392	0.54688	0.040283	0.01709	-0.015869	0.059611	0.18819	0.0098674	-0.02004	0.013529	0.25177	0.078837	0.069377	0.076599
-0.10452	-0.17792	0.13184	-0.006307	-0.043335	0.015767	-0.062052	0.54738	0.037537	0.024618	-0.014445	0.056763	0.18707	0.007019	-0.024312	0.010986	0.25106	0.075073	0.06897	0.079549
-0.10689	-0.18135	0.12899	-0.0077311	-0.046285	0.016581	-0.056661	0.54464	0.039876	0.02594	-0.01241	0.054118	0.18209	0.0066121	-0.022481	0.0118	0.25085	0.073649	0.074565	0.081075
-0.10414	-0.18227	0.12817	-0.0067139	-0.047506	0.017395	-0.05778	0.54352	0.040181	0.022583	-0.017904	0.056458	0.18239	0.0095622	-0.018514	0.012919	0.25503	0.076396	0.074056	0.081482
-0.10376	-0.17929	0.12492	-0.0037638	-0.050761	0.018921	-0.061544	0.54413	0.041402	0.015767	-0.016174	0.053609	0.18412	0.009257	-0.019735	0.013224	0.25441	0.069987	0.072835	0.082092
-0.10521	-0.17502	0.118	-0.009257	-0.048116	0.021464	-0.061239	0.54108	0.041199	0.019938	-0.011698	0.051473	0.18127	0.014445	-0.02004	0.011393	0.25574	0.068563	0.074768	0.08077
-0.1059	-0.17868	0.12136	-0.0037638	-0.044759	0.019226	-0.061544	0.54047	0.037638	0.024007	-0.0093587	0.054423	0.18107	0.012614	-0.022074	0.014038	0.25553	0.071411	0.074056	0.083008
-0.10658	-0.1754	0.11658	-0.0015259	-0.043538	0.018005	-0.064189	0.53996	0.038656	0.027873	-0.0069173	0.052897	0.18066	0.012105	-0.024821	0.0065104	0.25513	0.071513	0.071615	0.077718
-0.10681	-0.17509	0.11027	-0.0031535	-0.040995	0.014445	-0.071208	0.53802	0.040487	0.027771	-0.0097656	0.051676	0.18077	0.013021	-0.025431	0.0078328	0.25757	0.071716	0.073242	0.079549
-0.10803	-0.17426	0.10691	-0.0015259	-0.04069	0.013428	-0.067444	0.54382	0.044556	0.025431	-0.0089518	0.051982	0.17995	0.016581	-0.021159	0.015055	0.25655	0.073853	0.072937	0.081278
-0.10643	-0.17189	0.10295	-0.0014242	-0.041402	0.015462	-0.061747	0.54433	0.04303	0.027568	-0.0076294	0.055135	0.18066	0.016479	-0.020955	0.012207	0.2592	0.075175	0.07253	0.080566
-0.10345	-0.17281	0.1004	-0.0033569	-0.039876	0.016683	-0.065206	0.54148	0.037435	0.02655	-0.013936	0.050456	0.18036	0.015564	-0.024516	0.0089518	0.25879	0.076904	0.071106	0.081889
-0.10094	-0.16838	0.09491	-0.0039673	-0.040283	0.017293	-0.069275	0.54006	0.038656	0.024923	-0.013326	0.049133	0.17883	0.013835	-0.022176	0.012716	0.25909	0.077616	0.072225	0.084839
-0.10521	-0.16762	0.091858	-0.00091553	-0.041606	0.018616	-0.070089	0.53884	0.042928	0.025736	-0.0083415	0.053813	0.18005	0.013326	-0.022685	0.018412	0.2593	0.073547	0.070699	0.07843
-0.10643	-0.16991	0.089213	-0.0010173	-0.040588	0.018311	-0.065206	0.53345	0.042725	0.02594	-0.0067139	0.05422	0.18372	0.0086466	-0.027771	0.019328	0.26276	0.075785	0.073344	0.074565
-0.10818	-0.16602	0.088603	-0.0012207	-0.043233	0.022685	-0.061646	0.52856	0.041707	0.025838	-0.0044759	0.054423	0.18148	0.010173	-0.026957	0.010986	0.2653	0.075073	0.07843	0.078125
-0.10719	-0.16777	0.082804	0.0043742	-0.041402	0.021159	-0.061849	0.52572	0.040487	0.027873	-0.0035604	0.053507	0.17924	0.01241	-0.024516	0.011902	0.26764	0.07782	0.075378	0.075175
-0.10773	-0.16701	0.079854	0.0008138	-0.041402	0.018921	-0.061137	0.51748	0.036621	0.028381	-0.0045776	0.057068	0.17375	0.013326	-0.027873	0.01241	0.26591	0.074666	0.072428	0.077413
-0.10529	-0.16563	0.07782	0.00061035	-0.041402	0.016276	-0.063883	0.51351	0.037944	0.025838	-0.0059001	0.059408	0.17487	0.014648	-0.024312	0.012105	0.2711	0.082194	0.071004	0.077515
-0.10567	-0.16617	0.075785	0.0021362	-0.044149	0.015666	-0.060221	0.51585	0.041199	0.027262	-0.0080363	0.060832	0.17893	0.012817	-0.021159	0.012309	0.26957	0.079854	0.073039	0.078227
-0.10689	-0.16571	0.070394	0.0034587	-0.04364	0.016988	-0.059408	0.51575	0.041199	0.024923	-0.010173	0.059509	0.17863	0.0067139	-0.02238	0.013835	0.26927	0.077922	0.07314	0.078125
-0.10536	-0.16602	0.068258	-0.00050863	-0.046692	0.016479	-0.056458	0.51036	0.039164	0.022685	-0.013021	0.060933	0.17751	0.0076294	-0.024211	0.013835	0.26947	0.079346	0.071208	0.07253
-0.10475	-0.16029	0.067546	0.00050863	-0.045166	0.020142	-0.056966	0.5071	0.039164	0.019531	-0.0090535	0.059001	0.17843	0.014343	-0.023295	0.012105	0.26723	0.079651	0.074972	0.077006
-0.10429	-0.15915	0.068461	0.00091553	-0.04364	0.021973	-0.062358	0.50486	0.044047	0.018005	-0.0069173	0.063883	0.18087	0.017192	-0.028076	0.012309	0.26937	0.079651	0.078939	0.075073
-0.10567	-0.15884	0.065816	-0.00010173	-0.048421	0.019226	-0.06429	0.50161	0.0413	0.021362	-0.0080363	0.063273	0.17934	0.015869	-0.028687	0.011698	0.26845	0.07487	0.077006	0.075175
-0.099335	-0.15717	0.063273	-0.00020345	-0.047607	0.024007	-0.062561	0.5014	0.037842	0.01943	-0.006307	0.059306	0.17893	0.016581	-0.029704	0.017293	0.26245	0.073344	0.07782	0.077311
-0.09758	-0.15816	0.059408	-0.0042725	-0.044759	0.023193	-0.061442	0.5013	0.038249	0.023397	-0.006307	0.058492	0.18036	0.020142	-0.029602	0.018107	0.26296	0.073039	0.07782	0.079651
-0.10025	-0.15556	0.062256	-0.0043742	-0.04425	0.018717	-0.060323	0.49917	0.040283	0.024618	-0.0061035	0.057271	0.17853	0.016479	-0.02533	0.013529	0.26154	0.070089	0.074158	0.079041
-0.10315	-0.15594	0.06012	0.00061035	-0.04893	0.019735	-0.059713	0.49703	0.036519	0.024109	-0.0018311	0.053609	0.17975	0.01475	-0.028483	0.013428	0.26072	0.069784	0.076803	0.075887
-0.10254	-0.1519	0.061239	-0.00010173	-0.048116	0.023092	-0.064596	0.49683	0.040283	0.02889	-0.005188	0.055135	0.18077	0.019328	-0.026957	0.0118	0.26591	0.070496	0.077311	0.072937
-0.10078	-0.14519	0.060323	-0.00071208	-0.049133	0.021057	-0.061849	0.4952	0.037944	0.027364	-0.0056966	0.056966	0.17914	0.022685	-0.02533	0.015157	0.26347	0.074666	0.077006	0.07314
-0.092392	-0.14236	0.056966	-0.0024414	-0.049032	0.017802	-0.06012	0.49306	0.034688	0.020345	-0.0043742	0.059204	0.17914	0.021362	-0.025126	0.018921	0.25859	0.075684	0.079244	0.078939
-0.091095	-0.14671	0.051575	-0.0018311	-0.046285	0.016683	-0.061442	0.49215	0.03713	0.021769	-0.0046794	0.058594	0.18321	0.021973	-0.029297	0.017293	0.26245	0.073547	0.07782	0.076701
-0.096436	-0.14687	0.046997	-0.0049845	-0.045776	0.018921	-0.065104	0.49327	0.035604	0.021973	-0.0089518	0.056763	0.18402	0.021464	-0.03123	0.015055	0.26052	0.073344	0.077006	0.073344
-0.092621	-0.14137	0.044047	-0.00010173	-0.041809	0.0236	-0.062866	0.4953	0.035909	0.019531	-0.0093587	0.051778	0.18606	0.021667	-0.031738	0.016479	0.25309	0.069682	0.080058	0.075378
-0.089493	-0.14153	0.040385	0.0033569	-0.041504	0.025431	-0.060527	0.49337	0.033773	0.02299	-0.013529	0.056152	0.19043	0.018616	-0.027771	0.010478	0.25106	0.068258	0.079346	0.073853
-0.087967	-0.14168	0.036011	0.00071208	-0.042521	0.019226	-0.056763	0.48899	0.038859	0.024007	-0.012919	0.060018	0.18901	0.021464	-0.02655	0.014038	0.25401	0.069987	0.076192	0.075175
-0.087357	-0.13969	0.03479	-0.00050863	-0.046895	0.016785	-0.059611	0.48981	0.036214	0.019938	-0.013631	0.058085	0.1888	0.021362	-0.026652	0.015564	0.26428	0.06897	0.081278	0.073954
-0.084457	-0.13664	0.032145	-0.0008138	-0.05127	0.015259	-0.062663	0.49032	0.035197	0.019226	-0.0118	0.05778	0.19094	0.026449	-0.026347	0.013021	0.26306	0.070496	0.07782	0.072835
-0.081253	-0.13741	0.028076	0.0038656	-0.048116	0.014038	-0.056152	0.49154	0.03418	0.018921	-0.010986	0.055847	0.18595	0.027364	-0.027466	0.013326	0.25747	0.066121	0.072734	0.072937
-0.084534	-0.13702	0.024516	0.0034587	-0.048421	0.017395	-0.055339	0.49052	0.038554	0.025431	-0.0086466	0.057576	0.18168	0.027364	-0.027364	0.015259	0.25533	0.068868	0.072734	0.073039
-0.080414	-0.13527	0.022176	0.0050863	-0.048116	0.016988	-0.058594	0.48889	0.041707	0.023397	-0.0073242	0.057983	0.17944	0.029195	-0.026855	0.016886	0.25726	0.072225	0.079346	0.072327
-0.074234	-0.13153	0.016479	0.0038656	-0.04893	0.020955	-0.059611	0.48798	0.041097	0.021057	-0.0091553	0.06012	0.17832	0.024923	-0.025024	0.019124	0.25747	0.069478	0.079142	0.073344
-0.071945	-0.13153	0.013428	0.0031535	-0.049235	0.018311	-0.059408	0.48808	0.043335	0.021973	-0.0082397	0.060527	0.1828	0.023804	-0.027466	0.022685	0.25706	0.071106	0.077311	0.074361
-0.075989	-0.13405	0.012614	0.0008138	-0.049235	0.017598	-0.060323	0.4892	0.044352	0.022176	-0.0096639	0.062154	0.18402	0.022481	-0.024312	0.016276	0.25553	0.072021	0.079753	0.075989
-0.075378	-0.13145	0.0076294	0.0013224	-0.046285	0.018921	-0.063782	0.49194	0.041504	0.022074	-0.011088	0.061849	0.18321	0.019531	-0.024821	0.014852	0.24851	0.074565	0.077616	0.077515
-0.071411	-0.12947	0.0045776	0.0010173	-0.047811	0.015462	-0.061747	0.49398	0.042521	0.013631	-0.0083415	0.062663	0.18199	0.017904	-0.027974	0.013631	0.24679	0.073649	0.075277	0.079142
-0.071869	-0.12733	0.0054932	0.0047811	-0.044454	0.014242	-0.064799	0.49072	0.046488	0.015157	-0.0049845	0.059814	0.18402	0.021566	-0.024211	0.0078328	0.24638	0.069071	0.078023	0.081177
-0.068893	-0.13077	0.0054932	0.0017293	-0.044556	0.013428	-0.062052	0.49143	0.043945	0.022074	-0.008138	0.057983	0.17883	0.024109	-0.023397	0.013224	0.25208	0.071513	0.07609	0.07609
-0.065155	-0.12825	0.0045776	0	-0.046488	0.015157	-0.058187	0.49357	0.045675	0.020752	-0.0087484	0.054423	0.17731	0.025431	-0.023905	0.012919	0.25116	0.066528	0.075887	0.071106
-0.065765	-0.12444	0.0033569	0.0004069	-0.046183	0.016479	-0.062663	0.49632	0.046692	0.024821	-0.0089518	0.05717	0.18097	0.021566	-0.026754	0.014648	0.25289	0.065918	0.079854	0.072225
-0.064087	-0.12436	0.0035604	0.0026449	-0.047709	0.016276	-0.062764	0.49072	0.049642	0.018819	-0.0098674	0.062052	0.18148	0.026855	-0.027568	0.016683	0.2534	0.072021	0.079244	0.07487
-0.066071	-0.12444	0.0015259	0.0036621	-0.045675	0.018616	-0.060323	0.49357	0.048625	0.020345	-0.0088501	0.060527	0.1825	0.020955	-0.027364	0.015971	0.25421	0.070801	0.078532	0.075378
-0.066299	-0.12405	0.0017293	0.0032552	-0.05127	0.019633	-0.061544	0.49418	0.047506	0.021057	-0.0095622	0.055135	0.18138	0.021261	-0.026042	0.014547	0.25696	0.066935	0.081584	0.076294
-0.06279	-0.12474	0.0027466	0.00295	-0.04954	0.021057	-0.062052	0.4951	0.049032	0.019836	-0.010681	0.060018	0.18005	0.026143	-0.021362	0.017293	0.25279	0.071411	0.080465	0.079651
-0.059586	-0.12161	0.0019328	0.0033569	-0.046387	0.016073	-0.06368	0.49723	0.046794	0.017497	-0.0087484	0.055237	0.18046	0.028788	-0.019633	0.018514	0.25299	0.069275	0.074565	0.081787
-0.056763	-0.12299	-0.0008138	0.0024414	-0.046285	0.018616	-0.063273	0.49795	0.048014	0.018209	-0.012207	0.053813	0.18026	0.024109	-0.017904	0.019633	0.25614	0.070089	0.074361	0.079549
-0.06012	-0.12321	-0.0050863	-0.00061035	-0.050049	0.018209	-0.064697	0.5009	0.048726	0.023499	-0.0086466	0.056864	0.1825	0.01709	-0.020243	0.023702	0.25553	0.068258	0.08016	0.078532
-0.062485	-0.12016	-0.0013224	0.0004069	-0.05127	0.013835	-0.063578	0.50446	0.045878	0.027873	-0.005188	0.058899	0.18311	0.015869	-0.022176	0.02004	0.25238	0.062866	0.083008	0.079753
-0.062561	-0.11711	0.00091553	0.0039673	-0.046183	0.018819	-0.062764	0.50486	0.049642	0.025838	-0.0083415	0.055339	0.18422	0.020854	-0.01475	0.021973	0.25248	0.064697	0.082092	0.082906
-0.057144	-0.11757	-0.004069	0.0055949	-0.042928	0.020345	-0.059306	0.5009	0.047201	0.022074	-0.0049845	0.053406	0.18239	0.025838	-0.018921	0.02655	0.25238	0.063477	0.081991	0.082499
-0.05722	-0.11826	-0.0059001	0.00295	-0.048319	0.020549	-0.057882	0.49967	0.043233	0.024007	-0.0072225	0.056051	0.18331	0.026754	-0.019023	0.025024	0.25269	0.065715	0.081787	0.083822
-0.059662	-0.11772	-0.0047811	0.0038656	-0.049744	0.020549	-0.058797	0.50323	0.045878	0.02828	-0.0118	0.057678	0.18188	0.022685	-0.020142	0.020955	0.25818	0.065816	0.077209	0.082092
-0.055008	-0.11742	-0.0075277	0.0059001	-0.050761	0.018107	-0.061747	0.5071	0.042826	0.028076	-0.010986	0.057068	0.17944	0.021566	-0.021362	0.021261	0.25594	0.065613	0.078125	0.084941
-0.056992	-0.11261	-0.012919	0.0057983	-0.05188	0.016174	-0.062968	0.50639	0.042114	0.02594	-0.01119	0.056966	0.17629	0.022481	-0.016683	0.019735	0.25452	0.067139	0.087179	0.089315
-0.057983	-0.11406	-0.016276	0.0045776	-0.049337	0.016479	-0.062052	0.50975	0.047099	0.022176	-0.0080363	0.057373	0.18168	0.022278	-0.016174	0.021057	0.25706	0.064697	0.084025	0.08311
-0.052338	-0.11124	-0.018412	0.0049845	-0.047099	0.013529	-0.065002	0.51168	0.047607	0.025431	-0.007019	0.061239	0.18209	0.018921	-0.014242	0.018107	0.25686	0.064392	0.087077	0.08372
-0.053253	-0.1123	-0.025431	0.0084432	-0.050557	0.011495	-0.064189	0.51005	0.045369	0.030518	-0.0090535	0.058492	0.18524	0.018005	-0.018514	0.018616	0.25228	0.067546	0.090942	0.083211
-0.051956	-0.11864	-0.03184	0.0032552	-0.055237	0.013631	-0.063273	0.50629	0.045166	0.026957	-0.0085449	0.061646	0.17955	0.014648	-0.019328	0.016785	0.24902	0.069173	0.084229	0.084127
-0.050354	-0.10979	-0.033569	0.0065104	-0.056661	0.011292	-0.06134	0.50893	0.043945	0.023905	-0.0080363	0.06307	0.17924	0.012512	-0.013224	0.019226	0.24974	0.062866	0.078939	0.082804
-0.048447	-0.10475	-0.032756	0.0068156	-0.05422	0.013428	-0.059814	0.51107	0.046082	0.026449	-0.0057983	0.063477	0.17883	0.016378	-0.018412	0.023702	0.25391	0.062052	0.077209	0.079956
-0.045242	-0.10803	-0.035197	0.0041707	-0.050863	0.014038	-0.05778	0.51646	0.043742	0.024414	-0.0073242	0.062866	0.18158	0.021362	-0.024821	0.025736	0.25645	0.062663	0.083516	0.081278
-0.044785	-0.1046	-0.040792	0.0066121	-0.052083	0.018107	-0.058492	0.51788	0.037028	0.020345	-0.010173	0.060425	0.18311	0.017802	-0.020854	0.022888	0.25635	0.064596	0.080872	0.083516
-0.04631	-0.10414	-0.044556	0.0034587	-0.05717	0.017395	-0.060933	0.51666	0.037435	0.021973	-0.010986	0.060527	0.1826	0.018311	-0.015971	0.021871	0.25482	0.064189	0.074666	0.087687
-0.045929	-0.10475	-0.045573	0.006307	-0.054932	0.016276	-0.056966	0.51575	0.044759	0.026245	-0.010274	0.05778	0.18524	0.021769	-0.014954	0.022278	0.25319	0.061951	0.074972	0.089925
-0.044403	-0.098953	-0.048828	0.0073242	-0.049845	0.014038	-0.060221	0.51493	0.04425	0.02594	-0.010986	0.061646	0.18229	0.023193	-0.018412	0.019938	0.25279	0.059814	0.073344	0.090841
-0.04097	-0.096283	-0.05188	0.0076294	-0.04659	0.012716	-0.059102	0.51371	0.041911	0.028178	-0.0097656	0.063883	0.17924	0.021362	-0.018921	0.022888	0.25401	0.060832	0.072632	0.088908
-0.039291	-0.099106	-0.053813	0.0055949	-0.046997	0.013021	-0.054626	0.51432	0.045166	0.025126	-0.0078328	0.063273	0.18036	0.02299	-0.020549	0.021464	0.25045	0.06134	0.073242	0.085449
-0.042114	-0.10155	-0.058085	0.0064087	-0.048625	0.018616	-0.05544	0.51524	0.04364	0.026855	-0.0062052	0.064087	0.17965	0.022074	-0.01943	0.012716	0.25096	0.066121	0.077413	0.084127
-0.044479	-0.097961	-0.056864	0.004069	-0.049032	0.018616	-0.058085	0.51371	0.042928	0.026042	-0.0055949	0.065511	0.18188	0.020243	-0.014242	0.018311	0.24963	0.066223	0.074056	0.083822
-0.046005	-0.096054	-0.061035	0.0014242	-0.049337	0.013123	-0.05717	0.5132	0.042419	0.02299	-0.0087484	0.064697	0.18178	0.018107	-0.015361	0.020854	0.25391	0.060832	0.075887	0.082092
-0.043488	-0.095978	-0.061035	0.0019328	-0.051168	0.014852	-0.056864	0.51259	0.044657	0.019633	-0.011597	0.059306	0.17955	0.0177	-0.022074	0.019124	0.25543	0.058797	0.075785	0.077311
-0.047379	-0.096436	-0.058797	0.00091553	-0.049744	0.017293	-0.059102	0.5189	0.044454	0.025024	-0.0078328	0.060221	0.17598	0.016479	-0.023295	0.016581	0.25533	0.060018	0.075785	0.077311
-0.045547	-0.09758	-0.056458	-0.0015259	-0.05422	0.015361	-0.058085	0.5186	0.041707	0.026449	-0.0060018	0.059408	0.177	0.016785	-0.019633	0.021159	0.25808	0.061951	0.076192	0.081075
-0.040894	-0.096664	-0.060933	-0.0046794	-0.049947	0.018819	-0.061137	0.51768	0.04364	0.022685	-0.010173	0.059001	0.18127	0.011902	-0.021871	0.025736	0.25981	0.060221	0.078227	0.081075
-0.042343	-0.094833	-0.063273	-0.0037638	-0.050557	0.020854	-0.059102	0.52317	0.042928	0.021261	-0.0086466	0.065511	0.17354	0.015259	-0.023295	0.023905	0.25991	0.062256	0.082296	0.077209
-0.041351	-0.09201	-0.06012	-0.0016276	-0.054626	0.019531	-0.060425	0.52622	0.044352	0.02065	-0.0077311	0.061239	0.17314	0.014242	-0.020447	0.025533	0.25716	0.062358	0.081991	0.078328
-0.039978	-0.086441	-0.059306	-0.0036621	-0.056864	0.011698	-0.058289	0.52928	0.044454	0.020854	-0.0065104	0.066935	0.17324	0.013733	-0.021566	0.027059	0.25604	0.061035	0.079244	0.079753
-0.039825	-0.087509	-0.061544	-0.0068156	-0.054932	0.0074259	-0.057983	0.52877	0.046285	0.024211	-0.0052897	0.067342	0.17537	0.015564	-0.018412	0.027974	0.24913	0.063578	0.075887	0.076396
-0.040283	-0.088425	-0.064697	-0.0044759	-0.052287	0.011495	-0.059408	0.52795	0.045166	0.028178	-0.0023397	0.062663	0.17426	0.015055	-0.018107	0.027568	0.24994	0.065613	0.075785	0.074972
-0.041504	-0.086975	-0.063477	-0.0008138	-0.052185	0.015666	-0.059204	0.52765	0.042623	0.0236	-0.0072225	0.062764	0.16825	0.016276	-0.024211	0.028178	0.24984	0.064697	0.074565	0.075175
-0.040131	-0.08812	-0.065816	0.00071208	-0.053507	0.015971	-0.057068	0.52907	0.045675	0.016479	-0.0082397	0.062561	0.17171	0.01414	-0.018514	0.026143	0.24913	0.064901	0.077515	0.074158
-0.037155	-0.08873	-0.066732	-0.0032552	-0.056152	0.015055	-0.056559	0.52968	0.050964	0.019735	-0.0087484	0.058289	0.17832	0.015564	-0.014547	0.024821	0.24984	0.063578	0.074259	0.078837
-0.0383	-0.089722	-0.070292	-0.0025431	-0.050456	0.014648	-0.053101	0.52643	0.047811	0.020142	-0.0084432	0.059001	0.17619	0.015869	-0.016683	0.024109	0.25411	0.062663	0.074565	0.078735
-0.038986	-0.089874	-0.071716	-0.0066121	-0.050761	0.015971	-0.052083	0.5248	0.041199	0.024821	-0.0073242	0.060018	0.17426	0.018819	-0.019124	0.022685	0.2538	0.058797	0.07843	0.07314
[truncated: 2,001 more rows]
