# Supplementary material for: Delayed evoked potentials in zebra finch (Taeniopygia guttata) under midazolam-butorphanol-isoflurane anesthesia
Source: PeerJ. 2019 Oct 24;7:e7937. doi: 10.7717/peerj.7937 (PMC6815651; doi:10.7717/peerj.7937)
Supplement: Supplemental Information 6 [file peerj-07-7937-s006.zip › RawData_B1toB8/LFPB3.csv]

0.034078	-0.22929	-0.041911	0.021261	1.0532	0.11831	-0.0035604	-0.010376	-0.03418	-0.055339	-0.019836	0.084534	-0.06134	0.06073	0.0008138	0.13621	-0.046387	0.177	-0.0088501	-0.076803	-0.007019
0.02889	-0.23153	-0.042216	0.026957	1.0659	0.12054	-0.0017293	-0.012614	-0.036214	-0.055949	-0.021159	0.082194	-0.061442	0.054016	-0.0015259	0.13672	-0.047404	0.17649	-0.016378	-0.079651	-0.0026449
0.024007	-0.22939	-0.048218	0.028178	1.0736	0.11851	-0.0055949	-0.0118	-0.033061	-0.056051	-0.020752	0.077515	-0.05778	0.056051	0.00091553	0.14496	-0.046895	0.17721	-0.012716	-0.079041	-0.0014242
0.022685	-0.22471	-0.04659	0.025431	1.0779	0.11993	-0.0093587	-0.013021	-0.032145	-0.055542	-0.026347	0.071818	-0.063578	0.057678	0.0071208	0.14628	-0.043233	0.18097	-0.0065104	-0.076497	-0.0052897
0.026347	-0.22441	-0.037231	0.022278	1.0789	0.11943	-0.0087484	-0.0118	-0.030009	-0.059001	-0.027262	0.08077	-0.061747	0.058085	0.0069173	0.14903	-0.047302	0.18463	-0.0036621	-0.075175	-0.0065104
0.023499	-0.22217	-0.035197	0.0177	1.0759	0.11505	-0.008138	-0.010173	-0.031128	-0.059102	-0.024211	0.083822	-0.059916	0.056763	0.00061035	0.15025	-0.045675	0.19023	-0.006307	-0.075785	-0.0012207
0.019328	-0.22868	-0.040181	0.012512	1.0784	0.11363	-0.010071	-0.011393	-0.028381	-0.063985	-0.022583	0.079753	-0.061035	0.053304	0.0015259	0.15564	-0.036214	0.18951	-0.0076294	-0.079346	0.0059001
0.016581	-0.23661	-0.043945	0.014038	1.0725	0.10925	-0.012817	-0.012309	-0.02594	-0.062764	-0.022176	0.080668	-0.058797	0.052999	0.0013224	0.15696	-0.035807	0.1943	-0.0068156	-0.08311	0.00295
0.0050863	-0.23132	-0.046387	0.013224	1.0604	0.10925	-0.005188	-0.015666	-0.030009	-0.06073	-0.022481	0.079346	-0.059814	0.052694	0.0050863	0.15798	-0.038147	0.20152	-0.0072225	-0.082499	0.0027466
0.0048828	-0.22471	-0.042826	0.014343	1.0714	0.10803	-0.0041707	-0.01475	-0.033875	-0.062866	-0.022278	0.078532	-0.064087	0.048116	0.0071208	0.15737	-0.041199	0.2062	-0.006307	-0.078837	0.001119
0.0087484	-0.2238	-0.038961	0.015462	1.0829	0.1002	-0.0038656	-0.012817	-0.034485	-0.064189	-0.021566	0.082296	-0.062358	0.046082	0.0080363	0.16144	-0.04069	0.20854	-0.0061035	-0.073242	-0.0031535
0.0028483	-0.22359	-0.040385	0.013733	1.0782	0.10091	0.001119	-0.011597	-0.032247	-0.06368	-0.018921	0.080668	-0.06307	0.039469	0.0074259	0.16225	-0.039775	0.21149	-0.013021	-0.073751	-0.00030518
0.0014242	-0.22766	-0.039164	0.010885	1.0674	0.098165	-0.0014242	-0.0099691	-0.034078	-0.062764	-0.019735	0.082194	-0.068156	0.0295	0.0025431	0.16052	-0.043132	0.21759	-0.011292	-0.075989	0.0015259
-0.0015259	-0.23132	-0.036723	0.0118	1.0505	0.094706	-0.0010173	-0.0087484	-0.028992	-0.060832	-0.017598	0.082804	-0.067647	0.032857	0.0004069	0.15727	-0.042623	0.22278	-0.0067139	-0.079142	-0.0025431
-0.0055949	-0.23071	-0.037231	0.013835	1.0366	0.092468	-0.00091553	-0.0083415	-0.027771	-0.065206	-0.021261	0.087382	-0.067037	0.037944	0.0020345	0.15971	-0.04069	0.22481	-0.0042725	-0.07843	-0.0026449
-0.010071	-0.22898	-0.039469	0.010478	1.0336	0.095011	-0.0017293	-0.0080363	-0.031433	-0.065918	-0.02238	0.086466	-0.065104	0.036926	0.0037638	0.16327	-0.041504	0.2299	-0.0056966	-0.074565	0.0010173
-0.0099691	-0.23041	-0.039164	0.012919	1.0426	0.098674	0.0004069	-0.010173	-0.033468	-0.062358	-0.018209	0.088603	-0.06663	0.030823	0.0060018	0.16113	-0.044352	0.23366	-0.0073242	-0.072835	-0.0035604
-0.011495	-0.22583	-0.041097	0.010173	1.033	0.098063	-0.00030518	-0.0118	-0.031535	-0.066121	-0.018514	0.087382	-0.068054	0.026042	0.0096639	0.16347	-0.048116	0.22959	-0.007019	-0.072428	-0.0026449
-0.01475	-0.22471	-0.042013	0.0075277	1.0185	0.093384	0	-0.010173	-0.030721	-0.063883	-0.019633	0.085754	-0.067444	0.031433	0.0064087	0.16612	-0.049133	0.23336	-0.0032552	-0.073751	-0.0033569
-0.021159	-0.22847	-0.043233	0.0066121	1.0072	0.089518	-0.0008138	-0.010783	-0.02655	-0.063985	-0.01709	0.088196	-0.064189	0.033264	0.0041707	0.16235	-0.043844	0.23417	-0.0049845	-0.074361	-0.0090535
-0.020142	-0.22858	-0.041504	0.0053914	0.97941	0.090942	0.0030518	-0.0094604	-0.031433	-0.06724	-0.015157	0.088196	-0.06429	0.029399	-0.0019328	0.16103	-0.042725	0.2301	-0.0017293	-0.079549	-0.0086466
-0.022074	-0.22502	-0.041504	0.0039673	0.94279	0.088806	0.0035604	-0.014242	-0.033773	-0.063883	-0.018819	0.08311	-0.063883	0.027059	-0.00061035	0.15951	-0.047099	0.23061	0.0004069	-0.084737	-0.0097656
-0.027262	-0.22146	-0.044149	0.0030518	0.92519	0.084941	0.0020345	-0.011698	-0.027873	-0.056559	-0.013936	0.085754	-0.065613	0.031433	0.005188	0.16408	-0.04364	0.23468	0.00050863	-0.073039	-0.010071
-0.03123	-0.21769	-0.045064	-0.00091553	0.9198	0.080872	0.00010173	-0.0093587	-0.027466	-0.055339	-0.012817	0.091044	-0.065409	0.038554	0.011902	0.16571	-0.039266	0.23448	-0.0067139	-0.07019	-0.0077311
-0.0354	-0.21973	-0.043538	0	0.90688	0.08077	0.0019328	-0.013529	-0.036112	-0.059814	-0.015462	0.094503	-0.065104	0.043844	0.013631	0.16256	-0.041504	0.22949	-0.0078328	-0.073344	-0.004069
-0.042013	-0.21871	-0.040588	0.0027466	0.88521	0.078227	0.0017293	-0.013835	-0.030823	-0.059814	-0.01709	0.098572	-0.067546	0.042114	0.0060018	0.16276	-0.043437	0.22786	-0.0050863	-0.073344	-0.0064087
-0.045675	-0.22237	-0.042725	-0.00071208	0.84839	0.083008	-0.00020345	-0.01119	-0.024312	-0.059814	-0.014038	0.095723	-0.065816	0.046387	0.0044759	0.16449	-0.048116	0.22603	-0.0056966	-0.077209	-0.0033569
-0.047811	-0.22542	-0.043742	-0.0036621	0.82377	0.082092	-0.0018311	-0.0071208	-0.020752	-0.062764	-0.014242	0.095215	-0.065715	0.052083	0.0090535	0.16368	-0.048014	0.22949	-0.0042725	-0.075887	-0.00020345
-0.051066	-0.22624	-0.043132	-0.001119	0.81278	0.082092	-0.0013224	-0.0076294	-0.020549	-0.06307	-0.015259	0.097148	-0.070801	0.057271	0.010885	0.16876	-0.048523	0.22227	-0.0061035	-0.070597	0.0043742
-0.059306	-0.2298	-0.049337	0.0056966	0.8076	0.081685	-0.0036621	-0.0066121	-0.02655	-0.064392	-0.021769	0.094198	-0.070699	0.057068	0.0094604	0.16703	-0.045675	0.22176	-0.0073242	-0.074565	0.0043742
-0.064087	-0.22685	-0.04303	0.0080363	0.80688	0.076803	0.00091553	-0.0089518	-0.024312	-0.060933	-0.017395	0.091248	-0.069478	0.058899	0.015157	0.16927	-0.046285	0.22868	-0.0087484	-0.078125	-0.0004069
-0.061544	-0.22166	-0.037435	0.007019	0.80119	0.080261	0.0042725	-0.0079346	-0.020955	-0.053711	-0.015564	0.089111	-0.065918	0.059001	0.014852	0.17476	-0.046183	0.23132	-0.0078328	-0.075684	-0.00050863
-0.061544	-0.21952	-0.036519	0.0062052	0.79264	0.083211	0.0033569	-0.0079346	-0.021973	-0.048726	-0.017598	0.090332	-0.061035	0.05717	0.0065104	0.17578	-0.04598	0.22797	-0.0084432	-0.077413	-0.0061035
-0.060425	-0.22257	-0.046387	0.0072225	0.78318	0.081075	0.0019328	-0.012614	-0.023295	-0.050659	-0.016174	0.091146	-0.066427	0.062256	0.00071208	0.17853	-0.043132	0.22593	-0.012919	-0.07609	-0.0066121
-0.066833	-0.22746	-0.041606	0.0050863	0.76589	0.078227	0.00295	-0.012004	-0.025228	-0.058797	-0.015259	0.092468	-0.069275	0.064494	-0.0023397	0.17588	-0.039469	0.22786	-0.013733	-0.077922	-0.0067139
-0.073446	-0.22542	-0.047099	0.0052897	0.74687	0.07314	0.002238	-0.0067139	-0.02655	-0.062663	-0.012919	0.091654	-0.071208	0.071208	0	0.17415	-0.040995	0.22441	-0.017497	-0.076497	-0.0020345
-0.070597	-0.22654	-0.049845	0	0.72255	0.068766	0.001119	-0.0049845	-0.025533	-0.05839	-0.013835	0.089213	-0.068156	0.078532	0.0072225	0.1766	-0.040995	0.22593	-0.015157	-0.074158	0.0016276
-0.072428	-0.2299	-0.050863	0.0020345	0.69743	0.061137	-0.00071208	-0.0095622	-0.021464	-0.057576	-0.015462	0.089417	-0.068461	0.079956	0.0073242	0.177	-0.039876	0.22695	-0.015055	-0.075785	0.0012207
-0.079346	-0.23224	-0.047302	0.00091553	0.6723	0.059306	0.00091553	-0.015462	-0.02065	-0.059001	-0.013936	0.083415	-0.066732	0.077718	0.0050863	0.18036	-0.039063	0.22359	-0.019124	-0.081482	0.0021362
-0.081685	-0.22542	-0.043132	-0.00010173	0.65704	0.060628	0.0018311	-0.01414	-0.014954	-0.057983	-0.012919	0.084229	-0.069987	0.077616	0.0073242	0.18199	-0.037537	0.2181	-0.014445	-0.078735	-0.0021362
-0.079651	-0.23132	-0.044556	0.00071208	0.63904	0.060832	0.0020345	-0.014954	-0.021261	-0.059001	-0.011698	0.086365	-0.069275	0.077718	0.0045776	0.17883	-0.03774	0.21067	-0.013835	-0.077718	-0.00030518
-0.081787	-0.23407	-0.044556	-0.0042725	0.62449	0.06429	0.0049845	-0.015259	-0.019836	-0.056458	-0.0118	0.085551	-0.067952	0.080566	-0.00010173	0.17242	-0.037842	0.20518	-0.01241	-0.076904	0.0032552
-0.086772	-0.23315	-0.041097	-0.0038656	0.60984	0.065613	0.0039673	-0.016073	-0.019124	-0.052592	-0.0062052	0.079753	-0.067444	0.089417	-0.0033569	0.16602	-0.035706	0.20477	-0.012207	-0.077413	0.0031535
-0.08901	-0.23671	-0.035807	-0.004069	0.59825	0.066427	-0.00071208	-0.0089518	-0.018819	-0.049032	-0.0066121	0.078837	-0.067342	0.095011	-0.0034587	0.16276	-0.032043	0.20538	-0.013021	-0.077413	0.0043742
-0.08901	-0.23539	-0.03835	-0.0052897	0.58014	0.064799	0	-0.0083415	-0.021871	-0.04954	-0.0076294	0.08077	-0.063985	0.095825	0.0004069	0.16246	-0.0295	0.20681	-0.0075277	-0.076904	0.0043742
-0.098063	-0.23132	-0.045776	-0.005188	0.56508	0.064189	0	-0.012105	-0.02533	-0.052897	-0.0055949	0.080465	-0.062154	0.092367	-0.002238	0.16744	-0.033061	0.20091	-0.010173	-0.072327	-0.0015259
-0.099386	-0.23427	-0.040588	-0.0025431	0.55206	0.059306	0.0014242	-0.010376	-0.022481	-0.051982	-0.0034587	0.079447	-0.061849	0.083211	-0.0026449	0.16785	-0.036418	0.19328	-0.012614	-0.06958	-0.00050863
-0.098572	-0.23804	-0.04364	-0.004069	0.5422	0.056356	0.00010173	-0.0093587	-0.022278	-0.053507	-0.0028483	0.078735	-0.062866	0.079549	-0.0018311	0.16856	-0.035299	0.18728	-0.012207	-0.072327	0.001119
-0.098572	-0.23661	-0.044759	-0.0084432	0.53324	0.050354	-0.0030518	-0.0077311	-0.023499	-0.054932	0.001119	0.078227	-0.061035	0.082703	-0.0024414	0.16632	-0.033976	0.17812	-0.013326	-0.07487	0.0023397
-0.098979	-0.23478	-0.048523	-0.011088	0.51737	0.052795	0.0027466	-0.0057983	-0.02299	-0.055949	0.0082397	0.081787	-0.059611	0.084127	-0.005188	0.16652	-0.036723	0.1767	-0.012309	-0.074768	-0.0013224
-0.10488	-0.23387	-0.048421	-0.010579	0.50242	0.056356	0.0080363	-0.0076294	-0.023397	-0.058695	0.0082397	0.08077	-0.061849	0.080058	-0.0045776	0.17171	-0.0354	0.17263	-0.012512	-0.071716	-0.0072225
-0.10874	-0.22858	-0.046692	-0.0028483	0.49469	0.059916	0.001119	-0.0077311	-0.023804	-0.060221	0.011698	0.083822	-0.062866	0.073446	-0.0060018	0.1711	-0.038554	0.17008	-0.017598	-0.066732	-0.0085449
-0.11119	-0.22888	-0.047201	-0.0017293	0.48442	0.060527	-0.00020345	-0.0086466	-0.022278	-0.062663	0.016886	0.081787	-0.061035	0.076904	-0.0044759	0.17212	-0.037944	0.16907	-0.012004	-0.069784	-0.005188
-0.10925	-0.23173	-0.04425	-0.0018311	0.47414	0.05188	0.0082397	-0.006307	-0.024719	-0.06368	0.021566	0.083822	-0.063477	0.078328	0.00061035	0.17812	-0.038249	0.16774	-0.0047811	-0.072835	-0.0045776
-0.10864	-0.22929	-0.045573	-0.0096639	0.46	0.062154	0.012309	-0.01119	-0.027059	-0.06429	0.022888	0.087891	-0.063477	0.07843	0.00295	0.18311	-0.038757	0.16001	-0.0066121	-0.072937	-0.0045776
-0.11149	-0.23346	-0.047607	-0.010579	0.4483	0.066935	0.0075277	-0.015055	-0.023499	-0.055033	0.022074	0.087179	-0.06724	0.077616	0.010681	0.18616	-0.042928	0.15594	-0.010579	-0.066833	-0.010071
-0.11698	-0.23763	-0.051473	-0.0080363	0.4363	0.059509	0.002238	-0.014547	-0.024516	-0.052999	0.028076	0.085856	-0.071818	0.072937	0.0071208	0.18819	-0.043437	0.14903	-0.012207	-0.06602	-0.0061035
-0.11831	-0.23397	-0.049744	-0.011597	0.42185	0.065816	0.00061035	-0.011902	-0.024821	-0.055237	0.032552	0.087484	-0.072835	0.067647	0.0044759	0.18819	-0.045268	0.14333	-0.015971	-0.068563	-0.0039673
-0.11973	-0.23468	-0.04598	-0.010986	0.41026	0.06958	0.0057983	-0.0043742	-0.025431	-0.053406	0.033162	0.086466	-0.070801	0.06602	0.007019	0.19216	-0.0413	0.14028	-0.017395	-0.07253	-0.0023397
-0.11861	-0.23753	-0.045268	-0.0049845	0.40314	0.061849	0.0033569	-0.0020345	-0.02594	-0.054525	0.0354	0.089518	-0.06663	0.061239	0.0056966	0.19765	-0.039978	0.1355	-0.018921	-0.073039	-0.0050863
-0.12136	-0.22959	-0.045268	-0.0030518	0.39378	0.059509	0.0010173	-0.0020345	-0.021769	-0.055745	0.042725	0.092265	-0.06958	0.060527	0.0031535	0.20142	-0.043437	0.13194	-0.015462	-0.068665	-0.0090535
-0.12227	-0.23224	-0.042725	-0.0075277	0.38605	0.065206	0.0035604	-0.004069	-0.02065	-0.054626	0.043132	0.089518	-0.073242	0.062154	-0.00030518	0.2006	-0.047913	0.13051	-0.016378	-0.069173	-0.0073242
-0.12563	-0.23804	-0.042318	-0.0082397	0.37679	0.067952	0.0041707	-0.011393	-0.02238	-0.051473	0.042521	0.091858	-0.076497	0.065511	-0.0025431	0.19735	-0.047811	0.12258	-0.01709	-0.068359	-0.0055949
-0.13041	-0.23529	-0.043945	-0.011698	0.36764	0.064799	0.0067139	-0.01241	-0.023397	-0.054423	0.043538	0.090637	-0.077515	0.058289	-0.00010173	0.19938	-0.046895	0.11912	-0.018921	-0.069478	-0.0045776
-0.13428	-0.23224	-0.045776	-0.0088501	0.3594	0.063883	0.0046794	-0.0099691	-0.019124	-0.058187	0.047811	0.088603	-0.08077	0.052795	0.00010173	0.20304	-0.048319	0.11515	-0.021973	-0.074361	-0.0086466
-0.13285	-0.23295	-0.044047	-0.004069	0.35288	0.068665	0.0049845	-0.007019	-0.016886	-0.062764	0.051168	0.084127	-0.077718	0.055542	-0.0013224	0.20325	-0.049744	0.11475	-0.023397	-0.072327	-0.0068156
-0.13977	-0.23061	-0.047404	-0.0055949	0.34526	0.065002	0.0035604	-0.0060018	-0.023702	-0.060933	0.05483	0.081787	-0.070801	0.051778	-0.0019328	0.20406	-0.049235	0.11505	-0.021973	-0.069885	-0.002238
-0.14221	-0.23549	-0.049947	-0.0078328	0.33417	0.057576	-0.0016276	-0.0044759	-0.021057	-0.053914	0.057068	0.084432	-0.07548	0.049032	0.0023397	0.2004	-0.050761	0.11495	-0.024211	-0.067139	-0.0032552
-0.13865	-0.23773	-0.053202	-0.011088	0.32694	0.057882	0.0064087	-0.0090535	-0.01943	-0.052185	0.059814	0.083211	-0.07487	0.046285	0.0072225	0.2002	-0.045268	0.11027	-0.026245	-0.071513	-0.004069
-0.13743	-0.23336	-0.050964	-0.0093587	0.32186	0.060425	0.0095622	-0.0061035	-0.022481	-0.055237	0.063883	0.081075	-0.071309	0.041504	0.004069	0.20203	-0.037333	0.10457	-0.019328	-0.074056	-0.0041707
-0.13875	-0.23366	-0.050557	-0.010274	0.31677	0.061849	0.0073242	-0.0075277	-0.023499	-0.054932	0.066528	0.085144	-0.070699	0.041911	-0.00091553	0.20284	-0.039571	0.099792	-0.020447	-0.067139	-0.0042725
-0.13774	-0.23926	-0.053609	-0.0095622	0.30772	0.060018	0.0059001	-0.010783	-0.023804	-0.054118	0.063883	0.086772	-0.071716	0.03713	0.00030518	0.19623	-0.040894	0.097961	-0.021769	-0.067546	-0.0061035
-0.13794	-0.23387	-0.053711	-0.0071208	0.29582	0.057475	0.0053914	-0.010885	-0.02004	-0.054626	0.069682	0.08728	-0.069784	0.032043	0.0015259	0.20101	-0.042114	0.09613	-0.024516	-0.071818	0.002238
-0.13184	-0.22624	-0.054016	-0.011393	0.29215	0.056458	0.0039673	-0.0071208	-0.01943	-0.059102	0.077311	0.085449	-0.067139	0.029602	0.0050863	0.20406	-0.040487	0.09908	-0.027466	-0.070496	0.0036621
-0.13184	-0.23132	-0.051168	-0.015055	0.28982	0.058187	0.0046794	-0.005188	-0.020345	-0.066732	0.079142	0.080973	-0.070903	0.034383	0.0046794	0.20477	-0.043437	0.096842	-0.027059	-0.080363	0.0012207
-0.13499	-0.22949	-0.049032	-0.015869	0.28636	0.061035	0.0048828	-0.0068156	-0.020243	-0.064596	0.081787	0.072835	-0.070089	0.029399	-0.0030518	0.20142	-0.044759	0.089722	-0.023905	-0.078939	0
-0.13336	-0.22949	-0.051982	-0.014954	0.28178	0.062358	0.0077311	-0.0082397	-0.022176	-0.060221	0.084941	0.069885	-0.06724	0.024719	-0.00030518	0.19633	-0.043233	0.087077	-0.020854	-0.070699	-0.0016276
-0.13438	-0.23346	-0.055033	-0.013529	0.27466	0.060018	0.0099691	-0.0085449	-0.023193	-0.064494	0.085653	0.076294	-0.069987	0.021769	-0.00071208	0.19979	-0.04303	0.086873	-0.018005	-0.067342	-0.0025431
-0.13529	-0.23824	-0.053406	-0.012817	0.27232	0.056152	0.01119	-0.012919	-0.026245	-0.06602	0.086263	0.07843	-0.069784	0.02299	0.001119	0.20325	-0.038554	0.082906	-0.019226	-0.069377	0.0018311
-0.13377	-0.24109	-0.05483	-0.011495	0.26683	0.057882	0.011902	-0.0069173	-0.024821	-0.068054	0.083415	0.080363	-0.067647	0.018005	0.002238	0.20864	-0.040995	0.079041	-0.015564	-0.069682	0.0016276
-0.12909	-0.2357	-0.050456	-0.009257	0.26713	0.062256	0.0095622	-0.010478	-0.02238	-0.070394	0.089111	0.081482	-0.06958	0.014445	-0.00020345	0.2121	-0.047302	0.075378	-0.012716	-0.069275	0.0023397
-0.1297	-0.23417	-0.049642	-0.011292	0.26906	0.062052	0.0085449	-0.010478	-0.020243	-0.068766	0.088806	0.080872	-0.075785	0.015259	-0.001119	0.21047	-0.042419	0.07314	-0.01241	-0.071716	0.00030518
-0.12746	-0.23509	-0.048828	-0.012004	0.26031	0.056356	0.0084432	-0.0050863	-0.021261	-0.064596	0.092061	0.079346	-0.075582	0.013631	-0.0012207	0.20721	-0.038147	0.073853	-0.015767	-0.071106	-0.0016276
-0.12807	-0.2301	-0.048828	-0.01414	0.25625	0.053914	0.0099691	0.0010173	-0.02065	-0.062154	0.088399	0.078532	-0.072225	0.014445	-0.0019328	0.2066	-0.035197	0.068563	-0.018107	-0.074361	0.0030518
-0.13224	-0.22807	-0.052694	-0.015259	0.25258	0.054626	0.0090535	-0.0008138	-0.021973	-0.063477	0.087992	0.077209	-0.069682	0.015869	-0.0018311	0.20823	-0.042114	0.066833	-0.021566	-0.077311	0.0072225
-0.13479	-0.23214	-0.056458	-0.012512	0.24709	0.058797	0.0066121	-0.0023397	-0.019836	-0.061849	0.089417	0.076599	-0.07487	0.011495	0.00050863	0.20823	-0.042013	0.065715	-0.018209	-0.076192	0.0028483
-0.14038	-0.23193	-0.052694	-0.009257	0.24333	0.063782	0.0088501	-0.0080363	-0.018921	-0.062154	0.083822	0.078328	-0.07314	0.0053914	-0.0014242	0.2064	-0.032552	0.067037	-0.013835	-0.074361	0.0027466
-0.14364	-0.23254	-0.056763	-0.011292	0.2415	0.066121	0.0089518	-0.012207	-0.022278	-0.065511	0.082397	0.082296	-0.071818	-0.00050863	0.0024414	0.20569	-0.031738	0.064087	-0.013021	-0.071716	0.0013224
-0.13702	-0.23661	-0.056661	-0.011495	0.23905	0.063171	0.0068156	-0.0088501	-0.021871	-0.07019	0.089722	0.085449	-0.071106	-0.0016276	0.0010173	0.20579	-0.036723	0.063375	-0.013936	-0.068258	-0.002238
-0.13428	-0.2357	-0.053101	-0.0079346	0.23356	0.061137	0.0076294	-0.0053914	-0.024719	-0.068359	0.093587	0.090434	-0.073446	-0.0044759	0.00030518	0.20152	-0.041504	0.062764	-0.0080363	-0.068563	-0.0026449
-0.13896	-0.23509	-0.051778	-0.0096639	0.23295	0.062256	0.013835	-0.0064087	-0.028483	-0.065715	0.096741	0.086365	-0.074972	-0.0047811	0.0013224	0.20081	-0.043538	0.059814	-0.0085449	-0.07019	0.0013224
-0.14394	-0.23478	-0.050354	-0.010783	0.22685	0.058797	0.012716	-0.0043742	-0.028788	-0.059102	0.097351	0.083008	-0.074361	-0.0024414	0.0014242	0.20803	-0.039978	0.055135	-0.014242	-0.06724	0.0004069
-0.14964	-0.23051	-0.047913	-0.012614	0.22034	0.058594	0.008138	-0.0034587	-0.027161	-0.061646	0.093791	0.077718	-0.071818	-0.00020345	0.0017293	0.212	-0.03835	0.054016	-0.019735	-0.07019	-0.0034587
-0.14974	-0.22909	-0.050151	-0.014038	0.22186	0.062154	0.0095622	-0.0034587	-0.025024	-0.05839	0.091858	0.079447	-0.074056	0.0017293	-0.001119	0.20996	-0.040283	0.04954	-0.019633	-0.077413	-0.00030518
-0.14445	-0.23265	-0.049032	-0.013733	0.22085	0.063477	0.010885	-0.0076294	-0.025533	-0.061442	0.090129	0.079753	-0.07253	0.00091553	-0.00050863	0.21037	-0.041504	0.047811	-0.013021	-0.072225	-0.0045776
-0.14313	-0.23275	-0.050456	-0.013326	0.21759	0.068359	0.01119	-0.0087484	-0.02828	-0.063883	0.09318	0.077616	-0.072632	-0.0097656	0.0047811	0.20528	-0.040385	0.052389	-0.0091553	-0.068868	-0.0025431
-0.14364	-0.23743	-0.059814	-0.013021	0.21606	0.070699	0.013936	-0.0047811	-0.030518	-0.062256	0.093587	0.078939	-0.072021	-0.0093587	0.0038656	0.20162	-0.042725	0.052592	-0.0087484	-0.070699	0.0030518
-0.14313	-0.24139	-0.060323	-0.012614	0.21128	0.06724	0.015157	-0.0049845	-0.029806	-0.057475	0.098063	0.07843	-0.064799	-0.008138	0.0021362	0.20589	-0.049032	0.051168	-0.010579	-0.07253	0.0042725
-0.14445	-0.24028	-0.057475	-0.0118	0.20406	0.062866	0.012614	-0.0055949	-0.026855	-0.05544	0.09847	0.076497	-0.06958	-0.012614	0.0038656	0.2066	-0.04364	0.055237	-0.0080363	-0.071716	0.0066121
-0.14608	-0.23275	-0.056864	-0.0038656	0.2002	0.064189	0.012919	-0.0099691	-0.026855	-0.05544	0.097758	0.073954	-0.067647	-0.014954	-0.0018311	0.20772	-0.039164	0.05422	-0.011088	-0.07314	0.001119
-0.15289	-0.2238	-0.05544	-0.00010173	0.2002	0.065511	0.010783	-0.013631	-0.024414	-0.048625	0.09786	0.077108	-0.066935	-0.011597	0.0020345	0.20253	-0.038147	0.050761	-0.014852	-0.077413	-0.0018311
-0.1534	-0.22502	-0.058594	-0.0039673	0.19847	0.064087	0.0098674	-0.013835	-0.021973	-0.049744	0.09786	0.079956	-0.069885	-0.012614	0.012309	0.19989	-0.035706	0.04954	-0.015259	-0.077922	-0.00020345
-0.15249	-0.23081	-0.049947	-0.0060018	0.19521	0.063273	0.0060018	-0.013733	-0.02655	-0.054932	0.10264	0.082703	-0.071208	-0.01414	0.012919	0.20182	-0.038452	0.051066	-0.016886	-0.077209	-0.0017293
-0.14709	-0.23326	-0.048421	-0.0052897	0.19358	0.061544	0.010274	-0.011597	-0.027466	-0.056559	0.10427	0.080668	-0.072428	-0.013326	0.01119	0.2061	-0.042318	0.054423	-0.013631	-0.074972	-0.0035604
-0.14476	-0.23305	-0.053609	-0.0074259	0.1888	0.059916	0.016988	-0.0079346	-0.028381	-0.057576	0.1064	0.081075	-0.069071	-0.015157	0.0094604	0.20894	-0.042013	0.052999	-0.013936	-0.074158	0.0012207
-0.15025	-0.23214	-0.055033	-0.0064087	0.18738	0.062256	0.020345	-0.0074259	-0.030314	-0.06134	0.10844	0.084534	-0.06724	-0.017293	0.0064087	0.20437	-0.040792	0.051473	-0.016174	-0.075989	0.0059001
-0.15177	-0.23173	-0.052389	-0.0014242	0.1829	0.061137	0.021769	-0.0086466	-0.031637	-0.058797	0.10915	0.084127	-0.066427	-0.018717	0.0036621	0.2066	-0.038656	0.050151	-0.016378	-0.083618	0.00295
-0.1472	-0.23305	-0.053609	-0.0024414	0.17619	0.059713	0.023499	-0.0059001	-0.02889	-0.065613	0.11444	0.079956	-0.06602	-0.022888	0.0025431	0.21006	-0.040588	0.049947	-0.019938	-0.080363	0.00020345
-0.14689	-0.23387	-0.057271	-0.0049845	0.17151	0.060628	0.019735	-0.0078328	-0.029195	-0.06958	0.11536	0.077209	-0.072632	-0.020549	0.005188	0.20905	-0.043233	0.052287	-0.019938	-0.077616	0.0056966
-0.15361	-0.23407	-0.060018	-0.0046794	0.17029	0.062561	0.016785	-0.010681	-0.027059	-0.06368	0.11475	0.077718	-0.072327	-0.019633	0.0072225	0.20854	-0.041809	0.051778	-0.019226	-0.071818	0.0064087
-0.15951	-0.23671	-0.061035	-0.0008138	0.17273	0.060628	0.016174	-0.0064087	-0.027873	-0.06134	0.11271	0.078532	-0.063375	-0.01709	0.0031535	0.20935	-0.038961	0.049744	-0.016479	-0.072632	0.0027466
-0.15971	-0.23946	-0.058289	-0.0050863	0.17293	0.058289	0.0177	-0.0082397	-0.029704	-0.063273	0.11302	0.07487	-0.059814	-0.021667	0.0041707	0.2066	-0.037638	0.049642	-0.012817	-0.07314	-0.0046794
-0.15086	-0.24058	-0.054525	-0.012105	0.16785	0.05544	0.019633	-0.0066121	-0.026042	-0.061849	0.11668	0.077718	-0.062866	-0.019836	0.0074259	0.21159	-0.03713	0.043335	-0.013529	-0.07192	-0.0035604
-0.14252	-0.23671	-0.056763	-0.0091553	0.17039	0.054626	0.016174	-0.0030518	-0.031026	-0.060018	0.11373	0.078837	-0.062866	-0.02238	0.0071208	0.21098	-0.037333	0.039266	-0.014547	-0.071411	0.0014242
-0.13916	-0.23509	-0.052897	-0.0089518	0.17222	0.052999	0.016276	-0.007019	-0.028483	-0.05717	0.11261	0.078939	-0.066528	-0.027873	0.0065104	0.20874	-0.032247	0.044556	-0.014343	-0.077209	-0.00050863
-0.13652	-0.23651	-0.053813	-0.009257	0.17019	0.049947	0.020549	-0.0036621	-0.026143	-0.05544	0.11251	0.079549	-0.07253	-0.026754	0.0080363	0.21352	-0.032654	0.049947	-0.021159	-0.07548	0.0014242
-0.13794	-0.23865	-0.053202	-0.0043742	0.16825	0.047506	0.02299	-0.0020345	-0.024109	-0.055644	0.10701	0.080058	-0.072428	-0.027364	0.0066121	0.21454	-0.036825	0.048523	-0.015157	-0.077108	-0.00010173
-0.14964	-0.23651	-0.052897	-0.0020345	0.17324	0.055237	0.018819	-0.0020345	-0.022278	-0.062459	0.10701	0.080261	-0.070496	-0.026042	0.0057983	0.21556	-0.037944	0.045675	-0.009257	-0.079753	-0.0014242
-0.1531	-0.23173	-0.057678	-0.0060018	0.17212	0.05483	0.018819	-0.0045776	-0.028381	-0.071513	0.11292	0.07782	-0.071208	-0.024007	0.010173	0.2184	-0.040385	0.047913	-0.010885	-0.076904	-0.00061035
-0.15096	-0.23234	-0.059204	-0.018209	0.1708	0.052083	0.018311	-0.004069	-0.032247	-0.063985	0.11627	0.08138	-0.066223	-0.025228	0.0093587	0.21525	-0.039164	0.046285	-0.0080363	-0.073039	-0.0034587
-0.14567	-0.23427	-0.059102	-0.018005	0.17192	0.051168	0.021057	-0.0023397	-0.038045	-0.059814	0.11454	0.080058	-0.062052	-0.029704	0.01241	0.21596	-0.039876	0.043437	-0.0071208	-0.072225	-0.0042725
-0.14821	-0.236	-0.055745	-0.016073	0.17008	0.051371	0.013224	-0.0024414	-0.036418	-0.061137	0.11434	0.082397	-0.068868	-0.03245	0.0118	0.22176	-0.038452	0.04364	-0.0097656	-0.068766	-0.0056966
-0.15015	-0.23193	-0.054626	-0.012817	0.16978	0.052083	0.018311	-0.0065104	-0.035197	-0.056661	0.10925	0.085551	-0.068461	-0.029093	0.013326	0.22237	-0.04069	0.042216	-0.0098674	-0.068868	-0.012105
-0.14862	-0.23102	-0.055033	-0.011088	0.16836	0.057576	0.021871	-0.013733	-0.031535	-0.056458	0.10691	0.084635	-0.065613	-0.031026	0.011902	0.21952	-0.039063	0.035197	-0.0087484	-0.066528	-0.012004
-0.15574	-0.23173	-0.053406	-0.011902	0.16968	0.058695	0.023092	-0.014954	-0.03123	-0.054728	0.10742	0.088399	-0.068563	-0.0354	0.015055	0.21983	-0.04364	0.029704	-0.0118	-0.066325	-0.009257
-0.1535	-0.22776	-0.056152	-0.012207	0.16602	0.05839	0.023092	-0.0085449	-0.033773	-0.056763	0.106	0.088908	-0.070801	-0.031637	0.015971	0.22319	-0.044149	0.034892	-0.014852	-0.06429	-0.010274
-0.15228	-0.22929	-0.055949	-0.011292	0.16256	0.054932	0.022074	-0.0039673	-0.036723	-0.061747	0.10345	0.084534	-0.064596	-0.028992	0.014852	0.22471	-0.044963	0.039469	-0.015869	-0.07019	-0.011393
-0.15249	-0.23081	-0.053813	-0.0064087	0.16164	0.054626	0.020447	-0.0021362	-0.033366	-0.057983	0.10244	0.080261	-0.065715	-0.029297	0.01475	0.22929	-0.041402	0.040181	-0.015666	-0.073649	-0.013733
-0.15198	-0.23519	-0.050456	-0.007019	0.16225	0.052999	0.016174	-0.0008138	-0.036621	-0.05839	0.099182	0.077718	-0.071716	-0.036418	0.010681	0.23142	-0.040792	0.036926	-0.011902	-0.06724	-0.013733
-0.14943	-0.23295	-0.053914	-0.010681	0.16022	0.045776	0.016886	-0.0056966	-0.035197	-0.061035	0.10081	0.083516	-0.07314	-0.036316	0.0075277	0.22237	-0.03774	0.031026	-0.010783	-0.066833	-0.0087484
-0.15951	-0.23092	-0.05422	-0.013021	0.16307	0.051473	0.015971	-0.0082397	-0.032857	-0.059916	0.095011	0.08728	-0.073954	-0.035909	0.0077311	0.2242	-0.038859	0.037435	-0.014954	-0.07192	-0.0072225
-0.15696	-0.22756	-0.051676	-0.0086466	0.16683	0.056559	0.018005	-0.0118	-0.036011	-0.057882	0.094299	0.084737	-0.066935	-0.036112	0.0093587	0.22786	-0.041911	0.037435	-0.020854	-0.069784	-0.008138
-0.16357	-0.23204	-0.051473	-0.0055949	0.16144	0.05483	0.024211	-0.0072225	-0.037333	-0.059916	0.095723	0.083415	-0.062052	-0.035909	0.0099691	0.22664	-0.039978	0.035909	-0.020447	-0.062561	-0.0068156
-0.16947	-0.2301	-0.04425	-0.0061035	0.15879	0.053101	0.022074	0.00030518	-0.038757	-0.062968	0.096232	0.089722	-0.068461	-0.033468	0.009257	0.22196	-0.036723	0.03123	-0.019226	-0.061544	-0.0054932
-0.16296	-0.23132	-0.04954	-0.0057983	0.16164	0.054423	0.019124	0.0019328	-0.030009	-0.056458	0.09786	0.087687	-0.069682	-0.033264	0.012004	0.22593	-0.034485	0.033976	-0.02238	-0.057983	-0.0074259
-0.15951	-0.23417	-0.052897	-0.0049845	0.15849	0.050557	0.020549	0.0008138	-0.035909	-0.053406	0.099487	0.088298	-0.063883	-0.032857	0.0084432	0.23336	-0.034383	0.033366	-0.020243	-0.062052	-0.0036621
-0.16093	-0.23183	-0.05717	-0.0061035	0.15879	0.048828	0.02004	-0.0026449	-0.033976	-0.053609	0.1002	0.085551	-0.063171	-0.03835	0.0079346	0.23733	-0.03774	0.034078	-0.016581	-0.06663	-0.0019328
-0.16724	-0.23112	-0.058899	-0.005188	0.15818	0.04893	0.018717	-0.0035604	-0.026652	-0.056763	0.098775	0.083822	-0.062459	-0.04069	0.011698	0.23733	-0.03774	0.033773	-0.015666	-0.066121	-0.00050863
-0.16337	-0.22929	-0.055644	-0.0065104	0.15177	0.054728	0.016581	-0.0075277	-0.025431	-0.058289	0.096029	0.081685	-0.064189	-0.036418	0.011597	0.23621	-0.037333	0.037028	-0.017293	-0.069173	0.0028483
-0.16368	-0.2297	-0.053101	-0.0073242	0.14872	0.055644	0.017598	-0.0096639	-0.025635	-0.06012	0.094808	0.079346	-0.064596	-0.037333	0.0082397	0.23783	-0.03713	0.033468	-0.016073	-0.071716	0.0034587
-0.16836	-0.22919	-0.050659	-0.011597	0.1473	0.053304	0.016683	-0.0073242	-0.027364	-0.053813	0.095113	0.079549	-0.065308	-0.039469	0.0090535	0.23692	-0.037333	0.034688	-0.01709	-0.067647	-0.0034587
-0.17131	-0.23102	-0.052694	-0.010478	0.14343	0.051371	0.015767	-0.0053914	-0.032043	-0.049845	0.10122	0.078227	-0.07019	-0.040385	0.0088501	0.23783	-0.041707	0.036621	-0.016479	-0.07192	-0.002238
-0.16337	-0.23061	-0.058187	-0.0037638	0.14486	0.054728	0.018311	-0.0037638	-0.035095	-0.053304	0.10223	0.07548	-0.074056	-0.039266	0.0036621	0.24058	-0.040487	0.036723	-0.016886	-0.073039	0
-0.16205	-0.23427	-0.055745	-0.0068156	0.14506	0.055847	0.021769	-0.005188	-0.034892	-0.057576	0.10061	0.078939	-0.071513	-0.039368	0.00295	0.23905	-0.039978	0.031535	-0.016174	-0.068359	-0.0062052
-0.16286	-0.23885	-0.054728	-0.0091553	0.14455	0.051473	0.02065	-0.0061035	-0.035502	-0.055745	0.099792	0.081685	-0.070597	-0.043538	0.0086466	0.2416	-0.039775	0.031026	-0.017192	-0.067952	-0.011698
-0.16032	-0.23499	-0.055135	-0.0080363	0.1472	0.052592	0.022786	-0.0044759	-0.035502	-0.056559	0.097555	0.079346	-0.071615	-0.048218	0.0059001	0.24455	-0.038656	0.02828	-0.013021	-0.069377	-0.0079346
-0.15879	-0.23142	-0.050456	-0.010986	0.14893	0.056864	0.021667	-0.006307	-0.034688	-0.061442	0.094604	0.075378	-0.07314	-0.044963	0.0069173	0.25014	-0.041402	0.025533	-0.013936	-0.062968	-0.0044759
-0.16113	-0.23102	-0.055033	-0.010579	0.14394	0.059713	0.021261	-0.0073242	-0.027974	-0.060527	0.092367	0.07609	-0.077311	-0.047607	0.0099691	0.24841	-0.039978	0.028483	-0.014343	-0.060832	-0.00295
-0.15737	-0.23102	-0.057882	-0.0055949	0.14089	0.056051	0.022176	-0.0047811	-0.027568	-0.062459	0.090942	0.077209	-0.07609	-0.045471	0.0074259	0.25686	-0.039876	0.027262	-0.012614	-0.06368	-0.0047811
-0.15696	-0.23753	-0.052694	-0.0049845	0.13885	0.054118	0.018209	-0.0008138	-0.034892	-0.068359	0.093791	0.076497	-0.074565	-0.041809	0.0024414	0.26357	-0.037435	0.027466	-0.010885	-0.062459	-0.0061035
-0.16337	-0.2359	-0.050557	-0.0085449	0.14476	0.059916	0.021769	-0.0008138	-0.033264	-0.064596	0.097656	0.074565	-0.073954	-0.040792	-0.00030518	0.26052	-0.040385	0.026245	-0.012004	-0.058797	-0.005188
-0.16652	-0.23946	-0.049337	-0.0073242	0.14313	0.062358	0.021464	-0.005188	-0.032756	-0.059306	0.098165	0.08311	-0.073853	-0.042725	-0.0033569	0.26286	-0.04008	0.022176	-0.013428	-0.062968	-0.0024414
-0.16561	-0.23702	-0.05422	-0.001119	0.14079	0.059509	0.013835	-0.0035604	-0.028381	-0.060221	0.094604	0.08433	-0.07548	-0.046794	-0.0027466	0.26449	-0.038147	0.020955	-0.011088	-0.063883	-0.0010173
-0.16774	-0.23468	-0.050761	-0.0071208	0.14252	0.055644	0.014242	-0.013529	-0.029399	-0.063578	0.094299	0.08138	-0.071411	-0.053101	-0.0026449	0.26388	-0.034281	0.019124	-0.0072225	-0.064392	-0.0045776
-0.16978	-0.23519	-0.053406	-0.012207	0.14353	0.053711	0.020752	-0.013529	-0.036825	-0.060933	0.098674	0.079244	-0.065918	-0.05422	-0.00030518	0.26316	-0.033264	0.0177	-0.010376	-0.067139	-0.0043742
-0.1712	-0.23407	-0.050557	-0.011597	0.14435	0.059916	0.021057	-0.0084432	-0.039469	-0.056051	0.10111	0.078735	-0.06724	-0.052795	0.0024414	0.26622	-0.035197	0.015564	-0.0087484	-0.064799	0.0020345
-0.17008	-0.23407	-0.044861	-0.0049845	0.14364	0.061747	0.020142	-0.010986	-0.045268	-0.056559	0.10488	0.080872	-0.070496	-0.056661	0.0048828	0.26672	-0.039571	0.013123	-0.0030518	-0.062663	-0.0015259
-0.17598	-0.23397	-0.045268	-0.0065104	0.14303	0.059001	0.022685	-0.0085449	-0.044963	-0.051575	0.10976	0.077311	-0.071513	-0.050964	0.0030518	0.26367	-0.040995	0.01709	-0.0085449	-0.065511	-0.0065104
-0.18056	-0.23142	-0.049438	-0.0050863	0.14557	0.060323	0.027771	-0.0037638	-0.043335	-0.052897	0.11414	0.073039	-0.074158	-0.048319	0.0044759	0.26449	-0.037638	0.01414	-0.012512	-0.063782	-0.0064087
-0.18565	-0.23041	-0.056559	-0.0094604	0.14374	0.058797	0.023804	-0.0025431	-0.034892	-0.056356	0.11922	0.078837	-0.073954	-0.048523	0.0037638	0.26499	-0.039876	0.01414	-0.010376	-0.068665	-0.0032552
-0.183	-0.23142	-0.059001	-0.0099691	0.13438	0.056152	0.020752	-0.0062052	-0.033773	-0.05839	0.11973	0.080566	-0.073039	-0.054525	0.0016276	0.26601	-0.047302	0.012309	-0.012004	-0.07192	-0.00071208
-0.18524	-0.23214	-0.057882	-0.0014242	0.13702	0.055847	0.018616	-0.012817	-0.032756	-0.058695	0.11963	0.078939	-0.073751	-0.052999	0.0038656	0.26998	-0.041199	0.012004	-0.015259	-0.070801	-0.0047811
-0.18951	-0.23397	-0.054626	0.002238	0.14435	0.059814	0.017395	-0.011393	-0.034078	-0.059408	0.1237	0.077616	-0.075378	-0.053101	0.0033569	0.26713	-0.036214	0.013224	-0.014242	-0.069885	-0.0090535
-0.18768	-0.22929	-0.054932	0.0020345	0.14221	0.06663	0.018412	-0.0088501	-0.036926	-0.056254	0.12492	0.081991	-0.076701	-0.053813	0	0.26581	-0.036825	0.016276	-0.0118	-0.069275	-0.010579
-0.18656	-0.22786	-0.056254	0.0030518	0.14069	0.06307	0.022685	-0.0075277	-0.036418	-0.05717	0.12451	0.079142	-0.080363	-0.04954	-0.0018311	0.26642	-0.036825	0.013733	-0.012207	-0.070801	-0.006307
-0.18219	-0.22909	-0.054016	0.0032552	0.13824	0.059509	0.023499	-0.0080363	-0.03835	-0.061137	0.1295	0.076192	-0.083822	-0.047709	-0.0034587	0.26377	-0.035909	0.014242	-0.0078328	-0.069275	-0.0021362
-0.1769	-0.22746	-0.054728	0.0038656	0.1359	0.059306	0.021261	-0.0085449	-0.039571	-0.05778	0.13875	0.069885	-0.074972	-0.045776	0.0068156	0.26489	-0.038554	0.011698	-0.009257	-0.069071	-0.0056966
-0.18188	-0.23366	-0.05839	0.0032552	0.13295	0.059306	0.019531	-0.0065104	-0.038147	-0.055339	0.14048	0.070903	-0.069987	-0.047913	0.0066121	0.2594	-0.042114	0.0083415	-0.013428	-0.066935	-0.0069173
-0.18565	-0.23254	-0.057678	0.0025431	0.12736	0.056254	0.017802	-0.0027466	-0.03245	-0.06073	0.14058	0.077515	-0.07192	-0.049845	0.0061035	0.25441	-0.041097	0.01119	-0.017192	-0.071309	-0.012207
-0.18707	-0.23112	-0.056966	-0.0014242	0.1299	0.059102	0.019328	-0.0021362	-0.036519	-0.061035	0.13641	0.078227	-0.074158	-0.051676	0.0075277	0.2655	-0.040181	0.0075277	-0.022786	-0.077922	-0.012614
-0.19084	-0.23	-0.061442	0.00030518	0.13479	0.062968	0.020955	-0.0053914	-0.028178	-0.056966	0.14781	0.075684	-0.077006	-0.051982	0.0036621	0.26723	-0.042216	0.0071208	-0.021464	-0.075887	-0.0076294
-0.18545	-0.22817	-0.061544	0.0023397	0.13407	0.058899	0.02238	-0.0074259	-0.024618	-0.059306	0.1592	0.073649	-0.072835	-0.050964	0.0013224	0.26622	-0.041707	0.0076294	-0.017497	-0.071106	-0.0047811
-0.18158	-0.22919	-0.059001	0.0016276	0.13214	0.056051	0.021362	-0.0048828	-0.024618	-0.057068	0.16876	0.077718	-0.070903	-0.053914	0.0033569	0.26764	-0.042318	0.0068156	-0.018311	-0.072632	-0.0062052
-0.1826	-0.23356	-0.054932	0.0098674	0.13234	0.058594	0.018311	-0.0046794	-0.024618	-0.052694	0.1711	0.076599	-0.071818	-0.056966	0.00030518	0.26744	-0.037638	0.013224	-0.019226	-0.074361	-0.012004
-0.18473	-0.22929	-0.056864	0.011698	0.12939	0.059916	0.024719	-0.0064087	-0.026855	-0.058594	0.16602	0.073344	-0.070699	-0.060323	-0.001119	0.27201	-0.035502	0.017497	-0.019226	-0.069173	-0.01119
-0.18829	-0.23621	-0.058289	0.01119	0.1239	0.057271	0.025126	-0.014242	-0.029399	-0.065308	0.17008	0.07192	-0.072123	-0.063477	-0.0033569	0.2713	-0.039266	0.019124	-0.018107	-0.068868	-0.010071
-0.18382	-0.23834	-0.057068	0.0089518	0.12594	0.060221	0.023905	-0.0099691	-0.029602	-0.062256	0.17283	0.073853	-0.074768	-0.057882	-0.0054932	0.27323	-0.042216	0.019124	-0.021464	-0.069377	-0.015055
-0.18717	-0.24028	-0.054016	0.0087484	0.12624	0.062764	0.020345	-0.00295	-0.030212	-0.05839	0.1766	0.07843	-0.07314	-0.058695	-0.0060018	0.271	-0.030823	0.020752	-0.019938	-0.070496	-0.017395
-0.18565	-0.23753	-0.056864	0.0056966	0.12644	0.065409	0.021261	-0.0059001	-0.027364	-0.056051	0.1766	0.077209	-0.076192	-0.05717	-0.0025431	0.27283	-0.027161	0.019531	-0.020345	-0.071309	-0.013733
-0.18351	-0.23438	-0.061137	0.0044759	0.1295	0.066325	0.021769	-0.0084432	-0.025533	-0.056458	0.17446	0.077413	-0.075989	-0.058797	0.00091553	0.27751	-0.033569	0.014343	-0.01943	-0.070496	-0.011902
-0.18443	-0.23122	-0.062256	0.0061035	0.1299	0.061849	0.025736	-0.0084432	-0.023193	-0.057475	0.18148	0.070292	-0.071716	-0.060425	0.0035604	0.2769	-0.034383	0.0096639	-0.016785	-0.071309	-0.010783
-0.1769	-0.23051	-0.062052	0.011088	0.13072	0.059814	0.027466	-0.0084432	-0.025024	-0.057475	0.18361	0.069478	-0.069885	-0.063171	0.010274	0.27405	-0.036011	0.010376	-0.017904	-0.069987	-0.012207
-0.18209	-0.2298	-0.056152	0.010885	0.13214	0.063273	0.027974	-0.010173	-0.027568	-0.056966	0.1826	0.069173	-0.071004	-0.063985	0.0091553	0.28137	-0.035706	0.0093587	-0.01943	-0.061849	-0.011698
-0.18626	-0.23041	-0.05483	0.010274	0.13011	0.068359	0.030416	-0.0094604	-0.024821	-0.063477	0.18321	0.075582	-0.06897	-0.06602	0.0053914	0.28483	-0.037435	0.0088501	-0.023804	-0.063883	-0.016886
-0.18799	-0.22807	-0.059204	0.0098674	0.12797	0.065816	0.027059	-0.0072225	-0.022278	-0.067546	0.18402	0.078125	-0.072937	-0.065308	0.0068156	0.28819	-0.036621	0.0079346	-0.019226	-0.06724	-0.013733
-0.18921	-0.22552	-0.058695	0.0077311	0.13468	0.06429	0.027974	-0.0090535	-0.01943	-0.064087	0.18178	0.074361	-0.073853	-0.066223	0.010783	0.28453	-0.036825	0.0049845	-0.016073	-0.071513	-0.011393
-0.19073	-0.22217	-0.062154	0.0048828	0.13804	0.061951	0.027974	-0.0083415	-0.02594	-0.059001	0.17914	0.075582	-0.074361	-0.063782	0.0079346	0.28422	-0.041504	0.0016276	-0.019633	-0.069987	-0.018616
-0.19104	-0.22166	-0.06073	0.0055949	0.13753	0.065816	0.027974	-0.0065104	-0.032857	-0.058492	0.18077	0.07487	-0.073649	-0.063273	0.0038656	0.28768	-0.041809	-0.0039673	-0.021362	-0.072327	-0.020955
-0.19287	-0.22013	-0.061239	0.0085449	0.13936	0.064901	0.028178	-0.008138	-0.033773	-0.058289	0.18412	0.074666	-0.076599	-0.060221	0.0047811	0.29175	-0.038452	-0.0041707	-0.017293	-0.069275	-0.014547
-0.19745	-0.21912	-0.061849	0.0095622	0.13896	0.064697	0.029806	-0.0077311	-0.029399	-0.055847	0.17731	0.079753	-0.075073	-0.065511	0.012105	0.29144	-0.032247	0.00295	-0.010885	-0.065002	-0.007019
-0.19714	-0.22156	-0.062256	0.0094604	0.13885	0.069885	0.027466	-0.0095622	-0.0295	-0.062866	0.17039	0.083211	-0.072835	-0.069784	0.0118	0.29338	-0.037435	0.0026449	-0.010681	-0.067037	-0.0054932
-0.2007	-0.22563	-0.054626	0.014648	0.14058	0.069173	0.025635	-0.010173	-0.032959	-0.061544	0.16897	0.085958	-0.070394	-0.065002	0.010681	0.30019	-0.041199	0.00071208	-0.016378	-0.066732	-0.0075277
-0.2005	-0.22491	-0.052694	0.013428	0.14425	0.058899	0.024312	-0.0047811	-0.035502	-0.061646	0.16713	0.086466	-0.068868	-0.062764	0.013224	0.30426	-0.03245	0.00091553	-0.016581	-0.06663	-0.007019
-0.19918	-0.22593	-0.05544	0.0093587	0.14191	0.061035	0.027873	-0.0021362	-0.034892	-0.053914	0.17253	0.08728	-0.071004	-0.067851	0.015462	0.30284	-0.036011	-0.0021362	-0.013835	-0.068563	-0.010376
-0.19674	-0.22685	-0.058085	0.010986	0.14191	0.058289	0.032552	-0.001119	-0.031433	-0.049438	0.16958	0.084534	-0.07487	-0.067139	0.018311	0.30365	-0.036519	-0.0031535	-0.014547	-0.067851	-0.011495
-0.2005	-0.23081	-0.064189	0.012817	0.14445	0.061951	0.032654	-0.0031535	-0.03479	-0.049438	0.16551	0.083313	-0.08016	-0.064901	0.013123	0.30711	-0.039063	-0.0039673	-0.013733	-0.06958	-0.010681
-0.20304	-0.22573	-0.064494	0.01475	0.14811	0.067444	0.033671	-0.0073242	-0.030416	-0.051982	0.16795	0.080973	-0.076192	-0.061951	0.011495	0.31352	-0.037944	-0.0072225	-0.013936	-0.069987	-0.0088501
-0.20538	-0.22705	-0.062866	0.015157	0.14618	0.066121	0.034688	-0.0069173	-0.026347	-0.051676	0.16429	0.079142	-0.072835	-0.063883	0.012919	0.31372	-0.037842	-0.0118	-0.010681	-0.065613	-0.0086466
-0.21464	-0.22685	-0.065002	0.013733	0.14506	0.062154	0.029704	-0.010478	-0.030314	-0.053914	0.16195	0.07843	-0.076497	-0.065816	0.013733	0.31453	-0.034078	-0.011698	-0.0094604	-0.066935	-0.004069
-0.21525	-0.22929	-0.066528	0.013021	0.14628	0.063578	0.02533	-0.012614	-0.030314	-0.050964	0.15859	0.078023	-0.074259	-0.062866	0.015462	0.32054	-0.033875	-0.013835	-0.013529	-0.06897	-0.006307
-0.2063	-0.23031	-0.066325	0.012309	0.14425	0.060323	0.026855	-0.0087484	-0.029093	-0.047709	0.16113	0.076904	-0.075582	-0.056966	0.0118	0.32064	-0.031738	-0.018107	-0.016073	-0.066223	-0.006307
-0.20528	-0.23122	-0.061544	0.011698	0.14801	0.060628	0.025635	-0.0067139	-0.029195	-0.048726	0.16286	0.076803	-0.08016	-0.056254	0.012309	0.32328	-0.037028	-0.018209	-0.016174	-0.071716	-0.004069
-0.20762	-0.23081	-0.061239	0.012105	0.14842	0.060628	0.029297	-0.0033569	-0.030924	-0.052083	0.15361	0.075277	-0.074158	-0.062459	0.012105	0.32756	-0.039063	-0.017598	-0.01475	-0.07314	-0.0008138
-0.20284	-0.22675	-0.064189	0.0095622	0.14598	0.058492	0.035095	-0.0038656	-0.029195	-0.057882	0.15096	0.075684	-0.069987	-0.06429	0.0097656	0.33101	-0.041402	-0.01943	-0.016174	-0.069173	-0.0056966
-0.20213	-0.22491	-0.06724	0.013123	0.14476	0.058085	0.033264	-0.010579	-0.027568	-0.054728	0.1532	0.080465	-0.074463	-0.065816	0.012817	0.33234	-0.042013	-0.020243	-0.015869	-0.065715	-0.0034587
-0.20376	-0.22858	-0.066325	0.017192	0.14689	0.060527	0.034383	-0.014343	-0.025126	-0.04893	0.15269	0.077006	-0.071208	-0.065104	0.014648	0.33793	-0.038249	-0.02238	-0.018412	-0.065206	-0.00030518
-0.20355	-0.22654	-0.065918	0.018514	0.14537	0.056254	0.027873	-0.014648	-0.025838	-0.044759	0.14903	0.078125	-0.063578	-0.068156	0.015767	0.34129	-0.040181	-0.02533	-0.013529	-0.066427	0.0020345
-0.20264	-0.22909	-0.070394	0.016174	0.14404	0.055644	0.024821	-0.015157	-0.027161	-0.046997	0.14547	0.073853	-0.067139	-0.067647	0.017395	0.34302	-0.040385	-0.022074	-0.01119	-0.059611	0.00061035
-0.20111	-0.23041	-0.062764	0.016581	0.14262	0.061239	0.027262	-0.0095622	-0.027262	-0.04598	0.14048	0.073547	-0.073344	-0.065613	0.01709	0.34627	-0.033875	-0.021667	-0.015869	-0.059814	-0.0015259
-0.20569	-0.22736	-0.058289	0.016581	0.14628	0.05839	0.027974	-0.0052897	-0.028788	-0.047913	0.1359	0.070801	-0.072225	-0.064494	0.01475	0.34861	-0.032349	-0.026245	-0.012004	-0.06429	-0.0012207
-0.20274	-0.22552	-0.05483	0.019836	0.14882	0.050964	0.02594	-0.0054932	-0.029704	-0.049133	0.13367	0.068766	-0.077515	-0.064392	0.015767	0.35095	-0.032756	-0.027466	-0.0050863	-0.070699	-0.0014242
-0.19847	-0.23132	-0.055745	0.016581	0.15188	0.050761	0.02828	-0.006307	-0.030212	-0.054525	0.13468	0.061849	-0.074463	-0.067444	0.015869	0.3535	-0.033875	-0.022074	-0.0045776	-0.072225	0.0038656
-0.19602	-0.22491	-0.057882	0.009257	0.15757	0.050863	0.027059	-0.0049845	-0.031738	-0.056254	0.13428	0.065002	-0.068258	-0.071004	0.018514	0.35268	-0.036214	-0.02299	-0.010579	-0.069682	0.0010173
-0.19368	-0.22339	-0.060832	0.011698	0.16164	0.053406	0.030111	-0.0071208	-0.031535	-0.055237	0.12929	0.069275	-0.066223	-0.06897	0.016683	0.35278	-0.036723	-0.033671	-0.010173	-0.06663	-0.001119
-0.19368	-0.22125	-0.06429	0.013733	0.16347	0.05127	0.0295	-0.013631	-0.031637	-0.054626	0.12777	0.070089	-0.066732	-0.068258	0.016378	0.35634	-0.034383	-0.037537	-0.011597	-0.061849	0.0017293
-0.19124	-0.22319	-0.063985	0.019328	0.16093	0.050456	0.029704	-0.010071	-0.031433	-0.05249	0.12227	0.068868	-0.06663	-0.07487	0.013428	0.35777	-0.034993	-0.043437	-0.009257	-0.064189	0.0039673
-0.18962	-0.22705	-0.063375	0.020243	0.15981	0.048828	0.029907	-0.0056966	-0.03245	-0.048828	0.11932	0.070597	-0.072327	-0.071615	0.0087484	0.35421	-0.036519	-0.039571	-0.0093587	-0.061747	0.001119
-0.19094	-0.22563	-0.06307	0.015462	0.15971	0.048218	0.028992	-0.0065104	-0.031738	-0.055237	0.11719	0.072835	-0.07487	-0.07019	0.0088501	0.35187	-0.03713	-0.038452	-0.010986	-0.061035	-0.00030518
-0.19023	-0.2242	-0.069377	0.015462	0.16296	0.046895	0.033773	-0.0087484	-0.031738	-0.062358	0.11525	0.071818	-0.079142	-0.071309	0.010478	0.34953	-0.036825	-0.040283	-0.007019	-0.06724	0.00295
-0.18483	-0.22329	-0.063782	0.018107	0.1712	0.04954	0.037944	-0.0094604	-0.036621	-0.063782	0.11068	0.070089	-0.08138	-0.075684	0.0098674	0.35288	-0.037333	-0.043233	-0.0041707	-0.065918	0.0024414
-0.17944	-0.23214	-0.055644	0.012105	0.17619	0.046082	0.029907	-0.0057983	-0.036723	-0.059814	0.10111	0.067749	-0.075175	-0.072428	0.0076294	0.35288	-0.034485	-0.048014	-0.0095622	-0.068054	-0.0008138
-0.18016	-0.2301	-0.062052	0.010071	0.17466	0.045675	0.028483	-0.011698	-0.034993	-0.058492	0.096334	0.07019	-0.073853	-0.071513	0.0046794	0.35736	-0.034688	-0.049337	-0.0077311	-0.065308	-0.0034587
-0.17995	-0.22878	-0.059408	0.012207	0.17649	0.046488	0.029602	-0.019226	-0.030111	-0.059306	0.095317	0.065104	-0.073344	-0.071818	0.0066121	0.35716	-0.03835	-0.054118	-0.0021362	-0.065816	-0.0060018
-0.18127	-0.22614	-0.056254	0.012105	0.17303	0.046692	0.033264	-0.0085449	-0.032756	-0.057882	0.092265	0.071818	-0.074565	-0.069987	0.0069173	0.35522	-0.036214	-0.057576	-0.0057983	-0.064494	-0.0066121
-0.18311	-0.22369	-0.055949	0.0068156	0.1771	0.042216	0.038045	-0.0065104	-0.035909	-0.055237	0.088399	0.068359	-0.074463	-0.06663	0.0085449	0.35675	-0.036825	-0.053202	-0.0083415	-0.059611	-0.0080363
-0.1825	-0.21962	-0.057271	0.013326	0.17965	0.042216	0.036825	-0.0073242	-0.033976	-0.057475	0.084025	0.068868	-0.075989	-0.070089	0.0066121	0.35522	-0.036011	-0.052083	-0.010783	-0.063171	-0.0072225
-0.18087	-0.21983	-0.056254	0.013835	0.18402	0.041707	0.035909	-0.0059001	-0.036519	-0.059001	0.085347	0.068766	-0.079549	-0.06897	0.0048828	0.35299	-0.033773	-0.045675	-0.013529	-0.065918	-0.011292
-0.17843	-0.22705	-0.058085	0.0086466	0.18809	0.040181	0.030518	-0.005188	-0.038045	-0.057576	0.085347	0.072327	-0.077922	-0.067749	0.008138	0.35624	-0.035502	-0.045471	-0.011292	-0.064494	-0.014445
-0.17517	-0.22583	-0.06134	0.013326	0.19124	0.038554	0.027262	-0.0054932	-0.033468	-0.058797	0.078227	0.071615	-0.075684	-0.068665	0.010478	0.35614	-0.040588	-0.053101	-0.0090535	-0.063578	-0.0088501
-0.17975	-0.23112	-0.062256	0.014242	0.18585	0.030518	0.031637	-0.0072225	-0.031026	-0.05839	0.075989	0.070496	-0.072734	-0.071513	0.016073	0.35634	-0.043742	-0.057882	-0.005188	-0.06368	-0.0037638
-0.18809	-0.23315	-0.060018	0.011902	0.18117	0.037333	0.034892	-0.0093587	-0.032145	-0.059102	0.077108	0.072123	-0.07609	-0.075582	0.016276	0.36255	-0.045573	-0.060425	-0.0044759	-0.06897	-0.0028483
-0.17782	-0.22797	-0.058695	0.0061035	0.18097	0.037944	0.030619	-0.010783	-0.032552	-0.06134	0.076599	0.072123	-0.076396	-0.071513	0.010885	0.36896	-0.041911	-0.06134	-0.0045776	-0.064697	-0.0027466
-0.17344	-0.22024	-0.059916	0.005188	0.18443	0.03418	0.030823	-0.010478	-0.032857	-0.061646	0.075378	0.071411	-0.079753	-0.068868	0.0079346	0.36926	-0.039571	-0.062663	-0.0087484	-0.066325	-0.0017293
-0.18036	-0.22278	-0.056661	0.010376	0.18361	0.036926	0.025838	-0.0050863	-0.038656	-0.059306	0.068156	0.069173	-0.078634	-0.067444	0.013326	0.36926	-0.03774	-0.059001	-0.0066121	-0.066833	-0.0030518
-0.18138	-0.22512	-0.058085	0.0118	0.18229	0.034281	0.026042	-0.0018311	-0.03713	-0.058187	0.068359	0.069478	-0.074768	-0.063375	0.013123	0.37323	-0.036825	-0.052389	-0.0049845	-0.06429	-0.0018311
-0.17751	-0.2238	-0.060323	0.011393	0.18575	0.030212	0.032857	-0.0052897	-0.039266	-0.057576	0.07019	0.072632	-0.074259	-0.065613	0.0086466	0.37455	-0.034485	-0.050456	-0.0043742	-0.067749	-0.0023397
-0.17975	-0.22563	-0.058187	0.0090535	0.18606	0.030212	0.028483	-0.0047811	-0.0354	-0.058289	0.067342	0.074972	-0.073954	-0.06897	0.012919	0.38228	-0.03418	-0.053406	-0.0075277	-0.071615	-0.0064087
-0.18077	-0.22593	-0.056559	0.0082397	0.18433	0.028178	0.022074	-0.0065104	-0.033671	-0.059102	0.065104	0.07192	-0.077413	-0.069885	0.020243	0.38472	-0.037435	-0.055237	-0.0053914	-0.077413	-0.0060018
-0.17283	-0.22685	-0.056763	0.0089518	0.17832	0.028992	0.026042	-0.0071208	-0.034485	-0.056152	0.06307	0.073344	-0.074361	-0.069275	0.020549	0.38503	-0.035197	-0.053711	-0.0060018	-0.072632	-0.001119
-0.17008	-0.23081	-0.055949	0.0064087	0.17263	0.027161	0.036418	-0.0074259	-0.035095	-0.064087	0.062968	0.073954	-0.072632	-0.073853	0.016581	0.3894	-0.032857	-0.053202	-0.010579	-0.068868	-0.0020345
-0.16937	-0.2356	-0.059509	0.0060018	0.16947	0.020345	0.037638	-0.0048828	-0.038045	-0.060832	0.062866	0.074666	-0.070903	-0.068665	0.014648	0.39419	-0.034078	-0.051473	-0.010173	-0.069377	-0.0055949
-0.17334	-0.23204	-0.067139	0.010274	0.17019	0.017802	0.036316	-0.00295	-0.040894	-0.057475	0.057983	0.073242	-0.067342	-0.069173	0.013835	0.39948	-0.03184	-0.051168	-0.0078328	-0.068359	-0.0084432
-0.17344	-0.22705	-0.061951	0.013123	0.17141	0.017293	0.034892	-0.0027466	-0.041199	-0.058085	0.060323	0.072021	-0.069071	-0.069377	0.0064087	0.4007	-0.033162	-0.054118	-0.0098674	-0.064697	-0.0077311
-0.1712	-0.22257	-0.059713	0.0097656	0.17426	0.016174	0.038961	-0.00295	-0.036519	-0.058289	0.055847	0.07609	-0.068054	-0.072835	0.0055949	0.40365	-0.031128	-0.060323	-0.011088	-0.06897	-0.0065104
-0.16978	-0.224	-0.056864	0.0066121	0.16927	0.012512	0.038859	-0.0053914	-0.036214	-0.058797	0.055237	0.073344	-0.069885	-0.075277	0.0067139	0.40914	-0.029806	-0.059001	-0.0080363	-0.069784	-0.0064087
-0.16591	-0.22817	-0.058289	0.010478	0.16174	0.013428	0.038147	-0.0080363	-0.03713	-0.058187	0.059306	0.069682	-0.069377	-0.074666	0.0118	0.41372	-0.030721	-0.052083	-0.0094604	-0.067037	-0.007019
-0.16449	-0.23438	-0.060527	0.0047811	0.16368	0.014343	0.036214	-0.011902	-0.040792	-0.059713	0.055949	0.068868	-0.072225	-0.076294	0.018717	0.41646	-0.030823	-0.052897	-0.0099691	-0.065918	-0.012716
-0.1594	-0.23081	-0.057475	0	0.16195	0.011088	0.033468	-0.0095622	-0.04425	-0.05717	0.050456	0.066833	-0.072428	-0.078227	0.015767	0.42216	-0.031433	-0.056966	-0.01119	-0.066427	-0.0077311
-0.16184	-0.2297	-0.057068	0.00295	0.16296	0.0077311	0.039164	-0.007019	-0.042419	-0.059204	0.048828	0.068461	-0.071106	-0.083313	0.01119	0.42786	-0.031637	-0.059001	-0.0074259	-0.06958	-0.0035604
-0.16703	-0.22542	-0.05839	0.0053914	0.15574	0.010885	0.039063	-0.0079346	-0.041809	-0.06307	0.049642	0.068054	-0.079651	-0.079956	0.0096639	0.43874	-0.027161	-0.063782	-0.0074259	-0.073751	-0.0062052
-0.16134	-0.22563	-0.057983	0.0032552	0.15045	0.011292	0.036418	-0.011393	-0.043742	-0.061646	0.053202	0.07314	-0.079346	-0.076497	0.012919	0.44586	-0.033264	-0.068563	-0.012614	-0.070699	-0.0075277
-0.15676	-0.2242	-0.056763	0.0015259	0.15208	0.012716	0.034485	-0.0066121	-0.039469	-0.059509	0.050151	0.076599	-0.076396	-0.075277	0.012207	0.45217	-0.03774	-0.061951	-0.018921	-0.068359	-0.0096639
-0.15859	-0.22013	-0.053406	0.0020345	0.15167	0.0099691	0.033366	-0.0083415	-0.041504	-0.061646	0.045369	0.073242	-0.076599	-0.073853	0.005188	0.4538	-0.033569	-0.057068	-0.016785	-0.065511	-0.0072225
-0.1591	-0.22085	-0.050354	-0.0050863	0.14832	0.00295	0.036316	-0.0059001	-0.041911	-0.059204	0.041809	0.069987	-0.070903	-0.075684	0.0050863	0.46092	-0.026449	-0.062256	-0.012919	-0.065409	-0.0049845
-0.15727	-0.22034	-0.056051	-0.0085449	0.14689	0.0043742	0.037842	0	-0.03835	-0.056356	0.038452	0.071208	-0.066121	-0.079041	0.010681	0.46295	-0.028585	-0.070699	-0.011495	-0.062459	-0.0090535
-0.1591	-0.22268	-0.061035	-0.0064087	0.14648	-0.0010173	0.041504	0.00050863	-0.041809	-0.056051	0.038656	0.069377	-0.066528	-0.077209	0.015666	0.4658	-0.029399	-0.069478	-0.0080363	-0.063375	-0.008138
-0.165	-0.22491	-0.06073	-0.0055949	0.14506	0.0046794	0.044556	-0.0020345	-0.039164	-0.053507	0.036621	0.069478	-0.070292	-0.078837	0.016886	0.46834	-0.029704	-0.059713	-0.0054932	-0.06307	-0.0091553
-0.16581	-0.22105	-0.062866	-0.0031535	0.14231	0.0052897	0.046794	-0.002238	-0.036519	-0.055745	0.038249	0.073039	-0.073039	-0.079447	0.014648	0.48106	-0.030721	-0.058085	-0.002238	-0.067647	-0.010885
-0.16876	-0.21779	-0.05839	0	0.13977	0.0035604	0.043335	-0.0016276	-0.039673	-0.060527	0.038859	0.075073	-0.075277	-0.081278	0.013835	0.48777	-0.031128	-0.06307	-0.0023397	-0.063171	-0.0087484
-0.16571	-0.21993	-0.056458	0.0035604	0.13611	0.0028483	0.036621	0.00071208	-0.034485	-0.061442	0.037231	0.074768	-0.073242	-0.076701	0.014852	0.49683	-0.031026	-0.061035	-0.0091553	-0.063883	-0.005188
-0.16805	-0.22135	-0.056152	0.0046794	0.13224	0.0052897	0.041097	-0.0025431	-0.035095	-0.059814	0.027161	0.070292	-0.066427	-0.080058	0.018005	0.49937	-0.03245	-0.058695	-0.018107	-0.065308	-0.0056966
-0.17151	-0.22481	-0.055949	0.0028483	0.12746	0.0026449	0.046387	-0.001119	-0.036926	-0.058492	0.028178	0.069682	-0.067647	-0.07782	0.015971	0.50527	-0.031637	-0.057373	-0.017598	-0.065308	-0.0053914
-0.17771	-0.22298	-0.056966	0.0066121	0.12553	0.0021362	0.049642	0.0026449	-0.04008	-0.062052	0.033671	0.073446	-0.072327	-0.075887	0.016073	0.5186	-0.031128	-0.055847	-0.01475	-0.068563	-0.0057983
-0.18026	-0.22278	-0.058085	0.0062052	0.12482	0.0038656	0.041504	0.00071208	-0.040181	-0.061137	0.030721	0.075175	-0.075684	-0.076803	0.024618	0.5247	-0.030314	-0.052694	-0.016683	-0.067952	-0.0041707
-0.177	-0.22461	-0.057373	0.0061035	0.11953	0.0048828	0.037333	-0.00091553	-0.041606	-0.06134	0.021769	0.070089	-0.076497	-0.079041	0.023295	0.52439	-0.032756	-0.053813	-0.017598	-0.066833	-0.005188
-0.17955	-0.21891	-0.058797	0.0044759	0.11495	0.0023397	0.043335	0	-0.042725	-0.062459	0.020752	0.069173	-0.077413	-0.074768	0.016581	0.52622	-0.035604	-0.049438	-0.013326	-0.067342	-0.0044759
-0.17822	-0.21698	-0.055542	0.0019328	0.10549	0.0012207	0.045878	-0.004069	-0.039063	-0.058085	0.025024	0.072835	-0.083516	-0.067749	0.017802	0.53558	-0.03418	-0.050964	-0.0066121	-0.065918	-0.0021362
-0.177	-0.21962	-0.058289	-0.0057983	0.10691	-0.0047811	0.041606	-0.0054932	-0.036316	-0.057475	0.025635	0.07192	-0.079956	-0.072327	0.021667	0.5366	-0.032756	-0.049947	-0.0093587	-0.065104	-0.0054932
-0.17751	-0.22329	-0.056661	-0.011393	0.10742	-0.0059001	0.04008	-0.0076294	-0.036418	-0.062866	0.021362	0.067851	-0.074056	-0.067851	0.018005	0.52999	-0.033773	-0.044657	-0.020955	-0.067546	-0.0036621
-0.17171	-0.22461	-0.052592	-0.0075277	0.10162	-0.010681	0.04008	-0.0053914	-0.035502	-0.062154	0.019328	0.072225	-0.07548	-0.066427	0.015564	0.5365	-0.033875	-0.043437	-0.018819	-0.071513	-0.0084432
-0.1712	-0.22359	-0.052694	-0.0015259	0.10335	-0.0074259	0.038859	-0.0020345	-0.037435	-0.056966	0.019023	0.071615	-0.080872	-0.069682	0.016988	0.54576	-0.033061	-0.042114	-0.013631	-0.06897	-0.010071
-0.17029	-0.22227	-0.056763	-0.00050863	0.10122	-0.0099691	0.04364	-0.00030518	-0.03835	-0.057271	0.021057	0.068461	-0.080058	-0.072021	0.014445	0.55216	-0.030111	-0.039063	-0.015971	-0.068766	-0.0086466
-0.16917	-0.22074	-0.057475	-0.0032552	0.097249	-0.011088	0.04364	-0.0018311	-0.039266	-0.059306	0.023702	0.06724	-0.076599	-0.072937	0.015767	0.55186	-0.027059	-0.034892	-0.014445	-0.065002	-0.005188
-0.17161	-0.22135	-0.054932	-0.0072225	0.092367	-0.010071	0.040181	-0.0034587	-0.036112	-0.061849	0.020142	0.067952	-0.072021	-0.077311	0.017904	0.55878	-0.0295	-0.033366	-0.014343	-0.067139	-0.00030518
-0.17588	-0.22583	-0.058797	-0.0086466	0.084432	-0.0096639	0.042114	-0.0064087	-0.034281	-0.062764	0.013021	0.07192	-0.06897	-0.07548	0.017802	0.56488	-0.032959	-0.035502	-0.015564	-0.065409	0.0010173
-0.17639	-0.22573	-0.061035	-0.0064087	0.079753	-0.0099691	0.041606	-0.0093587	-0.032552	-0.064494	0.011292	0.065918	-0.069885	-0.075887	0.01943	0.56539	-0.033264	-0.039978	-0.018412	-0.062968	0.0016276
-0.17782	-0.22166	-0.061239	-0.0049845	0.079346	-0.0096639	0.038147	-0.008138	-0.033569	-0.062663	0.015361	0.064799	-0.070801	-0.076294	0.020752	0.56783	-0.033671	-0.038859	-0.02238	-0.059509	0.0016276
-0.1771	-0.21586	-0.063477	-0.010681	0.080872	-0.01475	0.042216	-0.0047811	-0.039571	-0.06307	0.010986	0.065002	-0.068868	-0.073547	0.019124	0.56783	-0.032043	-0.035502	-0.02238	-0.060933	-0.0004069
-0.17802	-0.21535	-0.062052	-0.015767	0.08077	-0.011495	0.0413	-0.0054932	-0.037638	-0.06073	0.010274	0.065002	-0.071106	-0.078023	0.015666	0.56936	-0.033671	-0.038045	-0.017904	-0.061646	-0.0010173
-0.17578	-0.21769	-0.060527	-0.012614	0.077006	-0.011088	0.044657	-0.0055949	-0.0354	-0.061137	0.012817	0.06724	-0.072123	-0.08138	0.010885	0.5718	-0.038554	-0.035807	-0.017802	-0.061035	-0.0018311
-0.17527	-0.21566	-0.052083	-0.015259	0.077718	-0.014547	0.043335	-0.010579	-0.034587	-0.063782	0.013835	0.066223	-0.067546	-0.083008	0.014343	0.57159	-0.037944	-0.036723	-0.018514	-0.067444	0.00020345
-0.17232	-0.2184	-0.052287	-0.010579	0.07192	-0.017293	0.042216	-0.014038	-0.03835	-0.065918	0.009257	0.071818	-0.06958	-0.081991	0.013123	0.57119	-0.036112	-0.039775	-0.016479	-0.064189	0.0034587
-0.17314	-0.22024	-0.057068	-0.0071208	0.062052	-0.019328	0.039469	-0.016683	-0.038554	-0.065409	0.0087484	0.07609	-0.07192	-0.081584	0.013631	0.56966	-0.03479	-0.04069	-0.018311	-0.066121	0.00091553
-0.177	-0.21952	-0.052185	-0.010681	0.06134	-0.020955	0.037944	-0.012004	-0.033468	-0.064901	0.0076294	0.075684	-0.070496	-0.074768	0.012817	0.57414	-0.03418	-0.043742	-0.022176	-0.070394	-0.00071208
-0.17904	-0.22024	-0.050557	-0.015462	0.063883	-0.019023	0.042725	-0.0061035	-0.034587	-0.061544	0.0067139	0.075582	-0.070292	-0.07487	0.013428	0.57505	-0.034485	-0.042725	-0.023804	-0.067444	-0.0015259
-0.18392	-0.21932	-0.054626	-0.018311	0.063273	-0.018717	0.042623	-0.0036621	-0.043945	-0.059001	0.00295	0.074158	-0.067037	-0.079346	0.016174	0.57831	-0.033569	-0.042623	-0.026652	-0.065104	-0.0050863
-0.18545	-0.21942	-0.056559	-0.016988	0.062866	-0.01943	0.050761	-0.0024414	-0.039571	-0.059102	-0.0047811	0.075582	-0.07019	-0.079447	0.014038	0.58299	-0.035197	-0.04659	-0.020345	-0.064799	-0.0035604
-0.18158	-0.22013	-0.054932	-0.016683	0.060527	-0.017904	0.052083	-0.006307	-0.036519	-0.061137	-0.0078328	0.07609	-0.071004	-0.076904	0.014648	0.58797	-0.036519	-0.046997	-0.017293	-0.062256	0.0045776
-0.18066	-0.21993	-0.058289	-0.016886	0.055339	-0.019328	0.049845	-0.0072225	-0.037028	-0.057373	-0.0052897	0.073547	-0.067342	-0.077413	0.017802	0.58879	-0.032756	-0.048319	-0.013326	-0.061137	0.001119
-0.17914	-0.22237	-0.053101	-0.021159	0.047506	-0.019836	0.048218	-0.0072225	-0.036621	-0.059408	-0.0030518	0.07192	-0.067647	-0.074768	0.016581	0.58594	-0.034993	-0.048625	-0.013224	-0.063477	-0.00020345
-0.17944	-0.21332	-0.049235	-0.025431	0.043233	-0.022481	0.046082	-0.010885	-0.038757	-0.062561	-0.0017293	0.072734	-0.066528	-0.072835	0.016683	0.58462	-0.037638	-0.046692	-0.013631	-0.065918	-0.0026449
-0.18188	-0.21281	-0.052592	-0.020955	0.04954	-0.021769	0.044352	-0.0079346	-0.039368	-0.062866	-0.0025431	0.073344	-0.070903	-0.071411	0.017802	0.5897	-0.037231	-0.049744	-0.013631	-0.069071	-0.0045776
-0.18962	-0.21179	-0.054321	-0.019328	0.053304	-0.020142	0.048319	-0.0019328	-0.034281	-0.06073	-0.0028483	0.078125	-0.074056	-0.070801	0.012105	0.59601	-0.039063	-0.050049	-0.017293	-0.06724	-0.0027466
-0.18931	-0.21352	-0.054932	-0.020243	0.050354	-0.020345	0.051676	-0.0014242	-0.033264	-0.057882	-0.0042725	0.078532	-0.066427	-0.080465	0.01475	0.60506	-0.036519	-0.048116	-0.017395	-0.067444	-0.0020345
-0.1884	-0.21444	-0.054932	-0.019836	0.052287	-0.019531	0.046794	-0.0037638	-0.03835	-0.061951	-0.0061035	0.073954	-0.067139	-0.073242	0.019531	0.60659	-0.033976	-0.048116	-0.014648	-0.064494	0.0014242
-0.19409	-0.22085	-0.054728	-0.015564	0.052999	-0.019023	0.04893	-0.0024414	-0.036418	-0.061544	-0.0037638	0.073547	-0.068563	-0.066935	0.017192	0.60618	-0.036825	-0.047201	-0.0093587	-0.066732	0.002238
-0.1947	-0.21993	-0.055135	-0.017802	0.050354	-0.021973	0.05483	-0.005188	-0.0354	-0.058289	-0.0044759	0.070597	-0.069377	-0.071513	0.015157	0.60384	-0.039164	-0.04893	-0.012919	-0.071615	0.0014242
-0.19338	-0.21423	-0.051676	-0.01414	0.043132	-0.024618	0.052897	-0.0057983	-0.039673	-0.057882	-0.0025431	0.070496	-0.06602	-0.072937	0.013733	0.60201	-0.039775	-0.042826	-0.013529	-0.067037	-0.00020345
-0.1948	-0.2181	-0.054016	-0.016886	0.04008	-0.026957	0.049845	-0.0020345	-0.042216	-0.057882	-0.0028483	0.068258	-0.065816	-0.072225	0.016785	0.60282	-0.03479	-0.038554	-0.010681	-0.064189	-0.0039673
-0.19928	-0.2179	-0.053406	-0.015666	0.041402	-0.024516	0.047913	0	-0.038045	-0.056458	-0.0039673	0.068156	-0.068563	-0.070394	0.017904	0.60374	-0.029093	-0.03713	-0.015564	-0.065002	-0.0016276
-0.19928	-0.21281	-0.05717	-0.019328	0.046895	-0.023499	0.045776	-0.0025431	-0.039673	-0.055745	-0.0055949	0.07314	-0.070903	-0.067546	0.019836	0.60272	-0.031026	-0.030111	-0.021159	-0.061646	-0.0015259
-0.19674	-0.21088	-0.062256	-0.018717	0.043335	-0.022176	0.043437	-0.0057983	-0.045471	-0.060221	-0.0076294	0.073649	-0.066935	-0.068461	0.01943	0.59987	-0.036926	-0.0236	-0.015462	-0.062663	-0.0049845
-0.19307	-0.21647	-0.063375	-0.016174	0.044454	-0.023499	0.046895	-0.0028483	-0.041402	-0.061137	-0.0064087	0.073649	-0.064494	-0.065409	0.022176	0.60191	-0.039876	-0.024516	-0.01475	-0.066121	-0.0027466
-0.1948	-0.22044	-0.058797	-0.015767	0.039571	-0.02238	0.043132	-0.00010173	-0.041402	-0.060018	-0.0050863	0.073039	-0.065206	-0.063273	0.022176	0.59814	-0.034892	-0.021057	-0.015666	-0.067952	-0.0074259
-0.19368	-0.21983	-0.05717	-0.015666	0.036011	-0.022176	0.039266	-0.0034587	-0.039571	-0.062358	-0.0062052	0.071309	-0.071106	-0.059509	0.018921	0.59906	-0.034993	-0.014343	-0.014954	-0.066427	-0.0052897
-0.19043	-0.22186	-0.058695	-0.013224	0.028788	-0.026449	0.044861	-0.0032552	-0.03835	-0.061239	-0.0055949	0.070903	-0.06429	-0.058085	0.010376	0.59865	-0.03418	-0.0083415	-0.013428	-0.064697	0.00010173
-0.19135	-0.224	-0.05839	-0.016683	0.025635	-0.03184	0.045878	-0.0077311	-0.038452	-0.061544	-0.0067139	0.069173	-0.063375	-0.058797	0.0087484	0.59743	-0.037537	-0.00091553	-0.014954	-0.063171	-0.0030518
-0.19521	-0.21871	-0.059611	-0.021566	0.024516	-0.031535	0.047099	-0.0023397	-0.036011	-0.058187	-0.0091553	0.069478	-0.063273	-0.05778	0.0065104	0.59509	-0.036011	0	-0.017497	-0.065308	-0.0077311
-0.1943	-0.22288	-0.061646	-0.021464	0.024211	-0.029907	0.044759	-0.0013224	-0.037842	-0.055237	-0.010274	0.070496	-0.059408	-0.059713	0.0043742	0.58767	-0.036214	0.0016276	-0.019735	-0.070801	-0.0045776
-0.19206	-0.22685	-0.061035	-0.020854	0.028076	-0.032654	0.046895	-0.00295	-0.042725	-0.053914	-0.012512	0.067851	-0.058594	-0.059814	0.012105	0.58706	-0.038757	0.007019	-0.018616	-0.069784	0.0013224
-0.19012	-0.22502	-0.06012	-0.024109	0.022888	-0.044556	0.050151	-0.0059001	-0.042725	-0.059509	-0.015767	0.06663	-0.057271	-0.060425	0.015361	0.58797	-0.033569	0.010885	-0.021464	-0.063171	-0.0010173
-0.19104	-0.22308	-0.065104	-0.019735	0.018819	-0.042114	0.048726	-0.0060018	-0.044556	-0.062459	-0.010783	0.06724	-0.05717	-0.058594	0.017192	0.58523	-0.0295	0.010783	-0.021464	-0.064494	-0.0061035
-0.19023	-0.22207	-0.06012	-0.022176	0.016988	-0.035909	0.048218	-0.010783	-0.039978	-0.065308	-0.0083415	0.065613	-0.061544	-0.056559	0.0088501	0.57983	-0.023702	0.0091553	-0.020142	-0.064087	-0.0044759
-0.18341	-0.22074	-0.057475	-0.021261	0.013021	-0.036723	0.049133	-0.0091553	-0.036825	-0.063578	-0.0082397	0.067647	-0.063273	-0.058187	0.010783	0.57627	-0.022685	0.0071208	-0.016785	-0.06663	-0.0039673
-0.18158	-0.22196	-0.058594	-0.018616	0.011495	-0.035095	0.050659	-0.00020345	-0.033366	-0.058695	-0.0071208	0.068665	-0.060832	-0.060933	0.014547	0.57495	-0.022583	0.0064087	-0.010274	-0.067139	-0.0055949
-0.18758	-0.22247	-0.057576	-0.01943	0.012817	-0.034587	0.048726	0.0025431	-0.036519	-0.056559	-0.0093587	0.068563	-0.061137	-0.065409	0.015666	0.57312	-0.025126	0.0098674	-0.012919	-0.064596	-0.0088501
-0.18626	-0.22074	-0.055949	-0.022888	0.013326	-0.034078	0.050863	0.0027466	-0.033264	-0.055745	-0.0087484	0.067139	-0.063273	-0.061646	0.015869	0.57068	-0.025533	0.0093587	-0.016378	-0.06073	-0.010579
-0.18992	-0.22502	-0.057373	-0.020243	0.015157	-0.032552	0.055542	-0.004069	-0.029602	-0.064087	-0.011698	0.071106	-0.066325	-0.061442	0.01414	0.57159	-0.023804	0.0084432	-0.014547	-0.065918	-0.0050863
-0.18758	-0.22044	-0.058797	-0.015055	0.014242	-0.035502	0.052389	-0.010478	-0.031128	-0.062764	-0.015259	0.071106	-0.065613	-0.057068	0.015971	0.57149	-0.02299	0.012716	-0.015971	-0.061239	-0.0045776
-0.18595	-0.21495	-0.060933	-0.018311	0.012207	-0.034587	0.050863	-0.0099691	-0.024719	-0.061951	-0.014038	0.071106	-0.065002	-0.056152	0.018209	0.57017	-0.024109	0.013936	-0.015564	-0.052287	-0.0064087
-0.18127	-0.21779	-0.053202	-0.023702	0.010783	-0.033569	0.046997	-0.0099691	-0.020142	-0.070394	-0.0068156	0.07192	-0.065308	-0.06073	0.020955	0.57617	-0.030416	0.013021	-0.012512	-0.053914	-0.0080363
-0.183	-0.21983	-0.052389	-0.029195	0.014648	-0.033162	0.050252	-0.008138	-0.021261	-0.068868	-0.0049845	0.072632	-0.070903	-0.059001	0.020345	0.58136	-0.025126	0.014445	-0.0076294	-0.052694	-0.012919
-0.18748	-0.21851	-0.058187	-0.031331	0.016581	-0.02828	0.051371	-0.0012207	-0.027161	-0.060323	-0.0067139	0.07019	-0.069784	-0.055135	0.020142	0.57729	-0.025126	0.016785	-0.0076294	-0.053507	-0.015055
-0.18392	-0.21729	-0.056763	-0.031433	0.012309	-0.026143	0.05483	0.00071208	-0.03245	-0.060221	-0.0056966	0.068258	-0.065613	-0.056559	0.019633	0.58034	-0.028992	0.020752	-0.0091553	-0.059916	-0.010885
-0.17721	-0.21708	-0.052389	-0.02533	0.012309	-0.030009	0.053202	-0.00061035	-0.031433	-0.058289	-0.0045776	0.071716	-0.066121	-0.059001	0.019023	0.58675	-0.027873	0.016479	-0.0066121	-0.058899	-0.0074259
-0.17721	-0.21118	-0.049947	-0.01943	0.011902	-0.02828	0.05127	0	-0.031026	-0.062154	-0.010681	0.071818	-0.061951	-0.055847	0.0177	0.59001	-0.028178	0.014648	-0.0090535	-0.057678	-0.0077311
-0.17802	-0.21037	-0.055542	-0.018921	0.006307	-0.031433	0.050049	-0.0021362	-0.031331	-0.064901	-0.0096639	0.07314	-0.062154	-0.060221	0.013529	0.5898	-0.030721	0.015869	-0.0099691	-0.061239	-0.0014242
-0.17568	-0.2183	-0.062358	-0.019226	0.012919	-0.03835	0.05127	-0.0059001	-0.028585	-0.059001	-0.006307	0.075582	-0.065715	-0.059204	0.015259	0.59448	-0.031433	0.020752	-0.010579	-0.060933	-0.0012207
-0.17822	-0.22044	-0.05544	-0.018005	0.012004	-0.039164	0.050863	-0.0061035	-0.024211	-0.057373	-0.0074259	0.071309	-0.068766	-0.047811	0.015564	0.59855	-0.03184	0.026754	-0.012512	-0.057271	-0.0019328
-0.18087	-0.21271	-0.05422	-0.019531	0.0098674	-0.03479	0.051066	-0.0035604	-0.027059	-0.061747	-0.005188	0.069173	-0.067444	-0.049032	0.017395	0.5956	-0.028178	0.033671	-0.011902	-0.058695	-0.0042725
-0.18097	-0.20833	-0.061544	-0.021362	0.0074259	-0.030314	0.051676	-0.0025431	-0.030111	-0.062052	-0.0083415	0.075073	-0.066833	-0.04893	0.018311	0.59682	-0.029806	0.038961	-0.011292	-0.061951	-0.0069173
-0.18138	-0.20884	-0.059306	-0.024312	0.0088501	-0.031026	0.05188	-0.0033569	-0.028585	-0.060221	-0.010681	0.075073	-0.063171	-0.047811	0.018311	0.60242	-0.030924	0.038656	-0.012919	-0.059102	-0.0034587
-0.17812	-0.20864	-0.050557	-0.021057	0.010376	-0.033773	0.049947	-0.0038656	-0.029093	-0.059509	-0.013123	0.07487	-0.064189	-0.047506	0.015462	0.6073	-0.033875	0.03479	-0.012919	-0.061035	-0.0027466
-0.17283	-0.20864	-0.050863	-0.02238	0.0064087	-0.032959	0.051371	-0.0057983	-0.034078	-0.060628	-0.013123	0.071513	-0.066427	-0.050557	0.0091553	0.61391	-0.03184	0.041097	-0.0098674	-0.063273	-0.0027466
-0.16886	-0.21352	-0.051168	-0.019023	0.001119	-0.033569	0.050049	-0.0082397	-0.0295	-0.062968	-0.011393	0.071309	-0.06897	-0.058797	0.0118	0.6191	-0.028585	0.047709	-0.010986	-0.061442	-0.005188
-0.16724	-0.21413	-0.052592	-0.018107	0.00030518	-0.034993	0.047913	-0.0046794	-0.023702	-0.060018	-0.012004	0.069275	-0.072835	-0.059204	0.013123	0.62581	-0.029602	0.053609	-0.010376	-0.060323	-0.0046794
-0.16449	-0.21545	-0.057475	-0.021769	0.0020345	-0.034587	0.046082	-0.0072225	-0.028381	-0.057678	-0.0079346	0.069682	-0.068665	-0.061035	0.013936	0.63243	-0.031433	0.052389	-0.0098674	-0.059408	-0.0054932
-0.16083	-0.21556	-0.061544	-0.018819	0.00030518	-0.032756	0.046692	-0.0080363	-0.032654	-0.060527	-0.0091553	0.071716	-0.068461	-0.061442	0.012004	0.63731	-0.036418	0.042318	-0.0071208	-0.059001	-0.0041707
-0.15961	-0.2124	-0.05717	-0.017904	0.001119	-0.029297	0.05422	-0.0019328	-0.030721	-0.064697	-0.0073242	0.071106	-0.068766	-0.057678	0.015869	0.64992	-0.033468	0.049845	-0.0098674	-0.060933	-0.0035604
-0.15676	-0.20925	-0.052592	-0.023193	0.0013224	-0.031942	0.056152	-0.0047811	-0.02889	-0.063273	-0.0077311	0.068461	-0.065206	-0.054423	0.012207	0.66467	-0.029195	0.054525	-0.012919	-0.059509	-0.0028483
-0.15594	-0.21403	-0.052694	-0.021464	-0.00050863	-0.035807	0.053507	-0.006307	-0.027873	-0.061849	-0.0099691	0.06602	-0.06724	-0.054626	0.0084432	0.67922	-0.032145	0.05483	-0.013224	-0.059509	-0.0025431
-0.15279	-0.21179	-0.053304	-0.018819	-0.0076294	-0.03774	0.057271	-0.004069	-0.028178	-0.063985	-0.010579	0.065206	-0.066427	-0.055847	0.0066121	0.69255	-0.030619	0.062256	-0.010579	-0.058797	0.0008138
-0.15076	-0.21535	-0.055135	-0.020549	-0.0088501	-0.03774	0.055135	-0.0021362	-0.03245	-0.064189	-0.012817	0.069682	-0.06307	-0.062052	0.0047811	0.70872	-0.025533	0.065816	-0.016276	-0.058899	0
-0.14526	-0.21678	-0.060425	-0.021769	-0.011393	-0.042419	0.052694	0.0008138	-0.03184	-0.062154	-0.012004	0.07019	-0.065511	-0.060323	0.012919	0.72917	-0.02828	0.067647	-0.018209	-0.062358	-0.0016276
-0.13947	-0.21139	-0.062764	-0.026042	-0.0084432	-0.042419	0.053202	-0.0059001	-0.030009	-0.062866	-0.014242	0.069784	-0.068461	-0.056864	0.013835	0.75968	-0.026347	0.068665	-0.011393	-0.06602	-0.004069
-0.13367	-0.2123	-0.06073	-0.024414	-0.0057983	-0.038656	0.05127	-0.01241	-0.030619	-0.061442	-0.016581	0.072021	-0.06724	-0.058899	0.0083415	0.79569	-0.027466	0.068156	-0.0057983	-0.067546	-0.0069173
-0.13112	-0.21332	-0.06663	-0.018616	-0.0038656	-0.038045	0.050659	-0.0078328	-0.036418	-0.062459	-0.016378	0.074158	-0.065409	-0.065104	0.006307	0.83598	-0.030721	0.065816	-0.0037638	-0.066833	-0.0061035
-0.12929	-0.21617	-0.064697	-0.017497	-0.006307	-0.037944	0.050252	-0.0035604	-0.031942	-0.066325	-0.010885	0.071818	-0.067851	-0.063883	0.014445	0.8728	-0.032043	0.061137	-0.0042725	-0.068766	-0.0050863
-0.12889	-0.21332	-0.058594	-0.024719	-0.0075277	-0.037842	0.048625	-0.0010173	-0.027873	-0.066528	-0.0075277	0.068868	-0.066325	-0.065511	0.012919	0.92082	-0.036621	0.058899	-0.0057983	-0.068258	-0.010783
-0.13112	-0.20955	-0.058899	-0.022278	-0.0066121	-0.040385	0.047506	-0.0035604	-0.029704	-0.064901	-0.0046794	0.06724	-0.067952	-0.067139	0.0096639	0.95927	-0.03418	0.062968	-0.011698	-0.065715	-0.011902
-0.13224	-0.20559	-0.064494	-0.022074	-0.0084432	-0.040588	0.052083	-0.0048828	-0.029093	-0.066528	-0.0020345	0.064697	-0.071818	-0.06724	0.012309	0.99375	-0.034993	0.063782	-0.016479	-0.061646	-0.010173
-0.12828	-0.20416	-0.065715	-0.02299	-0.011495	-0.037944	0.050863	-0.0048828	-0.027771	-0.063985	-0.0013224	0.067444	-0.073039	-0.068766	0.016785	1.0278	-0.037944	0.062561	-0.014547	-0.061646	-0.0079346
-0.12533	-0.20538	-0.064087	-0.024211	-0.0099691	-0.040894	0.046183	-0.0064087	-0.027974	-0.063375	-0.0031535	0.069478	-0.073954	-0.069885	0.015361	1.0715	-0.027262	0.062561	-0.011698	-0.06429	-0.009257
-0.12594	-0.20955	-0.060628	-0.025126	-0.0061035	-0.039164	0.045471	-0.0066121	-0.026855	-0.06724	-0.0093587	0.068461	-0.072225	-0.070089	0.012004	1.1095	-0.028381	0.065002	-0.014038	-0.066935	-0.0090535
-0.13051	-0.21596	-0.056763	-0.026957	-0.011292	-0.036011	0.049032	-0.001119	-0.027771	-0.064901	-0.018209	0.06602	-0.072327	-0.06724	0.015564	1.1288	-0.033264	0.060527	-0.015055	-0.068258	-0.0074259
-0.12431	-0.21291	-0.058289	-0.025431	-0.013835	-0.037333	0.053101	-0.0008138	-0.029093	-0.060221	-0.014343	0.06429	-0.073344	-0.066935	0.019836	1.1519	-0.031738	0.057678	-0.012716	-0.067342	-0.0055949
-0.11963	-0.20935	-0.055542	-0.02238	-0.0037638	-0.035095	0.051575	-0.0047811	-0.026957	-0.057373	-0.01414	0.062866	-0.072835	-0.069784	0.017497	1.1657	-0.032756	0.05188	-0.010885	-0.062968	-0.0085449
-0.12461	-0.20966	-0.055745	-0.022176	0.00091553	-0.031128	0.050252	-0.0028483	-0.022786	-0.057576	-0.010681	0.065511	-0.072327	-0.066528	0.014343	1.1799	-0.037231	0.047811	-0.011597	-0.061442	-0.0069173
-0.12868	-0.20894	-0.052694	-0.023397	-0.0039673	-0.03713	0.050049	0.00061035	-0.029399	-0.057271	-0.0079346	0.068156	-0.074361	-0.069275	0.014547	1.1907	-0.040181	0.045675	-0.014445	-0.061646	-0.01119
-0.1298	-0.2121	-0.05249	-0.024109	-0.0074259	-0.041504	0.049947	-0.00071208	-0.026245	-0.056661	-0.012614	0.078125	-0.076599	-0.065409	0.014242	1.2021	-0.043335	0.051778	-0.016378	-0.064189	-0.012614
-0.13021	-0.20925	-0.058492	-0.027669	-0.0060018	-0.039266	0.049845	-0.0019328	-0.022481	-0.059611	-0.011902	0.076904	-0.079142	-0.060527	0.0099691	1.2114	-0.036519	0.04954	-0.015971	-0.063375	-0.0118
-0.13	-0.20884	-0.054423	-0.019836	-0.0057983	-0.037842	0.04954	-0.0035604	-0.021261	-0.061137	-0.008138	0.073853	-0.08138	-0.061849	0.01475	1.2162	-0.036214	0.050659	-0.020243	-0.057271	-0.010274
-0.13102	-0.20976	-0.052287	-0.012614	-0.010986	-0.035604	0.053507	0.0017293	-0.02004	-0.059001	-0.0069173	0.072327	-0.080363	-0.062256	0.018412	1.213	-0.036825	0.049235	-0.018514	-0.062052	-0.010885
-0.13611	-0.20813	-0.05839	-0.013733	-0.006307	-0.03479	0.056559	0.001119	-0.018819	-0.05544	-0.012817	0.066121	-0.074565	-0.058899	0.017192	1.2072	-0.03418	0.048218	-0.013631	-0.062561	-0.0077311
-0.12665	-0.2125	-0.055745	-0.019836	0.0018311	-0.035604	0.057068	-0.00091553	-0.020447	-0.050659	-0.018311	0.066935	-0.074666	-0.059102	0.014954	1.1987	-0.039368	0.049642	-0.01241	-0.061137	-0.0050863
-0.12482	-0.21515	-0.059611	-0.0177	-0.0018311	-0.035604	0.055033	0.00010173	-0.020854	-0.050761	-0.016479	0.07192	-0.068868	-0.061747	0.011088	1.1924	-0.04364	0.046997	-0.012817	-0.062764	-0.0056966
-0.12299	-0.21566	-0.062866	-0.01943	-0.0057983	-0.039571	0.050151	-0.0028483	-0.016988	-0.05483	-0.018921	0.069682	-0.069173	-0.06368	0.011698	1.2001	-0.040487	0.047811	-0.017395	-0.062663	-0.0046794
-0.12553	-0.21586	-0.055339	-0.024618	-0.0078328	-0.037842	0.051371	-0.0042725	-0.015259	-0.058289	-0.016479	0.068258	-0.065613	-0.065918	0.012105	1.1914	-0.036112	0.046285	-0.012716	-0.065613	-0.0049845
-0.12075	-0.21586	-0.052592	-0.016988	-0.0088501	-0.038554	0.055237	-0.002238	-0.018005	-0.058594	-0.015055	0.065002	-0.064697	-0.06897	0.013428	1.1596	-0.037435	0.04303	-0.011495	-0.063782	-0.0034587
-0.1179	-0.21698	-0.054525	-0.011495	-0.0056966	-0.038961	0.054728	-0.0039673	-0.018717	-0.061035	-0.010783	0.066528	-0.065104	-0.065308	0.012309	1.1148	-0.040385	0.037638	-0.012512	-0.061747	-0.00091553
-0.11281	-0.2183	-0.052999	-0.010783	-0.0045776	-0.037638	0.056966	-0.0035604	-0.019023	-0.06073	-0.013224	0.068258	-0.067952	-0.064189	0.016479	1.036	-0.039368	0.038452	-0.0118	-0.061951	0.0025431
-0.10854	-0.21311	-0.05483	-0.014648	-0.0023397	-0.034078	0.05839	-0.0080363	-0.016785	-0.059001	-0.019938	0.064494	-0.063273	-0.06368	0.019633	0.99457	-0.032043	0.033773	-0.016886	-0.065613	-0.00061035
-0.10518	-0.21016	-0.057576	-0.019531	-0.0067139	-0.033875	0.055033	-0.0073242	-0.015971	-0.052694	-0.023295	0.060323	-0.063782	-0.062459	0.012309	0.99335	-0.028992	0.034078	-0.017802	-0.065002	-0.006307
-0.10345	-0.21352	-0.054728	-0.021159	-0.012004	-0.03479	0.054626	-0.001119	-0.010579	-0.052185	-0.021769	0.066325	-0.06134	-0.062663	0.0061035	0.97677	-0.032857	0.038045	-0.015361	-0.066935	-0.005188
-0.10488	-0.21657	-0.055745	-0.018616	-0.014242	-0.036316	0.054525	-0.0076294	-0.010173	-0.052897	-0.022786	0.066833	-0.063171	-0.060018	0.016378	0.96639	-0.038554	0.038757	-0.012105	-0.066427	-0.00020345
-0.10254	-0.2182	-0.05483	-0.0118	-0.015361	-0.036723	0.055745	-0.012105	-0.004069	-0.05249	-0.025228	0.065104	-0.065613	-0.058289	0.015869	0.94391	-0.036418	0.034993	-0.012614	-0.065002	-0.0031535
-0.097555	-0.21067	-0.05544	-0.0057983	-0.014343	-0.04069	0.056051	-0.0075277	-0.0065104	-0.056966	-0.020345	0.063782	-0.062968	-0.06073	0.01414	0.8785	-0.04069	0.038249	-0.015869	-0.065308	-0.0055949
-0.1001	-0.21545	-0.056051	-0.0086466	-0.015259	-0.039978	0.053304	-0.0079346	-0.010478	-0.058899	-0.018514	0.063273	-0.059509	-0.058187	0.010885	0.82642	-0.041707	0.038859	-0.016276	-0.064799	-0.0038656
-0.095317	-0.21372	-0.060527	-0.013326	-0.014547	-0.038757	0.05127	-0.0039673	-0.0072225	-0.057678	-0.019938	0.063171	-0.057271	-0.057882	0.013835	0.84839	-0.036011	0.036011	-0.016785	-0.06134	-0.0064087
-0.083415	-0.20986	-0.064799	-0.014445	-0.013936	-0.03774	0.053304	-0.002238	-0.0024414	-0.056966	-0.023499	0.063477	-0.060425	-0.058289	0.011088	0.89467	-0.035807	0.031026	-0.016276	-0.059611	-0.0062052
-0.082397	-0.21149	-0.06724	-0.01241	-0.015767	-0.040894	0.055745	-0.0014242	-0.00030518	-0.055644	-0.023092	0.063171	-0.062358	-0.061747	0.010478	0.88318	-0.034587	0.027771	-0.020447	-0.058492	-0.0056966
-0.080363	-0.20844	-0.05422	-0.013936	-0.018311	-0.038656	0.056763	-0.0064087	0.00020345	-0.062663	-0.020345	0.066528	-0.062968	-0.062154	0.012207	0.84422	-0.034587	0.026957	-0.020142	-0.065206	-0.008138
-0.077718	-0.20681	-0.05127	-0.01475	-0.016581	-0.045573	0.05188	-0.0099691	-0.00071208	-0.062358	-0.027771	0.067037	-0.074158	-0.061035	0.012309	0.81665	-0.033162	0.024618	-0.016785	-0.062459	-0.0077311
-0.078023	-0.20935	-0.049235	-0.016479	-0.020447	-0.050151	0.054118	-0.010783	-0.00295	-0.062764	-0.030212	0.071208	-0.068868	-0.065715	0.0090535	0.81004	-0.035706	0.02655	-0.018107	-0.060628	-0.011902
-0.080668	-0.21322	-0.051168	-0.015055	-0.017497	-0.046997	0.05778	-0.0067139	-0.00050863	-0.060832	-0.029195	0.069377	-0.063273	-0.066223	0.0099691	0.80872	-0.039978	0.021261	-0.015055	-0.062561	-0.0084432
-0.074463	-0.21301	-0.051676	-0.015259	-0.015157	-0.044454	0.057983	-0.0088501	0.0053914	-0.059306	-0.030619	0.069173	-0.065816	-0.062968	0.011698	0.81319	-0.041606	0.017904	-0.018717	-0.064596	-0.0052897
-0.074361	-0.20711	-0.052795	-0.015259	-0.017293	-0.045268	0.061442	-0.0048828	0.0064087	-0.057271	-0.02828	0.068461	-0.064901	-0.05717	0.0087484	0.80872	-0.039571	0.021566	-0.017802	-0.06663	-0.0064087
-0.07487	-0.20579	-0.05422	-0.016581	-0.016479	-0.039266	0.061544	0.00061035	0.0075277	-0.053813	-0.024821	0.068054	-0.064494	-0.056152	0.015157	0.79712	-0.03774	0.023499	-0.018514	-0.062561	-0.0056966
-0.06958	-0.21149	-0.054525	-0.017293	-0.020447	-0.038656	0.059001	-0.0055949	0.0038656	-0.056356	-0.022176	0.067546	-0.062256	-0.054728	0.014648	0.77759	-0.038045	0.018921	-0.016073	-0.059306	-0.0066121
-0.069377	-0.20966	-0.05717	-0.015869	-0.020752	-0.041809	0.062968	-0.0085449	0.0065104	-0.056966	-0.018921	0.068563	-0.063985	-0.05483	0.015259	0.75612	-0.039673	0.023499	-0.013835	-0.055949	-0.010478
-0.069478	-0.20976	-0.055745	-0.016073	-0.02299	-0.046692	0.065206	-0.0089518	0.012207	-0.055745	-0.022583	0.066732	-0.061035	-0.055745	0.020549	0.74219	-0.035095	0.021464	-0.016683	-0.055033	-0.013326
-0.074565	-0.20752	-0.053101	-0.014445	-0.022786	-0.042521	0.064494	-0.0075277	0.012919	-0.056559	-0.019633	0.070292	-0.061239	-0.058797	0.020549	0.72072	-0.037231	0.014954	-0.018819	-0.055542	-0.0098674
-0.078634	-0.20844	-0.052795	-0.013224	-0.027568	-0.046082	0.058187	-0.007019	0.019328	-0.056559	-0.014954	0.070292	-0.062052	-0.060933	0.019328	0.70058	-0.035502	0.013631	-0.019124	-0.055542	-0.0098674
-0.08667	-0.2065	-0.054016	-0.017192	-0.028992	-0.043945	0.058289	-0.007019	0.02533	-0.052795	-0.01943	0.07019	-0.05839	-0.062154	0.014038	0.6842	-0.03774	0.01475	-0.018616	-0.057373	-0.0087484
-0.083415	-0.21027	-0.050456	-0.013529	-0.026347	-0.039164	0.05839	-0.0034587	0.02655	-0.055847	-0.024109	0.068258	-0.059204	-0.062459	0.013529	0.66793	-0.040995	0.013224	-0.017598	-0.059204	-0.0041707
-0.080668	-0.21311	-0.051676	-0.013123	-0.027364	-0.038656	0.054321	-0.00030518	0.025736	-0.058899	-0.013529	0.066833	-0.059204	-0.067851	0.019938	0.64962	-0.047404	0.009257	-0.018921	-0.058695	-0.0061035
-0.076803	-0.21637	-0.053813	-0.019328	-0.031026	-0.038859	0.053711	0.00050863	0.025838	-0.05544	-0.011495	0.067546	-0.057475	-0.067546	0.023702	0.63456	-0.041707	0.012512	-0.017802	-0.053813	-0.0060018
-0.07548	-0.21332	-0.059306	-0.019328	-0.034587	-0.04008	0.059509	-0.0047811	0.035706	-0.060323	-0.017904	0.070597	-0.061035	-0.056254	0.024312	0.62327	-0.037638	0.011292	-0.015666	-0.055745	-0.011597
-0.073954	-0.20732	-0.063883	-0.018209	-0.034485	-0.046285	0.061646	-0.0071208	0.041911	-0.059509	-0.021261	0.064697	-0.062154	-0.054321	0.0236	0.60933	-0.036825	0.012309	-0.016174	-0.058695	-0.0082397
-0.074768	-0.20426	-0.065918	-0.011698	-0.033569	-0.043437	0.057882	-0.005188	0.045064	-0.051575	-0.025736	0.06602	-0.06134	-0.058187	0.02004	0.59733	-0.0354	0.017598	-0.015361	-0.056559	-0.0046794
-0.074666	-0.20386	-0.056356	-0.0080363	-0.036011	-0.039571	0.055745	-0.010071	0.045776	-0.050456	-0.024312	0.066833	-0.06134	-0.057983	0.019328	0.59102	-0.032247	0.02004	-0.019735	-0.058085	-0.0071208
-0.073547	-0.20905	-0.053813	-0.0086466	-0.042826	-0.038656	0.052999	-0.0076294	0.050863	-0.054932	-0.025228	0.065104	-0.058899	-0.061747	0.019633	0.584	-0.035909	0.0177	-0.017802	-0.059408	-0.0072225
-0.072327	-0.21291	-0.054423	-0.0093587	-0.048625	-0.044149	0.054016	-0.0064087	0.049642	-0.060933	-0.02238	0.063883	-0.058492	-0.058899	0.013428	0.56895	-0.033671	0.015259	-0.018209	-0.055745	-0.0043742
-0.067647	-0.20691	-0.050863	-0.011597	-0.047099	-0.041199	0.050863	-0.0075277	0.054525	-0.066732	-0.020447	0.065715	-0.056661	-0.05778	0.012105	0.55959	-0.02594	0.013835	-0.019938	-0.057983	-0.0073242
-0.070903	-0.20864	-0.050761	-0.014038	-0.042725	-0.039368	0.049235	-0.0056966	0.056559	-0.062968	-0.02065	0.063883	-0.056254	-0.054423	0.017904	0.5483	-0.027669	0.015055	-0.018921	-0.059611	-0.0066121
-0.07019	-0.21098	-0.052897	-0.011292	-0.043945	-0.043335	0.051473	-0.0034587	0.048319	-0.065308	-0.02065	0.065511	-0.060933	-0.057678	0.019226	0.54057	-0.024312	0.015462	-0.02065	-0.055949	-0.0050863
-0.066325	-0.21423	-0.053202	-0.01241	-0.048726	-0.048218	0.051473	-0.0095622	0.044759	-0.063273	-0.021973	0.06429	-0.064392	-0.063171	0.018311	0.53365	-0.027364	0.011292	-0.019124	-0.054321	-0.0034587
-0.06429	-0.21586	-0.059102	-0.012919	-0.050761	-0.046692	0.05249	-0.011698	0.042013	-0.061544	-0.020752	0.062052	-0.063883	-0.064596	0.019531	0.52439	-0.033773	0.011088	-0.017904	-0.05839	-0.0052897
-0.065206	-0.21851	-0.061239	-0.012512	-0.04598	-0.047302	0.056051	-0.011495	0.040894	-0.062154	-0.021973	0.061646	-0.060933	-0.063782	0.020752	0.51656	-0.030721	0.012105	-0.020345	-0.059204	-0.0012207
-0.063883	-0.21667	-0.058797	-0.013631	-0.050761	-0.047404	0.054525	-0.0075277	0.045878	-0.061442	-0.018514	0.061747	-0.061544	-0.063375	0.020854	0.51097	-0.033875	0.0097656	-0.018717	-0.064189	0.0041707
-0.062764	-0.21383	-0.05778	-0.013021	-0.051371	-0.056559	0.063375	-0.0032552	0.051676	-0.063883	-0.015259	0.064392	-0.062052	-0.062256	0.015767	0.49998	-0.032043	0.0093587	-0.019531	-0.059713	-0.00071208
-0.06012	-0.21077	-0.058594	-0.014852	-0.052795	-0.055745	0.060933	-0.004069	0.054321	-0.062358	-0.013835	0.065918	-0.059102	-0.065206	0.014954	0.49306	-0.02889	0.0099691	-0.019938	-0.059509	-0.0061035
-0.06134	-0.21301	-0.060933	-0.0067139	-0.059102	-0.054016	0.056458	-0.0082397	0.065206	-0.061544	-0.014547	0.063171	-0.059001	-0.058187	0.016785	0.48615	-0.030721	0.0080363	-0.019531	-0.056458	-0.0077311
-0.059916	-0.21108	-0.062358	-0.0061035	-0.06073	-0.053101	0.059204	-0.013733	0.072225	-0.058085	-0.015869	0.061442	-0.061137	-0.058492	0.013631	0.48421	-0.029907	0.0079346	-0.021362	-0.056966	-0.0014242
-0.05422	-0.20905	-0.055339	-0.0073242	-0.059509	-0.05188	0.06134	-0.016378	0.068868	-0.05839	-0.013428	0.062052	-0.061646	-0.062256	0.014343	0.47689	-0.030416	0.0062052	-0.020752	-0.056356	0.0041707
-0.053609	-0.20925	-0.053609	-0.0055949	-0.055339	-0.051778	0.059001	-0.016683	0.06602	-0.056864	-0.01943	0.061442	-0.06307	-0.060832	0.015564	0.4718	-0.028076	-0.0008138	-0.0177	-0.060221	0.0019328
-0.054423	-0.21139	-0.057475	-0.0096639	-0.057475	-0.050761	0.057678	-0.01414	0.06663	-0.056051	-0.020854	0.06958	-0.06602	-0.065308	0.013733	0.46855	-0.024109	0.0067139	-0.019938	-0.058594	0.0024414
-0.056254	-0.21027	-0.057271	-0.016378	-0.062459	-0.053711	0.059102	-0.011698	0.06073	-0.059408	-0.016683	0.068868	-0.067851	-0.067749	0.012309	0.46397	-0.023092	0.010173	-0.019124	-0.060018	0.0046794
-0.057373	-0.21271	-0.05483	-0.016073	-0.066833	-0.050659	0.060832	-0.0071208	0.053507	-0.059814	-0.013529	0.069173	-0.069071	-0.062764	0.013835	0.45481	-0.026754	0.0075277	-0.016581	-0.062663	0.0026449
-0.056661	-0.21189	-0.05483	-0.011902	-0.065816	-0.048014	0.066427	-0.0043742	0.058187	-0.059408	-0.013123	0.069885	-0.070801	-0.064189	0.011597	0.45044	-0.029399	0.0046794	-0.016276	-0.067647	0.0021362
-0.052389	-0.20721	-0.061544	-0.010071	-0.06073	-0.044556	0.069173	-0.0079346	0.052694	-0.064596	-0.014445	0.065308	-0.065511	-0.067851	0.011393	0.45085	-0.031637	0.0013224	-0.016378	-0.064799	0.0052897
-0.047709	-0.21088	-0.056559	-0.01241	-0.059408	-0.045878	0.064494	-0.0096639	0.051575	-0.066833	-0.012512	0.066732	-0.062052	-0.065511	0.013835	0.4483	-0.032552	0.0017293	-0.016683	-0.059306	0.0034587
-0.055237	-0.21149	-0.048319	-0.013224	-0.056051	-0.048523	0.061951	-0.0050863	0.054321	-0.060323	-0.01414	0.067037	-0.064799	-0.061544	0.01475	0.44322	-0.032552	0.0019328	-0.018819	-0.061747	-0.0021362
-0.056458	-0.20569	-0.048014	-0.012512	-0.058289	-0.049235	0.062256	-0.010071	0.057475	-0.062968	-0.016886	0.064799	-0.064494	-0.061951	0.017598	0.44027	-0.034485	0.0044759	-0.017904	-0.059814	-0.0043742
-0.046183	-0.2065	-0.047607	-0.010885	-0.058492	-0.048014	0.061137	-0.0080363	0.056966	-0.067037	-0.017293	0.06368	-0.064392	-0.06602	0.020549	0.43711	-0.031637	0.0064087	-0.013733	-0.056559	-0.0018311
-0.038961	-0.20925	-0.046692	-0.0097656	-0.062561	-0.050557	0.057271	-0.0050863	0.055949	-0.068156	-0.015767	0.067444	-0.060832	-0.065206	0.019633	0.43894	-0.031331	0.0093587	-0.016581	-0.05717	-0.001119
-0.034993	-0.20844	-0.049133	-0.010783	-0.068156	-0.053101	0.055745	-0.0042725	0.061544	-0.067444	-0.011597	0.068868	-0.061035	-0.06429	0.020345	0.44474	-0.033875	0.011088	-0.017497	-0.064697	-0.0033569
-0.031331	-0.20803	-0.053507	-0.010885	-0.069682	-0.055237	0.063375	-0.0050863	0.064087	-0.06429	-0.012614	0.070089	-0.067037	-0.06307	0.022074	0.44332	-0.034892	0.012817	-0.01475	-0.067037	-0.0044759
-0.037435	-0.2123	-0.052795	-0.0088501	-0.06724	-0.050151	0.065206	-0.0099691	0.06368	-0.060425	-0.013326	0.068563	-0.071106	-0.058594	0.021464	0.4479	-0.036214	0.0086466	-0.010885	-0.063171	0.00071208
-0.04954	-0.21291	-0.052795	-0.0085449	-0.067546	-0.050151	0.059916	-0.0097656	0.063273	-0.057983	-0.013428	0.065104	-0.069987	-0.06073	0.019226	0.44963	-0.036621	0.01241	-0.008138	-0.061035	0.005188
-0.049438	-0.21016	-0.054118	-0.0061035	-0.074972	-0.053507	0.061646	-0.0089518	0.062052	-0.060425	-0.010173	0.062866	-0.073344	-0.059509	0.020447	0.44657	-0.033061	0.017293	-0.0097656	-0.059713	0.007019
-0.048014	-0.20874	-0.056051	-0.0065104	-0.075378	-0.052795	0.066121	-0.0093587	0.056254	-0.06073	-0.012919	0.060018	-0.070394	-0.060323	0.021261	0.44454	-0.034281	0.022583	-0.0075277	-0.05839	0.0049845
-0.048421	-0.20955	-0.055745	-0.010885	-0.077413	-0.052287	0.062154	-0.007019	0.044454	-0.060425	-0.016683	0.059001	-0.068359	-0.063171	0.016479	0.44525	-0.035909	0.024821	-0.0075277	-0.058594	0.0041707
-0.046183	-0.20955	-0.055339	-0.0052897	-0.081177	-0.054016	0.061747	-0.0060018	0.047099	-0.059204	-0.012817	0.064494	-0.068359	-0.062663	0.01475	0.44444	-0.032043	0.027161	-0.013224	-0.053304	0.0041707
-0.039978	-0.2123	-0.057271	-0.0064087	-0.081991	-0.048218	0.059509	-0.0075277	0.047607	-0.063782	-0.015055	0.06368	-0.069478	-0.060425	0.015361	0.44403	-0.033671	0.030823	-0.013021	-0.058492	0.0004069
-0.037028	-0.21352	-0.056458	-0.0099691	-0.08077	-0.044657	0.062052	-0.0087484	0.048421	-0.062561	-0.019735	0.061747	-0.068156	-0.061544	0.021159	0.44525	-0.03245	0.034993	-0.017497	-0.057882	0
-0.039266	-0.21434	-0.056356	-0.012512	-0.082906	-0.044759	0.061747	-0.0061035	0.052185	-0.062663	-0.015869	0.063578	-0.065918	-0.063171	0.023193	0.44922	-0.035807	0.035706	-0.012716	-0.062561	0.0004069
-0.038656	-0.21678	-0.055542	-0.0036621	-0.084127	-0.047709	0.059713	-0.0046794	0.053813	-0.068054	-0.014852	0.064392	-0.065409	-0.059509	0.021362	0.45135	-0.033875	0.032756	-0.0087484	-0.066121	-0.0017293
-0.037944	-0.21291	-0.055644	0.00010173	-0.081584	-0.05249	0.058289	-0.010274	0.05249	-0.069885	-0.012512	0.062968	-0.063171	-0.066732	0.019328	0.45207	-0.027771	0.038147	-0.0099691	-0.064087	0.00030518
-0.038656	-0.2122	-0.055847	-0.0085449	-0.083008	-0.05422	0.055847	-0.0095622	0.046285	-0.064901	-0.013936	0.060425	-0.06134	-0.072123	0.016988	0.45441	-0.028585	0.038147	-0.012207	-0.063273	0.002238
-0.035604	-0.21301	-0.057271	-0.016174	-0.081584	-0.052694	0.059611	-0.008138	0.046285	-0.061239	-0.01709	0.056864	-0.060527	-0.064494	0.013123	0.45715	-0.02889	0.040995	-0.015971	-0.067749	0.001119
-0.036316	-0.20945	-0.055135	-0.010681	-0.082703	-0.050863	0.061035	-0.0118	0.047913	-0.06012	-0.017598	0.057475	-0.06429	-0.064799	0.013733	0.46031	-0.02889	0.04893	-0.018311	-0.061747	0.00050863
-0.034383	-0.21057	-0.05127	-0.0091553	-0.085856	-0.049133	0.062052	-0.011902	0.052592	-0.065308	-0.016683	0.062358	-0.062866	-0.062459	0.016174	0.46387	-0.031128	0.04893	-0.019836	-0.061747	0
-0.035095	-0.20844	-0.053304	-0.0093587	-0.08667	-0.050151	0.057983	-0.0057983	0.050252	-0.072327	-0.017395	0.062663	-0.065613	-0.065613	0.014954	0.46397	-0.033264	0.050354	-0.018514	-0.062764	-0.0065104
-0.033468	-0.21352	-0.053609	-0.0084432	-0.086161	-0.055542	0.059916	-0.0057983	0.050456	-0.067952	-0.012207	0.061544	-0.064189	-0.066223	0.014343	0.46549	-0.028687	0.044352	-0.015971	-0.061951	-0.0021362
-0.027568	-0.21189	-0.05422	-0.010885	-0.089722	-0.057475	0.061239	-0.0080363	0.04954	-0.062968	-0.012105	0.059204	-0.067444	-0.069377	0.015869	0.46794	-0.030619	0.042928	-0.018107	-0.062256	0.0033569
-0.020549	-0.20905	-0.057678	-0.012004	-0.086772	-0.059001	0.063171	-0.0049845	0.040385	-0.062866	-0.0095622	0.057882	-0.067546	-0.064697	0.012716	0.46682	-0.036214	0.044149	-0.01414	-0.062663	-0.00061035
-0.022685	-0.21189	-0.055033	-0.010173	-0.086263	-0.057882	0.066325	-0.0055949	0.039571	-0.06368	-0.0074259	0.057678	-0.065206	-0.063578	0.012004	0.47119	-0.0295	0.049845	-0.015869	-0.062256	-0.0024414
-0.027568	-0.21484	-0.052389	-0.010071	-0.086772	-0.056051	0.069173	-0.0057983	0.043132	-0.064494	-0.0079346	0.055644	-0.063273	-0.068258	0.013123	0.47068	-0.027771	0.050354	-0.012004	-0.058289	-0.002238
-0.026245	-0.21464	-0.055033	-0.0065104	-0.092265	-0.053914	0.067342	-0.0067139	0.040995	-0.064087	-0.012716	0.059102	-0.064901	-0.071615	0.010376	0.46885	-0.025228	0.052592	-0.0098674	-0.056864	-0.0039673
-0.026957	-0.21322	-0.053609	-0.0024414	-0.099386	-0.052897	0.067342	-0.0049845	0.039978	-0.067749	-0.014242	0.060933	-0.071004	-0.071004	0.014954	0.4718	-0.024414	0.05483	-0.013936	-0.056152	-0.0044759
-0.024923	-0.20925	-0.056051	-0.0036621	-0.09257	-0.05188	0.070496	-0.00295	0.045573	-0.06897	-0.013428	0.059916	-0.06602	-0.068258	0.016479	0.47618	-0.025736	0.056051	-0.0177	-0.055339	-0.0030518
-0.025635	-0.20894	-0.056763	-0.0053914	-0.093994	-0.053101	0.068054	-0.0050863	0.046387	-0.067546	-0.011393	0.060323	-0.070699	-0.069173	0.016276	0.47516	-0.027771	0.054321	-0.018819	-0.057882	-0.0017293
-0.025838	-0.20559	-0.050049	-0.011495	-0.091451	-0.057373	0.067546	-0.0064087	0.041809	-0.067037	-0.0065104	0.056763	-0.073649	-0.07019	0.014648	0.47201	-0.026143	0.05778	-0.014038	-0.059916	-0.0020345
-0.027568	-0.20762	-0.048726	-0.013326	-0.093994	-0.056763	0.072937	-0.011393	0.033162	-0.064901	-0.0055949	0.056356	-0.068156	-0.068665	0.013428	0.4718	-0.027873	0.059713	-0.0088501	-0.052694	-0.0025431
-0.029806	-0.21149	-0.048319	-0.012614	-0.096537	-0.056458	0.06663	-0.0094604	0.03123	-0.057068	-0.0042725	0.055135	-0.067647	-0.072225	0.015564	0.47262	-0.033366	0.06012	-0.012309	-0.050354	-0.0062052
-0.031535	-0.21332	-0.046794	-0.010783	-0.095927	-0.054118	0.067546	-0.0053914	0.031738	-0.05717	-0.0047811	0.054932	-0.068156	-0.068461	0.015564	0.47516	-0.0295	0.056356	-0.013936	-0.054118	-0.0068156
-0.027873	-0.21159	-0.043132	-0.0099691	-0.097555	-0.052185	0.064392	-0.0047811	0.033671	-0.061951	-0.0047811	0.055745	-0.069173	-0.067139	0.013835	0.47658	-0.028381	0.051575	-0.011597	-0.056966	-0.008138
-0.0236	-0.20915	-0.045268	-0.010579	-0.099894	-0.054932	0.061747	-0.0026449	0.037333	-0.065816	-0.0048828	0.054728	-0.070394	-0.072734	0.015767	0.47343	-0.030416	0.048014	-0.0084432	-0.055237	-0.0071208
-0.026143	-0.20844	-0.049642	-0.0087484	-0.10386	-0.049032	0.066427	-0.0042725	0.041606	-0.063985	0.00061035	0.052389	-0.071004	-0.072021	0.016276	0.47679	-0.032552	0.050659	-0.011902	-0.054321	-0.0118
-0.031026	-0.20782	-0.050557	-0.0085449	-0.10376	-0.043742	0.068156	0.00091553	0.043538	-0.063477	0.0087484	0.052999	-0.071411	-0.069377	0.018616	0.48106	-0.031535	0.056864	-0.015767	-0.054626	-0.0088501
-0.029806	-0.20752	-0.055847	-0.011698	-0.10325	-0.047201	0.066732	0.0014242	0.041402	-0.063375	0.0094604	0.054525	-0.073242	-0.068766	0.014445	0.48086	-0.02655	0.062561	-0.016785	-0.055949	-0.0015259
-0.031535	-0.20803	-0.052999	-0.010885	-0.10386	-0.049642	0.065918	-0.00050863	0.04008	-0.060933	0.0086466	0.055033	-0.072835	-0.068461	0.012004	0.47791	-0.029602	0.059611	-0.015971	-0.058289	-0.0060018
-0.040385	-0.20884	-0.052897	-0.0067139	-0.10223	-0.055847	0.065308	-0.0026449	0.038045	-0.062764	0.011698	0.056051	-0.067139	-0.067546	0.018514	0.47241	-0.033366	0.056051	-0.015869	-0.061544	-0.007019
-0.044454	-0.21291	-0.05422	-0.0072225	-0.10386	-0.05483	0.063171	0	0.039266	-0.067952	0.012105	0.051473	-0.067444	-0.06724	0.018921	0.47455	-0.03245	0.059306	-0.015259	-0.055949	-0.005188
-0.037028	-0.20793	-0.052185	-0.0074259	-0.099792	-0.049642	0.061747	0.00061035	0.037333	-0.065715	0.010173	0.054728	-0.070089	-0.065308	0.021566	0.47872	-0.036418	0.063273	-0.010885	-0.058695	-0.008138
-0.037638	-0.20406	-0.053507	-0.005188	-0.10254	-0.045878	0.059916	-0.0008138	0.042114	-0.060323	0.0056966	0.054626	-0.070292	-0.065511	0.019836	0.48208	-0.040385	0.062052	-0.011495	-0.057576	-0.0091553
-0.039063	-0.20437	-0.058187	-0.0073242	-0.1063	-0.046997	0.061035	0.0013224	0.043538	-0.05778	0.012309	0.055949	-0.06958	-0.065918	0.0069173	0.48299	-0.045471	0.065511	-0.020447	-0.059713	-0.0056966
-0.0413	-0.20498	-0.058289	-0.0069173	-0.10122	-0.046285	0.059916	0.004069	0.045471	-0.060832	0.014648	0.056254	-0.070903	-0.06724	0.010885	0.48238	-0.046692	0.066325	-0.021362	-0.060832	-0.0038656
-0.039876	-0.20711	-0.054321	-0.0048828	-0.1002	-0.048421	0.057475	-0.0019328	0.047811	-0.062968	0.016683	0.057678	-0.072428	-0.065715	0.01709	0.48269	-0.036723	0.070394	-0.02065	-0.06134	-0.0023397
-0.040995	-0.20813	-0.053406	-0.0033569	-0.10264	-0.050557	0.059509	-0.00295	0.051371	-0.061951	0.019328	0.054423	-0.072632	-0.064087	0.017802	0.47933	-0.033976	0.073853	-0.018412	-0.06307	0.00010173
-0.046285	-0.21088	-0.058085	-0.0074259	-0.1059	-0.049337	0.062968	-0.0033569	0.059306	-0.063782	0.022278	0.056864	-0.070801	-0.066833	0.017904	0.47994	-0.028585	0.067851	-0.020549	-0.066935	0.0012207
-0.044556	-0.21077	-0.056458	-0.0065104	-0.11007	-0.044861	0.065511	-0.0061035	0.065002	-0.065308	0.023905	0.060323	-0.064697	-0.067546	0.017395	0.48218	-0.02828	0.073853	-0.018107	-0.061137	0
-0.042318	-0.21159	-0.054525	-0.012309	-0.1121	-0.039876	0.061239	-0.0074259	0.072937	-0.06429	0.020447	0.058289	-0.061951	-0.064392	0.018717	0.47872	-0.031026	0.073954	-0.016073	-0.060628	0.0014242
-0.043538	-0.21464	-0.053914	-0.012919	-0.11078	-0.041402	0.059814	-0.0059001	0.077006	-0.061951	0.021667	0.057373	-0.058695	-0.066427	0.015564	0.47373	-0.034078	0.074259	-0.021667	-0.059713	0.0024414
-0.045369	-0.21444	-0.051982	-0.0088501	-0.11129	-0.044657	0.062358	-0.0074259	0.080261	-0.059001	0.029806	0.056254	-0.056051	-0.066121	0.012817	0.47363	-0.032145	0.080363	-0.017497	-0.054626	-0.0024414
-0.044861	-0.21271	-0.059204	-0.0049845	-0.11383	-0.044556	0.064596	-0.011698	0.082703	-0.062052	0.027669	0.054423	-0.061747	-0.068563	0.013733	0.47852	-0.029297	0.082092	-0.009257	-0.053609	-0.002238
-0.04364	-0.21077	-0.065613	-0.0061035	-0.10946	-0.045369	0.062663	-0.0079346	0.085144	-0.064392	0.025024	0.055847	-0.067952	-0.065002	0.014445	0.4775	-0.032654	0.081177	-0.013123	-0.052389	-0.0008138
-0.044047	-0.2063	-0.067952	-0.0072225	-0.10752	-0.043233	0.057068	-0.010071	0.086466	-0.061137	0.027466	0.054932	-0.066833	-0.060628	0.018311	0.47272	-0.033468	0.081787	-0.017598	-0.056152	-0.0033569
-0.039978	-0.20599	-0.05544	-0.011698	-0.10813	-0.045369	0.059408	-0.013733	0.090942	-0.06429	0.032145	0.058187	-0.069377	-0.057576	0.0177	0.47272	-0.029806	0.082601	-0.017293	-0.057983	-0.0088501
-0.040995	-0.20925	-0.052795	-0.013123	-0.1119	-0.048726	0.059408	-0.0094604	0.093079	-0.06602	0.034993	0.062256	-0.066427	-0.05717	0.01414	0.46875	-0.03123	0.086772	-0.015767	-0.055644	-0.0079346
-0.042725	-0.20233	-0.055135	-0.010579	-0.10864	-0.042928	0.061849	-0.004069	0.09023	-0.064901	0.034993	0.060221	-0.061544	-0.061442	0.014343	0.46539	-0.03245	0.090841	-0.013631	-0.052083	-0.0041707
-0.042623	-0.19389	-0.056051	-0.017395	-0.10915	-0.038757	0.061442	-0.0057983	0.092163	-0.069071	0.036214	0.057576	-0.058899	-0.066732	0.014547	0.46143	-0.031433	0.093994	-0.013326	-0.058797	-0.0043742
-0.04598	-0.1945	-0.055847	-0.015157	-0.10935	-0.043844	0.063477	-0.0077311	0.09908	-0.07314	0.038656	0.057068	-0.06012	-0.068359	0.013835	0.46071	-0.02889	0.098979	-0.014445	-0.058187	-0.0078328
-0.047099	-0.19714	-0.052897	-0.010376	-0.10854	-0.033773	0.065816	-0.0057983	0.098165	-0.071716	0.041402	0.061035	-0.063273	-0.060933	0.012716	0.46346	-0.027974	0.10162	-0.016378	-0.058492	-0.011495
-0.050964	-0.2007	-0.052389	-0.012919	-0.10966	-0.033162	0.062154	-0.0087484	0.1005	-0.07019	0.042826	0.059408	-0.061239	-0.059509	0.012716	0.46193	-0.03245	0.10457	-0.015767	-0.05127	-0.0068156
-0.057983	-0.20274	-0.048319	-0.011292	-0.11159	-0.036112	0.062154	-0.008138	0.10152	-0.071411	0.04425	0.056356	-0.060425	-0.060832	0.010885	0.45807	-0.036825	0.10254	-0.011292	-0.053101	-0.0086466
-0.058797	-0.20833	-0.052185	-0.007019	-0.11098	-0.038249	0.062968	-0.0098674	0.10844	-0.073547	0.044149	0.059204	-0.065206	-0.065715	0.010579	0.45675	-0.030212	0.099284	-0.0071208	-0.055237	-0.004069
-0.057882	-0.20487	-0.05422	-0.0097656	-0.10895	-0.037231	0.066427	-0.012919	0.11017	-0.080872	0.047709	0.061137	-0.065918	-0.072734	0.014648	0.45308	-0.029602	0.098979	-0.0069173	-0.05422	-0.0047811
-0.058695	-0.20559	-0.059408	-0.014038	-0.1119	-0.038961	0.068868	-0.0066121	0.10295	-0.073344	0.051778	0.060832	-0.062052	-0.065918	0.016581	0.45125	-0.032552	0.10132	-0.0069173	-0.055033	-0.0030518
-0.057678	-0.20599	-0.051473	-0.013123	-0.10824	-0.043538	0.062561	-0.0042725	0.10234	-0.065206	0.052592	0.058289	-0.064901	-0.067851	0.016276	0.44779	-0.033875	0.10478	-0.010478	-0.053101	-0.0043742
-0.060628	-0.2007	-0.045675	-0.0095622	-0.10498	-0.040181	0.06663	-0.0045776	0.10539	-0.065613	0.055135	0.058085	-0.069885	-0.071106	0.013835	0.44505	-0.032349	0.10498	-0.014242	-0.050863	-0.0028483
-0.066325	-0.19969	-0.046488	-0.0098674	-0.10223	-0.036316	0.066833	-0.0067139	0.11281	-0.069071	0.060018	0.05778	-0.073242	-0.071818	0.016886	0.44139	-0.03418	0.10834	-0.014547	-0.054626	-0.006307
-0.065409	-0.19786	-0.050151	-0.010376	-0.10284	-0.039469	0.063985	-0.0079346	0.11149	-0.063477	0.062052	0.055542	-0.072123	-0.065308	0.023295	0.43955	-0.032552	0.11424	-0.015869	-0.054016	-0.0065104
-0.063985	-0.19735	-0.051371	-0.0118	-0.10295	-0.033773	0.067444	-0.0069173	0.10234	-0.065206	0.067342	0.057475	-0.073547	-0.061951	0.023397	0.4362	-0.032552	0.1179	-0.016276	-0.053914	-0.006307
-0.070597	-0.19653	-0.055033	-0.012716	-0.10671	-0.031637	0.068359	-0.0031535	0.10203	-0.068054	0.066528	0.060221	-0.072225	-0.064799	0.026957	0.43284	-0.034383	0.12431	-0.015157	-0.059306	-0.0080363
-0.070496	-0.19806	-0.056864	-0.014648	-0.10925	-0.032247	0.064596	0	0.10966	-0.066325	0.071309	0.06429	-0.068868	-0.065613	0.029704	0.43915	-0.033671	0.12624	-0.011698	-0.059713	-0.0069173
-0.067647	-0.19663	-0.056254	-0.016988	-0.10203	-0.03245	0.060832	-0.00020345	0.10691	-0.062358	0.079041	0.066121	-0.068461	-0.066833	0.026347	0.43752	-0.032349	0.12716	-0.012207	-0.057678	-0.0039673
-0.067342	-0.1945	-0.05188	-0.013631	-0.097351	-0.036621	0.061137	0.00091553	0.11993	-0.058289	0.082703	0.066528	-0.064901	-0.067444	0.027568	0.43223	-0.031535	0.12899	-0.018107	-0.060832	-0.00020345
-0.070089	-0.18972	-0.049235	-0.0083415	-0.1002	-0.037231	0.064697	0	0.11943	-0.05778	0.081482	0.063375	-0.065002	-0.06602	0.025736	0.42765	-0.037435	0.13713	-0.019328	-0.057983	0.0012207
-0.072937	-0.177	-0.051473	-0.010885	-0.10529	-0.039266	0.066833	-0.0034587	0.1181	-0.06012	0.08138	0.063782	-0.068563	-0.063171	0.024109	0.42623	-0.036621	0.14516	-0.01943	-0.055542	0.001119
-0.077311	-0.16836	-0.051066	-0.0097656	-0.1059	-0.042216	0.063782	-0.0041707	0.12156	-0.063477	0.083211	0.062052	-0.06897	-0.062256	0.020854	0.42521	-0.036418	0.14801	-0.015666	-0.058085	0.0008138
-0.076192	-0.16347	-0.050151	-0.0052897	-0.10478	-0.04303	0.064392	-0.0038656	0.11993	-0.060832	0.085856	0.063477	-0.06897	-0.066427	0.016886	0.4243	-0.033468	0.14496	-0.015767	-0.059204	0.0075277
-0.068665	-0.159	-0.05188	-0.0088501	-0.10376	-0.04893	0.065104	-0.0028483	0.11861	-0.060018	0.08667	0.07019	-0.068359	-0.067546	0.018514	0.4245	-0.03479	0.14323	-0.022685	-0.060018	0.0075277
-0.073751	-0.1535	-0.049642	-0.008138	-0.10305	-0.03835	0.064901	-0.0038656	0.12543	-0.056763	0.088094	0.069173	-0.066427	-0.065511	0.021362	0.42277	-0.033061	0.14974	-0.025736	-0.062256	0.0083415
-0.070496	-0.1531	-0.052389	-0.0066121	-0.10406	-0.037944	0.065816	-0.0042725	0.13092	-0.061442	0.091553	0.066732	-0.065816	-0.065206	0.023193	0.42023	-0.032043	0.15208	-0.021769	-0.06663	0.0077311
-0.069173	-0.14404	-0.053711	-0.0085449	-0.099996	-0.039266	0.062561	-0.0037638	0.12787	-0.06368	0.094096	0.06307	-0.064799	-0.06602	0.023295	0.41768	-0.032654	0.15045	-0.024007	-0.06663	0.0039673
-0.073853	-0.13723	-0.054118	-0.0093587	-0.10305	-0.036316	0.059102	-0.00050863	0.13	-0.069275	0.093892	0.064189	-0.06724	-0.065206	0.020752	0.41656	-0.03479	0.14903	-0.026143	-0.061951	0.0034587
-0.075073	-0.13255	-0.056763	-0.011495	-0.10824	-0.042623	0.06429	0	0.13519	-0.067647	0.099691	0.06368	-0.064494	-0.062459	0.020447	0.4128	-0.03418	0.15188	-0.023804	-0.058695	0.004069
-0.073547	-0.13275	-0.056254	-0.011393	-0.10935	-0.044556	0.066935	0.0004069	0.13357	-0.061442	0.10366	0.061442	-0.063578	-0.061442	0.015361	0.40985	-0.031026	0.1591	-0.019531	-0.057271	0.0032552
-0.073954	-0.13173	-0.055644	-0.0093587	-0.10671	-0.042419	0.067749	-0.0028483	0.12767	-0.063578	0.10895	0.065104	-0.062663	-0.066325	0.011495	0.40833	-0.026754	0.16551	-0.015971	-0.056356	0.0030518
-0.07609	-0.12939	-0.052389	-0.0067139	-0.11129	-0.041911	0.068461	-0.0076294	0.12716	-0.069885	0.10732	0.064799	-0.064087	-0.066121	0.013631	0.40365	-0.024516	0.16825	-0.019633	-0.057678	0.0017293
-0.075378	-0.12024	-0.05422	-0.0047811	-0.11434	-0.042419	0.066427	-0.004069	0.12644	-0.072327	0.10681	0.064596	-0.067952	-0.07019	0.013428	0.40538	-0.027771	0.1708	-0.018311	-0.056763	0.00091553
-0.073954	-0.11342	-0.054321	-0.0039673	-0.10742	-0.041199	0.066935	-0.0010173	0.12451	-0.068156	0.11556	0.066935	-0.066325	-0.072021	0.016581	0.40436	-0.030518	0.17242	-0.014648	-0.052287	-0.0017293
-0.072123	-0.10284	-0.053406	-0.0048828	-0.10356	-0.041504	0.065104	-0.0024414	0.12461	-0.069682	0.12085	0.072327	-0.064799	-0.071208	0.016785	0.39948	-0.030009	0.16968	-0.013224	-0.052999	-0.0012207
-0.074463	-0.098063	-0.053813	-0.0090535	-0.10284	-0.042521	0.063782	-0.0059001	0.12512	-0.075277	0.11912	0.074056	-0.062663	-0.071106	0.01943	0.39439	-0.028178	0.16856	-0.016174	-0.05127	0.0019328
-0.072123	-0.09908	-0.055745	-0.008138	-0.10132	-0.043538	0.065002	-0.007019	0.12614	-0.073853	0.12126	0.067647	-0.06307	-0.073547	0.024414	0.38788	-0.031433	0.17029	-0.014242	-0.050659	0.0018311
-0.068461	-0.091248	-0.056254	-0.0078328	-0.10162	-0.041504	0.065002	-0.0033569	0.12522	-0.075277	0.12238	0.069071	-0.068868	-0.076803	0.019938	0.38208	-0.029399	0.17385	-0.013835	-0.056559	-0.0018311
-0.073853	-0.079956	-0.051778	-0.0077311	-0.10203	-0.043538	0.063273	-0.0023397	0.12217	-0.072021	0.12248	0.073853	-0.068868	-0.074768	0.017497	0.37832	-0.029602	0.18219	-0.015767	-0.055644	0.0017293
-0.070292	-0.077006	-0.049642	-0.0086466	-0.10417	-0.040385	0.065613	-0.0027466	0.1239	-0.067342	0.12197	0.078939	-0.067139	-0.072632	0.026042	0.37394	-0.030924	0.18361	-0.019124	-0.049438	0.0033569
-0.061951	-0.073649	-0.052083	-0.0090535	-0.10234	-0.040385	0.071004	0.0031535	0.12095	-0.065613	0.12238	0.080566	-0.066223	-0.071309	0.023295	0.37242	-0.032349	0.18168	-0.018717	-0.041911	0.0054932
-0.059916	-0.071004	-0.050863	-0.014852	-0.098979	-0.043132	0.072937	0.0046794	0.12115	-0.069478	0.12716	0.078227	-0.065613	-0.071818	0.023905	0.37191	-0.033162	0.177	-0.012207	-0.046488	0.0019328
-0.061849	-0.072937	-0.050252	-0.019226	-0.098979	-0.042216	0.072327	-0.0024414	0.12187	-0.071411	0.13194	0.077616	-0.064189	-0.073344	0.024007	0.36265	-0.030823	0.17934	-0.010885	-0.050557	-0.0062052
-0.064697	-0.066935	-0.054321	-0.018311	-0.095825	-0.038859	0.071309	0.0013224	0.12533	-0.070394	0.13336	0.081685	-0.06958	-0.072734	0.023499	0.3594	-0.033061	0.18494	-0.0095622	-0.051676	-0.004069
-0.062052	-0.059408	-0.057576	-0.015564	-0.091553	-0.040283	0.070597	0.0053914	0.12858	-0.065409	0.13102	0.080872	-0.074565	-0.075073	0.023295	0.35177	-0.029093	0.17843	-0.010071	-0.052287	0.004069
-0.059713	-0.054932	-0.060018	-0.018616	-0.089315	-0.038961	0.068156	-0.00071208	0.12502	-0.065816	0.12828	0.084025	-0.071716	-0.069885	0.019735	0.35136	-0.027059	0.1825	-0.01475	-0.047913	0.00071208
-0.060933	-0.05249	-0.050049	-0.016276	-0.088603	-0.040588	0.06429	0.00061035	0.11709	-0.065002	0.13082	0.08433	-0.071309	-0.064087	0.019226	0.35309	-0.030924	0.18962	-0.0118	-0.048218	0.0010173
-0.05839	-0.051371	-0.048116	-0.01119	-0.090434	-0.035095	0.060323	0.0064087	0.11759	-0.063171	0.13407	0.082804	-0.072327	-0.061544	0.019124	0.34576	-0.034587	0.19165	-0.0091553	-0.047709	0.0049845
-0.056966	-0.046285	-0.051066	-0.013631	-0.092773	-0.0354	0.071818	0.0016276	0.12665	-0.063578	0.13092	0.076803	-0.074463	-0.069478	0.019124	0.34475	-0.037333	0.19491	-0.011292	-0.046794	0.0024414
-0.05839	-0.041402	-0.054728	-0.012817	-0.088603	-0.041707	0.06897	-0.0017293	0.12441	-0.060221	0.13245	0.077413	-0.069071	-0.068766	0.021667	0.34302	-0.038147	0.20213	-0.012919	-0.048726	0.0019328
-0.064901	-0.040181	-0.056051	-0.01241	-0.090129	-0.043742	0.07019	-0.0017293	0.12014	-0.059204	0.13794	0.077922	-0.068766	-0.06958	0.022074	0.33997	-0.039063	0.19948	-0.012512	-0.050557	-0.00010173
-0.061137	-0.035807	-0.053813	-0.015157	-0.093994	-0.038656	0.06958	-0.0064087	0.11871	-0.063273	0.14231	0.074158	-0.072225	-0.074158	0.0236	0.33976	-0.036825	0.19653	-0.0085449	-0.05127	0.0028483
-0.061137	-0.031535	-0.051473	-0.015361	-0.094401	-0.037028	0.068766	-0.00295	0.118	-0.065613	0.14262	0.073649	-0.07609	-0.064799	0.025838	0.33549	-0.035502	0.19277	-0.010986	-0.054626	-0.0049845
-0.059408	-0.02655	-0.049845	-0.01119	-0.097961	-0.039469	0.068766	-0.0026449	0.11485	-0.06897	0.14567	0.075277	-0.078735	-0.061239	0.02655	0.33162	-0.032145	0.19358	-0.012512	-0.052389	-0.0077311
-0.05778	-0.021769	-0.049133	-0.013123	-0.094198	-0.044352	0.065511	-0.0057983	0.11068	-0.068359	0.14476	0.076803	-0.072937	-0.063578	0.028483	0.3299	-0.033264	0.19694	-0.010071	-0.045369	-0.0038656
-0.054423	-0.017395	-0.052389	-0.011902	-0.088704	-0.044657	0.06307	-0.0042725	0.11119	-0.063578	0.14455	0.081075	-0.071411	-0.062358	0.022888	0.3245	-0.03713	0.19857	-0.011902	-0.047607	-0.0025431
-0.055745	-0.0085449	-0.053202	-0.012919	-0.088806	-0.04364	0.063273	-0.0035604	0.11576	-0.065511	0.15137	0.085347	-0.069071	-0.067546	0.019023	0.32033	-0.034993	0.19826	-0.015055	-0.055135	0.0031535
-0.053609	-0.0035604	-0.057576	-0.010071	-0.090129	-0.045268	0.061442	-0.0020345	0.11475	-0.067952	0.15452	0.08138	-0.064392	-0.068665	0.018514	0.31484	-0.034383	0.19897	-0.015666	-0.049133	-0.00020345
-0.049235	-0.0028483	-0.055033	-0.006307	-0.090841	-0.043844	0.06663	-0.00050863	0.11027	-0.06958	0.15615	0.075175	-0.068665	-0.067139	0.016886	0.31901	-0.03835	0.20386	-0.013123	-0.043945	-0.0013224
-0.051168	-0.00295	-0.055542	-0.0083415	-0.09318	-0.046895	0.067444	0.00010173	0.11037	-0.06724	0.15798	0.07192	-0.067851	-0.068054	0.016174	0.31993	-0.03479	0.20101	-0.01241	-0.044352	-0.0052897
-0.048726	0	-0.063375	-0.0079346	-0.094503	-0.042013	0.068766	-0.0037638	0.10834	-0.069173	0.16062	0.07314	-0.069885	-0.073547	0.020447	0.31433	-0.035604	0.20091	-0.0085449	-0.04954	-0.0033569
-0.049032	0.010071	-0.062663	-0.0061035	-0.095113	-0.03713	0.072021	-0.010274	0.10488	-0.069377	0.15849	0.075785	-0.069377	-0.071004	0.018107	0.30935	-0.035604	0.20213	-0.0098674	-0.053202	-0.00091553
-0.054423	0.011088	-0.06073	-0.0086466	-0.095723	-0.037231	0.069885	-0.010681	0.10274	-0.068563	0.15635	0.072327	-0.071004	-0.067037	0.018412	0.30426	-0.034993	0.2002	-0.012512	-0.05188	-0.0017293
-0.053507	0.011088	-0.056356	-0.0076294	-0.092265	-0.044759	0.069275	-0.01241	0.097656	-0.068258	0.16113	0.075073	-0.068665	-0.065308	0.024312	0.30131	-0.035095	0.19409	-0.014648	-0.05249	-0.0014242
-0.051371	0.017395	-0.060527	-0.010478	-0.093079	-0.049744	0.069173	-0.014648	0.094096	-0.06958	0.16439	0.074565	-0.05778	-0.067749	0.023092	0.29836	-0.033061	0.18636	-0.012817	-0.047913	-0.0026449
-0.047404	0.017395	-0.059713	-0.0045776	-0.089315	-0.05127	0.070903	-0.0061035	0.095215	-0.067952	0.16368	0.071411	-0.056152	-0.073853	0.021667	0.29816	-0.030111	0.18575	-0.013021	-0.047404	-0.0045776
-0.045166	0.018005	-0.052999	-0.0028483	-0.088298	-0.052287	0.064392	-0.00050863	0.096436	-0.067037	0.16184	0.069071	-0.055949	-0.074158	0.020752	0.29409	-0.031128	0.18382	-0.010986	-0.046794	-0.0064087
-0.040487	0.02299	-0.05483	-0.010173	-0.090637	-0.050557	0.062866	-0.0018311	0.092265	-0.069987	0.1651	0.066528	-0.059102	-0.070394	0.018005	0.28829	-0.032349	0.17995	-0.011495	-0.045573	-0.0083415
-0.036825	0.02655	-0.054423	-0.016683	-0.08901	-0.046794	0.069377	-0.0045776	0.089823	-0.073751	0.16459	0.065511	-0.062764	-0.070394	0.019124	0.28463	-0.034485	0.17609	-0.015157	-0.044657	-0.0096639
-0.0295	0.03245	-0.051982	-0.0093587	-0.088501	-0.046387	0.066732	-0.0064087	0.088908	-0.073039	0.16612	0.070597	-0.06897	-0.075175	0.02004	0.28666	-0.036011	0.17761	-0.015157	-0.049032	-0.011495
-0.03479	0.037842	-0.053304	-0.0093587	-0.085653	-0.043742	0.067037	-0.0068156	0.089925	-0.071615	0.16357	0.072734	-0.067647	-0.071208	0.02065	0.28025	-0.036926	0.17934	-0.010783	-0.044149	-0.010376
-0.040588	0.040792	-0.053304	-0.0024414	-0.087382	-0.041911	0.068461	-0.0062052	0.083516	-0.073344	0.16774	0.074361	-0.067851	-0.066935	0.017802	0.27374	-0.032959	0.17527	-0.010986	-0.045166	-0.011698
-0.039164	0.045675	-0.055033	0.0015259	-0.088501	-0.041097	0.075785	-0.0036621	0.080363	-0.07548	0.17181	0.074666	-0.062256	-0.068461	0.021566	0.27486	-0.033875	0.17192	-0.010274	-0.049845	-0.0090535
-0.041809	0.052592	-0.054728	-0.0026449	-0.086568	-0.046082	0.07609	-0.0041707	0.075785	-0.073547	0.16632	0.073446	-0.057373	-0.070597	0.013529	0.27456	-0.029602	0.16764	-0.013835	-0.050557	-0.0041707
-0.039164	0.058695	-0.048014	-0.0020345	-0.088806	-0.053202	0.074361	-0.0021362	0.07253	-0.070496	0.16754	0.077616	-0.05839	-0.070903	0.01119	0.27384	-0.031331	0.16642	-0.012309	-0.049438	-0.004069
-0.033061	0.062459	-0.047302	-0.0010173	-0.088399	-0.056051	0.077108	-0.0036621	0.074768	-0.069275	0.17293	0.074768	-0.062154	-0.071716	0.023295	0.26733	-0.036519	0.1652	-0.0085449	-0.049642	-0.00050863
-0.035299	0.061239	-0.047506	-0.009257	-0.090739	-0.052999	0.076396	-0.012716	0.075378	-0.066528	0.17507	0.072937	-0.06897	-0.073954	0.026449	0.25655	-0.036825	0.15818	-0.0030518	-0.045268	0.0023397
-0.036519	0.062256	-0.049744	-0.013123	-0.088399	-0.045064	0.073853	-0.014038	0.072225	-0.065308	0.1766	0.078227	-0.068461	-0.075073	0.02299	0.2477	-0.029399	0.15788	-0.0055949	-0.047811	0.00071208
-0.036112	0.06897	-0.052999	-0.01119	-0.079651	-0.049032	0.075378	-0.0067139	0.067647	-0.065816	0.18026	0.080363	-0.067546	-0.076904	0.024618	0.2479	-0.030721	0.15544	-0.0095622	-0.048218	-0.0023397
-0.03479	0.077413	-0.05422	-0.0080363	-0.072327	-0.052795	0.076396	-0.0027466	0.067952	-0.067444	0.18229	0.075684	-0.066935	-0.074565	0.028483	0.24567	-0.031535	0.15381	-0.011292	-0.049133	-0.0047811
-0.03184	0.080872	-0.053507	-0.0053914	-0.073344	-0.044454	0.076803	-0.0043742	0.068054	-0.069478	0.18382	0.078227	-0.067342	-0.07019	0.026449	0.24363	-0.032145	0.15137	-0.010579	-0.050456	-0.0028483
-0.035502	0.081075	-0.050252	-0.0060018	-0.078328	-0.046183	0.073853	-0.0041707	0.07019	-0.071716	0.18738	0.078023	-0.070292	-0.075785	0.024007	0.24404	-0.032247	0.15381	-0.0080363	-0.049744	-0.0012207
-0.039164	0.078532	-0.047607	-0.011495	-0.083516	-0.050049	0.074158	-0.00295	0.070394	-0.070496	0.18931	0.075989	-0.07192	-0.069478	0.026754	0.23722	-0.032857	0.15249	-0.013224	-0.052185	-0.001119
-0.043844	0.085958	-0.047607	-0.0076294	-0.085958	-0.052999	0.076192	-0.0064087	0.064494	-0.070699	0.19002	0.075582	-0.074056	-0.070597	0.021667	0.23224	-0.027059	0.15279	-0.01414	-0.053202	0.00010173
-0.043437	0.092163	-0.050761	-0.00030518	-0.083618	-0.046794	0.076599	-0.011393	0.058492	-0.072021	0.19277	0.075175	-0.076396	-0.073547	0.020142	0.23722	-0.027771	0.14933	-0.012614	-0.048116	-0.0012207
-0.038757	0.093384	-0.043538	0.00091553	-0.085551	-0.044861	0.073039	-0.0066121	0.052592	-0.065002	0.19226	0.077413	-0.072123	-0.071208	0.021159	0.23783	-0.033468	0.14943	-0.015259	-0.045369	0.0004069
-0.039571	0.095927	-0.04364	-0.0024414	-0.081685	-0.044861	0.071106	-0.0057983	0.050252	-0.063477	0.1948	0.076396	-0.06724	-0.072123	0.023499	0.23336	-0.03184	0.15818	-0.010173	-0.050456	-0.0018311
-0.041199	0.1002	-0.049032	-0.0026449	-0.077413	-0.049438	0.075887	-0.0098674	0.048421	-0.065613	0.20274	0.075277	-0.069478	-0.072021	0.023092	0.23142	-0.03184	0.15493	-0.0077311	-0.05483	0
-0.04364	0.10437	-0.051575	-0.0055949	-0.078125	-0.048726	0.08138	-0.011495	0.052592	-0.06724	0.21128	0.066935	-0.066833	-0.068766	0.023702	0.23051	-0.029806	0.15137	-0.014242	-0.049642	-0.0008138
-0.042114	0.106	-0.055033	-0.012105	-0.079142	-0.04893	0.075378	-0.0074259	0.050863	-0.06663	0.21281	0.064087	-0.062561	-0.067952	0.025431	0.2238	-0.02533	0.14872	-0.016174	-0.04954	0.00061035
-0.044454	0.1122	-0.056559	-0.012207	-0.074972	-0.046387	0.074259	-0.0062052	0.052389	-0.068665	0.21149	0.067952	-0.065002	-0.065104	0.023397	0.21779	-0.0295	0.14404	-0.020345	-0.052694	0.0012207
-0.053304	0.11312	-0.055237	-0.0047811	-0.076497	-0.050456	0.074259	-0.0047811	0.055033	-0.067952	0.21169	0.066223	-0.066427	-0.071208	0.024109	0.2181	-0.029195	0.14191	-0.016174	-0.054626	0.0008138
-0.049744	0.11363	-0.052897	0.00030518	-0.075073	-0.05544	0.076904	-0.0015259	0.050151	-0.067037	0.21006	0.064697	-0.066121	-0.071716	0.023804	0.21108	-0.030619	0.14648	-0.015564	-0.053609	-0.0033569
-0.044759	0.12004	-0.049337	-0.00061035	-0.075175	-0.050557	0.074972	-0.0036621	0.047404	-0.065002	0.21189	0.065715	-0.06602	-0.072428	0.019836	0.2122	-0.035299	0.14771	-0.0097656	-0.055949	-0.0012207
-0.0413	0.12014	-0.043335	-0.0057983	-0.076904	-0.04598	0.078532	-0.0083415	0.044352	-0.067139	0.2121	0.064087	-0.069987	-0.076294	0.017192	0.21189	-0.035706	0.14628	-0.0085449	-0.059713	-0.0066121
-0.045573	0.12044	-0.041199	-0.0093587	-0.077922	-0.046692	0.08311	-0.009257	0.042521	-0.073039	0.21444	0.062561	-0.069784	-0.073649	0.015564	0.20599	-0.02889	0.13957	-0.010071	-0.058594	-0.0083415
-0.047099	0.12461	-0.047811	-0.011495	-0.075277	-0.047913	0.081787	-0.01241	0.045369	-0.071818	0.20884	0.063375	-0.063375	-0.067647	0.01475	0.20233	-0.027262	0.14028	-0.010885	-0.057271	-0.0008138
-0.043437	0.12187	-0.055745	-0.011902	-0.072225	-0.049845	0.077718	-0.012716	0.043538	-0.06897	0.20315	0.061951	-0.061747	-0.066528	0.015361	0.19897	-0.029093	0.14272	-0.011902	-0.060832	0.0055949
-0.042826	0.12512	-0.053101	-0.016073	-0.069173	-0.052083	0.074056	-0.0074259	0.039775	-0.069173	0.20325	0.056966	-0.060221	-0.065816	0.019328	0.19694	-0.023092	0.14242	-0.012004	-0.054525	0.00091553
-0.042521	0.1356	-0.052287	-0.0074259	-0.070292	-0.053813	0.079244	-0.0099691	0.036316	-0.067749	0.2063	0.064901	-0.063375	-0.067342	0.016378	0.18901	-0.021667	0.13611	-0.011495	-0.05422	-0.0019328
-0.041097	0.13997	-0.056254	-0.0062052	-0.067546	-0.050049	0.079651	-0.013428	0.039775	-0.071106	0.21037	0.069275	-0.064189	-0.070801	0.013123	0.18707	-0.023295	0.13143	-0.013123	-0.053202	-0.00091553
-0.037638	0.14282	-0.051371	-0.0050863	-0.06368	-0.050354	0.079753	-0.011698	0.03713	-0.070496	0.20549	0.064392	-0.062764	-0.069478	0.016683	0.19165	-0.026652	0.1358	-0.013936	-0.049235	-0.0028483
-0.034892	0.14954	-0.049845	-0.0049845	-0.062764	-0.051371	0.079244	-0.011088	0.033671	-0.071004	0.20142	0.06073	-0.060425	-0.063375	0.01943	0.19033	-0.030212	0.1357	-0.013631	-0.052694	-0.0012207
-0.040894	0.1535	-0.048116	-0.0066121	-0.066528	-0.047607	0.076904	-0.01241	0.030212	-0.075684	0.2003	0.066427	-0.062866	-0.069478	0.019836	0.18534	-0.026042	0.1359	-0.010376	-0.052795	0.00091553
-0.046082	0.15025	-0.046082	-0.012716	-0.066325	-0.044352	0.076803	-0.0098674	0.027262	-0.073954	0.19867	0.068258	-0.065002	-0.071004	0.014852	0.17924	-0.025838	0.1359	-0.013936	-0.05127	0
-0.048726	0.14689	-0.04598	-0.012512	-0.065511	-0.045573	0.07609	-0.0088501	0.030009	-0.071208	0.19216	0.066325	-0.061646	-0.065613	0.016581	0.17914	-0.032043	0.1358	-0.017598	-0.048828	0
-0.048116	0.14954	-0.044149	-0.0060018	-0.062663	-0.049133	0.081685	-0.0088501	0.033264	-0.071309	0.19094	0.062459	-0.061035	-0.068156	0.015462	0.17873	-0.028687	0.13265	-0.015564	-0.050354	-0.0008138
-0.047404	0.15147	-0.0413	-0.0091553	-0.065206	-0.049845	0.086568	-0.0066121	0.036112	-0.073039	0.19135	0.063883	-0.060933	-0.072021	0.016886	0.16968	-0.031331	0.13031	-0.014445	-0.05127	-0.0018311
-0.049947	0.15879	-0.046082	-0.007019	-0.066935	-0.050761	0.082804	-0.0067139	0.033773	-0.074972	0.19043	0.061442	-0.061849	-0.070089	0.020752	0.16357	-0.031535	0.13438	-0.01475	-0.051778	-0.0016276
-0.059204	0.16327	-0.046082	-0.0042725	-0.062052	-0.04954	0.083822	-0.0064087	0.032145	-0.077413	0.18483	0.062561	-0.06368	-0.069987	0.02238	0.1649	-0.030924	0.12909	-0.010274	-0.050354	-0.00091553
-0.058695	0.1652	-0.049337	-0.013123	-0.059102	-0.050863	0.081991	-0.0062052	0.029297	-0.076599	0.1828	0.061849	-0.061442	-0.068665	0.023397	0.16418	-0.035706	0.12054	-0.012105	-0.045369	-0.00071208
-0.06012	0.16998	-0.054932	-0.013631	-0.064494	-0.04893	0.07782	-0.0077311	0.029297	-0.073751	0.18056	0.064189	-0.059611	-0.067444	0.019836	0.1651	-0.037944	0.12115	-0.01709	-0.043132	-0.0039673
-0.062154	0.16897	-0.050964	-0.0076294	-0.062154	-0.049845	0.077108	-0.010478	0.030619	-0.074056	0.17232	0.064494	-0.061137	-0.070292	0.018819	0.16042	-0.02889	0.1237	-0.015259	-0.044556	-0.0041707
-0.064697	0.16805	-0.04659	-0.0048828	-0.059713	-0.048116	0.078125	-0.0094604	0.033773	-0.07314	0.16591	0.065918	-0.062459	-0.068258	0.022888	0.15381	-0.030518	0.12451	-0.01241	-0.050557	-0.0027466
-0.064494	0.17365	-0.044963	-0.0085449	-0.063578	-0.052185	0.080465	-0.0085449	0.030518	-0.072123	0.16286	0.068258	-0.061849	-0.062358	0.024414	0.15361	-0.037333	0.1239	-0.014445	-0.056864	0
-0.072835	0.1768	-0.046285	-0.014547	-0.062561	-0.052897	0.07609	-0.0059001	0.034892	-0.077922	0.165	0.064596	-0.06073	-0.064189	0.026855	0.15483	-0.038859	0.124	-0.016378	-0.055237	0.001119
-0.073446	0.18026	-0.04598	-0.011088	-0.062154	-0.050761	0.077311	-0.0089518	0.032857	-0.072734	0.16083	0.065308	-0.062968	-0.069173	0.028788	0.15228	-0.035706	0.12034	-0.01709	-0.04954	-0.00295
-0.064799	0.18748	-0.046794	-0.01241	-0.060628	-0.046794	0.076803	-0.0073242	0.031942	-0.068868	0.15981	0.065918	-0.062866	-0.076294	0.030416	0.14567	-0.03835	0.12024	-0.013123	-0.052287	-0.0049845
-0.062968	0.18717	-0.047404	-0.0075277	-0.05839	-0.046488	0.076192	-0.010681	0.024414	-0.072327	0.16134	0.06429	-0.056864	-0.078125	0.026347	0.14303	-0.038554	0.12248	-0.012919	-0.055033	-0.0031535
-0.066325	0.18768	-0.04425	-0.0035604	-0.058289	-0.048319	0.080363	-0.0062052	0.014547	-0.072123	0.16246	0.06897	-0.056051	-0.069885	0.023702	0.14526	-0.037028	0.12492	-0.015971	-0.057576	-0.00061035
-0.071309	0.19185	-0.042419	-0.0027466	-0.061951	-0.050049	0.082601	-0.0062052	0.022888	-0.071309	0.16184	0.065816	-0.055644	-0.069682	0.024821	0.14648	-0.035909	0.11902	-0.014954	-0.055033	-0.0018311
-0.076803	0.19297	-0.044556	-0.0067139	-0.062052	-0.054423	0.079651	-0.0089518	0.028178	-0.06724	0.16378	0.064697	-0.055339	-0.067037	0.023295	0.14191	-0.031637	0.11739	-0.014242	-0.056458	-0.0036621
-0.086365	0.19531	-0.048319	-0.0087484	-0.062663	-0.057475	0.079142	-0.0083415	0.02533	-0.071106	0.16378	0.065002	-0.056864	-0.065308	0.021159	0.14435	-0.029297	0.12075	-0.010274	-0.052694	0.0017293
-0.081991	0.19867	-0.050252	-0.005188	-0.063375	-0.054525	0.077616	-0.009257	0.024109	-0.072225	0.16225	0.064392	-0.053507	-0.068665	0.019735	0.14048	-0.029093	0.11546	-0.0094604	-0.045878	0.001119
-0.075582	0.19806	-0.050761	-0.0059001	-0.060018	-0.050252	0.076701	-0.010376	0.023905	-0.064392	0.15818	0.058797	-0.052083	-0.070903	0.013123	0.14079	-0.029602	0.11271	-0.016073	-0.049337	-0.0014242
-0.076192	0.19877	-0.053609	-0.0004069	-0.065104	-0.053914	0.075989	-0.0053914	0.022481	-0.070089	0.1531	0.056559	-0.054016	-0.069784	0.020752	0.13987	-0.029297	0.11861	-0.019938	-0.051982	0.0023397
-0.079346	0.20243	-0.047099	-0.0012207	-0.061951	-0.056458	0.079651	-0.0082397	0.025024	-0.075684	0.15066	0.052795	-0.053304	-0.069478	0.026957	0.13763	-0.028381	0.11749	-0.014648	-0.052185	-0.0016276
-0.080058	0.20498	-0.041199	-0.0014242	-0.066732	-0.050354	0.081482	-0.0093587	0.02065	-0.073547	0.14689	0.059611	-0.049235	-0.069987	0.024414	0.13214	-0.027059	0.12268	-0.012105	-0.051575	-0.0019328
-0.078227	0.20925	-0.038656	0.00071208	-0.070089	-0.05422	0.07548	-0.0093587	0.019226	-0.073039	0.14455	0.064189	-0.052083	-0.070699	0.020345	0.12848	-0.030314	0.12085	-0.010173	-0.053813	0.0013224
-0.08016	0.21525	-0.04008	0.0015259	-0.069478	-0.057373	0.078023	-0.0084432	0.019023	-0.072937	0.14119	0.061239	-0.054525	-0.072835	0.019836	0.1295	-0.029704	0.12044	-0.0091553	-0.054423	0.0032552
-0.079244	0.2182	-0.044352	-0.0028483	-0.068868	-0.05778	0.079142	-0.0083415	0.021871	-0.073954	0.13529	0.060018	-0.052185	-0.075785	0.0177	0.13041	-0.029093	0.11688	-0.0095622	-0.053101	0.0020345
-0.085551	0.21352	-0.045369	-0.0048828	-0.064189	-0.054728	0.07843	-0.0096639	0.02299	-0.077515	0.13367	0.057373	-0.047099	-0.071004	0.021261	0.13255	-0.028788	0.11932	-0.010986	-0.04893	0.0020345
-0.091146	0.22085	-0.041504	-0.0064087	-0.059102	-0.052897	0.077616	-0.0097656	0.018412	-0.076294	0.12705	0.054016	-0.051371	-0.071615	0.024618	0.13153	-0.028992	0.118	-0.012919	-0.046997	-0.00030518
-0.084127	0.22624	-0.041911	-0.0064087	-0.059814	-0.050863	0.077515	-0.004069	0.01709	-0.070089	0.12329	0.059408	-0.052083	-0.068461	0.018717	0.12716	-0.027771	0.11292	-0.01475	-0.046183	-0.0014242
-0.080261	0.23285	-0.044657	-0.0057983	-0.065002	-0.050049	0.077718	-0.0019328	0.013936	-0.071716	0.12563	0.06307	-0.051473	-0.062866	0.020345	0.12492	-0.02655	0.11078	-0.0099691	-0.043335	-0.0015259
-0.083516	0.23844	-0.040283	-0.0039673	-0.065409	-0.052389	0.081991	-0.0034587	0.012919	-0.072428	0.12054	0.062764	-0.048116	-0.065308	0.0236	0.12421	-0.027873	0.1182	-0.0087484	-0.048625	-0.0071208
-0.089213	0.23346	-0.036316	-0.0037638	-0.06602	-0.055339	0.084025	-0.0073242	0.013428	-0.07253	0.11993	0.059408	-0.050049	-0.067444	0.020854	0.12095	-0.027466	0.11973	-0.009257	-0.044454	-0.0055949
-0.087687	0.23163	-0.036418	-0.0025431	-0.064596	-0.056254	0.080261	-0.0079346	0.012207	-0.074361	0.11841	0.058797	-0.048828	-0.069987	0.018616	0.11587	-0.030416	0.11668	-0.009257	-0.041199	-0.006307
-0.090942	0.23468	-0.037944	-0.00295	-0.065002	-0.055135	0.079346	-0.0077311	0.012105	-0.074565	0.11749	0.062358	-0.049133	-0.075582	0.016581	0.11403	-0.030823	0.1123	-0.0075277	-0.044963	-0.0057983
-0.096334	0.23743	-0.041707	-0.0034587	-0.066732	-0.058289	0.078939	-0.010274	0.009257	-0.072632	0.11658	0.060018	-0.05127	-0.076192	0.015666	0.10793	-0.02889	0.11271	-0.0075277	-0.049235	-0.0074259
-0.095825	0.24424	-0.037435	-0.0059001	-0.067647	-0.049438	0.083008	-0.0086466	0.0097656	-0.075378	0.11139	0.054525	-0.055745	-0.07192	0.018005	0.11007	-0.031535	0.11414	-0.0078328	-0.047811	-0.0024414
-0.09023	0.24546	-0.039164	-0.0076294	-0.065613	-0.047506	0.081889	-0.0044759	0.0079346	-0.073446	0.11017	0.061239	-0.054423	-0.075582	0.026042	0.1118	-0.031433	0.11587	-0.0093587	-0.048218	-0.0026449
-0.091146	0.25024	-0.040588	-0.0062052	-0.06897	-0.052795	0.084432	-0.0028483	0.0072225	-0.070394	0.11353	0.065308	-0.050557	-0.069478	0.029195	0.11068	-0.030924	0.11037	-0.0076294	-0.043132	-0.0033569
-0.092875	0.25024	-0.04425	-0.0020345	-0.064189	-0.051575	0.08311	-0.0046794	0.0083415	-0.071818	0.10813	0.063477	-0.046488	-0.064392	0.027974	0.11108	-0.03184	0.11281	-0.0075277	-0.040487	-0.0043742
-0.092773	0.25411	-0.040283	-0.0016276	-0.066732	-0.055542	0.076497	-0.0045776	0.0065104	-0.075175	0.10223	0.064189	-0.047201	-0.066732	0.025228	0.1062	-0.034993	0.11932	-0.0064087	-0.043538	-0.0034587
-0.093384	0.25462	-0.042013	0.00010173	-0.070496	-0.060221	0.080058	-0.0052897	0.0045776	-0.078227	0.098572	0.064494	-0.050456	-0.068563	0.022278	0.10132	-0.036418	0.11556	-0.0065104	-0.044454	-0.0023397
-0.092773	0.25614	-0.046082	-0.0033569	-0.068665	-0.055339	0.084737	-0.0033569	0.0047811	-0.078532	0.092977	0.065613	-0.057983	-0.070903	0.025635	0.099691	-0.038147	0.11159	-0.0068156	-0.049133	-0.0035604
-0.087179	0.26215	-0.041809	-0.0028483	-0.067444	-0.050151	0.089925	-0.0118	0.0057983	-0.085042	0.083211	0.064189	-0.059814	-0.073853	0.029399	0.099792	-0.033976	0.11403	-0.0067139	-0.048116	-0.0069173
-0.089722	0.26357	-0.041707	-0.0066121	-0.067037	-0.051676	0.079854	-0.0071208	0.0021362	-0.077515	0.08016	0.060323	-0.062561	-0.07782	0.028076	0.095418	-0.032349	0.11515	-0.0061035	-0.042725	-0.0095622
-0.092977	0.26225	-0.041809	-0.0080363	-0.069987	-0.052389	0.076396	-0.0031535	0.00010173	-0.074972	0.081584	0.062154	-0.06307	-0.080058	0.027262	0.094198	-0.033671	0.1178	-0.0091553	-0.046285	-0.0054932
-0.10111	0.26713	-0.042826	0.001119	-0.074056	-0.050863	0.082296	-0.0043742	-0.0017293	-0.070903	0.081482	0.06429	-0.058594	-0.074565	0.024007	0.094503	-0.032756	0.12014	-0.0079346	-0.048828	-0.0014242
-0.10081	0.27273	-0.046692	0.0015259	-0.074666	-0.04893	0.087077	-0.0082397	-0.0027466	-0.072225	0.079142	0.068258	-0.056458	-0.069377	0.023804	0.093689	-0.031128	0.11709	-0.0080363	-0.046794	0.001119
-0.10071	0.27059	-0.044454	0.00295	-0.071615	-0.051066	0.087687	-0.0061035	-0.0014242	-0.068868	0.080668	0.065409	-0.059814	-0.063171	0.026449	0.090739	-0.036723	0.11414	-0.011393	-0.044149	0.0027466
-0.10071	0.27476	-0.041911	0.0047811	-0.068868	-0.056966	0.083618	-0.0047811	0.00061035	-0.067342	0.082194	0.062561	-0.06134	-0.062358	0.024312	0.089111	-0.037842	0.11576	-0.0083415	-0.041504	-0.0033569
-0.097249	0.27761	-0.042521	0.0035604	-0.067139	-0.054016	0.082601	-0.0049845	-0.0046794	-0.067749	0.080566	0.059713	-0.064799	-0.062866	0.024719	0.08728	-0.036418	0.11576	-0.0065104	-0.042318	-0.0055949
-0.098368	0.2769	-0.046488	0.0066121	-0.068359	-0.050252	0.079956	-0.008138	-0.0025431	-0.071411	0.083313	0.060018	-0.068665	-0.066833	0.024007	0.087382	-0.033671	0.11525	-0.0090535	-0.042928	-0.0060018
-0.098165	0.27771	-0.040283	0.0046794	-0.075887	-0.051371	0.075887	-0.0056966	-0.0013224	-0.073344	0.085449	0.059001	-0.061035	-0.070801	0.018921	0.086873	-0.030721	0.11424	-0.014242	-0.040894	-0.0008138
-0.1002	0.28219	-0.039164	0.0033569	-0.075073	-0.051066	0.075378	-0.0042725	0.0012207	-0.070394	0.087585	0.058797	-0.054118	-0.069987	0.019023	0.085144	-0.031433	0.11261	-0.015971	-0.044759	0.00071208
-0.098775	0.28117	-0.039876	0.0017293	-0.075378	-0.057983	0.073751	-0.0061035	-0.0017293	-0.066528	0.084229	0.064697	-0.054728	-0.068156	0.022583	0.087992	-0.0354	0.10752	-0.017904	-0.051982	0.0044759
-0.097656	0.27771	-0.042114	0.0023397	-0.074361	-0.057271	0.07782	-0.0064087	-0.0030518	-0.063477	0.07487	0.063578	-0.054118	-0.065104	0.024211	0.081889	-0.029399	0.10732	-0.017904	-0.052287	0.0048828
-0.09613	0.28524	-0.046997	0.005188	-0.078634	-0.049845	0.080872	-0.0068156	-0.0020345	-0.063985	0.067952	0.062663	-0.055542	-0.063883	0.01709	0.07843	-0.024007	0.11637	-0.015767	-0.048116	0.0047811
-0.098877	0.29307	-0.050151	0.0024414	-0.080261	-0.04954	0.077108	-0.011495	-0.0057983	-0.065613	0.063375	0.061849	-0.057068	-0.063578	0.018412	0.079854	-0.024923	0.12126	-0.016276	-0.046285	0.0025431
-0.10457	0.2949	-0.054016	0	-0.081177	-0.050761	0.075175	-0.01709	-0.008138	-0.068258	0.060018	0.060425	-0.056966	-0.067851	0.019735	0.078532	-0.027568	0.12126	-0.016785	-0.044454	-0.0030518
-0.10183	0.29816	-0.049133	-0.00295	-0.082804	-0.054016	0.074463	-0.013326	-0.012105	-0.075785	0.062968	0.061239	-0.056254	-0.071615	0.020549	0.083415	-0.031433	0.11678	-0.018209	-0.043844	-0.0023397
-0.09613	0.29816	-0.050049	-0.0014242	-0.083008	-0.053609	0.073547	-0.009257	-0.011292	-0.073547	0.069784	0.058085	-0.055542	-0.070089	0.018311	0.08433	-0.028687	0.11434	-0.014242	-0.045675	-0.0023397
-0.090129	0.3008	-0.050456	0.0008138	-0.080465	-0.054118	0.078125	-0.0098674	-0.012207	-0.069987	0.072123	0.05778	-0.051778	-0.06368	0.012309	0.07843	-0.025533	0.11536	-0.0095622	-0.047404	-0.0010173
-0.093892	0.30243	-0.049032	0.0043742	-0.077209	-0.056966	0.081991	-0.0078328	-0.021159	-0.070801	0.070292	0.059204	-0.051982	-0.064799	0.02065	0.075378	-0.026652	0.11617	-0.010579	-0.047099	0.0024414
-0.1005	0.30416	-0.045268	0.0062052	-0.078023	-0.056356	0.081482	-0.0097656	-0.020142	-0.071309	0.072835	0.057475	-0.055135	-0.060221	0.022278	0.078227	-0.027364	0.11047	-0.0098674	-0.042013	-0.0017293
-0.096944	0.30904	-0.04598	0.0033569	-0.083415	-0.050863	0.081584	-0.0085449	-0.015462	-0.065308	0.079244	0.056254	-0.055237	-0.060018	0.019735	0.079753	-0.030314	0.10457	-0.0088501	-0.042419	-0.0015259
-0.089213	0.31403	-0.045878	0.0046794	-0.089315	-0.048828	0.081177	-0.009257	-0.016581	-0.063985	0.084432	0.056966	-0.052999	-0.060323	0.022685	0.077413	-0.028483	0.11108	-0.01119	-0.041504	-0.0038656
-0.085958	0.31738	-0.045471	0.004069	-0.091553	-0.052185	0.079854	-0.0057983	-0.020549	-0.067139	0.081787	0.059001	-0.052185	-0.061137	0.019328	0.076294	-0.030416	0.112	-0.014038	-0.040588	-0.0069173
-0.083822	0.31606	-0.045776	0	-0.094096	-0.05249	0.080973	-0.00295	-0.019735	-0.06897	0.078634	0.06012	-0.05544	-0.065613	0.015666	0.073344	-0.027669	0.10834	-0.0093587	-0.044963	-0.0041707
-0.084534	0.31281	-0.043233	-0.0053914	-0.083415	-0.051778	0.082601	-0.0043742	-0.016683	-0.071309	0.077311	0.05778	-0.057475	-0.069377	0.015666	0.070597	-0.026957	0.10864	-0.0084432	-0.043132	-0.00030518
-0.08962	0.31321	-0.040792	-0.0034587	-0.078227	-0.052795	0.084941	-0.0066121	-0.018717	-0.072428	0.076701	0.06073	-0.051982	-0.065918	0.012817	0.06897	-0.027771	0.10915	-0.0099691	-0.039978	-0.0028483
-0.088806	0.32084	-0.042318	-0.0047811	-0.084229	-0.054321	0.082296	-0.0093587	-0.023499	-0.072327	0.074056	0.056864	-0.049744	-0.066121	0.01414	0.068766	-0.029297	0.10803	-0.0086466	-0.038452	-0.0076294
-0.091654	0.32257	-0.042318	-0.0049845	-0.085347	-0.050151	0.08311	-0.0052897	-0.020142	-0.071106	0.066732	0.055135	-0.051473	-0.066833	0.020142	0.068258	-0.02889	0.10549	-0.0053914	-0.042013	-0.0062052
-0.091451	0.32613	-0.039368	-0.0060018	-0.083822	-0.051168	0.081685	-0.0043742	-0.019735	-0.067342	0.06307	0.056966	-0.05188	-0.064697	0.02065	0.067851	-0.027974	0.097758	-0.007019	-0.042114	-0.0053914
-0.093587	0.33335	-0.040588	-0.0087484	-0.085347	-0.046692	0.077209	-0.0020345	-0.019023	-0.068054	0.061035	0.057983	-0.050456	-0.061951	0.023702	0.064189	-0.031433	0.093587	-0.012309	-0.038656	-0.0021362
-0.090434	0.33335	-0.039266	-0.0027466	-0.08667	-0.047302	0.08016	-0.0024414	-0.0177	-0.068054	0.062459	0.060628	-0.053101	-0.062663	0.024414	0.065409	-0.031433	0.096842	-0.011088	-0.04008	-0.0042725
-0.091248	0.32888	-0.041199	-0.0090535	-0.086263	-0.051473	0.081482	-0.00295	-0.018005	-0.072225	0.067444	0.054016	-0.060018	-0.06368	0.024618	0.062561	-0.029297	0.10081	-0.012105	-0.048014	-0.0041707
-0.088704	0.33112	-0.039063	-0.0084432	-0.090841	-0.05422	0.080363	-0.0052897	-0.018107	-0.072327	0.074361	0.06012	-0.062968	-0.06724	0.024821	0.061239	-0.026449	0.10142	-0.0096639	-0.053202	-0.0062052
-0.091756	0.33773	-0.035807	0.0004069	-0.092265	-0.052592	0.076497	-0.0036621	-0.016988	-0.067546	0.078328	0.060018	-0.059814	-0.070394	0.023397	0.06307	-0.026652	0.10447	-0.012309	-0.050049	-0.0050863
-0.098572	0.34231	-0.032857	0.00061035	-0.092061	-0.052592	0.075989	-0.00050863	-0.01709	-0.066833	0.079244	0.054525	-0.054118	-0.070089	0.025024	0.062764	-0.026449	0.10122	-0.013428	-0.039063	-0.0038656
-0.10193	0.34454	-0.032247	0.0004069	-0.096537	-0.057475	0.074972	-0.0035604	-0.015666	-0.063273	0.078125	0.054321	-0.055644	-0.070801	0.021667	0.056661	-0.024312	0.097453	-0.0076294	-0.037842	-0.0030518
-0.095723	0.34403	-0.031637	0.0004069	-0.093079	-0.053304	0.077209	-0.0069173	-0.0098674	-0.065002	0.077311	0.052795	-0.060527	-0.068359	0.021566	0.052592	-0.02655	0.099182	-0.009257	-0.040792	-0.0008138
-0.09613	0.34668	-0.034993	-0.00020345	-0.092468	-0.052694	0.079447	-0.010681	-0.0073242	-0.067037	0.077209	0.055237	-0.05544	-0.069784	0.023499	0.059102	-0.0295	0.098979	-0.011902	-0.04364	-0.0019328
-0.097555	0.34566	-0.03774	-0.0008138	-0.092163	-0.05249	0.079956	-0.0080363	-0.0082397	-0.067546	0.076701	0.051473	-0.052083	-0.063985	0.025838	0.061544	-0.034078	0.096232	-0.016276	-0.043233	-0.001119
-0.096436	0.34292	-0.04425	-0.0035604	-0.093384	-0.051066	0.078328	-0.0016276	-0.0056966	-0.06602	0.077718	0.052795	-0.053711	-0.062256	0.02299	0.062154	-0.034688	0.094299	-0.013428	-0.043132	-0.0052897
-0.098165	0.34424	-0.046082	-0.0044759	-0.093994	-0.046895	0.076904	-0.004069	-0.0099691	-0.066732	0.075785	0.056763	-0.057882	-0.066325	0.022278	0.062663	-0.029907	0.088399	-0.013835	-0.045776	-0.0017293
-0.098775	0.34648	-0.045878	-0.0071208	-0.093079	-0.049235	0.074768	-0.0018311	-0.0083415	-0.064596	0.071513	0.059713	-0.05717	-0.068258	0.021973	0.060221	-0.023702	0.092163	-0.012919	-0.042419	-0.00071208
-0.096436	0.35227	-0.044657	-0.0038656	-0.093689	-0.050049	0.074259	-0.0044759	-0.0056966	-0.067851	0.070597	0.059611	-0.054321	-0.066325	0.022074	0.059916	-0.028992	0.098572	-0.012716	-0.050049	0.00020345
-0.098877	0.35767	-0.042521	0.0013224	-0.094198	-0.052694	0.075277	-0.0090535	-0.0028483	-0.069478	0.066935	0.056254	-0.049642	-0.064901	0.02065	0.057983	-0.034078	0.10223	-0.013428	-0.053202	0.00050863
-0.098572	0.36194	-0.046082	0	-0.091349	-0.056152	0.075785	-0.010579	0.00091553	-0.068156	0.06724	0.05422	-0.049744	-0.066732	0.021667	0.060527	-0.029195	0.10071	-0.013529	-0.046895	-0.00050863
-0.098368	0.3654	-0.044047	-0.0026449	-0.089518	-0.050761	0.077515	-0.009257	-0.0026449	-0.071615	0.066935	0.054423	-0.054423	-0.06958	0.02065	0.059509	-0.028687	0.096537	-0.01709	-0.049133	-0.0035604
-0.10122	0.36163	-0.04303	-0.0042725	-0.093892	-0.055135	0.082601	-0.0071208	-0.0018311	-0.075073	0.068156	0.050049	-0.055135	-0.068665	0.021973	0.064189	-0.029297	0.094299	-0.017904	-0.051066	0
-0.1005	0.36041	-0.043538	-0.0043742	-0.095723	-0.060018	0.086365	-0.0090535	-0.0035604	-0.072835	0.068563	0.049032	-0.054525	-0.064392	0.024923	0.066528	-0.029806	0.088704	-0.015361	-0.047811	-0.0025431
-0.095622	0.3658	-0.043945	-0.0071208	-0.097961	-0.06429	0.084635	-0.012716	-0.0073242	-0.070801	0.067647	0.050557	-0.054626	-0.061747	0.024618	0.061646	-0.029602	0.086466	-0.015971	-0.046692	-0.0021362
-0.094604	0.37079	-0.046082	-0.0050863	-0.099589	-0.057678	0.082092	-0.0066121	-0.005188	-0.070089	0.066935	0.049845	-0.051168	-0.064392	0.022176	0.060221	-0.03184	0.087789	-0.017192	-0.047302	0.0016276
-0.093282	0.36784	-0.043844	-0.0053914	-0.095317	-0.055033	0.081482	-0.0033569	-0.0041707	-0.069885	0.067647	0.049642	-0.051473	-0.066427	0.019938	0.055135	-0.030416	0.090129	-0.014648	-0.046794	0.0036621
-0.1002	0.36641	-0.0413	-0.011902	-0.096436	-0.061239	0.083008	-0.0032552	-0.0038656	-0.068156	0.069885	0.049032	-0.05544	-0.065104	0.019836	0.052897	-0.033264	0.094401	-0.01241	-0.051473	0.0043742
-0.10468	0.36957	-0.039164	-0.0042725	-0.096436	-0.066121	0.081075	-0.00071208	-0.0032552	-0.07019	0.072123	0.047201	-0.056152	-0.06368	0.013733	0.054525	-0.032857	0.093994	-0.01119	-0.049032	0.0060018
-0.098063	0.37506	-0.037944	0.0030518	-0.095215	-0.058695	0.083618	-0.0019328	0.00071208	-0.073242	0.067139	0.051676	-0.056864	-0.064697	0.012614	0.053406	-0.028178	0.09257	-0.014648	-0.047811	0.0031535
-0.092468	0.37913	-0.045268	0.00071208	-0.091349	-0.060832	0.08433	-0.0025431	0	-0.075887	0.063477	0.048421	-0.053101	-0.065715	0.016785	0.050252	-0.02594	0.087992	-0.018819	-0.051676	0
-0.093486	0.37384	-0.0413	-0.0033569	-0.091451	-0.058492	0.079854	-0.0023397	-0.00010173	-0.075989	0.064189	0.04893	-0.051676	-0.067647	0.016785	0.047201	-0.023397	0.080363	-0.022481	-0.047913	-0.0034587
-0.099996	0.37069	-0.043437	-0.00071208	-0.093384	-0.052185	0.079447	-0.0010173	-0.0019328	-0.073446	0.065511	0.051676	-0.052999	-0.066223	0.014852	0.048625	-0.025126	0.085347	-0.020142	-0.046794	-0.0049845
-0.10284	0.37811	-0.049032	0.0008138	-0.092773	-0.052592	0.082092	0.00295	-0.00295	-0.075989	0.058492	0.053507	-0.051473	-0.06663	0.013631	0.049438	-0.024719	0.084534	-0.015869	-0.051575	-0.0024414
-0.1062	0.3893	-0.041911	0.0030518	-0.096232	-0.052592	0.084737	0.0018311	0.0020345	-0.073649	0.055847	0.052083	-0.054932	-0.06429	0.016479	0.049642	-0.025635	0.082601	-0.012004	-0.048014	-0.0032552
-0.10478	0.39012	-0.038859	0.0057983	-0.1004	-0.054728	0.08728	-0.0013224	0.0027466	-0.074972	0.059001	0.049133	-0.058187	-0.062256	0.020854	0.050354	-0.030619	0.079346	-0.011902	-0.047404	-0.0085449
-0.1063	0.38737	-0.038554	0.0020345	-0.095215	-0.055644	0.089823	-0.0048828	0.001119	-0.079244	0.059001	0.045675	-0.059001	-0.064189	0.022786	0.049947	-0.033976	0.075989	-0.012716	-0.044352	-0.0028483
-0.10783	0.38706	-0.0413	-0.0024414	-0.094604	-0.056661	0.083822	-0.002238	0.0021362	-0.078328	0.053202	0.049032	-0.056559	-0.065613	0.022278	0.045573	-0.033061	0.079651	-0.01241	-0.045573	0.00010173
-0.11047	0.3893	-0.042216	-0.0094604	-0.094401	-0.052185	0.078023	-0.0094604	0.001119	-0.079346	0.050659	0.049744	-0.058289	-0.064494	0.021973	0.045268	-0.030009	0.079753	-0.010783	-0.047201	-0.0053914
-0.11281	0.39286	-0.042725	-0.0091553	-0.097555	-0.050252	0.077413	-0.0049845	0.0044759	-0.079142	0.050354	0.052592	-0.06307	-0.06012	0.022786	0.04364	-0.024414	0.077311	-0.016174	-0.046183	-0.010986
-0.1123	0.39815	-0.046387	-0.0034587	-0.10111	-0.049438	0.076599	0.0039673	0.0079346	-0.080973	0.04954	0.05544	-0.064494	-0.065206	0.023499	0.045369	-0.024007	0.076497	-0.018616	-0.050354	-0.010274
-0.10874	0.40212	-0.04303	-0.0020345	-0.10356	-0.050252	0.080973	-0.00050863	0.0075277	-0.079753	0.046082	0.052287	-0.063375	-0.065613	0.020854	0.046794	-0.026754	0.07487	-0.014648	-0.055135	-0.0093587
-0.11617	0.40588	-0.039571	0.00050863	-0.10111	-0.05127	0.085551	-0.0030518	0.0069173	-0.078023	0.044963	0.050151	-0.065308	-0.060221	0.021769	0.049845	-0.027161	0.075277	-0.01241	-0.052897	-0.013123
-0.11729	0.40314	-0.039775	0	-0.09786	-0.053406	0.087585	-0.0016276	0.0096639	-0.079651	0.040283	0.048014	-0.064901	-0.059204	0.013733	0.053406	-0.02828	0.073547	-0.0088501	-0.049133	-0.0078328
-0.11698	0.39948	-0.043742	0.0008138	-0.098572	-0.052592	0.085246	-0.0068156	0.013631	-0.079753	0.035502	0.044352	-0.064392	-0.063477	0.019735	0.052287	-0.029195	0.067749	-0.0096639	-0.048726	-0.0052897
-0.11749	0.40141	-0.044149	0.006307	-0.094808	-0.057373	0.084432	-0.0041707	0.015869	-0.07782	0.033264	0.045675	-0.061544	-0.062358	0.021362	0.051676	-0.027568	0.062459	-0.015259	-0.049032	-0.0098674
-0.12024	0.40426	-0.039673	0.0055949	-0.094808	-0.055033	0.084635	-0.0061035	0.013326	-0.078328	0.030314	0.051676	-0.062052	-0.063477	0.023193	0.053813	-0.026652	0.061747	-0.017192	-0.047302	-0.0077311
-0.12105	0.40741	-0.038554	0.0065104	-0.10335	-0.050761	0.083415	-0.0033569	0.0078328	-0.079956	0.030111	0.053711	-0.065104	-0.057068	0.024312	0.056458	-0.025024	0.063375	-0.012512	-0.047811	-0.0008138
-0.11943	0.41565	-0.034485	0.0047811	-0.10661	-0.054423	0.083923	0.00020345	0.0096639	-0.076396	0.032043	0.049744	-0.063883	-0.051066	0.02655	0.059814	-0.025635	0.061442	-0.011088	-0.051473	0.0021362
-0.12685	0.41819	-0.040181	0.0028483	-0.10722	-0.056458	0.08667	-0.0008138	0.014038	-0.070394	0.033061	0.051371	-0.058289	-0.057068	0.029602	0.055847	-0.024719	0.05778	-0.015767	-0.051676	0.00091553
-0.12838	0.41453	-0.046285	-0.004069	-0.10844	-0.057271	0.081584	0.00091553	0.016886	-0.071513	0.034281	0.052999	-0.058594	-0.063883	0.027669	0.057983	-0.028687	0.059204	-0.020345	-0.050049	-0.00071208
-0.12309	0.41697	-0.047404	-0.00091553	-0.10651	-0.056458	0.084432	-0.0049845	0.017395	-0.072835	0.032552	0.054626	-0.056458	-0.060425	0.025431	0.059509	-0.021871	0.057983	-0.021769	-0.049032	0.00061035
-0.12451	0.42694	-0.038961	0.0023397	-0.10508	-0.056966	0.082397	-0.0035604	0.017192	-0.075378	0.028992	0.051371	-0.053507	-0.054626	0.023499	0.057576	-0.022888	0.056661	-0.023702	-0.052694	-0.00010173
-0.12024	0.42603	-0.04069	-0.00061035	-0.10142	-0.056152	0.085347	-0.00020345	0.016174	-0.075989	0.027974	0.051371	-0.050863	-0.053813	0.021769	0.057882	-0.023295	0.055745	-0.019938	-0.055745	-0.0013224
-0.1177	0.42318	-0.045166	-0.0050863	-0.099487	-0.055847	0.08433	-0.0028483	0.011495	-0.073344	0.029093	0.049845	-0.053304	-0.054728	0.025431	0.058289	-0.019226	0.053609	-0.018717	-0.057271	-0.0004069
-0.12329	0.42257	-0.044759	-0.010173	-0.10763	-0.053101	0.082397	-0.0044759	0.012207	-0.069784	0.022583	0.048116	-0.058899	-0.059611	0.025228	0.06012	-0.018616	0.056152	-0.02004	-0.06134	0.0020345
-0.1236	0.42684	-0.047404	-0.0080363	-0.10854	-0.051676	0.085856	-0.0035604	0.010681	-0.069784	0.021973	0.050659	-0.064697	-0.058899	0.020955	0.059916	-0.019023	0.055847	-0.020752	-0.054525	0.0020345
-0.1297	0.4243	-0.048014	-0.0016276	-0.10834	-0.055339	0.085958	-0.0026449	0.012309	-0.07253	0.02299	0.052694	-0.064189	-0.059509	0.017904	0.063578	-0.021159	0.052592	-0.019124	-0.051168	0.002238
-0.13285	0.42501	-0.043437	0.00020345	-0.10417	-0.060323	0.085042	-0.0055949	0.017802	-0.077922	0.02828	0.052694	-0.056661	-0.063171	0.018107	0.065816	-0.012716	0.05483	-0.020142	-0.051982	0.0020345
-0.13072	0.42521	-0.038961	0.0033569	-0.10396	-0.054016	0.085042	-0.0076294	0.016988	-0.074565	0.033569	0.044861	-0.052287	-0.065613	0.021667	0.069478	-0.015157	0.050659	-0.017802	-0.050659	0.0004069
-0.13204	0.42257	-0.042216	0.0034587	-0.10803	-0.054118	0.084229	-0.0082397	0.015361	-0.070394	0.029297	0.035706	-0.050456	-0.060425	0.024109	0.071716	-0.015869	0.056356	-0.016886	-0.046488	-0.00050863
-0.1416	0.43111	-0.042725	0.0032552	-0.10732	-0.056356	0.080668	-0.0075277	0.017395	-0.069173	0.029399	0.04425	-0.050456	-0.05483	0.023092	0.073649	-0.013835	0.055644	-0.014648	-0.049845	0.00030518
-0.14303	0.43538	-0.043538	0.0030518	-0.10824	-0.054423	0.084941	-0.0078328	0.016886	-0.071411	0.030416	0.049642	-0.051982	-0.058594	0.0177	0.07487	-0.018209	0.049744	-0.018717	-0.056152	-0.0013224
-0.13855	0.43396	-0.040487	-0.00030518	-0.11017	-0.052795	0.085042	-0.008138	0.020549	-0.06958	0.026143	0.052389	-0.053711	-0.06602	0.019328	0.07253	-0.020752	0.045573	-0.018717	-0.053304	-0.0024414
-0.13529	0.43599	-0.043132	0.0020345	-0.10569	-0.058695	0.085449	-0.0087484	0.019023	-0.064901	0.027161	0.054932	-0.053813	-0.061239	0.023193	0.07314	-0.021566	0.045471	-0.013224	-0.049438	-0.0036621
-0.13479	0.44271	-0.040487	0.0034587	-0.10925	-0.061035	0.087789	-0.0087484	0.016988	-0.071411	0.029806	0.054932	-0.055644	-0.062866	0.021464	0.074056	-0.027161	0.043132	-0.0097656	-0.049133	-0.0083415
-0.13896	0.44128	-0.039571	-0.00010173	-0.10763	-0.05249	0.086975	-0.0026449	0.017395	-0.073242	0.024923	0.05544	-0.05544	-0.064901	0.027466	0.079753	-0.030009	0.049235	-0.011597	-0.049133	-0.007019
-0.14069	0.44373	-0.043945	-0.0025431	-0.106	-0.053711	0.090637	-0.0024414	0.018514	-0.074463	0.02299	0.053507	-0.056864	-0.061951	0.026652	0.082906	-0.026449	0.051473	-0.013123	-0.048218	-0.0087484
-0.13967	0.4482	-0.045878	-0.0045776	-0.10905	-0.055237	0.091756	-0.0062052	0.019226	-0.076294	0.017395	0.052185	-0.058797	-0.062561	0.020447	0.085754	-0.026754	0.046183	-0.012817	-0.047607	-0.0036621
-0.13133	0.44332	-0.044657	-0.0059001	-0.11251	-0.054525	0.088908	-0.009257	0.023295	-0.073547	0.015361	0.04954	-0.058085	-0.066427	0.021159	0.079244	-0.026143	0.044454	-0.013936	-0.046183	-0.0027466
-0.13682	0.44098	-0.039673	-0.0038656	-0.11271	-0.054728	0.082499	-0.0053914	0.0236	-0.069885	0.01709	0.048116	-0.056051	-0.063375	0.018514	0.076192	-0.023397	0.050151	-0.016785	-0.043742	-0.0015259
-0.14659	0.44942	-0.043335	-0.00091553	-0.11129	-0.053914	0.084737	-0.0031535	0.023092	-0.075073	0.015055	0.051473	-0.059204	-0.062968	0.015157	0.076904	-0.026143	0.046794	-0.016886	-0.04364	-0.0039673
-0.14465	0.45858	-0.046082	0.0014242	-0.10763	-0.050557	0.084229	-0.0068156	0.027974	-0.079651	0.015564	0.050964	-0.05778	-0.06073	0.019328	0.081685	-0.02655	0.043335	-0.015462	-0.045166	-0.0035604
-0.14842	0.46071	-0.041707	0.0008138	-0.10305	-0.051778	0.087992	-0.00050863	0.030212	-0.079651	0.0177	0.051575	-0.05717	-0.056152	0.022278	0.081278	-0.027262	0.040181	-0.014242	-0.045776	-0.0042725
-0.14893	0.45553	-0.04364	0	-0.10356	-0.053406	0.08606	-0.0020345	0.030721	-0.074463	0.017802	0.051066	-0.05839	-0.056966	0.028178	0.081584	-0.028076	0.037435	-0.014852	-0.046387	-0.0004069
-0.14323	0.45176	-0.039368	0	-0.10091	-0.057271	0.086466	-0.010376	0.03123	-0.074259	0.013326	0.051982	-0.06073	-0.062052	0.028381	0.08311	-0.029704	0.031637	-0.012309	-0.045064	0.00010173
-0.14476	0.45512	-0.041911	-0.00061035	-0.10254	-0.051982	0.086161	-0.0079346	0.035095	-0.074056	0.012716	0.051371	-0.059408	-0.064901	0.02828	0.08311	-0.031026	0.036825	-0.0095622	-0.042114	-0.0044759
-0.14862	0.45461	-0.043844	-0.0018311	-0.10244	-0.049032	0.084737	-0.0080363	0.033264	-0.074056	0.012614	0.048319	-0.060323	-0.064392	0.030924	0.085653	-0.030314	0.042114	-0.010173	-0.043844	-0.0048828
-0.15106	0.45848	-0.049642	-0.0032552	-0.10518	-0.049744	0.082601	-0.0080363	0.030416	-0.067851	0.0099691	0.042114	-0.059408	-0.060628	0.027873	0.089213	-0.026754	0.040588	-0.0084432	-0.046082	-0.0030518
-0.15523	0.46519	-0.047607	0.00020345	-0.10834	-0.048421	0.083415	-0.0095622	0.034383	-0.067037	0.010173	0.044454	-0.055033	-0.059814	0.02889	0.090739	-0.026042	0.039978	-0.0091553	-0.044759	-0.0080363
-0.15635	0.46387	-0.045573	0.002238	-0.1064	-0.044963	0.083211	-0.0096639	0.034993	-0.072123	0.0075277	0.047913	-0.05544	-0.060832	0.027364	0.095927	-0.023905	0.033671	-0.012614	-0.050049	-0.0031535
-0.15523	0.46916	-0.041199	0	-0.10437	-0.046285	0.08606	-0.0084432	0.036825	-0.071716	0.0056966	0.047302	-0.052287	-0.050557	0.02065	0.094401	-0.024312	0.033875	-0.012716	-0.049133	0.0018311
-0.15727	0.46946	-0.044657	0.0035604	-0.10223	-0.051575	0.085347	-0.0073242	0.039164	-0.069987	0.0086466	0.044556	-0.051982	-0.05188	0.018616	0.095927	-0.020752	0.035502	-0.01414	-0.044149	-0.001119
-0.16123	0.47038	-0.051473	0.0052897	-0.1062	-0.053813	0.089213	-0.013224	0.032552	-0.070597	0.0048828	0.044963	-0.054423	-0.054626	0.018921	0.096334	-0.023295	0.034892	-0.013529	-0.041199	-0.0034587
-0.16785	0.47201	-0.045166	0.0030518	-0.11007	-0.047709	0.090739	-0.012919	0.035502	-0.06429	0.0016276	0.045675	-0.052694	-0.05544	0.022583	0.096944	-0.023397	0.033264	-0.0072225	-0.045064	-0.0039673
-0.16541	0.47516	-0.042114	0.0030518	-0.10752	-0.048625	0.082906	-0.0052897	0.039469	-0.067647	-0.0008138	0.043335	-0.053711	-0.055949	0.027873	0.10864	-0.02238	0.030009	-0.0054932	-0.048828	-0.0032552
-0.159	0.48136	-0.044047	0.0025431	-0.11119	-0.053304	0.072734	-0.0038656	0.041809	-0.069275	-0.0059001	0.045268	-0.053711	-0.059102	0.020345	0.11739	-0.025228	0.025228	-0.0074259	-0.050049	-0.0030518
-0.16195	0.48086	-0.046997	0	-0.11363	-0.056966	0.076396	-0.005188	0.043844	-0.072327	0.0017293	0.049235	-0.056763	-0.054423	0.019124	0.11525	-0.026754	0.02655	-0.0089518	-0.052287	-0.00071208
-0.16734	0.47984	-0.046488	0.00091553	-0.10752	-0.051371	0.077413	-0.0075277	0.046692	-0.076599	0.0034587	0.047404	-0.052592	-0.05483	0.019735	0.11444	-0.025431	0.029602	-0.0085449	-0.052795	0.004069
-0.17019	0.48004	-0.047811	0.0010173	-0.10742	-0.046488	0.078939	-0.0090535	0.048421	-0.076294	-0.0012207	0.044047	-0.050354	-0.058085	0.015971	0.11861	-0.026143	0.032959	-0.01119	-0.052083	0.0034587
-0.17192	0.47882	-0.047404	0.00071208	-0.11342	-0.047302	0.080465	-0.012817	0.046488	-0.072937	-0.0021362	0.041504	-0.053101	-0.064189	0.016378	0.11861	-0.02655	0.03245	-0.011597	-0.051982	-0.0016276
-0.16184	0.48553	-0.045268	0.0013224	-0.1121	-0.053406	0.085042	-0.017395	0.043132	-0.07192	-0.0021362	0.040487	-0.053914	-0.065104	0.018514	0.1178	-0.025431	0.033976	-0.012105	-0.052185	-0.0018311
-0.15249	0.48798	-0.047404	-0.002238	-0.11098	-0.055033	0.086161	-0.015055	0.042725	-0.072021	-0.005188	0.042826	-0.053711	-0.062764	0.018107	0.11882	-0.022786	0.027669	-0.0091553	-0.04303	0.0010173
-0.15289	0.48513	-0.050761	0	-0.1119	-0.053101	0.085144	-0.013631	0.047099	-0.077718	-0.0068156	0.041097	-0.048218	-0.060527	0.017192	0.11536	-0.022176	0.025126	-0.01241	-0.036621	0.0024414
-0.16164	0.4892	-0.047506	0.0008138	-0.10956	-0.050557	0.081991	-0.0083415	0.044556	-0.078023	-0.0066121	0.039368	-0.049947	-0.061747	0.014547	0.10681	-0.021871	0.021464	-0.010986	-0.040487	0.0018311
-0.16449	0.49001	-0.044047	0.00091553	-0.1121	-0.050151	0.082499	-0.006307	0.045573	-0.081075	-0.004069	0.041097	-0.048421	-0.059713	0.012716	0.10895	-0.022278	0.019633	-0.010071	-0.044149	-0.0014242
-0.16154	0.48787	-0.042826	0.002238	-0.10854	-0.047404	0.08138	-0.0052897	0.050354	-0.076497	-0.005188	0.037231	-0.050456	-0.056356	0.016683	0.10763	-0.022583	0.019023	-0.010376	-0.04598	-0.0036621
-0.15503	0.49357	-0.04364	0.001119	-0.10213	-0.052389	0.079956	-0.0072225	0.051575	-0.072937	-0.0074259	0.040385	-0.048828	-0.054016	0.016886	0.10315	-0.02299	0.019531	-0.010885	-0.045166	0
-0.15706	0.49103	-0.048625	0.00030518	-0.10518	-0.051982	0.081685	-0.0047811	0.053202	-0.076599	-0.0095622	0.043335	-0.046692	-0.058289	0.018717	0.10213	-0.027568	0.015157	-0.0096639	-0.042826	0.0031535
-0.16479	0.49754	-0.045878	0.0018311	-0.10905	-0.051066	0.083618	-0.0055949	0.049744	-0.077515	-0.0088501	0.042928	-0.047201	-0.057373	0.023702	0.097046	-0.031942	0.012309	-0.008138	-0.042013	0.0037638
-0.16795	0.50232	-0.048014	0.0057983	-0.10905	-0.044963	0.086568	-0.010478	0.049438	-0.078227	-0.0061035	0.044454	-0.048014	-0.058797	0.021159	0.090535	-0.027364	0.016886	-0.012512	-0.039368	0.0016276
-0.17181	0.50354	-0.050964	0.0019328	-0.10752	-0.043335	0.085144	-0.0093587	0.051066	-0.077515	-0.0039673	0.042013	-0.046794	-0.061849	0.017293	0.089518	-0.020854	0.016785	-0.012309	-0.038452	0
-0.17405	0.49835	-0.046794	0.00020345	-0.10661	-0.04659	0.087687	-0.006307	0.049947	-0.080465	-0.0055949	0.045675	-0.047506	-0.066528	0.015564	0.08606	-0.02299	0.0177	-0.0076294	-0.039469	-0.0017293
-0.16602	0.49896	-0.044352	-0.0028483	-0.10824	-0.04659	0.089518	-0.013631	0.046997	-0.081075	-0.010885	0.042318	-0.050761	-0.06724	0.016174	0.086568	-0.029806	0.016174	-0.011698	-0.042318	-0.0024414
-0.16703	0.49896	-0.040283	-0.0028483	-0.10712	-0.045878	0.085958	-0.0073242	0.044047	-0.07314	-0.010681	0.041911	-0.055847	-0.061951	0.014038	0.084839	-0.029907	0.0118	-0.013529	-0.039978	-0.0026449
-0.16897	0.50517	-0.038249	-0.0036621	-0.10447	-0.043437	0.085653	-0.0044759	0.047201	-0.073547	-0.015259	0.044352	-0.054932	-0.059713	0.021769	0.087484	-0.026754	0.0118	-0.0077311	-0.039469	-0.0039673
-0.16836	0.50822	-0.038961	-0.0044759	-0.10244	-0.04954	0.08606	-0.0015259	0.050964	-0.07192	-0.012817	0.04008	-0.058187	-0.059204	0.023702	0.085551	-0.028687	0.010478	-0.00010173	-0.039673	-0.00061035
-0.16998	0.51066	-0.042318	-0.0008138	-0.10468	-0.049642	0.089417	-0.0059001	0.056051	-0.070089	-0.010783	0.042521	-0.056356	-0.06134	0.020142	0.081991	-0.030111	0.010173	-0.0057983	-0.040385	-0.00091553
-0.1767	0.50791	-0.043945	-0.0008138	-0.099182	-0.047404	0.088908	-0.0020345	0.05483	-0.069987	-0.0094604	0.045268	-0.055237	-0.060628	0.020955	0.081584	-0.027771	0.009257	-0.011698	-0.040588	0.0016276
-0.17649	0.50852	-0.044657	0.0013224	-0.099386	-0.048421	0.091858	0.0037638	0.055542	-0.07253	-0.014547	0.044759	-0.056152	-0.060323	0.021973	0.075785	-0.027974	0.0067139	-0.009257	-0.041097	-0.0004069
-0.18056	0.50934	-0.047302	0.0035604	-0.099691	-0.049947	0.095825	0.0052897	0.058695	-0.078939	-0.013326	0.046997	-0.06012	-0.060628	0.022786	0.071106	-0.027466	0.006307	-0.0091553	-0.037231	-0.00091553
-0.18656	0.50975	-0.047811	0.0057983	-0.09786	-0.050863	0.088806	0.0042725	0.058187	-0.080261	-0.010885	0.040487	-0.061239	-0.059001	0.023702	0.067851	-0.029704	0.010173	-0.0087484	-0.038554	-0.0039673
-0.17995	0.51585	-0.044047	0.0039673	-0.10071	-0.046794	0.082194	-0.0034587	0.059102	-0.074259	-0.013936	0.042013	-0.056864	-0.056458	0.021973	0.063171	-0.030924	0.0066121	-0.0083415	-0.039673	-0.0024414
-0.18321	0.51829	-0.047201	0.001119	-0.10091	-0.04303	0.082194	-0.0030518	0.061951	-0.064697	-0.016276	0.042725	-0.054118	-0.056864	0.022176	0.06429	-0.034688	0.0064087	-0.011597	-0.044454	-0.0015259
-0.183	0.5191	-0.049947	-0.00061035	-0.10142	-0.045268	0.084229	-0.0032552	0.065816	-0.064596	-0.018005	0.04069	-0.054525	-0.058085	0.021769	0.059713	-0.030721	0.0065104	-0.012919	-0.047302	-0.0019328
-0.18219	0.52246	-0.042114	-0.0019328	-0.10081	-0.04893	0.087891	-0.0073242	0.066223	-0.067546	-0.010783	0.042521	-0.059611	-0.052999	0.019023	0.05127	-0.027974	0.0067139	-0.011597	-0.042826	-0.00020345
-0.1829	0.51788	-0.040995	0.0049845	-0.10295	-0.046997	0.090841	-0.0089518	0.06307	-0.068868	-0.010681	0.041402	-0.058695	-0.052287	0.018107	0.048828	-0.027262	0.006307	-0.013529	-0.039063	0.0020345
-0.18097	0.5186	-0.040894	0.0053914	-0.10223	-0.047811	0.08962	-0.0069173	0.062052	-0.071513	-0.0073242	0.043335	-0.061849	-0.056559	0.023499	0.047506	-0.029806	0.0049845	-0.014038	-0.043335	0.0020345
-0.18199	0.52053	-0.04069	-0.00020345	-0.10111	-0.048421	0.08728	-0.005188	0.068665	-0.07192	-0.0036621	0.041707	-0.06429	-0.062968	0.02533	0.038554	-0.028992	0.0079346	-0.01414	-0.047607	0.0013224
-0.18636	0.52307	-0.039673	0.0018311	-0.099996	-0.04893	0.083618	-0.0031535	0.069784	-0.073242	-0.0036621	0.035502	-0.064494	-0.06429	0.022074	0.035095	-0.026855	0.00010173	-0.013224	-0.048218	0.0053914
-0.18392	0.5305	-0.042114	0.0037638	-0.10061	-0.050761	0.086873	-0.0042725	0.073751	-0.078023	-0.005188	0.032959	-0.063273	-0.063477	0.020854	0.029297	-0.02655	0	-0.014343	-0.046488	0.0038656
-0.17985	0.53355	-0.045064	0.0056966	-0.097351	-0.054525	0.086772	-0.0078328	0.074768	-0.073649	-0.0080363	0.035095	-0.058695	-0.061544	0.019735	0.029195	-0.030212	0.006307	-0.013428	-0.042725	-0.0013224
-0.18199	0.53385	-0.049133	0.0061035	-0.098674	-0.057068	0.08667	-0.0091553	0.078634	-0.07192	-0.0084432	0.042521	-0.062968	-0.058594	0.021464	0.029806	-0.026957	0.0069173	-0.011393	-0.044963	-0.00050863
-0.18199	0.5304	-0.047302	0.0044759	-0.099996	-0.052287	0.086365	-0.011088	0.07782	-0.071513	-0.0086466	0.04069	-0.059001	-0.05839	0.020447	0.026347	-0.02594	0.0027466	-0.012004	-0.047913	0.0016276
-0.18707	0.5305	-0.044759	0.0010173	-0.10813	-0.048319	0.084635	-0.011495	0.07609	-0.06958	-0.0064087	0.036316	-0.052897	-0.058695	0.022685	0.015157	-0.023804	0.0055949	-0.014445	-0.044759	0.0030518
-0.19521	0.5304	-0.041911	0.0052897	-0.10111	-0.050659	0.087585	-0.0083415	0.081584	-0.071208	-0.0048828	0.032247	-0.047506	-0.060323	0.021973	0.01119	-0.022074	0.0076294	-0.016174	-0.041707	0.001119
-0.18799	0.53507	-0.039469	0.0075277	-0.094299	-0.056559	0.087687	-0.0065104	0.083822	-0.070496	-0.0023397	0.029195	-0.05249	-0.058492	0.020447	0.0088501	-0.023092	0.0059001	-0.009257	-0.038452	-0.0010173
-0.18382	0.53538	-0.043844	0.001119	-0.094604	-0.057373	0.087891	-0.011698	0.084432	-0.06897	0.0010173	0.027873	-0.052897	-0.055237	0.018514	0.0091553	-0.024821	0.0031535	-0.0075277	-0.036418	0.0008138
-0.18158	0.53589	-0.04425	0.0024414	-0.092672	-0.058289	0.087992	-0.011292	0.085347	-0.075277	0.0012207	0.033162	-0.050151	-0.057882	0.020142	0.0075277	-0.024923	0.0038656	-0.0086466	-0.038554	-0.0019328
-0.18056	0.53955	-0.048218	0.0082397	-0.094503	-0.050049	0.087484	-0.0089518	0.081278	-0.078939	0.0025431	0.038147	-0.046488	-0.06012	0.023905	0.0067139	-0.026855	0.0077311	-0.014343	-0.042114	-0.0014242
-0.17843	0.53741	-0.048014	0.0053914	-0.093689	-0.053609	0.09196	-0.011088	0.075684	-0.07782	0.0030518	0.038757	-0.050964	-0.057882	0.025431	-0.0018311	-0.026042	0.0097656	-0.012614	-0.045471	0.00050863
-0.17965	0.53792	-0.049947	0.0016276	-0.088806	-0.057068	0.088196	-0.011393	0.077209	-0.070394	0.0047811	0.03774	-0.05249	-0.056661	0.027466	-0.0082397	-0.024923	0.014445	-0.014038	-0.045573	0.0035604
-0.18433	0.54189	-0.050456	0.0012207	-0.085653	-0.053914	0.089417	-0.0085449	0.076294	-0.072123	0.0078328	0.035706	-0.053406	-0.061239	0.024821	-0.015462	-0.021973	0.012512	-0.018921	-0.042725	0.0017293
-0.18382	0.5425	-0.048218	-0.001119	-0.090129	-0.054118	0.093486	-0.011902	0.076701	-0.072428	0.011292	0.034281	-0.053304	-0.062256	0.025126	-0.011495	-0.020243	0.015767	-0.020142	-0.042114	-0.0026449
-0.1826	0.54464	-0.040894	-0.0019328	-0.09318	-0.054626	0.093079	-0.011088	0.080973	-0.069682	0.0099691	0.027466	-0.054626	-0.06073	0.024516	-0.0084432	-0.024719	0.016378	-0.015869	-0.043437	0.0013224
-0.18626	0.55176	-0.035095	-0.00071208	-0.088806	-0.050964	0.093689	-0.0059001	0.079041	-0.071106	0.011698	0.035502	-0.055644	-0.060221	0.024414	-0.013224	-0.021362	0.017497	-0.012716	-0.039775	0.0004069
-0.19277	0.55074	-0.035909	-0.00010173	-0.085042	-0.05188	0.091146	-0.004069	0.07609	-0.065511	0.010579	0.03713	-0.055237	-0.061239	0.022685	-0.010783	-0.023905	0.018209	-0.013631	-0.036519	-0.0028483
-0.19877	0.55552	-0.035502	0.0008138	-0.084941	-0.050557	0.088603	-0.0094604	0.070089	-0.065308	0.0045776	0.034993	-0.054321	-0.058289	0.026347	-0.012716	-0.025533	0.020752	-0.017293	-0.033468	-0.0057983
-0.19582	0.55288	-0.038147	0	-0.087484	-0.054118	0.092875	-0.0078328	0.06958	-0.065715	0.0066121	0.039673	-0.053914	-0.059916	0.025736	-0.020447	-0.028585	0.025126	-0.012512	-0.034587	-0.0071208
-0.19246	0.54749	-0.038757	0.00091553	-0.089213	-0.056152	0.09196	-0.0037638	0.071208	-0.064697	0.0076294	0.042216	-0.051371	-0.06012	0.02065	-0.021566	-0.030212	0.029093	-0.010579	-0.036112	-0.0075277
-0.19277	0.54413	-0.040792	0.0052897	-0.093994	-0.053914	0.088196	-0.00091553	0.06724	-0.066732	0.0084432	0.043132	-0.053304	-0.059509	0.019328	-0.015971	-0.02655	0.033976	-0.0078328	-0.037028	-0.0037638
-0.19816	0.5484	-0.040894	0.0012207	-0.088704	-0.052083	0.089518	-0.002238	0.073954	-0.064901	0.015055	0.040792	-0.059611	-0.054932	0.024211	-0.015462	-0.020447	0.036723	-0.0089518	-0.040181	-0.0035604
-0.19969	0.55379	-0.040792	0.0023397	-0.083923	-0.053609	0.091756	-0.0099691	0.075989	-0.064189	0.016276	0.037944	-0.059611	-0.048625	0.030518	-0.019023	-0.021159	0.04425	-0.012105	-0.039775	-0.0049845
-0.20253	0.5543	-0.041809	0.0067139	-0.086161	-0.049642	0.088603	-0.009257	0.07253	-0.071411	0.014954	0.037231	-0.055847	-0.049032	0.029195	-0.021871	-0.0236	0.045471	-0.018616	-0.042216	-0.0031535
-0.20538	0.55278	-0.040894	0.0055949	-0.091044	-0.047607	0.092773	-0.0049845	0.074259	-0.072021	0.0095622	0.039266	-0.058085	-0.049133	0.029297	-0.01943	-0.020345	0.047506	-0.018107	-0.039164	-0.0048828
-0.20487	0.5542	-0.041097	0.0057983	-0.087585	-0.046082	0.097758	-0.0049845	0.07314	-0.070394	0.0078328	0.03774	-0.053101	-0.050456	0.029907	-0.016581	-0.02299	0.052083	-0.010681	-0.040385	-0.0077311
-0.20192	0.56132	-0.035909	0.0036621	-0.085856	-0.048421	0.094198	-0.0049845	0.071513	-0.071106	0.01241	0.037333	-0.050964	-0.05483	0.027974	-0.01709	-0.024821	0.053406	-0.011088	-0.041911	-0.002238
-0.19999	0.56447	-0.033569	0.004069	-0.089417	-0.052083	0.094503	0.0037638	0.071106	-0.071513	0.014852	0.034688	-0.050964	-0.056559	0.027466	-0.017598	-0.026347	0.059814	-0.0118	-0.043538	-0.0016276
-0.20111	0.56101	-0.041199	0.0019328	-0.082397	-0.054118	0.092265	0.006307	0.068766	-0.068258	0.017293	0.036418	-0.04954	-0.055237	0.025126	-0.018514	-0.023397	0.069682	-0.015055	-0.040792	-0.0018311
-0.2063	0.56529	-0.04364	0.0019328	-0.080363	-0.052389	0.091248	0.00030518	0.066427	-0.065206	0.020752	0.035706	-0.049438	-0.054626	0.030314	-0.022786	-0.027466	0.071716	-0.0177	-0.040995	0
-0.20416	0.57129	-0.038045	-0.00050863	-0.077413	-0.049845	0.091349	0.00010173	0.07192	-0.062154	0.01943	0.033569	-0.051168	-0.051778	0.033162	-0.028483	-0.029602	0.070903	-0.016886	-0.043742	-0.005188
-0.19958	0.572	-0.04008	0.0024414	-0.06958	-0.046488	0.089111	-0.0034587	0.077209	-0.067749	0.016378	0.034587	-0.054321	-0.050049	0.032654	-0.028076	-0.026855	0.072123	-0.015869	-0.047607	-0.0041707
-0.19745	0.56834	-0.041504	0.0042725	-0.066121	-0.046997	0.089925	-0.0083415	0.078125	-0.071004	0.018005	0.036011	-0.058492	-0.050456	0.026855	-0.023295	-0.025024	0.076192	-0.018209	-0.045369	-0.0036621
-0.19826	0.56824	-0.03713	0.0037638	-0.064901	-0.048014	0.09196	-0.0068156	0.069987	-0.068868	0.018005	0.039876	-0.054016	-0.052694	0.023193	-0.016988	-0.021566	0.079854	-0.019938	-0.039469	-0.0053914
-0.19867	0.56773	-0.035502	0.0093587	-0.070597	-0.047099	0.089111	-0.0047811	0.067342	-0.071716	0.021871	0.040894	-0.049744	-0.053813	0.026652	-0.016479	-0.022278	0.082397	-0.020549	-0.042114	0.0012207
-0.1943	0.56681	-0.041504	0.0078328	-0.075785	-0.047811	0.085347	-0.0045776	0.071513	-0.071818	0.020142	0.034485	-0.047811	-0.05544	0.032043	-0.016581	-0.020549	0.08728	-0.021261	-0.041606	0.002238
-0.19226	0.55806	-0.045166	0.0049845	-0.068054	-0.047099	0.085042	-0.006307	0.071818	-0.072734	0.019633	0.032247	-0.04893	-0.058594	0.027974	-0.013733	-0.018514	0.091756	-0.017598	-0.046387	0.0014242
-0.1948	0.55857	-0.040181	0.00030518	-0.065002	-0.049845	0.08138	-0.0075277	0.068359	-0.07192	0.022176	0.029297	-0.051473	-0.062256	0.027262	-0.016988	-0.021973	0.09491	-0.014954	-0.047607	0.0030518
-0.20081	0.56356	-0.039978	0.0012207	-0.062154	-0.051575	0.082703	-0.010885	0.06307	-0.063273	0.018107	0.029602	-0.050557	-0.054525	0.033976	-0.023295	-0.023092	0.1003	-0.015564	-0.039775	0.0031535
-0.19948	0.57159	-0.042928	0.0045776	-0.064392	-0.056966	0.093994	-0.0095622	0.06724	-0.066223	0.0177	0.027059	-0.048523	-0.054423	0.033671	-0.023295	-0.024719	0.10162	-0.014343	-0.036723	0.00061035
-0.19897	0.57414	-0.040792	0.0060018	-0.063273	-0.054016	0.096537	-0.0096639	0.067546	-0.068868	0.016073	0.028992	-0.049845	-0.056966	0.033162	-0.018311	-0.022278	0.10681	-0.016378	-0.03418	-0.0020345
-0.20284	0.57556	-0.041707	0.0062052	-0.056152	-0.053507	0.093689	-0.0046794	0.062663	-0.071615	0.019328	0.030212	-0.051371	-0.061035	0.03123	-0.014547	-0.015971	0.11424	-0.01709	-0.036723	-0.0028483
-0.19623	0.57719	-0.044556	0.0038656	-0.051473	-0.055135	0.093587	-0.0027466	0.062663	-0.073954	0.023702	0.028178	-0.049845	-0.06012	0.029806	-0.011698	-0.0177	0.11668	-0.011597	-0.038249	-0.0044759
-0.18931	0.5838	-0.043538	0.0043742	-0.046082	-0.054118	0.092265	-0.0061035	0.059916	-0.070597	0.022074	0.029297	-0.047811	-0.060018	0.025431	-0.013428	-0.015971	0.12187	-0.010478	-0.041199	-0.0043742
-0.19216	0.58278	-0.041606	0.0043742	-0.041504	-0.054525	0.094198	-0.0021362	0.059001	-0.07314	0.023804	0.031331	-0.045675	-0.061951	0.025635	-0.013428	-0.017192	0.13072	-0.013123	-0.043132	-0.0015259
-0.19714	0.5836	-0.040588	0.0033569	-0.040792	-0.050863	0.091654	-0.0014242	0.060933	-0.069784	0.022888	0.033875	-0.049133	-0.06073	0.029093	-0.014445	-0.020345	0.13499	-0.0095622	-0.041809	-0.0044759
-0.20223	0.58787	-0.039368	-0.00020345	-0.034892	-0.052999	0.090535	-0.0054932	0.055237	-0.068766	0.023804	0.037638	-0.052795	-0.062968	0.02828	-0.013123	-0.020549	0.14425	-0.011902	-0.036926	-0.0004069
-0.20355	0.58879	-0.037333	0.0027466	-0.032857	-0.054728	0.092977	-0.0045776	0.056559	-0.073954	0.020345	0.032552	-0.054932	-0.057271	0.025431	-0.013936	-0.02594	0.15025	-0.01475	-0.033468	0
-0.19958	0.59133	-0.041402	-0.00020345	-0.03418	-0.059001	0.096537	-0.0061035	0.059611	-0.070597	0.018717	0.029093	-0.053304	-0.054118	0.027364	-0.0076294	-0.022888	0.15544	-0.015462	-0.035706	-0.0037638
-0.20223	0.58909	-0.04364	0.0013224	-0.036011	-0.054626	0.092265	-0.011292	0.05839	-0.069784	0.024719	0.036112	-0.050761	-0.056763	0.02889	0.0014242	-0.021362	0.1593	-0.01414	-0.037028	-0.0039673
-0.20498	0.59194	-0.047404	0.0026449	-0.027974	-0.049438	0.095215	-0.0093587	0.055949	-0.070496	0.020142	0.038045	-0.052897	-0.053813	0.032654	-0.0020345	-0.020854	0.16042	-0.012105	-0.034078	0
-0.20589	0.59438	-0.046285	0.0045776	-0.023193	-0.054423	0.093079	-0.0068156	0.058797	-0.068665	0.020752	0.036418	-0.054525	-0.05778	0.028585	-0.0068156	-0.018717	0.16907	-0.0097656	-0.037231	0.0018311
-0.20732	0.5896	-0.042013	0.0030518	-0.020345	-0.056356	0.08901	-0.004069	0.060527	-0.069987	0.020955	0.034688	-0.05422	-0.06663	0.025024	-0.0026449	-0.022685	0.1771	-0.0087484	-0.043844	-0.0023397
-0.20569	0.59316	-0.036723	0.0008138	-0.019023	-0.054423	0.085856	-0.00050863	0.057576	-0.070903	0.019735	0.032756	-0.054728	-0.060221	0.029704	-0.0016276	-0.027974	0.18168	-0.012614	-0.037638	0.0012207
-0.20426	0.59489	-0.043132	0.0013224	-0.02065	-0.053101	0.085958	-0.0026449	0.053101	-0.068258	0.020142	0.028992	-0.054118	-0.058594	0.030619	-0.0025431	-0.025533	0.183	-0.012207	-0.034281	0.00061035
-0.2125	0.5956	-0.043538	-0.00061035	-0.016988	-0.048726	0.093384	-0.0004069	0.053304	-0.062968	0.017497	0.025635	-0.055033	-0.05483	0.029297	0.00020345	-0.021159	0.18778	-0.015361	-0.035909	-0.00030518
-0.21535	0.60038	-0.047506	0.0020345	-0.018412	-0.049438	0.094299	-0.00071208	0.049744	-0.063985	0.016174	0.028178	-0.054118	-0.056559	0.028687	0.004069	-0.020142	0.1943	-0.015869	-0.033773	-0.0035604
-0.21271	0.60384	-0.044149	0.0032552	-0.015971	-0.053507	0.093994	0.00091553	0.052592	-0.070903	0.015055	0.033162	-0.052694	-0.054626	0.026957	0.0030518	-0.022278	0.19928	-0.012512	-0.034587	-0.0024414
-0.21881	0.60079	-0.045675	0.0018311	-0.0071208	-0.052897	0.095723	0.0023397	0.052287	-0.073039	0.018209	0.037028	-0.04893	-0.057271	0.024821	0.0027466	-0.024414	0.20264	-0.011393	-0.035197	-0.0044759
-0.21993	0.6017	-0.039673	0.0049845	-0.0048828	-0.051575	0.089925	-0.0014242	0.053711	-0.070903	0.019226	0.033468	-0.050761	-0.055745	0.023804	0.0053914	-0.026855	0.20966	-0.010071	-0.032552	0.0014242
-0.21403	0.6014	-0.036316	0.0072225	-0.0059001	-0.050456	0.088298	0.002238	0.05544	-0.067342	0.019226	0.032756	-0.054016	-0.050354	0.021667	0.011088	-0.019328	0.21861	-0.015157	-0.034688	0.0032552
-0.20691	0.60099	-0.036418	0.0055949	-0.004069	-0.04659	0.094096	0.0027466	0.054728	-0.072021	0.024516	0.031433	-0.054728	-0.049133	0.024109	0.016479	-0.01943	0.2242	-0.013733	-0.033875	0.0025431
-0.20518	0.60211	-0.039876	0.0048828	-0.00010173	-0.050863	0.095215	0.0013224	0.051676	-0.068258	0.021871	0.032145	-0.045573	-0.052389	0.028788	0.020752	-0.020955	0.22461	-0.011393	-0.037944	-0.001119
-0.2063	0.60191	-0.041707	0.0061035	0.0038656	-0.051575	0.096232	-0.0013224	0.053202	-0.06958	0.024923	0.034587	-0.042521	-0.054321	0.028585	0.020549	-0.017598	0.22797	-0.012817	-0.035095	-0.00071208
-0.20752	0.60374	-0.039775	0.0080363	0.0064087	-0.049845	0.094401	-0.0062052	0.059204	-0.072835	0.018819	0.030314	-0.04364	-0.055949	0.027059	0.017904	-0.018005	0.23071	-0.015055	-0.036926	0.0017293
-0.21545	0.6012	-0.039469	0.0075277	0.0096639	-0.050557	0.090637	-0.0094604	0.058594	-0.077311	0.013733	0.023804	-0.048116	-0.059509	0.02594	0.019633	-0.019023	0.23326	-0.019023	-0.038554	0.005188
-0.21322	0.60354	-0.0413	0.0071208	0.010173	-0.055237	0.091858	-0.0093587	0.055644	-0.076396	0.013631	0.033468	-0.051371	-0.061137	0.02655	0.025126	-0.019633	0.23875	-0.017293	-0.040792	0.0013224
-0.2125	0.60516	-0.035909	0.0062052	0.014343	-0.057983	0.092773	-0.0034587	0.05778	-0.07253	0.015462	0.032959	-0.048218	-0.057475	0.031331	0.028178	-0.020243	0.24628	-0.016785	-0.036621	-0.0016276
-0.21627	0.60862	-0.038859	0.0055949	0.015564	-0.052287	0.087077	-0.00061035	0.056152	-0.072021	0.017598	0.033061	-0.044556	-0.053202	0.030823	0.031026	-0.020243	0.25024	-0.017904	-0.030924	-0.0015259
-0.2125	0.60984	-0.041911	0.0090535	0.015157	-0.048014	0.093282	-0.0024414	0.054728	-0.075989	0.020549	0.035299	-0.04598	-0.050761	0.031942	0.034892	-0.020345	0.25665	-0.016479	-0.032247	-0.0059001
-0.2121	0.60852	-0.044149	0.0093587	0.017293	-0.050557	0.097555	-0.0036621	0.058797	-0.06958	0.019735	0.034383	-0.048218	-0.046997	0.033569	0.035706	-0.024821	0.2652	-0.015666	-0.033061	-0.0035604
-0.20447	0.60811	-0.048116	0.0038656	0.022888	-0.053406	0.098674	-0.0039673	0.064087	-0.063883	0.018921	0.03479	-0.046692	-0.050863	0.028381	0.03713	-0.020345	0.27283	-0.012919	-0.037842	-0.0034587
-0.20782	0.61269	-0.044047	0.0035604	0.021057	-0.050659	0.098572	-0.0048828	0.062968	-0.065409	0.0177	0.035604	-0.046285	-0.051066	0.020752	0.041911	-0.017497	0.27517	-0.014445	-0.041097	-0.00071208
-0.21108	0.61798	-0.043742	0.00295	0.022176	-0.05249	0.098165	-0.0068156	0.061442	-0.074666	0.014547	0.031026	-0.046183	-0.058187	0.025533	0.046183	-0.014547	0.27405	-0.013428	-0.035807	-0.0008138
-0.20447	0.619	-0.047302	0.0023397	0.030823	-0.054525	0.093587	-0.0039673	0.060527	-0.074565	0.017497	0.028788	-0.048523	-0.056559	0.028381	0.045878	-0.012817	0.27781	-0.012512	-0.035197	-0.0059001
-0.20101	0.61391	-0.049032	0.0072225	0.036825	-0.053202	0.09023	0.0004069	0.063578	-0.070292	0.020447	0.027161	-0.044759	-0.049337	0.026347	0.04069	-0.015157	0.27832	-0.0073242	-0.033569	-0.007019
-0.20253	0.61228	-0.049235	0.0057983	0.034485	-0.053507	0.092061	-0.0004069	0.063477	-0.065511	0.018717	0.028687	-0.043233	-0.051982	0.025736	0.044454	-0.018514	0.2773	-0.007019	-0.03184	-0.0062052
-0.21067	0.61045	-0.050456	-0.0037638	0.033468	-0.052287	0.097148	-0.00295	0.06134	-0.069987	0.018616	0.032959	-0.042928	-0.056254	0.024821	0.049337	-0.017395	0.28127	-0.011393	-0.034993	-0.008138
-0.21434	0.61493	-0.045166	-0.0054932	0.035909	-0.050049	0.10234	-0.0020345	0.06307	-0.074768	0.014954	0.032145	-0.046387	-0.054016	0.023092	0.053711	-0.016785	0.28493	-0.010885	-0.040283	-0.01414
-0.21647	0.61646	-0.040181	0.0019328	0.0354	-0.051473	0.10315	-0.0032552	0.069173	-0.072123	0.015157	0.030924	-0.050252	-0.054423	0.020752	0.05544	-0.019735	0.28351	-0.010885	-0.035706	-0.010579
-0.21047	0.61737	-0.04303	0.0084432	0.033366	-0.050557	0.096842	-0.0041707	0.070394	-0.069071	0.013326	0.032145	-0.050456	-0.056051	0.020955	0.054626	-0.016785	0.28829	-0.0097656	-0.029297	-0.0048828
-0.20416	0.62561	-0.042725	0.016479	0.035095	-0.048218	0.1001	-0.0020345	0.067546	-0.072327	0.020854	0.030619	-0.048319	-0.053202	0.021464	0.051778	-0.017395	0.29561	-0.0076294	-0.033773	-0.00295
-0.20721	0.63151	-0.045166	0.011902	0.036418	-0.047811	0.097758	-0.0052897	0.06602	-0.072937	0.019531	0.030314	-0.049438	-0.058085	0.030619	0.048726	-0.018717	0.29694	-0.0064087	-0.034993	-0.0064087
-0.20762	0.63009	-0.046794	0.0068156	0.038147	-0.049438	0.093892	-0.002238	0.067546	-0.069478	0.014445	0.03123	-0.04893	-0.052795	0.02828	0.048218	-0.020447	0.29968	-0.0043742	-0.034587	-0.0065104
-0.20833	0.63182	-0.041097	0.010274	0.037842	-0.050761	0.094198	-0.00020345	0.069275	-0.068054	0.012207	0.030823	-0.049032	-0.042928	0.028483	0.048421	-0.019023	0.30253	-0.0079346	-0.035299	-0.0091553
-0.20864	0.62917	-0.036723	0.011088	0.041097	-0.047302	0.09613	-0.0012207	0.070903	-0.068665	0.011902	0.031331	-0.046997	-0.044454	0.027364	0.05483	-0.018616	0.30172	-0.0087484	-0.03774	-0.009257
-0.2061	0.62266	-0.039368	0.0091553	0.038961	-0.047404	0.093587	-0.0041707	0.074972	-0.065002	0.010783	0.028585	-0.045471	-0.046285	0.029602	0.056559	-0.015767	0.30304	-0.012309	-0.035909	-0.0090535
-0.20325	0.63121	-0.042013	0.0053914	0.033976	-0.050252	0.093587	0.0015259	0.080465	-0.064494	0.014242	0.029806	-0.048421	-0.047607	0.028585	0.057271	-0.016276	0.30202	-0.0083415	-0.034383	-0.0086466
-0.20233	0.63538	-0.041606	0.0052897	0.0413	-0.048319	0.089213	0.0037638	0.080973	-0.067749	0.01241	0.029093	-0.053101	-0.044963	0.031942	0.052592	-0.018819	0.30853	-0.008138	-0.0354	-0.014038
-0.20681	0.63497	-0.045573	0.0085449	0.043335	-0.048625	0.09491	-0.004069	0.077209	-0.072632	0.012207	0.02889	-0.051982	-0.046997	0.033061	0.050863	-0.021973	0.31199	-0.0077311	-0.037537	-0.011088
-0.21383	0.63934	-0.043844	0.012614	0.042826	-0.051168	0.096537	-0.0095622	0.078227	-0.07192	0.014852	0.02889	-0.055033	-0.048726	0.031637	0.056152	-0.022278	0.30884	-0.0091553	-0.036112	-0.0086466
-0.21851	0.63772	-0.043844	0.016073	0.042521	-0.049032	0.092672	-0.0077311	0.079142	-0.066833	0.0083415	0.028788	-0.057068	-0.045369	0.028483	0.055745	-0.021769	0.31016	-0.010885	-0.039571	-0.004069
-0.21759	0.63578	-0.042826	0.016378	0.038859	-0.04303	0.093892	-0.0091553	0.082499	-0.061646	0.0054932	0.029195	-0.057373	-0.046387	0.027771	0.046997	-0.018412	0.3066	-0.0094604	-0.042114	-0.0014242
-0.21596	0.63904	-0.044454	0.013123	0.034892	-0.041097	0.093791	-0.0035604	0.085551	-0.065206	0.0079346	0.029093	-0.050456	-0.049133	0.028687	0.054118	-0.021261	0.31331	-0.0083415	-0.04425	-0.0054932
-0.212	0.637	-0.043945	0.011292	0.03123	-0.045675	0.095927	-0.0023397	0.08311	-0.070292	0.0086466	0.032247	-0.044759	-0.043538	0.026855	0.058289	-0.024414	0.3186	-0.011393	-0.037944	-0.009257
-0.21596	0.62846	-0.039571	0.0038656	0.029195	-0.047201	0.097351	-0.0028483	0.08077	-0.073954	0.013428	0.029093	-0.043844	-0.046082	0.020955	0.056152	-0.022481	0.31647	-0.011292	-0.034383	-0.0075277
-0.21566	0.63487	-0.036825	0.0039673	0.030823	-0.046082	0.097758	-0.0052897	0.081889	-0.073039	0.015361	0.027974	-0.050557	-0.04303	0.021159	0.051168	-0.018921	0.3186	-0.0068156	-0.039571	-0.0032552
-0.21128	0.6427	-0.041097	0.0088501	0.035095	-0.046387	0.098674	-0.0071208	0.084737	-0.072225	0.013326	0.030619	-0.05544	-0.038045	0.026347	0.048116	-0.013529	0.31901	-0.0093587	-0.044861	-0.0075277
-0.21057	0.64616	-0.041911	0.011902	0.040487	-0.049235	0.091349	-0.0026449	0.082804	-0.072021	0.01241	0.026245	-0.055745	-0.042928	0.026245	0.048625	-0.024211	0.31921	-0.0083415	-0.043538	-0.0045776
-0.21891	0.6485	-0.041707	0.010376	0.041707	-0.045675	0.088908	-0.0010173	0.083008	-0.070292	0.015564	0.027161	-0.053711	-0.037231	0.028687	0.049133	-0.018209	0.31657	-0.0091553	-0.042318	0
-0.21962	0.65267	-0.039063	0.0068156	0.038249	-0.043844	0.091044	-0.0042725	0.080872	-0.072123	0.012614	0.029093	-0.054525	-0.036621	0.027873	0.05127	-0.011393	0.31596	-0.0079346	-0.038859	0.00010173
-0.20681	0.65074	-0.039775	0.010681	0.036723	-0.04659	0.093282	0.0019328	0.084839	-0.072123	0.014852	0.029093	-0.050964	-0.037333	0.027262	0.048828	-0.016988	0.32298	-0.0053914	-0.043132	-0.002238
-0.20243	0.65114	-0.042419	0.020854	0.032349	-0.050964	0.098165	-0.00030518	0.08433	-0.064494	0.015259	0.024109	-0.049744	-0.041707	0.020142	0.043437	-0.018819	0.32491	-0.0077311	-0.040385	-0.0073242
-0.20935	0.64677	-0.039775	0.017395	0.023397	-0.048625	0.095215	-0.0075277	0.090332	-0.068563	0.0072225	0.027771	-0.048523	-0.0413	0.021362	0.041504	-0.019836	0.32572	-0.0065104	-0.041504	-0.0078328
-0.21006	0.64565	-0.039164	0.015869	0.02299	-0.050456	0.096842	-0.0067139	0.09552	-0.068766	0.0037638	0.03123	-0.047607	-0.038859	0.021057	0.054118	-0.01475	0.32216	-0.0073242	-0.042928	-0.0066121
-0.21098	0.65338	-0.03713	0.018005	0.030009	-0.05249	0.095215	-0.004069	0.089925	-0.065816	0.012817	0.027364	-0.046387	-0.041097	0.022278	0.053202	-0.014954	0.32847	-0.0091553	-0.042928	-0.010173
-0.21301	0.65328	-0.034383	0.015157	0.029093	-0.052795	0.091044	-0.0020345	0.086772	-0.064799	0.016378	0.026855	-0.047811	-0.042318	0.023092	0.048116	-0.015767	0.33203	-0.0076294	-0.040588	-0.0027466
-0.21067	0.6547	-0.037231	0.012919	0.027974	-0.049845	0.096029	-0.0033569	0.088704	-0.064392	0.0236	0.028788	-0.050354	-0.048726	0.026754	0.047709	-0.018616	0.33112	-0.010885	-0.042318	-0.00020345
-0.21006	0.65175	-0.039775	0.0093587	0.029806	-0.047913	0.097148	-0.0080363	0.087077	-0.063782	0.0236	0.032247	-0.049235	-0.049947	0.030314	0.04598	-0.020752	0.33193	-0.017802	-0.042725	0.00030518
-0.20528	0.64982	-0.042521	0.006307	0.033366	-0.045878	0.095317	-0.0048828	0.081991	-0.062663	0.023397	0.035502	-0.045675	-0.044861	0.027974	0.043844	-0.021362	0.33864	-0.014242	-0.04659	-0.0013224
-0.20691	0.64779	-0.044149	0.0077311	0.03123	-0.046997	0.094706	-0.006307	0.083516	-0.066427	0.025228	0.036214	-0.045471	-0.048116	0.02594	0.042318	-0.020447	0.34027	-0.012817	-0.047811	-0.0028483
-0.21271	0.65308	-0.050252	0.0085449	0.028585	-0.046997	0.096232	-0.0074259	0.085347	-0.068665	0.02299	0.03245	-0.050557	-0.047709	0.027262	0.03835	-0.023499	0.34108	-0.013936	-0.044861	-0.0068156
-0.21037	0.65399	-0.043132	0.012919	0.026754	-0.045369	0.09613	-0.0061035	0.090739	-0.068563	0.024414	0.034281	-0.054423	-0.04598	0.022583	0.038452	-0.020854	0.34322	-0.0082397	-0.038554	-0.0047811
-0.20793	0.65257	-0.038554	0.016886	0.029704	-0.044759	0.091858	-0.00091553	0.094706	-0.069478	0.02594	0.036011	-0.052389	-0.053609	0.021973	0.042623	-0.019531	0.3539	-0.0072225	-0.039469	-0.001119
-0.20782	0.65898	-0.038757	0.019226	0.029399	-0.047811	0.089722	0.0004069	0.092163	-0.070394	0.023499	0.033671	-0.053304	-0.05717	0.030009	0.043132	-0.019836	0.35736	-0.006307	-0.038554	-0.0021362
-0.21454	0.66132	-0.042623	0.014547	0.02828	-0.045471	0.097351	-0.0027466	0.09613	-0.073344	0.025431	0.032857	-0.049032	-0.052795	0.031128	0.0354	-0.021566	0.36174	-0.0091553	-0.033468	-0.0018311
-0.20996	0.65887	-0.042521	0.0082397	0.031026	-0.046794	0.096639	-0.0055949	0.092977	-0.071818	0.029195	0.036418	-0.046488	-0.056763	0.027568	0.028076	-0.018819	0.36906	-0.0090535	-0.032349	-0.0060018
-0.2065	0.6544	-0.043335	0.0069173	0.030619	-0.050049	0.095317	-0.0041707	0.089722	-0.072225	0.032349	0.034993	-0.049845	-0.061239	0.030823	0.030111	-0.020549	0.37038	-0.0075277	-0.036316	-0.0080363
-0.20355	0.65796	-0.046285	0.0071208	0.02238	-0.046082	0.097148	0	0.093079	-0.072225	0.0295	0.032043	-0.050252	-0.045166	0.027568	0.025126	-0.021566	0.37435	-0.006307	-0.036112	-0.0074259
-0.2062	0.66477	-0.043233	0.0019328	0.019836	-0.046183	0.099691	0.0030518	0.097656	-0.070699	0.026245	0.032349	-0.047811	-0.040588	0.027974	0.019531	-0.018819	0.37699	-0.0075277	-0.034383	-0.0083415
-0.21016	0.66437	-0.039673	0.010376	0.028585	-0.048726	0.097656	0.004069	0.10335	-0.061951	0.02889	0.029399	-0.050964	-0.045166	0.030314	0.022278	-0.024312	0.38401	-0.0045776	-0.040283	0.0012207
-0.21281	0.66884	-0.038656	0.014242	0.031026	-0.042521	0.094299	0.00050863	0.10234	-0.065308	0.031738	0.030721	-0.049235	-0.05249	0.029806	0.021566	-0.024007	0.38778	-0.0034587	-0.041504	0.0019328
-0.21545	0.66986	-0.036418	0.01241	0.027364	-0.043844	0.090637	-0.0016276	0.1003	-0.067851	0.031433	0.038147	-0.05127	-0.055644	0.030009	0.018107	-0.026957	0.39307	-0.0099691	-0.041199	0.0008138
-0.21322	0.666	-0.033875	0.011088	0.029806	-0.049845	0.09318	-0.0030518	0.1001	-0.066325	0.033569	0.038452	-0.049744	-0.056559	0.031535	0.018412	-0.030416	0.39988	-0.0074259	-0.03418	0.0030518
-0.218	0.66518	-0.037028	0.0074259	0.029297	-0.050761	0.092875	-0.0073242	0.10274	-0.065715	0.033569	0.037944	-0.048319	-0.053507	0.031535	0.016581	-0.029399	0.40314	-0.0093587	-0.032349	0.00061035
-0.21413	0.67139	-0.039063	0.0084432	0.026347	-0.049845	0.093282	-0.010783	0.10763	-0.072021	0.03123	0.030518	-0.048218	-0.05188	0.027771	0.013529	-0.028788	0.40344	-0.0067139	-0.036011	0.0010173
-0.21484	0.67647	-0.036112	0.0036621	0.023905	-0.048828	0.10122	-0.013428	0.10803	-0.074361	0.030111	0.029602	-0.04893	-0.048726	0.030212	0.014648	-0.02594	0.407	-0.009257	-0.0354	0.0013224
-0.20925	0.66976	-0.033061	0.0064087	0.021769	-0.048421	0.1002	-0.011495	0.10142	-0.071716	0.032552	0.032959	-0.051066	-0.048014	0.028178	0.012817	-0.026449	0.4129	-0.010986	-0.03245	-0.0031535
-0.21128	0.66783	-0.033061	0.0093587	0.019633	-0.046692	0.097148	-0.011902	0.10193	-0.064697	0.033773	0.036519	-0.049744	-0.048319	0.032145	0.009257	-0.027059	0.42226	-0.0118	-0.03245	-0.0033569
-0.21098	0.66589	-0.035706	0.0098674	0.019124	-0.04069	0.096944	-0.0091553	0.10712	-0.066325	0.036926	0.035197	-0.05249	-0.051066	0.034383	0.0082397	-0.02655	0.43355	-0.0097656	-0.033162	-0.0018311
-0.21149	0.67139	-0.03479	0.0062052	0.019531	-0.041809	0.095825	-0.0028483	0.11271	-0.069784	0.037435	0.037842	-0.053304	-0.053609	0.031637	0.0086466	-0.024923	0.442	-0.0074259	-0.036926	-0.0035604
-0.21098	0.67332	-0.036418	0.0067139	0.016988	-0.046285	0.09196	-0.006307	0.11363	-0.072428	0.038859	0.032857	-0.04893	-0.051778	0.032654	0.0075277	-0.022176	0.4422	-0.0067139	-0.034993	-0.0050863
-0.21149	0.66976	-0.043844	0.011495	0.016073	-0.049337	0.091858	-0.0064087	0.11129	-0.066427	0.0413	0.027873	-0.052795	-0.047709	0.036723	0.0042725	-0.022176	0.44495	-0.012309	-0.033264	-0.00091553
-0.21261	0.66823	-0.047099	0.017293	0.017293	-0.052999	0.09257	-0.013326	0.11007	-0.065104	0.040283	0.028483	-0.054321	-0.050456	0.037333	0.001119	-0.023499	0.45288	-0.013733	-0.035807	0.0062052
-0.21352	0.67352	-0.042114	0.014954	0.016683	-0.046285	0.092061	-0.012614	0.10661	-0.068665	0.041199	0.033569	-0.053813	-0.050964	0.033468	-0.0008138	-0.024312	0.454	-0.015666	-0.03835	0.0084432
-0.21342	0.672	-0.042826	0.0091553	0.008138	-0.049235	0.088704	-0.0086466	0.1064	-0.066935	0.039876	0.0354	-0.050863	-0.049947	0.030314	-0.0018311	-0.024923	0.45766	-0.01414	-0.034281	0.0094604
-0.2181	0.66915	-0.041707	0.012207	0.0049845	-0.050354	0.087382	-0.0078328	0.10681	-0.06663	0.039469	0.030823	-0.045369	-0.050659	0.031026	0.00020345	-0.02299	0.47048	-0.013021	-0.0295	0.010173
-0.21942	0.67424	-0.03774	0.010071	0.001119	-0.046488	0.085551	-0.0075277	0.10508	-0.070394	0.042216	0.030009	-0.045166	-0.051066	0.029907	-0.0025431	-0.024312	0.47221	-0.014547	-0.031738	0.0041707
-0.20966	0.67596	-0.036723	0.009257	0.0004069	-0.045369	0.08667	-0.0085449	0.10305	-0.069275	0.045064	0.032552	-0.045776	-0.052185	0.030111	-0.007019	-0.024414	0.47821	-0.010173	-0.031738	-0.00295
-0.20121	0.67037	-0.041707	0.010274	-0.0021362	-0.047811	0.090841	-0.007019	0.10569	-0.068258	0.04598	0.03713	-0.047201	-0.049235	0.031942	-0.0099691	-0.019226	0.48686	-0.015157	-0.033366	-0.00295
-0.20243	0.67271	-0.041097	0.0071208	-0.0035604	-0.048218	0.098267	-0.0090535	0.10549	-0.06602	0.04598	0.03774	-0.047811	-0.048523	0.028788	-0.0091553	-0.017395	0.49164	-0.013529	-0.032857	-0.0017293
-0.20599	0.68207	-0.035706	0.0069173	-0.0026449	-0.049235	0.097555	-0.0086466	0.10834	-0.06958	0.048726	0.031026	-0.046285	-0.051168	0.025736	-0.011495	-0.02065	0.49082	-0.014445	-0.033162	-0.002238
-0.20192	0.68298	-0.031433	0.0082397	-0.0018311	-0.049032	0.095927	-0.0062052	0.11241	-0.067444	0.053507	0.028788	-0.047099	-0.054525	0.030518	-0.0096639	-0.018107	0.50049	-0.017904	-0.033569	-0.0020345
-0.20477	0.6783	-0.030924	0.0074259	-0.0020345	-0.051575	0.096944	-0.0084432	0.11953	-0.065308	0.057271	0.0236	-0.04598	-0.048421	0.033671	-0.010681	-0.01414	0.50954	-0.019836	-0.033468	0.00050863
-0.20905	0.68125	-0.034587	-0.00030518	-0.0020345	-0.051778	0.092875	-0.010478	0.11841	-0.069275	0.058492	0.028483	-0.041707	-0.044657	0.034993	-0.015971	-0.021057	0.51442	-0.015971	-0.031535	0.00071208
-0.20762	0.68268	-0.036825	0.0033569	-0.0073242	-0.050049	0.091248	-0.010783	0.11648	-0.069885	0.056966	0.033264	-0.042725	-0.048625	0.034892	-0.017904	-0.018717	0.51992	-0.011393	-0.033976	-0.0014242
-0.20864	0.68278	-0.035706	0.0010173	-0.013224	-0.048116	0.095215	-0.0036621	0.11831	-0.070801	0.05778	0.032247	-0.044861	-0.053813	0.029399	-0.015869	-0.015666	0.52745	-0.012614	-0.034892	-0.0039673
-0.20528	0.68136	-0.032349	0.0008138	-0.012207	-0.048726	0.10081	-0.0046794	0.12288	-0.069377	0.056051	0.032145	-0.042826	-0.057576	0.028992	-0.014852	-0.022481	0.53752	-0.013326	-0.033875	-0.0052897
-0.20793	0.68522	-0.039063	0.0088501	-0.01414	-0.053304	0.10111	-0.0052897	0.11922	-0.071513	0.056356	0.034485	-0.047201	-0.053813	0.030416	-0.018005	-0.024719	0.54454	-0.015666	-0.031535	-0.0037638
-0.21617	0.69112	-0.038554	0.010376	-0.01119	-0.047099	0.1004	-0.0056966	0.11373	-0.070496	0.052897	0.032247	-0.045064	-0.053914	0.028483	-0.023295	-0.020854	0.5483	-0.014852	-0.033569	-0.00091553
-0.22156	0.69326	-0.036418	0.0088501	-0.015564	-0.047404	0.099284	-0.0044759	0.11363	-0.064901	0.056254	0.029399	-0.044556	-0.053202	0.028585	-0.02594	-0.022685	0.5544	-0.01119	-0.028076	-0.0041707
-0.21179	0.69651	-0.03418	0.0050863	-0.015055	-0.047607	0.09847	-0.0025431	0.11027	-0.068461	0.054016	0.027262	-0.048319	-0.049845	0.033162	-0.025431	-0.023193	0.56193	-0.0042725	-0.024516	-0.0060018
-0.20894	0.69743	-0.032145	0.0041707	-0.013631	-0.047099	0.093689	-0.0027466	0.11129	-0.072123	0.05544	0.032857	-0.051676	-0.043437	0.032857	-0.026245	-0.018412	0.56783	-0.0054932	-0.028992	-0.0057983
-0.21413	0.70231	-0.036316	0.0059001	-0.016785	-0.044352	0.086975	-0.0014242	0.11353	-0.066325	0.056661	0.03418	-0.05188	-0.045573	0.03123	-0.029399	-0.019836	0.56915	-0.0088501	-0.030721	-0.0046794
-0.21372	0.69926	-0.042318	0.0077311	-0.020752	-0.043437	0.088806	0.0033569	0.11403	-0.06602	0.057068	0.034993	-0.054525	-0.050964	0.034383	-0.032145	-0.018921	0.57353	-0.011597	-0.028381	-0.0021362
-0.21118	0.69885	-0.040181	0.010986	-0.024821	-0.044149	0.098267	0.006307	0.118	-0.066732	0.057983	0.034485	-0.057882	-0.051575	0.03245	-0.034587	-0.015767	0.57973	-0.012614	-0.030518	-0.0026449
-0.21189	0.70343	-0.037842	0.0075277	-0.026754	-0.045878	0.10111	0.0031535	0.11444	-0.066935	0.065715	0.032857	-0.064799	-0.050456	0.031128	-0.032654	-0.018819	0.5898	-0.01414	-0.033468	-0.0020345
-0.21566	0.70231	-0.038656	0.0052897	-0.031637	-0.045776	0.1005	-0.0008138	0.11505	-0.067647	0.062968	0.028788	-0.061137	-0.051676	0.029806	-0.032349	-0.019023	0.59499	-0.015055	-0.030619	-0.00091553
-0.22319	0.70221	-0.042216	0.0039673	-0.034993	-0.047099	0.099589	-0.001119	0.11454	-0.06958	0.060527	0.029093	-0.05544	-0.053101	0.027568	-0.031738	-0.01943	0.59987	-0.013835	-0.027568	-0.0026449
-0.22786	0.7018	-0.039266	0.0059001	-0.032349	-0.046082	0.099386	-0.00071208	0.1123	-0.065308	0.062459	0.027873	-0.053813	-0.057271	0.031128	-0.026957	-0.020447	0.60689	-0.015564	-0.033061	-0.0026449
-0.22451	0.69967	-0.03713	0.006307	-0.039775	-0.049133	0.095317	-0.0056966	0.11353	-0.065206	0.06368	0.024923	-0.052185	-0.054016	0.031433	-0.030111	-0.017497	0.61127	-0.016683	-0.037638	-0.0068156
-0.21362	0.70099	-0.039876	0.007019	-0.03774	-0.050252	0.089925	-0.0056966	0.1182	-0.068054	0.062358	0.026855	-0.05483	-0.047607	0.028992	-0.03479	-0.01709	0.61808	-0.016581	-0.036825	-0.0032552
-0.21617	0.70221	-0.040588	0.006307	-0.045064	-0.048523	0.091248	-0.0020345	0.11841	-0.069071	0.067749	0.027771	-0.056458	-0.046488	0.034281	-0.035807	-0.014343	0.62297	-0.017395	-0.034993	0.0016276
-0.22034	0.70313	-0.039469	0.0039673	-0.04893	-0.044149	0.093994	0.00061035	0.11322	-0.066528	0.065511	0.033061	-0.05544	-0.046285	0.034587	-0.036316	-0.012512	0.62744	-0.016073	-0.036316	-0.0019328
-0.21922	0.70638	-0.035299	0.0074259	-0.045675	-0.042013	0.092875	0.00020345	0.10874	-0.065002	0.064189	0.033773	-0.057678	-0.049235	0.035706	-0.03184	-0.013123	0.63263	-0.016479	-0.038859	-0.0098674
-0.21301	0.70831	-0.034383	0.008138	-0.044657	-0.044861	0.091858	0.0008138	0.10437	-0.067647	0.063883	0.031331	-0.04954	-0.051778	0.029399	-0.035299	-0.014547	0.64178	-0.019531	-0.036825	-0.0098674
-0.20945	0.70841	-0.036418	0.0083415	-0.044352	-0.043945	0.096537	-0.0004069	0.10498	-0.067647	0.063578	0.027364	-0.044861	-0.050151	0.024719	-0.039164	-0.014852	0.6427	-0.015259	-0.035502	-0.0069173
-0.21149	0.70964	-0.038961	0.008138	-0.045776	-0.042826	0.092977	-0.0030518	0.10915	-0.070699	0.063477	0.026143	-0.046488	-0.051676	0.027974	-0.039978	-0.012004	0.64738	-0.015971	-0.036723	-0.0062052
-0.21434	0.70608	-0.042419	0.0047811	-0.046183	-0.044759	0.088094	-0.0031535	0.1062	-0.070903	0.065409	0.024923	-0.051371	-0.048421	0.031128	-0.038859	-0.011088	0.65837	-0.021566	-0.035197	-0.0074259
-0.2121	0.69906	-0.043132	0.0050863	-0.050863	-0.043945	0.093791	-0.0034587	0.10356	-0.074463	0.066223	0.022583	-0.043945	-0.042623	0.029907	-0.042318	-0.018412	0.66111	-0.021871	-0.03774	-0.011088
-0.21372	0.70679	-0.040588	0.0045776	-0.059509	-0.04364	0.09786	-0.0059001	0.10101	-0.076396	0.069173	0.021261	-0.044556	-0.037944	0.029602	-0.043132	-0.019124	0.66854	-0.018819	-0.039368	-0.012004
-0.21556	0.70872	-0.042114	0.0030518	-0.063273	-0.04303	0.094503	-0.0082397	0.097453	-0.077209	0.071411	0.025024	-0.045369	-0.0413	0.032349	-0.048116	-0.016988	0.67596	-0.018209	-0.035909	-0.01241
-0.21139	0.71025	-0.04303	0.0065104	-0.061035	-0.048014	0.094706	-0.00295	0.096944	-0.071716	0.073649	0.027466	-0.039673	-0.040588	0.030111	-0.049947	-0.015462	0.68431	-0.016886	-0.03479	-0.013123
-0.20416	0.70689	-0.04069	0.0067139	-0.064494	-0.053202	0.096842	-0.0026449	0.1001	-0.068868	0.073242	0.025126	-0.037638	-0.037537	0.028178	-0.049337	-0.01414	0.69885	-0.016378	-0.03713	-0.010783
-0.19969	0.70791	-0.038656	0.0075277	-0.065308	-0.052999	0.098979	-0.0024414	0.10173	-0.068258	0.069275	0.019735	-0.039571	-0.041606	0.022786	-0.050964	-0.013529	0.70038	-0.019836	-0.037333	-0.011495
-0.19826	0.71289	-0.040283	0.0010173	-0.061849	-0.05249	0.095927	-0.0060018	0.10213	-0.067647	0.067851	0.021057	-0.039775	-0.043335	0.020142	-0.054932	-0.012716	0.69346	-0.02238	-0.034281	-0.009257
-0.20335	0.71096	-0.045573	0.00061035	-0.063171	-0.048218	0.093079	-0.001119	0.098775	-0.068258	0.072835	0.026754	-0.040283	-0.039571	0.02238	-0.057576	-0.013835	0.69722	-0.02065	-0.035807	-0.0088501
-0.20213	0.71299	-0.038147	0.0041707	-0.070597	-0.049337	0.086568	0.0014242	0.10417	-0.071411	0.074565	0.027974	-0.04364	-0.039571	0.0236	-0.052694	-0.016785	0.70475	-0.018514	-0.03774	-0.0066121
-0.20559	0.71309	-0.032857	0.0049845	-0.071615	-0.046488	0.090942	0.0035604	0.10447	-0.073242	0.075073	0.026042	-0.05188	-0.041911	0.028076	-0.052389	-0.016479	0.70984	-0.0095622	-0.040487	-0.0056966
-0.2066	0.71818	-0.035807	0.0054932	-0.070292	-0.045166	0.096639	-0.0020345	0.10173	-0.069071	0.078634	0.022074	-0.048319	-0.04364	0.027974	-0.059611	-0.01709	0.7078	-0.0057983	-0.036825	-0.010071
-0.19867	0.7196	-0.037537	0.0032552	-0.069682	-0.045268	0.094808	0.0028483	0.10234	-0.066223	0.080058	0.019735	-0.047709	-0.044047	0.030518	-0.059509	-0.018311	0.70943	-0.0093587	-0.039266	-0.013326
-0.20142	0.71533	-0.038452	0.0049845	-0.071818	-0.043132	0.097656	0.0041707	0.10122	-0.068868	0.081075	0.024109	-0.048116	-0.04954	0.030009	-0.056763	-0.011393	0.71014	-0.013326	-0.041707	-0.012919
-0.20091	0.71431	-0.039673	0.0035604	-0.074259	-0.048625	0.095723	0.005188	0.097961	-0.071818	0.079142	0.021362	-0.050557	-0.048014	0.028992	-0.062154	-0.011088	0.70719	-0.0075277	-0.035197	-0.0060018
-0.20925	0.71309	-0.033875	0.0015259	-0.073954	-0.052999	0.095418	0.0067139	0.097555	-0.073446	0.080363	0.025431	-0.047506	-0.045675	0.02655	-0.066732	-0.015666	0.71259	-0.0065104	-0.030721	-0.0049845
-0.20945	0.71513	-0.03418	0	-0.075887	-0.052592	0.094299	0.0048828	0.10203	-0.076497	0.078328	0.02594	-0.046082	-0.039978	0.027059	-0.067342	-0.018819	0.70526	-0.010071	-0.033366	-0.0093587
-0.20264	0.71645	-0.031026	0.0043742	-0.085653	-0.048421	0.094503	0.0015259	0.10203	-0.073547	0.080261	0.030823	-0.047404	-0.038249	0.025126	-0.070089	-0.021159	0.70526	-0.010783	-0.035604	-0.012817
-0.20111	0.71655	-0.029806	0.0045776	-0.084534	-0.040894	0.096639	0.0028483	0.10284	-0.068563	0.085754	0.032552	-0.045268	-0.039775	0.029093	-0.07019	-0.019124	0.71594	-0.0075277	-0.041707	-0.011088
-0.20487	0.71757	-0.033875	0.0057983	-0.078328	-0.039368	0.095825	0.0031535	0.10447	-0.068766	0.093994	0.032349	-0.049133	-0.039876	0.030212	-0.072632	-0.021362	0.71421	-0.013428	-0.043844	-0.010274
-0.20864	0.71981	-0.034688	0.0076294	-0.077515	-0.043233	0.094401	0.0057983	0.097961	-0.068766	0.092773	0.029093	-0.054423	-0.044657	0.028076	-0.078735	-0.018921	0.70872	-0.013733	-0.042419	-0.010478
-0.21006	0.72306	-0.032043	0.0076294	-0.078227	-0.046692	0.097351	0.0062052	0.094299	-0.067952	0.096741	0.028076	-0.050456	-0.046285	0.027059	-0.080566	-0.017395	0.70831	-0.013936	-0.04008	-0.0096639
-0.2124	0.72632	-0.034281	0.0083415	-0.084635	-0.049642	0.09552	0.0065104	0.09786	-0.065715	0.10427	0.029195	-0.049438	-0.046895	0.027771	-0.079651	-0.021973	0.70516	-0.014547	-0.04008	-0.0043742
-0.21291	0.7253	-0.034383	0.008138	-0.087789	-0.050049	0.092163	0.0027466	0.094401	-0.066528	0.11159	0.027771	-0.047302	-0.044657	0.032552	-0.081787	-0.022888	0.70536	-0.0099691	-0.039876	-0.0034587
-0.21088	0.72662	-0.031535	-0.00030518	-0.093486	-0.049133	0.088603	0.0034587	0.098979	-0.067139	0.11668	0.022685	-0.044861	-0.045573	0.037842	-0.073547	-0.021667	0.71086	-0.0073242	-0.037231	-0.0015259
-0.2122	0.73069	-0.030416	-0.00030518	-0.090027	-0.047709	0.096436	0.0033569	0.10732	-0.064392	0.11902	0.026754	-0.044556	-0.039368	0.035706	-0.074259	-0.026245	0.71167	-0.014852	-0.036825	0.00050863
-0.20996	0.73171	-0.030314	0.0033569	-0.087077	-0.049032	0.098572	-0.00061035	0.10834	-0.067647	0.12126	0.029399	-0.04425	-0.036621	0.035807	-0.077616	-0.026143	0.70231	-0.01709	-0.039469	0.0024414
-0.20884	0.72937	-0.034383	0.0026449	-0.091858	-0.047404	0.092977	-0.0048828	0.10284	-0.06958	0.13021	0.02655	-0.045369	-0.036825	0.032145	-0.080363	-0.0236	0.6958	-0.016988	-0.038147	-0.0013224
-0.20935	0.72835	-0.034281	0.0067139	-0.096741	-0.050456	0.09257	-0.0079346	0.10824	-0.064697	0.13265	0.021769	-0.049032	-0.04303	0.032043	-0.086975	-0.020243	0.70028	-0.018209	-0.040894	-0.0031535
-0.21159	0.72693	-0.037333	0.0053914	-0.098267	-0.052795	0.094503	-0.0047811	0.10488	-0.063477	0.13346	0.027364	-0.052083	-0.048116	0.030212	-0.085551	-0.018107	0.68929	-0.024414	-0.041809	-0.0036621
-0.20833	0.73151	-0.038147	0.0065104	-0.096334	-0.049337	0.09196	-0.001119	0.099894	-0.070801	0.13519	0.02889	-0.052287	-0.048014	0.026042	-0.080261	-0.016988	0.69102	-0.02594	-0.038452	0.002238
-0.20874	0.72988	-0.036723	0.012817	-0.098063	-0.047607	0.090332	0.001119	0.10152	-0.075175	0.13885	0.0295	-0.056152	-0.042216	0.028381	-0.08372	-0.018819	0.6958	-0.025736	-0.041097	0.010783
-0.212	0.7313	-0.04303	0.0094604	-0.098979	-0.04598	0.093689	0.0024414	0.10295	-0.069784	0.14008	0.028076	-0.050049	-0.041707	0.028381	-0.09196	-0.018717	0.69173	-0.025024	-0.041199	0.0097656
-0.21769	0.73354	-0.039571	0.0024414	-0.098877	-0.051575	0.096741	0.0024414	0.10274	-0.068563	0.13682	0.02889	-0.048319	-0.037537	0.027873	-0.09257	-0.019836	0.68807	-0.018311	-0.040487	0.0043742
-0.21627	0.72978	-0.033976	0.002238	-0.10661	-0.054525	0.094096	0.00010173	0.099487	-0.066427	0.13906	0.031535	-0.054321	-0.036418	0.024211	-0.090129	-0.020447	0.68542	-0.016683	-0.036519	0.0004069
-0.20742	0.72795	-0.034993	0.0049845	-0.10406	-0.055745	0.093994	-0.00061035	0.10091	-0.066325	0.14618	0.030009	-0.061951	-0.036011	0.026754	-0.093486	-0.021057	0.68329	-0.018819	-0.036519	-0.0034587
-0.20182	0.73344	-0.035502	0.0090535	-0.10193	-0.056763	0.097046	-0.0019328	0.097249	-0.062154	0.14018	0.02533	-0.058899	-0.036723	0.029297	-0.1001	-0.018209	0.684	-0.019836	-0.031738	0.001119
-0.20701	0.737	-0.035909	0.0091553	-0.10376	-0.058492	0.096842	-0.00020345	0.09613	-0.06958	0.13631	0.024312	-0.054321	-0.040995	0.029806	-0.10305	-0.021057	0.68695	-0.017192	-0.030823	0.0034587
-0.21088	0.73954	-0.03418	0.010173	-0.10559	-0.059204	0.096029	0	0.095927	-0.071513	0.14435	0.023092	-0.052083	-0.041402	0.028483	-0.10132	-0.022888	0.68929	-0.019633	-0.036316	0.0023397
-0.20976	0.737	-0.034485	0.0062052	-0.10223	-0.056356	0.093689	-0.0047811	0.094096	-0.068054	0.15025	0.023193	-0.050964	-0.038757	0.029195	-0.098267	-0.023804	0.69743	-0.019531	-0.03774	0.0014242
-0.2061	0.72632	-0.037231	0.005188	-0.10315	-0.053711	0.090739	-0.0025431	0.094503	-0.069377	0.14974	0.023397	-0.050964	-0.036418	0.027059	-0.10173	-0.018514	0.7016	-0.018311	-0.03245	0.0027466
-0.20355	0.72408	-0.036418	0.0060018	-0.10406	-0.052287	0.092672	-0.0019328	0.090841	-0.067851	0.15208	0.029704	-0.050252	-0.035197	0.026245	-0.1062	-0.020345	0.70892	-0.021667	-0.029602	0.0032552
-0.20172	0.73303	-0.034485	0.010478	-0.10386	-0.047607	0.096334	-0.0031535	0.086365	-0.069173	0.15137	0.033569	-0.048625	-0.033162	0.026957	-0.10956	-0.0236	0.71879	-0.020854	-0.032552	-0.00020345
-0.20101	0.73802	-0.036621	0.0065104	-0.10366	-0.047709	0.097046	-0.0055949	0.082906	-0.067647	0.15177	0.032043	-0.049337	-0.039673	0.021769	-0.112	-0.024211	0.73537	-0.020955	-0.031331	0.0073242
-0.20203	0.73812	-0.039876	0.0039673	-0.10498	-0.053304	0.096537	0.0016276	0.084941	-0.07019	0.1534	0.031128	-0.048625	-0.040995	0.023702	-0.11281	-0.024821	0.74819	-0.020854	-0.030416	0.008138
-0.20406	0.73792	-0.032349	0.009257	-0.10579	-0.054321	0.09847	-0.0016276	0.088704	-0.071615	0.15096	0.027059	-0.045675	-0.042216	0.025431	-0.1181	-0.024516	0.77047	-0.018107	-0.029602	0.0066121
-0.2066	0.7369	-0.030009	0.011902	-0.10345	-0.05249	0.095927	-0.0027466	0.091349	-0.071106	0.14689	0.028585	-0.049032	-0.042318	0.022278	-0.11648	-0.023804	0.78705	-0.010478	-0.032654	0.00050863
-0.20284	0.73802	-0.03184	0.0099691	-0.10885	-0.053304	0.09491	-0.0015259	0.088298	-0.068156	0.1416	0.028483	-0.050456	-0.042419	0.024821	-0.11424	-0.024109	0.80882	-0.0060018	-0.034078	-0.0053914
-0.21301	0.74127	-0.0295	0.007019	-0.11108	-0.054016	0.096029	0.0043742	0.086365	-0.060933	0.14079	0.029093	-0.053101	-0.040181	0.025533	-0.11292	-0.026143	0.83089	-0.0080363	-0.036011	0.0008138
-0.21159	0.73985	-0.026855	0.0013224	-0.10885	-0.053406	0.09257	0.0045776	0.085754	-0.060527	0.14028	0.030924	-0.05188	-0.038554	0.028483	-0.11749	-0.026143	0.85622	-0.010274	-0.037842	0.0004069
-0.20396	0.7429	-0.027974	0.0030518	-0.10518	-0.052694	0.096842	0.0018311	0.086466	-0.066121	0.14018	0.030314	-0.04954	-0.039469	0.028381	-0.12034	-0.033468	0.88053	-0.010376	-0.038452	-0.0031535
-0.20518	0.74392	-0.032552	0.0062052	-0.10956	-0.048116	0.099996	0.0025431	0.090942	-0.069987	0.13509	0.037435	-0.050964	-0.039164	0.030518	-0.1178	-0.023397	0.92	-0.0089518	-0.032552	-0.00091553
-0.20325	0.74626	-0.032756	0.0082397	-0.11353	-0.050456	0.098775	0.0025431	0.09491	-0.068766	0.12919	0.037333	-0.046895	-0.03479	0.028585	-0.11546	-0.020345	0.95815	-0.0093587	-0.033468	0
-0.20528	0.74514	-0.032043	0.010681	-0.11271	-0.056966	0.098877	0.00030518	0.097555	-0.065002	0.12421	0.033162	-0.046082	-0.032145	0.0295	-0.11698	-0.023193	0.98256	-0.012614	-0.032654	0.0044759
-0.21016	0.74229	-0.033875	0.0073242	-0.11251	-0.05188	0.09847	-0.00071208	0.10122	-0.06429	0.11861	0.039368	-0.051371	-0.036825	0.030924	-0.12014	-0.021973	1.0111	-0.012919	-0.033162	0.00061035
-0.20772	0.74565	-0.037333	0.007019	-0.11149	-0.045471	0.097148	-0.0028483	0.098674	-0.067139	0.10905	0.039876	-0.046082	-0.039571	0.032145	-0.12329	-0.021667	1.0327	-0.01119	-0.0295	-0.0032552
-0.2063	0.74443	-0.037638	0.0087484	-0.1121	-0.044861	0.09786	-0.0042725	0.093384	-0.062561	0.094503	0.032247	-0.046082	-0.039673	0.033773	-0.12014	-0.025126	1.0604	-0.0066121	-0.029399	-0.0057983
-0.21403	0.73669	-0.036316	0.011088	-0.10946	-0.044556	0.09847	-0.0036621	0.090027	-0.061137	0.091858	0.030619	-0.04659	-0.034587	0.034485	-0.12309	-0.026042	1.0889	-0.010986	-0.034078	-0.0053914
-0.22013	0.73985	-0.038554	0.013936	-0.11119	-0.047709	0.10091	-0.0052897	0.083008	-0.065308	0.090129	0.0295	-0.043742	-0.034078	0.033162	-0.13	-0.02238	1.1019	-0.0098674	-0.032756	-0.0030518
-0.21545	0.74972	-0.031433	0.010376	-0.11495	-0.045166	0.10203	-0.0004069	0.079244	-0.063782	0.087077	0.028483	-0.040385	-0.03184	0.033671	-0.13336	-0.020752	1.1188	-0.0083415	-0.034078	-0.0023397
-0.20813	0.7549	-0.031942	0.0083415	-0.11943	-0.046082	0.10162	0.0045776	0.080566	-0.062968	0.087687	0.030314	-0.042725	-0.026143	0.031637	-0.13021	-0.019836	1.1422	-0.0057983	-0.037333	0.0008138
-0.20447	0.7548	-0.034078	0.0089518	-0.1177	-0.050151	0.097758	0.0014242	0.07609	-0.064596	0.084941	0.034993	-0.043437	-0.032349	0.027974	-0.12512	-0.018311	1.1567	-0.0085449	-0.03774	0.0034587
-0.20752	0.75043	-0.034485	0.0061035	-0.11709	-0.047607	0.095113	-0.00071208	0.071309	-0.065206	0.085653	0.033061	-0.046692	-0.035706	0.023804	-0.13082	-0.019328	1.152	-0.010173	-0.034587	-0.0019328
-0.20426	0.74768	-0.032857	0.0080363	-0.12075	-0.050354	0.096334	-0.0010173	0.074666	-0.064087	0.084432	0.029704	-0.049133	-0.040588	0.024007	-0.13529	-0.022278	1.1329	-0.013123	-0.037333	-0.0066121
-0.2066	0.75134	-0.033468	0.0099691	-0.12054	-0.046794	0.095113	0.0019328	0.077108	-0.063273	0.080261	0.029602	-0.045878	-0.037028	0.023397	-0.13346	-0.023193	1.1313	-0.013123	-0.038859	-0.00295
-0.21291	0.75429	-0.031433	0.012004	-0.12115	-0.042521	0.1003	0.0021362	0.072632	-0.069987	0.077718	0.026347	-0.042725	-0.034993	0.026347	-0.13112	-0.021667	1.1381	-0.012716	-0.038554	0.0016276
-0.20752	0.75399	-0.034383	0.013123	-0.11932	-0.043742	0.098063	0.0013224	0.069682	-0.075175	0.072021	0.024109	-0.043437	-0.034587	0.026347	-0.13143	-0.020549	1.1422	-0.016581	-0.037842	0.0037638
-0.19989	0.75022	-0.038859	0.012512	-0.11963	-0.047201	0.091349	0.00061035	0.073853	-0.074768	0.067139	0.027568	-0.044047	-0.034993	0.027873	-0.13631	-0.026855	1.1257	-0.01943	-0.041504	0.005188
-0.20243	0.75419	-0.035604	0.010783	-0.12828	-0.048828	0.089518	0.001119	0.071716	-0.072327	0.064392	0.028381	-0.044759	-0.036723	0.033366	-0.13977	-0.028076	1.0867	-0.019633	-0.042216	0.0018311
-0.20528	0.75694	-0.034383	0.0056966	-0.12329	-0.049133	0.090739	-0.0021362	0.067851	-0.070801	0.061137	0.028788	-0.047302	-0.038961	0.032145	-0.13245	-0.023804	1.0282	-0.015157	-0.041504	-0.00010173
-0.20538	0.76192	-0.033976	0.0082397	-0.1236	-0.050863	0.092875	-0.0034587	0.060527	-0.073751	0.062459	0.02889	-0.048319	-0.036723	0.030111	-0.13631	-0.021973	1.0032	-0.0068156	-0.043437	0
-0.20457	0.7609	-0.03713	0.0064087	-0.1239	-0.046183	0.096842	-0.002238	0.060323	-0.078227	0.06307	0.023905	-0.046895	-0.036723	0.023905	-0.13682	-0.01943	0.98816	-0.013936	-0.040487	-0.0017293
-0.19969	0.75673	-0.036011	0.0027466	-0.12014	-0.051778	0.10091	-0.0027466	0.063375	-0.07609	0.058085	0.021667	-0.048828	-0.03835	0.026042	-0.1356	-0.015971	0.94248	-0.014852	-0.04069	-0.0073242
-0.19399	0.76029	-0.036926	0.0053914	-0.12044	-0.053507	0.10132	-0.0019328	0.061849	-0.072734	0.049744	0.023905	-0.044047	-0.03418	0.029602	-0.13987	-0.019735	0.88542	-0.015564	-0.038757	-0.0017293
-0.19409	0.75562	-0.039164	0.0019328	-0.12024	-0.050964	0.09786	0.002238	0.059204	-0.068665	0.045573	0.022074	-0.044047	-0.036723	0.032145	-0.14231	-0.017293	0.82275	-0.012919	-0.039164	0.00061035
-0.19257	0.75582	-0.040995	0.0020345	-0.12217	-0.05188	0.097453	0.0043742	0.054118	-0.067647	0.041504	0.025024	-0.048116	-0.039266	0.0295	-0.13967	-0.016886	0.8079	-0.011292	-0.039673	0.0013224
-0.1943	0.75785	-0.03479	-0.0014242	-0.12299	-0.04954	0.095825	0.0036621	0.056763	-0.068563	0.038859	0.026143	-0.049642	-0.042216	0.028788	-0.14069	-0.0177	0.82804	-0.0083415	-0.03774	-0.0008138
-0.1946	0.76396	-0.033061	0.0030518	-0.12563	-0.049032	0.097758	0.0052897	0.062459	-0.072225	0.040588	0.021973	-0.048726	-0.043132	0.033264	-0.14537	-0.020142	0.83761	-0.007019	-0.036316	-0.0047811
-0.19633	0.76467	-0.027059	0.009257	-0.12461	-0.048116	0.096944	0.0018311	0.059204	-0.072428	0.037537	0.027262	-0.049744	-0.044149	0.034688	-0.14465	-0.017395	0.796	-0.0060018	-0.03479	-0.0045776
-0.19501	0.75928	-0.028585	0.0097656	-0.1236	-0.047302	0.093994	0.0030518	0.059509	-0.069377	0.030009	0.029704	-0.047201	-0.043437	0.028788	-0.14557	-0.017802	0.72764	-0.005188	-0.038656	-0.002238
-0.19653	0.75582	-0.033468	0.0085449	-0.11993	-0.046692	0.097555	0.0025431	0.059814	-0.066325	0.028585	0.021159	-0.047201	-0.040487	0.029907	-0.14648	-0.024109	0.69305	-0.0052897	-0.032756	-0.0025431
-0.19511	0.75267	-0.033569	0.0062052	-0.11922	-0.048523	0.10142	-0.0023397	0.055339	-0.066325	0.033875	0.021057	-0.042725	-0.038961	0.033061	-0.14893	-0.029297	0.69855	-0.0039673	-0.033468	-0.0010173
-0.19765	0.75389	-0.034383	0.002238	-0.11922	-0.049642	0.10152	-0.00020345	0.051676	-0.065511	0.032043	0.026042	-0.042725	-0.034485	0.030111	-0.15025	-0.024414	0.72459	-0.0053914	-0.032247	0.0018311
-0.1946	0.76162	-0.033569	0.0014242	-0.11688	-0.048523	0.099894	0.0080363	0.048218	-0.065613	0.024414	0.028178	-0.050049	-0.035197	0.032654	-0.15228	-0.023702	0.74443	-0.0118	-0.032145	-0.00050863
-0.19836	0.7664	-0.030416	0.0021362	-0.11688	-0.048421	0.098775	0.0056966	0.047811	-0.064697	0.021159	0.028585	-0.053304	-0.036825	0.036316	-0.15188	-0.021464	0.74036	-0.0067139	-0.035502	-0.0016276
-0.20426	0.77098	-0.025838	0.0086466	-0.1178	-0.052389	0.097555	0.0023397	0.047709	-0.063375	0.023193	0.030619	-0.046794	-0.039876	0.030924	-0.14832	-0.017904	0.70831	-0.0042725	-0.033366	-0.0034587
-0.20742	0.76904	-0.026652	0.0099691	-0.11688	-0.049032	0.093486	0.0047811	0.04659	-0.066528	0.023702	0.026957	-0.049337	-0.042013	0.029704	-0.14119	-0.012919	0.68227	-0.010681	-0.035095	-0.0056966
-0.20538	0.76874	-0.029399	0.0075277	-0.11536	-0.045471	0.092367	0.0036621	0.049235	-0.069784	0.026652	0.026754	-0.052795	-0.04598	0.029806	-0.14333	-0.018514	0.6896	-0.0078328	-0.036316	-0.0088501
-0.20498	0.7725	-0.031535	0.0050863	-0.11515	-0.044454	0.092367	-0.0010173	0.050964	-0.069682	0.022685	0.0236	-0.052185	-0.042928	0.027669	-0.1474	-0.022481	0.69702	-0.0018311	-0.037537	-0.0069173
-0.20559	0.76823	-0.028992	0.0016276	-0.11434	-0.047913	0.096741	-0.0010173	0.048523	-0.069784	0.021769	0.024821	-0.052795	-0.042419	0.029907	-0.14608	-0.023092	0.68827	-0.0055949	-0.039164	0.0031535
-0.20335	0.76955	-0.031535	-0.0033569	-0.12166	-0.046794	0.097961	0.0052897	0.052389	-0.07019	0.023295	0.02594	-0.053813	-0.037028	0.025838	-0.15137	-0.017395	0.678	-0.0065104	-0.037028	0.0044759
-0.20437	0.77504	-0.037842	-0.00020345	-0.1237	-0.042928	0.099284	0.007019	0.052389	-0.068359	0.017802	0.020752	-0.053711	-0.035604	0.025736	-0.15198	-0.019531	0.66264	-0.0079346	-0.034587	0.00050863
-0.20304	0.77891	-0.037537	0.0046794	-0.12197	-0.045471	0.10091	0.0056966	0.052694	-0.066121	0.012614	0.024211	-0.053609	-0.033162	0.025228	-0.15584	-0.025635	0.65094	-0.007019	-0.031738	0
-0.20437	0.77443	-0.03713	0.0068156	-0.12177	-0.046488	0.095418	-0.00020345	0.049845	-0.06368	0.013733	0.027974	-0.051778	-0.034078	0.032552	-0.14933	-0.024414	0.63588	-0.0047811	-0.034587	-0.0021362
-0.20437	0.77148	-0.039978	0.0049845	-0.12065	-0.044352	0.094401	-0.00071208	0.048828	-0.062256	0.020854	0.023804	-0.052999	-0.039368	0.032552	-0.14832	-0.023905	0.62531	-0.010986	-0.035706	-0.0049845
-0.19765	0.76986	-0.034993	0.0096639	-0.12319	-0.045878	0.098674	0.0026449	0.05188	-0.066833	0.025736	0.018616	-0.053101	-0.037537	0.03123	-0.15615	-0.021769	0.61788	-0.0118	-0.03479	-0.00030518
-0.19328	0.76955	-0.030314	0.0084432	-0.12421	-0.042623	0.09908	0.0061035	0.054118	-0.067342	0.026143	0.021362	-0.052389	-0.035502	0.031331	-0.15696	-0.016581	0.60404	-0.010274	-0.032552	0.0036621
-0.19053	0.76996	-0.030212	0.0071208	-0.12156	-0.046692	0.099691	0.0054932	0.053813	-0.068258	0.027262	0.018209	-0.053914	-0.036723	0.03123	-0.16032	-0.013733	0.59357	-0.0096639	-0.032145	0.0015259
-0.18931	0.76945	-0.032247	0.0082397	-0.12482	-0.050049	0.098063	0.0035604	0.05422	-0.067952	0.027873	0.022685	-0.056356	-0.041402	0.031026	-0.16286	-0.017904	0.58329	-0.017192	-0.033366	0.0038656
-0.19206	0.77148	-0.032552	0.011902	-0.12441	-0.049032	0.096741	0.0018311	0.051575	-0.066223	0.02655	0.023295	-0.054728	-0.042114	0.035604	-0.16123	-0.018921	0.572	-0.018921	-0.034485	0.00050863
-0.19877	0.77362	-0.035299	0.015767	-0.12665	-0.047607	0.095317	0.00030518	0.046895	-0.067444	0.01943	0.018107	-0.049337	-0.041606	0.035095	-0.16123	-0.019633	0.55878	-0.017598	-0.04008	-0.0049845
-0.19613	0.76813	-0.036621	0.011292	-0.12807	-0.04598	0.093587	0.00061035	0.048319	-0.062968	0.019023	0.018921	-0.043742	-0.039368	0.034892	-0.15879	-0.022176	0.5486	-0.013733	-0.039164	0
-0.19826	0.77382	-0.033366	0.0083415	-0.13204	-0.044657	0.095113	0.0023397	0.046387	-0.063985	0.014547	0.02065	-0.049642	-0.039673	0.034485	-0.15747	-0.022278	0.54057	-0.0086466	-0.038656	0.0004069
-0.19979	0.77026	-0.03184	0.010579	-0.12889	-0.046285	0.095418	0.0031535	0.046692	-0.066121	0.014954	0.018819	-0.05188	-0.045471	0.031942	-0.16266	-0.018921	0.52775	-0.0066121	-0.039673	0.004069
-0.19206	0.77148	-0.032959	0.012207	-0.13234	-0.053101	0.093587	-0.00020345	0.045268	-0.066223	0.024618	0.018921	-0.050456	-0.049235	0.034383	-0.16836	-0.015666	0.51727	-0.008138	-0.043132	0.0035604
-0.18931	0.77189	-0.03184	0.0093587	-0.12909	-0.049032	0.089823	-0.0099691	0.047811	-0.066427	0.028483	0.021159	-0.044454	-0.040894	0.034485	-0.16612	-0.017497	0.50995	-0.0096639	-0.038147	0
-0.1828	0.7724	-0.029297	0.01241	-0.12543	-0.046082	0.09786	-0.0074259	0.05422	-0.071106	0.028178	0.021973	-0.045166	-0.037944	0.032756	-0.16408	-0.016581	0.50364	-0.0087484	-0.033875	0.0021362
-0.18616	0.77321	-0.027161	0.012105	-0.12624	-0.044047	0.099182	0.001119	0.051066	-0.067749	0.022176	0.014343	-0.041707	-0.038147	0.035197	-0.16591	-0.018514	0.4896	-0.0075277	-0.038045	0.0054932
-0.18799	0.77128	-0.02655	0.012716	-0.12614	-0.043742	0.096639	0.0061035	0.044759	-0.064596	0.018412	0.015971	-0.042826	-0.037944	0.032857	-0.16836	-0.019735	0.48075	-0.0084432	-0.039063	0.0038656
-0.18951	0.77159	-0.027873	0.0064087	-0.12492	-0.045878	0.10071	0.004069	0.03835	-0.067546	0.017598	0.019531	-0.048421	-0.042826	0.032043	-0.16937	-0.017497	0.46987	-0.01241	-0.040792	-0.0027466
-0.19185	0.77494	-0.028687	0.0066121	-0.12634	-0.045675	0.10223	0.0043742	0.03774	-0.067546	0.012817	0.021362	-0.050456	-0.046183	0.033162	-0.17314	-0.019226	0.45258	-0.0078328	-0.03713	-0.00030518
-0.1884	0.77667	-0.031331	0.012614	-0.12878	-0.043335	0.099182	0.0043742	0.045471	-0.072123	0.013224	0.023295	-0.046183	-0.044556	0.031535	-0.17446	-0.016886	0.44607	-0.009257	-0.036825	0.0012207
-0.18534	0.77596	-0.030518	0.011088	-0.12939	-0.047506	0.099589	-0.0014242	0.047913	-0.070496	0.016683	0.023193	-0.046997	-0.047607	0.031026	-0.17395	-0.013326	0.44057	-0.0065104	-0.039673	-0.0013224
-0.19094	0.78176	-0.027161	0.01119	-0.13123	-0.048625	0.096436	-0.0014242	0.04659	-0.072021	0.015971	0.024312	-0.048116	-0.048218	0.03123	-0.17741	-0.013224	0.43193	-0.0053914	-0.038554	-0.00030518
-0.19002	0.78013	-0.029399	0.012716	-0.1298	-0.046997	0.098368	0.0023397	0.045573	-0.065409	0.013428	0.023397	-0.049845	-0.041402	0.031026	-0.17893	-0.024516	0.42348	-0.0067139	-0.039164	-0.0004069
-0.19318	0.77993	-0.031738	0.011698	-0.13214	-0.050761	0.10244	0.004069	0.045064	-0.065816	0.021261	0.026347	-0.048828	-0.039368	0.03245	-0.17365	-0.01943	0.4187	-0.0082397	-0.037333	-0.0037638
-0.19358	0.77525	-0.035706	0.012004	-0.13672	-0.051066	0.10142	-0.00050863	0.045878	-0.062358	0.016988	0.024618	-0.047709	-0.040792	0.036316	-0.1712	-0.020752	0.41209	-0.0085449	-0.034587	-0.002238
-0.1948	0.77616	-0.036825	0.007019	-0.13428	-0.053304	0.10173	0	0.050354	-0.06368	0.013021	0.024312	-0.044454	-0.039876	0.035604	-0.17639	-0.023905	0.40263	-0.0075277	-0.035502	0.0014242
-0.19358	0.7781	-0.03245	0.010478	-0.12797	-0.053711	0.10071	0.0037638	0.050151	-0.067037	0.011495	0.026143	-0.049947	-0.038656	0.033976	-0.17731	-0.025838	0.39775	-0.0074259	-0.032857	-0.00071208
-0.19063	0.77952	-0.032857	0.0097656	-0.12807	-0.045268	0.099589	0.0030518	0.04598	-0.066121	0.010376	0.021261	-0.049235	-0.037435	0.033061	-0.17568	-0.027873	0.39541	-0.011495	-0.03418	-0.005188
-0.18606	0.78156	-0.031026	0.0088501	-0.12919	-0.042928	0.098877	0.006307	0.050354	-0.069377	0.013326	0.019023	-0.049642	-0.032756	0.032959	-0.17527	-0.022583	0.38818	-0.010783	-0.034485	-0.0073242
-0.19704	0.7783	-0.027669	0.011495	-0.13804	-0.042623	0.09196	0.0041707	0.051066	-0.06958	0.012207	0.025228	-0.052694	-0.032247	0.036519	-0.17609	-0.018819	0.38513	-0.010885	-0.033671	-0.0026449
-0.20162	0.7781	-0.027262	0.013123	-0.14069	-0.046488	0.095113	-0.0014242	0.048218	-0.065613	0.016785	0.026143	-0.050659	-0.034688	0.035299	-0.18016	-0.020752	0.38086	-0.013631	-0.036011	0.004069
-0.19989	0.78115	-0.033773	0.011292	-0.13743	-0.046285	0.10203	0.0017293	0.044861	-0.064596	0.015666	0.02238	-0.050761	-0.041504	0.033671	-0.18117	-0.023499	0.3774	-0.017395	-0.037435	0.00295
-0.19714	0.78471	-0.034485	0.011698	-0.13611	-0.046285	0.098165	0.004069	0.045776	-0.067851	0.013835	0.022481	-0.050761	-0.042928	0.03184	-0.18229	-0.022786	0.37404	-0.010274	-0.039164	-0.00091553
-0.19633	0.78735	-0.032247	0.0094604	-0.1358	-0.043945	0.099487	0.0037638	0.049133	-0.069377	0.017497	0.022481	-0.047607	-0.043335	0.032349	-0.18036	-0.02655	0.36865	-0.0053914	-0.039063	0
-0.19379	0.78522	-0.030416	0.0025431	-0.13499	-0.041606	0.10061	0.0052897	0.053813	-0.072937	0.012716	0.020854	-0.049744	-0.038859	0.036011	-0.17924	-0.02655	0.36346	-0.0066121	-0.037537	0.0038656
-0.19735	0.78634	-0.03123	-0.0017293	-0.13692	-0.037638	0.10081	0.0045776	0.052389	-0.070292	0.010986	0.022074	-0.049947	-0.031331	0.03479	-0.18138	-0.024312	0.3598	-0.0064087	-0.036621	0.0046794
-0.19948	0.78929	-0.029907	0.010681	-0.13092	-0.039876	0.09786	-0.00010173	0.051473	-0.073344	0.015361	0.021769	-0.046794	-0.030924	0.028992	-0.183	-0.019124	0.35726	-0.0045776	-0.036112	0.0021362
-0.19684	0.78623	-0.030924	0.019023	-0.13123	-0.0413	0.096537	-0.001119	0.050557	-0.06958	0.016073	0.019023	-0.049438	-0.033569	0.028992	-0.18524	-0.019531	0.35695	-0.0083415	-0.03774	0.0016276
-0.18901	0.78725	-0.032654	0.017293	-0.13204	-0.0413	0.096639	-0.00091553	0.053914	-0.06602	0.017192	0.022278	-0.049642	-0.03245	0.029704	-0.18229	-0.019226	0.35105	-0.01241	-0.040588	0.0047811
-0.18667	0.79041	-0.030924	0.018209	-0.13133	-0.046488	0.097351	0	0.052185	-0.074565	0.017598	0.01943	-0.046183	-0.033773	0.029093	-0.17965	-0.019023	0.348	-0.011292	-0.044861	0.0061035
-0.18799	0.79142	-0.03245	0.02065	-0.13245	-0.042928	0.099284	0	0.060832	-0.069784	0.014242	0.015971	-0.047404	-0.035502	0.025228	-0.17955	-0.018514	0.3478	-0.012817	-0.048523	0.0050863
-0.1887	0.78949	-0.033162	0.016073	-0.13652	-0.042318	0.09908	0.00061035	0.064392	-0.068868	0.013123	0.017395	-0.050151	-0.036418	0.027059	-0.17832	-0.023905	0.3481	-0.012512	-0.042826	0.0030518
-0.19185	0.78786	-0.035909	0.010986	-0.13519	-0.044149	0.094503	-0.0008138	0.06429	-0.065409	0.011597	0.01709	-0.048625	-0.037435	0.027669	-0.1767	-0.02238	0.35065	-0.011495	-0.04069	0.0008138
-0.18809	0.78664	-0.044454	0.010986	-0.13234	-0.045369	0.093282	-0.00030518	0.067037	-0.061239	0.016988	0.020854	-0.04598	-0.037231	0.030823	-0.17741	-0.021057	0.35146	-0.012512	-0.041402	0.0052897
-0.18392	0.78959	-0.040181	0.012105	-0.13397	-0.043233	0.098674	-0.0015259	0.070699	-0.067749	0.018921	0.024211	-0.048421	-0.034078	0.030619	-0.1766	-0.018311	0.34749	-0.015564	-0.043437	0.0042725
-0.18382	0.78715	-0.032959	0.010885	-0.13468	-0.043538	0.10447	-0.0042725	0.069987	-0.069275	0.02004	0.022074	-0.049133	-0.031026	0.027974	-0.17334	-0.017904	0.34332	-0.015157	-0.040995	0.0023397
-0.18555	0.78552	-0.029704	0.012207	-0.13611	-0.047607	0.10437	-0.0061035	0.067444	-0.072835	0.018616	0.021566	-0.041911	-0.030823	0.024007	-0.17314	-0.017904	0.33691	-0.011902	-0.044454	0.00020345
-0.18585	0.78969	-0.030416	0.013428	-0.14008	-0.050151	0.10254	-0.006307	0.06368	-0.077006	0.023397	0.021464	-0.038757	-0.036112	0.029399	-0.17497	-0.012512	0.33223	-0.0087484	-0.040588	-0.002238
-0.19053	0.7901	-0.036214	0.012716	-0.13855	-0.049642	0.10203	-0.00091553	0.066833	-0.07314	0.02533	0.019633	-0.0413	-0.038452	0.032959	-0.17548	-0.01119	0.33081	-0.011698	-0.042419	-0.00061035
-0.1888	0.79529	-0.029602	0.010579	-0.13652	-0.051982	0.10457	-0.0028483	0.06958	-0.072021	0.021566	0.013529	-0.044047	-0.033875	0.035299	-0.17537	-0.014547	0.3363	-0.013123	-0.035299	0.0020345
-0.18229	0.79936	-0.028788	0.011393	-0.13947	-0.048014	0.10366	-0.004069	0.06897	-0.073344	0.018107	0.01241	-0.044047	-0.035299	0.029907	-0.18138	-0.013224	0.33864	-0.017904	-0.034383	0.00091553
-0.1825	0.79732	-0.035604	0.0084432	-0.13855	-0.046285	0.10132	0	0.067037	-0.078227	0.019531	0.015259	-0.041199	-0.03835	0.02238	-0.18494	-0.012207	0.33956	-0.016479	-0.039978	-0.0016276
-0.18412	0.79386	-0.031433	0.0073242	-0.13845	-0.044759	0.097148	0.00030518	0.064087	-0.081584	0.023295	0.016988	-0.038859	-0.039368	0.021159	-0.18606	-0.015767	0.33976	-0.014445	-0.038656	-0.0004069
-0.18372	0.79386	-0.028076	0.010071	-0.1358	-0.044759	0.098368	0.0037638	0.061137	-0.076396	0.025533	0.017904	-0.046183	-0.038757	0.030924	-0.18565	-0.024109	0.33803	-0.014343	-0.03713	0.00091553
-0.18545	0.79681	-0.033569	0.011292	-0.13957	-0.048319	0.1001	0.0057983	0.058797	-0.069885	0.022888	0.022583	-0.047404	-0.035909	0.03123	-0.17934	-0.025126	0.33315	-0.011495	-0.036926	0.0017293
-0.19328	0.79742	-0.031942	0.008138	-0.14008	-0.04954	0.097046	0.0045776	0.06134	-0.073954	0.021871	0.021566	-0.045471	-0.041402	0.027364	-0.17771	-0.019328	0.32796	-0.011698	-0.034892	-0.0042725
-0.19368	0.79692	-0.026449	0.0068156	-0.13865	-0.049947	0.096537	0.0015259	0.063477	-0.068766	0.021159	0.018005	-0.040792	-0.046692	0.023804	-0.18372	-0.020549	0.32878	-0.012512	-0.032552	-0.01241
-0.18626	0.80353	-0.029195	0.010885	-0.13865	-0.049438	0.096232	0.0014242	0.063273	-0.066223	0.024312	0.015462	-0.043945	-0.042318	0.02828	-0.1885	-0.021362	0.32949	-0.014445	-0.033468	-0.010478
-0.18748	0.80322	-0.03184	0.012919	-0.14201	-0.048116	0.094503	-0.00091553	0.057882	-0.068461	0.021159	0.016378	-0.045064	-0.034485	0.030619	-0.18687	-0.014648	0.3304	-0.011393	-0.032959	-0.010579
-0.18565	0.79946	-0.031535	0.013021	-0.14313	-0.052287	0.099284	0.0019328	0.060527	-0.073751	0.02065	0.018616	-0.04364	-0.033569	0.026754	-0.18494	-0.0118	0.3244	-0.010681	-0.037842	-0.0052897
-0.18728	0.80343	-0.029093	0.010579	-0.13997	-0.049438	0.099996	0.002238	0.062968	-0.070801	0.024312	0.020447	-0.042826	-0.0354	0.027974	-0.18494	-0.016988	0.31738	-0.012105	-0.039164	0.0013224
-0.1888	0.80393	-0.02828	0.0074259	-0.13682	-0.049032	0.098877	0.0055949	0.064392	-0.07314	0.023499	0.018412	-0.043945	-0.038757	0.029704	-0.18646	-0.01414	0.31881	-0.012614	-0.037028	-0.0012207
-0.19012	0.80109	-0.025838	0.0079346	-0.13743	-0.048421	0.095317	0.0087484	0.068665	-0.074565	0.022685	0.015259	-0.04954	-0.036825	0.022685	-0.1886	-0.018005	0.32227	-0.0084432	-0.034485	-0.0036621
-0.18992	0.80587	-0.022583	0.0088501	-0.13682	-0.047811	0.095317	0.0075277	0.066528	-0.072632	0.020854	0.012817	-0.050151	-0.039368	0.024007	-0.18982	-0.022074	0.32176	-0.008138	-0.037537	-0.0057983
-0.1889	0.81126	-0.027262	0.0082397	-0.13896	-0.048014	0.096944	0.0096639	0.06724	-0.072428	0.02299	0.020447	-0.046488	-0.039266	0.030416	-0.18992	-0.015055	0.32491	-0.0087484	-0.036112	-0.0050863
-0.18402	0.80221	-0.026754	0.010885	-0.14058	-0.047201	0.098572	0.0080363	0.070394	-0.073446	0.022786	0.018412	-0.038147	-0.037333	0.030721	-0.18901	-0.015767	0.32623	-0.011495	-0.031026	-0.0046794
-0.18707	0.79956	-0.029907	0.015666	-0.13896	-0.048218	0.10244	0.0082397	0.06602	-0.074056	0.020955	0.017395	-0.036418	-0.035807	0.031128	-0.19267	-0.019023	0.32776	-0.018616	-0.032349	-0.0044759
-0.18514	0.80058	-0.035706	0.0118	-0.13519	-0.054118	0.10315	0.0069173	0.060323	-0.073954	0.018311	0.018819	-0.036011	-0.025126	0.031942	-0.19155	-0.017904	0.3303	-0.021362	-0.032349	-0.0044759
-0.18921	0.80251	-0.033366	0.010173	-0.13123	-0.046285	0.10396	0.0062052	0.055135	-0.071004	0.018819	0.018311	-0.035807	-0.023499	0.028076	-0.18707	-0.015767	0.33254	-0.013631	-0.031331	-0.0073242
-0.19216	0.80831	-0.033875	0.0082397	-0.13143	-0.042623	0.099487	0.0075277	0.057576	-0.069885	0.016683	0.013529	-0.043132	-0.027771	0.027059	-0.19196	-0.015157	0.33671	-0.015564	-0.031535	-0.0096639
-0.18443	0.80973	-0.034078	0.0071208	-0.13499	-0.046997	0.093994	0.0056966	0.06073	-0.069275	0.019023	0.017497	-0.046692	-0.02594	0.030721	-0.18951	-0.0177	0.34078	-0.016479	-0.034485	-0.0043742
-0.18341	0.8078	-0.03245	0.013529	-0.13967	-0.051676	0.09847	0.0021362	0.059408	-0.07019	0.019633	0.015462	-0.046895	-0.031128	0.033366	-0.18534	-0.025533	0.34322	-0.013631	-0.038656	-0.0004069
-0.18504	0.80241	-0.032552	0.016276	-0.14608	-0.048014	0.10061	-0.00050863	0.063171	-0.071004	0.021057	0.015259	-0.04364	-0.035095	0.036621	-0.1885	-0.023397	0.34353	-0.016073	-0.040385	0.00030518
-0.18382	0.80343	-0.037638	0.014343	-0.14282	-0.049744	0.099792	0.00030518	0.062358	-0.07192	0.02004	0.012716	-0.045268	-0.034587	0.039469	-0.18707	-0.015869	0.34119	-0.0177	-0.039368	-0.00050863
-0.1769	0.80495	-0.041809	0.0094604	-0.13682	-0.056559	0.099792	0.00091553	0.061544	-0.073853	0.017497	0.014852	-0.046488	-0.036112	0.035807	-0.18819	-0.012817	0.34526	-0.019023	-0.034688	-0.0068156
-0.1767	0.80353	-0.027873	0.0052897	-0.14028	-0.056661	0.1003	-0.00050863	0.059611	-0.073344	0.023092	0.020447	-0.047404	-0.033875	0.032247	-0.19165	-0.013021	0.34465	-0.018921	-0.029195	-0.0090535
-0.18026	0.80729	-0.02594	0.011393	-0.14242	-0.052999	0.10254	-0.0078328	0.059509	-0.067037	0.023295	0.022074	-0.050863	-0.034485	0.032043	-0.19318	-0.011393	0.3477	-0.016683	-0.026347	-0.004069
-0.17883	0.80668	-0.030823	0.013936	-0.14099	-0.049845	0.10335	-0.0082397	0.056966	-0.066732	0.024312	0.020752	-0.049845	-0.036112	0.027669	-0.19338	-0.014954	0.35634	-0.015666	-0.027262	-0.0047811
-0.17619	0.80739	-0.033773	0.0083415	-0.14272	-0.051168	0.10061	0.0026449	0.053202	-0.06724	0.022074	0.019735	-0.045166	-0.032959	0.026754	-0.1944	-0.025126	0.36316	-0.010579	-0.030009	-0.0042725
-0.17619	0.80678	-0.033875	0.012309	-0.13947	-0.051676	0.09318	0.0057983	0.056661	-0.064901	0.016683	0.017293	-0.041504	-0.033468	0.030111	-0.19165	-0.023905	0.3654	-0.0083415	-0.031128	-0.0004069
-0.17426	0.80648	-0.036723	0.01241	-0.13926	-0.05249	0.095113	0.0047811	0.058085	-0.065715	0.015361	0.018107	-0.043742	-0.03418	0.028687	-0.19155	-0.015666	0.36082	-0.01119	-0.031637	0
-0.1708	0.8075	-0.03245	0.0087484	-0.13896	-0.050964	0.10111	-0.00020345	0.055644	-0.064901	0.016988	0.019124	-0.041097	-0.030823	0.03479	-0.19277	-0.017598	0.36336	-0.019226	-0.038961	-0.0033569
-0.16724	0.80953	-0.02594	0.012817	-0.13692	-0.049744	0.097249	0	0.057475	-0.067139	0.020854	0.019328	-0.038452	-0.031738	0.036316	-0.18972	-0.0099691	0.36387	-0.019124	-0.038656	-0.0026449
-0.16286	0.81126	-0.032247	0.010681	-0.13835	-0.053813	0.094808	-0.00050863	0.056763	-0.068665	0.021871	0.015767	-0.043335	-0.033569	0.031637	-0.19073	-0.0088501	0.36316	-0.017904	-0.03774	0.00030518
-0.16632	0.80912	-0.033671	0.010478	-0.13947	-0.056559	0.09786	0.0031535	0.054321	-0.069071	0.023092	0.012309	-0.043437	-0.03479	0.030518	-0.19155	-0.012105	0.37048	-0.02299	-0.031637	0.0014242
-0.17069	0.80861	-0.027262	0.010986	-0.14089	-0.052083	0.093587	0.006307	0.050252	-0.068868	0.024414	0.010986	-0.041809	-0.037537	0.026754	-0.19409	-0.014343	0.36997	-0.017904	-0.029297	-0.00030518
-0.17039	0.80912	-0.024007	0.0052897	-0.14028	-0.053406	0.091654	0.0069173	0.046082	-0.069173	0.025635	0.013224	-0.044861	-0.035909	0.027771	-0.19847	-0.019023	0.36641	-0.0086466	-0.031637	-0.0023397
-0.17619	0.8078	-0.024109	0.0073242	-0.13926	-0.052185	0.097555	0.0071208	0.049235	-0.072428	0.02828	0.015666	-0.048421	-0.03184	0.030111	-0.19694	-0.013326	0.36814	-0.0066121	-0.033366	-0.0025431
-0.18087	0.81401	-0.024821	0.015361	-0.14018	-0.050557	0.10356	0.0088501	0.044047	-0.072937	0.026143	0.01414	-0.04954	-0.030111	0.031331	-0.19735	-0.010986	0.36692	-0.0068156	-0.033061	-0.0067139
-0.17181	0.8138	-0.030111	0.016073	-0.13631	-0.048726	0.10234	0.0068156	0.043844	-0.069885	0.02594	0.011393	-0.048116	-0.034281	0.038045	-0.19704	-0.016886	0.36794	-0.0087484	-0.033468	-0.0032552
-0.16988	0.81472	-0.030518	0.0078328	-0.1359	-0.049744	0.10193	0.0052897	0.045268	-0.07019	0.026754	0.015157	-0.048828	-0.037842	0.03713	-0.19958	-0.020955	0.37181	-0.0097656	-0.033773	-0.0036621
-0.17446	0.80994	-0.025736	0.0039673	-0.13855	-0.053202	0.10193	0.0032552	0.04069	-0.071106	0.025228	0.012309	-0.050659	-0.035604	0.030619	-0.20243	-0.022685	0.37292	-0.0096639	-0.033671	-0.007019
-0.17344	0.81095	-0.031433	0.0024414	-0.1414	-0.055237	0.1002	0.0065104	0.043742	-0.06897	0.02655	0.0089518	-0.051168	-0.033468	0.029195	-0.19887	-0.016174	0.37231	-0.0118	-0.037944	-0.0023397
-0.16164	0.81482	-0.032349	0.0013224	-0.1355	-0.052592	0.094198	0.010071	0.042521	-0.06958	0.033875	0.010173	-0.045878	-0.043132	0.030314	-0.19836	-0.015361	0.37303	-0.012817	-0.033468	0.0015259
-0.16113	0.81563	-0.029195	0.0053914	-0.13357	-0.050557	0.092773	0.0099691	0.0354	-0.073039	0.038147	0.015869	-0.05127	-0.038554	0.030823	-0.20121	-0.01414	0.37598	-0.015869	-0.029602	-0.0037638
-0.17395	0.81014	-0.030721	0.009257	-0.13479	-0.044454	0.095317	0.0097656	0.039876	-0.07314	0.036519	0.016683	-0.048421	-0.035909	0.027771	-0.20284	-0.016581	0.38045	-0.015462	-0.031942	-0.0018311
-0.17507	0.81797	-0.024516	0.0067139	-0.13367	-0.038147	0.096842	0.0097656	0.046285	-0.073853	0.036214	0.013224	-0.047201	-0.038045	0.03245	-0.19969	-0.018107	0.38259	-0.012614	-0.034587	-0.0020345
-0.16927	0.82184	-0.02828	0.0089518	-0.13458	-0.035909	0.098063	0.012512	0.046794	-0.068461	0.033773	0.015869	-0.047099	-0.034688	0.037435	-0.20182	-0.020447	0.38239	-0.0089518	-0.040588	-0.0018311
-0.17314	0.82225	-0.031738	0.019328	-0.13926	-0.038859	0.094503	0.010986	0.043233	-0.067444	0.028687	0.020243	-0.045064	-0.030314	0.036418	-0.20203	-0.020549	0.3832	-0.013021	-0.044556	-0.00295
-0.17731	0.81685	-0.033875	0.017598	-0.13377	-0.043335	0.093994	0.009257	0.036621	-0.07192	0.023804	0.019735	-0.046285	-0.037028	0.032756	-0.20203	-0.020345	0.38829	-0.011292	-0.039469	-0.0050863
-0.17761	0.81573	-0.027059	0.0086466	-0.13245	-0.05127	0.088603	0.0046794	0.033366	-0.07192	0.022278	0.012004	-0.045166	-0.035706	0.032959	-0.20325	-0.021667	0.38991	-0.0091553	-0.03713	-0.00091553
-0.1767	0.8138	-0.025024	0.0055949	-0.14018	-0.050151	0.089315	0.0067139	0.034485	-0.062968	0.020549	0.0096639	-0.044759	-0.03479	0.031942	-0.19592	-0.021362	0.39042	-0.01119	-0.036418	-0.0041707
-0.17721	0.80648	-0.033162	0.0083415	-0.14191	-0.045166	0.09023	0.0079346	0.032145	-0.061239	0.018412	0.012004	-0.045369	-0.034485	0.030416	-0.19501	-0.014648	0.4007	-0.0088501	-0.040385	-0.0049845
-0.17487	0.81045	-0.031637	0.0118	-0.14099	-0.045878	0.090129	0.008138	0.029806	-0.062968	0.019124	0.0086466	-0.048625	-0.033976	0.029195	-0.19887	-0.015361	0.40609	-0.0090535	-0.042521	-0.00020345
-0.17141	0.8196	-0.031535	0.0093587	-0.14272	-0.048421	0.087789	0.005188	0.03184	-0.06368	0.023905	0.0085449	-0.049438	-0.031942	0.02828	-0.20264	-0.019735	0.40517	-0.01241	-0.039571	-0.0043742
-0.17568	0.81431	-0.036316	0.0097656	-0.1414	-0.048116	0.088298	0.0027466	0.033671	-0.065206	0.026652	0.0097656	-0.045776	-0.029704	0.026449	-0.20182	-0.023397	0.4011	-0.01241	-0.038757	-0.0015259
-0.17069	0.80861	-0.028381	0.016276	-0.13926	-0.049845	0.093486	0.0010173	0.030009	-0.067444	0.028076	0.011088	-0.04598	-0.030009	0.024618	-0.19999	-0.020549	0.40456	-0.012614	-0.035909	0
-0.16307	0.81462	-0.025126	0.016886	-0.14313	-0.050659	0.090942	0.0032552	0.032349	-0.070801	0.026143	0.014343	-0.049642	-0.033468	0.030924	-0.19592	-0.026042	0.4128	-0.012105	-0.038961	-0.0013224
-0.16683	0.81563	-0.026042	0.01475	-0.14191	-0.053813	0.089315	0.0038656	0.029602	-0.070496	0.026449	0.014445	-0.049642	-0.032857	0.033875	-0.19857	-0.037028	0.40914	-0.012105	-0.044657	0.0026449
-0.17263	0.81401	-0.027262	0.012004	-0.14455	-0.053813	0.087077	0.0034587	0.02655	-0.069885	0.024516	0.010885	-0.053101	-0.035909	0.033976	-0.19704	-0.026143	0.4184	-0.0093587	-0.042928	0.0013224
-0.17151	0.8138	-0.0295	0.010173	-0.14587	-0.050964	0.09023	0.0008138	0.023905	-0.075378	0.023804	0.0077311	-0.051168	-0.036112	0.030009	-0.19613	-0.018311	0.41768	-0.012919	-0.041402	-0.0021362
-0.16724	0.80912	-0.027568	0.0090535	-0.14384	-0.040894	0.092468	0.0014242	0.026143	-0.069784	0.025024	0.0049845	-0.041606	-0.033875	0.026347	-0.1948	-0.015462	0.41453	-0.01241	-0.041504	-0.0027466
-0.16907	0.80343	-0.030009	0.010274	-0.13987	-0.04008	0.090535	0.0019328	0.022481	-0.06307	0.021973	0.010071	-0.036112	-0.03184	0.027059	-0.19836	-0.015564	0.41575	-0.0118	-0.03835	-0.0037638
-0.16286	0.81655	-0.030619	0.0095622	-0.13987	-0.048218	0.092977	0.0062052	0.022583	-0.068258	0.021464	0.015462	-0.039368	-0.036825	0.02533	-0.20182	-0.016378	0.41585	-0.0078328	-0.040385	-0.0017293
-0.15778	0.82479	-0.032349	0.010274	-0.13906	-0.04659	0.094299	0.0074259	0.019124	-0.072734	0.023702	0.015361	-0.040588	-0.039673	0.025635	-0.19816	-0.018616	0.41982	-0.0064087	-0.039978	-0.00020345
-0.16347	0.8253	-0.028585	0.011292	-0.13865	-0.048726	0.094808	0.0062052	0.0177	-0.073954	0.022583	0.015259	-0.043538	-0.038452	0.027466	-0.19928	-0.023193	0.41728	-0.008138	-0.033875	-0.0045776
-0.16612	0.82458	-0.028992	0.0097656	-0.13926	-0.049947	0.091146	0.005188	0.018717	-0.070089	0.025228	0.012004	-0.045369	-0.043844	0.024007	-0.19806	-0.022685	0.41504	-0.011495	-0.03479	-0.0049845
-0.16703	0.82204	-0.030823	0.0037638	-0.14303	-0.050049	0.087687	0.005188	0.016683	-0.06897	0.024007	0.015462	-0.042216	-0.034383	0.033162	-0.20142	-0.018819	0.41982	-0.015462	-0.04069	-0.0016276
-0.15991	0.81838	-0.031942	0.0054932	-0.14191	-0.049235	0.083618	0.0061035	0.011292	-0.068563	0.022685	0.015462	-0.040588	-0.030009	0.032756	-0.19867	-0.018209	0.42338	-0.012207	-0.041097	0.0045776
-0.15615	0.81228	-0.027059	0.0068156	-0.13631	-0.045573	0.086975	0.0060018	0.013529	-0.067444	0.023092	0.014852	-0.042725	-0.034688	0.029806	-0.19643	-0.018209	0.42145	-0.0068156	-0.036214	0.0033569
-0.15554	0.81909	-0.027364	0.0075277	-0.1355	-0.043945	0.089722	0.0038656	0.013123	-0.065002	0.017802	0.015869	-0.042928	-0.040283	0.029093	-0.19816	-0.016378	0.4184	-0.0071208	-0.03713	0.0020345
-0.15645	0.82408	-0.02594	0.0047811	-0.13723	-0.044861	0.091858	0.0014242	0.0088501	-0.065308	0.013224	0.016988	-0.044657	-0.039978	0.032247	-0.19735	-0.019023	0.4185	-0.00061035	-0.0413	-0.0018311
-0.16134	0.82479	-0.024923	-0.00020345	-0.13936	-0.04303	0.089823	0.0059001	0.0087484	-0.068563	0.015259	0.012614	-0.050964	-0.036011	0.0295	-0.19714	-0.021769	0.41758	0.00091553	-0.038859	-0.0038656
-0.16398	0.82357	-0.027568	0.00091553	-0.13845	-0.04598	0.085958	0.002238	0.0079346	-0.068665	0.013326	0.017598	-0.04893	-0.034281	0.028585	-0.19928	-0.020549	0.41606	0.0008138	-0.029195	-0.0008138
-0.16357	0.82438	-0.025838	0.00020345	-0.14119	-0.047201	0.087687	0.004069	0.0035604	-0.066528	0.010173	0.019633	-0.047404	-0.034078	0.03245	-0.20091	-0.020549	0.4185	-0.00295	-0.026957	-0.0052897
-0.16744	0.82804	-0.022685	0.0018311	-0.14465	-0.044861	0.089315	0.010478	0.0043742	-0.067037	0.0072225	0.014954	-0.047302	-0.033162	0.03418	-0.20559	-0.02065	0.42145	-0.0080363	-0.026957	-0.0078328
-0.16418	0.82682	-0.017802	0.0012207	-0.14404	-0.042928	0.094299	0.011902	0.0061035	-0.06429	0.0052897	0.015462	-0.045471	-0.031128	0.04008	-0.20782	-0.025126	0.41962	-0.0099691	-0.030721	-0.0074259
-0.15666	0.82408	-0.02065	0.0020345	-0.14364	-0.043233	0.092875	0.0099691	0.010071	-0.065002	0.0031535	0.014343	-0.044149	-0.032247	0.03774	-0.20762	-0.027974	0.41697	-0.010478	-0.032959	-0.00071208
-0.15727	0.82489	-0.022176	0.0047811	-0.1356	-0.043437	0.088806	0.0095622	0.0086466	-0.065206	0.0060018	0.013936	-0.043132	-0.033468	0.038554	-0.20671	-0.026449	0.41931	-0.0035604	-0.028992	0.00071208
-0.16134	0.82601	-0.023397	0.0013224	-0.1354	-0.044657	0.093587	0.0042725	0.011902	-0.067647	0.0074259	0.015462	-0.041707	-0.034485	0.038147	-0.20203	-0.02533	0.42185	-0.0039673	-0.02889	0.0013224
-0.16469	0.82713	-0.022786	0.0026449	-0.13957	-0.045776	0.096944	0.0082397	0.01119	-0.067546	0.0016276	0.021464	-0.043538	-0.033773	0.041606	-0.20081	-0.022685	0.42013	-0.0073242	-0.031535	0.00020345
-0.16357	0.82438	-0.028483	0.0068156	-0.14191	-0.047506	0.088501	0.010579	0.0090535	-0.069173	0.002238	0.025228	-0.044047	-0.035095	0.035604	-0.20121	-0.021973	0.41992	-0.0097656	-0.033468	-0.0027466
-0.16113	0.82041	-0.029806	0.0066121	-0.15228	-0.048218	0.090942	0.0090535	0.013123	-0.068156	0.0021362	0.019328	-0.043742	-0.032552	0.03418	-0.20549	-0.023397	0.42124	-0.0118	-0.038249	-0.0083415
-0.15706	0.82469	-0.03123	0.0062052	-0.15086	-0.049642	0.091654	0.0024414	0.011902	-0.067546	0.00050863	0.016276	-0.044759	-0.031331	0.039164	-0.21189	-0.022278	0.42247	-0.0090535	-0.033976	-0.0056966
-0.15066	0.82794	-0.02299	0.0071208	-0.14465	-0.038554	0.090841	0.0014242	0.010681	-0.064799	-0.0049845	0.01709	-0.041911	-0.029399	0.041911	-0.20833	-0.016378	0.42592	-0.0099691	-0.032145	-0.0033569
-0.15422	0.83049	-0.024312	0.0042725	-0.14455	-0.041606	0.090739	0.009257	0.011902	-0.066528	-0.0049845	0.015767	-0.04659	-0.029093	0.036112	-0.20386	-0.013326	0.42684	-0.010274	-0.035604	-0.0031535
-0.15717	0.82855	-0.026652	0.0039673	-0.13987	-0.042318	0.093689	0.010274	0.012309	-0.072632	-0.007019	0.014648	-0.047404	-0.029195	0.036011	-0.20467	-0.016683	0.42745	-0.011902	-0.033468	-0.0037638
-0.1531	0.82926	-0.026347	0.0056966	-0.13977	-0.03713	0.093079	0.0047811	0.014445	-0.070292	-0.0015259	0.017395	-0.046183	-0.033468	0.039673	-0.20233	-0.021261	0.43437	-0.014648	-0.03184	-0.0018311
-0.15808	0.82967	-0.024719	0.0078328	-0.14221	-0.035807	0.087891	-0.0020345	0.010376	-0.069275	0.0032552	0.016886	-0.039063	-0.035604	0.037231	-0.20172	-0.024414	0.43538	-0.015259	-0.040792	-0.0055949
-0.15513	0.83323	-0.02594	0.013021	-0.14292	-0.043945	0.090535	-0.0028483	0.015767	-0.068461	0.0027466	0.018717	-0.037333	-0.028585	0.035604	-0.20487	-0.022786	0.43742	-0.016581	-0.041707	-0.010579
-0.14862	0.82692	-0.028381	0.013123	-0.14364	-0.04893	0.095011	0.00030518	0.018311	-0.063782	0.0068156	0.017598	-0.035604	-0.028076	0.034587	-0.20396	-0.01943	0.44006	-0.016174	-0.035197	-0.005188
-0.15025	0.82642	-0.030721	0.013733	-0.14699	-0.048625	0.09318	0.0042725	0.015259	-0.059916	0.0073242	0.015055	-0.033468	-0.031331	0.036926	-0.19999	-0.024821	0.44454	-0.013631	-0.033671	-0.0023397
-0.15371	0.82998	-0.032552	0.0079346	-0.14771	-0.045369	0.087891	-0.0021362	0.016073	-0.060323	0.0072225	0.01414	-0.034383	-0.031738	0.037638	-0.2004	-0.025431	0.45105	-0.013733	-0.039266	0
-0.15289	0.83069	-0.029806	0.0082397	-0.14526	-0.045268	0.087891	-0.0099691	0.008138	-0.060527	0.005188	0.014242	-0.037842	-0.032756	0.030212	-0.20182	-0.024821	0.45227	-0.013123	-0.033773	-0.0032552
-0.15503	0.82957	-0.030212	0.0083415	-0.14404	-0.045675	0.092061	-0.0038656	0.0053914	-0.065715	0.0041707	0.011393	-0.037333	-0.031331	0.030111	-0.20498	-0.021261	0.45217	-0.016785	-0.030619	-0.00010173
-0.1533	0.83496	-0.031535	0.0076294	-0.14404	-0.045369	0.097046	0.0004069	0.0068156	-0.069173	0.0059001	0.010376	-0.035604	-0.035197	0.036723	-0.20711	-0.014547	0.45166	-0.0080363	-0.030924	0.005188
-0.15015	0.83811	-0.033061	0.0093587	-0.14252	-0.047709	0.096741	0	0.0089518	-0.070394	0.0069173	0.011495	-0.035604	-0.033773	0.039978	-0.2061	-0.0094604	0.45542	-0.0077311	-0.028381	0
-0.15025	0.83211	-0.034281	0.0087484	-0.14537	-0.053609	0.092773	0.0020345	0.0087484	-0.066325	0.005188	0.017904	-0.03479	-0.029195	0.037231	-0.20589	-0.0073242	0.45634	-0.0059001	-0.030518	-0.0059001
-0.14872	0.83791	-0.033366	0.014242	-0.14414	-0.053101	0.094503	0.0004069	0.012004	-0.064494	0.005188	0.022278	-0.037435	-0.032552	0.03774	-0.20386	-0.010376	0.4597	-0.0039673	-0.029093	-0.0025431
-0.14852	0.84025	-0.032552	0.017497	-0.14191	-0.051982	0.097555	0.0015259	0.013428	-0.064596	0.0035604	0.023499	-0.035909	-0.031026	0.038757	-0.20284	-0.013224	0.46041	-0.0024414	-0.030111	0.0035604
-0.14832	0.83761	-0.030619	0.01709	-0.14221	-0.050456	0.095113	0.00295	0.013936	-0.068156	0.00071208	0.021566	-0.03418	-0.031128	0.037638	-0.20671	-0.013224	0.4601	-0.0043742	-0.028076	0.0010173
-0.15279	0.83628	-0.032043	0.009257	-0.14109	-0.052999	0.091146	0.0039673	0.010681	-0.067139	0.0032552	0.01943	-0.036418	-0.028178	0.032043	-0.20569	-0.015055	0.46224	-0.010071	-0.029704	-0.0012207
-0.14984	0.83425	-0.035706	0.0079346	-0.14364	-0.058187	0.093384	0.0018311	0.0072225	-0.06602	0.0075277	0.021566	-0.040181	-0.031535	0.032349	-0.20233	-0.016785	0.46214	-0.015361	-0.031535	0.00091553
-0.14353	0.8316	-0.034078	0.0089518	-0.1474	-0.051168	0.093994	0.0014242	0.006307	-0.06724	0.0048828	0.020447	-0.039876	-0.035299	0.034078	-0.20467	-0.022481	0.45868	-0.0097656	-0.033264	-0.0012207
-0.14659	0.83659	-0.03245	0.0097656	-0.14272	-0.046794	0.093282	-0.0012207	0.00295	-0.06602	0.0044759	0.020345	-0.041707	-0.033061	0.033773	-0.20091	-0.025838	0.46122	-0.002238	-0.031331	-0.0014242
-0.15177	0.83689	-0.026652	0.010681	-0.14221	-0.048218	0.094096	-0.0043742	0.0023397	-0.064189	0.0033569	0.021769	-0.046692	-0.030212	0.031433	-0.19958	-0.020955	0.46173	-0.004069	-0.03123	-0.00020345
-0.14872	0.83191	-0.020243	0.010681	-0.13804	-0.046692	0.094299	0.0004069	-0.0038656	-0.062663	0.0064087	0.018412	-0.047099	-0.033366	0.034383	-0.19684	-0.018412	0.46153	-0.001119	-0.029093	0.0010173
-0.14496	0.843	-0.026245	0.0089518	-0.13804	-0.044454	0.094808	0.005188	-0.0034587	-0.061646	0.0047811	0.016174	-0.045776	-0.032959	0.03713	-0.19755	-0.018412	0.45817	-0.0016276	-0.027466	-0.00071208
-0.14801	0.84483	-0.027669	0.013936	-0.14038	-0.044454	0.093791	0.0031535	-0.0027466	-0.060832	0.0025431	0.013936	-0.042623	-0.029399	0.035807	-0.20315	-0.016581	0.4657	-0.0044759	-0.025635	-0.0043742
-0.14903	0.84564	-0.02594	0.016378	-0.13794	-0.041402	0.095113	0.0046794	0.00050863	-0.062154	0.0008138	0.014445	-0.046794	-0.0236	0.03713	-0.20844	-0.017497	0.46702	-0.0072225	-0.027364	0.0012207
-0.14648	0.84615	-0.026855	0.0098674	-0.14394	-0.044149	0.095317	0.0046794	0	-0.066528	0.0008138	0.014648	-0.04954	-0.026957	0.036723	-0.20772	-0.015971	0.46387	-0.006307	-0.028585	0.0035604
-0.14648	0.84279	-0.027873	0.0088501	-0.13489	-0.045268	0.092773	0.0068156	0.00050863	-0.066325	-0.00050863	0.015157	-0.048828	-0.030111	0.035299	-0.20172	-0.020243	0.46071	-0.0061035	-0.031433	0.0038656
-0.15238	0.84015	-0.027364	0.0098674	-0.13224	-0.046082	0.093486	0.0087484	0.0028483	-0.062052	0.00010173	0.016886	-0.04364	-0.03245	0.037944	-0.19887	-0.021057	0.46153	-0.0056966	-0.030924	0.0062052
-0.15249	0.84259	-0.030111	0.0094604	-0.13835	-0.043437	0.09196	0.008138	0.00091553	-0.064494	-0.007019	0.018311	-0.043132	-0.035299	0.039469	-0.2005	-0.025838	0.45644	-0.0078328	-0.028992	0.010478
-0.15584	0.84747	-0.032654	0.014648	-0.13875	-0.042216	0.089518	0.010173	-0.0016276	-0.069275	-0.0098674	0.025126	-0.047201	-0.026957	0.03774	-0.19318	-0.02655	0.45787	-0.007019	-0.032247	0.0082397
-0.15157	0.84534	-0.034485	0.01241	-0.13723	-0.043437	0.08667	0.0078328	0.00091553	-0.069682	-0.006307	0.023499	-0.039266	-0.025736	0.038554	-0.19043	-0.024516	0.46122	-0.0056966	-0.032043	0.00010173
-0.14852	0.84137	-0.030721	0.010071	-0.13713	-0.042521	0.08728	0.0039673	-0.0004069	-0.069071	-0.0077311	0.019938	-0.029399	-0.029806	0.037537	-0.19053	-0.022176	0.4598	-0.0097656	-0.030924	-0.0012207
-0.15198	0.84167	-0.029093	0.014852	-0.13957	-0.042623	0.088501	0	-0.0033569	-0.064799	-0.0091553	0.019023	-0.032756	-0.028788	0.031026	-0.19196	-0.017192	0.46071	-0.010986	-0.027873	0.0044759
-0.15523	0.83974	-0.027161	0.01241	-0.13885	-0.041504	0.089213	0	0.0012207	-0.064494	-0.0068156	0.016174	-0.035502	-0.027161	0.033569	-0.19145	-0.02004	0.45878	-0.009257	-0.023702	0.0087484
-0.15381	0.83913	-0.02238	0.011495	-0.13682	-0.044963	0.092672	0.0060018	-0.0008138	-0.060018	-0.0034587	0.015767	-0.039978	-0.025126	0.028381	-0.19979	-0.019633	0.45207	-0.0066121	-0.027466	0.0078328
-0.15025	0.83486	-0.027262	0.0088501	-0.13763	-0.044657	0.091349	0.0053914	-0.0067139	-0.056763	-0.006307	0.016683	-0.041707	-0.023702	0.031942	-0.2005	-0.017802	0.44779	-0.01119	-0.033061	0.0093587
-0.14435	0.83974	-0.033773	0.0056966	-0.1416	-0.044759	0.090739	0.0034587	-0.0010173	-0.062459	-0.0026449	0.021159	-0.042114	-0.026347	0.037333	-0.19918	-0.018209	0.44922	-0.01241	-0.030416	0.0062052
-0.14028	0.84005	-0.033773	0.0084432	-0.14313	-0.04303	0.087484	0.0037638	0.0026449	-0.063883	-0.0045776	0.02004	-0.038859	-0.026347	0.039775	-0.1945	-0.023804	0.44749	-0.013529	-0.031026	0.0038656
-0.14313	0.8433	-0.030924	0.012614	-0.14079	-0.041911	0.089925	0.0072225	0.0024414	-0.067851	-0.0084432	0.015055	-0.038757	-0.023702	0.03245	-0.19216	-0.020955	0.44423	-0.015767	-0.030212	0.007019
-0.14537	0.843	-0.032756	0.015564	-0.13926	-0.042928	0.088196	0.0087484	0.0023397	-0.07253	-0.0118	0.0091553	-0.038757	-0.025228	0.034993	-0.19002	-0.019633	0.4422	-0.010478	-0.031535	0.0068156
-0.14404	0.84432	-0.028687	0.013428	-0.14465	-0.043335	0.083516	0.0031535	-0.0004069	-0.074768	-0.015157	0.0095622	-0.039368	-0.02594	0.032654	-0.19033	-0.021057	0.44301	-0.010681	-0.031331	0.0032552
-0.1476	0.84035	-0.02889	0.0091553	-0.14872	-0.046692	0.082601	-0.00295	0.00020345	-0.069682	-0.013224	0.0045776	-0.038961	-0.028788	0.02889	-0.1888	-0.020345	0.44403	-0.0099691	-0.03479	0.0041707
-0.14282	0.83791	-0.029399	0.0080363	-0.14587	-0.049845	0.083313	0.0048828	0.0020345	-0.068665	-0.015157	0.0023397	-0.039876	-0.031637	0.029297	-0.18626	-0.019735	0.44057	-0.0084432	-0.034688	0.010783
-0.1359	0.83547	-0.037435	0.0033569	-0.14404	-0.052083	0.087382	0.0077311	0.0038656	-0.066325	-0.013529	0.0021362	-0.039266	-0.032959	0.033061	-0.19287	-0.020854	0.43976	-0.012817	-0.036418	0.011597
-0.13123	0.84045	-0.032043	0.0072225	-0.14414	-0.048828	0.086975	0.0036621	0.0038656	-0.06073	-0.016378	0.0043742	-0.037944	-0.031942	0.030823	-0.19663	-0.019633	0.43467	-0.01475	-0.035197	0.005188
-0.12614	0.84066	-0.025635	0.0082397	-0.1476	-0.043437	0.083822	0.0031535	0.0012207	-0.065104	-0.016073	0.0079346	-0.039368	-0.028076	0.030823	-0.19745	-0.017395	0.43132	-0.0118	-0.037638	0.0030518
-0.12716	0.83944	-0.030111	0.010376	-0.14272	-0.042623	0.088399	0.0042725	0.0012207	-0.070394	-0.013326	0.009257	-0.039063	-0.027974	0.027364	-0.19989	-0.016581	0.42623	-0.010478	-0.037944	0.0043742
-0.13468	0.84096	-0.031433	0.0074259	-0.13987	-0.043132	0.087382	0.0039673	-0.0041707	-0.069377	-0.009257	0.0091553	-0.040181	-0.028381	0.030314	-0.19928	-0.016785	0.42735	-0.0093587	-0.026143	0.0020345
-0.13133	0.84432	-0.032349	0.0084432	-0.14119	-0.044657	0.086975	-0.0024414	-0.010071	-0.066427	-0.015361	0.0067139	-0.042826	-0.025736	0.032756	-0.19704	-0.019633	0.43447	-0.010885	-0.027466	0.0018311
-0.12655	0.84717	-0.032756	0.012817	-0.14058	-0.04303	0.091044	-0.00091553	-0.0026449	-0.068563	-0.021871	0.009257	-0.042928	-0.031433	0.029195	-0.19735	-0.019735	0.43203	-0.013224	-0.02828	0.0019328
-0.12828	0.84432	-0.0295	0.012614	-0.14038	-0.04069	0.090841	-0.0033569	-0.0015259	-0.067749	-0.0236	0.0043742	-0.044759	-0.035807	0.024312	-0.20467	-0.019328	0.43081	-0.015462	-0.030212	-0.00010173
-0.12929	0.84656	-0.026855	0.0074259	-0.14119	-0.040995	0.086365	0.0008138	-0.0052897	-0.06724	-0.02594	0.0061035	-0.041402	-0.032349	0.023295	-0.20386	-0.020549	0.42572	-0.015361	-0.032043	-0.004069
-0.12807	0.84585	-0.0295	0.0037638	-0.13957	-0.039673	0.082906	0.0048828	-0.0032552	-0.063477	-0.028381	0.010783	-0.041504	-0.025736	0.027059	-0.20111	-0.0236	0.42491	-0.013631	-0.032349	0.00050863
-0.13285	0.84534	-0.034485	0.0019328	-0.14079	-0.042725	0.090637	0.0072225	-0.0042725	-0.060832	-0.032552	0.01475	-0.043538	-0.029399	0.026245	-0.20172	-0.025228	0.42623	-0.01414	-0.030518	0.0048828
-0.13306	0.84696	-0.033061	0.0016276	-0.14089	-0.047709	0.092773	0.0079346	-0.010376	-0.062561	-0.030721	0.010376	-0.04364	-0.033264	0.019938	-0.19928	-0.024312	0.42542	-0.0089518	-0.03123	-0.00061035
-0.13133	0.85154	-0.033061	0.0023397	-0.13804	-0.048116	0.089823	0.005188	-0.0118	-0.064901	-0.028788	0.0080363	-0.041199	-0.035095	0.018412	-0.20253	-0.023092	0.41677	-0.0068156	-0.029806	-0.0028483
-0.13092	0.85175	-0.030009	0.0079346	-0.1354	-0.05127	0.088603	0.0004069	-0.015055	-0.064799	-0.032552	0.0059001	-0.04008	-0.036418	0.023804	-0.20121	-0.02004	0.40995	-0.0087484	-0.034078	-0.0053914
-0.1296	0.85164	-0.026652	0.007019	-0.13407	-0.048523	0.086975	0.00030518	-0.0088501	-0.063883	-0.033468	0.0027466	-0.041199	-0.032654	0.023905	-0.19867	-0.023804	0.41382	-0.011292	-0.033671	-0.0090535
-0.13387	0.85347	-0.027466	0.0048828	-0.13407	-0.046895	0.086466	0.0048828	-0.0010173	-0.064392	-0.033366	0.0048828	-0.037333	-0.030111	0.021362	-0.19918	-0.021769	0.41779	-0.013428	-0.027262	-0.0057983
-0.1357	0.85368	-0.024516	0.0030518	-0.13397	-0.047201	0.084432	0.0060018	-0.0047811	-0.064087	-0.036418	0.0093587	-0.040588	-0.031433	0.023295	-0.19826	-0.020549	0.41667	-0.018514	-0.025126	-0.0039673
-0.13468	0.84686	-0.027161	0.0038656	-0.13387	-0.049032	0.08372	0.0048828	-0.0047811	-0.064494	-0.037333	0.013224	-0.04303	-0.029704	0.031128	-0.20121	-0.022278	0.41473	-0.015157	-0.022583	-0.0037638
-0.13529	0.85114	-0.026042	0.005188	-0.13611	-0.048116	0.084839	0.0057983	-0.008138	-0.068461	-0.034281	0.010173	-0.045675	-0.033773	0.037944	-0.20131	-0.021667	0.40883	-0.013529	-0.022278	-0.0047811
-0.13997	0.85561	-0.025024	0.0057983	-0.13753	-0.043844	0.088196	0.0041707	-0.011495	-0.06724	-0.032857	0.0075277	-0.045675	-0.033569	0.037944	-0.20325	-0.023702	0.40619	-0.013529	-0.025635	-0.0064087
-0.14394	0.85795	-0.027771	0.0036621	-0.13804	-0.048116	0.089213	0.005188	-0.013224	-0.061544	-0.03835	0.011495	-0.041504	-0.027364	0.032145	-0.20498	-0.025024	0.40751	-0.014852	-0.029602	-0.0023397
-0.14465	0.855	-0.032043	0.0053914	-0.14303	-0.040588	0.090942	0.00020345	-0.015361	-0.064087	-0.039469	0.0093587	-0.039469	-0.024007	0.029806	-0.20406	-0.023499	0.40771	-0.014852	-0.031535	0.001119
-0.13529	0.85063	-0.033569	0.0071208	-0.13906	-0.040181	0.091756	0	-0.016479	-0.062256	-0.039368	0.0093587	-0.036112	-0.019633	0.026347	-0.20091	-0.019633	0.40843	-0.018209	-0.029195	0.0012207
-0.13377	0.84788	-0.032145	0.0060018	-0.13794	-0.045675	0.086161	0.0016276	-0.016683	-0.062154	-0.038859	0.010274	-0.039063	-0.019836	0.02594	-0.19623	-0.023092	0.40385	-0.0236	-0.029907	-0.00061035
-0.13418	0.84798	-0.031738	0.0060018	-0.13947	-0.044759	0.084635	0.0067139	-0.013428	-0.061239	-0.039063	0.012919	-0.040995	-0.028687	0.024211	-0.19552	-0.023499	0.39917	-0.020854	-0.027364	-0.00020345
-0.13011	0.8491	-0.029806	0.0069173	-0.14414	-0.043437	0.09023	0.001119	-0.011495	-0.065715	-0.040995	0.014343	-0.043132	-0.031942	0.024414	-0.20477	-0.022888	0.40222	-0.016378	-0.021159	-0.002238
-0.12594	0.84788	-0.030111	0.0089518	-0.1414	-0.043742	0.093587	-0.0025431	-0.014547	-0.071411	-0.044149	0.013835	-0.040588	-0.032043	0.027161	-0.20477	-0.021973	0.39856	-0.015564	-0.024312	-0.0031535
-0.12614	0.85083	-0.027161	0.0089518	-0.13774	-0.045166	0.090942	-0.0013224	-0.013631	-0.06897	-0.041402	0.012817	-0.039775	-0.034587	0.033366	-0.20101	-0.022074	0.39388	-0.016378	-0.028381	0.0008138
-0.12756	0.85307	-0.026652	0.012512	-0.13947	-0.046387	0.089111	-0.0035604	-0.013021	-0.065511	-0.042318	0.013123	-0.041402	-0.034892	0.032145	-0.19501	-0.019633	0.39653	-0.015666	-0.030416	0.0020345
-0.12807	0.85022	-0.026754	0.010986	-0.13845	-0.045573	0.089315	-0.0083415	-0.0071208	-0.066833	-0.046082	0.012817	-0.039266	-0.033976	0.035197	-0.19541	-0.01709	0.39368	-0.020142	-0.032654	0.0012207
-0.12828	0.85398	-0.028585	0.0094604	-0.13784	-0.043742	0.087179	-0.0047811	-0.012105	-0.067444	-0.043945	0.0093587	-0.034485	-0.032043	0.035909	-0.19287	-0.018107	0.39093	-0.020752	-0.029602	0.0004069
-0.12573	0.85297	-0.029195	0.0039673	-0.13967	-0.042318	0.086873	-0.0026449	-0.013021	-0.06429	-0.040385	0.006307	-0.03774	-0.036112	0.032654	-0.19582	-0.021057	0.38645	-0.020142	-0.026754	0.0015259
-0.1241	0.8492	-0.024618	0.0076294	-0.14343	-0.040588	0.085347	-0.0041707	-0.01475	-0.066935	-0.041097	0.0028483	-0.042013	-0.038147	0.02889	-0.19704	-0.020345	0.38696	-0.01475	-0.028788	0.0026449
-0.1239	0.84788	-0.025533	0.014954	-0.14445	-0.038859	0.085449	-0.0024414	-0.012512	-0.069071	-0.042013	0.0054932	-0.04069	-0.024923	0.031738	-0.19501	-0.019938	0.39347	-0.016174	-0.033875	0.0069173
-0.12146	0.84646	-0.027974	0.01475	-0.14191	-0.037333	0.086975	-0.0015259	-0.013224	-0.074259	-0.043233	0.012105	-0.042623	-0.024211	0.029093	-0.19745	-0.022583	0.39113	-0.019226	-0.031128	0.0061035
-0.11871	0.85124	-0.028992	0.013021	-0.14018	-0.041199	0.086365	-0.001119	-0.015564	-0.071411	-0.039876	0.012817	-0.038859	-0.029297	0.026652	-0.19948	-0.021871	0.38829	-0.01943	-0.024618	0.0030518
-0.11759	0.85683	-0.02828	0.0095622	-0.1416	-0.044352	0.088094	-0.0066121	-0.016683	-0.06724	-0.038961	0.014343	-0.041911	-0.031128	0.028076	-0.19613	-0.023702	0.38493	-0.021159	-0.024109	0.0039673
-0.11312	0.86192	-0.029806	0.005188	-0.13875	-0.050151	0.08901	-0.0048828	-0.016479	-0.066223	-0.039673	0.014343	-0.042928	-0.034993	0.031128	-0.19531	-0.023092	0.37872	-0.019633	-0.02238	0.001119
-0.11261	0.85744	-0.029704	0.004069	-0.14282	-0.052592	0.08077	-0.0014242	-0.011292	-0.068359	-0.045064	0.012105	-0.038249	-0.03713	0.03245	-0.2004	-0.01943	0.37862	-0.0177	-0.021769	0.00061035
-0.11505	0.855	-0.02828	0.0098674	-0.14374	-0.052795	0.081278	-0.0060018	-0.0097656	-0.068563	-0.042216	0.012614	-0.042419	-0.039368	0.03123	-0.20396	-0.017395	0.37516	-0.018412	-0.024007	-0.00061035
-0.11363	0.85561	-0.030619	0.008138	-0.14404	-0.049845	0.083211	-0.00061035	-0.013224	-0.071106	-0.038656	0.015055	-0.048828	-0.036926	0.0295	-0.20365	-0.01943	0.37201	-0.016479	-0.021362	0.0019328
-0.11302	0.85378	-0.032043	0.011292	-0.14394	-0.045675	0.088399	0.0010173	-0.018412	-0.072021	-0.042318	0.011698	-0.04364	-0.027974	0.034688	-0.19877	-0.018717	0.37079	-0.011495	-0.018514	0.0012207
-0.11922	0.8549	-0.029704	0.012004	-0.14567	-0.04303	0.090129	0.00020345	-0.017192	-0.072937	-0.046692	0.011495	-0.039571	-0.026042	0.035197	-0.19379	-0.02004	0.36896	-0.012207	-0.024923	-0.00020345
-0.12024	0.85409	-0.031942	0.010986	-0.1476	-0.045573	0.090739	-0.0013224	-0.017395	-0.073751	-0.045776	0.013835	-0.039164	-0.030721	0.036214	-0.19297	-0.019836	0.36814	-0.015462	-0.027059	0.0024414
-0.11587	0.85185	-0.029907	0.0084432	-0.15066	-0.049235	0.092875	0.0004069	-0.016886	-0.070089	-0.041809	0.014547	-0.039469	-0.035604	0.040588	-0.1945	-0.018616	0.36723	-0.014445	-0.024719	0.00295
-0.11149	0.85144	-0.025024	0.004069	-0.14028	-0.04659	0.093892	0.0025431	-0.021057	-0.07192	-0.04598	0.016378	-0.036418	-0.035197	0.038757	-0.19592	-0.018107	0.36143	-0.0066121	-0.027873	-0.0014242
-0.11169	0.85266	-0.024312	0.002238	-0.1359	-0.046387	0.091654	0.0074259	-0.022685	-0.069885	-0.050761	0.015564	-0.038859	-0.032654	0.033773	-0.19928	-0.019836	0.35706	-0.0075277	-0.028483	-0.0034587
-0.10946	0.85927	-0.027262	0.0035604	-0.13621	-0.048726	0.085856	-0.0008138	-0.023092	-0.06724	-0.049235	0.016886	-0.04303	-0.033264	0.033264	-0.20162	-0.019531	0.34932	-0.009257	-0.029195	-0.0024414
-0.11597	0.85307	-0.02828	0.0056966	-0.13794	-0.047302	0.089417	-0.0047811	-0.022481	-0.068665	-0.052694	0.015564	-0.041809	-0.029602	0.033468	-0.20121	-0.020955	0.35034	-0.010274	-0.027262	0.00020345
-0.11169	0.8551	-0.028178	0.0052897	-0.14119	-0.047404	0.092061	0.0020345	-0.024109	-0.065511	-0.05422	0.013326	-0.037537	-0.032857	0.034587	-0.19765	-0.019328	0.34678	-0.010681	-0.02889	-0.002238
-0.10671	0.85581	-0.0295	0.0061035	-0.14292	-0.046895	0.088908	0.0065104	-0.024414	-0.061849	-0.051575	0.015971	-0.036112	-0.034383	0.033366	-0.2002	-0.016479	0.34515	-0.013224	-0.029907	0.0068156
-0.11119	0.85459	-0.027974	0.0093587	-0.13428	-0.049438	0.085754	0.0026449	-0.028381	-0.060323	-0.055644	0.016276	-0.040792	-0.0295	0.034892	-0.20477	-0.020243	0.34312	-0.011597	-0.028992	0.01119
-0.11292	0.8608	-0.029399	0.012919	-0.13082	-0.048014	0.085754	-0.00295	-0.032349	-0.060425	-0.062358	0.013936	-0.042623	-0.027059	0.035706	-0.20487	-0.022888	0.33803	-0.011292	-0.02889	0.0091553
-0.1121	0.85612	-0.02828	0.0079346	-0.13438	-0.047201	0.08667	-0.0062052	-0.027466	-0.067139	-0.066223	0.012716	-0.043844	-0.032857	0.038147	-0.20294	-0.022685	0.33315	-0.013326	-0.033569	0.0033569
-0.11119	0.85012	-0.02889	0.0057983	-0.14557	-0.052999	0.083822	0.0010173	-0.016479	-0.069071	-0.062052	0.011902	-0.041809	-0.034688	0.039469	-0.20498	-0.017293	0.33091	-0.014648	-0.040588	0
-0.11485	0.84981	-0.03123	0.0097656	-0.14079	-0.047506	0.079244	0.00020345	-0.016683	-0.069173	-0.057576	0.01119	-0.038452	-0.031535	0.039469	-0.20813	-0.018209	0.32959	-0.015666	-0.03479	0.0017293
-0.11454	0.85276	-0.031942	0.0087484	-0.1359	-0.044352	0.074463	0.0018311	-0.020752	-0.06958	-0.054118	0.014445	-0.03713	-0.030721	0.038554	-0.20966	-0.022074	0.32227	-0.015666	-0.030518	0.0054932
-0.11241	0.85561	-0.034383	0.0064087	-0.13448	-0.044149	0.076904	0.0043742	-0.023092	-0.071004	-0.059814	0.020345	-0.040283	-0.027466	0.037638	-0.20447	-0.019226	0.31809	-0.014445	-0.029704	0.0097656
-0.11139	0.86243	-0.035197	0.0054932	-0.1298	-0.047607	0.086772	0.0038656	-0.024211	-0.069275	-0.065002	0.018921	-0.036825	-0.02004	0.03713	-0.20315	-0.018616	0.31281	-0.013835	-0.032043	0.014954
-0.10468	0.86049	-0.034993	0.0084432	-0.13082	-0.048116	0.083923	0.0032552	-0.022786	-0.063985	-0.06602	0.017192	-0.036112	-0.018616	0.034485	-0.20192	-0.019531	0.30833	-0.0049845	-0.037231	0.012004
-0.10295	0.85988	-0.027873	0.0079346	-0.13184	-0.049744	0.084635	-0.0020345	-0.015157	-0.060832	-0.065613	0.01709	-0.03774	-0.023397	0.034281	-0.19847	-0.016073	0.30507	-0.011698	-0.041606	0.0080363
-0.1003	0.85836	-0.026245	0.0037638	-0.13336	-0.049032	0.087484	-0.009257	-0.011698	-0.063883	-0.064596	0.013529	-0.040792	-0.025126	0.033162	-0.19704	-0.015564	0.30782	-0.015361	-0.039266	0.0094604
-0.097758	0.85836	-0.028788	0.0098674	-0.13468	-0.047302	0.083822	0.0018311	-0.012512	-0.068868	-0.062358	0.016378	-0.043742	-0.027873	0.035299	-0.19796	-0.016479	0.29948	-0.012105	-0.037537	0.0090535
-0.10101	0.8608	-0.031331	0.01414	-0.13835	-0.048421	0.084025	0.0024414	-0.013631	-0.07253	-0.06134	0.018819	-0.044657	-0.029806	0.04069	-0.19877	-0.016276	0.29409	-0.012512	-0.032145	0.0085449
-0.098877	0.86212	-0.030416	0.015971	-0.14252	-0.047201	0.084025	0.0027466	-0.015666	-0.067952	-0.061239	0.017904	-0.038961	-0.0295	0.041606	-0.20101	-0.017598	0.29114	-0.012105	-0.04069	0.0082397
-0.093384	0.86263	-0.030009	0.012309	-0.14394	-0.048116	0.085449	0.0036621	-0.021362	-0.069784	-0.062154	0.014038	-0.035299	-0.0295	0.039063	-0.20396	-0.020345	0.28463	-0.0086466	-0.037333	0.0079346
-0.08901	0.86273	-0.031026	0.010071	-0.13794	-0.051778	0.086975	0.0008138	-0.019328	-0.066833	-0.062764	0.0118	-0.031738	-0.029399	0.040792	-0.20467	-0.021159	0.28493	-0.0088501	-0.032145	0.0069173
-0.080465	0.86385	-0.026245	0.0079346	-0.13702	-0.04893	0.086873	-0.0018311	-0.02004	-0.065816	-0.068766	0.012004	-0.034383	-0.019735	0.038961	-0.19897	-0.021362	0.28687	-0.009257	-0.028483	0.0088501
-0.073547	0.8607	-0.025838	0.006307	-0.13824	-0.047607	0.085856	-0.0083415	-0.022074	-0.066427	-0.073751	0.0099691	-0.038249	-0.020243	0.039673	-0.19704	-0.021362	0.27751	-0.015564	-0.027669	0.0057983
-0.076396	0.86324	-0.02533	0.014648	-0.13743	-0.046183	0.083415	-0.0065104	-0.020142	-0.064901	-0.067749	0.014954	-0.034281	-0.02238	0.035706	-0.2007	-0.021667	0.26601	-0.011698	-0.028992	0.0060018
-0.078023	0.86426	-0.02299	0.016785	-0.13672	-0.047607	0.08372	-0.0016276	-0.017192	-0.060628	-0.061239	0.016073	-0.030416	-0.024923	0.034078	-0.20264	-0.020752	0.26469	-0.0096639	-0.03123	0.0082397
-0.077311	0.86477	-0.027568	0.01241	-0.13611	-0.050049	0.089925	0.0023397	-0.016378	-0.058187	-0.063171	0.010173	-0.031535	-0.02655	0.034892	-0.20264	-0.017497	0.26815	-0.0084432	-0.026449	0.010885
-0.075785	0.86629	-0.027568	0.010681	-0.13509	-0.050964	0.090637	0.0066121	-0.015259	-0.063171	-0.066732	0.013428	-0.035197	-0.029907	0.037638	-0.20559	-0.019124	0.26326	-0.0079346	-0.028178	0.0095622
-0.066223	0.86934	-0.031128	0.0091553	-0.12767	-0.049845	0.086466	0.0013224	-0.018819	-0.06602	-0.066732	0.014648	-0.036825	-0.029602	0.039571	-0.20691	-0.018616	0.25686	-0.0085449	-0.03418	0.0077311
-0.059713	0.87056	-0.031942	0.0035604	-0.12919	-0.049438	0.092367	-0.0015259	-0.017395	-0.06602	-0.067647	0.018616	-0.037638	-0.024211	0.039368	-0.20477	-0.015666	0.25564	-0.01241	-0.034078	0.0065104
-0.057882	0.867	-0.029704	0.006307	-0.13367	-0.055949	0.093892	0.0050863	-0.022278	-0.06307	-0.067342	0.02004	-0.038859	-0.024923	0.035095	-0.20243	-0.01709	0.24923	-0.013529	-0.029602	0.0036621
-0.062764	0.86538	-0.02828	0.0082397	-0.13672	-0.056356	0.09196	0.0084432	-0.022481	-0.059204	-0.076396	0.021057	-0.035299	-0.024414	0.024923	-0.20365	-0.022176	0.24017	-0.0091553	-0.025635	0.0018311
-0.060527	0.86375	-0.027568	0.0032552	-0.13906	-0.052592	0.092773	0.0004069	-0.025228	-0.056458	-0.077006	0.020345	-0.037333	-0.024516	0.029806	-0.20243	-0.025533	0.23275	-0.0075277	-0.025024	0.0025431
-0.059611	0.86741	-0.029093	0.0047811	-0.14058	-0.05127	0.088298	0.00030518	-0.025736	-0.059509	-0.075378	0.018717	-0.041097	-0.025635	0.036011	-0.20274	-0.02655	0.22715	-0.0042725	-0.029806	-0.0019328
-0.060018	0.86639	-0.028076	0.0059001	-0.14018	-0.048319	0.085042	0.0041707	-0.027771	-0.060221	-0.073344	0.015869	-0.041606	-0.02889	0.034587	-0.20711	-0.021464	0.22491	-0.005188	-0.033366	-0.00050863
-0.057271	0.87006	-0.025736	0.0035604	-0.13499	-0.049845	0.085551	0.0066121	-0.024312	-0.06012	-0.071411	0.01241	-0.042318	-0.028076	0.033366	-0.2065	-0.022481	0.22003	-0.0099691	-0.030721	0.0071208
-0.052287	0.87413	-0.021871	0.002238	-0.13092	-0.053202	0.088399	0.0072225	-0.026042	-0.064596	-0.073446	0.013936	-0.038554	-0.026245	0.038147	-0.20528	-0.025635	0.21617	-0.0048828	-0.028381	0.0056966
-0.051473	0.87423	-0.024007	0.0048828	-0.12899	-0.05839	0.091044	0.0062052	-0.027669	-0.065613	-0.075582	0.012716	-0.03713	-0.021973	0.035807	-0.2061	-0.018819	0.20955	-0.009257	-0.029806	0.0033569
-0.050354	0.87372	-0.02594	0.0079346	-0.13397	-0.061951	0.093994	0.0052897	-0.031637	-0.060832	-0.073344	0.01475	-0.036926	-0.025228	0.031738	-0.20681	-0.020345	0.20681	-0.010885	-0.031128	0.0069173
-0.046692	0.87128	-0.023193	0.0073242	-0.13143	-0.049133	0.093689	0.010071	-0.03184	-0.061442	-0.075582	0.018616	-0.037231	-0.027466	0.02889	-0.2063	-0.02299	0.2064	-0.0073242	-0.025431	0.004069
-0.050557	0.8725	-0.024109	0.0053914	-0.13214	-0.046794	0.091146	0.0068156	-0.034383	-0.059611	-0.08138	0.018311	-0.038045	-0.025635	0.021871	-0.20538	-0.025838	0.19765	-0.0086466	-0.026042	0.0035604
-0.049845	0.87179	-0.031331	0.010579	-0.13306	-0.050049	0.088704	0.0012207	-0.030823	-0.058594	-0.085144	0.018107	-0.043437	-0.015259	0.0295	-0.20142	-0.0236	0.19816	-0.010376	-0.028178	-0.0017293
-0.05127	0.86873	-0.03479	0.01119	-0.13133	-0.05188	0.089925	0.0036621	-0.028992	-0.062052	-0.083008	0.014445	-0.047099	-0.014343	0.035909	-0.20284	-0.02533	0.19491	-0.010986	-0.0295	-0.0020345
-0.05483	0.86405	-0.032043	0.0099691	-0.13326	-0.050761	0.08962	0.0046794	-0.031433	-0.065308	-0.079549	0.011597	-0.041199	-0.018209	0.039266	-0.20671	-0.028076	0.1884	-0.012614	-0.030416	0.0032552
-0.051676	0.86497	-0.027568	0.012817	-0.13529	-0.049845	0.091451	0.0010173	-0.031026	-0.067037	-0.07782	0.010478	-0.040995	-0.021362	0.032857	-0.20599	-0.026347	0.19033	-0.0039673	-0.032043	0.0034587
-0.054321	0.86792	-0.026652	0.0086466	-0.13692	-0.049642	0.092367	0.00050863	-0.027262	-0.071716	-0.07843	0.01119	-0.039673	-0.020142	0.032247	-0.20549	-0.021566	0.1885	-0.0057983	-0.034892	0.0028483
-0.051473	0.86599	-0.028788	0.0062052	-0.13723	-0.049438	0.091349	0.0031535	-0.027669	-0.067952	-0.079753	0.013326	-0.036316	-0.021667	0.03184	-0.20386	-0.017904	0.18534	-0.0082397	-0.032552	0.0016276
-0.044047	0.86711	-0.025736	0.011902	-0.1356	-0.046488	0.092061	0.0020345	-0.029602	-0.065409	-0.082906	0.016886	-0.035502	-0.023397	0.036621	-0.20772	-0.021667	0.18219	-0.010173	-0.029704	0.00295
-0.0413	0.86945	-0.028788	0.0084432	-0.14069	-0.049337	0.091146	0.0018311	-0.026042	-0.067546	-0.08728	0.012004	-0.037842	-0.027262	0.034281	-0.20915	-0.023397	0.17619	-0.010986	-0.034993	-0.00295
-0.044657	0.86751	-0.028687	0.010681	-0.14404	-0.052185	0.086365	0.0014242	-0.030518	-0.06602	-0.087687	0.010783	-0.042623	-0.030416	0.031637	-0.20345	-0.026042	0.1711	-0.01241	-0.035299	0.00091553
-0.044149	0.86222	-0.027364	0.013529	-0.13936	-0.052795	0.087891	0.0015259	-0.031128	-0.06958	-0.080363	0.013936	-0.041097	-0.026042	0.030212	-0.20009	-0.025635	0.16612	-0.010579	-0.032145	0.0048828
-0.039469	0.86436	-0.028687	0.01241	-0.14109	-0.051676	0.088603	0.0053914	-0.031128	-0.065715	-0.081991	0.011088	-0.036214	-0.024923	0.034078	-0.20192	-0.020752	0.16439	-0.0086466	-0.030212	0.0015259
-0.035095	0.8729	-0.03123	0.012207	-0.14058	-0.047201	0.089417	0.004069	-0.037028	-0.073039	-0.082804	0.0054932	-0.0354	-0.028687	0.038452	-0.20406	-0.021769	0.16296	-0.0086466	-0.03123	-0.0048828
-0.035604	0.87148	-0.02889	0.0079346	-0.13214	-0.049744	0.084432	0.0034587	-0.039164	-0.073853	-0.079346	0.0034587	-0.034383	-0.024719	0.039978	-0.2062	-0.023397	0.16022	-0.015361	-0.030924	-0.002238
-0.03835	0.87372	-0.03123	0.0079346	-0.1299	-0.051575	0.084839	0.0014242	-0.038147	-0.06958	-0.086466	0.0055949	-0.03835	-0.020345	0.036825	-0.2063	-0.023397	0.15605	-0.016073	-0.033671	-0.0024414
-0.039063	0.87596	-0.032857	0.0091553	-0.13448	-0.050354	0.084534	-0.00010173	-0.033875	-0.068461	-0.08667	0.008138	-0.037944	-0.0236	0.034078	-0.20528	-0.015462	0.15127	-0.012105	-0.028687	-0.0018311
-0.035807	0.8727	-0.033468	0.010376	-0.1354	-0.052389	0.083313	-0.0034587	-0.036316	-0.067139	-0.086365	0.0082397	-0.037333	-0.02828	0.030619	-0.2064	-0.014648	0.15116	-0.010579	-0.026957	0.0010173
-0.032349	0.87036	-0.033468	0.011393	-0.13652	-0.053609	0.084432	-0.0085449	-0.034892	-0.065308	-0.087789	0.0098674	-0.037435	-0.024007	0.02533	-0.19867	-0.016581	0.1473	-0.010478	-0.033875	0.0020345
-0.024923	0.87158	-0.030518	0.0089518	-0.13713	-0.051168	0.087179	-0.0026449	-0.03835	-0.064494	-0.087789	0.0060018	-0.040385	-0.02594	0.031331	-0.19491	-0.016276	0.13702	-0.011088	-0.035502	-0.0015259
-0.016581	0.87392	-0.029093	0.00071208	-0.13814	-0.051066	0.091756	0.0030518	-0.039775	-0.065918	-0.085958	0.009257	-0.037537	-0.029297	0.034281	-0.19511	-0.020549	0.13448	-0.012919	-0.037028	-0.0020345
-0.022583	0.86823	-0.037028	0.0037638	-0.13977	-0.050761	0.088806	0.0042725	-0.037435	-0.063985	-0.083415	0.0075277	-0.030721	-0.025024	0.033875	-0.19613	-0.019328	0.13194	-0.0097656	-0.035502	-0.00030518
-0.026347	0.87077	-0.038249	0.0083415	-0.13702	-0.053609	0.082194	0.0064087	-0.0413	-0.06429	-0.085347	0.0068156	-0.027059	-0.024923	0.034688	-0.19999	-0.018107	0.13285	-0.0091553	-0.028992	0.0036621
-0.021973	0.87433	-0.037028	0.013326	-0.13713	-0.05249	0.079651	0.0077311	-0.048116	-0.064596	-0.083822	0.011597	-0.031738	-0.026754	0.038045	-0.20467	-0.019938	0.12929	-0.0118	-0.030518	0.008138
-0.014445	0.86314	-0.030518	0.011495	-0.14242	-0.044149	0.08138	0.009257	-0.050151	-0.059814	-0.086263	0.013326	-0.031128	-0.026042	0.04008	-0.20559	-0.021769	0.12889	-0.013224	-0.03184	0.0036621
-0.012817	0.86924	-0.030721	0.0086466	-0.14333	-0.047404	0.080668	0.0067139	-0.042216	-0.062866	-0.086568	0.011597	-0.034993	-0.025228	0.04069	-0.20803	-0.019938	0.12472	-0.016886	-0.031128	-0.001119
-0.013631	0.87453	-0.028483	0.0083415	-0.13835	-0.04598	0.085856	0.0060018	-0.036214	-0.062968	-0.088501	0.0071208	-0.036723	-0.031331	0.040487	-0.20782	-0.020447	0.12136	-0.015157	-0.027466	0.00010173
-0.012716	0.87209	-0.029806	0.0041707	-0.13723	-0.045064	0.085449	0.0072225	-0.039775	-0.061442	-0.090841	0.0069173	-0.032247	-0.030924	0.039164	-0.20894	-0.0236	0.11973	-0.011088	-0.02655	-0.0023397
-0.015361	0.87484	-0.032552	-0.0015259	-0.13723	-0.046895	0.091654	0.0062052	-0.039673	-0.060018	-0.088704	0.010274	-0.031738	-0.028992	0.036519	-0.20589	-0.025533	0.1123	-0.010579	-0.024923	-0.0034587
-0.019735	0.87941	-0.030212	0.0047811	-0.13194	-0.045878	0.088603	0.0047811	-0.041707	-0.063985	-0.090637	0.0076294	-0.028992	-0.029806	0.031331	-0.20274	-0.023804	0.10508	-0.015361	-0.025533	-0.0016276
-0.020243	0.87657	-0.027466	0.0085449	-0.13224	-0.049438	0.08962	0.0032552	-0.047404	-0.064596	-0.091044	0.0098674	-0.037028	-0.022074	0.033366	-0.20386	-0.02238	0.10122	-0.011292	-0.027059	0.0021362
-0.021871	0.8726	-0.027974	0.010579	-0.13295	-0.046895	0.090739	0.0054932	-0.043335	-0.062561	-0.092367	0.012716	-0.035909	-0.019938	0.037028	-0.20671	-0.018107	0.09613	-0.0061035	-0.02533	0.0033569
-0.016988	0.87504	-0.034281	0.0049845	-0.13601	-0.045776	0.086568	0.0082397	-0.040792	-0.061747	-0.087077	0.015055	-0.035807	-0.020243	0.029602	-0.20589	-0.018819	0.092875	-0.0093587	-0.02655	0.00010173
-0.015157	0.87901	-0.02889	0.0072225	-0.13255	-0.044963	0.086873	0.0038656	-0.044047	-0.06724	-0.085856	0.0118	-0.040792	-0.024618	0.025736	-0.20487	-0.021566	0.093079	-0.012512	-0.024312	-0.0013224
-0.010681	0.8784	-0.022176	0.0077311	-0.13214	-0.04069	0.084737	0.0065104	-0.046488	-0.069377	-0.085958	0.010579	-0.045878	-0.029195	0.03479	-0.20508	-0.021057	0.090027	-0.0059001	-0.023397	0.0015259
-0.0084432	0.87728	-0.023804	0.0057983	-0.13143	-0.039673	0.089213	0.0084432	-0.049133	-0.067851	-0.087789	0.0083415	-0.047201	-0.027669	0.039368	-0.20396	-0.014038	0.095622	-0.0066121	-0.026754	0.0027466
-0.0038656	0.87718	-0.024211	0.0093587	-0.13072	-0.042013	0.091756	0.0091553	-0.044963	-0.070699	-0.08901	0.0043742	-0.047099	-0.027262	0.042521	-0.20508	-0.015869	0.096334	-0.011597	-0.024211	0.0060018
-0.0033569	0.87585	-0.029907	0.0091553	-0.13204	-0.041097	0.092163	0.007019	-0.046285	-0.068461	-0.08372	0.0041707	-0.044047	-0.028687	0.043335	-0.20386	-0.021159	0.092977	-0.014343	-0.023499	0.0074259
0.0017293	0.88003	-0.025736	0.0087484	-0.13428	-0.042013	0.094503	0.0024414	-0.048218	-0.066427	-0.079753	0.0072225	-0.043233	-0.028381	0.041707	-0.20101	-0.020345	0.086365	-0.013224	-0.024821	0.0055949
0.0078328	0.87646	-0.024109	0.0118	-0.13326	-0.045268	0.091248	-0.00020345	-0.047404	-0.068054	-0.08311	0.012716	-0.041707	-0.023702	0.038249	-0.20508	-0.016581	0.083516	-0.012716	-0.028687	0.0073242
0.012919	0.87199	-0.026957	0.0095622	-0.13468	-0.045675	0.08962	0.0021362	-0.042623	-0.067444	-0.081685	0.014242	-0.043132	-0.020854	0.037537	-0.20996	-0.017802	0.079651	-0.011292	-0.03184	0.0076294
0.0082397	0.86823	-0.0236	0.0072225	-0.13458	-0.043538	0.09196	0.0015259	-0.043538	-0.067037	-0.079244	0.011393	-0.042521	-0.027771	0.041606	-0.20803	-0.017293	0.074972	-0.013631	-0.028076	0.0079346
0.0097656	0.87474	-0.026652	0.0026449	-0.13255	-0.039063	0.087077	0.0042725	-0.039876	-0.060832	-0.074768	0.0075277	-0.041911	-0.026143	0.039063	-0.20813	-0.013428	0.079041	-0.013326	-0.029399	0.0055949
0.013428	0.88186	-0.030721	0.0016276	-0.13255	-0.037638	0.082296	0.0046794	-0.041402	-0.062358	-0.078532	0.0038656	-0.044454	-0.02065	0.040792	-0.20721	-0.013326	0.078532	-0.014547	-0.034688	0.0064087
0.012309	0.87891	-0.029704	0.0069173	-0.13133	-0.041606	0.086772	0.00050863	-0.049744	-0.062459	-0.075175	0.0019328	-0.039571	-0.022583	0.043437	-0.20386	-0.015361	0.075989	-0.013631	-0.031637	0.0061035
0.019328	0.87484	-0.025126	0.0072225	-0.1299	-0.043437	0.090942	0.0057983	-0.053711	-0.063477	-0.070597	0.0026449	-0.036316	-0.023092	0.042826	-0.20599	-0.020549	0.069784	-0.015666	-0.026449	0.0053914
0.031433	0.87402	-0.027161	0.0096639	-0.13326	-0.040995	0.093587	0.0050863	-0.049235	-0.063171	-0.068563	0.012716	-0.041504	-0.0236	0.044149	-0.20477	-0.016988	0.068461	-0.016683	-0.025736	0.0052897
0.03418	0.87738	-0.029297	0.0096639	-0.13468	-0.041809	0.090027	0.0044759	-0.050151	-0.06134	-0.072123	0.012817	-0.037537	-0.024211	0.046183	-0.20294	-0.020243	0.06724	-0.018514	-0.026855	0.0039673
0.033773	0.87514	-0.026143	0.0061035	-0.13285	-0.041504	0.090129	-0.0015259	-0.047709	-0.057983	-0.072225	0.0096639	-0.030111	-0.026245	0.043742	-0.20376	-0.017395	0.062052	-0.021261	-0.02655	0.0093587
0.040181	0.88013	-0.027873	0.0026449	-0.13234	-0.041606	0.098165	-0.0019328	-0.049642	-0.05778	-0.069377	0.0056966	-0.031738	-0.023804	0.038656	-0.20325	-0.018209	0.061951	-0.021464	-0.0295	0.0059001
0.036418	0.87596	-0.032145	0.0035604	-0.13062	-0.051575	0.097758	0.0025431	-0.049133	-0.057576	-0.066935	0.0064087	-0.030924	-0.020243	0.036316	-0.20518	-0.020345	0.062358	-0.018209	-0.031128	0.0044759
0.030314	0.87036	-0.02889	0.0060018	-0.13224	-0.053914	0.090129	0.0045776	-0.051473	-0.057373	-0.067139	0.0047811	-0.031331	-0.021566	0.033162	-0.20467	-0.020345	0.061951	-0.018921	-0.032654	0.0078328
0.030009	0.87209	-0.03123	0.006307	-0.13713	-0.053406	0.08728	0.0071208	-0.050354	-0.06012	-0.062764	0.0049845	-0.031433	-0.022074	0.033264	-0.20711	-0.013123	0.059611	-0.020243	-0.037028	0.0054932
0.039266	0.87097	-0.030619	0.0061035	-0.13804	-0.055847	0.089823	0.0041707	-0.049133	-0.059814	-0.058899	0.004069	-0.029704	-0.021464	0.033468	-0.21027	-0.012105	0.058085	-0.017802	-0.032959	0.0044759
0.043233	0.8727	-0.024923	0.0044759	-0.13865	-0.04425	0.083923	0	-0.053609	-0.061849	-0.061849	0.0057983	-0.031128	-0.015564	0.036723	-0.20823	-0.01475	0.054626	-0.018412	-0.0295	0.0017293
0.043742	0.87341	-0.029399	0.0023397	-0.14343	-0.043844	0.082397	-0.0019328	-0.052795	-0.060628	-0.064901	0.0072225	-0.031433	-0.021159	0.036723	-0.21057	-0.016174	0.054423	-0.021464	-0.029704	0.0035604
0.041097	0.87575	-0.024007	0.0033569	-0.14119	-0.046488	0.088298	-0.00091553	-0.049438	-0.061137	-0.059713	0.0059001	-0.033264	-0.0236	0.033162	-0.20854	-0.01475	0.056559	-0.019226	-0.030111	0.0019328
0.037537	0.87697	-0.027669	0.0027466	-0.13611	-0.046183	0.091146	0.0025431	-0.048116	-0.062459	-0.058187	0.0046794	-0.03774	-0.023702	0.033162	-0.20762	-0.018005	0.050964	-0.015361	-0.032247	-0.00030518
0.038961	0.87626	-0.028687	0.0017293	-0.1295	-0.046692	0.091349	-0.0021362	-0.05188	-0.063171	-0.061137	0.00071208	-0.037842	-0.024414	0.035095	-0.20833	-0.019124	0.050252	-0.012817	-0.029907	0
0.038859	0.87606	-0.026347	0.0008138	-0.12655	-0.048014	0.089315	0.0015259	-0.048828	-0.070089	-0.067851	0.00071208	-0.035807	-0.024618	0.034281	-0.20732	-0.015666	0.047811	-0.012207	-0.029195	-0.00010173
0.037028	0.87555	-0.025126	0.0018311	-0.13204	-0.052592	0.088298	0.0027466	-0.051066	-0.071818	-0.061747	0.0015259	-0.039266	-0.027771	0.034078	-0.20844	-0.015666	0.047404	-0.0177	-0.030314	0.00091553
0.030721	0.87067	-0.030518	0.0016276	-0.13245	-0.052795	0.088603	0.0062052	-0.054525	-0.070801	-0.056966	-0.0015259	-0.038859	-0.013631	0.036621	-0.21606	-0.012716	0.04364	-0.020752	-0.03418	-0.0012207
0.033468	0.8729	-0.027974	0.0010173	-0.13224	-0.050761	0.085042	0.0044759	-0.052389	-0.070699	-0.057271	0.002238	-0.03774	-0.012004	0.037231	-0.21271	-0.012309	0.04364	-0.016276	-0.034485	-0.0008138
0.035604	0.87596	-0.023092	-0.00010173	-0.1297	-0.054728	0.078328	0.0030518	-0.050761	-0.065511	-0.05717	0.0056966	-0.036825	-0.019531	0.035706	-0.21139	-0.014954	0.043233	-0.017598	-0.032552	-0.0013224
0.02889	0.87657	-0.02299	0.00071208	-0.13	-0.048625	0.084941	0.0010173	-0.050456	-0.06602	-0.055949	0.0068156	-0.035095	-0.019124	0.032857	-0.21118	-0.02065	0.036418	-0.016683	-0.025431	-0.0008138
0.025736	0.87646	-0.024821	0.00295	-0.12848	-0.043742	0.08901	0.0046794	-0.052185	-0.065409	-0.055237	0.007019	-0.035095	-0.018514	0.033773	-0.20996	-0.023702	0.036214	-0.016581	-0.025533	-0.00071208
0.026754	0.88043	-0.024719	0.005188	-0.13204	-0.043335	0.08728	0.0079346	-0.052592	-0.070292	-0.051778	-0.0020345	-0.038147	-0.020243	0.037028	-0.20823	-0.024312	0.038147	-0.017293	-0.025736	-0.0004069
0.022786	0.87972	-0.024821	0.0025431	-0.12716	-0.043437	0.089417	0.0073242	-0.052185	-0.066528	-0.048726	-0.0023397	-0.038452	-0.020142	0.035197	-0.20742	-0.020243	0.032654	-0.016785	-0.025635	-0.0020345
0.022074	0.8724	-0.025533	-0.0025431	-0.12695	-0.047709	0.090434	0.0033569	-0.05483	-0.061544	-0.041199	0.00091553	-0.039368	-0.018819	0.036621	-0.20976	-0.023193	0.030212	-0.013428	-0.026855	-0.002238
0.026347	0.87453	-0.024211	-0.0004069	-0.13377	-0.048218	0.088094	-0.00020345	-0.051066	-0.06134	-0.036316	-0.001119	-0.039876	-0.015767	0.03774	-0.21067	-0.025736	0.029907	-0.012919	-0.028992	0.0025431
0.026855	0.87789	-0.023804	0.0016276	-0.13621	-0.046183	0.084432	-0.00091553	-0.047709	-0.062663	-0.036214	-0.0024414	-0.040385	-0.019124	0.03835	-0.20966	-0.023804	0.029907	-0.015666	-0.029907	0.0032552
0.025736	0.88236	-0.026855	0.00061035	-0.13224	-0.040792	0.083313	-0.00030518	-0.045166	-0.064087	-0.034587	0.004069	-0.038249	-0.023295	0.037231	-0.21149	-0.021871	0.030619	-0.014648	-0.032959	0.0024414
0.025431	0.88531	-0.024618	0.0034587	-0.13204	-0.043945	0.083008	0.0037638	-0.04893	-0.062052	-0.039571	0.0015259	-0.041402	-0.022074	0.035604	-0.20894	-0.01475	0.028076	-0.011393	-0.027568	-0.00020345
0.028076	0.87911	-0.020549	0.0037638	-0.13062	-0.044352	0.080261	0.0043742	-0.05127	-0.062866	-0.034485	0.00091553	-0.042114	-0.017395	0.034383	-0.20711	-0.015157	0.023092	-0.012207	-0.025635	0.00091553
0.01943	0.87891	-0.023804	0.0049845	-0.13468	-0.042623	0.081177	0.00295	-0.056254	-0.061849	-0.026042	0.0079346	-0.040792	-0.016683	0.035909	-0.20569	-0.023397	0.022278	-0.013123	-0.024007	0.0035604
0.010478	0.88094	-0.024719	0.0032552	-0.13133	-0.046997	0.080973	0.0033569	-0.060018	-0.059408	-0.024719	0.010274	-0.039063	-0.016886	0.036621	-0.20742	-0.021159	0.019124	-0.015666	-0.023397	0.00071208
0.0065104	0.87687	-0.024719	0.0025431	-0.13102	-0.048014	0.079956	0.0015259	-0.05717	-0.060425	-0.025533	0.012716	-0.040894	-0.017395	0.033162	-0.20884	-0.019531	0.017192	-0.02238	-0.02828	-0.0021362
0.011597	0.8783	-0.028585	0.0059001	-0.13357	-0.047099	0.07843	0.0017293	-0.054423	-0.064087	-0.022685	0.0084432	-0.038045	-0.013428	0.03184	-0.20752	-0.019633	0.021057	-0.021566	-0.027771	0.0014242
0.013733	0.87891	-0.02828	0.0048828	-0.13489	-0.050151	0.075277	0.0061035	-0.056559	-0.065613	-0.020243	0.0020345	-0.0354	-0.01475	0.033366	-0.20376	-0.018717	0.021362	-0.026449	-0.030721	0.0028483
0.012919	0.87646	-0.028585	0.0064087	-0.13367	-0.046488	0.076294	0.0079346	-0.056254	-0.060323	-0.016276	0.00091553	-0.035807	-0.018921	0.03774	-0.20203	-0.017395	0.014648	-0.021362	-0.03123	-0.00071208
0.015767	0.86731	-0.025431	0.0090535	-0.13306	-0.042928	0.079956	0.0043742	-0.057882	-0.061849	-0.015564	0.0012207	-0.040894	-0.018412	0.032654	-0.2002	-0.0177	0.013326	-0.016479	-0.030721	0.00030518
0.011393	0.86924	-0.026347	0.010173	-0.12604	-0.045369	0.077311	-0.0035604	-0.049133	-0.061747	-0.013428	0.00071208	-0.041606	-0.014852	0.026754	-0.19969	-0.015361	0.013529	-0.015666	-0.035604	-0.0038656
0.0061035	0.87056	-0.021871	0.0087484	-0.12329	-0.043945	0.078939	-0.0062052	-0.051778	-0.065409	-0.0083415	-0.0026449	-0.040385	-0.014954	0.032654	-0.19857	-0.016988	0.010681	-0.016683	-0.03123	-0.0014242
0.00091553	0.87189	-0.019328	0.011698	-0.12634	-0.048828	0.079142	-0.0028483	-0.059001	-0.062968	-0.0079346	-0.0023397	-0.036621	-0.018311	0.032857	-0.20172	-0.019023	0.010478	-0.019124	-0.02533	0.0018311
0.0016276	0.87392	-0.019836	0.0095622	-0.12858	-0.053507	0.077718	-0.0017293	-0.052897	-0.06429	-0.01119	0.00050863	-0.034383	-0.015767	0.029704	-0.20447	-0.017802	0.010681	-0.019633	-0.022481	-0.010478
0.0055949	0.87514	-0.020854	0.0094604	-0.12777	-0.056051	0.075887	0.0013224	-0.051066	-0.066121	-0.0080363	0.004069	-0.034892	-0.016581	0.025838	-0.20274	-0.016174	0.0094604	-0.015055	-0.025024	-0.012817
0.0046794	0.87331	-0.025126	0.0078328	-0.13153	-0.055745	0.082194	0	-0.052389	-0.063375	-0.0068156	0.0014242	-0.036214	-0.017293	0.027161	-0.19989	-0.017802	0.0071208	-0.0078328	-0.028788	-0.0057983
0.0025431	0.87708	-0.027873	0.0016276	-0.13255	-0.049438	0.082397	0.00020345	-0.049845	-0.066528	-0.0038656	-0.00071208	-0.033875	-0.012919	0.031535	-0.20691	-0.018819	0.0021362	-0.012614	-0.026042	-0.0037638
0.0031535	0.87565	-0.026449	0.0050863	-0.12878	-0.046183	0.086263	-0.00071208	-0.050761	-0.066325	-0.0060018	0.0012207	-0.0354	-0.015157	0.037638	-0.20599	-0.01709	-0.0010173	-0.02004	-0.024821	-0.0039673
-0.00020345	0.87148	-0.030212	0.0015259	-0.12634	-0.046488	0.081278	-0.0042725	-0.054932	-0.070801	-0.0037638	0.0017293	-0.040283	-0.019328	0.037028	-0.20752	-0.016174	-0.0014242	-0.021464	-0.028687	-0.0039673
-0.0048828	0.8724	-0.035299	-0.0038656	-0.12583	-0.044861	0.080465	-0.0044759	-0.053813	-0.072225	0.0018311	0.0014242	-0.041402	-0.021566	0.036316	-0.21047	-0.017395	-0.0023397	-0.011292	-0.027466	-0.005188
-0.0086466	0.87484	-0.028992	-0.0035604	-0.12807	-0.04893	0.082804	-0.0046794	-0.057678	-0.066528	-0.0012207	0.0035604	-0.038452	-0.024516	0.035502	-0.20508	-0.015869	-0.0031535	-0.013021	-0.025228	-0.0044759
-0.0044759	0.87769	-0.023193	-0.00091553	-0.12665	-0.049337	0.086263	-0.0025431	-0.058695	-0.059713	-0.0039673	0.0056966	-0.04008	-0.026754	0.032145	-0.19989	-0.015259	-0.0052897	-0.018209	-0.029704	-0.0038656
-0.0088501	0.8783	-0.024109	0.0041707	-0.12299	-0.052795	0.088094	0.0008138	-0.056051	-0.060832	0.0050863	0.0067139	-0.037842	-0.027669	0.030009	-0.20142	-0.012817	-0.0032552	-0.016276	-0.024821	-0.0045776
-0.011495	0.87657	-0.02238	0.0042725	-0.12736	-0.050049	0.08728	-0.0018311	-0.058289	-0.059306	0.010376	0.0031535	-0.036316	-0.018514	0.026143	-0.20518	-0.012817	-0.0018311	-0.01475	-0.021871	-0.0056966
-0.0091553	0.87728	-0.019124	0.0016276	-0.12492	-0.051575	0.088298	-0.0032552	-0.059713	-0.057373	0.0095622	-0.0032552	-0.040181	-0.020345	0.035909	-0.20772	-0.01709	0	-0.017598	-0.02299	-0.0016276
-0.0077311	0.87819	-0.017497	-0.0043742	-0.12624	-0.051778	0.084127	0.0030518	-0.06307	-0.065816	0.0074259	-0.0039673	-0.042013	-0.027974	0.043945	-0.20538	-0.021464	-0.0018311	-0.018616	-0.027466	0.0028483
-0.0090535	0.87809	-0.019226	0.0013224	-0.12644	-0.054932	0.083008	0.0024414	-0.060221	-0.068258	0.0073242	0.0019328	-0.037028	-0.024414	0.041199	-0.20793	-0.019633	-0.010071	-0.014242	-0.030619	0.0013224
-0.014547	0.88114	-0.018005	0.0034587	-0.12502	-0.053406	0.084025	-0.0020345	-0.063782	-0.063375	0.0055949	0.0068156	-0.039673	-0.022583	0.041809	-0.21057	-0.015564	-0.010885	-0.01475	-0.03479	-0.0014242
-0.025431	0.8786	-0.019226	0.0032552	-0.1296	-0.049845	0.082296	0.0020345	-0.06368	-0.059713	0.0008138	0.0072225	-0.036825	-0.022786	0.040995	-0.21189	-0.014242	-0.0098674	-0.014648	-0.030619	-0.0010173
-0.022583	0.8729	-0.019226	0.0026449	-0.13041	-0.046997	0.085042	0.0047811	-0.065308	-0.058695	0.0018311	0.0094604	-0.036011	-0.0236	0.037638	-0.20894	-0.012614	-0.0084432	-0.014547	-0.02655	-0.0044759
-0.02004	0.8729	-0.018514	0.0013224	-0.12858	-0.044759	0.084534	0.0037638	-0.062764	-0.062968	0.0082397	0.010681	-0.036621	-0.016785	0.038249	-0.20569	-0.018209	-0.0086466	-0.013936	-0.029399	-0.0055949
-0.023905	0.8724	-0.024414	0.0026449	-0.12431	-0.046895	0.085042	0.0004069	-0.056966	-0.061035	0.0068156	0.0073242	-0.039063	-0.011902	0.037333	-0.20569	-0.018005	-0.0053914	-0.014648	-0.028076	0.00030518
-0.029907	0.87972	-0.021973	0.0069173	-0.12248	-0.048523	0.079956	0.0049845	-0.059713	-0.061035	0.0077311	-0.0032552	-0.040792	-0.01241	0.03713	-0.2063	-0.021261	-0.0068156	-0.012817	-0.026143	0.006307
-0.031433	0.88308	-0.024618	0.0093587	-0.12828	-0.044657	0.079956	0.0061035	-0.063883	-0.069885	0.014445	-0.0031535	-0.042216	-0.015564	0.039266	-0.20782	-0.0236	-0.012105	-0.018107	-0.030518	0.0031535
-0.031637	0.88206	-0.021464	0.0064087	-0.13184	-0.046794	0.083211	-0.0010173	-0.067444	-0.066935	0.016174	0.0031535	-0.042114	-0.01475	0.040487	-0.20528	-0.019531	-0.0095622	-0.016276	-0.031738	-0.0019328
-0.0295	0.87931	-0.019124	0.0091553	-0.13163	-0.054728	0.085551	-0.0074259	-0.066427	-0.061544	0.015666	0.010681	-0.04008	-0.0093587	0.03774	-0.20477	-0.019023	-0.0065104	-0.015462	-0.036316	-0.0028483
-0.030314	0.87769	-0.021464	0.011393	-0.12889	-0.055033	0.084839	-0.00020345	-0.06368	-0.062459	0.010885	0.0084432	-0.036519	-0.013021	0.039368	-0.20752	-0.016886	-0.0066121	-0.017598	-0.029093	-0.00020345
-0.028076	0.87484	-0.020243	0.0086466	-0.12838	-0.051371	0.088399	0.0023397	-0.063985	-0.062561	0.010071	0.0042725	-0.033875	-0.016378	0.039164	-0.20345	-0.014648	-0.011597	-0.017497	-0.02594	0.0013224
-0.027262	0.8788	-0.021159	0.0060018	-0.12705	-0.051676	0.086161	0.0038656	-0.058899	-0.065104	0.011495	0.0072225	-0.029399	-0.019226	0.03479	-0.20365	-0.016886	-0.014852	-0.020752	-0.032756	0.0032552
-0.027161	0.87779	-0.023295	0.0019328	-0.12512	-0.049845	0.079956	0.0067139	-0.053304	-0.059102	0.011698	0.0043742	-0.03418	-0.016276	0.03835	-0.20579	-0.019328	-0.0177	-0.021871	-0.037944	0.0044759
-0.022888	0.87748	-0.0236	0.0048828	-0.12726	-0.045166	0.07782	0.0079346	-0.054321	-0.06012	0.017598	0.0028483	-0.035197	-0.020955	0.03774	-0.20823	-0.016988	-0.018311	-0.019836	-0.041809	0.005188
-0.025533	0.87585	-0.022583	0.0072225	-0.1298	-0.046488	0.081482	0.0038656	-0.056051	-0.066528	0.021973	0.0054932	-0.035197	-0.01943	0.036825	-0.20467	-0.013123	-0.016479	-0.018514	-0.035299	0.0072225
-0.026652	0.87362	-0.024414	0.005188	-0.12909	-0.049438	0.084229	0.0017293	-0.055644	-0.063883	0.021362	0.0035604	-0.033264	-0.019328	0.04008	-0.20294	-0.012309	-0.016174	-0.019124	-0.031535	0.0056966
-0.025533	0.86934	-0.025736	0.0013224	-0.1299	-0.052999	0.082703	-0.0019328	-0.058187	-0.059102	0.022786	0.0049845	-0.031128	-0.018819	0.035299	-0.20131	-0.012105	-0.018412	-0.017904	-0.031331	0.0043742
-0.028076	0.8726	-0.024719	0.0075277	-0.12868	-0.048218	0.080058	-0.0046794	-0.056864	-0.059713	0.024719	0.0032552	-0.030416	-0.019023	0.033773	-0.2061	-0.011495	-0.019836	-0.014547	-0.033264	0.0016276
-0.027873	0.88267	-0.025635	0.010783	-0.1299	-0.047099	0.076904	-0.0037638	-0.057983	-0.062459	0.024109	0.0015259	-0.026143	-0.019328	0.037333	-0.2064	-0.013529	-0.023499	-0.013326	-0.03123	0.0015259
-0.021769	0.88715	-0.024109	0.0077311	-0.12756	-0.049744	0.071615	0.00020345	-0.059611	-0.067952	0.02065	0.004069	-0.023804	-0.020955	0.039368	-0.20559	-0.015767	-0.0295	-0.016683	-0.025126	-0.0015259
-0.020142	0.88521	-0.023499	0.0053914	-0.12441	-0.049744	0.072123	-0.00071208	-0.059001	-0.068868	0.025838	0.0016276	-0.030111	-0.022786	0.034281	-0.20793	-0.013733	-0.033875	-0.01475	-0.029907	-0.0072225
-0.021871	0.88135	-0.022583	0.004069	-0.12573	-0.047506	0.075582	-0.0004069	-0.062256	-0.071004	0.027771	-0.0016276	-0.029602	-0.017598	0.035299	-0.21444	-0.015157	-0.038554	-0.010885	-0.02828	-0.0034587
-0.018107	0.87901	-0.024109	0.0073242	-0.13224	-0.04425	0.075378	-0.0052897	-0.064697	-0.067037	0.033061	-0.0023397	-0.030009	-0.015462	0.039164	-0.20772	-0.014547	-0.036011	-0.011597	-0.029602	0
-0.018005	0.87809	-0.026957	0.0024414	-0.12868	-0.048625	0.075277	-0.0021362	-0.065409	-0.066121	0.041504	0.0004069	-0.034892	-0.017497	0.039469	-0.20833	-0.011902	-0.03713	-0.011292	-0.02828	-0.0015259
-0.016785	0.87921	-0.02533	0.0038656	-0.12828	-0.051473	0.073751	0.00071208	-0.06307	-0.067139	0.042419	-0.00071208	-0.033569	-0.018819	0.037435	-0.20487	-0.010579	-0.038147	-0.01414	-0.0295	0.0008138
-0.019124	0.88013	-0.021769	0.0056966	-0.12858	-0.049642	0.077209	0.00050863	-0.060832	-0.067444	0.037944	0.0019328	-0.030823	-0.016785	0.038859	-0.19928	-0.0085449	-0.032247	-0.013936	-0.031535	-0.0031535
-0.021667	0.88003	-0.022786	0.0067139	-0.1297	-0.047506	0.081685	0.0004069	-0.061646	-0.070903	0.038859	0.00091553	-0.030212	-0.016174	0.03835	-0.19999	-0.010885	-0.039063	-0.013123	-0.031331	-0.00050863
-0.025533	0.88196	-0.023702	0.0073242	-0.12899	-0.04425	0.084229	0.002238	-0.066833	-0.07314	0.039063	-0.00061035	-0.0295	-0.015971	0.039164	-0.20528	-0.015157	-0.043233	-0.014547	-0.030619	-0.0054932
-0.021464	0.8785	-0.020752	0.0047811	-0.12868	-0.044149	0.084229	-0.0033569	-0.066528	-0.069987	0.043132	0.00030518	-0.03123	-0.017293	0.036519	-0.20823	-0.012817	-0.046082	-0.011495	-0.033366	-0.010783
-0.017395	0.87901	-0.020142	0.0004069	-0.12583	-0.044047	0.085754	-0.0045776	-0.066325	-0.071716	0.049438	-0.00010173	-0.034587	-0.017904	0.039164	-0.2122	-0.0088501	-0.042826	-0.013123	-0.029602	-0.0118
-0.020142	0.88308	-0.02533	0.0008138	-0.12502	-0.045369	0.08606	-0.00295	-0.064697	-0.067647	0.048523	-0.0008138	-0.035299	-0.014343	0.043945	-0.21169	-0.01119	-0.042928	-0.0093587	-0.024211	-0.011902
-0.02533	0.87402	-0.020955	0.006307	-0.12441	-0.051066	0.084737	0	-0.062256	-0.061544	0.05717	0.0017293	-0.032043	-0.014852	0.046183	-0.21057	-0.014852	-0.043538	-0.0078328	-0.02238	-0.0078328
-0.026347	0.8783	-0.019023	0.0060018	-0.12227	-0.049032	0.083313	0.00071208	-0.061849	-0.064697	0.060527	0.0048828	-0.033366	-0.015767	0.047913	-0.20935	-0.015869	-0.042928	-0.013021	-0.023193	-0.0023397
-0.026652	0.88806	-0.017497	0.0061035	-0.12767	-0.045878	0.081075	0.0018311	-0.057983	-0.061747	0.059611	0.0036621	-0.030619	-0.019328	0.048828	-0.2063	-0.012614	-0.042826	-0.018209	-0.026042	-0.00091553
-0.031026	0.88704	-0.021769	0.0068156	-0.12644	-0.044556	0.081584	0.00295	-0.05778	-0.059509	0.060628	0.0062052	-0.031433	-0.022176	0.046285	-0.20803	-0.010478	-0.04425	-0.015462	-0.026754	0.00091553
-0.0354	0.88135	-0.023905	0.0035604	-0.11709	-0.044759	0.082601	0.00020345	-0.06073	-0.061239	0.061239	0.0036621	-0.036723	-0.014852	0.046082	-0.20894	-0.012105	-0.042928	-0.014547	-0.026449	0.0043742
-0.039978	0.87911	-0.022786	0.0052897	-0.11719	-0.042419	0.084941	0.0059001	-0.063375	-0.061442	0.069478	0.0082397	-0.039673	-0.010783	0.044149	-0.21108	-0.012309	-0.043742	-0.014648	-0.026754	0.0021362
-0.042318	0.88145	-0.026245	0.0084432	-0.12156	-0.041097	0.084025	0.0074259	-0.060933	-0.060221	0.073954	0.0085449	-0.041707	-0.0084432	0.039063	-0.21393	-0.014038	-0.045776	-0.015259	-0.02655	0
-0.035197	0.87911	-0.021362	0.010376	-0.12136	-0.04303	0.087077	0.0027466	-0.060425	-0.061951	0.073751	0.00010173	-0.037333	-0.011698	0.040792	-0.21352	-0.013835	-0.047099	-0.013733	-0.027771	0
-0.037842	0.87636	-0.02299	0.010478	-0.12746	-0.045878	0.089315	0.0016276	-0.058289	-0.062866	0.078125	-0.00071208	-0.031738	-0.020447	0.037537	-0.21169	-0.013326	-0.043437	-0.012817	-0.026754	-0.0023397
-0.041402	0.88023	-0.021362	0.0076294	-0.12624	-0.054728	0.087382	0.0017293	-0.056152	-0.057373	0.086975	-0.0015259	-0.027974	-0.015869	0.042521	-0.20264	-0.012309	-0.035909	-0.014445	-0.024211	-0.0079346
-0.039063	0.87463	-0.023397	0.0056966	-0.12502	-0.056254	0.082804	0.0013224	-0.057678	-0.05717	0.091654	-0.0033569	-0.027771	-0.012614	0.049032	-0.19704	-0.012004	-0.033264	-0.013631	-0.032145	-0.0083415
-0.042013	0.86843	-0.023804	0.0033569	-0.12614	-0.055237	0.079447	-0.0018311	-0.062663	-0.059306	0.097046	-0.0036621	-0.029297	-0.011292	0.049744	-0.19714	-0.011495	-0.035706	-0.013123	-0.028076	-0.0037638
-0.044352	0.87718	-0.020243	-0.00020345	-0.12522	-0.050456	0.078634	0.0019328	-0.061951	-0.061544	0.096232	0.0033569	-0.030619	-0.0083415	0.04893	-0.19745	-0.010274	-0.036723	-0.0099691	-0.024211	0.0030518
-0.039978	0.87758	-0.024414	0.0031535	-0.12268	-0.049438	0.07843	0.0045776	-0.067851	-0.064697	0.093892	0.00061035	-0.0354	-0.01241	0.045573	-0.19725	-0.011597	-0.032857	-0.01241	-0.02655	0.0068156
-0.04303	0.88135	-0.021566	0.0084432	-0.12166	-0.046997	0.07843	0.0042725	-0.067647	-0.062866	0.096944	0	-0.040792	-0.011902	0.041707	-0.20009	-0.013428	-0.032857	-0.013529	-0.029704	0.0076294
-0.045878	0.88643	-0.019328	0.010173	-0.11953	-0.045776	0.081787	0	-0.062459	-0.058594	0.10335	0.0018311	-0.036011	-0.0088501	0.040181	-0.19847	-0.012512	-0.03418	-0.0097656	-0.029704	0.0024414
-0.04598	0.88684	-0.019226	0.011698	-0.12156	-0.049032	0.080973	0	-0.056152	-0.058085	0.10305	0.004069	-0.030823	-0.008138	0.038757	-0.19938	-0.016378	-0.034078	-0.0087484	-0.030009	0.00071208
-0.044963	0.88369	-0.024719	0.014343	-0.12451	-0.047099	0.078328	-0.001119	-0.056763	-0.062256	0.10813	0.00010173	-0.029093	-0.012309	0.03713	-0.20121	-0.015564	-0.032756	-0.0096639	-0.033671	-0.0036621
-0.048116	0.88084	-0.023092	0.010885	-0.12685	-0.042623	0.082296	-0.00295	-0.064189	-0.062663	0.11169	-0.0023397	-0.033773	-0.010071	0.032145	-0.19918	-0.017598	-0.027873	-0.010173	-0.033061	-0.0046794
-0.048726	0.88104	-0.024211	0.0031535	-0.13031	-0.044963	0.084534	-0.002238	-0.063477	-0.068461	0.10935	-0.0055949	-0.038045	-0.006307	0.0354	-0.20009	-0.018514	-0.027059	-0.011597	-0.028788	0.00091553
-0.047607	0.87901	-0.024414	0.0026449	-0.12705	-0.047302	0.087484	0.0027466	-0.062561	-0.071615	0.10935	-0.0060018	-0.036418	-0.010376	0.039673	-0.19836	-0.010986	-0.027873	-0.013529	-0.026347	0.0045776
-0.043538	0.87931	-0.025024	0.0038656	-0.12451	-0.046794	0.087484	0.006307	-0.060933	-0.072225	0.11403	-0.012004	-0.030518	-0.015666	0.039368	-0.19755	-0.010071	-0.031535	-0.012004	-0.022888	0.0033569
-0.036112	0.87799	-0.018717	0.0082397	-0.12278	-0.048116	0.084127	0.0027466	-0.06307	-0.072632	0.11973	-0.011698	-0.03418	-0.013936	0.039266	-0.19491	-0.0099691	-0.035706	-0.0097656	-0.020955	0.0034587
-0.034383	0.88175	-0.019531	0.0055949	-0.12482	-0.047913	0.084127	-0.0031535	-0.058695	-0.064799	0.12095	-0.0065104	-0.0295	-0.017802	0.042623	-0.19541	-0.010478	-0.038757	-0.010274	-0.023804	0.0017293
-0.032349	0.88206	-0.025635	0.006307	-0.11861	-0.052592	0.081584	-0.0016276	-0.060628	-0.058899	0.12309	-0.0050863	-0.027059	-0.020447	0.04659	-0.2004	-0.0073242	-0.039673	-0.0084432	-0.026652	0.00295
-0.032857	0.87982	-0.023499	0.008138	-0.11922	-0.051473	0.078023	0.0027466	-0.06368	-0.061442	0.12939	-0.001119	-0.031331	-0.018616	0.043437	-0.19806	-0.011902	-0.036418	-0.011292	-0.023702	0.0019328
-0.031331	0.8786	-0.024312	0.0027466	-0.1238	-0.051371	0.080261	0.0012207	-0.065511	-0.067647	0.13224	-0.0032552	-0.034281	-0.016378	0.038859	-0.1947	-0.018005	-0.036112	-0.0096639	-0.019328	0.0031535
-0.027974	0.87636	-0.025736	-0.0033569	-0.12451	-0.050049	0.080872	0.0013224	-0.066121	-0.068665	0.13194	-0.0084432	-0.02828	-0.0095622	0.035604	-0.19725	-0.020243	-0.03835	-0.010376	-0.023905	0.0034587
-0.024618	0.87789	-0.027059	-0.006307	-0.12614	-0.050049	0.079447	-0.00061035	-0.065613	-0.064494	0.13306	-0.0073242	-0.026449	-0.0060018	0.040283	-0.19104	-0.0177	-0.038757	-0.010274	-0.022176	0.0078328
-0.015869	0.87413	-0.031331	0.00071208	-0.11983	-0.048319	0.080973	-0.0013224	-0.066223	-0.063883	0.13428	-0.010986	-0.029399	-0.0085449	0.042318	-0.19165	-0.017293	-0.037231	-0.010478	-0.028992	0.0047811
-0.017904	0.87138	-0.032654	0.001119	-0.12217	-0.04954	0.084432	0.00030518	-0.06307	-0.063273	0.1355	-0.0093587	-0.029093	-0.0077311	0.045268	-0.19389	-0.015462	-0.036112	-0.012207	-0.026754	0.00050863
-0.018209	0.87992	-0.029806	0.0036621	-0.12166	-0.048828	0.079956	-0.00010173	-0.068054	-0.064901	0.13814	-0.0018311	-0.031026	-0.0066121	0.044556	-0.19562	-0.016886	-0.03245	-0.01475	-0.024516	-0.0023397
-0.01709	0.88409	-0.026754	0.0042725	-0.11963	-0.045878	0.077718	-0.0025431	-0.070089	-0.060323	0.13794	0.0055949	-0.032857	-0.0072225	0.041606	-0.20182	-0.017497	-0.033671	-0.012919	-0.026245	-0.0068156
-0.014547	0.8846	-0.022481	-0.001119	-0.11861	-0.045064	0.080973	-0.0019328	-0.069071	-0.06073	0.13845	0.0050863	-0.030721	-0.015767	0.03774	-0.20487	-0.019836	-0.035095	-0.012309	-0.024211	-0.0061035
-0.015666	0.88369	-0.024211	-0.0024414	-0.11688	-0.046183	0.082703	0.00061035	-0.067139	-0.06429	0.14262	0.0038656	-0.032145	-0.018717	0.039571	-0.20477	-0.021566	-0.033162	-0.0083415	-0.023295	-0.0012207
-0.016378	0.88053	-0.020955	-0.0021362	-0.11963	-0.050354	0.081685	0.0015259	-0.072428	-0.065104	0.1414	0.0035604	-0.033569	-0.016276	0.044657	-0.20498	-0.019023	-0.031942	-0.012817	-0.022278	-0.0023397
-0.015869	0.87738	-0.018514	-0.0045776	-0.12543	-0.047709	0.082499	0.00030518	-0.076904	-0.06958	0.14191	0.0025431	-0.030924	-0.013733	0.045166	-0.20131	-0.013326	-0.030009	-0.016073	-0.02594	0.0008138
-0.017598	0.87626	-0.020854	-0.0053914	-0.12319	-0.041504	0.085449	0.0030518	-0.075175	-0.065308	0.14303	0.001119	-0.033976	-0.0086466	0.040894	-0.19643	-0.013123	-0.032349	-0.013733	-0.024312	0.005188
-0.015971	0.88175	-0.018819	-0.0034587	-0.12238	-0.040792	0.089315	0.0032552	-0.070394	-0.061035	0.14058	0.0004069	-0.037231	-0.0091553	0.041809	-0.19236	-0.013631	-0.030518	-0.018107	-0.022888	0.00030518
-0.018311	0.88359	-0.021261	-0.0035604	-0.12146	-0.045268	0.08962	0.004069	-0.06958	-0.062256	0.13987	0.0017293	-0.032857	-0.009257	0.043233	-0.19206	-0.013224	-0.028076	-0.015259	-0.029602	-0.00071208
-0.016581	0.88003	-0.025431	-0.0026449	-0.11759	-0.046997	0.085347	0.0037638	-0.064697	-0.065816	0.1414	0.00071208	-0.032247	-0.013021	0.046794	-0.1948	-0.016988	-0.02655	-0.012105	-0.03245	0.0038656
-0.01414	0.88328	-0.021871	-0.0027466	-0.11892	-0.048319	0.083008	-0.0026449	-0.063985	-0.06724	0.13652	0.00050863	-0.037842	-0.017497	0.049032	-0.19531	-0.02004	-0.024414	-0.010681	-0.023193	0.0044759
-0.015361	0.88501	-0.022888	-0.0037638	-0.12207	-0.05188	0.08433	-0.0023397	-0.065104	-0.069173	0.13092	0.0028483	-0.041809	-0.015767	0.046387	-0.19572	-0.024516	-0.024414	-0.012817	-0.019124	0.0033569
-0.017598	0.88125	-0.022888	-0.00030518	-0.12685	-0.045471	0.083211	0.002238	-0.065409	-0.056254	0.13051	0.0047811	-0.03479	-0.013021	0.047506	-0.19307	-0.022481	-0.025736	-0.016886	-0.022176	0.0033569
-0.016988	0.8786	-0.022583	-0.00050863	-0.124	-0.041199	0.080872	0.0033569	-0.066325	-0.055339	0.13418	0.0028483	-0.033264	-0.0085449	0.044861	-0.19185	-0.019023	-0.028076	-0.014038	-0.021871	0.0083415
-0.018616	0.88104	-0.02004	-0.0031535	-0.12573	-0.041606	0.078125	0.0061035	-0.067546	-0.06073	0.13407	-0.0013224	-0.033976	-0.0071208	0.039164	-0.1945	-0.018005	-0.030823	-0.012614	-0.021159	0.008138
-0.012614	0.87646	-0.019023	-0.0045776	-0.12187	-0.043233	0.07487	0.0054932	-0.06724	-0.06134	0.13428	-0.0026449	-0.029907	-0.0078328	0.039978	-0.19826	-0.013631	-0.031637	-0.014242	-0.022074	0.0061035
-0.0031535	0.8788	-0.021159	-0.0059001	-0.11841	-0.048828	0.078328	0.0061035	-0.063782	-0.062052	0.13865	0.001119	-0.031637	-0.0049845	0.041707	-0.19135	-0.011698	-0.033264	-0.018209	-0.025635	0.0072225
0.00010173	0.88186	-0.025126	-0.0031535	-0.11932	-0.045064	0.079549	0.0046794	-0.061239	-0.060832	0.13458	0.0037638	-0.033264	-0.0026449	0.039876	-0.19246	-0.013021	-0.034993	-0.019023	-0.031331	0.0078328
-0.00295	0.87931	-0.028483	0.0008138	-0.11709	-0.042419	0.078735	0.0034587	-0.062052	-0.06368	0.13072	0.00010173	-0.031637	-0.00061035	0.045573	-0.19287	-0.015971	-0.039063	-0.015361	-0.032043	0.011088
-0.0004069	0.87779	-0.016988	-0.00020345	-0.11851	-0.043437	0.077108	0.0008138	-0.058899	-0.063782	0.13062	-0.0039673	-0.029704	-0.0019328	0.048116	-0.19043	-0.0177	-0.0413	-0.014038	-0.030009	0.011495
0.0050863	0.87657	-0.01709	0.0033569	-0.11973	-0.043844	0.077515	0.0020345	-0.058492	-0.06073	0.12472	-0.0038656	-0.026347	-0.0075277	0.045776	-0.19124	-0.020447	-0.036214	-0.012004	-0.026957	0.0093587
0.012105	0.87708	-0.021973	0.00071208	-0.11841	-0.042928	0.081584	0.0004069	-0.060221	-0.062052	0.12166	-0.0035604	-0.02655	-0.013224	0.041911	-0.19226	-0.018514	-0.041097	-0.012817	-0.02299	0.0075277
0.015869	0.87657	-0.016479	0.001119	-0.11861	-0.041199	0.081482	0.0008138	-0.062866	-0.065613	0.12095	-0.005188	-0.033468	-0.012004	0.038757	-0.18972	-0.016073	-0.046082	-0.018412	-0.019531	0.0071208
0.018616	0.87575	-0.016683	-0.0017293	-0.11851	-0.046285	0.083516	-0.00020345	-0.064087	-0.06897	0.12278	0.00061035	-0.032959	-0.0091553	0.039775	-0.19135	-0.018005	-0.043844	-0.018514	-0.020955	0.0088501
0.021667	0.88013	-0.022888	-0.0038656	-0.10834	-0.049133	0.082804	-0.00295	-0.066528	-0.071208	0.12075	0.0032552	-0.02889	-0.013224	0.038554	-0.19663	-0.016276	-0.047099	-0.021973	-0.024923	0.0061035
0.024007	0.87687	-0.025736	-0.0035604	-0.10844	-0.048828	0.078939	-0.0019328	-0.063883	-0.06663	0.11464	0.0008138	-0.031128	-0.015666	0.036825	-0.19735	-0.011597	-0.057475	-0.021159	-0.025838	-0.00020345
0.031535	0.87738	-0.024719	-0.0014242	-0.11261	-0.047201	0.075887	0.00010173	-0.062256	-0.06663	0.1119	0.0025431	-0.033875	-0.018616	0.035095	-0.19206	-0.014648	-0.059713	-0.017598	-0.030009	-0.0023397
0.0413	0.87982	-0.022176	0.0013224	-0.112	-0.044759	0.072937	0.00091553	-0.065613	-0.066528	0.1118	0.0041707	-0.029602	-0.018311	0.036011	-0.19104	-0.011393	-0.067952	-0.016886	-0.029602	0.0024414
0.043233	0.87962	-0.021464	0.0018311	-0.10844	-0.044759	0.076294	0.00091553	-0.06663	-0.063578	0.10457	0.00061035	-0.025126	-0.0077311	0.039368	-0.19338	-0.0064087	-0.066121	-0.015462	-0.027059	0.0043742
0.044556	0.87799	-0.018717	0.0024414	-0.10935	-0.043844	0.07609	0.0012207	-0.063171	-0.066732	0.1063	0.00071208	-0.027262	-0.010681	0.039368	-0.19073	-0.0079346	-0.066121	-0.012919	-0.02889	0.00020345
0.04659	0.87575	-0.021464	-0.0024414	-0.10773	-0.050049	0.074768	-0.00050863	-0.066121	-0.071615	0.10752	-0.00030518	-0.030009	-0.018921	0.038554	-0.19379	-0.0098674	-0.066528	-0.017904	-0.030009	0.0064087
0.051778	0.88298	-0.023295	-0.00030518	-0.10793	-0.051066	0.076294	0.0018311	-0.065613	-0.068766	0.10651	-0.0021362	-0.031535	-0.015157	0.040894	-0.19857	-0.0093587	-0.062256	-0.019836	-0.024821	0.0025431
0.049235	0.88409	-0.022685	-0.0037638	-0.10427	-0.05188	0.080872	0.0014242	-0.063883	-0.07019	0.10325	0.004069	-0.035706	-0.011902	0.039266	-0.19897	-0.0097656	-0.065816	-0.015869	-0.024516	0.002238
0.05188	0.88064	-0.020549	-0.0033569	-0.10111	-0.052389	0.080465	-0.0019328	-0.062154	-0.068054	0.099386	0.0036621	-0.036214	-0.012716	0.036825	-0.20284	-0.012817	-0.06897	-0.014038	-0.024109	0.00061035
0.056864	0.87962	-0.019023	-0.0035604	-0.10193	-0.054118	0.08138	-0.0004069	-0.064494	-0.066732	0.10569	0.0079346	-0.031942	-0.013224	0.039876	-0.2066	-0.014242	-0.066732	-0.013021	-0.023905	-0.0016276
0.059509	0.88664	-0.018005	-0.0034587	-0.10661	-0.051778	0.084941	0.00050863	-0.064697	-0.06368	0.098979	0.0082397	-0.030416	-0.017293	0.035095	-0.20447	-0.015157	-0.07019	-0.010478	-0.023905	0.00061035
0.065511	0.88969	-0.015869	-0.002238	-0.10854	-0.050761	0.082703	0.0018311	-0.06602	-0.063375	0.09552	0.0039673	-0.030518	-0.015971	0.03418	-0.20081	-0.012817	-0.077515	-0.0078328	-0.026855	0.0010173
0.071309	0.88796	-0.011292	-0.0020345	-0.1123	-0.051982	0.076396	0.0037638	-0.065206	-0.065206	0.096029	0.0099691	-0.030416	-0.013224	0.04364	-0.19969	-0.0093587	-0.083313	-0.0057983	-0.0236	0.0020345
0.071004	0.88572	-0.010274	0.00030518	-0.10478	-0.046488	0.077006	0.0028483	-0.066223	-0.064494	0.094604	0.011495	-0.032247	-0.012207	0.044454	-0.19704	-0.012716	-0.084229	-0.0065104	-0.023702	0.001119
0.074056	0.8847	-0.011088	0.0015259	-0.10132	-0.048421	0.077108	-0.00010173	-0.074565	-0.066732	0.090027	0.0084432	-0.03245	-0.012817	0.045675	-0.19725	-0.0093587	-0.082703	-0.013326	-0.027873	-0.001119
0.068766	0.88267	-0.015564	0.0052897	-0.10508	-0.043437	0.075175	-0.00091553	-0.068461	-0.064087	0.086873	0.0075277	-0.032857	-0.010579	0.047607	-0.20203	-0.0084432	-0.087382	-0.014038	-0.029907	-0.0028483
0.07019	0.88287	-0.018514	0.0075277	-0.10905	-0.044149	0.074768	0.0014242	-0.061239	-0.060628	0.08433	0.008138	-0.030212	-0.0099691	0.044149	-0.19938	-0.0089518	-0.08433	-0.0091553	-0.034587	-0.002238
0.073344	0.88084	-0.020955	0.0055949	-0.10691	-0.045573	0.075684	0.004069	-0.065613	-0.060527	0.079753	0.0071208	-0.033264	-0.013224	0.042521	-0.19623	-0.0089518	-0.080363	-0.0082397	-0.029806	-0.0034587
0.075277	0.88013	-0.02004	0.0036621	-0.10579	-0.044047	0.076192	0.0037638	-0.06724	-0.057271	0.074666	0.0073242	-0.036011	-0.011393	0.040995	-0.19236	-0.0094604	-0.08606	-0.01119	-0.025736	-0.0028483
0.075378	0.8844	-0.021769	0.0033569	-0.10549	-0.045675	0.076497	0.0060018	-0.067342	-0.057576	0.072428	0.0064087	-0.033468	-0.0078328	0.04069	-0.18656	-0.011088	-0.089518	-0.01414	-0.027262	0.00020345
0.076396	0.88491	-0.022176	-0.0019328	-0.10295	-0.045573	0.080058	0.0074259	-0.067037	-0.061951	0.071208	0.0039673	-0.033773	-0.0067139	0.045268	-0.18829	-0.014954	-0.088908	-0.015055	-0.034281	-0.0010173
0.073344	0.8783	-0.018616	0.0004069	-0.10447	-0.041911	0.075887	0.005188	-0.069987	-0.065409	0.070903	0.0054932	-0.037028	-0.009257	0.048828	-0.19185	-0.013733	-0.091451	-0.018311	-0.033569	-0.004069
0.073242	0.87982	-0.013733	0.00030518	-0.1059	-0.044149	0.071106	0.0035604	-0.070394	-0.057271	0.069987	0.0035604	-0.036723	-0.0097656	0.044759	-0.19725	-0.013123	-0.087891	-0.018514	-0.030009	0.005188
0.084635	0.87992	-0.012919	-0.0021362	-0.1059	-0.045471	0.072123	0.00295	-0.065206	-0.059814	0.067647	0.0014242	-0.038757	-0.0093587	0.040487	-0.19938	-0.015462	-0.088908	-0.019124	-0.027059	0.0043742
0.088908	0.88216	-0.016988	0.0025431	-0.10315	-0.046488	0.073853	0.0066121	-0.061646	-0.063985	0.066223	-0.00010173	-0.036214	-0.0077311	0.043437	-0.19653	-0.012309	-0.090739	-0.012512	-0.029195	0.0019328
0.088399	0.88531	-0.020243	0.005188	-0.099691	-0.047201	0.074056	0.0096639	-0.060425	-0.063477	0.062561	0.00030518	-0.03713	-0.0087484	0.041606	-0.19236	-0.013021	-0.09318	-0.010783	-0.029806	0.0030518
0.088399	0.8847	-0.024923	0.0021362	-0.1004	-0.048116	0.077108	0.0083415	-0.05778	-0.061951	0.052287	-0.0030518	-0.036519	-0.010071	0.039775	-0.19236	-0.016886	-0.094299	-0.014038	-0.029704	0.0018311
0.090434	0.88582	-0.019735	-0.0016276	-0.10274	-0.042419	0.080363	0.0068156	-0.057475	-0.061646	0.04893	-0.0043742	-0.036825	-0.016886	0.044352	-0.19165	-0.014343	-0.09491	-0.019328	-0.032654	0.00061035
0.088603	0.88674	-0.015666	-0.0085449	-0.096537	-0.042725	0.077006	0.0053914	-0.055847	-0.06368	0.051676	-0.0046794	-0.038045	-0.01475	0.045675	-0.18901	-0.011393	-0.088806	-0.019735	-0.031128	-0.0013224
0.096944	0.88501	-0.0177	0.0008138	-0.093689	-0.046488	0.077209	0.0033569	-0.065613	-0.06134	0.049642	-0.0037638	-0.037028	-0.010071	0.049032	-0.1888	-0.0089518	-0.086873	-0.016785	-0.0295	-0.0016276
0.099284	0.87901	-0.020345	0.0068156	-0.094808	-0.048014	0.075989	0.0015259	-0.065206	-0.066833	0.045573	-0.0024414	-0.03713	-0.0065104	0.046997	-0.19033	-0.01119	-0.087179	-0.015361	-0.027262	-0.0030518
0.096537	0.88033	-0.020955	0.00295	-0.096334	-0.044149	0.075989	0.0010173	-0.065104	-0.063477	0.041504	-0.0025431	-0.035604	-0.010173	0.046285	-0.19918	-0.010986	-0.089925	-0.014445	-0.030314	-0.00030518
0.10335	0.88064	-0.017192	0.00061035	-0.098877	-0.046794	0.072021	-0.0016276	-0.065918	-0.063171	0.042928	-0.0039673	-0.03835	-0.013428	0.044454	-0.19928	-0.010173	-0.09318	-0.010986	-0.031942	-0.00071208
0.10701	0.88216	-0.015666	-0.0033569	-0.10305	-0.049845	0.073853	-0.00020345	-0.060832	-0.065409	0.037944	-0.0059001	-0.036825	-0.013733	0.03835	-0.19796	-0.0094604	-0.095215	-0.0089518	-0.032043	-0.0015259
0.10824	0.87952	-0.017802	-0.0014242	-0.10142	-0.047811	0.079854	-0.0010173	-0.061849	-0.066528	0.03479	-0.0089518	-0.034485	-0.012207	0.036214	-0.19826	-0.005188	-0.09613	-0.010376	-0.028381	-0.0013224
0.10213	0.87982	-0.016073	0.0019328	-0.095723	-0.048218	0.075785	0.00050863	-0.063171	-0.065715	0.036316	-0.0062052	-0.030619	-0.012919	0.03713	-0.19867	-0.0047811	-0.097961	-0.0096639	-0.024109	-0.0020345
0.106	0.88155	-0.018209	-0.00061035	-0.092061	-0.050456	0.07192	0.0017293	-0.060221	-0.066223	0.033264	-0.0026449	-0.032857	-0.0118	0.042623	-0.19755	-0.010173	-0.10183	-0.015055	-0.023397	-0.004069
0.11088	0.87952	-0.016174	-0.0038656	-0.094401	-0.047709	0.073242	-0.0014242	-0.06134	-0.067851	0.029602	-0.0039673	-0.032349	-0.014648	0.040487	-0.19602	-0.0079346	-0.096537	-0.011902	-0.022786	-0.0044759
0.11281	0.88175	-0.0087484	-0.0008138	-0.09491	-0.041504	0.068665	0.0041707	-0.062459	-0.065206	0.026449	0.0004069	-0.032959	-0.018311	0.036621	-0.19409	-0.0030518	-0.092773	-0.011698	-0.022481	-0.0014242
0.11332	0.88918	-0.013326	-0.00295	-0.095317	-0.042318	0.072225	-0.0012207	-0.062256	-0.066732	0.0236	-0.00050863	-0.036926	-0.015869	0.038452	-0.19287	-0.0026449	-0.096741	-0.015564	-0.030721	0.00030518
0.11139	0.89355	-0.016479	-0.0015259	-0.096842	-0.039978	0.072428	0.0021362	-0.059408	-0.06958	0.019938	-0.0021362	-0.039063	-0.013224	0.041606	-0.19765	-0.0075277	-0.094808	-0.015971	-0.024109	0.0014242
0.10997	0.89142	-0.017497	0.00071208	-0.097656	-0.033468	0.078023	0.0056966	-0.060527	-0.071004	0.015259	-0.0017293	-0.036418	-0.016378	0.043335	-0.20009	-0.01119	-0.092672	-0.0087484	-0.026042	0.0013224
0.10844	0.88298	-0.015157	-0.0021362	-0.097148	-0.038452	0.081787	0.0079346	-0.062764	-0.07253	0.01119	-0.0016276	-0.032247	-0.015666	0.038452	-0.19999	-0.0060018	-0.092977	-0.0077311	-0.025533	-0.0021362
0.10834	0.87565	-0.013529	-0.0012207	-0.097656	-0.038859	0.079244	0.0098674	-0.059611	-0.069275	0.012817	-0.0031535	-0.03123	-0.016683	0.040283	-0.19511	-0.0024414	-0.098674	-0.0097656	-0.020345	-0.0019328
0.106	0.88165	-0.016988	-0.0018311	-0.093791	-0.039063	0.076497	0.010173	-0.060018	-0.064799	0.012105	-0.0020345	-0.035197	-0.02065	0.039876	-0.19623	-0.0030518	-0.094604	-0.010579	-0.020243	-0.00030518
0.11169	0.88409	-0.014852	-0.0014242	-0.092875	-0.040588	0.077413	0.01119	-0.059611	-0.066935	0.0083415	0.0012207	-0.036621	-0.0118	0.036112	-0.2005	-0.0067139	-0.095113	-0.0093587	-0.020955	0.002238
0.10661	0.88186	-0.016174	-0.00010173	-0.095011	-0.043132	0.075378	0.0065104	-0.070292	-0.071716	0.0050863	-0.00061035	-0.034281	-0.011393	0.037638	-0.20172	-0.0048828	-0.09613	-0.010783	-0.026652	-0.001119
0.10488	0.88572	-0.013428	-0.0033569	-0.094808	-0.04303	0.07314	0.0061035	-0.067952	-0.071513	0.0013224	-0.0015259	-0.033468	-0.0118	0.044149	-0.20315	-0.0015259	-0.097656	-0.013835	-0.027974	-0.00010173
0.10254	0.88409	-0.013021	-0.0004069	-0.091349	-0.041707	0.074463	0.010173	-0.05544	-0.068054	-0.00030518	-0.00050863	-0.034587	-0.0088501	0.04598	-0.20152	-0.0072225	-0.10406	-0.0082397	-0.027669	0.0021362
0.097148	0.88084	-0.012512	-0.00010173	-0.094096	-0.036926	0.075684	0.0090535	-0.050354	-0.066935	-0.0013224	-0.0044759	-0.033773	-0.0093587	0.043945	-0.19816	-0.010173	-0.10783	-0.0118	-0.029907	-0.0034587
0.093282	0.88338	-0.012919	-0.0039673	-0.093079	-0.03245	0.07548	0.0057983	-0.049032	-0.067647	-0.0013224	-0.005188	-0.037435	-0.011088	0.039775	-0.19552	-0.011902	-0.10966	-0.011393	-0.030212	-0.0047811
0.093282	0.88369	-0.01414	0.0035604	-0.093079	-0.033468	0.073446	0.007019	-0.046794	-0.066325	-0.0033569	0.00061035	-0.036621	-0.0079346	0.047709	-0.19328	-0.011088	-0.10813	-0.010986	-0.026042	-0.0004069
0.089315	0.88114	-0.017192	0.0025431	-0.090942	-0.038859	0.072937	0.0036621	-0.051066	-0.065308	-0.0062052	0.0020345	-0.032247	-0.005188	0.046082	-0.19236	-0.0118	-0.10885	-0.013123	-0.025635	0.002238
0.10071	0.88064	-0.017904	-0.0010173	-0.095723	-0.04364	0.078634	0.0010173	-0.050049	-0.065511	-0.0077311	0.0035604	-0.033773	-0.0023397	0.040181	-0.19358	-0.014445	-0.10966	-0.014852	-0.024923	0.0073242
0.10183	0.8844	-0.01709	-0.0012207	-0.096944	-0.041809	0.076294	-0.00061035	-0.048218	-0.06429	-0.0073242	0.00030518	-0.035807	-0.0031535	0.037944	-0.19643	-0.013529	-0.11373	-0.013224	-0.023804	0.0030518
0.095418	0.88521	-0.018311	0.0027466	-0.093384	-0.039469	0.074361	0.004069	-0.055033	-0.062256	-0.010579	-0.00091553	-0.037028	-0.0033569	0.038249	-0.1944	-0.015971	-0.1178	-0.012309	-0.025635	0.0033569
0.096334	0.88348	-0.020549	0.0034587	-0.096842	-0.043945	0.074158	0.0016276	-0.055949	-0.069275	-0.010478	-0.0034587	-0.038452	0.0019328	0.036214	-0.1946	-0.017192	-0.11454	-0.01414	-0.026652	0.0066121
0.096232	0.88003	-0.023092	0.0082397	-0.092163	-0.045675	0.07548	-0.0017293	-0.052389	-0.079854	-0.011495	-0.0046794	-0.039266	0.002238	0.041809	-0.19389	-0.016073	-0.1123	-0.015971	-0.029602	0.0062052
0.097351	0.88287	-0.021057	0.0094604	-0.090942	-0.039164	0.07019	0.004069	-0.053711	-0.074259	-0.013529	-0.0095622	-0.039978	-0.0034587	0.045064	-0.19277	-0.015767	-0.11851	-0.017192	-0.033366	0.0041707
0.10091	0.88379	-0.018921	0.008138	-0.092265	-0.039876	0.073446	0.008138	-0.056051	-0.058492	-0.013835	-0.0094604	-0.033875	-0.0034587	0.043844	-0.19908	-0.019023	-0.11892	-0.016683	-0.034993	0.0082397
0.10213	0.8787	-0.020955	0.0076294	-0.085856	-0.039978	0.073853	0.0018311	-0.056356	-0.060527	-0.013428	-0.0062052	-0.039063	0.00020345	0.039063	-0.19501	-0.017598	-0.1181	-0.017192	-0.035909	0.01475
0.10183	0.87565	-0.022685	0.0068156	-0.089213	-0.041199	0.07192	0.0016276	-0.056559	-0.068868	-0.013936	-0.0041707	-0.041606	-0.0021362	0.033976	-0.19338	-0.015361	-0.12889	-0.010173	-0.028585	0.014547
0.10193	0.87535	-0.021566	0.0016276	-0.094706	-0.039673	0.07253	-0.002238	-0.057983	-0.06897	-0.012105	0.00050863	-0.039673	-0.006307	0.035706	-0.19714	-0.018209	-0.12299	-0.0087484	-0.02594	0.016073
0.097148	0.87575	-0.019124	0.0014242	-0.1001	-0.039469	0.067342	-0.0059001	-0.059204	-0.070801	-0.013936	-0.0050863	-0.0413	-0.0077311	0.040385	-0.1889	-0.012614	-0.11363	-0.010071	-0.0236	0.013326
0.097758	0.87738	-0.016785	0.0032552	-0.10244	-0.04364	0.074056	-0.0044759	-0.054728	-0.067546	-0.011597	-0.0061035	-0.033468	-0.0082397	0.038961	-0.1889	-0.012716	-0.11373	-0.012105	-0.019226	0.010173
0.10193	0.87931	-0.019328	0.001119	-0.098877	-0.041606	0.077311	0.00061035	-0.057678	-0.063477	-0.0097656	-0.0090535	-0.029806	-0.0077311	0.038147	-0.19104	-0.010885	-0.11912	-0.01414	-0.020345	0.011902
0.10763	0.88114	-0.023397	0.0010173	-0.095622	-0.043335	0.080058	0.0025431	-0.059102	-0.064087	-0.0079346	-0.0093587	-0.026652	-0.010579	0.036621	-0.19358	-0.012512	-0.12543	-0.010274	-0.025228	0.012817
0.10834	0.87708	-0.028992	-0.0025431	-0.093587	-0.046285	0.082397	-0.00010173	-0.06134	-0.062866	-0.0052897	-0.0037638	-0.032552	-0.0099691	0.030416	-0.19379	-0.015055	-0.12492	-0.0052897	-0.025635	0.012716
0.10661	0.87545	-0.020243	-0.0069173	-0.093486	-0.040792	0.078328	0.0008138	-0.061137	-0.060221	-0.0012207	-0.0028483	-0.035807	-0.0059001	0.034688	-0.19501	-0.014547	-0.12288	-0.010986	-0.02828	0.0094604
0.10773	0.88033	-0.012105	-0.0053914	-0.089111	-0.044149	0.074666	0.0024414	-0.065409	-0.059408	-0.0017293	-0.0028483	-0.032349	-0.004069	0.03835	-0.19379	-0.015462	-0.12248	-0.019328	-0.030416	0.0077311
0.10406	0.87514	-0.011902	-0.0038656	-0.087382	-0.042013	0.076396	0.00295	-0.068766	-0.063883	-0.0030518	-0.0061035	-0.027568	-0.0014242	0.038452	-0.19562	-0.012919	-0.12492	-0.010579	-0.022074	0.0079346
0.098165	0.86914	-0.013631	-0.002238	-0.092367	-0.03835	0.073954	0.00050863	-0.064087	-0.071106	-0.0030518	-0.009257	-0.025228	-0.0044759	0.036519	-0.19379	-0.0090535	-0.12146	-0.0080363	-0.022176	0.0089518
0.10376	0.8728	-0.016276	-0.00030518	-0.093079	-0.037842	0.074463	0.00020345	-0.063578	-0.073446	0.001119	-0.00295	-0.027364	-0.0045776	0.030416	-0.19175	-0.013021	-0.12177	-0.011495	-0.024007	0.0080363
0.10549	0.87779	-0.020243	-0.0017293	-0.09196	-0.038859	0.075175	-0.0069173	-0.065918	-0.071004	0.0026449	0.0032552	-0.032654	-0.0080363	0.033468	-0.19236	-0.013631	-0.12166	-0.012716	-0.025024	0.0077311
0.10671	0.87769	-0.024007	-0.0048828	-0.087891	-0.036621	0.076294	-0.0024414	-0.060628	-0.07019	0.00295	0.0016276	-0.038147	-0.0073242	0.037537	-0.19104	-0.017802	-0.1179	-0.0086466	-0.020549	0.0060018
0.1061	0.87168	-0.021769	-0.0064087	-0.086568	-0.035197	0.077515	0.0010173	-0.059916	-0.070089	-0.00061035	-0.0046794	-0.037537	-0.0094604	0.036418	-0.19043	-0.021566	-0.11505	-0.005188	-0.019226	0.0033569
0.10122	0.87433	-0.024109	-0.0036621	-0.085958	-0.037638	0.079651	0.0057983	-0.062764	-0.068054	-0.002238	-0.0054932	-0.036214	-0.0093587	0.038452	-0.19389	-0.024414	-0.11983	-0.0050863	-0.021566	0.0072225
0.097555	0.87921	-0.02299	-0.008138	-0.08606	-0.040385	0.076904	0.010478	-0.064189	-0.064494	-0.0020345	0.0004069	-0.038147	0.0013224	0.039063	-0.1947	-0.023702	-0.1238	-0.0026449	-0.025126	0.012105
0.092367	0.87891	-0.014242	-0.011393	-0.08016	-0.038757	0.073446	0.0082397	-0.065104	-0.067546	-0.0060018	-0.00010173	-0.034383	-0.0010173	0.039266	-0.18962	-0.017192	-0.124	-0.0048828	-0.02828	0.0078328
0.090434	0.87921	-0.015462	-0.0010173	-0.077922	-0.036011	0.075582	0.0031535	-0.061137	-0.068766	-0.0065104	-0.00071208	-0.032552	-0.0026449	0.042318	-0.19084	-0.018107	-0.12075	-0.0093587	-0.026143	0.0013224
0.085551	0.88094	-0.020752	0.00030518	-0.079753	-0.038045	0.077922	0.0015259	-0.06134	-0.063578	-0.0079346	-0.00061035	-0.03418	0.00061035	0.043233	-0.18616	-0.020345	-0.11993	-0.014954	-0.021973	-0.00020345
0.084534	0.88094	-0.02004	-0.001119	-0.079549	-0.043335	0.074565	0.0028483	-0.063171	-0.062663	-0.00295	-0.00295	-0.032654	0.00061035	0.042521	-0.18361	-0.022685	-0.11871	-0.012309	-0.024414	-0.00020345
0.087484	0.88104	-0.018921	0.0008138	-0.077413	-0.042928	0.07487	0.0030518	-0.059509	-0.06073	-0.0049845	-0.00050863	-0.031942	-0.0015259	0.038757	-0.17904	-0.021667	-0.12024	-0.012716	-0.019735	0.0026449
0.082804	0.88206	-0.021057	-0.001119	-0.075378	-0.045878	0.075073	0.0031535	-0.058899	-0.058594	-0.012817	0.0016276	-0.030009	-0.0045776	0.034078	-0.18066	-0.021769	-0.11851	-0.012919	-0.019531	0.0048828
0.080261	0.88023	-0.019633	-0.00091553	-0.077922	-0.042318	0.072225	0.0064087	-0.055237	-0.062459	-0.013733	0.002238	-0.034281	-0.001119	0.03479	-0.18789	-0.023397	-0.11648	-0.0076294	-0.022278	0.0016276
0.080261	0.87941	-0.023193	0.0017293	-0.076192	-0.040995	0.071309	0.006307	-0.05422	-0.062866	-0.011698	-0.0043742	-0.036723	-0.00091553	0.035909	-0.18555	-0.022583	-0.11627	-0.0065104	-0.02238	0.0015259
0.075277	0.88247	-0.020345	0.0048828	-0.08138	-0.042013	0.068766	0.008138	-0.059001	-0.062459	-0.013428	-0.0075277	-0.035807	0.002238	0.03713	-0.17955	-0.022176	-0.11353	-0.010783	-0.023499	0.0047811
0.07609	0.88165	-0.020955	0.0010173	-0.082194	-0.041199	0.068258	0.0061035	-0.056763	-0.059916	-0.015564	-0.0056966	-0.032043	0.0004069	0.037435	-0.18107	-0.022481	-0.1123	-0.014242	-0.022074	0.0028483
0.080872	0.88257	-0.024312	-0.0041707	-0.08311	-0.039673	0.071106	0.0055949	-0.056356	-0.060221	-0.019124	-0.006307	-0.033671	-0.0020345	0.037333	-0.18341	-0.016886	-0.10824	-0.019735	-0.020142	0.0041707
0.08016	0.88104	-0.019531	-0.0025431	-0.083415	-0.039978	0.070496	0.0062052	-0.066121	-0.058695	-0.019226	-0.0046794	-0.03479	-0.0020345	0.03835	-0.18036	-0.013835	-0.10569	-0.014547	-0.02238	0.0075277
0.075989	0.88216	-0.014445	-0.0023397	-0.080363	-0.039469	0.068461	0.0021362	-0.062459	-0.05778	-0.019735	0.00050863	-0.034892	-0.0050863	0.036621	-0.17782	-0.015361	-0.10874	-0.012817	-0.026245	0.0054932
0.072937	0.87799	-0.0118	-0.0024414	-0.079447	-0.036723	0.065613	0.0018311	-0.060425	-0.057678	-0.022888	-0.00071208	-0.031942	-0.0021362	0.034993	-0.17741	-0.013123	-0.11047	-0.018717	-0.025838	0.0088501
0.071208	0.87341	-0.018107	-0.0044759	-0.080465	-0.040995	0.067749	0.0037638	-0.060425	-0.058695	-0.024414	-0.0028483	-0.031331	-0.0045776	0.039571	-0.18117	-0.016378	-0.11088	-0.019938	-0.022786	0.010376
0.073649	0.8785	-0.021261	-0.0041707	-0.078837	-0.042623	0.070699	0.0013224	-0.056458	-0.061137	-0.024007	-0.004069	-0.034587	-0.0089518	0.038961	-0.17995	-0.024312	-0.10651	-0.02004	-0.025024	0.0076294
0.075887	0.87891	-0.018311	-0.0082397	-0.078634	-0.044454	0.069173	0.0044759	-0.060018	-0.06307	-0.026754	-0.0065104	-0.032857	-0.0054932	0.035604	-0.1768	-0.024923	-0.10284	-0.022074	-0.022278	0.0033569
0.072632	0.88277	-0.019633	-0.0082397	-0.083822	-0.041097	0.070089	0.005188	-0.065918	-0.06307	-0.028992	-0.0075277	-0.037638	0.0008138	0.03479	-0.17751	-0.02065	-0.10478	-0.021566	-0.022786	0.0044759
0.067952	0.8843	-0.024414	-0.0012207	-0.083211	-0.039368	0.071716	0.0015259	-0.06073	-0.062764	-0.024923	-0.009257	-0.037537	-0.0030518	0.036214	-0.18036	-0.017904	-0.1063	-0.021769	-0.025024	0.0039673
0.072428	0.8846	-0.023804	0.004069	-0.082296	-0.039266	0.071716	-0.00091553	-0.057475	-0.064494	-0.022786	-0.0075277	-0.032349	-0.0038656	0.034587	-0.18016	-0.013936	-0.10427	-0.01709	-0.021769	0.0012207
0.074361	0.88145	-0.019124	0.0018311	-0.082092	-0.040385	0.070292	0.00010173	-0.060832	-0.067342	-0.02065	-0.0060018	-0.029399	-0.0035604	0.031942	-0.17782	-0.0082397	-0.10417	-0.014852	-0.02299	-0.00030518
0.072734	0.87941	-0.015869	-0.0024414	-0.083415	-0.042216	0.069987	0.0044759	-0.058085	-0.068258	-0.025024	-0.0046794	-0.03245	-0.0034587	0.038554	-0.18087	-0.0095622	-0.10376	-0.014343	-0.025838	0.0038656
0.071615	0.88013	-0.018107	-0.00030518	-0.083923	-0.045776	0.067851	0.0043742	-0.053304	-0.065816	-0.027364	-0.0038656	-0.032857	-0.0068156	0.038961	-0.18199	-0.0094604	-0.10173	-0.014852	-0.022176	0.002238
0.068359	0.87901	-0.023193	-0.0012207	-0.086365	-0.043945	0.068665	0.0035604	-0.055644	-0.06724	-0.032043	-0.0042725	-0.03713	-0.0055949	0.039164	-0.18087	-0.010173	-0.10447	-0.012309	-0.021057	0.00050863
0.063782	0.88206	-0.022888	0.0024414	-0.087179	-0.046082	0.071106	0.004069	-0.062561	-0.066427	-0.03184	-0.0039673	-0.034383	-0.00030518	0.040487	-0.1827	-0.013224	-0.10905	-0.016581	-0.014547	0.0021362
0.060628	0.88226	-0.019938	0.002238	-0.082906	-0.042725	0.06897	0.0053914	-0.065409	-0.066427	-0.03184	-0.0018311	-0.039673	0.00091553	0.037435	-0.18361	-0.015055	-0.10742	-0.019226	-0.014852	0.0020345
0.067139	0.87992	-0.020955	0.0028483	-0.079549	-0.040894	0.073853	0.0064087	-0.065002	-0.071615	-0.034281	-0.0024414	-0.038554	-0.0036621	0.033671	-0.18707	-0.014954	-0.10274	-0.014954	-0.019328	0.0028483
0.065816	0.88338	-0.018514	-0.0024414	-0.083822	-0.04008	0.076192	0.0071208	-0.061747	-0.072327	-0.033264	-0.0017293	-0.035299	-0.0062052	0.03774	-0.18555	-0.012207	-0.10132	-0.014343	-0.019836	0.0055949
0.061849	0.88013	-0.018311	-0.0023397	-0.083822	-0.038452	0.076701	0.0035604	-0.061442	-0.069987	-0.030823	0.0008138	-0.031128	-0.0072225	0.043335	-0.18616	-0.011698	-0.10244	-0.0118	-0.015055	0.0053914
0.056254	0.87952	-0.0177	0.00050863	-0.084127	-0.039266	0.07548	0.0060018	-0.062968	-0.069071	-0.03418	0.00010173	-0.033875	-0.0047811	0.041097	-0.18646	-0.016988	-0.10223	-0.014954	-0.015259	0.0043742
0.055644	0.8845	-0.0236	-0.0060018	-0.08372	-0.043233	0.077311	0.0018311	-0.067037	-0.068665	-0.035807	-0.0019328	-0.040894	-0.0064087	0.042216	-0.18504	-0.015259	-0.10193	-0.013224	-0.018005	-0.0021362
0.053406	0.88735	-0.023804	-0.0037638	-0.081787	-0.044352	0.073751	0.00030518	-0.068868	-0.069885	-0.036418	0.00020345	-0.036825	-0.0056966	0.039775	-0.18239	-0.013835	-0.10264	-0.012207	-0.015259	-0.0032552
0.05483	0.88593	-0.018005	-0.0049845	-0.08372	-0.044657	0.070292	0.0030518	-0.065918	-0.065511	-0.036723	-0.0031535	-0.038961	-0.0024414	0.035197	-0.18138	-0.014648	-0.10193	-0.015055	-0.018616	-0.0030518
0.058187	0.88369	-0.014242	-0.00050863	-0.081787	-0.039266	0.067444	0.0044759	-0.064087	-0.072021	-0.038452	-0.0062052	-0.03713	0.0019328	0.042216	-0.17904	-0.017192	-0.10101	-0.016276	-0.015869	-0.0014242
0.059306	0.88623	-0.01475	0.0004069	-0.076904	-0.043132	0.068461	0.002238	-0.06368	-0.073954	-0.03774	-0.0030518	-0.031026	0.0027466	0.048421	-0.17792	-0.024923	-0.10173	-0.015767	-0.01943	0.00030518
0.059102	0.88786	-0.020345	0.0023397	-0.078532	-0.044149	0.07019	-0.0013224	-0.061035	-0.069987	-0.036214	0.0036621	-0.03184	-0.0016276	0.047811	-0.18026	-0.021464	-0.1002	-0.015666	-0.014445	0.0027466
0.052694	0.88623	-0.019531	0.0056966	-0.078328	-0.042419	0.070903	0.0044759	-0.063578	-0.072327	-0.033468	0.0018311	-0.03479	0.0044759	0.048828	-0.18199	-0.019023	-0.093892	-0.0090535	-0.0099691	-0.0010173
0.05127	0.88867	-0.0177	0.0015259	-0.077718	-0.04364	0.068258	0.007019	-0.064087	-0.075175	-0.034485	0.0017293	-0.038249	0.0060018	0.047404	-0.18656	-0.010783	-0.096639	-0.010274	-0.012614	-0.0030518
0.048726	0.88745	-0.018311	-0.0016276	-0.077209	-0.045471	0.070292	0.00020345	-0.060832	-0.068054	-0.037028	-0.0026449	-0.03713	-0.0008138	0.044657	-0.18443	-0.014343	-0.097555	-0.011495	-0.015259	-0.0037638
0.046794	0.87779	-0.017904	-0.0037638	-0.081177	-0.043538	0.072734	-0.0015259	-0.062764	-0.066833	-0.042928	-0.0045776	-0.033162	-0.0018311	0.04364	-0.17944	-0.016174	-0.095113	-0.0093587	-0.020549	-0.0013224
0.046082	0.88257	-0.024109	-0.0043742	-0.078125	-0.038656	0.073446	0.0015259	-0.067546	-0.065816	-0.046488	-0.002238	-0.028178	-0.0012207	0.041809	-0.18158	-0.014852	-0.092672	-0.0056966	-0.022481	-0.0023397
0.042928	0.88287	-0.02065	-0.0085449	-0.078837	-0.038554	0.072835	0.0074259	-0.064392	-0.069682	-0.046387	-0.0062052	-0.0295	0.0019328	0.044556	-0.18372	-0.019633	-0.089518	-0.0084432	-0.018311	0.00071208
0.040385	0.88226	-0.014242	-0.007019	-0.082906	-0.041199	0.075277	0.0089518	-0.064494	-0.067749	-0.046082	-0.0075277	-0.033976	0.0020345	0.04425	-0.18066	-0.017598	-0.091044	-0.01119	-0.019836	0.0026449
0.046794	0.88257	-0.013936	-0.0049845	-0.083211	-0.04598	0.074768	0.0046794	-0.064697	-0.062866	-0.043335	-0.0042725	-0.036723	0.0045776	0.042114	-0.18148	-0.019328	-0.090535	-0.014547	-0.021566	-0.00030518
0.049337	0.88125	-0.016174	-0.0072225	-0.078328	-0.046692	0.070801	0.0026449	-0.057983	-0.062459	-0.042623	-0.0057983	-0.042114	0.0033569	0.047201	-0.17965	-0.019836	-0.088298	-0.019124	-0.020142	-0.0015259
0.048319	0.87636	-0.014547	-0.0073242	-0.077209	-0.041199	0.068766	0.0027466	-0.05839	-0.063883	-0.044454	-0.0072225	-0.040283	0.0046794	0.050659	-0.17558	-0.02004	-0.085144	-0.020955	-0.016785	0.00050863
0.047201	0.87443	-0.016683	-0.0013224	-0.081889	-0.038045	0.074158	0.0046794	-0.059306	-0.069071	-0.046285	-0.0072225	-0.038452	0.005188	0.049947	-0.17354	-0.022278	-0.079956	-0.019633	-0.019938	0.00020345
0.050456	0.87657	-0.016988	0.0017293	-0.076294	-0.038961	0.073954	0.0056966	-0.061646	-0.071106	-0.04598	-0.010681	-0.033875	-0.00071208	0.050049	-0.17558	-0.021159	-0.079447	-0.018921	-0.025736	0.0015259
0.049438	0.88298	-0.020447	0.0043742	-0.072123	-0.043233	0.067647	0.0080363	-0.058187	-0.065308	-0.051371	-0.004069	-0.037231	-0.0053914	0.046794	-0.17832	-0.02065	-0.079244	-0.012309	-0.025024	0.0046794
0.047404	0.87911	-0.015666	0.00030518	-0.072021	-0.043742	0.067546	0.0087484	-0.055847	-0.067037	-0.053914	-0.0053914	-0.03713	-0.0042725	0.04303	-0.18168	-0.016378	-0.080058	-0.011088	-0.020142	0.0019328
0.047201	0.87941	-0.016276	-0.0041707	-0.07548	-0.039368	0.067952	0.0098674	-0.058899	-0.065715	-0.045166	-0.008138	-0.036621	0.0020345	0.046387	-0.17914	-0.019328	-0.075989	-0.014038	-0.018107	-0.0031535
0.051778	0.8784	-0.016276	-0.0012207	-0.077311	-0.034993	0.068461	0.0071208	-0.062968	-0.063883	-0.0413	-0.0075277	-0.034688	0.0035604	0.045268	-0.17873	-0.024109	-0.071106	-0.014038	-0.017497	-0.0031535
0.055237	0.87748	-0.015259	0.0015259	-0.076599	-0.041097	0.071615	0.0059001	-0.061544	-0.064087	-0.045776	-0.0075277	-0.034078	0.0037638	0.045369	-0.183	-0.023092	-0.06724	-0.012105	-0.017598	0.0030518
0.054525	0.87392	-0.016886	0.0033569	-0.075989	-0.047811	0.074768	0.0033569	-0.060527	-0.067749	-0.044149	-0.0045776	-0.036112	0.001119	0.043437	-0.18504	-0.020549	-0.068054	-0.016174	-0.016479	0.0067139
0.055949	0.87179	-0.011292	0.0028483	-0.076192	-0.045268	0.075073	0.0044759	-0.062358	-0.072734	-0.043538	-0.0069173	-0.031026	0.0024414	0.043742	-0.18239	-0.016073	-0.071309	-0.017293	-0.021362	0.0042725
0.057678	0.8724	-0.013631	0.0032552	-0.077413	-0.042114	0.075277	-0.0008138	-0.063273	-0.069885	-0.043844	-0.0093587	-0.028381	0.0016276	0.043233	-0.17924	-0.018107	-0.071004	-0.019531	-0.024923	0.0030518
0.058899	0.87646	-0.016785	-0.00091553	-0.079956	-0.038147	0.073446	-0.00061035	-0.059204	-0.066833	-0.045369	-0.0094604	-0.031738	-0.0057983	0.039571	-0.17975	-0.016276	-0.072225	-0.019938	-0.022685	0.0087484
0.059509	0.88013	-0.02004	-0.005188	-0.079447	-0.037842	0.073547	0.0041707	-0.06012	-0.066223	-0.045675	-0.0086466	-0.035706	-0.0043742	0.03835	-0.1828	-0.015564	-0.078735	-0.019124	-0.020955	0.0069173
0.059306	0.87484	-0.01943	-0.0059001	-0.074361	-0.03713	0.076497	0.0084432	-0.060527	-0.068665	-0.047099	-0.011597	-0.036316	0.00020345	0.042521	-0.18372	-0.014242	-0.069071	-0.015869	-0.020955	0.0012207
0.056864	0.87667	-0.017904	-0.00030518	-0.074259	-0.038452	0.077515	0.010376	-0.062561	-0.06429	-0.045166	-0.009257	-0.033366	0.0044759	0.043233	-0.18494	-0.017497	-0.062866	-0.012614	-0.02238	0.0067139
0.052389	0.87585	-0.014547	0.0008138	-0.077616	-0.039673	0.078328	0.0077311	-0.063883	-0.064901	-0.044963	-0.0069173	-0.035299	0.0014242	0.045675	-0.17873	-0.020345	-0.064392	-0.013224	-0.021769	0.0066121
0.049947	0.87382	-0.01709	-0.0030518	-0.074463	-0.038045	0.079041	0.0014242	-0.063883	-0.067342	-0.046997	-0.0042725	-0.033366	0.006307	0.046692	-0.18239	-0.021159	-0.063477	-0.016785	-0.022176	0.0059001
0.048014	0.86843	-0.020854	-0.0055949	-0.07782	-0.039368	0.079244	0.0046794	-0.065206	-0.070801	-0.047913	-0.0059001	-0.03123	0.0038656	0.043335	-0.18962	-0.018717	-0.057983	-0.017293	-0.019836	0.0066121
0.048625	0.87097	-0.022176	-0.0066121	-0.080566	-0.04303	0.077108	0.007019	-0.065715	-0.070699	-0.04659	-0.013224	-0.033976	-0.002238	0.045675	-0.19226	-0.018921	-0.057983	-0.015666	-0.019023	0.0052897
0.046387	0.87413	-0.027771	-0.0073242	-0.076803	-0.0413	0.07609	0.004069	-0.064901	-0.068461	-0.051982	-0.007019	-0.037537	-0.0030518	0.047506	-0.19084	-0.02065	-0.061137	-0.018005	-0.019633	0.0035604
0.043945	0.8728	-0.021566	-0.0064087	-0.072835	-0.039673	0.076497	0.0045776	-0.068258	-0.064901	-0.058594	-0.0044759	-0.034892	-0.00050863	0.048116	-0.18921	-0.022685	-0.055542	-0.019531	-0.022176	0.0027466
0.048828	0.87697	-0.011495	-0.0061035	-0.075175	-0.040385	0.076599	0.0061035	-0.066325	-0.064799	-0.056254	-0.010478	-0.027568	0.0053914	0.045268	-0.18524	-0.021362	-0.05127	-0.013936	-0.0236	-0.0008138
0.048828	0.8788	-0.0090535	-0.0062052	-0.076497	-0.042318	0.074463	0.0062052	-0.064494	-0.073547	-0.049642	-0.008138	-0.028992	0.008138	0.041199	-0.18158	-0.020752	-0.051066	-0.016479	-0.023295	-0.0036621
0.042419	0.87697	-0.0086466	-0.0071208	-0.074259	-0.040385	0.076396	0.0064087	-0.066325	-0.077311	-0.049133	-0.0041707	-0.03245	0.0079346	0.046997	-0.18148	-0.02889	-0.049744	-0.017497	-0.0236	-0.00071208
0.041606	0.87708	-0.015157	-0.0097656	-0.072123	-0.039571	0.079244	0.0068156	-0.064799	-0.067851	-0.048523	-0.00020345	-0.036926	0.0078328	0.05127	-0.1829	-0.024109	-0.049133	-0.016886	-0.024923	0.001119
0.04303	0.87596	-0.016378	-0.011902	-0.073242	-0.040487	0.072021	0.0027466	-0.066732	-0.069071	-0.053406	0.001119	-0.038859	0.0071208	0.048625	-0.18565	-0.020243	-0.04598	-0.0091553	-0.022583	0.0016276
0.041809	0.8729	-0.018412	-0.015462	-0.072327	-0.036214	0.074361	0.0072225	-0.064189	-0.06724	-0.055745	0	-0.037333	0.0038656	0.044149	-0.18392	-0.020854	-0.044047	-0.010885	-0.02065	-0.0008138
0.036723	0.87474	-0.016581	-0.0082397	-0.071208	-0.034587	0.078634	0.0036621	-0.06663	-0.066833	-0.055847	0.00030518	-0.035909	0.002238	0.04598	-0.18483	-0.020752	-0.044963	-0.014445	-0.019735	-0.0014242
0.025024	0.87789	-0.018311	-0.0036621	-0.070801	-0.033468	0.077209	0.0035604	-0.064901	-0.065308	-0.059102	-0.0015259	-0.03418	-0.0036621	0.043335	-0.18789	-0.021871	-0.048014	-0.021769	-0.02004	-0.0017293
0.022786	0.87962	-0.017497	-0.0033569	-0.066223	-0.031738	0.074056	0.0053914	-0.066427	-0.068461	-0.05483	-0.0013224	-0.035095	-0.0061035	0.046082	-0.1829	-0.017598	-0.046183	-0.015157	-0.022685	-0.0034587
0.023702	0.88196	-0.017904	-0.0024414	-0.06429	-0.035299	0.074158	0.0069173	-0.065002	-0.068156	-0.047404	-0.0037638	-0.033875	-0.00050863	0.046285	-0.17914	-0.0177	-0.039164	-0.01414	-0.021566	-0.00071208
0.025024	0.88379	-0.013631	-0.007019	-0.070496	-0.03774	0.07782	0.0061035	-0.062358	-0.062256	-0.051575	-0.004069	-0.033162	0.0027466	0.045675	-0.1768	-0.021871	-0.036418	-0.017497	-0.021464	-0.00295
0.024821	0.88226	-0.015869	-0.0053914	-0.071208	-0.037638	0.077515	0.007019	-0.058899	-0.059306	-0.055847	-0.0044759	-0.034587	0.0082397	0.047099	-0.17873	-0.024007	-0.033061	-0.015564	-0.022481	-0.0030518
0.029297	0.87972	-0.018717	-0.0031535	-0.071106	-0.038757	0.077616	0.0062052	-0.060628	-0.055745	-0.056152	-0.0086466	-0.03245	0.0069173	0.043742	-0.17924	-0.02065	-0.029195	-0.016988	-0.019226	0
0.03184	0.87819	-0.014343	-0.0042725	-0.073649	-0.038961	0.077108	0.00295	-0.06429	-0.053304	-0.060425	-0.006307	-0.027059	0.0056966	0.048319	-0.17853	-0.018107	-0.026855	-0.018412	-0.02238	0.0027466
0.025635	0.87769	-0.016683	-0.0045776	-0.07253	-0.040995	0.072835	0.0032552	-0.060628	-0.059204	-0.060018	-0.001119	-0.031738	0.0047811	0.049642	-0.17853	-0.016886	-0.02594	-0.016276	-0.02594	0.0028483
0.030314	0.87636	-0.021261	-0.0004069	-0.071716	-0.042623	0.069987	0.0034587	-0.060018	-0.063985	-0.063883	0.001119	-0.034587	-0.0026449	0.048218	-0.18005	-0.01475	-0.025431	-0.015361	-0.022583	0.002238
0.036214	0.87067	-0.020955	-0.0019328	-0.072835	-0.039368	0.070801	0.0012207	-0.054016	-0.062866	-0.064494	-0.00050863	-0.026855	-0.0043742	0.049133	-0.17558	-0.014038	-0.029093	-0.016988	-0.021667	0.00010173
0.037231	0.86924	-0.018005	-0.0035604	-0.071309	-0.039469	0.068461	0.006307	-0.049744	-0.063883	-0.060832	-0.0074259	-0.028381	-0.005188	0.046997	-0.17883	-0.013529	-0.024821	-0.019735	-0.019531	0.0008138
0.036214	0.87321	-0.02594	-0.0054932	-0.073446	-0.039571	0.069173	0.0038656	-0.050049	-0.067037	-0.055949	-0.0053914	-0.032043	-0.0023397	0.047302	-0.17782	-0.014648	-0.023905	-0.016785	-0.018921	0.0043742
0.041402	0.87565	-0.029399	-0.0079346	-0.081889	-0.039063	0.070903	0.0072225	-0.050964	-0.063985	-0.057882	-0.0019328	-0.02889	-0.001119	0.043233	-0.17487	-0.015666	-0.024719	-0.016581	-0.016785	0.0056966
0.046183	0.87077	-0.02004	-0.011088	-0.083618	-0.042623	0.06958	0.010885	-0.053304	-0.061239	-0.06073	-0.0049845	-0.026042	0.0015259	0.039775	-0.17934	-0.016174	-0.020243	-0.016785	-0.020447	0.0052897
0.047607	0.86772	-0.015259	-0.010579	-0.079651	-0.043844	0.06663	0.0064087	-0.056254	-0.065308	-0.062663	-0.0025431	-0.024719	0.0062052	0.042928	-0.18361	-0.017497	-0.020345	-0.015666	-0.022074	0.00295
0.048421	0.87657	-0.0118	-0.0095622	-0.077413	-0.041809	0.070801	0.0053914	-0.056966	-0.069071	-0.062256	-0.00030518	-0.026754	0.0069173	0.045064	-0.1767	-0.0097656	-0.020447	-0.016174	-0.021362	-0.0008138
0.043335	0.88003	-0.013428	-0.011597	-0.075582	-0.039775	0.073751	0.0084432	-0.055135	-0.06663	-0.061442	-0.0031535	-0.02533	0.0046794	0.043742	-0.17497	-0.010681	-0.025431	-0.013733	-0.018005	-0.0021362
0.044861	0.87901	-0.01709	-0.0096639	-0.068359	-0.041606	0.070597	0.0090535	-0.055542	-0.068868	-0.063375	-0.0043742	-0.027262	0.0008138	0.040792	-0.17792	-0.011495	-0.026652	-0.014242	-0.017598	-0.0049845
0.047506	0.88023	-0.022176	-0.011495	-0.06897	-0.042013	0.068054	0.0061035	-0.053813	-0.067037	-0.06134	-0.0038656	-0.030721	-0.0052897	0.041402	-0.17466	-0.013224	-0.02594	-0.011088	-0.015971	-0.0033569
0.046488	0.87901	-0.018412	-0.021667	-0.071004	-0.038859	0.067139	0.0082397	-0.05422	-0.068054	-0.057068	-0.0020345	-0.036316	-0.0021362	0.044047	-0.17242	-0.015157	-0.025228	-0.0082397	-0.018311	-0.005188
0.042013	0.87463	-0.016276	-0.017497	-0.069377	-0.038147	0.07019	0.010274	-0.050049	-0.065511	-0.062459	-0.005188	-0.024618	-0.0010173	0.045166	-0.17181	-0.016174	-0.019836	-0.010579	-0.016988	-0.0041707
0.038147	0.87382	-0.018107	-0.0090535	-0.071208	-0.042013	0.074565	0.010478	-0.051371	-0.065409	-0.065002	-0.0032552	-0.018107	0.0030518	0.048523	-0.17639	-0.015055	-0.021159	-0.011597	-0.01241	-0.0037638
0.03835	0.87667	-0.0177	-0.0039673	-0.074056	-0.042623	0.071716	0.010376	-0.052083	-0.065511	-0.067546	-0.00071208	-0.022278	0.0020345	0.046794	-0.177	-0.016683	-0.02299	-0.012309	-0.014242	-0.0013224
0.040995	0.8783	-0.019735	-0.0083415	-0.073751	-0.038961	0.076294	0.01119	-0.052287	-0.068461	-0.068868	-0.0010173	-0.028381	0.00091553	0.049438	-0.17354	-0.018514	-0.024414	-0.01475	-0.012207	-0.002238
0.034688	0.87626	-0.019124	-0.010885	-0.072835	-0.038147	0.073954	0.0076294	-0.051371	-0.069275	-0.069987	-0.0020345	-0.026042	0.0044759	0.050049	-0.17609	-0.018921	-0.021362	-0.015462	-0.0075277	-0.0065104
0.027771	0.87443	-0.023702	-0.0098674	-0.073649	-0.034892	0.070292	0.010885	-0.053101	-0.075887	-0.067444	-0.0018311	-0.02655	0.0076294	0.044657	-0.18199	-0.015462	-0.022278	-0.012105	-0.010071	-0.0016276
0.026652	0.8724	-0.023499	-0.010376	-0.071309	-0.033773	0.075785	0.0078328	-0.061035	-0.070089	-0.066528	-0.0039673	-0.035807	0.0020345	0.043233	-0.17721	-0.019938	-0.028687	-0.012309	-0.008138	0.0016276
0.027161	0.87402	-0.0177	-0.0082397	-0.070597	-0.032247	0.077108	0.0055949	-0.061951	-0.066528	-0.068461	-0.0045776	-0.033569	0.0013224	0.040487	-0.17568	-0.016276	-0.031433	-0.012004	-0.0071208	0.0035604
0.028687	0.87545	-0.016073	-0.0080363	-0.069682	-0.033875	0.074056	0.0055949	-0.054932	-0.067952	-0.069682	0.0015259	-0.02889	0.0012207	0.03479	-0.17955	-0.015157	-0.02828	-0.0086466	-0.007019	0.0042725
0.028585	0.87596	-0.014242	-0.0056966	-0.070394	-0.037842	0.070699	0.0087484	-0.051575	-0.069987	-0.072835	0.0030518	-0.0295	-0.0013224	0.037537	-0.17822	-0.019124	-0.02889	-0.010885	-0.011393	0.0055949
0.027568	0.86894	-0.01119	-0.005188	-0.070903	-0.035197	0.06958	0.011292	-0.059509	-0.06958	-0.080363	-0.0028483	-0.026245	-0.0015259	0.043437	-0.17975	-0.022074	-0.0295	-0.018412	-0.016988	0.0032552
0.021871	0.86884	-0.014547	-0.0082397	-0.072327	-0.03123	0.074768	0.01475	-0.058187	-0.070394	-0.071208	-0.0019328	-0.029195	-0.0026449	0.044556	-0.17975	-0.021362	-0.027466	-0.017395	-0.013123	0.0008138
0.017293	0.87799	-0.022176	-0.0046794	-0.072327	-0.030416	0.07487	0.014343	-0.053813	-0.06724	-0.068563	-0.00010173	-0.031535	0.0017293	0.046488	-0.17812	-0.022176	-0.026347	-0.015462	-0.013835	0.0008138
0.020345	0.87941	-0.024516	-0.0064087	-0.075073	-0.033162	0.075378	0.0091553	-0.055745	-0.063883	-0.07019	-0.00020345	-0.030518	0.0019328	0.046285	-0.17629	-0.027059	-0.026347	-0.01475	-0.01475	0.004069
0.0177	0.8783	-0.018921	-0.010478	-0.080058	-0.03245	0.077515	0.0091553	-0.052592	-0.067139	-0.07548	-0.0048828	-0.030111	0.0043742	0.043844	-0.17375	-0.024618	-0.030314	-0.012207	-0.016276	0.0031535
0.015055	0.87504	-0.016581	-0.0085449	-0.073547	-0.029704	0.073446	0.0090535	-0.050659	-0.059611	-0.073344	-0.012716	-0.029907	0.00020345	0.045776	-0.17365	-0.024618	-0.026347	-0.011495	-0.014954	0.0043742
0.016479	0.87311	-0.0087484	-0.0055949	-0.069173	-0.030823	0.071309	0.0032552	-0.051676	-0.058594	-0.072734	-0.014648	-0.029195	-0.00061035	0.044556	-0.17619	-0.020854	-0.022583	-0.010783	-0.01414	0.0043742
0.017802	0.87514	-0.0093587	-0.011088	-0.070394	-0.033875	0.072734	0.0043742	-0.051371	-0.059509	-0.07548	-0.0078328	-0.02889	0.0039673	0.039266	-0.17344	-0.016988	-0.024414	-0.01119	-0.012105	0.0037638
0.015055	0.87728	-0.013326	-0.014038	-0.066833	-0.033976	0.068461	0.0030518	-0.052185	-0.05839	-0.074056	-0.0065104	-0.027161	0.0083415	0.036926	-0.17303	-0.016073	-0.022074	-0.0091553	-0.013529	0.0044759
0.016174	0.87433	-0.014547	-0.0098674	-0.071513	-0.036825	0.068258	0.0016276	-0.053507	-0.062764	-0.077515	-0.010376	-0.028585	0.0096639	0.039469	-0.17181	-0.015462	-0.021261	-0.015361	-0.0118	0.0033569
0.021057	0.87372	-0.0118	-0.0046794	-0.073547	-0.034993	0.073954	0.0085449	-0.05422	-0.061849	-0.078125	-0.0094604	-0.030212	0.013123	0.041809	-0.17619	-0.014242	-0.021769	-0.021973	-0.010986	0.0028483
0.016378	0.8726	-0.0079346	-0.008138	-0.072428	-0.03479	0.075989	0.0066121	-0.050761	-0.058085	-0.074972	-0.0069173	-0.029602	0.012207	0.043844	-0.17181	-0.015157	-0.026245	-0.023092	-0.016378	-0.0016276
0.014038	0.87687	-0.0077311	-0.0071208	-0.071208	-0.03713	0.072734	0.002238	-0.047404	-0.06012	-0.070496	-0.0075277	-0.032247	0.0080363	0.045166	-0.16846	-0.016581	-0.026652	-0.020549	-0.018921	-0.0015259
0.016988	0.87565	-0.013021	-0.0041707	-0.071004	-0.036926	0.072937	0.0010173	-0.049235	-0.062561	-0.071004	-0.0087484	-0.03123	0.0038656	0.04008	-0.17151	-0.01119	-0.025024	-0.018819	-0.014954	0.00010173
0.012512	0.87504	-0.013631	-0.0034587	-0.076904	-0.034993	0.07253	0.00295	-0.051982	-0.062154	-0.072632	-0.010173	-0.028992	0.0034587	0.037638	-0.17059	-0.014445	-0.018311	-0.018412	-0.013529	0.0019328
0.0075277	0.8788	-0.010681	-0.0035604	-0.076904	-0.038554	0.070394	0.0036621	-0.053406	-0.060221	-0.073649	-0.012716	-0.02889	0.010173	0.03713	-0.16978	-0.016073	-0.013529	-0.014852	-0.019531	0.00010173
0.0004069	0.87819	-0.0087484	-0.010478	-0.077209	-0.036825	0.065511	0.0074259	-0.053914	-0.062764	-0.073446	-0.0088501	-0.026754	0.0082397	0.0354	-0.17151	-0.014954	-0.017598	-0.013529	-0.018514	0.001119
0.010274	0.87646	-0.010579	-0.013529	-0.075684	-0.039571	0.064189	0.0052897	-0.05127	-0.070496	-0.07019	-0.0084432	-0.027364	0.006307	0.032043	-0.1711	-0.012309	-0.015462	-0.011495	-0.017497	0.0010173
0.01709	0.86843	-0.0080363	-0.01709	-0.075887	-0.040283	0.069987	0.0038656	-0.050761	-0.070496	-0.074463	-0.011088	-0.028687	0.0048828	0.033976	-0.17273	-0.010783	-0.0094604	-0.012004	-0.0091553	0.00020345
0.010173	0.86517	-0.0047811	-0.0059001	-0.073344	-0.045776	0.068563	0.0046794	-0.053304	-0.06958	-0.075175	-0.012004	-0.034383	0.0028483	0.034587	-0.177	-0.0099691	-0.015462	-0.015055	-0.0072225	0.00061035
0.010579	0.87494	-0.0077311	-0.004069	-0.074158	-0.041606	0.065816	0.0044759	-0.051473	-0.068868	-0.077616	-0.010579	-0.039063	-0.0008138	0.030518	-0.17822	-0.012614	-0.019023	-0.018921	-0.010274	-0.0037638
0.010579	0.87341	-0.0053914	-0.007019	-0.079142	-0.033976	0.067444	-0.00020345	-0.04893	-0.067952	-0.07314	-0.008138	-0.036418	0.00071208	0.032043	-0.18077	-0.010681	-0.019023	-0.020955	-0.0037638	0.001119
0.0056966	0.87311	-0.009257	-0.0067139	-0.077718	-0.036112	0.066528	0.001119	-0.052287	-0.066223	-0.075277	-0.0095622	-0.030619	0.0019328	0.040894	-0.17853	-0.010783	-0.017904	-0.021464	-0.005188	0.0068156
0.0072225	0.87392	-0.010478	-0.0075277	-0.074768	-0.038045	0.059814	0.0045776	-0.052999	-0.070699	-0.07487	-0.0074259	-0.0295	0.0014242	0.036723	-0.17578	-0.014445	-0.018616	-0.012817	-0.0078328	0.0059001
0.013123	0.87321	-0.010681	-0.0098674	-0.076599	-0.038757	0.063477	0.0067139	-0.049438	-0.074259	-0.075378	-0.0083415	-0.030924	0.0042725	0.037028	-0.17171	-0.018107	-0.018717	-0.010071	-0.004069	0.0024414
0.011393	0.86497	-0.015157	-0.010885	-0.080465	-0.039063	0.06307	0.0064087	-0.049032	-0.079142	-0.078532	-0.011495	-0.032756	0.0030518	0.035706	-0.17334	-0.014852	-0.014445	-0.014445	-0.0050863	0.0043742
0.0090535	0.87046	-0.01119	-0.0045776	-0.077718	-0.041504	0.06368	0.0052897	-0.054728	-0.069478	-0.078532	-0.015869	-0.035502	0.0010173	0.035807	-0.17242	-0.011698	-0.017802	-0.012512	-0.0052897	0.0048828
0.0074259	0.87616	-0.004069	-0.0052897	-0.07192	-0.041707	0.062968	0.0087484	-0.050964	-0.070496	-0.076294	-0.015157	-0.030416	-0.0028483	0.038554	-0.17242	-0.012309	-0.020752	-0.012817	-0.0026449	0.0024414
0.010885	0.87524	-0.0059001	-0.008138	-0.073242	-0.036418	0.059102	0.0060018	-0.053202	-0.071411	-0.082703	-0.016174	-0.025635	0.0017293	0.040385	-0.17354	-0.016378	-0.018005	-0.016479	-0.0012207	0.0018311
0.0094604	0.86761	-0.010173	-0.010071	-0.076192	-0.032857	0.058085	0.0036621	-0.060221	-0.070496	-0.085246	-0.015055	-0.027873	0.0042725	0.040792	-0.17537	-0.015564	-0.013733	-0.010274	0.0048828	0.001119
0.0095622	0.86324	-0.01241	-0.010885	-0.079346	-0.030924	0.057271	-0.0008138	-0.059306	-0.067342	-0.079854	-0.015055	-0.031637	0.0035604	0.044657	-0.1771	-0.016581	-0.016785	-0.0046794	0.0047811	-0.00030518
0.008138	0.86599	-0.012004	-0.0094604	-0.074768	-0.032043	0.060832	-0.0024414	-0.055644	-0.06958	-0.074972	-0.013428	-0.031433	0.0024414	0.040181	-0.17598	-0.013631	-0.018005	-0.0085449	0.0032552	-0.0035604
0.0052897	0.86772	-0.009257	-0.0098674	-0.069071	-0.034993	0.066935	0.0087484	-0.052389	-0.069377	-0.072937	-0.0118	-0.030924	0.0049845	0.036926	-0.17812	-0.015259	-0.020955	-0.010071	0.00050863	-0.0069173
0.00010173	0.87036	-0.0078328	-0.0082397	-0.072632	-0.039368	0.071615	0.0088501	-0.057882	-0.068665	-0.077922	-0.011495	-0.031331	0.0036621	0.037231	-0.17446	-0.010478	-0.019836	-0.0032552	0.00295	-0.00020345
-0.005188	0.86731	-0.0118	-0.0099691	-0.077311	-0.032857	0.069682	0.0050863	-0.061442	-0.068563	-0.078227	-0.0072225	-0.033468	0.0024414	0.041402	-0.17019	-0.0094604	-0.014852	-0.0039673	0.0017293	0.0052897
-0.0086466	0.87209	-0.014852	-0.0082397	-0.077311	-0.032043	0.07019	0.0039673	-0.058899	-0.068665	-0.079753	-0.0097656	-0.030924	0.00010173	0.041606	-0.17049	-0.015055	-0.018717	-0.01119	-0.0013224	0.0017293
-0.0048828	0.86904	-0.016073	-0.0093587	-0.073649	-0.031331	0.066732	0.0084432	-0.055237	-0.063883	-0.08138	-0.013326	-0.032756	-0.0021362	0.038147	-0.16724	-0.013428	-0.0177	-0.013529	-0.0015259	0.0030518
-0.0041707	0.86792	-0.014038	-0.010376	-0.072123	-0.03184	0.062561	0.0044759	-0.054525	-0.061747	-0.083211	-0.015666	-0.034993	0.00030518	0.040995	-0.16785	-0.0118	-0.012817	-0.010173	-0.0023397	0.0015259
-0.0031535	0.86731	-0.013733	-0.012309	-0.07019	-0.031637	0.062561	0.0014242	-0.053202	-0.065104	-0.084025	-0.011597	-0.03479	-0.0020345	0.043233	-0.16937	-0.011698	-0.017497	-0.014852	-0.0014242	-0.00010173
-0.0062052	0.86711	-0.012309	-0.0078328	-0.071615	-0.032552	0.063171	0.005188	-0.052897	-0.066223	-0.081787	-0.0099691	-0.036316	0.0024414	0.043233	-0.1709	-0.013123	-0.020549	-0.014242	-0.0016276	0.0036621
-0.0030518	0.86894	-0.015462	-0.0030518	-0.076192	-0.033976	0.062154	0.0026449	-0.05422	-0.066935	-0.085347	-0.010579	-0.034688	0.006307	0.046082	-0.16927	-0.013224	-0.019531	-0.013733	0.0020345	0.0014242
0.00020345	0.86578	-0.017497	0.00071208	-0.073446	-0.033976	0.061035	0.0023397	-0.05127	-0.06429	-0.087077	-0.010986	-0.039368	0.0038656	0.044454	-0.16744	-0.014038	-0.016785	-0.013224	0.0042725	0.00071208
0.0045776	0.86761	-0.014547	-0.0023397	-0.073547	-0.037231	0.060933	0.0028483	-0.050761	-0.065918	-0.086975	-0.009257	-0.028788	0.0013224	0.041911	-0.16927	-0.0094604	-0.017293	-0.014242	0.007019	0.0034587
0.0053914	0.86497	-0.011597	-0.0038656	-0.074972	-0.038757	0.056559	0.005188	-0.052897	-0.064596	-0.088806	-0.007019	-0.025635	0.0045776	0.0413	-0.16795	-0.0097656	-0.019735	-0.013733	0.0059001	0.0042725
0.0010173	0.86263	-0.013631	-0.0035604	-0.073751	-0.040995	0.055135	-0.0010173	-0.053507	-0.059713	-0.08667	-0.01241	-0.025736	0.0033569	0.039368	-0.16764	-0.0073242	-0.021566	-0.01943	0.0015259	0.0024414
0.0004069	0.85724	-0.013529	-0.0069173	-0.071818	-0.038045	0.057271	-0.0035604	-0.050151	-0.061951	-0.085551	-0.018717	-0.026754	0.002238	0.03713	-0.16612	-0.0069173	-0.019938	-0.020955	0.00010173	0.0016276
-0.00091553	0.86304	-0.011292	-0.012309	-0.072021	-0.039673	0.056966	0.0033569	-0.047302	-0.068766	-0.082092	-0.015462	-0.024516	0.0041707	0.042419	-0.16266	-0.011902	-0.022481	-0.014445	0.002238	0.0044759
0.0004069	0.86487	-0.010071	-0.0077311	-0.070292	-0.040487	0.052083	0.0085449	-0.047201	-0.06897	-0.084737	-0.017293	-0.022685	0.0089518	0.047709	-0.16907	-0.014242	-0.024516	-0.0097656	0.0012207	0.0061035
0.0014242	0.86609	-0.0097656	-0.0015259	-0.067546	-0.034383	0.059509	0.0062052	-0.045166	-0.064697	-0.083618	-0.015259	-0.024211	0.0099691	0.046692	-0.16734	-0.013428	-0.028381	-0.0093587	0.0035604	0.0012207
0.0018311	0.87006	-0.006307	-0.0084432	-0.069784	-0.037333	0.06429	0.0087484	-0.048218	-0.064392	-0.082296	-0.014547	-0.030518	0.0079346	0.047506	-0.16551	-0.012105	-0.026245	-0.013123	0.001119	0.00050863
-0.0020345	0.86578	-0.0118	-0.013123	-0.071004	-0.040995	0.061951	0.0083415	-0.051778	-0.065816	-0.085042	-0.012512	-0.026449	0.0037638	0.044149	-0.16663	-0.012004	-0.022481	-0.018107	0.0014242	0.0008138
0	0.86141	-0.015259	-0.0091553	-0.070597	-0.04364	0.059001	0.0035604	-0.059509	-0.064189	-0.082296	-0.010376	-0.020142	0.0079346	0.041809	-0.16774	-0.010986	-0.024516	-0.020345	0.0045776	0.0054932
0.0043742	0.86039	-0.0095622	-0.0041707	-0.07487	-0.039673	0.058085	0.0010173	-0.06012	-0.067444	-0.082194	-0.01119	-0.023702	0.0035604	0.047506	-0.16052	-0.013529	-0.027059	-0.018311	0.0019328	0.0071208
0.0054932	0.85897	-0.015157	-0.0038656	-0.07487	-0.027262	0.061442	0.001119	-0.057373	-0.068156	-0.081991	-0.0118	-0.024109	-0.0048828	0.044861	-0.15808	-0.010478	-0.025533	-0.01943	0.0050863	0.0035604
0.0066121	0.8608	-0.015157	-0.006307	-0.073039	-0.027669	0.059509	0.0013224	-0.053609	-0.06897	-0.078634	-0.012512	-0.021362	-0.0008138	0.04893	-0.15839	-0.009257	-0.026449	-0.019328	0.0062052	0.0008138
0.0054932	0.86853	-0.013021	-0.0084432	-0.07192	-0.034078	0.060628	0.0048828	-0.052287	-0.066833	-0.082601	-0.013529	-0.022786	0.0036621	0.042623	-0.16307	-0.01414	-0.03245	-0.014242	0.0086466	0.0010173
0.0035604	0.87087	-0.01119	-0.010071	-0.070903	-0.036926	0.064596	0.0023397	-0.053711	-0.062154	-0.085144	-0.016785	-0.025228	0.0061035	0.041504	-0.16907	-0.018005	-0.029602	-0.014954	0.0066121	0.0053914
0.0035604	0.86334	-0.010681	-0.011292	-0.070496	-0.036825	0.062154	0.0046794	-0.05249	-0.059713	-0.086873	-0.017598	-0.023397	0.0061035	0.049032	-0.16551	-0.0177	-0.029602	-0.018921	0.0066121	0.0059001
-0.0023397	0.86385	-0.010783	-0.0098674	-0.07314	-0.039063	0.059814	0.010173	-0.050354	-0.065308	-0.08962	-0.020549	-0.024312	0.004069	0.050863	-0.16469	-0.017497	-0.033976	-0.018819	0.0042725	0.0035604
-0.0018311	0.86843	-0.0099691	-0.0055949	-0.07609	-0.038859	0.059408	0.010885	-0.051982	-0.066223	-0.088806	-0.016886	-0.027568	0.0015259	0.050354	-0.16785	-0.016378	-0.033366	-0.01709	0.0041707	0.0010173
-0.0026449	0.8668	-0.01119	-0.0046794	-0.077108	-0.043742	0.065409	0.0087484	-0.05544	-0.062968	-0.08667	-0.010783	-0.027161	-0.00091553	0.050151	-0.16693	-0.01475	-0.032247	-0.021973	-0.0035604	-0.0016276
-0.0069173	0.86711	-0.012309	-0.012919	-0.081482	-0.040588	0.066528	0.0073242	-0.059306	-0.06012	-0.088094	-0.010986	-0.026245	-0.0004069	0.052389	-0.16785	-0.013123	-0.031433	-0.022583	-0.0066121	-0.0004069
-0.0086466	0.86823	-0.013123	-0.012716	-0.079447	-0.031738	0.063273	0.0088501	-0.057983	-0.059916	-0.091654	-0.010274	-0.025431	0.002238	0.055644	-0.16846	-0.016276	-0.032959	-0.01943	-0.0046794	-0.0030518
-0.0045776	0.86751	-0.0087484	-0.010579	-0.075989	-0.031128	0.060018	0.012207	-0.052287	-0.061747	-0.088399	-0.0094604	-0.028585	0.0083415	0.05188	-0.16693	-0.014445	-0.032857	-0.011597	-0.0030518	-0.004069
-0.0075277	0.86456	-0.010681	-0.0087484	-0.075277	-0.031738	0.062561	0.012309	-0.053914	-0.060221	-0.09023	-0.010885	-0.027974	0.0094604	0.047913	-0.1652	-0.014852	-0.03835	-0.0099691	-0.0021362	-0.0016276
-0.01414	0.87118	-0.013835	-0.0078328	-0.080465	-0.034078	0.065511	0.012716	-0.054321	-0.063883	-0.090332	-0.0054932	-0.025635	0.0038656	0.049947	-0.1649	-0.018107	-0.035807	-0.012105	-0.0017293	-0.0036621
-0.014954	0.87626	-0.009257	-0.010376	-0.078634	-0.035502	0.064392	0.012512	-0.056559	-0.067444	-0.091451	-0.0066121	-0.027873	0.0048828	0.049438	-0.16469	-0.010274	-0.034281	-0.01414	-0.00030518	-0.0013224
-0.015971	0.87687	-0.013123	-0.0086466	-0.072225	-0.038656	0.064596	0.013631	-0.056966	-0.064596	-0.090942	-0.010986	-0.035197	0.010681	0.049438	-0.16357	-0.015157	-0.036519	-0.013529	0.00030518	0.0008138
-0.019328	0.8724	-0.012512	-0.014445	-0.072835	-0.032552	0.064596	0.012207	-0.057271	-0.06307	-0.08667	-0.014343	-0.033569	0.0042725	0.05127	-0.16581	-0.016988	-0.040894	-0.010579	-0.0021362	-0.00071208
-0.016988	0.87006	-0.0073242	-0.015666	-0.077311	-0.02533	0.060018	0.0085449	-0.05422	-0.065002	-0.087789	-0.012004	-0.030111	0.0074259	0.05127	-0.16266	-0.016073	-0.044657	-0.0087484	-0.010173	-0.0039673
-0.013631	0.86934	-0.0048828	-0.0094604	-0.079854	-0.029093	0.058085	0.0078328	-0.04954	-0.065613	-0.087891	-0.014954	-0.026143	0.0071208	0.052897	-0.16174	-0.015666	-0.041402	-0.0082397	-0.015361	-0.0019328
-0.016479	0.87148	-0.0059001	-0.0064087	-0.08138	-0.032756	0.058797	0.012105	-0.049438	-0.062256	-0.088094	-0.011088	-0.026042	0.0064087	0.054321	-0.16581	-0.017904	-0.038452	-0.012105	-0.012817	0.004069
-0.014954	0.87402	-0.011902	-0.010376	-0.07253	-0.033162	0.05483	0.013224	-0.050252	-0.063985	-0.090841	-0.0097656	-0.026754	0.006307	0.049744	-0.16795	-0.01709	-0.043538	-0.013326	-0.013224	0.0027466
-0.018616	0.87311	-0.019531	-0.0118	-0.070597	-0.038452	0.053813	0.010681	-0.053507	-0.063883	-0.089823	-0.0096639	-0.031026	0.0028483	0.045064	-0.16357	-0.016276	-0.04598	-0.012919	-0.0049845	-0.0023397
-0.01709	0.86761	-0.015157	-0.016785	-0.069682	-0.039368	0.062866	0.0099691	-0.053507	-0.062764	-0.088501	-0.013733	-0.030924	0.0043742	0.042013	-0.16256	-0.019226	-0.048014	-0.010579	-0.0030518	-0.0010173
-0.015971	0.86548	-0.013733	-0.019226	-0.071309	-0.029297	0.06429	0.0060018	-0.055135	-0.060425	-0.091654	-0.012716	-0.030924	0.010173	0.043945	-0.16276	-0.020752	-0.054932	-0.010478	-0.0043742	0.00061035
-0.019124	0.87168	-0.012614	-0.0090535	-0.079549	-0.029907	0.062256	0.0045776	-0.050456	-0.061035	-0.093994	-0.0097656	-0.025736	0.0073242	0.048218	-0.16042	-0.020345	-0.059814	-0.010376	-0.0048828	-0.0030518
-0.018005	0.87209	-0.010986	-0.0095622	-0.078939	-0.034688	0.058797	0.0066121	-0.044861	-0.063782	-0.09318	-0.0087484	-0.024618	0.0035604	0.048319	-0.1592	-0.023905	-0.062358	-0.012207	-0.0047811	-0.0019328
-0.019735	0.87219	-0.017192	-0.011088	-0.069987	-0.029907	0.056966	0.0075277	-0.043233	-0.060221	-0.093486	-0.0099691	-0.025838	0.0024414	0.046183	-0.15961	-0.024414	-0.06307	-0.018616	-0.0027466	0.0008138
-0.022481	0.87413	-0.023702	-0.010376	-0.069478	-0.031738	0.057475	0.0095622	-0.043844	-0.061646	-0.094401	-0.013936	-0.024414	0.0060018	0.047099	-0.15483	-0.014343	-0.065918	-0.017904	-0.0035604	0.0032552
-0.022888	0.86995	-0.018311	-0.0079346	-0.067037	-0.036519	0.056763	0.0088501	-0.041606	-0.059001	-0.092672	-0.015666	-0.024211	0.0069173	0.046794	-0.15615	-0.012309	-0.066325	-0.011698	-0.0072225	0.0071208
-0.022888	0.86599	-0.012207	-0.0046794	-0.069173	-0.03774	0.058289	0.0062052	-0.04425	-0.05544	-0.09023	-0.010579	-0.025838	0.0066121	0.046387	-0.16276	-0.011292	-0.06602	-0.01475	-0.0056966	0.0027466
-0.023397	0.86456	-0.013428	-0.006307	-0.066833	-0.037842	0.058289	0.0013224	-0.046387	-0.062256	-0.093384	-0.020345	-0.034993	0.0057983	0.050151	-0.16591	-0.0096639	-0.071004	-0.012919	-0.011393	0.00071208
-0.026245	0.86711	-0.015666	-0.0089518	-0.066732	-0.037231	0.057271	0.0026449	-0.045166	-0.065206	-0.095927	-0.023397	-0.027669	0.0035604	0.048218	-0.16235	-0.012614	-0.073649	-0.015666	-0.0037638	0.0019328
-0.028585	0.8669	-0.014547	-0.012817	-0.073954	-0.036519	0.060221	0.0091553	-0.046387	-0.061646	-0.09552	-0.019328	-0.023295	0.0068156	0.048014	-0.15859	-0.013224	-0.076803	-0.018107	0.0021362	0.00071208
-0.025126	0.87077	-0.014343	-0.014445	-0.071106	-0.035807	0.063273	0.0072225	-0.046895	-0.059814	-0.091654	-0.013326	-0.017293	0.0041707	0.045064	-0.15666	-0.010681	-0.075582	-0.018412	0.0020345	-0.0018311
-0.024312	0.87128	-0.012919	-0.0098674	-0.069987	-0.036418	0.062866	0.00295	-0.043844	-0.063883	-0.093384	-0.010376	-0.021871	0.00091553	0.040181	-0.16378	-0.013021	-0.082499	-0.018514	0.00071208	-0.0019328
-0.026042	0.87006	-0.011393	-0.012817	-0.06724	-0.037842	0.062358	0	-0.044352	-0.06307	-0.088908	-0.012716	-0.027466	0.0013224	0.039673	-0.16022	-0.014954	-0.086975	-0.020142	0.0018311	0.00071208
-0.02655	0.86568	-0.010478	-0.012004	-0.070597	-0.039063	0.062459	0.0013224	-0.045878	-0.06429	-0.090841	-0.011393	-0.023905	0.0024414	0.038757	-0.16123	-0.015564	-0.087992	-0.02065	-0.0008138	-0.00020345
-0.030416	0.86273	-0.013123	-0.012614	-0.069682	-0.037944	0.064697	0.00030518	-0.04893	-0.067647	-0.090637	-0.011088	-0.030111	0.00020345	0.039469	-0.16551	-0.015564	-0.088298	-0.017598	0.0016276	-0.00010173
-0.033875	0.87026	-0.013123	-0.012105	-0.065002	-0.036825	0.067139	0.0043742	-0.047913	-0.069275	-0.092163	-0.0097656	-0.03418	-0.0010173	0.034587	-0.16602	-0.018209	-0.086161	-0.021261	-0.00091553	0
-0.035197	0.87565	-0.012817	-0.012614	-0.069377	-0.037435	0.067037	0.0085449	-0.047709	-0.066935	-0.09196	-0.012716	-0.032043	-0.00071208	0.034281	-0.16866	-0.019836	-0.092163	-0.016683	-0.0047811	-0.0028483
-0.035807	0.87575	-0.011597	-0.01119	-0.070903	-0.044047	0.066427	0.0074259	-0.044759	-0.066528	-0.089722	-0.016276	-0.026855	0.0014242	0.036723	-0.17253	-0.01943	-0.093282	-0.011495	-0.0038656	-0.0016276
-0.034688	0.8728	-0.0097656	-0.017904	-0.07253	-0.037638	0.063985	0.0069173	-0.038656	-0.063883	-0.090637	-0.014445	-0.027873	0.0012207	0.03774	-0.16866	-0.019735	-0.09257	-0.010885	0.0016276	-0.0010173
-0.036621	0.86334	-0.010274	-0.018311	-0.069071	-0.033875	0.061951	0.011597	-0.040487	-0.062866	-0.094198	-0.010274	-0.031331	0.00071208	0.038859	-0.1653	-0.015971	-0.09786	-0.013021	0.0017293	-0.0090535
-0.044352	0.86782	-0.012105	-0.019633	-0.069987	-0.034587	0.060018	0.012817	-0.045471	-0.065002	-0.10376	-0.0082397	-0.032857	0.0044759	0.036011	-0.1591	-0.017395	-0.10335	-0.014343	0.0045776	-0.015462
-0.053507	0.87443	-0.0076294	-0.020955	-0.073039	-0.03774	0.060527	0.01241	-0.047404	-0.063578	-0.10142	-0.0085449	-0.034892	0.0074259	0.039571	-0.16093	-0.014242	-0.10559	-0.016276	0.0065104	-0.0093587
-0.050659	0.86945	-0.011088	-0.020243	-0.075277	-0.037028	0.059001	0.0088501	-0.048523	-0.065511	-0.098165	-0.0096639	-0.037435	0.0030518	0.039571	-0.16174	-0.012919	-0.11078	-0.013428	0.0014242	-0.0032552
-0.046488	0.87351	-0.0089518	-0.019226	-0.068054	-0.033162	0.060425	0.0085449	-0.051575	-0.067749	-0.10081	-0.0093587	-0.036621	-0.0010173	0.036112	-0.1593	-0.01241	-0.11414	-0.01241	-0.004069	-0.0018311
-0.04598	0.87463	-0.0013224	-0.016174	-0.065613	-0.032552	0.059611	0.011088	-0.053202	-0.071004	-0.1004	-0.0082397	-0.034993	-0.00050863	0.037435	-0.16042	-0.011088	-0.112	-0.016276	-0.00020345	0.0013224
-0.051473	0.87301	-0.0026449	-0.015564	-0.067546	-0.02828	0.059306	0.010986	-0.050964	-0.067952	-0.098063	-0.0076294	-0.032654	0.0049845	0.042623	-0.16368	-0.015869	-0.11241	-0.017802	-0.0016276	0.0042725
-0.059713	0.87229	-0.0066121	-0.015971	-0.066732	-0.028788	0.054525	0.0079346	-0.051066	-0.061239	-0.10071	-0.0062052	-0.033264	0.0038656	0.041809	-0.1651	-0.019735	-0.11464	-0.015361	-0.0050863	0.002238
-0.067139	0.87565	-0.0086466	-0.010071	-0.067139	-0.030721	0.060018	0.0075277	-0.047709	-0.060018	-0.10579	-0.0061035	-0.032959	0.0016276	0.041809	-0.16907	-0.01709	-0.11098	-0.013631	-0.0017293	0.0037638
-0.056864	0.87321	-0.012512	-0.01414	-0.067037	-0.028178	0.060323	0.0090535	-0.046997	-0.06429	-0.10498	-0.0062052	-0.033875	0.0054932	0.043844	-0.16917	-0.017192	-0.10915	-0.012207	0.0041707	0.0065104
-0.056051	0.86741	-0.010783	-0.01709	-0.069377	-0.028992	0.061849	0.0039673	-0.045878	-0.059814	-0.10427	-0.0055949	-0.035299	0.010173	0.043132	-0.16205	-0.017904	-0.10752	-0.016988	0.007019	0.0091553
-0.058695	0.86924	-0.0079346	-0.014038	-0.070903	-0.031433	0.063171	0.00061035	-0.042013	-0.063985	-0.10529	-0.007019	-0.035909	0.0036621	0.045064	-0.16215	-0.015666	-0.1118	-0.022888	0.0062052	0.0049845
-0.060628	0.87138	-0.0065104	-0.012105	-0.064392	-0.032247	0.058289	0.0052897	-0.04598	-0.060628	-0.10162	-0.0075277	-0.032247	0.0091553	0.045573	-0.16246	-0.017293	-0.10834	-0.023193	0.0028483	0.0057983
-0.059611	0.8724	-0.0046794	-0.015462	-0.063782	-0.039571	0.060323	0.0076294	-0.05188	-0.052694	-0.098877	-0.0096639	-0.028483	0.018005	0.046692	-0.16337	-0.018209	-0.10925	-0.019633	0.0019328	0.0076294
-0.061747	0.86751	-0.0048828	-0.017802	-0.06663	-0.040588	0.06307	0.0035604	-0.045573	-0.054932	-0.09847	-0.010071	-0.024923	0.0096639	0.041809	-0.16317	-0.018209	-0.11108	-0.0177	0.00091553	0.0076294
-0.065409	0.86843	-0.0065104	-0.020243	-0.066528	-0.035706	0.05778	0.0033569	-0.045064	-0.058695	-0.1005	-0.013224	-0.028992	0.0074259	0.037638	-0.16642	-0.02004	-0.11037	-0.016174	0.0025431	0.0095622
-0.064799	0.86945	-0.0098674	-0.018107	-0.069885	-0.038249	0.05188	0.010173	-0.046387	-0.061951	-0.099589	-0.013123	-0.030212	0.0069173	0.038045	-0.16581	-0.015666	-0.10935	-0.018819	0.00071208	0.0095622
-0.066528	0.86528	-0.0064087	-0.017192	-0.069784	-0.036316	0.05188	0.0099691	-0.046895	-0.061035	-0.098267	-0.0086466	-0.030314	0.0074259	0.042521	-0.16215	-0.0072225	-0.11241	-0.021667	-0.0012207	0.0073242
-0.070597	0.86487	-0.0076294	-0.011597	-0.073039	-0.033468	0.056966	0.008138	-0.046692	-0.059204	-0.10264	-0.010376	-0.024211	0.0010173	0.04659	-0.15961	-0.0091553	-0.11658	-0.022278	0.0037638	0.004069
-0.070801	0.86568	-0.0053914	-0.011495	-0.071106	-0.032552	0.056051	0.0037638	-0.045268	-0.060425	-0.10457	-0.0053914	-0.026754	0.0074259	0.048218	-0.16032	-0.01414	-0.11536	-0.022074	0.0069173	0.0089518
-0.062663	0.86324	-0.0054932	-0.014648	-0.074158	-0.033875	0.057475	0.0033569	-0.042928	-0.062052	-0.10132	-0.0026449	-0.028788	0.010173	0.04893	-0.16012	-0.015055	-0.11556	-0.022278	0.0061035	0.011597
-0.059814	0.86222	-0.0048828	-0.015767	-0.076497	-0.033569	0.059408	0.0053914	-0.045064	-0.063375	-0.10142	-0.0082397	-0.029704	0.0076294	0.048828	-0.16032	-0.011698	-0.1119	-0.025228	0.0071208	0.011292
-0.064799	0.86721	-0.0037638	-0.012817	-0.077718	-0.035197	0.060933	0.0048828	-0.044657	-0.064697	-0.099487	-0.010071	-0.030619	0.0024414	0.045369	-0.16123	-0.012716	-0.11261	-0.028788	0.006307	0.0085449
-0.065613	0.86609	-0.0014242	-0.018819	-0.070699	-0.035502	0.057678	0.0044759	-0.042521	-0.071615	-0.098877	-0.010071	-0.024719	0.0042725	0.041809	-0.16286	-0.013326	-0.11637	-0.027974	0.0072225	0.0093587
-0.067851	0.86283	-0.00010173	-0.015157	-0.067444	-0.036011	0.063273	0.0015259	-0.046183	-0.067749	-0.1004	-0.012614	-0.026957	0.0032552	0.039469	-0.16317	-0.011495	-0.12187	-0.026245	0.0041707	0.006307
-0.06012	0.86507	-0.0044759	-0.010579	-0.070903	-0.033569	0.063171	-0.0021362	-0.043844	-0.061951	-0.097656	-0.010376	-0.031637	0.0077311	0.041606	-0.16296	-0.014242	-0.11709	-0.02533	0	0.0027466
-0.057576	0.86721	-0.0067139	-0.014343	-0.074463	-0.033162	0.06368	-0.0038656	-0.046692	-0.063375	-0.099386	-0.0061035	-0.026652	0.0052897	0.043437	-0.15971	-0.015157	-0.11698	-0.023295	0.0024414	0.0016276
-0.064697	0.86985	-0.0053914	-0.014547	-0.069478	-0.035909	0.061646	0.0041707	-0.044657	-0.063782	-0.10376	-0.0053914	-0.026855	0.0043742	0.042419	-0.15879	-0.013936	-0.12126	-0.020549	0.0017293	0.0020345
-0.066223	0.8728	-0.0032552	-0.010478	-0.073649	-0.034485	0.06073	0.0057983	-0.046387	-0.066121	-0.10345	-0.0086466	-0.027161	0.0065104	0.0413	-0.15737	-0.014343	-0.12858	-0.019023	0.0042725	-0.0010173
-0.069071	0.86639	-0.010579	-0.013224	-0.07314	-0.033875	0.059509	0.0014242	-0.04893	-0.059509	-0.10091	-0.0053914	-0.027161	0.0071208	0.038757	-0.16266	-0.015157	-0.1299	-0.018819	0.0050863	-0.0049845
-0.074768	0.86202	-0.010478	-0.016988	-0.07192	-0.036112	0.058594	0.0031535	-0.044352	-0.061442	-0.10447	-0.0049845	-0.026957	0.0072225	0.039266	-0.16785	-0.014547	-0.13011	-0.022481	0.0042725	-0.0053914
-0.072327	0.86894	-0.0077311	-0.016479	-0.068359	-0.037333	0.058187	0.0044759	-0.049133	-0.061951	-0.10315	-0.0062052	-0.030314	0.0059001	0.042318	-0.16205	-0.014547	-0.1296	-0.021362	0.0079346	-0.0026449
-0.07548	0.86812	-0.010579	-0.010376	-0.066325	-0.031433	0.058797	0.00295	-0.045064	-0.059611	-0.10122	-0.0057983	-0.029093	0.0074259	0.044963	-0.15961	-0.015564	-0.13072	-0.017497	0.0080363	-0.0013224
-0.072327	0.86487	-0.010274	-0.010274	-0.063883	-0.029907	0.062663	0.0065104	-0.038045	-0.06073	-0.099487	-0.015361	-0.028585	0.010885	0.044556	-0.16012	-0.012614	-0.13458	-0.017598	0.0030518	-0.0013224
-0.072428	0.86334	-0.0068156	-0.010579	-0.064189	-0.030518	0.065613	0.0059001	-0.039775	-0.062358	-0.096944	-0.010173	-0.029195	0.00295	0.042826	-0.16174	-0.012716	-0.13336	-0.021667	0.0049845	-0.0047811
-0.070089	0.86222	-0.0097656	-0.010173	-0.067342	-0.030212	0.061951	0.0038656	-0.045471	-0.06134	-0.095113	-0.0048828	-0.032043	0.0033569	0.045878	-0.16103	-0.012207	-0.13489	-0.024618	0.0025431	-0.0049845
-0.072123	0.86202	-0.013326	-0.011292	-0.067139	-0.033162	0.062459	0.00061035	-0.047404	-0.059916	-0.098267	-0.0089518	-0.032857	0.0067139	0.048421	-0.16062	-0.011597	-0.13936	-0.022583	0.00091553	-0.0028483
-0.072835	0.86436	-0.0091553	-0.013936	-0.067952	-0.034281	0.05778	-0.0008138	-0.048319	-0.063273	-0.1003	-0.0054932	-0.032756	0.0062052	0.050252	-0.16469	-0.010986	-0.1414	-0.022278	0.00061035	0.0010173
-0.072937	0.867	-0.008138	-0.016886	-0.068868	-0.029399	0.056051	0.0083415	-0.051066	-0.069478	-0.10193	0.0010173	-0.029195	0.0062052	0.051778	-0.16205	-0.013326	-0.14343	-0.018412	0.002238	0.0036621
-0.07782	0.86568	-0.0062052	-0.015564	-0.06663	-0.033976	0.059916	0.011495	-0.052389	-0.06429	-0.10661	0.0031535	-0.027669	0.0093587	0.048218	-0.16266	-0.01709	-0.14893	-0.02004	0.0097656	0.0004069
-0.080668	0.86904	-0.0043742	-0.014343	-0.064901	-0.03479	0.055745	0.011698	-0.047506	-0.061544	-0.10386	0.00050863	-0.032349	0.0080363	0.044759	-0.16286	-0.017395	-0.15066	-0.020549	0.010376	-0.0010173
-0.08077	0.86873	-0.0068156	-0.013326	-0.066325	-0.025838	0.052999	0.013123	-0.047302	-0.060323	-0.098979	-0.0065104	-0.031535	0.0093587	0.047201	-0.16276	-0.018616	-0.14882	-0.024211	0.0075277	-0.0024414
-0.081075	0.87016	-0.0093587	-0.015157	-0.065002	-0.026957	0.053609	0.018107	-0.045878	-0.062154	-0.10874	-0.0084432	-0.028381	0.0088501	0.048625	-0.16154	-0.017802	-0.15076	-0.0236	0.0064087	-0.0017293
-0.081177	0.86792	-0.0073242	-0.015666	-0.062052	-0.031942	0.057373	0.014852	-0.041606	-0.065715	-0.11454	-0.011495	-0.030009	0.0093587	0.041911	-0.16062	-0.018819	-0.15452	-0.019633	0.0035604	-0.0018311
-0.079651	0.85978	-0.0074259	-0.011393	-0.065816	-0.034078	0.061035	0.0086466	-0.044657	-0.066223	-0.11027	-0.013631	-0.031128	0.013428	0.044454	-0.16103	-0.02065	-0.16012	-0.017904	0.0031535	-0.0008138
-0.087687	0.85968	-0.0095622	-0.013631	-0.066528	-0.03123	0.061747	0.010681	-0.047913	-0.068359	-0.10345	-0.0061035	-0.028585	0.013326	0.05249	-0.16052	-0.022583	-0.15869	-0.017192	-0.0023397	0.0048828
-0.087992	0.86873	-0.015157	-0.016276	-0.064494	-0.027262	0.05422	0.012817	-0.050964	-0.068156	-0.1063	-0.0048828	-0.025635	0.011597	0.050252	-0.15167	-0.017598	-0.15849	-0.018107	0.0039673	0.0088501
-0.078939	0.86711	-0.013326	-0.014343	-0.065715	-0.033061	0.052185	0.0088501	-0.045064	-0.060425	-0.10773	-0.0068156	-0.023397	0.0050863	0.047913	-0.15289	-0.018819	-0.16174	-0.021159	0.0053914	0.006307
-0.08016	0.86456	-0.012105	-0.013733	-0.067444	-0.030924	0.055644	0.0076294	-0.047201	-0.060933	-0.10559	-0.0075277	-0.022074	0.0043742	0.048218	-0.1535	-0.01943	-0.16083	-0.018921	0.00061035	0.0045776
-0.075785	0.86355	-0.013224	-0.012919	-0.071411	-0.035095	0.05717	0.0049845	-0.042826	-0.063375	-0.11098	-0.01241	-0.024719	0.0035604	0.051676	-0.15594	-0.014954	-0.16368	-0.024414	-0.0025431	0.0082397
-0.079041	0.86528	-0.012614	-0.011088	-0.071208	-0.03123	0.054932	0.0089518	-0.04425	-0.061951	-0.11007	-0.015361	-0.026042	0.00010173	0.052795	-0.15533	-0.013224	-0.16042	-0.02533	-0.0059001	0.010274
-0.075887	0.86487	-0.0091553	-0.0088501	-0.071208	-0.03123	0.054321	0.013021	-0.040283	-0.065104	-0.10824	-0.012919	-0.02828	0.004069	0.051778	-0.1533	-0.015055	-0.15971	-0.019633	-0.0090535	0.0095622
-0.075378	0.85561	-0.0094604	-0.013529	-0.069071	-0.032654	0.055644	0.0088501	-0.039266	-0.06429	-0.10559	-0.0088501	-0.032043	0.0079346	0.05249	-0.15686	-0.01709	-0.15625	-0.02238	-0.0076294	0.005188
-0.07843	0.86294	-0.010783	-0.015462	-0.065816	-0.032145	0.056661	0.0069173	-0.040385	-0.064901	-0.10539	-0.0064087	-0.02889	0.0083415	0.050761	-0.15747	-0.017802	-0.15706	-0.023702	-0.0071208	0.00050863
-0.080261	0.85815	-0.010783	-0.012716	-0.068258	-0.030314	0.056152	0.010986	-0.043844	-0.063171	-0.10671	-0.0076294	-0.0236	0.0095622	0.050151	-0.15483	-0.013936	-0.15727	-0.023092	-0.0045776	0.0056966
-0.078125	0.85683	-0.013428	-0.012716	-0.067749	-0.029195	0.05422	0.012919	-0.045776	-0.057271	-0.1061	-0.0088501	-0.024312	0.014242	0.047913	-0.15371	-0.017598	-0.16184	-0.019633	-0.0067139	0.004069
-0.077515	0.85948	-0.01414	-0.011292	-0.064799	-0.029806	0.051575	0.0091553	-0.044759	-0.056661	-0.1061	-0.012105	-0.024109	0.0077311	0.050151	-0.15564	-0.018107	-0.16307	-0.017904	-0.0060018	0.0037638
-0.07548	0.85846	-0.0086466	-0.01241	-0.067749	-0.03479	0.048828	-0.00020345	-0.041606	-0.057983	-0.1062	-0.015666	-0.029806	0.0055949	0.048218	-0.16378	-0.015361	-0.16612	-0.017395	-0.0069173	0.00010173
-0.073954	0.8611	-0.011495	-0.010376	-0.071716	-0.036214	0.049438	0.0030518	-0.044861	-0.06134	-0.10681	-0.016581	-0.02655	0.006307	0.043945	-0.16296	-0.012817	-0.16886	-0.014242	-0.0093587	-0.00091553
-0.074768	0.85988	-0.012614	-0.0073242	-0.072327	-0.037435	0.04659	0.010579	-0.05127	-0.068054	-0.10457	-0.017497	-0.026347	0.0055949	0.042419	-0.15564	-0.015564	-0.16836	-0.013224	-0.0095622	0.001119
-0.082194	0.85846	-0.015157	-0.008138	-0.073039	-0.039876	0.052897	0.010376	-0.046895	-0.065104	-0.10254	-0.014038	-0.02655	0.0049845	0.043538	-0.15615	-0.013326	-0.16764	-0.018311	-0.0065104	0.00091553
-0.084941	0.85602	-0.019836	-0.012919	-0.071716	-0.037638	0.055644	0.0093587	-0.040283	-0.059408	-0.098877	-0.0096639	-0.023092	0.0042725	0.048828	-0.15635	-0.010071	-0.17141	-0.022481	-0.0034587	-0.0014242
-0.08311	0.86019	-0.020549	-0.01119	-0.070903	-0.033264	0.058899	0.011495	-0.038757	-0.056763	-0.097453	-0.0089518	-0.025126	0.0071208	0.054626	-0.1472	-0.015361	-0.1712	-0.02004	-0.006307	-0.004069
-0.079854	0.85927	-0.017395	-0.01119	-0.071411	-0.031026	0.062154	0.0091553	-0.03835	-0.060221	-0.1002	-0.011088	-0.025838	-0.0004069	0.052694	-0.14465	-0.016378	-0.17476	-0.015259	-0.0069173	0.0027466
-0.079854	0.85622	-0.0065104	-0.010681	-0.076701	-0.030924	0.062561	0.0076294	-0.040487	-0.065816	-0.1002	-0.0072225	-0.02828	-0.0012207	0.052999	-0.15228	-0.014547	-0.17548	-0.012817	-0.0076294	0.006307
-0.086873	0.86283	-0.0038656	-0.011902	-0.068461	-0.033162	0.060425	0.012614	-0.041402	-0.061951	-0.09786	-0.0090535	-0.027873	-0.001119	0.051778	-0.15269	-0.018209	-0.17324	-0.012105	-0.0075277	0.0038656
-0.088094	0.86497	-0.0048828	-0.012919	-0.066935	-0.035197	0.059408	0.015055	-0.046183	-0.062561	-0.10234	-0.0073242	-0.024719	-0.00061035	0.047201	-0.15401	-0.015055	-0.17893	-0.012207	-0.010783	0.0026449
-0.086975	0.8667	-0.005188	-0.018107	-0.069275	-0.032959	0.059102	0.018209	-0.048421	-0.065308	-0.10447	-0.010173	-0.024516	0.0015259	0.049337	-0.15625	-0.012919	-0.17863	-0.010274	-0.006307	0.0024414
-0.082703	0.86995	-0.0062052	-0.016378	-0.067851	-0.032857	0.059001	0.020243	-0.04364	-0.063578	-0.1005	-0.0089518	-0.028178	0.0074259	0.048218	-0.15808	-0.013123	-0.18626	-0.007019	-0.0059001	-0.0067139
-0.078023	0.86548	-0.0060018	-0.011088	-0.064697	-0.035095	0.05778	0.021057	-0.043844	-0.060323	-0.096029	-0.0087484	-0.027771	0.0061035	0.04364	-0.1591	-0.014954	-0.18311	-0.0077311	-0.002238	-0.011597
-0.087484	0.8609	-0.0069173	-0.012004	-0.065816	-0.031433	0.056152	0.017192	-0.042318	-0.059001	-0.096741	-0.017395	-0.026449	0.0028483	0.043538	-0.15594	-0.016988	-0.18199	-0.0048828	0.0016276	-0.0072225
-0.092367	0.86416	-0.0077311	-0.015564	-0.065816	-0.029907	0.056152	0.010783	-0.039266	-0.060628	-0.098063	-0.014648	-0.0295	0.0012207	0.038452	-0.15045	-0.015055	-0.18524	-0.0054932	0.0017293	0.0018311
-0.093587	0.86985	-0.0044759	-0.013123	-0.062764	-0.036418	0.050863	0.013733	-0.039775	-0.059001	-0.10162	-0.013123	-0.024618	0.0027466	0.041199	-0.14943	-0.012207	-0.18606	-0.0047811	-0.0025431	-0.00091553
-0.09491	0.86792	-0.002238	-0.010681	-0.065511	-0.040283	0.049845	0.010071	-0.041911	-0.059713	-0.10366	-0.014242	-0.023905	0.0042725	0.047607	-0.15208	-0.015462	-0.18321	-0.0043742	-0.0098674	-0.0050863
-0.09613	0.86497	-0.0039673	-0.016276	-0.067749	-0.036825	0.052694	0.013631	-0.041504	-0.060425	-0.10335	-0.01119	-0.028076	0.0055949	0.048828	-0.15147	-0.016276	-0.1829	-0.010783	-0.0057983	-0.0065104
-0.097249	0.86772	-0.0072225	-0.013326	-0.074361	-0.036316	0.06012	0.0078328	-0.045573	-0.062052	-0.10376	-0.0094604	-0.033468	0.0065104	0.047811	-0.14943	-0.016988	-0.18382	-0.0099691	0.0057983	-0.0030518
-0.097148	0.8666	-0.0084432	-0.013529	-0.070089	-0.039775	0.059408	0.012004	-0.044759	-0.060832	-0.10081	-0.0083415	-0.034993	0.0093587	0.047404	-0.15116	-0.019938	-0.18514	-0.0053914	0.0060018	-0.0025431
-0.098368	0.86548	-0.0084432	-0.0082397	-0.072734	-0.035197	0.057983	0.015259	-0.040487	-0.059204	-0.097046	-0.0090535	-0.029907	0.0074259	0.047404	-0.14781	-0.016073	-0.18453	-0.0045776	0.0047811	-0.0045776
-0.10498	0.86141	-0.0079346	-0.011495	-0.076904	-0.032654	0.055237	0.015157	-0.042318	-0.056864	-0.097148	-0.0077311	-0.027364	0.0064087	0.047709	-0.1474	-0.012105	-0.18748	-0.0076294	0.0065104	-0.0068156
-0.09786	0.86182	-0.0079346	-0.013021	-0.072734	-0.030416	0.050863	0.015055	-0.042623	-0.053914	-0.10061	-0.0062052	-0.027364	0.0034587	0.054728	-0.14699	-0.013936	-0.19135	-0.0077311	0.010071	-0.0020345
-0.095011	0.86283	-0.0082397	-0.019023	-0.067952	-0.034281	0.049642	0.0071208	-0.042013	-0.055339	-0.099589	-0.0057983	-0.028381	0.0038656	0.050151	-0.14608	-0.014242	-0.19023	-0.012004	0.015666	0.0012207
-0.089722	0.86233	-0.0097656	-0.020549	-0.064901	-0.032552	0.047302	0.0079346	-0.037638	-0.056864	-0.10244	-0.012817	-0.02828	0.0030518	0.046183	-0.14638	-0.015157	-0.18941	-0.012207	0.01943	0.0023397
-0.090129	0.8607	-0.0090535	-0.019836	-0.064392	-0.033366	0.048828	0.015666	-0.038045	-0.054423	-0.10427	-0.014954	-0.028788	0.0067139	0.047506	-0.14811	-0.019023	-0.18707	-0.0118	0.025838	-0.0018311
-0.09491	0.86253	-0.0095622	-0.016073	-0.062968	-0.031535	0.057373	0.016886	-0.040792	-0.05483	-0.1059	-0.0096639	-0.029602	0.0074259	0.047302	-0.14567	-0.018107	-0.19155	-0.010986	0.030314	-0.0025431
-0.097656	0.86182	-0.005188	-0.015564	-0.064189	-0.033366	0.058187	0.017904	-0.040487	-0.057475	-0.10813	-0.010173	-0.031433	0.0053914	0.048625	-0.14964	-0.017192	-0.19419	-0.0082397	0.02594	-0.0015259
-0.098368	0.86253	-0.0025431	-0.018616	-0.065511	-0.035604	0.057678	0.016276	-0.040487	-0.06073	-0.10335	-0.011902	-0.029297	-0.0008138	0.052185	-0.14984	-0.01943	-0.19653	-0.0059001	0.029297	-0.0036621
-0.097453	0.85876	-0.0084432	-0.020854	-0.064901	-0.035502	0.051676	0.020854	-0.035197	-0.06307	-0.10396	-0.015869	-0.030823	-0.00020345	0.052592	-0.14821	-0.015666	-0.19541	-0.005188	0.029907	0.0014242
-0.097046	0.85439	-0.014242	-0.023193	-0.066325	-0.033875	0.048421	0.019938	-0.032654	-0.065206	-0.10193	-0.018005	-0.02238	0.0099691	0.050252	-0.15086	-0.01475	-0.19928	-0.011088	0.030619	0.0052897
-0.096537	0.85632	-0.014242	-0.022481	-0.070394	-0.032247	0.048319	0.019328	-0.03418	-0.064799	-0.097249	-0.014547	-0.020854	0.0030518	0.04893	-0.15157	-0.013631	-0.19714	-0.010071	0.032247	0.0066121
-0.09257	0.85236	-0.011292	-0.024821	-0.067749	-0.033061	0.05127	0.016378	-0.036418	-0.065918	-0.099589	-0.014954	-0.021464	0.0038656	0.044149	-0.15208	-0.011088	-0.1945	-0.0090535	0.03479	0.0057983
-0.090535	0.85775	-0.012004	-0.020345	-0.061646	-0.033061	0.053202	0.014547	-0.036723	-0.06724	-0.10681	-0.010173	-0.020142	0.010071	0.041707	-0.15167	-0.010478	-0.19236	-0.0062052	0.038554	0.0031535
-0.090434	0.85948	-0.010274	-0.015869	-0.059306	-0.032959	0.051778	0.016988	-0.033773	-0.061239	-0.10335	-0.010681	-0.024923	0.0099691	0.037638	-0.15157	-0.0094604	-0.19409	-0.0041707	0.040588	0.0062052
-0.091349	0.85815	-0.0078328	-0.017904	-0.060933	-0.036011	0.056152	0.018921	-0.037842	-0.058492	-0.1002	-0.014648	-0.021464	0.008138	0.039978	-0.15004	-0.011088	-0.1945	-0.0039673	0.047607	0.0060018
-0.091451	0.85439	-0.006307	-0.010986	-0.060832	-0.039775	0.051778	0.021566	-0.039978	-0.058594	-0.091146	-0.016073	-0.024923	0.0074259	0.042725	-0.15076	-0.0060018	-0.19735	0	0.050049	0.0035604
-0.092265	0.85185	-0.011495	-0.0082397	-0.060221	-0.033366	0.052795	0.030314	-0.037944	-0.055237	-0.095927	-0.015055	-0.025431	0.0048828	0.042826	-0.14882	-0.0076294	-0.20203	-0.00061035	0.055949	0.0055949
-0.097961	0.85358	-0.0096639	-0.011393	-0.064596	-0.029093	0.055542	0.031535	-0.038249	-0.053609	-0.099691	-0.0090535	-0.025431	-0.004069	0.044454	-0.15025	-0.011292	-0.19897	-0.0020345	0.059916	0.0045776
-0.091553	0.85175	-0.0056966	-0.012512	-0.067037	-0.027669	0.054321	0.028585	-0.034281	-0.06012	-0.10305	-0.010274	-0.023702	-0.0023397	0.045064	-0.15605	-0.016174	-0.20009	-0.002238	0.065409	0.0031535
-0.084229	0.85358	-0.008138	-0.0074259	-0.066833	-0.03123	0.055847	0.026957	-0.029907	-0.059509	-0.10844	-0.01119	-0.021667	0.0036621	0.042826	-0.15513	-0.015462	-0.20182	0.0032552	0.068359	-0.0026449
-0.082804	0.85256	-0.0073242	-0.0089518	-0.061646	-0.035095	0.054525	0.025736	-0.034281	-0.062052	-0.10752	-0.010071	-0.024719	0.0046794	0.039469	-0.15299	-0.013529	-0.19836	0.0027466	0.065002	0.00091553
-0.085042	0.85317	-0.0052897	-0.012207	-0.056864	-0.035909	0.053406	0.023804	-0.033976	-0.065715	-0.10315	-0.0088501	-0.025431	0.0052897	0.037638	-0.14882	-0.018311	-0.2004	0.0014242	0.06602	0.00030518
-0.088298	0.85032	-0.00295	-0.012309	-0.060628	-0.034281	0.05778	0.030111	-0.031433	-0.062358	-0.10152	-0.0068156	-0.024923	-0.00010173	0.041402	-0.15554	-0.018921	-0.20559	0.0034587	0.073547	-0.00030518
-0.087484	0.84554	-0.0038656	-0.015259	-0.059509	-0.032959	0.052389	0.034587	-0.03713	-0.059916	-0.10213	-0.017497	-0.024312	-0.00010173	0.040588	-0.15839	-0.015259	-0.21169	0.0045776	0.080058	-0.002238
-0.08606	0.84595	-0.0059001	-0.017497	-0.062052	-0.027262	0.045471	0.033875	-0.032552	-0.055237	-0.10498	-0.015361	-0.024211	-0.00010173	0.040283	-0.16113	-0.017192	-0.21759	0.0019328	0.084025	-0.0020345
-0.088806	0.84534	-0.005188	-0.019633	-0.064392	-0.02655	0.049845	0.030619	-0.029602	-0.054118	-0.10457	-0.015767	-0.02889	-0.0012207	0.039164	-0.16062	-0.018005	-0.21159	0.0024414	0.08372	-0.00061035
-0.08606	0.84971	-0.006307	-0.016378	-0.062256	-0.028687	0.056254	0.029399	-0.031942	-0.061646	-0.10244	-0.014445	-0.027669	0.0037638	0.042013	-0.15859	-0.016785	-0.20772	0.0010173	0.081787	0.0019328
-0.087382	0.84829	-0.0082397	-0.017598	-0.057475	-0.034078	0.056051	0.029907	-0.029297	-0.062052	-0.10345	-0.0094604	-0.023193	0.0044759	0.042114	-0.16093	-0.016785	-0.2061	-0.0034587	0.077006	0.0028483
-0.089823	0.84961	-0.010274	-0.018514	-0.059713	-0.033264	0.055745	0.030619	-0.0413	-0.058492	-0.10111	-0.0068156	-0.027669	0.002238	0.040894	-0.1532	-0.017904	-0.20508	-0.0033569	0.072123	0.0020345
-0.092773	0.85154	-0.0066121	-0.019735	-0.062052	-0.028076	0.05422	0.035604	-0.035095	-0.05483	-0.10661	-0.0053914	-0.029907	0.0054932	0.041707	-0.14476	-0.021159	-0.20701	-0.0087484	0.074158	0.0031535
-0.10213	0.85042	-0.0076294	-0.01414	-0.061951	-0.029704	0.050354	0.040181	-0.031128	-0.052592	-0.11444	-0.0097656	-0.027262	0.0073242	0.041707	-0.14547	-0.019328	-0.21271	-0.0053914	0.070089	-0.0008138
-0.099487	0.85388	-0.013021	-0.0093587	-0.057678	-0.025635	0.047811	0.045675	-0.0295	-0.055644	-0.10752	-0.012512	-0.025838	0.0084432	0.042013	-0.14882	-0.019735	-0.21423	-0.0036621	0.066732	0.00071208
-0.09552	0.85409	-0.010173	-0.01119	-0.058797	-0.029297	0.047404	0.047506	-0.030212	-0.056356	-0.10376	-0.011597	-0.031433	0.012512	0.042725	-0.15218	-0.022074	-0.21413	-0.0036621	0.061442	0.001119
-0.090129	0.85317	-0.0044759	-0.014648	-0.062459	-0.028483	0.052897	0.051676	-0.029399	-0.061035	-0.1003	-0.010478	-0.028687	0.010173	0.042725	-0.15767	-0.020142	-0.21332	-0.0065104	0.059509	-0.0017293
-0.089315	0.85195	-0.010173	-0.011495	-0.063985	-0.031331	0.054626	0.055542	-0.026042	-0.061646	-0.10162	-0.0082397	-0.026245	0.0098674	0.043538	-0.15676	-0.01709	-0.21179	-0.0020345	0.06012	-0.00071208
-0.088704	0.85246	-0.0064087	-0.0082397	-0.066833	-0.02594	0.055135	0.056356	-0.027771	-0.058492	-0.10335	-0.006307	-0.026042	0.0118	0.041809	-0.15554	-0.013123	-0.21322	0.0060018	0.06073	0.0043742
-0.090434	0.85093	-0.0044759	-0.0094604	-0.063782	-0.025126	0.052185	0.056051	-0.027568	-0.060425	-0.10366	-0.004069	-0.0236	0.012512	0.037638	-0.15228	-0.011495	-0.21525	0.0050863	0.058695	0.0041707
-0.088298	0.85398	-0.010986	-0.011088	-0.065918	-0.026957	0.048319	0.053406	-0.030518	-0.060527	-0.10325	-0.0045776	-0.025838	0.01241	0.033875	-0.14781	-0.0099691	-0.21637	0.0013224	0.054932	0.0041707
-0.085144	0.84991	-0.017497	-0.012105	-0.068461	-0.025126	0.045878	0.052389	-0.035502	-0.060425	-0.10305	-0.0067139	-0.028178	0.0097656	0.04008	-0.14252	-0.016683	-0.22054	0.0020345	0.052287	0.002238
-0.083313	0.84971	-0.016479	-0.011902	-0.06897	-0.023193	0.042419	0.053813	-0.033976	-0.062052	-0.1004	-0.0066121	-0.025431	0.0077311	0.044352	-0.14343	-0.020955	-0.22125	0.0062052	0.054321	0.00091553
-0.084635	0.84829	-0.019836	-0.016276	-0.065206	-0.022278	0.040995	0.053507	-0.028381	-0.065409	-0.096944	-0.0067139	-0.024007	0.0095622	0.047913	-0.14669	-0.016988	-0.21912	0.010071	0.057373	0.0046794
-0.084737	0.85073	-0.015259	-0.0098674	-0.063171	-0.027771	0.043132	0.049032	-0.027466	-0.064392	-0.099284	-0.0090535	-0.023702	0.0068156	0.050964	-0.13936	-0.01475	-0.22186	0.007019	0.063883	0.0076294
-0.087179	0.84564	-0.013123	-0.0045776	-0.06307	-0.030416	0.043233	0.05839	-0.028992	-0.053914	-0.10437	-0.0093587	-0.024007	0.0054932	0.050761	-0.13997	-0.019938	-0.21952	0.0050863	0.075378	0.0042725
-0.08728	0.849	-0.0075277	-0.0074259	-0.068665	-0.031128	0.045369	0.064392	-0.031942	-0.052389	-0.10427	-0.0088501	-0.029093	0.0077311	0.048116	-0.14394	-0.019328	-0.21861	0.0088501	0.084839	0.0032552
-0.089823	0.84676	-0.0071208	-0.012614	-0.067342	-0.028381	0.044556	0.065308	-0.034993	-0.06012	-0.10539	-0.0099691	-0.030009	0.0095622	0.043742	-0.1413	-0.016988	-0.21962	0.022278	0.089213	0.0035604
-0.090332	0.84279	-0.010478	-0.010274	-0.060628	-0.02655	0.044454	0.066732	-0.035909	-0.063273	-0.10457	-0.0096639	-0.030111	0.011597	0.040283	-0.13936	-0.017598	-0.21708	0.028381	0.094503	-0.00030518
-0.077209	0.84605	-0.0079346	-0.0090535	-0.06073	-0.030416	0.042419	0.066325	-0.033875	-0.059611	-0.10142	-0.010274	-0.027059	0.010986	0.040792	-0.13835	-0.017395	-0.21871	0.030009	0.098267	-0.0037638
-0.084839	0.8493	-0.006307	-0.0090535	-0.063578	-0.029297	0.044352	0.06429	-0.034587	-0.065104	-0.10417	-0.01241	-0.023397	0.011292	0.037537	-0.13906	-0.019226	-0.21718	0.035197	0.10234	-0.0027466
-0.08667	0.85002	-0.0071208	-0.0069173	-0.061442	-0.029297	0.048116	0.065715	-0.029806	-0.062866	-0.10325	-0.0118	-0.024516	0.0089518	0.040588	-0.14089	-0.011495	-0.21901	0.043538	0.11108	0.0018311
-0.077006	0.84707	-0.0177	-0.0099691	-0.060933	-0.029195	0.048014	0.068665	-0.02533	-0.05717	-0.097656	-0.0094604	-0.023397	0.010579	0.046488	-0.13967	-0.012919	-0.22247	0.045878	0.11658	0
-0.073344	0.84239	-0.018717	-0.012512	-0.062154	-0.028992	0.04893	0.073242	-0.033773	-0.060628	-0.096537	-0.010173	-0.026042	0.010579	0.049438	-0.14282	-0.011393	-0.22278	0.048421	0.12044	-0.00071208
-0.07548	0.84554	-0.016276	-0.011597	-0.062052	-0.027466	0.051575	0.084534	-0.0354	-0.063273	-0.097656	-0.013326	-0.029806	0.0055949	0.050761	-0.14435	-0.010579	-0.22298	0.048014	0.12573	0.00050863
-0.074768	0.84574	-0.013936	-0.0084432	-0.06012	-0.027568	0.048523	0.098877	-0.032654	-0.066732	-0.09786	-0.013936	-0.033061	0.0049845	0.049337	-0.14221	-0.012105	-0.2241	0.048625	0.1298	-0.0015259
-0.074768	0.84737	-0.011292	-0.0099691	-0.057983	-0.030009	0.051778	0.10417	-0.03479	-0.064392	-0.097961	-0.0095622	-0.033569	0.008138	0.053304	-0.14364	-0.019023	-0.22359	0.049947	0.13357	0.0015259
-0.07843	0.8488	-0.010783	-0.011495	-0.05717	-0.028585	0.05544	0.1064	-0.036112	-0.064189	-0.10081	-0.0084432	-0.03123	0.012716	0.053711	-0.14771	-0.021464	-0.22054	0.05778	0.1416	-0.0016276
-0.083211	0.84646	-0.010376	-0.012817	-0.06134	-0.027161	0.053406	0.10864	-0.030619	-0.063578	-0.10284	-0.010885	-0.026245	0.012817	0.049133	-0.14842	-0.0177	-0.2179	0.063782	0.14465	-0.0033569
-0.084635	0.84198	-0.0065104	-0.015361	-0.06012	-0.027771	0.051168	0.1119	-0.032552	-0.065206	-0.099487	-0.023092	-0.026347	0.0098674	0.047302	-0.14974	-0.016479	-0.22268	0.065002	0.14771	-0.0018311
-0.082601	0.84229	-0.0042725	-0.015564	-0.057882	-0.029399	0.05188	0.11576	-0.038757	-0.065002	-0.097453	-0.019633	-0.0295	0.012512	0.04659	-0.14943	-0.016073	-0.22074	0.067647	0.15442	-0.0057983
-0.077616	0.84869	-0.0050863	-0.015259	-0.059204	-0.030823	0.05127	0.11943	-0.039266	-0.054016	-0.10193	-0.010478	-0.030721	0.0086466	0.049133	-0.14842	-0.016276	-0.22675	0.071513	0.16235	-0.0055949
-0.076803	0.84768	-0.0050863	-0.02004	-0.061239	-0.029195	0.044963	0.12044	-0.037231	-0.055949	-0.10325	-0.008138	-0.035706	0.0077311	0.049032	-0.14893	-0.017497	-0.23214	0.072734	0.16123	-0.0038656
-0.077209	0.84127	-0.0050863	-0.017293	-0.061646	-0.02533	0.045675	0.12472	-0.035807	-0.059102	-0.10488	-0.010274	-0.039775	0.0082397	0.050863	-0.14547	-0.025126	-0.23183	0.071716	0.14821	-0.0024414
-0.077922	0.83964	-0.006307	-0.014648	-0.063273	-0.031535	0.051575	0.12339	-0.03479	-0.06368	-0.10468	-0.008138	-0.036926	0.01119	0.04954	-0.14353	-0.024007	-0.22868	0.073344	0.13845	-0.0026449
-0.083516	0.84035	-0.0095622	-0.016988	-0.062561	-0.03184	0.053406	0.12502	-0.035197	-0.063171	-0.10427	-0.0061035	-0.039266	0.009257	0.052694	-0.14882	-0.01943	-0.23214	0.079447	0.14404	-0.0064087
-0.08433	0.84249	-0.012004	-0.015361	-0.068868	-0.024414	0.050049	0.13062	-0.035909	-0.056051	-0.10111	-0.0050863	-0.033875	0.011902	0.057068	-0.14964	-0.019836	-0.22837	0.079346	0.14618	0.00020345
-0.082499	0.84015	-0.019226	-0.017192	-0.068054	-0.021159	0.050557	0.12441	-0.036418	-0.055644	-0.10345	-0.0048828	-0.030212	0.015971	0.053711	-0.15045	-0.02004	-0.22573	0.082601	0.14608	0.0014242
-0.087992	0.84106	-0.012817	-0.02065	-0.06012	-0.024007	0.048625	0.1179	-0.038452	-0.058085	-0.10559	-0.0069173	-0.028687	0.013733	0.048421	-0.15401	-0.013733	-0.22654	0.088094	0.15015	-0.00010173
-0.084635	0.84229	-0.0057983	-0.019023	-0.062459	-0.025431	0.047302	0.11973	-0.033569	-0.056864	-0.10529	-0.0048828	-0.030212	0.010783	0.053304	-0.15076	-0.018005	-0.22746	0.091858	0.14709	0.0026449
-0.082296	0.84025	-0.006307	-0.019328	-0.05778	-0.023499	0.049642	0.12075	-0.034383	-0.059408	-0.10783	-0.001119	-0.029093	0.01119	0.056559	-0.14862	-0.017293	-0.22359	0.094299	0.14872	0.0069173
-0.08016	0.8433	-0.009257	-0.021566	-0.058187	-0.026042	0.045471	0.12349	-0.041606	-0.058899	-0.10966	-0.0042725	-0.029907	0.011597	0.055542	-0.14821	-0.016073	-0.22369	0.095418	0.14567	0.0080363
-0.069987	0.83781	-0.015462	-0.021667	-0.057068	-0.030721	0.046895	0.12451	-0.033061	-0.055949	-0.1121	-0.0037638	-0.029806	0.017497	0.05839	-0.1416	-0.019836	-0.22024	0.099996	0.13519	0.0049845
-0.067139	0.83069	-0.010478	-0.025431	-0.058594	-0.025126	0.053914	0.11932	-0.026347	-0.055847	-0.11271	-0.0023397	-0.027262	0.02065	0.053202	-0.14394	-0.016276	-0.22146	0.098063	0.13652	0.0036621
-0.066833	0.83313	-0.011393	-0.019836	-0.05778	-0.028381	0.053202	0.12502	-0.027873	-0.061035	-0.10885	-0.0038656	-0.026957	0.017293	0.050964	-0.14598	-0.0177	-0.22583	0.09786	0.13601	0.0030518
-0.068868	0.84208	-0.012207	-0.018107	-0.061442	-0.028788	0.050252	0.12838	-0.030721	-0.06429	-0.10864	-0.010885	-0.029806	0.013631	0.05422	-0.14303	-0.01475	-0.22339	0.10447	0.13153	0.0057983
-0.074463	0.84249	-0.010783	-0.015564	-0.054932	-0.025635	0.052694	0.12726	-0.024516	-0.061849	-0.10874	-0.0087484	-0.030111	0.0085449	0.056458	-0.14038	-0.011902	-0.2242	0.10691	0.1237	0.006307
-0.07487	0.83872	-0.0093587	-0.014547	-0.054932	-0.027669	0.05544	0.12848	-0.023092	-0.060221	-0.11078	-0.0075277	-0.025533	0.010274	0.05422	-0.14099	-0.013224	-0.22278	0.10386	0.12258	0.0028483
-0.076192	0.83771	-0.014038	-0.011902	-0.06073	-0.031535	0.052083	0.13123	-0.026855	-0.057576	-0.10651	-0.0082397	-0.02655	0.014954	0.053304	-0.14231	-0.016581	-0.2238	0.10305	0.12482	0.0065104
-0.071411	0.83954	-0.016378	-0.012309	-0.060527	-0.037842	0.05127	0.13275	-0.026042	-0.054728	-0.10437	-0.0118	-0.0295	0.012512	0.05188	-0.14109	-0.013835	-0.21932	0.10549	0.12756	0.0008138
-0.06663	0.8375	-0.015564	-0.01475	-0.060018	-0.03774	0.051778	0.12756	-0.030924	-0.057475	-0.10529	-0.0066121	-0.0295	0.012919	0.052694	-0.14252	-0.013123	-0.22502	0.10488	0.12746	0.0019328
-0.066223	0.83761	-0.010783	-0.014343	-0.059509	-0.032349	0.055847	0.11668	-0.032756	-0.063883	-0.097758	-0.0094604	-0.029093	0.012309	0.049744	-0.14211	-0.015157	-0.23132	0.11007	0.1295	0.0042725
-0.068665	0.83384	-0.014445	-0.010986	-0.056051	-0.029806	0.054525	0.11058	-0.032145	-0.064901	-0.10101	-0.013021	-0.025533	0.012105	0.048319	-0.14099	-0.013021	-0.22898	0.11515	0.12909	0.0069173
-0.063477	0.82967	-0.014852	-0.012004	-0.05422	-0.024414	0.053813	0.11831	-0.029602	-0.056864	-0.1003	-0.013224	-0.026143	0.0091553	0.044556	-0.14862	-0.010274	-0.23051	0.11546	0.12665	0.0066121
-0.05544	0.83364	-0.013529	-0.014547	-0.055237	-0.024821	0.053101	0.11953	-0.030009	-0.054525	-0.099792	-0.010478	-0.030212	0.0047811	0.043538	-0.14516	-0.012716	-0.22725	0.11627	0.13428	0.0068156
-0.055949	0.83608	-0.010478	-0.015361	-0.057983	-0.032654	0.05483	0.12156	-0.032857	-0.054932	-0.10101	-0.0052897	-0.024007	0.0050863	0.042623	-0.14069	-0.014343	-0.2241	0.11658	0.13926	0.0034587
-0.054423	0.83028	-0.013224	-0.013529	-0.06012	-0.038961	0.061137	0.11943	-0.036825	-0.055949	-0.09613	-0.002238	-0.024312	0.0075277	0.046488	-0.14262	-0.0099691	-0.22349	0.11993	0.1416	0.0043742
-0.058797	0.83394	-0.016785	-0.017293	-0.054932	-0.033468	0.058695	0.11759	-0.034281	-0.061137	-0.094604	-0.0030518	-0.027669	0.0039673	0.045166	-0.14262	-0.012512	-0.2241	0.12268	0.1355	0.0015259
-0.062256	0.83903	-0.01119	-0.019735	-0.057373	-0.027466	0.05249	0.1121	-0.032756	-0.062663	-0.098063	-0.0050863	-0.029093	0.0045776	0.046285	-0.14211	-0.021871	-0.22563	0.12115	0.1295	-0.0024414
-0.060018	0.84401	-0.0067139	-0.018209	-0.059001	-0.024414	0.047404	0.11119	-0.030314	-0.063578	-0.097148	-0.0061035	-0.023905	0.0096639	0.047201	-0.14414	-0.021159	-0.2243	0.124	0.13143	-0.0023397
-0.063782	0.84096	-0.0074259	-0.016174	-0.055949	-0.026957	0.046692	0.1059	-0.029806	-0.066223	-0.096944	-0.0062052	-0.026754	0.0073242	0.045166	-0.14323	-0.017802	-0.22797	0.13499	0.13428	0.0056966
-0.068766	0.83516	-0.011902	-0.016378	-0.057983	-0.030212	0.050659	0.1002	-0.032043	-0.061747	-0.096741	-0.011292	-0.029907	0.0039673	0.044047	-0.13896	-0.01414	-0.22909	0.14119	0.13509	0.0067139
-0.066528	0.83466	-0.0045776	-0.0177	-0.056864	-0.030314	0.051982	0.10366	-0.033976	-0.058187	-0.10254	-0.010579	-0.029195	0.0043742	0.046794	-0.14394	-0.01119	-0.22614	0.14211	0.13652	0.0014242
-0.06012	0.83628	-0.0036621	-0.017598	-0.05839	-0.028483	0.055135	0.10111	-0.037842	-0.053406	-0.10183	-0.0079346	-0.030111	0.0067139	0.046794	-0.14893	-0.012105	-0.22207	0.14486	0.13997	0.0012207
-0.062866	0.83913	-0.0073242	-0.020142	-0.056763	-0.028687	0.056661	0.09613	-0.035604	-0.056763	-0.096741	-0.0073242	-0.029907	0.0074259	0.046082	-0.14801	-0.016785	-0.22471	0.15035	0.13702	0.0045776
-0.059204	0.83913	-0.0083415	-0.017598	-0.055847	-0.028076	0.055542	0.09023	-0.03479	-0.053406	-0.09786	-0.0056966	-0.024821	0.0076294	0.048014	-0.14547	-0.01241	-0.22949	0.15544	0.13336	0.0025431
-0.062256	0.83669	-0.008138	-0.017293	-0.05778	-0.025635	0.050456	0.089213	-0.033773	-0.051778	-0.097453	-0.0028483	-0.026143	0.0064087	0.046692	-0.14526	-0.012817	-0.23031	0.15564	0.13102	-0.0024414
-0.061951	0.83445	-0.0048828	-0.015666	-0.057271	-0.026143	0.046895	0.092061	-0.035807	-0.053406	-0.10366	0.001119	-0.034587	0.0068156	0.049235	-0.14628	-0.017395	-0.22786	0.15788	0.1297	0
-0.065206	0.83333	-0.0025431	-0.021464	-0.059509	-0.028788	0.044861	0.088298	-0.030924	-0.054626	-0.10427	-0.0037638	-0.038757	0.0090535	0.052389	-0.14587	-0.021667	-0.23031	0.16235	0.12594	0.0013224
-0.062663	0.83435	-0.0038656	-0.018717	-0.05839	-0.027466	0.048421	0.086365	-0.028992	-0.053914	-0.10325	-0.0031535	-0.036519	0.010376	0.052897	-0.14099	-0.025838	-0.23173	0.16846	0.1298	0.0017293
-0.065206	0.83822	-0.0048828	-0.014648	-0.05483	-0.02533	0.053304	0.091756	-0.025431	-0.052694	-0.10396	-0.0041707	-0.034281	0.010478	0.048625	-0.14119	-0.024516	-0.22868	0.16815	0.13713	0.0019328
-0.059408	0.82937	-0.0069173	-0.014038	-0.056152	-0.028483	0.055033	0.096741	-0.028585	-0.05422	-0.10305	-0.0066121	-0.030314	0.012004	0.048421	-0.14211	-0.021769	-0.2302	0.1712	0.13631	0.0042725
-0.061646	0.82448	-0.011902	-0.017598	-0.053202	-0.027974	0.054321	0.092163	-0.03123	-0.057983	-0.10183	-0.0091553	-0.030009	0.010071	0.054525	-0.14506	-0.02065	-0.22827	0.17375	0.13163	0.0049845
-0.066935	0.8257	-0.0094604	-0.024618	-0.050151	-0.024516	0.053406	0.08667	-0.033569	-0.062358	-0.1002	-0.0066121	-0.029907	0.012512	0.053507	-0.14618	-0.021464	-0.22949	0.17181	0.12929	0.00020345
-0.057983	0.83364	-0.0083415	-0.02299	-0.051982	-0.026042	0.052592	0.081685	-0.036214	-0.062358	-0.10173	-0.0088501	-0.032145	0.017192	0.052287	-0.13865	-0.021362	-0.22695	0.17598	0.12848	-0.00030518
-0.060018	0.83364	-0.0079346	-0.019023	-0.055237	-0.026245	0.051168	0.08138	-0.030212	-0.062764	-0.10427	-0.010274	-0.030111	0.016988	0.050456	-0.13652	-0.017904	-0.22624	0.18168	0.13255	0.0034587
-0.060323	0.8311	-0.0078328	-0.015055	-0.053507	-0.025533	0.050049	0.080465	-0.030111	-0.059306	-0.10508	-0.011292	-0.024923	0.018412	0.048319	-0.1415	-0.016276	-0.22491	0.1769	0.13031	0.0065104
-0.052694	0.82916	-0.0067139	-0.014852	-0.054932	-0.025635	0.051066	0.079753	-0.032654	-0.059001	-0.10783	-0.011088	-0.023499	0.016886	0.048625	-0.14221	-0.014343	-0.22552	0.17782	0.12787	0.0027466
-0.047201	0.82937	-0.0077311	-0.012716	-0.051982	-0.027364	0.048523	0.079142	-0.035706	-0.055644	-0.10997	-0.010783	-0.025635	0.018005	0.051371	-0.13957	-0.014038	-0.22664	0.18372	0.12695	-0.0025431
-0.044657	0.83049	-0.0067139	-0.013529	-0.049133	-0.026347	0.047811	0.080363	-0.032959	-0.059001	-0.10752	-0.014242	-0.025635	0.014547	0.04659	-0.13458	-0.013936	-0.23122	0.183	0.12868	-0.0012207
-0.042623	0.83018	-0.007019	-0.011292	-0.053711	-0.026449	0.051575	0.082296	-0.03418	-0.062052	-0.1063	-0.017192	-0.024007	0.015666	0.042826	-0.13519	-0.012309	-0.23254	0.17792	0.13336	0.0042725
-0.045268	0.82692	-0.015971	-0.016479	-0.056356	-0.026347	0.046082	0.076294	-0.034078	-0.05544	-0.1003	-0.012716	-0.02533	0.016276	0.042521	-0.14119	-0.012716	-0.2302	0.17588	0.13875	0.00010173
-0.044047	0.82347	-0.019633	-0.02065	-0.060323	-0.029399	0.044657	0.070089	-0.033671	-0.057882	-0.09908	-0.0084432	-0.023905	0.013631	0.043437	-0.13743	-0.014648	-0.23061	0.17558	0.14272	0.0038656
-0.041606	0.82357	-0.016886	-0.024007	-0.060221	-0.026957	0.050659	0.06958	-0.025635	-0.064087	-0.10061	-0.011393	-0.02004	0.0062052	0.045471	-0.13377	-0.015361	-0.23366	0.17334	0.1417	0.0057983
-0.044454	0.82967	-0.013123	-0.022888	-0.053609	-0.0236	0.047201	0.073344	-0.022685	-0.062358	-0.10803	-0.017293	-0.019328	0.014852	0.038045	-0.13204	-0.016276	-0.23254	0.17568	0.1416	0.0050863
-0.042521	0.82845	-0.013529	-0.020549	-0.056356	-0.026143	0.04954	0.072937	-0.022278	-0.063171	-0.10701	-0.022685	-0.022685	0.010071	0.038859	-0.13295	-0.014852	-0.22847	0.17537	0.13916	0.0030518
-0.039673	0.82998	-0.013936	-0.017802	-0.05778	-0.031942	0.049438	0.071411	-0.027669	-0.067342	-0.10173	-0.019836	-0.024618	0.0035604	0.046082	-0.13601	-0.018005	-0.23295	0.17598	0.13692	0.0018311
-0.036519	0.83171	-0.010885	-0.017598	-0.058289	-0.032043	0.04598	0.066833	-0.032552	-0.066935	-0.099589	-0.01709	-0.026347	0.0096639	0.045064	-0.14038	-0.016174	-0.23641	0.17527	0.13468	0.0004069
-0.029806	0.82672	-0.0084432	-0.021769	-0.054016	-0.031637	0.047709	0.06012	-0.035604	-0.061951	-0.10518	-0.018412	-0.025126	0.012105	0.04364	-0.14414	-0.012716	-0.2298	0.17212	0.13224	-0.0046794
-0.024211	0.82367	-0.010376	-0.024007	-0.053202	-0.027974	0.04954	0.058085	-0.037435	-0.06012	-0.1061	-0.015666	-0.022685	0.016174	0.047302	-0.14313	-0.011698	-0.23092	0.17314	0.13509	-0.0073242
-0.02889	0.82642	-0.011292	-0.025024	-0.057068	-0.026652	0.052592	0.060933	-0.036723	-0.062663	-0.10203	-0.01414	-0.022278	0.016886	0.050761	-0.14008	-0.010986	-0.23071	0.17598	0.13611	-0.0060018
-0.027873	0.82753	-0.012105	-0.022888	-0.05422	-0.024719	0.052185	0.062663	-0.028585	-0.068054	-0.098979	-0.016174	-0.024211	0.010274	0.046285	-0.13835	-0.011698	-0.23214	0.18097	0.13957	-0.0013224
-0.021159	0.8315	-0.0082397	-0.019023	-0.052287	-0.029704	0.049845	0.063578	-0.032247	-0.067037	-0.099792	-0.021261	-0.024109	0.0082397	0.044149	-0.13611	-0.013123	-0.23326	0.18565	0.13896	-0.002238
-0.020854	0.82957	-0.011088	-0.016479	-0.056458	-0.033162	0.045573	0.064901	-0.034993	-0.067546	-0.10142	-0.0236	-0.027059	0.013835	0.039571	-0.13885	-0.016276	-0.23376	0.18595	0.13977	-0.0023397
-0.019226	0.83079	-0.012207	-0.016785	-0.04659	-0.038961	0.048625	0.064494	-0.036418	-0.065715	-0.10183	-0.017497	-0.026347	0.017293	0.043335	-0.13926	-0.013835	-0.23743	0.18473	0.1415	-0.001119
-0.026143	0.83282	-0.0084432	-0.018005	-0.049744	-0.034587	0.050252	0.061747	-0.037333	-0.065308	-0.10162	-0.015055	-0.027364	0.014547	0.043945	-0.13489	-0.012919	-0.23814	0.1828	0.14282	-0.0043742
-0.0295	0.83191	-0.0071208	-0.018005	-0.052795	-0.037944	0.048218	0.05778	-0.033976	-0.070089	-0.097046	-0.017192	-0.027873	0.012614	0.043335	-0.13855	-0.015564	-0.23519	0.18524	0.1414	-0.0027466
-0.029399	0.83618	-0.0086466	-0.02004	-0.054728	-0.03245	0.047506	0.057576	-0.035807	-0.065206	-0.098063	-0.016378	-0.024821	0.011495	0.045369	-0.13794	-0.015157	-0.23814	0.18545	0.13977	0.0018311
-0.0295	0.83842	-0.00071208	-0.019633	-0.059814	-0.027059	0.051575	0.057678	-0.033976	-0.065918	-0.099792	-0.010579	-0.019735	0.013123	0.042928	-0.1354	-0.015971	-0.23977	0.18951	0.13702	-0.0023397
-0.026143	0.83221	-0.0004069	-0.020549	-0.053711	-0.028381	0.050456	0.056763	-0.033468	-0.06724	-0.098267	-0.0095622	-0.021871	0.012919	0.042013	-0.13265	-0.015869	-0.23966	0.19318	0.14211	-0.0023397
-0.016378	0.83028	-0.0045776	-0.020955	-0.053609	-0.027568	0.05127	0.05483	-0.0354	-0.067749	-0.1002	-0.011597	-0.028178	0.0093587	0.045471	-0.13499	-0.015462	-0.23977	0.19307	0.14608	0.00010173
-0.01943	0.83364	-0.0052897	-0.018209	-0.053202	-0.025736	0.049947	0.052795	-0.032857	-0.065613	-0.10345	-0.01475	-0.026754	0.0093587	0.048625	-0.13784	-0.022074	-0.23814	0.19867	0.14353	0.0019328
-0.018514	0.83262	-0.012004	-0.018514	-0.053304	-0.024007	0.049235	0.054525	-0.032857	-0.065002	-0.10366	-0.018412	-0.028381	0.0095622	0.048828	-0.14089	-0.024109	-0.23783	0.20284	0.14455	-0.0013224
-0.018005	0.837	-0.013428	-0.019124	-0.053101	-0.021261	0.049133	0.05422	-0.030619	-0.060018	-0.10315	-0.020243	-0.0295	0.0086466	0.049438	-0.14038	-0.022786	-0.23926	0.21281	0.14343	-0.0030518
-0.0090535	0.83659	-0.013529	-0.021566	-0.054016	-0.023397	0.052083	0.051982	-0.026957	-0.062256	-0.1064	-0.018514	-0.026347	0.011698	0.047913	-0.13845	-0.019938	-0.24251	0.21393	0.14323	-0.0014242
-0.0085449	0.83598	-0.0097656	-0.023092	-0.052185	-0.023092	0.050863	0.05249	-0.025838	-0.064494	-0.10854	-0.018514	-0.024719	0.014852	0.050151	-0.1356	-0.017192	-0.23753	0.21718	0.1475	-0.0026449
-0.0077311	0.83659	-0.010376	-0.020955	-0.056356	-0.024516	0.046692	0.055033	-0.022278	-0.059916	-0.10356	-0.018412	-0.021667	0.019633	0.048523	-0.13418	-0.016785	-0.23468	0.22308	0.14628	-0.00050863
-0.0086466	0.83852	-0.0093587	-0.022583	-0.053101	-0.027364	0.043335	0.053202	-0.026957	-0.056763	-0.10203	-0.018616	-0.020752	0.018107	0.049032	-0.13295	-0.018921	-0.23946	0.2239	0.14913	0.0019328
-0.0057983	0.83506	-0.011393	-0.022176	-0.051676	-0.028381	0.038961	0.050557	-0.03479	-0.056661	-0.10325	-0.015564	-0.030416	0.018921	0.049642	-0.12705	-0.013936	-0.23743	0.22797	0.14679	0.00020345
-0.0076294	0.83242	-0.010986	-0.0177	-0.053202	-0.024007	0.042114	0.046895	-0.034383	-0.059713	-0.10864	-0.017802	-0.027059	0.020854	0.04659	-0.13204	-0.0087484	-0.23855	0.23417	0.14557	-0.0034587
-0.006307	0.83008	-0.005188	-0.014343	-0.054321	-0.018514	0.046692	0.041809	-0.028992	-0.055033	-0.10356	-0.021057	-0.018412	0.018819	0.042216	-0.13072	-0.010783	-0.23743	0.23621	0.15066	-0.0044759
0.0044759	0.82062	-0.0027466	-0.012207	-0.052897	-0.021159	0.046285	0.04364	-0.026449	-0.052999	-0.097351	-0.018616	-0.022481	0.010885	0.044759	-0.12858	-0.0086466	-0.23448	0.23692	0.14862	-0.0047811
0.011088	0.82214	-0.0016276	-0.01119	-0.054118	-0.028178	0.046285	0.041809	-0.021769	-0.056966	-0.097758	-0.016886	-0.022888	0.0098674	0.048828	-0.13245	-0.010579	-0.2359	0.24302	0.15116	-0.0035604
0.014852	0.82621	-0.0054932	-0.014852	-0.057271	-0.029907	0.046387	0.039775	-0.022786	-0.059713	-0.09491	-0.021261	-0.025024	0.011495	0.049845	-0.13977	-0.013021	-0.23448	0.24516	0.15483	0.0013224
0.012309	0.82672	-0.011088	-0.017192	-0.056864	-0.027161	0.04364	0.040283	-0.029399	-0.058492	-0.098267	-0.022278	-0.027262	0.0094604	0.049744	-0.13316	-0.012614	-0.23722	0.24801	0.15778	-0.00010173
0.012919	0.82601	-0.013224	-0.018819	-0.054626	-0.022888	0.044149	0.040792	-0.02828	-0.058085	-0.10223	-0.016174	-0.028992	0.0090535	0.046997	-0.1299	-0.015462	-0.23966	0.25157	0.15411	0.00030518
0.010783	0.82255	-0.008138	-0.018616	-0.05544	-0.024211	0.044861	0.038045	-0.024516	-0.057373	-0.10081	-0.016276	-0.025533	0.015869	0.049845	-0.13112	-0.015564	-0.23722	0.25452	0.14994	0.0028483
0.019328	0.82092	-0.010986	-0.016378	-0.053609	-0.027364	0.044454	0.036011	-0.030212	-0.058187	-0.09847	-0.016174	-0.0236	0.018921	0.04598	-0.1298	-0.016683	-0.23539	0.26052	0.14974	0.0014242
0.027873	0.8257	-0.010681	-0.018921	-0.055339	-0.030212	0.046082	0.03245	-0.025024	-0.063171	-0.097961	-0.017497	-0.03123	0.016378	0.042419	-0.12726	-0.0076294	-0.23763	0.26001	0.14486	-0.0030518
0.034892	0.82774	-0.0059001	-0.018819	-0.057271	-0.026347	0.048421	0.030009	-0.024007	-0.064494	-0.095825	-0.016073	-0.023193	0.015564	0.042419	-0.12878	-0.0049845	-0.23875	0.26143	0.15483	-0.0043742
0.037944	0.82011	-0.004069	-0.01709	-0.055745	-0.024821	0.045878	0.024923	-0.024211	-0.057576	-0.094299	-0.015462	-0.017293	0.0086466	0.044861	-0.13163	-0.0089518	-0.24251	0.26255	0.16541	-0.0032552
[truncated: 2,021 more rows]
