# Supplementary material for: Delayed evoked potentials in zebra finch (Taeniopygia guttata) under midazolam-butorphanol-isoflurane anesthesia
Source: PeerJ. 2019 Oct 24;7:e7937. doi: 10.7717/peerj.7937 (PMC6815651; doi:10.7717/peerj.7937)
Supplement: Supplemental Information 6 [file peerj-07-7937-s006.zip › RawData_B1toB8/LFPB4.csv]

0.0045471	0.0028381	0.0031738	-0.0079956	0.016266	0.0038452	0.034119	0.010132	0.0050354	0.0043945	0.02182	-0.0015259	0.0020447	0.0014954	0.00027466	-0.00061035	-0.022064	0.0022888	0.00033569	-0.00033569
0.0061646	0.0027161	0.0026855	-0.0059814	0.016052	0.005249	0.032135	0.012543	0.0046387	0.005249	0.019836	-0.0014648	0.002655	0.001709	0.0022583	0.0010986	-0.02301	0.0012512	0.003418	0.00088501
0.0062561	0.0039368	0.00036621	-0.0065918	0.018372	0.0077209	0.031189	0.012177	0.0047913	0.0064392	0.016632	-0.0032959	0.0011597	0.0007019	0.0021973	0.0035706	-0.023285	-0.0010681	0.0019226	0.0021667
0.0048218	0.0024414	-0.0011902	-0.0066223	0.018616	0.010406	0.032898	0.010834	0.0052185	0.0069275	0.015869	-0.0032043	0.00088501	0.0018311	0.0017395	0.005249	-0.027222	-0.00085449	-0.00073242	-3.0518e-05
0.0040588	0.0019226	-0.0013123	-0.0069885	0.017975	0.0097351	0.035156	0.0094604	0.0030518	0.0068359	0.015808	-0.001709	-0.0010681	0.0025635	0.0027466	0.0045776	-0.025818	0.0013428	0.0020447	-0.0007019
0.0038757	0.00177	0.0019836	-0.008667	0.016632	0.0097351	0.034882	0.0087891	0.0021667	0.010223	0.017609	-0.0022278	-0.0037231	0.0035095	0.0010986	0.0037231	-0.025391	0.0043945	0.0031738	0.0014648
0.0030518	0.0010986	0.00057983	-0.009552	0.018463	0.012421	0.035767	0.0090637	0.0026245	0.011627	0.015625	-0.0056763	-0.0032043	0.00045776	0.00057983	0.00354	-0.02713	0.0046387	0.0032349	0.0038757
0.0023804	0.00088501	-0.0015564	-0.01004	0.019409	0.011963	0.034851	0.01001	0.0026855	0.0091858	0.01413	-0.0066528	-0.0021057	-0.0015564	0.0035095	0.0040283	-0.026337	0.0018616	0.0032349	0.0041504
0.0030518	0.002655	-0.00012207	-0.01001	0.019012	0.012085	0.034882	0.0084839	0.0053101	0.0087585	0.015411	-0.0053101	-0.0022278	0.0012207	0.0040588	0.0048218	-0.024048	-0.00042725	0.0036011	0.0046387
0.0028992	0.0032349	0.00088501	-0.007843	0.0177	0.012726	0.036499	0.0084839	0.0073242	0.0090027	0.011932	-0.0023804	-0.0022278	0.0019226	0.0030518	0.0034485	-0.023071	-0.00067139	0.0024109	0.0044861
0.0028076	0.00082397	0.0012207	-0.0079041	0.016083	0.014374	0.039398	0.0089417	0.0074768	0.007782	0.0081787	-0.0039063	-0.006073	-0.0005188	0.0036316	0.0062256	-0.024231	0.0016479	0.0034485	0.0031738
0.0028381	0.0026855	0.0017395	-0.0074463	0.01767	0.017517	0.039612	0.010254	0.0032959	0.0090027	0.0090942	-0.0040283	-0.0062561	-0.0015869	0.0047913	0.0058594	-0.022766	0.0054626	0.0046692	0.00015259
0.0011902	0.0026855	0.0010376	-0.0068665	0.019897	0.01532	0.036926	0.01178	-0.0005188	0.011627	0.013306	-0.0051575	-0.0065613	0.002594	0.0032043	0.0062256	-0.023071	0.0055847	0.0015869	0.00076294
6.1035e-05	0.0022278	0.0022278	-0.0091248	0.019592	0.012604	0.035889	0.012024	-0.0010986	0.012329	0.01181	-0.0052185	-0.0065308	0.0018921	0.0014343	0.0067749	-0.020874	0.006012	0.0016174	0.0032043
0.0028076	0.002594	0.0044861	-0.0069885	0.019104	0.011505	0.037872	0.012573	0.0011292	0.012726	0.012238	-0.0055542	-0.0065308	0.001709	0.0036621	0.0079651	-0.021057	0.0079041	0.005127	0.0030518
0.002594	0.0025024	0.0053711	-0.0076599	0.020294	0.012634	0.038116	0.014252	0.0058289	0.013763	0.011963	-0.0036011	-0.0082703	0.0038452	0.0080261	0.0098877	-0.020325	0.0063171	0.0028992	0.0029602
0.0027161	0.0022278	0.0053101	-0.0074158	0.02179	0.01236	0.038116	0.017181	0.0075684	0.014221	0.010254	-0.006012	-0.0067749	0.0064392	0.0072632	0.0076904	-0.021057	0.0061035	0	0.0019226
0.0034485	0.0026245	0.0055237	-0.0037231	0.02005	0.011536	0.039246	0.020142	0.006134	0.015289	0.0075989	-0.007782	-0.005249	0.0067749	0.0052185	0.0068054	-0.02124	0.0080261	-0.00027466	0.00094604
0.0053101	0.0036621	0.006134	-0.0044556	0.01886	0.010498	0.041931	0.023529	0.0047913	0.014832	0.0081177	-0.0072327	-0.0042114	0.0044556	0.0058289	0.0088806	-0.019409	0.0058289	0.0016174	-9.1553e-05
0.0044861	0.0035706	0.0057068	-0.0052795	0.019867	0.0085449	0.043854	0.02478	0.0050659	0.013489	0.0090942	-0.0068359	-0.001709	0.0020752	0.006012	0.010529	-0.018921	0.0028992	0.0015869	-0.00033569
0.0030212	0.0017395	0.0033875	-0.009491	0.021454	0.0086365	0.044037	0.024384	0.0060425	0.011688	0.0076599	-0.0086975	-0.0023193	0.001709	0.0060425	0.010986	-0.018311	-0.00021362	0.0007019	-0.00024414
0.0071716	0.0010071	0.0023499	-0.0089722	0.021515	0.0068665	0.043976	0.024078	0.0038757	0.0098267	0.0061646	-0.012024	-0.00091553	0.0010986	0.0044861	0.013733	-0.018616	-0.0018616	-0.00085449	0.00045776
0.0079346	0.00085449	0.0020142	-0.007019	0.019379	0.0057373	0.040314	0.029205	0.0021973	0.01123	0.0058289	-0.010651	-0.00064087	0.0018616	0.0031738	0.014343	-0.016235	6.1035e-05	-0.00018311	0.00097656
0.0065613	0.0016785	0.0045776	-0.0083618	0.01886	0.0046082	0.037933	0.031311	0.00088501	0.01062	0.0085754	-0.0065918	-0.0019226	0.0028992	0.0038757	0.014099	-0.015472	0.0034485	0.0010986	-0.00073242
0.0028076	0.0024719	0.005249	-0.0081787	0.020996	0.0028381	0.036987	0.034576	-0.0021667	0.011536	0.0093994	-0.0048523	-0.001709	0.0021667	0.0037537	0.013947	-0.016113	0.0069885	0.00088501	-0.0014648
0.0013733	0.00012207	0.0048218	-0.006958	0.023163	6.1035e-05	0.038544	0.034027	-0.0017395	0.012329	0.0095825	-0.0063171	-0.0015869	0.0046997	0.0035095	0.012268	-0.01709	0.0054626	0.0015564	-0.00045776
0.0038147	-0.0010376	0.0059814	-0.0067444	0.021057	0.00057983	0.041046	0.031616	0.001709	0.010284	0.0086365	-0.0090332	-0.0032654	0.0063171	0.0030823	0.014801	-0.015747	0.0041199	0.0026855	0.00018311
0.0059814	0.0014038	0.0059204	-0.0071106	0.019409	-0.00094604	0.040344	0.03244	0.00354	0.011444	0.0071106	-0.01004	-0.00073242	0.0033569	0.0016174	0.013519	-0.014862	0.0074768	0.0021362	-0.0010376
0.0037231	0.00082397	0.0052795	-0.0061035	0.020477	-0.0005188	0.041809	0.033356	0.0046692	0.011292	0.0076904	-0.0076294	0.0016174	0.0021057	0.0029602	0.010681	-0.013916	0.0050659	0.00073242	-0.0007019
0.0021362	0.0015869	0.0054932	-0.0051575	0.022644	-0.0013428	0.041962	0.035645	0.0056152	0.014221	0.0072937	-0.006897	0.0018005	0.0019226	0.003479	0.01062	-0.011536	0.0028992	0.0043335	-0.00073242
0.0046387	0.0048523	0.0038757	-0.0039978	0.02298	-0.0056152	0.038269	0.035706	0.0040588	0.013123	0.0072021	-0.0070496	0.0019531	0.0028076	0.0028687	0.0099487	-0.010742	0.0010376	0.0020142	-0.0019836
0.0067749	0.0053711	0.0023499	-0.0071411	0.024536	-0.0068054	0.033813	0.032806	-0.00015259	0.011353	0.0059509	-0.0084229	-6.1035e-05	0.0047913	0.0046387	0.0094299	-0.011688	-0.0014038	0	-0.0020447
0.0049133	0.0041199	0.0030518	-0.0086365	0.026001	-0.0054626	0.034637	0.0336	0.0027161	0.015717	0.006073	-0.01059	-0.0015259	0.0054932	0.0033264	0.0088806	-0.0097656	-0.0015564	0.0026245	-0.0010986
0.003418	0.0053101	0.0014954	-0.0042419	0.028412	-0.0023804	0.035553	0.033417	0.0058594	0.018555	0.0048523	-0.011444	-0.0023804	0.0041199	0.0020447	0.0075073	-0.007019	0.00094604	0.0022583	-0.00067139
0.0043945	0.0027771	0.0010986	-0.0036621	0.027008	-0.0037537	0.036285	0.031952	0.006897	0.018463	0.0036926	-0.01236	-0.0023499	0.0021973	-0.00021362	0.0078125	-0.0080261	0.0013428	0.0029297	-0.0013428
0.006134	0.0007019	0.0017395	-0.0079346	0.026825	-0.0052185	0.035919	0.033539	0.0075073	0.016754	0.0022278	-0.013977	-0.0026245	0.0033264	0.0010986	0.010773	-0.0089417	3.0518e-05	0.0044556	-0.00033569
0.0037231	-0.00021362	0.003418	-0.006897	0.02829	-0.0055542	0.034088	0.03656	0.0064087	0.013733	0.0041199	-0.011963	-0.0013428	0.0039673	0.0021362	0.010101	-0.0071106	0.0010986	0.0054321	0.00054932
0.0045471	-0.00015259	0.0046692	-0.0068054	0.025024	-0.0076599	0.032806	0.03891	0.0054321	0.013184	0.0064392	-0.013092	-0.0032349	0.0040588	0.0015259	0.0099182	-0.0075378	0.0036621	0.0041809	0.0012512
0.002594	0.00045776	0.0028687	-0.0085144	0.021484	-0.0048523	0.032684	0.04184	0.0036926	0.012512	0.005127	-0.01413	-0.0018005	0.004303	0.0018921	0.011627	-0.007843	0.005249	0.0033264	0.0014038
0.0014343	-0.00079346	0.0024719	-0.0081787	0.019501	-0.0032959	0.033722	0.041931	0.005249	0.012726	0.0031128	-0.011414	0.00027466	0.0066833	9.1553e-05	0.011871	-0.0061951	0.0057983	0.0042725	0.0015869
0.0020447	-0.0019226	0.0027161	-0.0065613	0.018951	-0.0058899	0.032562	0.041748	0.0067139	0.010071	0.00088501	-0.010956	-0.00057983	0.0067444	0.0019226	0.01358	-0.0050659	0.0088806	0.002655	0.0020447
0.0020142	0	0.0005188	-0.005127	0.017151	-0.0055237	0.029816	0.042419	0.0062256	0.0077515	6.1035e-05	-0.01358	6.1035e-05	0.0073853	0.0036011	0.012146	-0.0042419	0.0072632	0.0027466	0.0028381
0.0032349	0.0037231	0.0011292	-0.0063171	0.018799	-0.0064697	0.024414	0.041229	0.0055237	0.0082397	-0.0011902	-0.013428	-0.0027466	0.0050659	0.0033569	0.011078	-0.0028992	0.0073547	0.0039673	9.1553e-05
0.0039673	0.0028381	0.0025024	-0.0058289	0.024719	-0.0063782	0.023987	0.04071	0.0068054	0.0062256	0.00079346	-0.013275	-0.0049744	0.0032959	0.0015564	0.011353	-0.00030518	0.0055542	0.0007019	0.0024414
0.0025635	0.0040894	0.0021973	-0.007019	0.026978	-0.0066223	0.024597	0.043762	0.0067139	0.0033264	0.00054932	-0.01474	-0.0050354	0.0038147	0.00076294	0.0097656	-0.00012207	0.0069275	-0.00061035	0.0048218
0.001709	0.0013733	0.0010681	-0.0093994	0.029572	-0.006134	0.020569	0.045227	0.0057068	0.0038452	-0.0015259	-0.016174	-0.0080261	0.0053101	0.00042725	0.010986	-0.00054932	0.0062561	-0.0010376	0.0029907
-6.1035e-05	0.00073242	0.0026245	-0.0088196	0.02832	-0.0075989	0.01889	0.04715	0.0057068	0.0046387	-0.0028992	-0.016998	-0.0083008	0.005188	0.0019836	0.012482	0.00030518	0.00012207	-0.0018616	-0.00045776
-0.00045776	0.0042725	0.0040588	-0.0070496	0.02655	-0.006897	0.018829	0.042206	0.0052795	0.004364	0.00033569	-0.018463	-0.0070801	0.0058289	0.0029602	0.011353	0.00067139	-0.006134	-0.00015259	-0.00082397
-0.0021973	0.0074463	0.0031738	-0.0081177	0.026428	-0.0052795	0.018555	0.042297	0.0054016	0.00036621	0.0014343	-0.019714	-0.0079346	0.0064392	0.0029297	0.012756	-0.0042114	-0.0028687	0.0025635	0.0026245
-0.0010376	0.0046082	0.0011902	-0.0071411	0.022675	-0.0027771	0.015747	0.042236	0.0049744	-0.00079346	0.0014038	-0.01889	-0.010345	0.0068054	0.0021057	0.012177	-0.0055542	-0.00039673	0.0028381	0.0039063
0.0045166	0.0033264	0.0013733	-0.005127	0.020386	-0.0030823	0.01535	0.042328	0.0065002	0.00091553	-0.0011902	-0.019226	-0.0069275	0.0075073	0.0016174	0.012939	-0.004303	0	0.0028381	0.0047913
0.0050354	0.0027466	0.0040894	-0.005249	0.019409	-0.0053711	0.012756	0.046204	0.0059204	0.0014343	-0.0007019	-0.019043	-0.0065613	0.009552	-3.0518e-05	0.012421	-0.0068054	0.003418	0.003479	0.0029907
0.0041199	0.0024109	0.0045776	-0.0075989	0.019348	-0.008667	0.011993	0.049316	0.0012512	0.0018311	0.00030518	-0.018066	-0.0055237	0.0079041	-0.00094604	0.011749	-0.0084839	0.0062256	0.0020752	0.00354
0.0013123	0	0.0057068	-0.0094604	0.021606	-0.0082092	0.012115	0.050842	0.0038757	0.0029297	0.0018616	-0.01889	-0.0028076	0.0091248	0.0014343	0.01178	-0.010529	0.0047302	0.00036621	0.00091553
0.0021667	-0.00015259	0.0064087	-0.0090332	0.017883	-0.0067444	0.013214	0.049988	0.0065613	0.0035095	-0.0023499	-0.01944	-0.0046082	0.0080261	0.0036316	0.012238	-0.011719	0.0035095	0.00012207	0.00045776
0.0045776	0.001709	0.0038452	-0.0093994	0.014771	-0.0038147	0.01474	0.051636	0.005188	0.0019226	-0.0020142	-0.019104	-0.0051575	0.0082092	-0.00018311	0.012329	-0.0099487	-0.00085449	0.00039673	0.002533
0.0028687	0.0035706	0.0032959	-0.009491	0.012909	-0.0035095	0.012939	0.054901	0.0054321	0.0033569	-0.0013733	-0.02002	-0.0028076	0.007019	0.0013123	0.012207	-0.011475	-0.0027161	-0.0011902	0.00091553
0.0023193	0.0048523	0.0051575	-0.010712	0.010925	-0.0088806	0.011566	0.054108	0.0062561	0.0054321	-0.0040283	-0.019104	-0.0025635	0.0076294	0.0030212	0.013062	-0.011932	-0.0005188	-0.0012512	0.0032654
0.0042114	0.0028992	0.0056152	-0.009552	0.011932	-0.011475	0.010162	0.052338	0.00354	0.0040894	-0.0046692	-0.021179	-0.0034485	0.0093384	0.0010376	0.013123	-0.013123	0.003479	-0.00094604	0.0029297
0.0081177	0.002655	0.0040283	-0.0071411	0.015411	-0.010529	0.0085449	0.050629	0.0039368	0.0022583	-0.0035095	-0.023407	-0.0044861	0.0064087	0.0028076	0.01059	-0.011688	0.0039673	0.00030518	0.0016479
0.0065002	0.003479	0.0036316	-0.0055542	0.016022	-0.012817	0.0097961	0.051239	0.0045776	0.0020447	-0.0027771	-0.022003	-0.002655	0.0073242	0.0042419	0.011383	-0.011383	0.00064087	0.001709	0.0015259
0.0010986	0.0043335	0.0015869	-0.0054626	0.015442	-0.012848	0.0080872	0.053101	0.0042114	0.0019226	-0.00064087	-0.021118	-0.0027466	0.0087585	0.0020447	0.015411	-0.0093689	0.0021667	0.0017395	0.00073242
-0.00076294	0.0031128	0.0028992	-0.006073	0.016327	-0.0083313	0.011932	0.052917	0.0062866	0.00012207	-0.0019836	-0.024384	-0.0041809	0.0055847	0.0016479	0.016266	-0.0092773	0.0043945	0.0039978	0.0017395
-0.0016785	0.0028381	0.0050354	-0.0065918	0.016998	-0.0075073	0.011993	0.053741	0.0054932	-0.00045776	-0.0032349	-0.024414	-0.0047913	0.0052795	0.00094604	0.016632	-0.0084534	0.00079346	0.0064697	0.0042114
0.00045776	0.0010071	0.0068359	-0.011078	0.012787	-0.0078735	0.0079956	0.052368	0.0062866	-0.0005188	-0.0042419	-0.02417	-0.0062256	0.0048828	0.0015564	0.020386	-0.0080566	0.0038452	0.004364	0.00354
0.003479	-0.0012207	0.0064392	-0.012787	0.013855	-0.0088196	0.0069885	0.05249	0.0063477	-0.00057983	-0.0044556	-0.023804	-0.0045166	0.0067444	0.0029297	0.021606	-0.0088806	0.0061035	0.0028687	0.0028076
0.0012512	0.00177	0.0072327	-0.010651	0.012848	-0.0077515	0.008728	0.054626	0.0034485	0.0007019	-0.0058594	-0.026337	-0.0072937	0.0059509	0.0029602	0.022461	-0.0053711	0.0049744	0.0032349	-9.1553e-05
0.00061035	0.0048828	0.0052185	-0.0097351	0.011841	-0.0082092	0.010345	0.053528	-0.00094604	0.002594	-0.0064392	-0.025208	-0.006073	0.0065918	0.0027771	0.023163	-0.005188	0.0030823	0.0034485	-0.0014343
0.00064087	0.0028381	0.0040283	-0.010101	0.0095215	-0.0090942	0.0095825	0.053406	-0.00015259	0.00354	-0.0039673	-0.023376	-0.0070801	0.0080261	0.0018921	0.023956	-0.0046387	0.0014343	0.0033264	0.0019226
-0.00094604	0.002533	0.0044556	-0.011566	0.0073242	-0.010468	0.0075378	0.056732	0.0036926	0.0022583	-0.0049744	-0.022888	-0.0097351	0.0061951	0.0014648	0.025604	-0.0020142	0.0012817	0.0035095	0.0021667
0.00045776	0.002533	0.0027161	-0.011597	0.0089417	-0.010803	0.0071716	0.059814	0.0041504	0.0021667	-0.0078735	-0.021088	-0.0112	0.006958	0.00082397	0.025116	0.00073242	0.004425	0.005188	0.00088501
0.0020142	0.001709	0.0027771	-0.010315	0.009491	-0.0075378	0.01001	0.059631	0.0030212	0.0019226	-0.004364	-0.020264	-0.01004	0.010376	0.0025024	0.024506	0.00354	0.0059509	0.0049133	0.0023804
0.0020142	0.00079346	0.0048828	-0.010712	0.0093689	-0.0083923	0.0060425	0.059052	0.0051575	0.0016479	-0.0056763	-0.020111	-0.010071	0.010895	0.0042114	0.024994	0.005188	0.0033264	0.0018616	0.0010986
0.0032043	-0.00082397	0.0039978	-0.013275	0.0067444	-0.0085144	0.0040894	0.059509	0.0079346	0.00048828	-0.0085754	-0.019989	-0.010406	0.0092163	0.0033569	0.026123	0.0067444	-0.00064087	0.00177	0.0011292
0.0047302	0.00064087	0.0029907	-0.01532	0.0054626	-0.0092163	0.0063782	0.060669	0.008667	-0.00088501	-0.0112	-0.02124	-0.011963	0.0082397	0.0028687	0.027771	0.0044861	-0.0013123	0.0038757	0.00076294
0.0037537	0.0010681	0.0024109	-0.015656	0.0059509	-0.0048523	0.0052185	0.057312	0.009552	-0.0037842	-0.0066528	-0.02066	-0.010529	0.0099792	0.0018005	0.025269	0.0057678	-0.0023499	0.0025024	0.0038147
0.0010071	0.00097656	0.0012512	-0.014008	0.0061951	0.0011292	0.0042725	0.055939	0.0075378	-0.0048218	-0.0067749	-0.020477	-0.0083313	0.010468	0.0056763	0.021088	0.0081177	-0.0014648	0.00177	0.0054932
0.0010376	-0.00097656	0.0018616	-0.01355	0.0072937	0.00073242	0.0038757	0.056274	0.0053406	-0.0040283	-0.0088501	-0.020508	-0.010529	0.014832	0.0050049	0.022614	0.010925	0.0027466	0.00097656	0.0046692
0.0022583	-0.0023193	0.0011597	-0.012756	0.010254	0.00048828	0.0023804	0.053772	0.0083313	-0.0059509	-0.0097656	-0.018219	-0.009491	0.015137	0.0059814	0.022186	0.010406	0.004425	-0.00091553	0.0045776
0.0029297	-0.001709	-0.0014343	-0.011017	0.011353	0.00091553	0.0026245	0.049286	0.0088196	-0.0050354	-0.0090942	-0.019928	-0.0083313	0.014587	0.0054932	0.02533	0.01358	0.0035095	0.0005188	0.0054321
0.0014648	0.0016785	0.00045776	-0.0093384	0.0097046	-3.0518e-05	0.0042419	0.047272	0.0054626	-0.0037842	-0.0099487	-0.019989	-0.0087585	0.015289	0.0029297	0.02533	0.01358	0.006897	0.0018005	0.0027161
0.00177	0.0031433	-0.0016479	-0.01178	0.0091553	0.00067139	0.0045471	0.046875	0.0017395	-0.0054321	-0.010345	-0.020264	-0.0086365	0.012268	0.0025024	0.021698	0.014008	0.0066833	0.0025024	0.0041504
0.00033569	0.0020142	-0.0025024	-0.012482	0.010712	0.00082397	0.0022583	0.042664	0.002533	-0.0053101	-0.0092468	-0.020905	-0.0073853	0.01004	0.0053101	0.019928	0.014832	0.004364	0.0032043	0.0032043
0.00091553	0.0024414	-0.0012512	-0.013031	0.010284	0.00091553	3.0518e-05	0.037811	0.0058289	-0.0054626	-0.0070801	-0.021881	-0.0074768	0.012817	0.0057678	0.018799	0.012024	-0.00079346	0.0022888	0.0022888
0.0011902	0.0025635	0.0012817	-0.013794	0.010071	0.0037842	9.1553e-05	0.038971	0.0068359	-0.0046997	-0.0075989	-0.021484	-0.0062256	0.012817	0.0056458	0.019501	0.011353	-0.0015259	0.003418	0.0028992
-0.0018616	0.0019226	0.0016785	-0.012848	0.009613	0.0058899	-0.00033569	0.036652	0.007019	-0.0044556	-0.0063477	-0.021698	-0.0031738	0.011688	0.0061035	0.018677	0.011475	-0.00064087	0.004425	0.0056458
-0.00045776	0.0011902	0.0021973	-0.014557	0.0073242	0.0043945	-0.00082397	0.034058	0.0054016	-0.0047607	-0.0039063	-0.022156	-0.00094604	0.01236	0.005127	0.016663	0.011383	-0.00064087	0.0046997	0.0051575
0.0027466	0.0033264	0.0013733	-0.013672	0.0073853	0.0036926	-0.0007019	0.032288	0.0042725	-0.0028992	-0.006012	-0.020111	-0.0012512	0.016602	0.0060425	0.017334	0.011475	-0.0016785	0.0032959	0.0036316
-0.00048828	0.0020142	-0.00039673	-0.010254	0.0077515	0.0026245	0.00012207	0.031403	0.0031738	-0.00079346	-0.0060425	-0.019806	-0.0048828	0.013763	0.0077209	0.019379	0.0090332	0	0.0039978	0.00057983
-0.0012207	0.0027161	0.00094604	-0.0084229	0.0065308	0.0035095	0.00076294	0.028656	0.0049133	0.0013123	-0.0044861	-0.021301	-0.0070801	0.011932	0.0049438	0.020233	0.0087585	0.0012207	0.0042419	0.0010681
0.0046692	0.0032349	0.002533	-0.010315	0.0077209	0.0031738	0.0023499	0.027893	0.0050964	0.00042725	-0.0031433	-0.020813	-0.0048828	0.011841	0.0048828	0.01947	0.0093384	-0.00021362	0.0031128	0.0023499
0.0083008	0.002655	0.00067139	-0.011475	0.0092163	0.0044556	0.00030518	0.028931	0.0028381	-0.00091553	-0.00048828	-0.02005	-0.0050354	0.011444	0.0043945	0.017853	0.0086365	-0.0016174	0.0022888	0.0044556
0.0061646	0.0024414	0.0036011	-0.0094299	0.010498	0.0031433	-3.0518e-05	0.028381	0.0016174	0.00076294	-0.0014038	-0.020386	-0.0032959	0.011505	0.0051575	0.019653	0.0055542	0.0018005	0.002655	0.0053406
0.0043945	0.0024109	0.0065308	-0.0092468	0.012909	0.0042725	0.00064087	0.026642	0.0046692	-0.0011902	-0.0040588	-0.021088	-0.0019531	0.011139	0.0057678	0.024506	0.0038452	0.0020447	0.0040283	0.0067749
0.0045166	0.0019226	0.0062866	-0.01236	0.014252	0.0042725	-0.00018311	0.025696	0.0040894	-0.0056152	-0.0043945	-0.02066	-0.0030212	0.010925	0.0062866	0.026703	0.0032654	-0.0010071	0.0046997	0.0028381
0.0055847	0.00061035	0.0037231	-0.011383	0.013031	0.0041809	-0.0032043	0.024536	0.0022583	-0.0065918	-0.0034485	-0.020081	-0.0041809	0.01181	0.005127	0.026367	0.0007019	-0.0014343	0.0040588	0.00079346
0.0076904	0.0016785	0.0026855	-0.013184	0.012024	0.0027466	-0.0038452	0.025574	0.0014038	-0.0065613	-0.0063171	-0.021515	-0.0059204	0.0085144	0.0044556	0.02832	-0.0020752	-0.0018311	0.0015259	0.0039368
0.0065918	0.0046082	0.0024719	-0.01355	0.0090637	0.0030212	-0.0020447	0.026001	0.0025635	-0.0055542	-0.0089111	-0.022095	-0.005249	0.0085144	0.0045776	0.028351	-0.00042725	-0.0019836	0.00088501	0.0068054
0.0037537	0.0046387	0.0026245	-0.01181	0.0063477	0.0041504	-0.0047302	0.024567	0.0062561	-0.0051575	-0.0090637	-0.022675	-0.0046082	0.0064087	0.0048523	0.032349	-0.0010986	-0.0005188	0.0038452	0.0049438
0.00354	0.0031738	0.0030212	-0.012115	0.0080261	0.0033569	-0.0070496	0.021912	0.0049438	-0.0072632	-0.0093994	-0.020996	-0.007019	0.0063782	0.0039673	0.033447	-0.0023804	-0.00048828	0.0040894	0.0029297
0.0050659	0.0032654	0.00057983	-0.012085	0.0096436	-0.00030518	-0.0063782	0.022583	0.0049133	-0.008728	-0.010437	-0.020905	-0.0093079	0.0059509	0.0014954	0.030182	-0.0057373	-6.1035e-05	0.0050049	0.0016479
0.0055542	0.0052185	0.0011902	-0.01178	0.0084229	-0.00091553	-0.0055237	0.024384	0.009491	-0.0081787	-0.0096741	-0.020508	-0.009491	0.007782	0.0022278	0.031189	-0.0058899	-0.00082397	0.0035706	0.0016785
0.0056763	0.0047302	0.00042725	-0.01355	0.0075378	-0.0011292	-0.0071716	0.020874	0.010284	-0.0088806	-0.0080566	-0.019806	-0.0090637	0.0080261	-0.0010681	0.029694	-0.006897	-0.0010986	0.0016785	0.0016479
0.0066223	0.0022583	0.0018616	-0.012848	0.0091248	-0.0028076	-0.0056458	0.021576	0.0082092	-0.0098572	-0.0090027	-0.018494	-0.0090637	0.0074158	-0.0010986	0.0289	-0.008728	-0.0020752	0.0026245	-3.0518e-05
0.0036926	0.0036926	0.0014954	-0.012909	0.0090332	-0.0039063	-0.0036621	0.021484	0.0065613	-0.0077209	-0.0090637	-0.018799	-0.0081482	0.005249	0.00045776	0.03186	-0.0085144	0.0044861	0.0058899	-0.0011597
0.0040588	0.0011292	0.0010681	-0.010681	0.0083923	-0.00097656	-0.0068665	0.020813	0.004303	-0.0064392	-0.010468	-0.019714	-0.007782	0.0048523	0.00036621	0.032745	-0.0085144	0.006134	0.0040894	0.00097656
0.0074768	-0.00054932	0.0018616	-0.0094299	0.0095825	-0.0019226	-0.0063477	0.020294	0.0062256	-0.0076599	-0.009491	-0.020294	-0.0071716	0.0050659	-0.0024109	0.035675	-0.011871	0.00354	0.0030212	0.0011597
0.0071411	0.0007019	0.0036011	-0.01178	0.011475	-0.0043945	-0.0064087	0.021271	0.0093079	-0.0075684	-0.0076904	-0.020203	-0.009552	0.0072632	-0.002594	0.036194	-0.014679	-0.0011902	0.0007019	0
0.007019	0.001709	0.0041504	-0.01178	0.010437	-0.0033875	-0.011078	0.021729	0.0068054	-0.0069275	-0.0087585	-0.018677	-0.0090332	0.0073547	-0.0021362	0.03302	-0.016602	-0.0047302	0.0018311	0.00094604
0.0076904	0.0018921	0.0037231	-0.01059	0.0064697	-0.0035095	-0.01004	0.020691	0.0048828	-0.0068665	-0.0081787	-0.020782	-0.0079956	0.0056763	-0.0023499	0.033905	-0.0159	0.00082397	0.0025635	0.0038452
0.0093079	0.0023804	0.0018616	-0.011047	0.0079651	-0.00027466	-0.0091248	0.020905	0.0036926	-0.0079956	-0.0082092	-0.022125	-0.0078735	0.0072327	-0.0026245	0.033447	-0.014801	0.0041504	0.0042725	0.005249
0.010956	0.0031128	0.00045776	-0.0097656	0.0065613	-0.0011597	-0.0076904	0.018311	0.0047913	-0.0093079	-0.006134	-0.020172	-0.0072327	0.013031	-0.0020752	0.031403	-0.015594	0.0014648	0.0040894	0.0058289
0.0080261	0.0021057	-0.00024414	-0.0087891	0.0018616	-0.0022278	-0.011353	0.015564	0.0058289	-0.0073853	-0.0096741	-0.018829	-0.0093384	0.0096436	-0.0023499	0.031433	-0.016022	-0.0023499	0.0057373	0.0040283
0.0066528	0.0032654	0.0015869	-0.010315	0.00177	-0.0027771	-0.013245	0.016907	0.0039673	-0.0049744	-0.0096436	-0.018433	-0.0087891	0.0089417	-0.0022888	0.028107	-0.016022	-0.0055237	0.0066223	0.0037231
0.0064392	0.0061951	0.0039978	-0.0099487	0.00097656	-0.0060425	-0.013855	0.016083	0.0025635	-0.0046387	-0.0087891	-0.021515	-0.0072937	0.0055847	-0.0013123	0.025299	-0.018036	-0.0037842	0.006012	0.0039978
0.0045776	0.0037842	0.0051575	-0.010712	0.00085449	-0.0085449	-0.010895	0.015991	0.0028992	-0.0037231	-0.0088806	-0.019073	-0.0077209	0.0036011	0.00021362	0.020508	-0.016327	0.00048828	0.0070496	0.0053711
0.0055542	0.0029297	0.0041199	-0.012268	0.0018005	-0.0064392	-0.011169	0.017334	0.0029297	-0.0044556	-0.0084534	-0.019287	-0.010742	0.0055237	0.0011292	0.015625	-0.01828	0.0038452	0.0053406	0.0046692
0.0076904	0.0022583	-0.00085449	-0.010254	0.0020142	-0.002594	-0.012848	0.017975	0.0033264	-0.0075378	-0.0075378	-0.018921	-0.0085144	0.0065613	0.0016174	0.015564	-0.01947	0.0062256	0.004303	0.002533
0.0058899	0.00079346	-0.0010681	-0.0093689	0.0020447	-0.0012207	-0.018341	0.018646	0.0027466	-0.006958	-0.0064087	-0.021729	-0.0075989	0.0062561	0.00091553	0.013	-0.020782	0.0084229	0.0038452	0.0033264
0.0065613	0.0023499	-0.0010986	-0.009613	0.00027466	-0.0038147	-0.019958	0.017395	0.0047302	-0.0064392	-0.0072632	-0.023651	-0.0085449	0.0039673	0.00085449	0.011993	-0.023224	0.0038452	0.0053406	0.0044861
0.0068665	0.0041809	-0.00076294	-0.010712	0.0018921	-0.0050354	-0.019287	0.016663	0.0021057	-0.0056763	-0.0080872	-0.025848	-0.0064392	0.0045776	0.0034485	0.0097351	-0.024109	0.00082397	0.0038147	0.0064087
0.0039063	0.0036011	0.00088501	-0.013062	0.0050659	-0.0052795	-0.018921	0.017975	-0.00061035	-0.003479	-0.0078125	-0.025177	-0.0050354	0.0052185	0.0050354	0.0081482	-0.025177	0.0047913	0.0020752	0.0057678
0.003479	0.0027161	0.0010681	-0.014252	0.0036621	-0.0040283	-0.019073	0.019623	0.0013123	-0.0032654	-0.0050049	-0.026001	-0.0022583	0.003479	0.0050659	0.006073	-0.026855	0.0071106	0.0032959	0.0065308
0.0048523	0.0020447	0.0028687	-0.013641	0.0054016	-0.0013428	-0.017914	0.019012	0.0035095	-0.0056458	-0.0067749	-0.025269	-0.0042419	0.0028992	0.00354	0.0056763	-0.026794	0.0045776	0.0039673	0.0062866
0.0039978	0.0024414	0.0030823	-0.014404	0.012115	-0.0035095	-0.018127	0.017029	0.0050049	-0.0061646	-0.0057983	-0.02478	-0.0057373	0.0042419	0.0052795	0.0030518	-0.026855	0.0025635	0.0010071	0.0068359
0.0012817	0.0040588	0.001709	-0.014954	0.014801	-0.0071411	-0.018097	0.017212	0.0065613	-0.0057068	-0.0036926	-0.02475	-0.0064392	0.0046082	0.0020142	0.0023499	-0.025726	-0.0046692	0.00073242	0.0046082
0.0014954	0.0041809	0.00015259	-0.013184	0.014526	-0.0089722	-0.019745	0.019897	0.0059814	-0.0055542	-0.0036316	-0.024109	-0.0025635	0.0032959	0.00067139	0.0020142	-0.026276	-0.0030823	0.003418	0.0027161
0.0033264	0.002533	-0.00088501	-0.012604	0.016266	-0.009552	-0.019379	0.019012	0.005188	-0.0068665	-0.004425	-0.02475	-0.0065002	0.0047913	0.0022278	0.00021362	-0.025299	0.0015564	0.0037231	0.0063171
0.0046387	0.0016174	0.00067139	-0.01236	0.015991	-0.0089722	-0.01828	0.019226	0.0032654	-0.0062256	-0.0047302	-0.027008	-0.0079346	0.0049744	0.0045166	-0.0034485	-0.025269	0.002655	0.0041809	0.0067749
0.0048523	0.004364	-0.00064087	-0.012207	0.015259	-0.0073547	-0.01825	0.020782	0.0007019	-0.0051575	-0.0056152	-0.023743	-0.0062866	0.0039673	0.0053406	-0.0028076	-0.028473	-3.0518e-05	0.0025635	0.006958
0.0033875	0.0062866	-0.0010376	-0.011627	0.016388	-0.0040894	-0.016174	0.019226	-0.00030518	-0.004303	-0.0045776	-0.023743	-0.0061951	0.0014954	0.0040283	-9.1553e-05	-0.028625	0.00015259	0.0027466	0.0071106
0.0019226	0.0037537	-0.0022278	-0.008667	0.016571	-0.0019531	-0.014252	0.016022	0.0038757	-0.0053406	-0.0037842	-0.022003	-0.0050964	0.00015259	3.0518e-05	-0.00177	-0.027069	-0.00079346	0.0040894	0.0058289
0.0016174	0.0010986	-0.0024414	-0.0076599	0.015778	0.00091553	-0.013733	0.016357	0.0038147	-0.0036011	-0.0062866	-0.021729	-0.0061035	0.0010986	-0.00073242	-0.00061035	-0.024658	0.0011597	0.0062256	0.005249
0.0014343	0.0016479	-0.0019836	-0.0079956	0.016418	0.0024719	-0.013458	0.017395	0.0026245	-0.0028076	-0.0057373	-0.023254	-0.0053101	0.00033569	0.00094604	-0.0030518	-0.025726	0.0052185	0.0057983	0.0071106
0.0027161	0.002655	-0.0016479	-0.0072327	0.016388	0.0010071	-0.014801	0.01709	0.0042114	-0.0045166	-0.0047913	-0.019684	-0.0045776	-0.00057983	9.1553e-05	-0.0041199	-0.026276	0.0056152	0.0055847	0.0059204
0.0033569	0.0050049	-0.0010071	-0.0082397	0.016205	-0.0044556	-0.018036	0.016663	0.0047302	-0.0045166	-0.0045776	-0.017151	-0.0047607	-0.0010071	0.00061035	-0.004425	-0.025574	0.0023193	0.0044556	0.0037231
0.0027466	0.0041809	-0.0031128	-0.010956	0.015564	-0.0041199	-0.01825	0.019196	0.0039673	-0.0056152	-0.0041199	-0.019684	-0.0053406	0.0021362	0.0012817	-0.0027161	-0.026398	0.00085449	0.0029297	0.0031128
0.0022888	0.0035706	-0.0042725	-0.010773	0.012115	0.00015259	-0.01651	0.01889	0.0047607	-0.0060425	-0.006134	-0.020996	-0.0037231	0.0027466	0.0029297	-0.0036011	-0.02356	0.0013123	0.0048218	0.0026245
0.0028687	0.00354	-0.0011902	-0.0094604	0.014191	-0.0023193	-0.015472	0.018616	0.0061035	-0.0045776	-0.0061646	-0.018982	-0.0024414	0.0028687	0.00018311	-0.0042725	-0.020905	0.00021362	0.0021057	0.0033875
0.0032959	0.0019836	0.0010986	-0.0083923	0.017578	-0.0013123	-0.016632	0.019562	0.003479	-0.002533	-0.0039063	-0.018707	0.0014038	0.0036926	-0.00064087	-0.0028687	-0.021149	-0.00027466	0.0012207	0.0056152
0.0036316	0	0.0010986	-0.010132	0.020264	0.0029602	-0.019348	0.018188	0.0060425	-0.0027466	-0.002655	-0.018311	0.00088501	0.0033875	-0.00094604	-0.0047913	-0.020996	-0.0012817	0.0032959	0.005127
0.0026855	-0.00030518	0.0010986	-0.010895	0.024231	9.1553e-05	-0.02121	0.017181	0.0073242	-0.0054016	-0.0012207	-0.018219	-0.0012207	0.0010986	-0.0019531	-0.0080872	-0.021545	-9.1553e-05	0.0033875	0.0045471
0.0010681	-0.0011902	0.00027466	-0.0068359	0.027618	-0.00082397	-0.019104	0.016754	0.0059204	-0.0074158	0	-0.018433	-0.0036926	-0.00033569	0	-0.0096436	-0.024353	0.00033569	0.0022583	0.0041504
0.0029602	-0.0022888	0.0013123	-0.0066833	0.030548	-0.00091553	-0.019684	0.017609	0.0067139	-0.0067749	0.0024414	-0.01944	-0.00057983	0.0029297	0.0017395	-0.0089722	-0.023712	-0.0007019	0.001709	0.0026855
0.0047913	-0.0013123	0.0016174	-0.0072632	0.031647	0.0016479	-0.01825	0.016388	0.0045471	-0.0050354	0.0022278	-0.018219	0.00045776	0.0041504	0.0019836	-0.0094604	-0.022949	-0.00061035	0.0020752	0.002594
0.004364	0.001709	0.00054932	-0.0074158	0.029907	0.0005188	-0.017761	0.015076	0.0062256	-0.006012	0.00033569	-0.019196	9.1553e-05	0.0031433	0.0023499	-0.0090942	-0.023956	0.00021362	0.0013123	0.0028381
0.0028687	0.0019226	0.0029297	-0.0068054	0.028503	0.0023193	-0.018372	0.012878	0.0060425	-0.0068665	0.0015564	-0.017151	0.0010681	0.0047607	0.0032959	-0.0087585	-0.02182	0.0020447	0.0021973	0.0036926
0.005188	0.00094604	0.00094604	-0.0055542	0.026947	0.0044861	-0.017334	0.013428	0.0054321	-0.0033569	0.0027466	-0.015717	0.00091553	0.0032654	0.0050354	-0.0076294	-0.021027	0.0032959	0.003479	0.0033875
0.0048523	0.00033569	0.00033569	-0.0088501	0.022644	0.0054626	-0.018494	0.013947	0.0038452	-0.0038757	0.0031433	-0.015564	0.0020142	-0.00057983	0.0036011	-0.0059204	-0.02124	0.0036316	0.0031738	0.004364
0.0032349	0.00079346	0.0016174	-0.0099487	0.020111	0.0097961	-0.017975	0.013947	0.0046082	-0.0043335	0.0025024	-0.016052	0.0031433	-0.0036621	0.00030518	-0.0070496	-0.0224	0.0034485	0.0021362	0.0022278
0.0044861	0.0031738	0.0019836	-0.0070496	0.014832	0.012177	-0.016876	0.012512	0.0057068	-0.0053406	0.0036011	-0.016296	0.0016174	-0.005188	0.0025024	-0.0099182	-0.018463	0.0030212	0.0010376	0.0013123
0.0054016	0.00033569	-0.00033569	-0.0067749	0.011017	0.01355	-0.017059	0.013123	0.006134	-0.0071106	0.004303	-0.017181	0.0016785	-0.006134	0.0031738	-0.0090942	-0.01828	0.0030823	0.0024109	0.0031738
0.0040588	0.002594	-0.0010071	-0.0079956	0.0091553	0.012848	-0.018707	0.012512	0.0055542	-0.0073547	0.0014038	-0.01593	0.0016174	-0.0029297	0.004364	-0.0089417	-0.016998	0.0027466	0.0033264	0.005249
0.0029297	0.0054932	0.0012817	-0.0072021	0.0042419	0.011444	-0.01886	0.012054	0.0054932	-0.0081482	3.0518e-05	-0.015472	0.0050049	-0.0018616	0.0036926	-0.0097351	-0.01593	0.0028992	0.0063477	0.0070496
0.0042725	0.0039368	0.0022278	-0.0053101	-0.00094604	0.014587	-0.020203	0.010162	0.0049133	-0.0082397	-9.1553e-05	-0.014648	0.0082397	0.0015564	0.0063477	-0.01059	-0.016052	0.0030823	0.0067444	0.0056458
0.0032654	0.0022888	0.00097656	-0.0079041	-0.0053101	0.014343	-0.021393	0.011749	0.002655	-0.0061035	0.00061035	-0.014648	0.0065002	0.0032043	0.0063477	-0.0094299	-0.013153	0.0057068	0.0046082	0.0055237
0.0014954	0.0027771	0.00021362	-0.0075989	-0.0078735	0.012329	-0.019073	0.013214	0.0063782	-0.0067749	0.0025024	-0.015198	0.0040283	-0.00097656	0.0042725	-0.0097656	-0.012695	0.0059509	0.0047913	0.0053101
0.0038452	0.0021057	0.0013733	-0.0039063	-0.0053711	0.0096741	-0.019043	0.0159	0.0072632	-0.011322	0.0028687	-0.016083	0.0054321	-0.0042419	0.0047607	-0.011139	-0.011627	0.0023499	0.0046997	0.0045471
0.0031128	0.006012	0.0023499	-0.0049133	-0.0020447	0.011292	-0.016815	0.016479	0.0036316	-0.0090942	0.0038757	-0.015228	0.0059204	-0.0053101	0.0065308	-0.013336	-0.014313	0.0014954	0.0030212	0.0036316
0.0025635	0.004364	0.0027161	-0.0072937	0.0035706	0.01239	-0.015076	0.015625	0.0034485	-0.0087585	0.0036926	-0.0159	0.0065308	-0.0018921	0.0055237	-0.013123	-0.015228	-0.0007019	0.0040894	0.0026245
0.0028992	0.0035706	0.0029297	-0.0082092	0.0059509	0.0068359	-0.015015	0.013275	0.0046692	-0.011078	0.0038452	-0.017426	0.0039368	-0.00054932	0.005127	-0.014282	-0.015717	-0.004303	0.00048828	0.0036011
0.0029297	0.0016479	0.0036926	-0.0047607	0.0061646	0.0075989	-0.018707	0.012451	0.0047607	-0.010223	0.0024414	-0.014313	0.0042419	-0.0030518	0.00354	-0.012726	-0.011627	-0.003479	0.0014648	0.0045776
0.004364	0.0015564	0.0022278	-0.0062256	0.003418	0.0077209	-0.020142	0.013092	0.0036011	-0.010773	0.0021362	-0.012146	0.0065308	-0.0042725	0.0063477	-0.01059	-0.011108	0.0010986	-0.00012207	0.0057068
0.0050659	0.0024414	0.0032654	-0.0078125	0.0032043	0.0048218	-0.018372	0.014374	0.0058594	-0.011047	-0.00018311	-0.012451	0.0083923	-0.0053101	0.0059509	-0.011627	-0.0099182	0.0048828	0.0007019	0.0032654
0.0056458	0.0046997	0.0026855	-0.0088501	0.0025024	0.0079346	-0.018524	0.015015	0.0072021	-0.010101	-0.0030518	-0.0096436	0.0093384	-0.0045776	0.0036621	-0.013397	-0.0072937	0.005188	0.0020447	0.0049133
0.0049438	0.0033264	0.0043335	-0.0063171	-0.00177	0.0067749	-0.017944	0.014191	0.0063171	-0.01001	-0.0018616	-0.01001	0.0086365	-0.0018311	0.0019226	-0.011627	-0.0086365	0.0032043	0.0017395	0.0061951
0.0033264	0.0023499	0.0028381	-0.0053101	-0.0032654	0.0078735	-0.017365	0.012024	0.005249	-0.007782	-0.00094604	-0.009552	0.0084534	-0.0029602	0.0023499	-0.011566	-0.012909	0.0014343	0.0024414	0.004425
0.0026245	0.0032959	0.0031738	-0.0069885	-0.0047607	0.011108	-0.020203	0.012817	0.0050659	-0.010071	-0.0035706	-0.0092468	0.0090637	-0.0018921	0.0028687	-0.016235	-0.0094299	-0.0010681	0.0010986	0.0036926
0.0040283	0.0024719	0.0028687	-0.0081482	-0.0054626	0.0099182	-0.020264	0.012085	0.0056458	-0.012634	-0.0018311	-0.008667	0.0098267	-0.0019531	0.0013123	-0.013153	-0.01001	-0.00067139	0.0021057	0.0037537
0.006012	0.00024414	0.00033569	-0.0073547	-0.0079041	0.0051575	-0.017883	0.013336	0.003418	-0.010712	-0.0019226	-0.010681	0.0080872	-0.0028687	0.0027771	-0.010864	-0.01413	0.0014954	0.0014954	0.0031738
0.0071716	-6.1035e-05	0.0012817	-0.0083618	-0.0072632	0.0060425	-0.019684	0.015411	0.0032959	-0.0083618	0.0017395	-0.011932	0.0063477	-0.0050049	0.0040894	-0.014557	-0.014069	0.0039063	0.0035706	0.0012817
0.0067139	0.00033569	0.0036316	-0.009491	-0.0060425	0.01062	-0.019501	0.014069	0.0029602	-0.0072632	0.0010376	-0.011505	0.010284	-0.0054321	0.0018005	-0.013702	-0.013092	0.0029907	0.0050659	0.0018005
0.0056763	0.00088501	0.0024109	-0.0080872	-0.0072327	0.012512	-0.019958	0.013855	-0.00018311	-0.0081482	-0.0021057	-0.010651	0.014252	-0.0059509	-0.0010376	-0.017273	-0.010223	-0.00039673	0.0038757	0.003479
0.0068665	0.0014038	0.0022583	-0.0081482	-0.0081787	0.012909	-0.021027	0.016388	0.0016174	-0.0092163	-0.0014343	-0.01062	0.015472	-0.0028381	-0.0014648	-0.018158	-0.008606	-0.0016479	0.0036316	0.0019836
0.0048523	-0.0010986	-9.1553e-05	-0.0084839	-0.0073547	0.012878	-0.0224	0.016571	0.0046692	-0.010071	-0.00054932	-0.0089417	0.016754	-0.00076294	-0.0019531	-0.016632	-0.01181	-0.0014648	0.0028381	0.00015259
0.0021057	0.00091553	-0.00024414	-0.0069275	-0.0089722	0.016235	-0.020691	0.015045	0.0037231	-0.0096741	0.00076294	-0.0078735	0.01828	-0.0032043	-0.0010376	-0.015839	-0.013458	0.0019836	0.0037537	-0.00024414
0.00039673	-0.0010071	0.00015259	-0.0056763	-0.009613	0.020905	-0.020844	0.016266	0.0049438	-0.0079346	0.00033569	-0.011017	0.01709	-0.0047607	-0.00027466	-0.01474	-0.012115	0.0018311	0.00057983	0.00024414
0.0011597	-0.001709	0.00076294	-0.0076904	-0.0089417	0.024689	-0.018341	0.015472	0.0057373	-0.0069275	-0.0014343	-0.0097046	0.014404	-0.0048218	6.1035e-05	-0.014496	-0.013855	0.0048218	0.00024414	0.0011597
0.004364	0.00036621	3.0518e-05	-0.008606	-0.0079956	0.02536	-0.018555	0.016388	0.0032654	-0.0045166	-0.0030823	-0.0084839	0.013733	-0.0038147	0.0036011	-0.014862	-0.015106	0.0072327	0.0013428	0.0025635
0.0023804	0.00021362	0.0013428	-0.0047607	-0.0087891	0.02713	-0.017334	0.016937	0.0029602	-0.0050964	-0.0036011	-0.0075073	0.012787	-0.0062256	0.0066223	-0.015411	-0.01413	0.0041199	0.0019531	0.0010986
0.0028992	-0.0020447	0.00094604	-0.0024414	-0.014343	0.028473	-0.017487	0.016815	0.0025024	-0.0057983	-0.0015869	-0.0072021	0.013092	-0.0064392	0.0072327	-0.015564	-0.016937	0.004425	-0.00015259	0.0007019
0.0039063	-0.0007019	0.00067139	-0.0065002	-0.016052	0.027832	-0.019287	0.018188	0.0056763	-0.0078125	-0.00082397	-0.0073853	0.014862	-0.0051575	0.0043335	-0.013245	-0.019287	0.0068054	-0.0030518	0.0030518
0.00088501	0.00036621	0.0012512	-0.010345	-0.013367	0.031464	-0.018921	0.016907	0.0062866	-0.0085144	0.00012207	-0.0081482	0.014923	-0.0050659	0.0011902	-0.014343	-0.016937	0.010132	-0.0019531	0.0028076
0.00030518	0.0020752	0.0023193	-0.010254	-0.011627	0.033203	-0.019379	0.016998	0.0046082	-0.0072632	0.00064087	-0.0090637	0.011688	-0.0079651	0.0036011	-0.013855	-0.0159	0.0091858	0.00177	0.003418
0.0022278	0.0039673	0.0010376	-0.010437	-0.012085	0.029785	-0.017029	0.017395	0.0062866	-0.0082397	-0.00021362	-0.0088196	0.0087585	-0.0073853	0.0039368	-0.011963	-0.014709	0.0057983	0.0010376	0.0040894
0.0031433	0.0064392	0.0016785	-0.0084839	-0.0112	0.02655	-0.01889	0.0159	0.0050049	-0.0066833	-6.1035e-05	-0.0088196	0.0073242	-0.0048218	0.0032654	-0.011108	-0.015198	0.0053711	-0.00045776	0.0051575
0.0021362	0.0063477	0.0010071	-0.006958	-0.0097351	0.024384	-0.021606	0.016815	0.0042419	-0.0044556	-0.0007019	-0.010773	0.0040283	-0.006897	0.0021973	-0.012177	-0.015686	0.0050964	-0.001709	0.0061035
-0.0005188	0.0015869	0.0024719	-0.0073853	-0.010986	0.024872	-0.020874	0.015503	0.0057068	-0.0072632	0.0007019	-0.0088501	0.0048218	-0.0065613	0.0029907	-0.012238	-0.01413	0.0058289	-0.0021973	0.004364
0.00085449	-0.0033569	0.0025024	-0.0085449	-0.010437	0.02594	-0.018036	0.015808	0.0062866	-0.0077209	0.003418	-0.0075684	0.0031128	-0.005127	0.0053406	-0.015228	-0.013306	0.0054016	-0.001709	0.004425
0.0034485	-0.0015259	0.0021973	-0.0066223	-0.0058899	0.023621	-0.015411	0.013245	0.0068054	-0.006073	0.0031738	-0.0076294	0.00073242	-0.0067749	0.0041504	-0.016602	-0.012909	0.0066528	0.0005188	0.006012
0.004364	-0.00012207	0.00094604	-0.0049438	-0.0044861	0.025116	-0.016907	0.01123	0.006012	-0.0057068	0.0033875	-0.0069885	0.0013428	-0.0047302	0.0015869	-0.016571	-0.013367	0.0054626	0.0032654	0.0075073
0.0047302	-0.0016785	0.0011902	-0.0041504	-0.0082703	0.023071	-0.019714	0.014038	0.0053711	-0.0075684	0.0055542	-0.0058899	0.0029907	-0.005249	0.00076294	-0.016907	-0.012421	0.0040283	0.0014343	0.0068665
0.0033875	-0.00088501	-0.00057983	-0.0066833	-0.0085449	0.024261	-0.021118	0.013977	0.0063171	-0.010437	0.0056152	-0.0054626	0.0046082	-0.0027771	0.0023499	-0.017151	-0.014099	0.006073	-0.00039673	0.0056152
0.0032349	0.00042725	0.0022583	-0.007019	-0.0081177	0.024475	-0.020355	0.0112	0.0064087	-0.0083618	0.0016479	-0.0069885	0.0063782	0.00012207	0.0040894	-0.016449	-0.01355	0.005249	-0.00073242	0.0039978
0.0038147	0.0033875	0.004425	-0.005249	-0.0082092	0.021027	-0.020081	0.010345	0.0057373	-0.0089111	0.0030518	-0.0073853	0.0073547	0.00061035	0.0054016	-0.015991	-0.0067139	0.002533	-0.00042725	0.0030518
0.0043335	0.0033569	0.0050659	-0.0073853	-0.0069885	0.017731	-0.019836	0.013794	0.0027466	-0.0065918	0.0041199	-0.0038757	0.0073547	-0.0023499	0.0051575	-0.01709	-0.0076904	0.0037231	0.00088501	0.0048218
0.0049744	0.00091553	0.004425	-0.011292	-0.0068665	0.016357	-0.018768	0.018188	0.00036621	-0.0055237	0.0053711	-0.0024414	0.003418	-0.0010376	0.0052795	-0.018799	-0.0095825	-9.1553e-05	0.00088501	0.0043945
0.00064087	0.0023499	0.00079346	-0.012146	-0.0082092	0.016479	-0.018707	0.016418	0.00085449	-0.0067749	0.0040588	-0.0057373	0.0050659	0.0023804	0.0045471	-0.016357	-0.0060425	-0.0040283	0.0033264	0.0037231
9.1553e-05	0.00033569	0.00042725	-0.0096436	-0.011597	0.015991	-0.020966	0.017944	0.0029297	-0.007782	0.0013733	-0.007782	0.0028687	0.0030518	0.0049438	-0.014832	-0.0020142	-0.0043335	0.0018921	0.0043945
0.0040283	0.00036621	0.0011597	-0.007843	-0.012299	0.012207	-0.020233	0.01944	0.0037842	-0.007019	0.0014038	-0.0068054	0.0019836	0.0007019	0.0037231	-0.013489	-0.0018921	9.1553e-05	-0.00012207	0.002594
0.0039368	0.0032959	0.0034485	-0.0074463	-0.013672	0.01178	-0.021637	0.019135	0.0024719	-0.0056458	0.0021362	-0.0054016	0.0037842	-0.00054932	0.003479	-0.013947	-0.0018921	0.0030518	0.0015869	0.00091553
0.0013428	0.0050354	0.0020142	-0.0058594	-0.011688	0.012299	-0.022919	0.017334	0.0042114	-0.0053711	0.0007019	-0.0038757	0.0042114	-0.0022278	0.0044556	-0.01535	0	0.0020752	0	0.0020752
0.0024719	0.0065308	0.0029602	-0.0058899	-0.011963	0.0096741	-0.022247	0.017212	0.0053406	-0.0048828	0.00079346	-0.0010986	0.00054932	-0.005127	0.005127	-0.013916	0.0023804	-0.00057983	0.0014954	0.0011902
0.0034485	0.0030518	0.0024719	-0.0058594	-0.012878	0.0053406	-0.02182	0.017029	0.0064697	-0.0046997	0.00042725	-0.00085449	-0.0029297	-0.0048218	0.0037231	-0.01355	0.0026245	0.0037231	0.0036316	-0.0014648
0.0010986	0.00097656	0.00061035	-0.004364	-0.014374	0.0032043	-0.021088	0.019623	0.0023499	-0.0066833	-9.1553e-05	-0.0047302	-0.0039063	-0.0031128	0.0025024	-0.013977	0.0007019	0.0037842	0.00177	0.00039673
0.00012207	0.0027161	0.0032043	-0.006012	-0.016418	0.0034485	-0.021576	0.021179	0.0011902	-0.0059204	0.00079346	-0.0054932	-0.0040894	-0.0055237	0.0021667	-0.015015	0.0021973	-0.00012207	0.0010986	0.00042725
0.0018616	0.0016785	0.0021362	-0.0054016	-0.016663	0.00045776	-0.022888	0.020905	0.002594	-0.0054321	0.0019836	-0.0050049	-0.0085144	-0.005249	0.0039063	-0.014404	0.0024414	-0.00030518	0.00088501	-0.00091553
0.0031128	0.00094604	0.00045776	-0.0039978	-0.018555	-0.0035095	-0.024109	0.021362	0.0060425	-0.0061951	0.0020752	-0.0047913	-0.010956	-0.0083923	0.0042419	-0.012299	0.0063171	6.1035e-05	0.00076294	-0.00067139
0.0040283	-0.00048828	-0.0012512	-0.0041504	-0.019165	-0.0036316	-0.020691	0.020172	0.0061646	-0.0058594	0.00030518	-0.0053101	-0.0067139	-0.0098877	0.0048523	-0.013275	0.0061035	-0.0031433	-0.00024414	-0.0010376
0.0051575	0.0014343	-0.0010071	-0.0054626	-0.016998	-0.0041809	-0.019287	0.01944	0.0026245	-0.0075684	0.0020752	-0.0037231	-0.006897	-0.0062866	0.005249	-0.01178	0.0050354	-0.00097656	-0.0024719	-0.00073242
0.0032349	0.0049133	0.0019531	-0.0046082	-0.014404	-0.0036621	-0.021301	0.021393	0.0010376	-0.0066223	0.0014343	9.1553e-05	-0.0079041	-0.0067444	0.0033875	-0.012238	0.0074768	0.00036621	-0.0022583	0.00061035
0.00091553	0.0039368	0.0035706	-0.0048218	-0.014465	-0.0040283	-0.021973	0.022034	0.0020447	-0.006012	-0.0005188	-0.00097656	-0.0083923	-0.0074768	0.0038757	-0.013092	0.0072021	0.0015259	-0.00076294	0.00177
0.0024109	0.00085449	0.0028381	-0.0061951	-0.015259	-0.0052795	-0.017059	0.02359	0.0022583	-0.0095825	0.0007019	-0.0042114	-0.0061951	-0.004303	0.0033875	-0.014404	0.0067749	0.00097656	0.0020447	0.0015869
0.0044861	-0.00021362	-0.00057983	-0.0053711	-0.016052	-0.0048523	-0.017731	0.025116	0.0025024	-0.0082703	-0.00097656	-0.004364	-0.002655	-0.0059204	0.0046387	-0.014038	0.01001	0.0019531	0.00061035	0.00091553
0.0017395	-0.00048828	0.00088501	-0.0051575	-0.01416	-0.0032349	-0.021454	0.026459	0.0061646	-0.0050659	-0.0028992	-0.0059204	-0.00030518	-0.0076599	0.0046997	-0.012543	0.009491	0.0033875	-0.00024414	0.002533
0.002533	0.0018005	0.0025024	-0.0072937	-0.015625	-0.0021667	-0.023529	0.02771	0.0045776	-0.0079041	-0.0036621	-0.0064697	-0.0030212	-0.0084839	0.0065308	-0.011475	0.0093384	0.0062256	0.0016174	0.0029907
0.0023499	0.0040588	0.0022888	-0.0056763	-0.018921	0.0010986	-0.022614	0.028839	0.0054626	-0.0112	-0.0037842	-0.0045166	-0.0014648	-0.0075989	0.006073	-0.012878	0.01416	0.0035095	0.0018005	0.0047607
0.00024414	0.0049744	0.0026855	-0.0075073	-0.016327	-0.0011597	-0.020966	0.030396	0.0062866	-0.0097351	-0.0027771	-0.0023804	0.0021667	-0.006073	0.0043335	-0.015198	0.011871	0.0014343	0.0012817	0.0053711
0.0022583	0.002533	0.0031128	-0.0075989	-0.014526	-0.0073547	-0.020203	0.027771	0.0085144	-0.0076294	-0.0050964	-0.0019226	0.0019226	-0.010559	0.0026855	-0.017883	0.011566	0.0020142	0.0010986	0.004303
0.0031738	0.00177	0.00045776	-0.0047607	-0.015167	-0.0083923	-0.02179	0.025757	0.0066528	-0.0055542	-0.0046692	-0.00091553	-0.00073242	-0.0097351	0.0032349	-0.0159	0.013763	0.0019836	0.003418	0.0026855
0.0010071	0.00082397	0.0015564	-0.0056458	-0.014862	-0.0075989	-0.022308	0.025635	0.0047607	-0.0039063	-0.0035095	0.0007019	-0.0024414	-0.0075989	0.0018921	-0.01535	0.014465	0.0031128	0.00354	0.0063477
-0.00012207	0.0021973	0.0025635	-0.0057068	-0.014069	-0.0081787	-0.022736	0.025177	0.0037842	-0.0058899	-0.0038147	0.00057983	-0.0014038	-0.0062866	0.0046997	-0.016571	0.015381	0.0046387	0.0010071	0.0072937
0.0013733	0.0014954	0.00094604	-0.0063782	-0.015289	-0.0058899	-0.019989	0.027008	0.004364	-0.0061035	-0.005188	0.00030518	-0.002655	-0.0067139	0.0065308	-0.017731	0.01474	0.0046082	-0.00082397	0.0060425
0.002655	0.0012512	0.0018921	-0.0067749	-0.016998	-0.0040588	-0.019836	0.028198	0.0073242	-0.0054016	-0.0046387	-0.00073242	-0.003479	-0.01004	0.0064087	-0.018219	0.012207	0.0049438	-0.0007019	0.0032349
0.0022278	0.0028381	0.0038452	-0.0050049	-0.016113	-0.0055237	-0.020935	0.027466	0.0089417	-0.0030212	-0.0053711	0.0014954	-0.0032349	-0.0088196	0.0038757	-0.018158	0.010315	0.005188	0.0010071	0.0042419
0.002533	0.0039063	0.0041809	-0.0045471	-0.016296	-0.0066223	-0.022675	0.026398	0.0080872	-0.0075684	-0.0037231	-0.00054932	-0.002594	-0.0062561	0.003479	-0.019501	0.0093994	0.001709	0.0015564	0.0032959
0.0021667	0.0035095	0.0029602	-0.0020142	-0.016663	-0.0085449	-0.02243	0.028259	0.0053101	-0.0083923	-0.0053711	-0.0021667	-0.0016174	-0.0072327	0.0048218	-0.020325	0.0097351	-0.00024414	0.0023193	0.004425
0.0022888	0.0015869	0.0047302	-0.0016785	-0.017914	-0.0094299	-0.023285	0.025452	0.0051575	-0.0080872	-0.0047913	-0.00097656	-0.0022278	-0.0073853	0.0056458	-0.018158	0.010071	0.0010376	0.0011902	0.004303
0.0013123	-0.00021362	0.0022583	-0.006134	-0.018188	-0.0097351	-0.022949	0.025787	0.008728	-0.0066528	-0.0062866	-0.0016479	-0.00067139	-0.0040894	0.0054626	-0.016998	0.013062	0.0024414	0.00036621	0.004364
0.00042725	-0.00039673	0.0024109	-0.0059204	-0.01709	-0.0062256	-0.022766	0.025696	0.008728	-0.0067139	-0.0074463	0.00027466	9.1553e-05	-0.0057678	0.0068359	-0.021118	0.013611	0.0019531	0.0014343	0.0039063
0.0013123	-0.0014954	0.0028992	-0.0041199	-0.015137	-0.0099182	-0.019989	0.026306	0.007782	-0.0081787	-0.0084839	0.0025635	0.00067139	-0.0079041	0.007019	-0.021149	0.014191	0.00064087	0.0027771	0.0062561
0.0017395	-0.00027466	0.0014954	-0.0041809	-0.016449	-0.012482	-0.021118	0.02597	0.0082092	-0.0073242	-0.0073547	0.00094604	0.0038452	-0.007843	0.0067444	-0.023743	0.015106	-9.1553e-05	0.00097656	0.0056458
0.00354	-6.1035e-05	0.00177	-0.0046692	-0.015778	-0.012848	-0.021973	0.02774	0.0066528	-0.0066528	-0.0044861	-0.00082397	0.0018616	-0.0079651	0.0045776	-0.025024	0.014648	0.0023804	0.0038147	0.0054932
0.0019226	0.00042725	-0.0010986	-0.0040894	-0.0159	-0.012848	-0.021179	0.027039	0.0054932	-0.0074768	-0.0055542	-0.00021362	0.0012817	-0.0047302	0.0038757	-0.022583	0.015961	0.0029602	0.0056763	0.0065613
0.0013123	0.002594	3.0518e-05	-0.0060425	-0.014618	-0.012268	-0.020111	0.027283	0.004364	-0.0082092	-0.0062561	0.0018005	0.0024414	-0.0044861	0.0050049	-0.018799	0.012756	0.0058289	0.0039978	0.0039368
0.0024414	0.00082397	0.00054932	-0.006134	-0.014893	-0.011108	-0.020081	0.029297	0.0036316	-0.0088501	-0.0066223	0.0028992	0.0025635	-0.0044556	0.003479	-0.016907	0.0096741	0.0036621	0.0036621	0.0016785
0.0036621	0.00094604	0.0016785	-0.0046997	-0.017517	-0.01239	-0.020691	0.03009	0.0052185	-0.0070801	-0.0035706	0.00042725	0.0055847	-0.0049744	0.002533	-0.014954	0.012573	0.0040283	0.0032959	0.004364
0.0047913	0.0029602	0.002655	-0.0043945	-0.017548	-0.01413	-0.020599	0.031372	0.0053101	-0.0054016	-0.001709	-0.00085449	0.0059204	-0.0071106	0.0046997	-0.013367	0.011841	0.0069275	0.0014038	0.002533
0.0050964	0.0025635	0.0031128	-0.0039368	-0.018311	-0.016113	-0.020111	0.03244	0.0044861	-0.0025024	-0.0026245	0.00177	0.0050964	-0.0058594	0.0020752	-0.010345	0.0089111	0.0071106	0.00021362	0.0024109
0.0046692	0.0032349	0.0025635	-0.0038147	-0.019379	-0.018463	-0.017853	0.030518	0.0024414	-0.0052185	-0.0012207	0.0031738	0.0039063	-0.0032654	0.0011597	-0.0075989	0.0075684	0.0032959	-0.0011597	0.0022888
0.0059509	0.0015564	0.0032654	-0.0049133	-0.018127	-0.018677	-0.017944	0.027222	0.0031738	-0.0021362	-0.00012207	0.003479	0.0039673	-0.0031128	0.0019226	-0.015289	0.0071106	0.0021973	-0.00076294	0.0016479
0.0030212	0.0024109	0.0046082	-0.0058899	-0.015717	-0.017212	-0.018158	0.024048	0.0034485	0.00073242	0.0007019	0.0039978	0.0074463	-0.00177	0.0027466	-0.019928	0.0097046	0.0019531	0.00097656	0.0039673
0.0038757	0.0019226	0.0057678	-0.00354	-0.016907	-0.017609	-0.019867	0.02594	0.0032654	-0.0026245	-0.0018311	0.0057678	0.010345	0.0038452	0.0030823	-0.016449	0.0088196	0.0016479	0.0013733	0.0044861
0.0054321	0.00036621	0.0036926	-0.0032349	-0.016815	-0.017944	-0.019073	0.029877	0.0043945	-0.0038147	-0.0032349	0.0083618	0.011932	0.0032959	0.00064087	-0.0090942	0.012146	0.0027466	0.0014038	0.004425
0.0062256	0.0016785	0.0015564	-0.0030518	-0.019714	-0.016846	-0.020447	0.028076	0.0047302	-0.0046692	-0.0014648	0.0083008	0.01236	0.0014648	0.0020142	0.00048828	0.012146	0.0041199	0.0029297	0.0064392
0.00354	0.0012207	0.00045776	-0.00094604	-0.022156	-0.015839	-0.020386	0.026794	0.0067139	-0.0049133	0.0010986	0.0098267	0.01178	-0.00030518	0.0013123	-6.1035e-05	0.007782	0.0033264	0.0017395	0.0056763
0.0035095	0.0022278	0.00015259	9.1553e-05	-0.0224	-0.014679	-0.02182	0.029602	0.0076904	-0.005127	0.0014954	0.010712	0.012238	-0.0027161	0.0025635	-0.0032959	0.0074158	0.0016785	0.00079346	0.006073
0.0053711	0.0057678	0.0010681	-0.0021973	-0.022339	-0.013214	-0.020325	0.028259	0.0073242	-0.0031433	0.00073242	0.0091248	0.014709	-0.0005188	0.0022583	-0.0027771	0.0038452	-0.00048828	0.00045776	0.0057983
0.0068665	0.0049438	0.0021057	-0.0041809	-0.020294	-0.012512	-0.019989	0.029175	0.0073242	-0.0017395	0.0044556	0.0072937	0.015228	0.00039673	0.0018005	-0.0020447	0.004364	-0.00054932	0.00021362	0.0036621
0.0059204	0.0036316	0.00073242	-0.0011597	-0.020538	-0.011505	-0.018555	0.032288	0.004364	-0.0024719	0.0058289	0.0055847	0.015198	-0.00012207	0.0012512	0.00015259	0.0057068	0.00061035	-0.0011902	0.0032959
0.0038147	0.003479	0.0021362	-0.0007019	-0.018982	-0.010193	-0.018372	0.030823	0.0016785	-0.001709	0.0026855	0.0046692	0.015961	0.00082397	0.0038757	-0.0005188	0.0032349	0.00088501	-0.0018311	0.0070496
0.0014954	0.0013428	0.0046387	-0.0022583	-0.021759	-0.010376	-0.015686	0.029907	0.0028381	0.00079346	-0.00012207	0.0047302	0.017365	-0.00094604	0.0043945	-6.1035e-05	0.0018005	0.0020752	-0.0039978	0.0065308
0.0042114	6.1035e-05	0.0061951	-0.00064087	-0.024231	-0.010101	-0.015778	0.032562	0.0049744	-0.0018616	9.1553e-05	0.0052185	0.019318	-0.0020752	0.004364	-6.1035e-05	0.0038757	0.0040283	-0.0032654	0.0070496
0.004303	0.0014648	0.0057068	0.00015259	-0.024475	-0.0093079	-0.017548	0.034668	0.0065918	-0.0030212	-6.1035e-05	0.0057983	0.020538	0	0.004303	0.00094604	0.0075989	0.0057068	0	0.0089722
0.0063477	0.0038147	0.0049133	-0.0014954	-0.021271	-0.011505	-0.017151	0.038055	0.010101	-0.002594	0.0011597	0.0065918	0.02063	0.0024719	0.003479	0.0013123	0.0089722	0.0056458	-0.0028687	0.0087585
0.0049133	0.0062561	0.0062561	-0.0030212	-0.021118	-0.011139	-0.017578	0.038086	0.0064392	-0.0030823	0.0015259	0.0057678	0.021454	0.0012817	0.0031128	0.0023499	0.0080566	0.0022583	-0.00085449	0.0083923
0.003479	0.0064392	0.0051575	-0.0029297	-0.023865	-0.012848	-0.016449	0.037231	0.0048828	-0.0039673	0.002594	0.0053101	0.022308	0.0005188	0.0031433	0.00042725	0.0076599	0.0033264	0.0010071	0.0070801
0.003479	0.0039368	0.0036621	-0.0011292	-0.023193	-0.013672	-0.018494	0.03775	0.0030212	-0.0038452	0.0050049	0.0053101	0.023682	0.0020142	0.0019531	-0.00088501	0.0048218	0.0014038	0.00091553	0.0043335
0.0049744	0.0031128	0.004364	-0.00177	-0.024536	-0.011566	-0.019897	0.038025	0.0023804	-0.0040894	0.0054626	0.003479	0.022949	0.003479	0.00097656	0.00177	0.0064697	-0.00057983	-0.0005188	0.0038147
0.0032959	0.002655	0.0053101	-0.0017395	-0.024323	-0.013031	-0.020782	0.039124	-0.00057983	-0.0031128	0.0050659	0.0031128	0.021271	0.0046387	0.004425	0.00079346	0.011017	0.00094604	-0.00061035	0.0035095
0.0020752	0.00021362	0.0063782	-0.0018616	-0.025391	-0.015442	-0.022186	0.040771	-0.0018616	-0.0039978	0.004364	0.00354	0.020905	0.0023499	0.0039978	0.0019226	0.010895	0.0018005	0.00094604	0.0029297
0.0032349	0.00073242	0.0076599	-0.0061035	-0.023468	-0.013947	-0.022644	0.040283	-0.0015564	-0.0031738	0.0054932	0.00094604	0.02002	0.0011597	0.0048218	0.0013123	0.011353	0.0028381	-0.001709	0.0043335
0.0044861	0.00085449	0.0053711	-0.005188	-0.020355	-0.0080566	-0.01944	0.037628	0.00033569	-0.0015564	0.0032043	0.00039673	0.024902	9.1553e-05	0.0039673	-0.0013428	0.014374	0.0029602	-0.0020142	0.0075378
0.0032959	0.0019531	0.0034485	0	-0.018829	-0.0059814	-0.016327	0.035339	0.0039673	3.0518e-05	0.0028687	-6.1035e-05	0.023621	0.0012512	0.0040894	0.00067139	0.017578	0.00085449	-0.00042725	0.0064697
0.003418	0.0050659	0.0018311	-0.0010986	-0.017731	-0.004303	-0.014923	0.03418	0.006958	0.00027466	0.0057373	0.0011292	0.023071	0.00088501	0.005188	-0.00018311	0.014557	-0.0020447	0.00079346	0.0057068
0.0036926	0.0035095	0.0021667	-0.0013123	-0.020508	-0.0044556	-0.018341	0.03421	0.0075378	-0.0025024	0.0049744	0.0011902	0.025299	0.0010986	0.0029907	-0.0021362	0.013184	-0.0022888	0.0014343	0.0066528
0.006012	0.0027161	0.0015869	-0.0005188	-0.023224	-0.0034485	-0.018951	0.034149	0.0055542	-0.003418	0.0022278	0.00097656	0.025787	0.00061035	0.0024414	-0.0026245	0.01593	-0.0007019	0.0025024	0.0072632
0.0061646	0.0027161	0.0013123	-0.00054932	-0.022858	-0.0019531	-0.017761	0.032745	0.0030823	-0.0030212	0.003418	0.00027466	0.027252	-3.0518e-05	0.003479	-0.0040588	0.019226	0.003418	0.0010986	0.0055847
0.0032654	0.0030823	0.0027466	-0.0023499	-0.021057	-0.0013123	-0.01767	0.032593	0.0030518	-0.0011292	0.0036011	3.0518e-05	0.029175	0.00033569	0.0032043	-0.005249	0.022217	0.0044556	0.0011902	0.0070801
0.0022888	0.0010071	0.0034485	-0.0029907	-0.019073	-0.0041809	-0.017303	0.033447	0.0029907	-0.00030518	0.00015259	-0.0018311	0.025757	0.0016479	0.0017395	-0.0042725	0.022522	0.0023499	0.00030518	0.0090027
0.0016174	0.00036621	0.0011902	0.00036621	-0.020508	-0.0059509	-0.016907	0.038391	0.0024109	0.0005188	0.00021362	-0.0013123	0.025238	0.0016785	0.00091553	-0.0020447	0.018341	0.00018311	0.00073242	0.0081177
0.00054932	0.0015259	6.1035e-05	0.00030518	-0.021423	-0.0030823	-0.013916	0.042633	0.0016174	0.00048828	0.0020752	-0.0016174	0.024689	0	0.0016785	-0.0043945	0.018341	-0.00177	0.0018311	0.0080566
-0.00057983	0.0025635	0.0018311	0	-0.021057	-0.0022278	-0.012512	0.041382	0.0016785	0.00024414	0.0011597	-0.0038452	0.026337	6.1035e-05	0.00061035	-0.003479	0.019653	-0.00018311	0.0031433	0.008667
0.0024109	0.0035095	0.0014343	3.0518e-05	-0.019592	-0.0039978	-0.01239	0.042664	0.0032959	0.0015869	0.0011292	-0.0061035	0.027283	0.0019226	0.0013428	-0.0020752	0.017029	0.0025635	0.0023804	0.0079651
0.0036926	0.0046692	0.0015259	-0.00030518	-0.021027	-0.0019226	-0.016327	0.042786	0.0042419	0.00076294	0.0023804	-0.0065613	0.029266	0.0023193	0.00030518	-0.002533	0.01767	0.0046997	0.0022583	0.0072632
0.0028687	0.0032349	0.0032654	-0.0017395	-0.023315	-0.0018616	-0.016388	0.041595	0.0049133	0.0028381	0.0064392	-0.0048523	0.025848	-0.00097656	0.0010986	-0.0035095	0.018646	0.0036316	0.0022583	0.0056152
0.0032043	0.002655	0.0048218	-0.0014343	-0.023712	-0.0031128	-0.017487	0.04425	0.004303	0.0032349	0.0042725	-0.0040894	0.024323	0.00024414	0.0031128	-0.0048218	0.013397	0.0034485	0.0016174	0.006073
0.002655	0.0016174	0.0056763	-0.0014038	-0.023773	-0.0083313	-0.01889	0.039551	0.0053101	0.004303	0.002533	-0.006073	0.021729	0.0037842	0.0030518	-0.0054321	0.013336	0.00064087	0.00088501	0.0065918
0.0019531	0.0021973	0.0040283	-0.0014648	-0.022095	-0.0075073	-0.016235	0.034821	0.006012	0.0047607	0.0031738	-0.006073	0.024139	0.0019226	0.0022888	-0.006958	0.012543	-0.00354	0.0039063	0.0061951
0.0014343	0.0042114	0.0033569	-0.00177	-0.020172	-0.0030823	-0.011078	0.033875	0.0068054	0.0055542	0.0038147	-0.0045471	0.0224	0.0019531	0.0016479	-0.0073242	0.0097046	-0.0023499	0.0042419	0.0053711
0.0014038	0.0051575	0.0031738	-0.00024414	-0.020996	-0.00045776	-0.010651	0.034027	0.0083008	0.0075378	0.0038452	-0.006073	0.021118	0.005249	0.0030212	-0.0080872	0.009552	0.0010376	-0.00064087	0.0045166
0.0041504	0.0038757	0.0028687	0.0011597	-0.019287	-0.0028076	-0.013702	0.036346	0.0086975	0.0083313	0.0039368	-0.005249	0.022156	0.0065002	0.00354	-0.007019	0.012146	0.0015259	-0.0026245	0.0048218
0.0036621	0.0012512	0.0032349	-0.0013733	-0.019653	-0.0021057	-0.010254	0.041626	0.0099792	0.0073547	0.0037231	-0.0076904	0.022339	0.006958	0.0035095	-0.0054321	0.01239	0.0028381	-0.0026855	0.0042419
0.0024109	0.00039673	0.0021362	-0.0036621	-0.017731	0	-0.0087585	0.037476	0.008606	0.0083618	0.0057678	-0.0084839	0.023987	0.0063171	0.0031738	-0.0039673	0.013733	-0.0014038	-0.0028381	0.0055542
0.002533	0.00027466	0.0014343	-0.006012	-0.015808	0.00015259	-0.0090332	0.036682	0.006134	0.009491	0.0054321	-0.0058594	0.023834	0.0033264	0.004364	-0.0045776	0.013214	-0.0033569	-6.1035e-05	0.0055237
0.00088501	0.00018311	0.0016785	-0.0046387	-0.019379	-0.0020447	-0.0075684	0.033386	0.0055542	0.0094299	0.0037231	-0.006012	0.021027	0.0053711	0.0023193	-0.0046387	0.011597	-6.1035e-05	0.0012207	0.005249
0.0023499	0.0014648	0.0025024	-0.0014648	-0.022003	-0.00033569	-0.006897	0.028564	0.0070496	0.0098877	0.0032654	-0.0054932	0.019073	0.0053101	0.0016785	-0.008606	0.0095825	0.0024414	-0.0012512	0.0046692
0.002655	0.0042725	0.0029602	0.00091553	-0.022369	-0.0011902	-0.005249	0.027679	0.0068665	0.0096741	0.0034485	-0.0036926	0.018402	0.004364	0.00064087	-0.0086975	0.006134	0.0007019	-0.0040588	0.0035095
0.0010376	0.0032654	0.0035706	0.0010681	-0.024567	-0.00097656	-0.0032349	0.028778	0.0041809	0.010284	0.0053406	-0.0036316	0.017761	0.0065002	0.00024414	-0.0067749	0.0068359	0.0016174	-0.0013123	0.003479
0.0047302	0.0045166	0.0052795	0.0011597	-0.021271	-0.0020142	-0.0058289	0.029907	0.0056458	0.0088806	0.005188	-0.0052795	0.016602	0.0057678	-9.1553e-05	-0.0061646	0.0098572	0.0032043	0.00088501	0.0027771
0.0039673	0.0040283	0.0049744	-0.00073242	-0.020325	-0.0027466	-0.006134	0.025146	0.005127	0.0090027	0.006012	-0.0057373	0.016022	0.0053101	0.00073242	-0.0075684	0.0059204	0.0023499	0.0010986	0.0036011
0.0046387	0.0036316	0.0031738	-0.004364	-0.018738	-0.0026245	-0.0071411	0.021973	0.0032043	0.0090027	0.0072632	-0.0065613	0.018097	0.0060425	0.0010681	-0.009613	0.0050964	-0.0005188	0.0022888	0.0024109
0.0039673	0.0028992	0.0021057	-0.0020752	-0.016754	0.00027466	-0.008667	0.018188	0.0021973	0.0092163	0.0077515	-0.0067749	0.021698	0.006134	0.0023804	-0.010437	0.0045471	0.00054932	0.00027466	0.0038757
0.0057983	0.0014343	0.00015259	0.0016174	-0.018127	0.00177	-0.010315	0.018188	0.0050354	0.0072632	0.0063171	-0.0059814	0.022797	0.0039673	0.0017395	-0.011627	0.0059814	0.0037537	0.0021973	0.0039978
0.0065918	0.0020142	0.0011902	0.0024414	-0.018768	-0.0014954	-0.010315	0.0159	0.00354	0.0083923	0.005188	-0.010162	0.02124	0.0050049	0.001709	-0.010529	0.0082397	0.0023804	0.00094604	0.0040894
0.0053101	0.0039978	0.0023804	0.0011902	-0.019043	-0.00097656	-0.0093079	0.01297	0.00061035	0.0064697	0.0040283	-0.010986	0.019897	0.0047607	0.0024719	-0.0082703	0.0046082	0.0035706	0.0014343	0.0049133
0.0039368	0.0047302	0.0024414	-0.0005188	-0.015808	-0.0010986	-0.0079041	0.0093994	0.0027161	0.0063782	0.0039673	-0.0093384	0.022766	0.0047913	0.0038147	-0.0086975	-0.0014343	-9.1553e-05	0.00042725	0.005127
0.0049438	0.0036621	0.002594	-0.0016174	-0.016663	0.0010986	-0.010223	0.017181	0.0016174	0.0079041	0.0054321	-0.0090637	0.024139	0.0060425	0.0027466	-0.0075073	-0.0011292	-0.0018311	-0.00024414	0.0047607
0.0061035	0.0052795	0.0018311	-0.0039978	-0.016235	-0.00018311	-0.012817	0.015564	0.0037231	0.0079956	0.0047913	-0.0088501	0.021362	0.0074463	0.0017395	-0.0067139	-0.0015259	0.00033569	-0.0033264	0.005249
0.0053711	0.0016785	6.1035e-05	-0.0025024	-0.018005	-0.0049438	-0.012177	0.012207	0.0050659	0.0072632	0.0059204	-0.0098877	0.023895	0.01062	0.00033569	-0.0055237	-0.0069275	0	-0.00177	0.0035095
0.0080566	0.0013428	3.0518e-05	0.0010681	-0.017578	-0.0055542	-0.010406	0.011261	0.0031433	0.0055542	0.0069275	-0.0095215	0.022491	0.009552	-0.00039673	-0.0062866	-0.0082397	-0.0010681	0.00021362	0.0022583
0.0080872	0.0047302	0.0011292	0.00036621	-0.018768	-0.0022583	-0.0095825	0.0037231	0.0039063	0.006073	0.0054932	-0.0077515	0.022949	0.0071716	-0.0005188	-0.0085449	-0.0093689	0.0021667	0.0012512	0.0028076
0.0068665	0.0039368	0.0023499	-3.0518e-05	-0.016663	-0.0036316	-0.0092468	0.0035706	0.003418	0.0055237	0.0045166	-0.0084229	0.023926	0.010223	0.0020447	-0.0063782	-0.0072632	0.0015564	0.0005188	0.0037231
0.0046387	0.0039978	0.0054932	0.00073242	-0.017059	-0.0048828	-0.010406	0.0046082	0.004303	0.0074463	0.00088501	-0.0084839	0.019775	0.012848	0.00177	-0.0061035	-0.0055847	3.0518e-05	0.00073242	0.0060425
0.002533	0.0038147	0.0028381	0.00067139	-0.015472	-0.0055847	-0.011078	0.0047302	0.0065918	0.0088196	0.00012207	-0.0074768	0.018311	0.012238	0.0019836	-0.0077209	-0.009613	6.1035e-05	0.00094604	0.006073
0.0051575	0.0030212	0.0038757	-0.00054932	-0.013641	-0.006897	-0.0089111	0.0046692	0.0054321	0.0061646	0.001709	-0.0083923	0.020599	0.012085	0.0022888	-0.0052795	-0.011597	-0.00018311	-0.00015259	0.002594
0.006012	0.0017395	0.0035706	-0.0021667	-0.013062	-0.0069885	-0.0090637	0.0010681	0.0056458	0.006012	0.0036926	-0.0066223	0.02063	0.013641	0.005188	-0.0033264	-0.0094299	0.0010986	0.00045776	0.0024109
0.0060425	0.0012512	0.0031128	-0.0014648	-0.011292	-0.0075073	-0.0088196	0.0015869	0.0044556	0.0061035	0.0033875	-0.0038147	0.020782	0.014343	0.0050354	-0.0038757	-0.0066833	0.0014954	0.0028687	0.0025635
0.0043945	0.00177	0.0037537	-0.00024414	-0.013245	-0.0059814	-0.010468	-0.0019531	0.0026855	0.004425	0.0023804	-0.0062866	0.019348	0.012634	0.0052185	-0.0046692	-0.0064392	0.001709	0.00082397	0.004303
0.0050354	0.0038452	0.0050964	-0.00039673	-0.015717	-0.00088501	-0.010345	-0.0021057	0.0010986	0.0010071	-0.00015259	-0.0075378	0.017212	0.008728	0.0034485	-0.0059204	-0.0079956	-0.00024414	-0.00012207	0.0027771
0.006073	0.0031738	0.0041504	-0.0019836	-0.015778	0.00079346	-0.011047	-0.0046692	0.00030518	0.00094604	-0.00021362	-0.0076904	0.014954	0.0084229	0.0020447	-0.0063171	-0.0096741	-0.0026855	0.00036621	0.00067139
0.0038757	0.00097656	0.00076294	0.00033569	-0.015411	-0.0015869	-0.010864	-0.0066528	0.0010986	0.00039673	0.00076294	-0.0067749	0.016418	0.007782	0.0032043	-0.0061951	-0.0068054	-0.00094604	-0.00027466	-0.00045776
0.0022583	0.0018005	0.00177	-0.00030518	-0.015411	-0.003479	-0.0079346	-0.0049744	0.0014648	0.0012207	0.0027771	-0.0079956	0.015594	0.0096436	0.0039368	-0.0043945	-0.0068054	-0.00073242	-0.00012207	-0.0020752
0.0038147	0.0033875	0.0027466	0.0018616	-0.015289	-0.0045166	-0.0075073	-0.0083923	0.0019226	0.00076294	0.0005188	-0.0064087	0.012177	0.0093689	0.0026855	-0.0041504	-0.0071411	0.00018311	0	-0.00064087
0.006073	0.0059509	-0.0012817	0.0022278	-0.012024	-0.0061951	-0.012207	-0.012115	0.0010986	0.00079346	-0.0027161	-0.0055542	0.012421	0.0089722	0.0036316	-0.0054932	-0.0071411	0.004303	-0.0021057	-0.00021362
0.0077209	0.0045776	0.0010986	0.0022278	-0.010773	-0.005127	-0.012085	-0.012512	0.00061035	0.0014648	-0.0024719	-0.0089417	0.013458	0.01178	0.007843	-0.006134	-0.0076294	0.0074768	-0.0017395	0.00039673
0.0089111	0.0010986	0.0038757	0.00027466	-0.011017	-0.005127	-0.0092163	-0.016815	0.002533	-0.00018311	-0.0027771	-0.01123	0.012115	0.011505	0.007019	-0.0049133	-0.0080872	0.0022888	-0.00088501	-0.00048828
0.0036621	0.0036316	0.0027771	9.1553e-05	-0.01004	-0.0086975	-0.0089722	-0.015717	0.0028687	0.00067139	-0.0052795	-0.011627	0.013	0.0099792	0.0056152	-0.0031738	-0.006958	-0.00033569	0.0014954	-0.00024414
0.002655	-9.1553e-05	0.0023193	0.0011902	-0.0083923	-0.006897	-0.011505	-0.01712	0.0028992	0.0017395	-0.0053406	-0.010468	0.010223	0.010468	0.0024109	-0.0028992	-0.0049438	-0.00088501	0.0012512	0.0013733
0.0047607	-0.0047302	0.0032043	-0.00054932	-0.0093994	-0.004425	-0.012878	-0.017548	0.00088501	0.00036621	-0.002594	-0.0089111	0.010742	0.0082703	0.0011902	-0.0044556	-0.004425	0.00042725	-0.00057983	0.0021362
0.0056152	-0.0015869	0.0034485	-0.00177	-0.010681	-0.0047913	-0.011322	-0.016876	0.00012207	0.00091553	-0.0032959	-0.008667	0.010132	0.011505	0.0010681	-0.0074768	-0.0040894	0.00061035	0.00018311	-0.00030518
0.0043335	0.0010986	0.0033569	-0.0014648	-0.010223	-0.002594	-0.01004	-0.018341	0.0021362	6.1035e-05	-0.0015564	-0.0097961	0.0096741	0.011597	0.0039063	-0.0079956	-0.0033264	0.0024719	-0.00012207	-0.00024414
0.0047607	0.0028076	0.0021973	-0.0007019	-0.010468	-0.002533	-0.014954	-0.019104	0.00073242	-0.00012207	-0.0005188	-0.0078735	0.0079346	0.01062	0.0031128	-0.0075989	-0.0067749	0.0028381	0.00076294	0.0012817
0.0046082	0.0025024	0.0013428	0.00064087	-0.011688	-0.0075378	-0.014679	-0.02005	-0.00061035	0	-0.0014954	-0.0083923	0.0076904	0.010925	0.00030518	-0.0084839	-0.0071411	0.00045776	-0.00048828	-0.0012817
0.004425	0.00088501	0.0025024	0.00079346	-0.011902	-0.0096741	-0.010895	-0.02005	0.00042725	-0.0012512	-0.0049744	-0.0094299	0.006073	0.01062	0.0011902	-0.0092163	-0.0069275	0.00018311	-0.0010376	-0.0039673
0.0040894	0.00076294	0.005249	0.00036621	-0.011932	-0.0076904	-0.01181	-0.0177	0.0014954	-0.0061035	-0.010193	-0.0098877	0.0076294	0.013947	-0.00015259	-0.010254	-0.006958	0.0023804	9.1553e-05	-0.0032959
0.0037842	0.0021362	0.0065918	-0.00027466	-0.011658	-0.0090942	-0.01416	-0.017792	0.0024719	-0.004425	-0.010956	-0.010406	0.0074463	0.014404	-0.00027466	-0.0081177	-0.0061951	0.0023804	-0.001709	-0.0022278
0.0048523	0.0011292	0.0046082	0.0012512	-0.015076	-0.0061646	-0.012177	-0.021637	0.002594	-0.0016174	-0.014313	-0.011871	0.0042114	0.015045	0.0014343	-0.0097046	-0.0050964	0.00067139	-0.0019531	-0.0037842
0.0054932	-0.00048828	0.0032959	0.0014343	-0.01416	-0.0063477	-0.009613	-0.02063	0.0013428	-0.0015259	-0.016632	-0.01059	0.0023804	0.013641	9.1553e-05	-0.0112	-0.0063782	0.0025635	-0.0018311	-0.0048218
0.0046692	-0.0014648	0.0014343	-0.00048828	-0.013031	-0.0081482	-0.0088196	-0.020782	0.0032043	-0.0015259	-0.016205	-0.011292	0.0033875	0.014526	0.0020752	-0.0086975	-0.0082092	0.0023499	0.00012207	-0.00354
0.0049133	-0.0012207	0.0028992	0.0011597	-0.012238	-0.0068359	-0.0092468	-0.017639	0.0016479	-0.0039673	-0.01532	-0.0099182	0.0039368	0.0177	0.0032654	-0.0080566	-0.0079956	0.0028076	-0.0029297	-0.0054932
0.0026245	0.00030518	0.0031433	0.0016785	-0.011017	-0.0084839	-0.010864	-0.019073	0.0007019	-0.0065002	-0.012817	-0.0088806	0.0040283	0.019989	0.001709	-0.0076904	-0.0073242	0.0030823	-0.00177	-0.0038757
0.00061035	0.00033569	0.0023193	0.00036621	-0.010712	-0.006897	-0.010437	-0.021088	0.00024414	-0.0055847	-0.0098572	-0.0098267	0.005188	0.019257	-0.001709	-0.0075989	-0.010529	0.0049438	-0.0010376	-0.0047607
0.0016174	0.0011902	0.0036316	-0.00079346	-0.010895	-0.0041199	-0.0087891	-0.019318	0.00012207	-0.0048828	-0.0098267	-0.0098267	0.0083008	0.019135	-0.0044861	-0.0075378	-0.010406	0.0053711	-0.00177	-0.0095825
0.003418	0.0030823	0.0038452	-0.00076294	-0.01001	-0.0047913	-0.010681	-0.017883	0	-0.0050964	-0.011017	-0.0084534	0.014008	0.020874	-0.0033875	-0.0065002	-0.011017	0.004303	0.00048828	-0.010651
0.002594	0.001709	0.0049744	-0.00027466	-0.010284	-0.0039063	-0.01001	-0.017395	0.00091553	-0.0065002	-0.013	-0.010254	0.0177	0.020081	-0.0033264	-0.0072021	-0.010071	0.0017395	0.0011292	-0.010559
0.0026855	-0.00073242	0.0027466	0.0023804	-0.0098267	-0.0040283	-0.0070801	-0.017822	-0.00057983	-0.0061646	-0.012421	-0.012604	0.019287	0.018982	-0.0028076	-0.0081787	-0.0090942	0.0010071	0.00015259	-0.0089111
0.0027161	-0.0028687	0.0010986	0.0026245	-0.0095825	-0.0057678	-0.007843	-0.017059	-0.0011597	-0.0050049	-0.01123	-0.010529	0.020081	0.013641	-0.0015564	-0.0054016	-0.0072632	0.0015869	0.0020447	-0.009491
0.0037537	-0.0028687	-0.00024414	0.0022888	-0.0080872	-0.007019	-0.0082397	-0.016724	-6.1035e-05	-0.0053711	-0.011536	-0.010284	0.02005	0.013611	0.00018311	-0.0032349	-0.0064392	0.0029907	0.0019531	-0.0088806
0.0036011	-0.00061035	0.0013123	0.0036926	-0.0072021	-0.0021973	-0.0075684	-0.018066	0.0018616	-0.0037231	-0.011017	-0.010284	0.020203	0.014893	-0.00015259	-0.0045776	-0.0082092	0.0042725	-0.0016785	-0.0071716
0.0060425	0.0012512	0.00076294	0.0032654	-0.0070496	-0.00079346	-0.0086365	-0.019379	0.00088501	-0.0054626	-0.010712	-0.011658	0.02066	0.018097	-9.1553e-05	-0.0065002	-0.0099182	0.0057373	-0.0015869	-0.0085449
0.0062866	0.0014954	0.0023499	-0.0005188	-0.0079041	-0.0013733	-0.0081787	-0.017151	0.00024414	-0.0042114	-0.010773	-0.012573	0.020935	0.022278	-3.0518e-05	-0.0055847	-0.0093689	0.0072632	-0.0005188	-0.0078735
0.0053406	0.00088501	0.0036316	-0.0029297	-0.0098877	0	-0.0076904	-0.017426	0.0031128	-0.0038147	-0.011383	-0.012573	0.020782	0.022491	-0.0036621	-0.0036621	-0.0076904	0.0029602	-0.00048828	-0.0059509
0.004303	3.0518e-05	0.0024719	-0.0032959	-0.011902	0.0010071	-0.0073242	-0.017883	0.0045776	-0.0050964	-0.010315	-0.013672	0.021912	0.022064	-0.005188	-0.0035095	-0.0088196	0.00042725	-6.1035e-05	-0.0077515
0.0030518	-0.00036621	0.0026855	-0.00045776	-0.011871	-0.00064087	-0.008728	-0.017822	0.0027466	-0.0048523	-0.0084839	-0.016357	0.0242	0.026001	-0.0014954	-0.0042419	-0.0081177	-0.0012207	-0.0012817	-0.0073242
0.0043945	-0.0018311	0.0030518	0.0018311	-0.0112	0.0011292	-0.0075073	-0.017822	0.0022583	-0.0034485	-0.0077209	-0.017456	0.025024	0.024963	0.0010376	-0.0039978	-0.0097961	0.0043945	-0.00091553	-0.0065613
0.0044556	-0.00012207	0.0035706	0.0010376	-0.011414	0.0030212	-0.0054321	-0.018005	0.0034485	-0.0052795	-0.0047913	-0.017487	0.02478	0.025665	-0.0041504	-0.0023499	-0.011414	0.0045471	-0.0028076	-0.0054626
0.0028076	0.00067139	0.0007019	-6.1035e-05	-0.0098877	0.0045471	-0.0071716	-0.01828	0.0015564	-0.0063782	-0.003418	-0.016907	0.025543	0.028259	-0.006012	-0.0028076	-0.011871	0.00048828	-0.00015259	-0.0050354
0.001709	-0.0013428	0.0019836	-0.0010681	-0.0075684	0.0036926	-0.006012	-0.018188	0.00097656	-0.006012	-0.0033264	-0.018494	0.025452	0.027191	-0.0050964	-0.0032959	-0.010986	-0.00012207	0.0029602	-0.0050354
0.0017395	-0.00094604	0.0056152	0.00079346	-0.0065613	0.0027161	-0.0054932	-0.016998	0.0016479	-0.0062561	-0.0040588	-0.019348	0.024445	0.025848	-0.002533	-0.0023499	-0.009613	-0.00097656	0.0036316	-0.0057678
0.0023499	0.00015259	0.0061646	0.0044861	-0.0093384	0.0029297	-0.0064697	-0.016479	0.00177	-0.0046692	-0.00042725	-0.017365	0.024353	0.028992	-0.0054321	-0.001709	-0.0082703	-0.0007019	0.0016479	-0.0065918
0.00042725	-0.0019531	0.0031128	0.0051575	-0.0089111	0.0022888	-0.0079956	-0.01767	0.00177	-0.0075684	0.00030518	-0.017029	0.027161	0.029175	-0.0057068	-0.00076294	-0.0076599	0.00064087	0.0019531	-0.0065308
-0.0011902	-0.00048828	0.0066833	0.0037231	-0.0093689	0.0010071	-0.006134	-0.019348	0.0018921	-0.0059509	0.00076294	-0.015472	0.033264	0.030853	-0.0045471	-0.0018921	-0.0091553	0.0030823	0.00033569	-0.0032959
0.0014343	-0.00088501	0.0081787	0.0030212	-0.01001	0.00064087	-0.0060425	-0.019226	0.0029602	-0.006012	0.0022888	-0.01474	0.037018	0.030121	-0.0040588	-0.0021973	-0.010895	-0.00064087	-3.0518e-05	-0.0019836
0.0026855	-0.0032959	0.0059204	0.0014038	-0.01358	0.0028687	-0.0065918	-0.018768	0.0018616	-0.0060425	0.0039978	-0.015411	0.036194	0.032135	-0.0030823	-0.00085449	-0.011292	-0.0016785	-0.0015564	-0.0019531
0.002655	-0.0005188	0.0041809	0.00079346	-0.013519	-0.00024414	-0.0084229	-0.017822	-0.0011597	-0.0072632	0.006073	-0.016083	0.038239	0.032471	-0.0028992	-0.0018005	-0.010284	0.00177	-0.0022888	0.0019531
0.002533	0.0020752	0.0038757	0.00073242	-0.01355	-0.0023193	-0.0074158	-0.018188	0.00027466	-0.0099792	0.0069885	-0.015137	0.038788	0.032013	-0.0033569	-0.0022583	-0.013	0.0022278	-0.0031738	0.0032043
-0.00057983	0.0010986	0.002655	-0.00033569	-0.012238	-0.0022888	-0.0053101	-0.017731	0.0019836	-0.0075684	0.0072632	-0.014496	0.039063	0.029816	-0.0039368	-0.00057983	-0.013977	-0.00021362	-0.0023193	0.0040894
-0.0015869	0.0010986	0.00177	0.00073242	-0.011475	-0.0029297	-0.0024109	-0.01886	0.0021667	-0.0058289	0.0091553	-0.012207	0.041656	0.028778	-0.0057068	-6.1035e-05	-0.013336	0.00057983	0.00021362	0.0036316
0.00012207	-0.00015259	0.00354	-0.00018311	-0.011353	-0.00354	-0.0022888	-0.017883	0.003418	-0.0063782	0.013733	-0.0087891	0.047607	0.029968	-0.0056152	-0.0030212	-0.01059	0.0021362	0.00064087	0.0027466
0.00177	0	0.0038452	0.0013123	-0.0097046	-0.0064697	-0.0033875	-0.015778	0.0030823	-0.0089722	0.016144	-0.0082397	0.050842	0.031464	-0.0019531	-0.0029907	-0.0097656	0.00048828	0.00088501	0.0024109
0.0014038	0.0010986	0.002594	0.0020447	-0.0091248	-0.0080566	-0.0028381	-0.014313	0.0044556	-0.006958	0.017853	-0.0095825	0.049591	0.032501	-0.0021057	-0.0019531	-0.011078	-0.0014343	0.0011292	0.0014343
0.00015259	0.00088501	0.0059204	0.0007019	-0.008728	-0.0070496	-0.0016785	-0.01532	0.0040283	-0.0046692	0.015717	-0.009491	0.05014	0.033142	-0.001709	-0.00039673	-0.013245	-0.00088501	0.0036621	0.0018616
-0.0021362	-0.0022278	0.0052795	0.0014954	-0.0095825	-0.0050049	-0.0028992	-0.017548	0.0038452	-0.0040283	0.014893	-0.0057373	0.051239	0.033417	-0.0012207	0.00076294	-0.012939	-0.0029907	0.0031738	0.0013123
0.00021362	-3.0518e-05	0.004364	0.00030518	-0.0098267	-0.0027466	-0.0044556	-0.018463	0.0036316	-0.0050049	0.015961	-0.0046997	0.055634	0.034546	-0.00091553	-0.003479	-0.011475	-0.0015259	0.0029297	0.0018921
0.0011597	0.0037842	0.0054016	0.00018311	-0.006958	-0.0030823	-0.0039368	-0.019562	0.0037842	-0.0061951	0.018585	-0.0061035	0.055939	0.038666	-0.0030212	-0.0038452	-0.014984	0.0032654	3.0518e-05	0.0020752
0.0014648	0.0029297	0.0059814	-0.00033569	-0.0059814	-0.0030823	-0.0046997	-0.0177	0.0067444	-0.009491	0.018341	-0.0068054	0.055481	0.039795	-0.0054016	-0.0022278	-0.013885	0.0042725	-0.0010071	0.00177
0.0038452	0.0015869	0.006073	-0.0011902	-0.0049438	-0.0019531	-0.0046692	-0.015503	0.0050049	-0.010315	0.018829	-0.0065918	0.053009	0.036926	-0.0043335	-0.0031738	-0.013397	0.0005188	0.0022278	0.0020142
0.0058899	0.0028992	0.0082092	0.00024414	-0.008728	0.00036621	-0.0039673	-0.01532	0.0031128	-0.0088806	0.017029	-0.0050964	0.052338	0.037842	-0.0033264	-0.0018921	-0.01416	0.00030518	0.0012817	-0.00033569
0.004425	0.0029907	0.0089111	0.00021362	-0.010773	-0.0016174	-0.0061035	-0.017822	0.0039673	-0.0068665	0.017212	-0.0047913	0.051819	0.038452	-0.0027161	-0.0030518	-0.016388	0	0.0012207	-0.00054932
0.0028687	0.0011292	0.007782	-0.0005188	-0.011261	-0.0028381	-0.0060425	-0.015198	0.0054016	-0.0075073	0.017822	-0.0057983	0.046661	0.039734	-0.0038452	-0.0040894	-0.017212	-0.00033569	0.0024109	0.0010986
0.00048828	0.0014038	0.0078735	0.002594	-0.009491	-0.0021057	-0.0048523	-0.014282	0.0065613	-0.008667	0.016144	-0.0056152	0.045959	0.038605	-0.0030823	-0.00088501	-0.017761	-0.0022278	0.0032654	-0.00085449
0.0014038	0.0018921	0.01004	0.0055847	-0.0059204	-0.0029297	-0.0043945	-0.011841	0.0049438	-0.0095825	0.016235	-0.0042419	0.042328	0.038727	-0.0039673	0.00045776	-0.018738	-0.0029297	0.0013428	-0.0032349
0.0029297	0.0011597	0.0076599	0.0042114	-0.0053101	-0.0036621	-0.0053406	-0.010742	0.0041504	-0.012543	0.018555	-0.0033569	0.040253	0.038849	-0.0040588	-0.0028687	-0.019043	-0.0019531	-0.00012207	-0.0056458
0.002594	0.00064087	0.0073547	0.00064087	-0.0051575	-0.0054321	-0.004364	-0.012604	0.0039978	-0.012299	0.019562	-0.0055237	0.043182	0.036499	-0.0065918	-0.0058594	-0.019836	0.00076294	-0.00018311	-0.0038452
0.0036926	0.0011292	0.0039673	-0.0010986	-0.0057983	-0.0063477	-0.004364	-0.013763	0.0024719	-0.010925	0.020264	-0.0040588	0.041992	0.033722	-0.011108	-0.0061646	-0.018707	0.0017395	0.00085449	-0.0030518
0.0045166	0.0010376	0.0020447	6.1035e-05	-0.0078125	-0.0053406	-0.003479	-0.013947	0.00033569	-0.0068054	0.019989	-0.0048218	0.039001	0.034454	-0.010712	-0.0041504	-0.017761	0.0013123	-3.0518e-05	-0.0018616
0.0042725	0.0026855	0.0031433	0.0019531	-0.01001	-0.005188	-0.0061035	-0.01474	0.0048828	-0.0057678	0.021057	-0.0053101	0.037537	0.035065	-0.011078	-0.0027466	-0.014557	0.0032043	-0.00021362	-0.0042725
0.0047302	0.0027771	0.0020447	0.0013123	-0.011047	-0.0013428	-0.0088501	-0.013855	0.0052185	-0.0067444	0.020264	-0.0033569	0.03476	0.035492	-0.011505	-0.0033569	-0.017456	0.0018616	-0.00061035	-0.0041504
0.0044861	0.0027771	0.0010986	0.0013123	-0.010101	-0.0019531	-0.0076599	-0.010712	0.0015259	-0.006012	0.018921	-0.0030518	0.031891	0.038757	-0.0091248	-0.0038452	-0.015808	0.00027466	-0.00085449	-0.0035706
0.0031128	0.0011597	0.002594	-0.00076294	-0.0061646	-0.0015259	-0.0053101	-0.010345	0.0012207	-0.0049133	0.018524	-0.0054016	0.029236	0.037201	-0.0089722	-0.0029602	-0.017731	0.00021362	0.0021973	-0.0033569
0.005127	0.0021362	0.0028992	0.00085449	-0.0064697	0.00018311	-0.003479	-0.01181	0.0028687	-0.0057068	0.015747	-0.0074768	0.027679	0.034698	-0.0081787	-0.0020447	-0.018127	-0.0020447	0.0028687	-0.0039368
0.0055542	0.0029297	0.004425	0.0021057	-0.0079346	-0.0012512	-0.0041809	-0.015411	0.0054932	-0.0077515	0.011566	-0.0050049	0.029083	0.033386	-0.0083923	-0.0036621	-0.016602	-0.0027466	0.0030518	-0.0038452
0.0061951	0.0015259	0.0021057	-0.00015259	-0.011658	-0.00012207	-0.0039368	-0.01532	0.0049438	-0.0074768	0.013214	-0.0039673	0.026947	0.036926	-0.0083923	-0.0053711	-0.015656	-0.0041504	0.0029297	-0.0042114
0.0066833	-0.0010681	0.0021973	-0.0011902	-0.010712	0.0015564	-0.0029907	-0.013062	0.0027161	-0.0062866	0.014221	-0.0041809	0.025696	0.037628	-0.0097046	-0.00177	-0.016632	-0.0039368	0.0018311	-0.0040894
0.0048828	0.0023499	0.0035095	0.0025024	-0.0082092	-0.00045776	-0.0044556	-0.014893	0.0015259	-0.0068359	0.011047	-0.0031433	0.0224	0.034332	-0.0083313	0.0005188	-0.016632	-0.0056152	-9.1553e-05	-0.0040588
0.0037842	0.0034485	0.0050659	0.0029602	-0.0088806	-0.0010681	-0.0074158	-0.015198	0.0033875	-0.0075684	0.0093079	-0.0030212	0.022827	0.034668	-0.010101	-0.0011902	-0.01535	-0.0090027	-0.0018921	-0.0044556
0.0062866	0.0021362	0.0046082	0.002655	-0.011993	-0.0026245	-0.0054321	-0.013916	0.0039063	-0.0066223	0.011353	-0.0038147	0.023102	0.036163	-0.012604	-0.0011292	-0.014099	-0.0033569	-0.0028992	-0.0031738
0.0032959	0.0027771	0.0046082	0.0016479	-0.0093689	-0.00073242	-0.004425	-0.014282	0.0023193	-0.0073547	0.010803	-0.0055847	0.022797	0.035431	-0.012482	-0.0021973	-0.015381	-0.0012207	-0.0042725	-0.0032349
0.0028381	0.0021667	0.0068665	0.00021362	-0.0073242	-0.00027466	-0.0046997	-0.014618	0.0032349	-0.0086365	0.0089722	-0.0062561	0.021729	0.036346	-0.009613	-0.0049744	-0.016815	-0.0027466	-0.0054321	-0.0035706
0.0041809	0.0028992	0.0048218	0.0011902	-0.0079651	0.0013733	-0.0042114	-0.013733	0.0028076	-0.0093079	0.0067139	-0.0048828	0.023865	0.03476	-0.0064697	-0.0042419	-0.014435	-0.0021057	-0.0035706	-0.0028381
0.0036621	0.0030518	0.0037231	0.0014954	-0.0077209	0.0037537	-0.004303	-0.015045	0.0030823	-0.0091248	0.0066833	-0.0062561	0.022247	0.035065	-0.0076904	-0.0028076	-0.013641	-0.0022278	-0.0022888	-0.0038147
0.0036621	0.002533	0.0046692	-0.00018311	-0.0075073	0.004364	-0.0049744	-0.012482	0.00354	-0.0082703	0.0044556	-0.0049438	0.023193	0.035187	-0.0068054	-0.0046387	-0.013611	-0.0031738	-0.0033569	-0.0037537
0.0025635	0.0029297	0.0027466	0.0027771	-0.0070496	0.0012207	-0.0064697	-0.01004	0.0013733	-0.0089722	0.0053406	-0.0039978	0.023834	0.033813	-0.0057678	-0.0062866	-0.010742	0.00097656	-0.0038147	-0.0028992
0.0022583	0.0044861	0.0013123	0.003418	-0.0079651	-0.0017395	-0.0065918	-0.010864	-0.00021362	-0.0096436	0.0075684	-0.0054016	0.023346	0.036072	-0.0072632	-0.0055542	-0.0089417	0.0040894	-0.004425	-0.0012817
0.0010376	0.002594	0.0022583	0.0036011	-0.010986	-9.1553e-05	-0.0049744	-0.011292	-0.00057983	-0.006897	0.0039978	-0.0058899	0.02301	0.038849	-0.0082092	-0.0057068	-0.0092468	0.0059509	-0.0016174	0.0005188
0.0018311	0.0013733	0.0042114	0.0031433	-0.011078	-0.0020752	-0.0056458	-0.011536	0.0034485	-0.0062256	0.0045776	-0.0065613	0.019318	0.039032	-0.0065002	-0.0058289	-0.008606	0.0063782	0.00079346	0.0007019
0.0037842	0.0010071	0.0036621	0.003479	-0.01059	-0.0017395	-0.0046692	-0.011963	0.0018311	-0.0069275	0.0046387	-0.0082703	0.018433	0.041718	-0.0045471	-0.0063477	-0.0074463	0.0066223	-0.00039673	0.00039673
0.0050964	0.00085449	0.0021057	0.0057373	-0.011841	-0.0010071	-0.0029297	-0.010864	0.00064087	-0.0071716	0.0020142	-0.0078735	0.018768	0.041962	-0.0048218	-0.0063782	-0.0086365	0.0031128	0.00088501	0.0011597
0.0036011	0.002594	0.0021057	0.0030518	-0.012543	-0.0059814	-0.0028992	-0.0093994	0.0014038	-0.0068359	-0.0023193	-0.0083008	0.019257	0.042908	-0.0042419	-0.0061951	-0.010193	0.0020752	0.0026245	0.0014343
0.0028992	0.0037537	0.003479	0.0015259	-0.010742	-0.0092163	-0.003418	-0.010742	0.0050049	-0.0074768	-0.00042725	-0.0083923	0.01828	0.042908	-0.0041504	-0.0062256	-0.010406	0.0040283	0.0012207	0.002594
0.0015869	0.0016174	0.0066223	0.0019531	-0.0079041	-0.0051575	-0.0045776	-0.011841	0.0040894	-0.0079956	-0.00042725	-0.0064087	0.018311	0.044861	-0.0018921	-0.006897	-0.011169	0.0085144	0.0014038	0.0029907
0.0016174	0.0020752	0.0069275	0.0032654	-0.0071106	-0.0021667	-0.0028381	-0.011261	0.0024414	-0.0091553	-0.0019531	-0.0050964	0.019775	0.04834	-0.003418	-0.0075989	-0.0084534	0.0090027	0.00076294	0.0014343
0.002533	0.0035095	0.0047607	0.0042725	-0.0050049	-0.004425	-0.0027466	-0.010284	0.0031128	-0.0096436	-0.00177	-0.0056152	0.018829	0.049652	-0.0038147	-0.0092773	-0.007843	0.0049438	0.0005188	0.0032654
0.0023499	0.0021667	0.0039063	0.0034485	-0.0066833	-0.007782	-0.0035095	-0.0099792	0.0050659	-0.006897	-0.0025024	-0.0070496	0.017242	0.050446	-0.0035095	-0.0088196	-0.011841	0.0052795	0.0024109	0.006073
0.00057983	0.0032043	0.0032959	0.0019531	-0.0091248	-0.0072327	-0.0032349	-0.01004	0.0024719	-0.0045776	-0.0024719	-0.0059814	0.017395	0.049988	-0.0050049	-0.0079651	-0.011505	0.0064087	0.0023499	0.0048828
0.0021057	0.0015259	0.0040283	9.1553e-05	-0.011169	-0.0070801	-0.0034485	-0.0112	0.0016479	-0.0036621	-0.0041809	-0.0046387	0.016266	0.050262	-0.0062866	-0.0072021	-0.01181	0.0036621	0.002655	0.004425
0.00021362	-0.0011902	0.0038147	-0.00085449	-0.010071	-0.0058594	-0.0019531	-0.01178	0.00039673	-0.0067749	-0.0022278	-0.0063171	0.014648	0.049957	-0.0068359	-0.0079956	-0.013	0.0018921	0.0010681	0.0031738
0.00097656	0.00033569	0.0038147	0.0005188	-0.0088196	-0.0055847	-0.0038452	-0.009613	0.0011597	-0.0062256	9.1553e-05	-0.0098267	0.016296	0.04895	-0.008606	-0.0055847	-0.015137	0.0049744	-0.0012512	0.005127
0.0024414	0.0021973	0.0043945	0.00067139	-0.0095825	-0.0027771	-0.0040283	-0.0099792	0.00067139	-0.0059814	-6.1035e-05	-0.010345	0.014404	0.050812	-0.010895	-0.0036316	-0.01709	0.0028381	-0.0010376	0.0040588
0.004425	0.0021057	0.0037231	-0.00027466	-0.01181	-0.0016174	-0.0033264	-0.011932	0.003418	-0.0083008	0.00057983	-0.007019	0.0086975	0.051849	-0.012146	-0.0014038	-0.018311	0.00024414	0.0007019	0.0026245
0.0023804	0.0019836	0.0032959	-0.0011902	-0.01123	-0.0042114	-0.003479	-0.01239	0.0048218	-0.0070801	-0.0010681	-0.006134	0.0056763	0.049438	-0.014374	-0.0015259	-0.019836	0.0023193	0.00079346	0.0016479
0.0032654	3.0518e-05	0.0028992	-0.0005188	-0.010101	-0.0019836	-0.003418	-0.010956	0.0057068	-0.0053406	-0.0020142	-0.006134	0.0078735	0.049652	-0.01181	-0.0035095	-0.020142	0.0031128	0.00036621	0.00036621
0.0030212	-9.1553e-05	0.0020447	0.0020752	-0.0084229	-0.0036621	-0.0020142	-0.0093994	0.0040588	-0.0052185	-0.0052185	-0.0081482	0.0049744	0.049835	-0.010345	-0.0027161	-0.017395	0.0024109	9.1553e-05	0.00076294
0.0023193	0.0028076	0.00094604	0.0025635	-0.010315	-0.0065613	-0.0018616	-0.012726	0.0021973	-0.0057678	-0.0050354	-0.0068665	0.0030212	0.049683	-0.011566	-0.00177	-0.014862	0.0031128	0.00030518	0.00021362
0.0026855	0.00354	-0.002594	0.0030823	-0.010101	-0.0082703	-0.003479	-0.013824	0.0030212	-0.0085144	-0.0038757	-0.0082703	0.0021973	0.050903	-0.014709	0.0011292	-0.013184	0.00082397	0.0046082	0.0023193
0.002655	0.0030823	0.00030518	0.0036926	-0.0087585	-0.0088501	-0.0042419	-0.013092	0.0041809	-0.0094299	-0.0054626	-0.010376	0.00177	0.049713	-0.016571	0.0026245	-0.011444	0.0023804	0.0048828	0.0027466
0.0029602	0.0014954	0.00091553	0.0047607	-0.012146	-0.0047913	-0.0041504	-0.015106	0.0022888	-0.0087891	-0.0050049	-0.011627	0.0019531	0.046936	-0.018433	-0.00036621	-0.011932	0.003418	0.0024109	0.0010986
0.0035706	-0.0013123	0.0018616	0.0046387	-0.01178	-0.0043335	-0.0013733	-0.016266	0.0032043	-0.0073242	-0.0063782	-0.010559	0.00079346	0.052246	-0.021301	-0.0029297	-0.0098267	0.0028381	0.0045166	-0.00018311
0.0049133	-0.0020752	0.0033569	0.0055237	-0.01297	-0.0046387	0.00064087	-0.016541	0.0029297	-0.0066833	-0.0046387	-0.0095825	0.00030518	0.051788	-0.019226	-0.0056763	-0.0091248	0.0031738	0.0046082	0
0.0064087	-0.0027466	0.0068665	0.0081787	-0.013123	-0.0033569	-0.0022583	-0.017914	0.0020447	-0.009552	-0.0030518	-0.0091858	0.0020752	0.048462	-0.013397	-0.0068359	-0.0089111	0.0037231	0.0023804	0.0037842
0.0058594	-0.0010681	0.0072021	0.0069275	-0.012238	-0.0043335	-0.0015259	-0.016907	0.0010986	-0.011139	-0.004364	-0.011017	0.002594	0.049988	-0.015411	-0.004364	-0.011169	0.0033264	0.0023804	0.0049744
0.0031128	0.0024414	0.006958	0.0032349	-0.010345	-0.0064392	-9.1553e-05	-0.018097	0.0016479	-0.0099792	-0.006012	-0.012878	0.0043945	0.052887	-0.018585	-0.0041809	-0.0090942	0.00079346	0.0049133	0.0094604
0.0010071	0.0018005	0.0053101	0.0045776	-0.012085	-0.0075073	-0.0024109	-0.021057	0.0047302	-0.01181	-0.0085144	-0.013397	0.0045776	0.051575	-0.017792	-0.0030823	-0.0090027	0.0024719	0.0046387	0.015625
0.0024109	0.00085449	0.0075073	0.0076599	-0.013306	-0.0071106	-0.0012817	-0.02066	0.006958	-0.0090027	-0.0091858	-0.012238	0.0033264	0.051575	-0.01947	-0.00045776	-0.010132	0.0064392	0.0033264	0.017517
0.0029297	0.0015564	0.007782	0.0083008	-0.01358	-0.006012	0.00085449	-0.017181	0.0063171	-0.0072632	-0.010132	-0.0093994	0.002533	0.047852	-0.018524	-0.00039673	-0.0085754	0.0062866	6.1035e-05	0.018921
0.0032349	0.0014343	0.0084534	0.0058899	-0.013062	-0.0063782	0.0025024	-0.019226	0.0045776	-0.0072937	-0.009613	-0.0085144	0.00064087	0.046875	-0.014343	-0.00073242	-0.010071	0.0032349	-0.0011597	0.021637
0.0010071	-0.00033569	0.0098572	0.0021057	-0.01297	-0.0095215	0.0018616	-0.021423	0.004364	-0.0089722	-0.0086975	-0.0073242	-0.0035706	0.047211	-0.014648	-9.1553e-05	-0.011749	0.0035706	0.0025635	0.022583
-0.00039673	-0.00073242	0.0094604	0.0044556	-0.010468	-0.0074463	-0.00061035	-0.020233	0.0056152	-0.0075073	-0.008667	-0.0087891	-0.0075378	0.046875	-0.016479	0.00033569	-0.009613	0.0033569	0.006073	0.022675
0.0010986	-0.0012817	0.010223	0.0050659	-0.012177	-0.0070496	0.00039673	-0.01889	0.0065308	-0.0082092	-0.011414	-0.0072327	-0.010712	0.045288	-0.015198	-0.00079346	-0.0084229	0.0014038	0.0053711	0.024445
0.00094604	3.0518e-05	0.0064087	0.0047913	-0.014221	-0.0079346	0.0019226	-0.02124	0.0067139	-0.0097046	-0.014038	-0.0080872	-0.0099487	0.043671	-0.015778	-0.0005188	-0.0091248	0.0024109	0.0046387	0.02478
0.001709	-0.0036621	0.0034485	0.0019531	-0.013916	-0.0088196	0.0045166	-0.02356	0.0051575	-0.0098877	-0.01358	-0.0068054	-0.011688	0.042267	-0.020325	0.00042725	-0.0093079	0.0015564	0.0028992	0.022247
0.0037842	-0.0032654	0.0022583	0.0048523	-0.014008	-0.0081482	0.0056152	-0.023895	0.0046692	-0.0082092	-0.012665	-0.0073853	-0.016327	0.039001	-0.01947	0.0012817	-0.011627	0.0045471	0.002655	0.020264
0.0013733	0.00085449	0.0038147	0.0066833	-0.015717	-0.0097961	0.0038452	-0.024384	0.0049744	-0.0077209	-0.01001	-0.0054626	-0.015839	0.03595	-0.017303	-0.00073242	-0.010345	0.0050964	0.0037537	0.019012
0.0024414	0.0019531	0.0043945	0.0046082	-0.016022	-0.011169	0.0022888	-0.024445	0.009613	-0.0093994	-0.0099182	-0.0013428	-0.017548	0.03598	-0.018646	-0.0016174	-0.011078	0.0054932	0.0043335	0.019623
0.0045166	0.0020752	0.0033569	0.0031433	-0.015045	-0.011292	-0.00012207	-0.028473	0.011688	-0.01004	-0.012085	-0.0021973	-0.016083	0.036621	-0.0177	-0.0030823	-0.013153	0.0075684	0.0029907	0.017609
0.0037231	0.0011292	0.0019531	0.0055542	-0.012177	-0.01239	0.0016479	-0.031464	0.0073853	-0.008728	-0.012299	-0.0015259	-0.013306	0.033508	-0.014557	-0.004303	-0.014282	0.0070496	0.0021057	0.015564
0.0027466	-0.0005188	0.00030518	0.0047913	-0.013275	-0.014526	0.0044556	-0.03064	0.0033875	-0.0082703	-0.011505	-0.0012207	-0.012207	0.031586	-0.01413	-0.0033875	-0.015106	0.005249	-9.1553e-05	0.014862
0.0045776	0.00091553	0.0016785	0.0038452	-0.016968	-0.011444	0.0042114	-0.03418	0.0038452	-0.0089417	-0.010559	-0.002533	-0.013123	0.030273	-0.01535	-0.0022583	-0.015289	0.0036011	0.00024414	0.016754
0.004425	0.0013123	0.0020142	0.0044861	-0.016296	-0.011414	0.0024109	-0.035156	0.0020447	-0.0060425	-0.0090332	3.0518e-05	-0.012695	0.030121	-0.012909	-0.0027771	-0.013275	0.0047302	0.0018921	0.017578
0.002594	0.0020752	0.00079346	0.0041199	-0.013214	-0.01239	0.00024414	-0.030792	-0.00012207	-0.0036926	-0.0076294	-0.0005188	-0.011688	0.027924	-0.01651	-0.0024719	-0.014465	0.0032959	0.003418	0.021606
0.0035095	0.00015259	0.0015564	0.0038757	-0.010712	-0.012085	0.00094604	-0.028931	0.0013733	-0.0033875	-0.0092163	-0.00177	-0.012909	0.026764	-0.016052	-0.0017395	-0.015259	0.0013428	0.004303	0.027405
0.0032349	-0.0018005	0	0.0036316	-0.012207	-0.012268	0.0014343	-0.028229	0.0040588	-0.004425	-0.011963	-0.00027466	-0.015076	0.025665	-0.012024	-0.0028992	-0.015015	-6.1035e-05	0.0053711	0.030151
0.0010071	-0.0027466	-0.0014038	0.0013733	-0.011322	-0.013702	0.0025635	-0.024689	0.0021057	-0.0050964	-0.013855	0.0037842	-0.014008	0.023621	-0.012543	-0.00015259	-0.014282	-0.0024109	0.0055847	0.026855
0.0012512	-0.00042725	9.1553e-05	0.00064087	-0.012451	-0.011871	0.0018921	-0.018646	-0.0027771	-0.0064697	-0.013672	0.0030518	-0.015259	0.022644	-0.013977	-0.0014038	-0.013153	-0.0021667	0.002533	0.026215
0.0024109	0.002655	0.0030518	0.0038452	-0.014435	-0.0092773	0.0055237	-0.019135	-0.00097656	-0.006958	-0.010132	0.0039368	-0.017242	0.019928	-0.013916	-0.003418	-0.01358	-0.0010071	0.0022278	0.025055
0.0047302	0.00036621	0.0011292	0.0041504	-0.013702	-0.0070496	0.0056763	-0.022308	0.0032349	-0.0060425	-0.011017	0.0034485	-0.01767	0.019104	-0.013885	-0.0039368	-0.012939	0.0018921	0.002594	0.025299
0.0043335	0.0014648	0.0016785	0.0029297	-0.017456	-0.0081787	0.0029602	-0.021729	0.0032043	-0.0058899	-0.011658	0.0040588	-0.016571	0.019989	-0.01236	-0.0065308	-0.011292	0.002594	-0.0016174	0.025909
0.0052185	0.0012512	0.0014038	0.0023499	-0.017761	-0.008667	0.0021667	-0.020935	0.0028992	-0.0057678	-0.01236	0.003479	-0.017303	0.018097	-0.014313	-0.0083923	-0.011566	0.0013428	0	0.028412
0.0055237	0.0015564	-0.00076294	0.0036316	-0.015808	-0.0076294	0.00073242	-0.019714	0.005188	-0.0063782	-0.011597	0.0037842	-0.016144	0.016022	-0.011902	-0.0063782	-0.013489	0.0014343	0.0015564	0.030151
0.0041809	0.0033569	-0.0014343	0.0049438	-0.01297	-0.0084534	0.00045776	-0.019135	0.0031128	-0.0038147	-0.01123	0.0038452	-0.014099	0.014954	-0.011292	-0.0072937	-0.01239	0.00177	0.0005188	0.030212
0.0048523	0.0042725	6.1035e-05	0.0048523	-0.010956	-0.0084839	0.0011292	-0.017822	0.0030823	-0.0026855	-0.012177	0.0039978	-0.014008	0.015717	-0.012665	-0.0070496	-0.013092	0.0042114	0.0029907	0.027618
0.0044861	0.0020447	0.00061035	0.0050659	-0.010315	-0.01004	0.0026855	-0.015411	0.0049744	-0.0039063	-0.01535	0.0045776	-0.016754	0.016327	-0.0096436	-0.0057983	-0.011169	0.0022278	0.0029297	0.024689
0.0054321	0.00091553	-6.1035e-05	0.0066833	-0.013458	-0.010193	0.0013428	-0.010498	0.0053711	-0.0029907	-0.011169	0.0041199	-0.019287	0.013397	-0.0050354	-0.0077209	-0.012207	-0.00057983	0.0010376	0.023987
0.0063477	-0.00057983	-0.00024414	0.0053406	-0.012054	-0.011108	0.0016479	-0.0076599	0.0024109	-0.0047302	-0.012146	0.0027466	-0.020203	0.0093994	-0.0039368	-0.0090942	-0.0097351	0.0012207	0	0.026123
0.0053101	-0.0014343	0.0010376	0.00094604	-0.0098572	-0.012817	0.0023193	-0.0062256	0.0028687	-0.0075989	-0.013092	0.005188	-0.016663	0.0093994	-0.005249	-0.0055542	-0.0093384	0.0015564	-0.00042725	0.031403
0.0040894	-0.0013428	0.00027466	0	-0.0097961	-0.01004	0.0049744	-0.0042419	0.0028992	-0.0061951	-0.011261	0.0063171	-0.016602	0.010162	-0.0032043	-0.0050659	-0.0093994	0.0032043	-0.00012207	0.032745
0.0033264	-0.00021362	0.0022888	0.00067139	-0.011871	-0.010223	0.0047302	-0.00033569	0.0015564	-0.0020447	-0.010773	0.0046692	-0.019745	0.0076904	-0.00094604	-0.0063477	-0.0076904	0.0010986	0.00015259	0.034943
0.0052185	-0.00021362	0.004364	0.0011292	-0.010712	-0.011353	0.0030823	0.0029907	0.0031128	-0.0027161	-0.012207	0.0012207	-0.019592	0.0065308	-0.00097656	-0.0056763	-0.0082397	0.00091553	0.00079346	0.03717
0.0046387	-0.0017395	0.0054626	0.0038147	-0.010864	-0.0082092	0.0016785	0.0062866	0.0031433	-0.0048828	-0.016022	0.0054016	-0.017181	0.0048523	-3.0518e-05	-0.0037231	-0.0074463	0.00094604	-0.0014038	0.03833
0.0038452	-3.0518e-05	0.0046082	0.0065002	-0.013947	-0.0087585	0.0020752	0.0087585	0.0021362	-0.0057373	-0.013489	0.0054016	-0.016724	0.0047607	0.00076294	-0.0039673	-0.0075684	0.00018311	-0.00354	0.035461
0.006073	0.0021667	0.0047607	0.0064697	-0.013184	-0.0088501	0.0028992	0.010071	0.0041809	-0.0078125	-0.010468	0.0054932	-0.017639	0.0059509	-0.00054932	-0.0061951	-0.0083008	-0.0010986	-0.0015564	0.039368
0.0055542	0.00085449	0.0048523	0.0085754	-0.011902	-0.0093384	0.0050964	0.011353	0.0048523	-0.0071411	-0.009613	0.003479	-0.014984	0.0047607	-0.00067139	-0.0070496	-0.009491	-0.00033569	0.0013733	0.042297
0.0074158	-0.00012207	0.0027771	0.0053711	-0.010468	-0.011261	0.0053711	0.01416	0.0021057	-0.0071411	-0.0096741	0.0037231	-0.0159	0.0042419	-0.0040588	-0.0058594	-0.0081787	0.0021973	0.0028687	0.043701
0.0067444	-0.0015869	0.0010376	0.0029602	-0.0092468	-0.012299	0.0038757	0.013916	3.0518e-05	-0.0050964	-0.010254	0.0055542	-0.016235	0.0010071	-0.0045776	-0.0048218	-0.0077515	0.0053406	0.0019226	0.04248
0.0072632	-0.0018616	0.0012817	0.003479	-0.01059	-0.010956	0.0047302	0.013397	0.0012207	-0.0067139	-0.010406	0.0073547	-0.014648	-0.00042725	-0.0046997	-0.0046387	-0.0051575	0.0010376	0.0023193	0.040466
0.0098572	-0.00042725	0.0013733	0.0050964	-0.0094299	-0.013855	0.0046387	0.016449	0.0035706	-0.0072327	-0.0096741	0.0065613	-0.013367	0.00088501	-0.0054626	-0.0059509	-0.0062256	0.00033569	0.0031128	0.041046
0.0061951	-6.1035e-05	0.003418	0.0072632	-0.010773	-0.012726	0.00012207	0.018524	0.0023193	-0.0048218	-0.0112	0.007019	-0.015411	0.0023499	-0.0050354	-0.0065002	-0.006134	0.0029297	0.0016785	0.042511
0.0048828	0.00079346	0.0038757	0.0075378	-0.01059	-0.009491	0.00082397	0.019775	0.002655	-0.0044556	-0.011749	0.008667	-0.016144	0.0033569	-0.0021973	-0.0022888	-0.0041199	0.0029907	-0.0014648	0.041473
0.0056763	0.00042725	0.0041504	0.0063782	-0.0098572	-0.0069275	0.0024109	0.01886	0.0031128	-0.0059814	-0.011932	0.010284	-0.018982	0.0041199	-0.0032959	-0.0024719	-0.0036926	0.0024719	-0.00048828	0.042938
0.0044556	-0.0007019	0.00354	0.0068054	-0.012634	-0.0060425	0.0042419	0.018311	0.0024719	-0.0083313	-0.01236	0.0097961	-0.019165	0.0037842	-0.0014038	-0.0040283	-0.0053711	-9.1553e-05	0.0020142	0.047028
0.0018616	0.00045776	0.0049133	0.0072632	-0.010956	-0.0086975	0.0067139	0.021393	0.0021057	-0.0065613	-0.012054	0.007782	-0.017578	0.0022278	0.0019226	-0.0014954	-0.0040588	0.00024414	0.0016174	0.048828
0.0019531	0.0019836	0.003479	0.0075989	-0.010529	-0.0088501	0.0057983	0.023224	0.0037231	-0.0055237	-0.014465	0.0072937	-0.016571	0.0010071	0.0074463	-0.0014954	-0.0041809	0.0036316	0.0013123	0.050018
0.0038147	0.0010071	0.0038452	0.0084229	-0.011688	-0.0048828	0.0042114	0.022797	0.0023804	-0.0064087	-0.01413	0.0087585	-0.014038	-0.00097656	0.010529	-0.0011597	-0.0069275	0.0048523	0.00024414	0.057129
0.0043945	-0.00094604	0.0036926	0.0071106	-0.011078	-0.0024414	0.0052795	0.025482	0.0014343	-0.0076294	-0.012878	0.0091858	-0.01358	-0.0039063	0.013031	-0.0021973	-0.0062256	0.0010376	-0.00015259	0.057587
0.0029297	0.00024414	0.0042725	0.0056458	-0.0099487	-0.0040283	0.0066833	0.028442	0.0015259	-0.0075989	-0.012207	0.0065918	-0.01239	-0.0056458	0.015991	-0.00082397	-0.0054016	0.001709	0.0012512	0.059845
0.0043335	0.00036621	0.0040588	0.0046387	-0.0090027	-0.0036926	0.0070496	0.029114	0.0045471	-0.0077515	-0.012207	0.0053711	-0.012756	-0.005188	0.018921	-0.00082397	-0.0050354	0.0048523	0.0021057	0.062378
0.0057678	-6.1035e-05	0.0026855	0.0012512	-0.010406	-0.0025024	0.007019	0.0271	0.0042114	-0.0065002	-0.012756	0.0063477	-0.013214	-0.0041504	0.023804	0.00354	-0.0034485	0.0037842	0.0013123	0.063232
0.0050049	0.0012207	0.0013733	0.0021362	-0.011719	-0.0033875	0.0058289	0.027557	0.0050049	-0.0059509	-0.014709	0.0066223	-0.012573	-0.0054932	0.028931	0.0029297	-0.0059509	0.00042725	0.00042725	0.064026
0.0061035	0.0013733	0.0018921	0.0039368	-0.0081787	-0.0038757	0.0054626	0.029236	0.0050049	-0.0071106	-0.014465	0.0041809	-0.011444	-0.0085144	0.032684	3.0518e-05	-0.0053101	-0.00048828	-0.0010071	0.062073
0.0072632	-0.0012207	0.0021973	0.0027161	-0.0091858	-0.0045776	0.0064087	0.033051	0.0025635	-0.0090637	-0.010956	0.00354	-0.0084229	-0.0090027	0.03598	0.0012512	-0.0036316	0.0016174	-0.0005188	0.062378
0.0059814	-0.0018616	0.002533	0.0022583	-0.0090027	-0.0045776	0.0075378	0.039063	0.0013733	-0.0093079	-0.013	0.0031128	-0.0083923	-0.0073547	0.039154	0.0029602	-0.0047607	0.00073242	0.0018921	0.066315
0.0064087	0.0011597	0.0043945	0.0014343	-0.0085144	-0.0033875	0.0060425	0.042084	0.0017395	-0.0079041	-0.013245	0.0026245	-0.010193	-0.0083313	0.038849	0.0033569	-0.006134	0.00085449	0.0018921	0.068817
0.0055542	-0.0014038	0.0044556	0.0028687	-0.0094299	-0.0057068	0.0033569	0.046021	0.0048828	-0.0064697	-0.013275	0.0058594	-0.0050964	-0.011383	0.039825	0.0039673	-0.0087891	-0.0027771	0.0014038	0.072296
0.0039978	-0.00030518	0.005188	0.0026855	-0.010223	-0.0063782	0.0057983	0.049255	0.005249	-0.0062866	-0.016754	0.0048828	-0.0030518	-0.0093384	0.042419	0.004364	-0.0089417	-0.001709	0.0017395	0.075928
0.0034485	0.00073242	0.0057373	0.0026855	-0.010162	-0.0056152	0.0079346	0.049591	0.0039673	-0.0089722	-0.014862	0.0040894	-0.0056763	-0.0085754	0.04422	0.0036621	-0.0091248	-0.0028992	-0.00177	0.075684
0.0040588	0.0016785	0.0039673	0.0044861	-0.010895	-0.0045471	0.0073853	0.049713	0.0054626	-0.01062	-0.013672	0.0050964	-0.0054321	-0.009552	0.044617	0.0050354	-0.010223	-0.0021973	0.00064087	0.07373
0.0033875	0.0022278	0.0049744	0.0044861	-0.013489	-0.0011292	0.0068665	0.051941	0.0063782	-0.0099487	-0.014587	0.0039673	-0.0061951	-0.010193	0.045563	0.0057983	-0.010651	-0.0020447	0.0021667	0.074829
0.0028076	0.0015564	0.0049744	0.0043945	-0.012573	0	0.0072632	0.052734	0.0056458	-0.0089111	-0.01236	0.001709	-0.0036011	-0.0086365	0.046539	0.0065308	-0.0088501	-0.005188	9.1553e-05	0.074768
0.0045471	0.0027161	0.0039673	0.0032349	-0.012299	-0.0013123	0.0063782	0.051727	0.002594	-0.0084229	-0.0083008	0.00076294	-0.0035095	-0.0085449	0.04541	0.0071716	-0.0063171	-0.0039368	0.0007019	0.078064
0.0057678	0.0020447	0.0069885	0.0045166	-0.012512	-0.0034485	0.0095825	0.052338	0.00354	-0.0097656	-0.0070496	0.0018311	-0.0046082	-0.009613	0.044373	0.0080872	-0.0059204	-0.0027466	0.00024414	0.077515
0.0076294	0.0031128	0.0058594	0.0039063	-0.013	-0.0040588	0.011047	0.051178	0.0046997	-0.0097961	-0.0057678	0.0040588	-0.0017395	-0.0089111	0.044525	0.0062256	-0.0061951	-0.00091553	0.00018311	0.072754
0.0057983	0.0029907	0.0046387	0.0038757	-0.012634	-0.0052795	0.0080872	0.046844	0.0042114	-0.0080872	-0.0073547	0.0046997	-0.0014954	-0.0093689	0.042938	0.0043945	-0.0077209	-0.00054932	0.00015259	0.069275
0.0039673	0.0050049	0.0050049	0.0048218	-0.012543	-0.0045776	0.0065308	0.043396	0.0062866	-0.0066833	-0.011078	0.0043945	-0.0019531	-0.0073242	0.04245	0.003479	-0.0076294	-0.00039673	-0.00061035	0.065369
0.0036011	0.0024414	0.006897	0.0037231	-0.011566	-0.0018921	0.0072327	0.039642	0.0055847	-0.0092468	-0.012787	0.0039063	-0.005127	-0.0078735	0.041809	0.0029297	-0.0065918	-6.1035e-05	0.00057983	0.060974
0.0032043	0.00079346	0.0067139	0.0036621	-0.01236	-0.0015564	0.010437	0.032867	0.0036316	-0.0099792	-0.011414	0.0031738	-0.0056152	-0.0089722	0.045624	0.0025635	-0.0051575	0.0027466	0.00085449	0.059784
0.0044556	0.00057983	0.0069275	0.002533	-0.011261	-0.0046082	0.0092468	0.030914	0.0050354	-0.0098572	-0.01297	0.0025635	-0.0073242	-0.0089722	0.049744	0.0032959	-0.0040588	0.0047607	0.00045776	0.062927
0.005188	-0.00027466	0.0046997	0.0011597	-0.0089722	-0.0041809	0.01001	0.029877	0.0040283	-0.011536	-0.011627	0.0022888	-0.0096436	-0.0093994	0.049927	0.0037231	-0.0036011	0.0020752	0.00012207	0.065826
0.0056152	0.00085449	0.0055542	0.0016174	-0.0088806	-0.0054932	0.0086365	0.031555	0.0057983	-0.012939	-0.011871	0.00079346	-0.010071	-0.0093994	0.046997	0.0058289	-0.004364	0.003418	-0.00091553	0.066742
0.0034485	0.00079346	0.0050354	0.0016785	-0.0071411	-0.0010071	0.0094604	0.034393	0.0047302	-0.012665	-0.010956	0.0022583	-0.011444	-0.0084229	0.046906	0.0080872	-0.0047913	0.0058289	-9.1553e-05	0.068268
0.0024109	-0.00033569	0.0039368	0.0050659	-0.0053711	-0.00088501	0.010864	0.033447	0.0042725	-0.014252	-0.0099487	0.0049438	-0.0096741	-0.010162	0.047729	0.006897	-0.0048523	0.0021973	-6.1035e-05	0.066589
0.0027161	0	0.0055847	0.004303	-0.0036316	-0.0037537	0.010162	0.03299	0.0044861	-0.012177	-0.011353	0.0047302	-0.010193	-0.0098877	0.0466	0.0053101	-0.0061035	0.0011292	0.0014648	0.066284
0.0024719	-0.00082397	0.0058289	0.002594	-0.0057373	-0.0046082	0.010864	0.035004	0.0029602	-0.011719	-0.012024	0.0050354	-0.014587	-0.0077515	0.045471	0.005188	-0.0042114	3.0518e-05	0.0021973	0.069397
0.0036926	-0.00073242	0.0039063	0.0032959	-0.0076294	-0.0027771	0.011444	0.036469	0.0020752	-0.011292	-0.0087585	0.0032349	-0.014038	-0.0085754	0.044159	0.0035095	-0.0030518	-0.00024414	0.0046692	0.068024
0.0032043	-0.00088501	0.0031738	0.0019226	-0.0077515	0.00024414	0.011261	0.034729	0.0032959	-0.0091553	-0.0088196	0.00088501	-0.012787	-0.0092773	0.044495	0.0029907	-0.0030212	-0.0023804	0.0078735	0.06662
0.0051575	-0.00015259	0.0036926	0.0011292	-0.0068359	0.00177	0.012238	0.030365	0.0012512	-0.0098572	-0.0086365	0.0011292	-0.011658	-0.0088501	0.047546	0.0050354	-0.0039368	-0.0038147	0.006958	0.065002
0.0055237	0.00073242	0.0048218	0.0023499	-0.0067139	-0.0021057	0.0078735	0.028381	0.0027466	-0.0086365	-0.007843	0.0014343	-0.011017	-0.0073853	0.048157	0.006897	-0.0041504	-0.0028992	0.0053711	0.063049
0.0087585	0.0022583	0.0067749	0.0005188	-0.0074463	-0.0012817	0.0066528	0.026031	0.0038452	-0.0091858	-0.0093384	0.0031128	-0.010284	-0.01062	0.047821	0.0057068	-0.0049133	-3.0518e-05	0.0054016	0.062836
0.0084534	0.0022278	0.007843	0.0014038	-0.0058594	-0.0021362	0.0079346	0.023254	0.0047607	-0.013092	-0.010101	0.0039978	-0.0078125	-0.011902	0.047089	0.0048218	-0.0050049	-0.0014954	0.0046387	0.062927
0.0059814	0.00061035	0.0062866	0.0021362	-0.0052185	-0.0020752	0.0092468	0.021973	0.003479	-0.011993	-0.011841	0.0032043	-0.0071716	-0.0092468	0.046997	0.0042114	-0.0047607	-0.0012207	0.0044556	0.06012
0.0049438	0.0020142	0.0040283	0.0032349	-0.0049438	3.0518e-05	0.010681	0.02005	0.0022888	-0.0095825	-0.012207	0.0024109	-0.0084229	-0.0068054	0.049866	0.0033875	-0.0036926	-0.0021057	0.0072021	0.054749
0.0055542	0.0025024	0.0021057	0.0029602	-0.0047913	0.0027771	0.0086365	0.015808	0.0038452	-0.0078735	-0.012207	0.0024414	-0.0081482	-0.0083923	0.053314	0.005127	-0.0010681	-0.00076294	0.0070801	0.053619
0.0062561	0.0023499	-9.1553e-05	0.0025635	-0.0061035	0.0032959	0.0083618	0.012878	0.0059509	-0.0095215	-0.012024	0.0026855	-0.0091858	-0.010956	0.052704	0.0060425	-0.0007019	0.0027161	0.0064392	0.052765
0.0054016	0.0014038	0.0024414	0.0041504	-0.0057068	0.0064087	0.010468	0.011261	0.0029297	-0.0097046	-0.0093689	0.0027161	-0.0096436	-0.012115	0.053284	0.0046692	-0.003479	0.0033875	0.006958	0.050476
0.006012	-0.0013123	0.0026855	0.0020447	-0.0041504	0.0040588	0.008728	0.006958	0.0036316	-0.007843	-0.0079346	0.00094604	-0.0065002	-0.0099792	0.057129	0.0033875	-0.0036316	0.0013733	0.0064087	0.049194
0.0046692	0.00039673	0.0012817	-0.00054932	-0.0028992	0.0021057	0.0079956	0.0090332	0.0033264	-0.0059814	-0.0082397	0.0012512	-0.0057678	-0.0077515	0.06131	0.0049438	-0.0027161	0.0028687	0.0063782	0.051575
0.0050659	0.00082397	0.00036621	-0.00042725	-0.0032959	0.0027161	0.0070496	0.0082397	0.0013733	-0.0072327	-0.0096436	0.0030518	-0.0041199	-0.010223	0.067322	0.0054016	-0.0021667	0.0026855	0.0046387	0.053589
0.0061035	0.0012207	3.0518e-05	0.0005188	-0.0028687	0.0044861	0.0071716	0.0080566	0.0019226	-0.0075989	-0.011139	0.0014038	-0.0041199	-0.010254	0.072784	0.005188	-0.0036926	0.0021667	0.0013733	0.052399
0.0083008	0.00030518	0.0010376	0.0016174	-0.0022888	0.0048828	0.008728	0.01004	0.0057983	-0.006012	-0.0099182	0.00091553	-0.0040283	-0.0094299	0.073364	0.0067139	-0.0027161	-0.001709	0.0007019	0.050323
0.0077515	-0.00012207	0.0014038	0.0036926	-0.0039368	0.006134	0.012268	0.0084229	0.0024109	-0.0071411	-0.0095825	-0.00061035	-0.0036011	-0.012482	0.075562	0.0068359	-0.0021057	-0.0030212	0.0036926	0.047363
0.005249	0.0020752	0.0022278	0.0055847	-0.0041504	0.0084534	0.012726	0.0038757	-0.00033569	-0.009613	-0.0083313	-0.0013123	-0.0049133	-0.011993	0.078766	0.0057068	-0.0032043	-0.0014648	0.0053101	0.04776
0.006073	0.0011292	0.0039978	0.0029602	-0.00354	0.0083008	0.012512	0.0042114	0.0032959	-0.009552	-0.005249	-0.0024109	-0.0046997	-0.012054	0.081482	0.0050354	-0.00039673	0.00073242	0.0050659	0.050201
0.0050354	-0.00177	0.0039978	0.00177	-0.0045776	0.0055237	0.012024	0.0059509	0.0039673	-0.0089111	-0.0068054	-0.00088501	-0.0050964	-0.01178	0.081848	0.005249	0.00027466	0.0022583	0.0061646	0.049713
0.004425	-0.0036621	0.0018921	0.0018616	-0.0041199	0.0033875	0.010162	0.0050964	0.0014343	-0.0099792	-0.007019	0.00033569	-0.0071716	-0.013092	0.08371	0.0055237	-0.0012512	0.0010986	0.0057068	0.051208
0.0049133	-0.0007019	0.0040588	0.0050964	-0.0031128	0.005188	0.0093384	0.003418	0.00018311	-0.010681	-0.0094604	0.0019531	-0.0073853	-0.013306	0.08493	0.0072937	-0.0029297	-0.0011597	0.0038757	0.052765
0.0057678	0.0013733	0.0057068	0.0063782	-0.0037842	0.010284	0.0074768	0.0024109	-0.00015259	-0.012238	-0.010254	0.002594	-0.0085754	-0.014191	0.085052	0.0059509	-0.00015259	-0.0018921	0.0029297	0.049255
0.0050354	-0.00027466	0.0031738	0.0036011	-0.0038757	0.0081787	0.0075684	0.0022888	0.0015564	-0.011017	-0.0085449	0.0018921	-0.0077209	-0.011505	0.082458	0.0042114	0.0013733	-0.00027466	0.0045471	0.049683
0.006012	-0.00054932	0.0039673	0.0054016	-0.0018616	0.0066223	0.0081177	0.0018921	0.0028381	-0.010773	-0.0082703	0.0018921	-0.0083313	-0.012909	0.078796	0.0045471	0.0011902	0.00064087	0.0066528	0.050079
0.0042419	0.00018311	0.0049133	0.0043335	-0.0039063	0.007782	0.0092468	0.0012817	0.0027161	-0.008606	-0.0084229	0.00012207	-0.0099487	-0.012665	0.07309	0.0037537	-0.0017395	-0.00015259	0.0054016	0.048523
0.0019836	0.00033569	0.0034485	0.0038452	-0.0050659	0.0089722	0.011993	-0.00054932	0.0059814	-0.0099182	-0.011444	-0.0021362	-0.0095215	-0.0098267	0.070129	0.0042725	-0.0033569	9.1553e-05	0.0018005	0.045441
0.0031738	0.0020142	0.0039063	0.003418	-0.0025635	0.0073547	0.012512	-0.0018311	0.0062256	-0.010254	-0.0084839	0.00036621	-0.0074768	-0.0093689	0.070526	0.0053406	-0.0028687	0.0028687	0.0020447	0.046661
0.0054016	0.0018616	0.0040588	0.003418	-0.0015564	0.0068359	0.011871	-0.0038147	0.0040894	-0.011322	-0.0057068	0.00018311	-0.0080872	-0.010315	0.076202	0.0048218	-0.00082397	0.003479	0.0019226	0.047821
0.0057068	0.00079346	0.0053406	0.0053711	-0.0025024	0.0093689	0.010101	-0.0079346	0.0041504	-0.010223	-0.0078125	0.0012512	-0.0059204	-0.007782	0.077179	0.0007019	-0.0016174	0.0043945	0.003418	0.043854
0.0031128	0.0016479	0.0037842	0.0028992	-0.0023499	0.010559	0.010437	-0.0082092	0.0055847	-0.013824	-0.0086975	0.0018616	-0.0042725	-0.0067749	0.078674	0.00085449	-0.00177	0.0045776	0.003418	0.040161
0.0023804	0.00073242	0.0031738	0.0044556	-0.0041809	0.013306	0.011627	-0.0078735	0.0062866	-0.014801	-0.010071	0.0040283	-0.0050354	-0.011261	0.082062	0.0013123	0.00021362	0.0039978	0.0020447	0.041565
0.0029297	-0.0012512	0.0036011	0.0068359	-0.0041504	0.015472	0.0083618	-0.0090027	0.0062256	-0.012512	-0.0089722	0.0043335	-0.005188	-0.013672	0.083252	-0.0005188	0.0011597	-0.0021973	0.0018616	0.041992
0.002594	-0.0027466	0.0038147	0.0064087	-0.0011292	0.017334	0.0049438	-0.011139	0.0073853	-0.012878	-0.009613	0.00354	-0.0062561	-0.012695	0.082703	0.00064087	0.00048828	-0.0045166	0.0018005	0.037659
0.0040283	-0.0020142	0.0040283	0.0044556	-0.0016174	0.01767	0.0074768	-0.014801	0.0046387	-0.01178	-0.0081177	0.0030518	-0.0050964	-0.012573	0.080597	0.0007019	-0.0013123	-0.0023499	0.0024109	0.034912
0.0062561	0.00177	0.0075684	0.0010071	-0.00177	0.016357	0.0076294	-0.015381	0.0031738	-0.013733	-0.0063171	0.0044861	-0.0045471	-0.010132	0.077301	-0.00088501	-0.0038452	-3.0518e-05	0.0057678	0.038818
0.0068054	0.0023804	0.0068665	0.0024109	-0.0035095	0.013763	0.0071106	-0.014099	0.0040283	-0.013275	-0.0085449	0.0029907	-0.0049744	-0.0080872	0.073425	0.00033569	-0.0041809	0.00073242	0.0052185	0.039856
0.0065613	-6.1035e-05	0.0041809	0.0030823	-0.0028381	0.013916	0.0063782	-0.015015	0.0058899	-0.011414	-0.01062	0.0015869	-0.0042725	-0.0083618	0.071136	-0.00012207	-0.0019836	-0.0010071	0.0033875	0.038208
0.0032654	0.00073242	0.0033875	0.0026245	0.00030518	0.01474	0.0099487	-0.01123	0.0044861	-0.011566	-0.0079041	-0.00064087	-0.0027466	-0.0082092	0.070282	-3.0518e-05	-0.0057983	-0.0037842	0.0028992	0.038574
0.00057983	-0.00015259	0.0045166	0.0050964	0.00082397	0.016754	0.010986	-0.01004	0.0041809	-0.01416	-0.0045471	-0.00012207	-0.0026245	-0.010101	0.066833	-0.00027466	-0.0038147	-0.001709	0.0047607	0.03598
0.0027466	0.00033569	0.0033264	0.0054626	0.00076294	0.01889	0.011139	-0.012543	0.0055237	-0.015411	-0.004303	6.1035e-05	-0.0005188	-0.0053406	0.064819	-0.00012207	0.0011902	0.00085449	0.0063782	0.032288
0.0039368	0.00082397	0.004425	0.0028992	0.00033569	0.020386	0.01062	-0.012329	0.0033875	-0.016022	-0.0038757	0.0028076	0.00015259	-0.0040283	0.062561	0.0011902	0.003479	0.0010376	0.006134	0.029297
0.0021973	-0.0014343	0.0033875	0.0018311	-0.0018311	0.019989	0.010742	-0.01001	0.0023499	-0.015747	-0.002594	0.005188	-0.0014343	-0.0055847	0.058319	0.0030212	0.0063477	0.003418	0.0038757	0.028656
0.0014954	-0.00067139	0.0021973	0.0027466	-0.0041199	0.022614	0.011078	-0.010315	0.00039673	-0.015961	-0.0022278	-0.00024414	-0.0041199	-0.0065308	0.056641	0.0056458	0.0052795	0.0019226	0.0010376	0.028168
0.0037537	0	0.0027161	0.0032959	-0.005127	0.023224	0.011444	-0.0091248	0.0015869	-0.018311	-0.00094604	-0.0024719	-0.0042114	-0.0030518	0.058258	0.0075073	0.0030823	-0.0019226	0.00057983	0.031189
0.005188	0.00073242	0.0018311	0.0037231	-0.0043945	0.023346	0.0084839	-0.007843	0.0031128	-0.015808	-0.00097656	-0.0019836	-0.0033875	-0.0018921	0.060303	0.0071411	0.0042725	-0.0023499	0.00094604	0.030487
0.0025635	0.00027466	0.0057373	0.0071106	-0.0028992	0.023651	0.0070496	-0.0078735	0.0033569	-0.013702	-0.0014648	0.00054932	-0.0039063	-0.0014954	0.060577	0.0081482	0.0048828	-0.0020752	0.0015564	0.029968
0.001709	0.00015259	0.007782	0.0071716	-0.0030823	0.026642	0.0075989	-0.0073853	0.0011902	-0.015472	0	0.0032959	-0.005249	-0.0021667	0.062042	0.0092468	0.0053101	0.00033569	0.003418	0.031433
-0.00036621	0	0.0050964	0.0062561	-0.0028076	0.028412	0.0081787	-0.006073	0	-0.0159	0.0021362	0.0029907	-0.0050659	-0.0040894	0.065002	0.009613	0.0054321	0.0028687	0.0029907	0.034363
0.0024414	-0.0011597	0.006897	0.0065002	-0.0015869	0.029633	0.0080566	-0.0084534	0.00015259	-0.014832	0.00177	0.0028687	-0.0021667	-0.0059509	0.06546	0.011841	0.0079651	0.0025635	0.0033264	0.03476
0.004364	-0.0010071	0.0071716	0.0065002	-0.0019836	0.028656	0.0064697	-0.0075073	0.0015869	-0.014343	0.0033569	0.0015869	-0.0018921	-0.0052185	0.064362	0.014343	0.0092163	-0.00030518	0.005249	0.037567
0.0025024	-0.0016785	0.010284	0.0065613	-0.0030518	0.025421	0.0050049	-0.0065002	0.0029297	-0.012695	0.0038147	0.0014038	-0.0043945	-0.0046692	0.063965	0.015259	0.0081787	0.0049133	0.0050049	0.041016
0.00054932	-0.002594	0.013367	0.0064087	-0.0040894	0.027588	0.0045776	-0.0090027	0.0026855	-0.010986	0.0033569	0.0027771	-0.0054016	-0.0065002	0.063293	0.015656	0.0079956	0.0061646	0.0035706	0.039856
-0.0014954	-0.0041504	0.01059	0.0058289	-0.0046997	0.028412	0.0044556	-0.010193	0.0035095	-0.01062	0.0064392	0.0024414	-0.0078125	-0.006073	0.062012	0.015472	0.0075378	0.0049133	0.002655	0.039673
-0.0028381	-0.0024109	0.009552	0.0053406	-0.0018311	0.030701	0.0045166	-0.0066833	0.00354	-0.012146	0.0073547	0.0031738	-0.0083923	-0.0053406	0.059174	0.016327	0.011627	0.0030823	0.0055237	0.041718
-0.00012207	9.1553e-05	0.011688	0.0054932	0.0016785	0.032745	0.0059509	-0.0065918	0.0047302	-0.011505	0.0065918	0	-0.0083923	-0.0062866	0.058105	0.017456	0.012024	-0.0015259	0.0049133	0.043579
0.00048828	0.0016785	0.011047	0.0062256	0.0010681	0.033051	0.0055237	-0.0048523	0.0057068	-0.011414	0.0063171	0.0019226	-0.0084839	-0.006073	0.057373	0.015137	0.01181	-0.0020142	0.00354	0.043549
0.0031433	-0.0016174	0.010071	0.0052185	0.003479	0.035767	0.004303	-0.0058594	0.0054626	-0.013824	0.0068359	0.0030823	-0.006958	-0.0070801	0.056732	0.015259	0.013947	0.00033569	0.0060425	0.04007
0.0017395	-0.0014648	0.0096436	0.0059509	0.0014648	0.039276	0.0046692	-0.0066223	0.0056152	-0.015472	0.006012	0.0023804	-0.0039978	-0.0073242	0.054565	0.015869	0.016449	0.0028687	0.0079041	0.039642
0.00018311	0.0018616	0.0088501	0.006134	9.1553e-05	0.036987	0.0036316	-0.0080872	0.006897	-0.014313	0.0040588	0.0054321	-0.0033569	-0.0081787	0.052307	0.012878	0.018616	0.0068054	0.0088196	0.04007
9.1553e-05	0.0012817	0.009552	0.0081177	-0.00024414	0.035614	0.0026855	-0.0062561	0.0056458	-0.014648	0.0040283	0.0080261	-0.002533	-0.0072021	0.05191	0.01413	0.018158	0.007019	0.0062561	0.040619
0.00042725	0.00021362	0.010345	0.0062256	-0.00042725	0.038513	0.0024414	-0.0050354	0.0048828	-0.015564	0.0054321	0.0058289	-0.0027771	-0.0076599	0.051514	0.010895	0.018738	0.0064087	0.0074768	0.044617
0.0012512	0.00021362	0.01062	0.006897	-0.0015564	0.0448	0.0032349	-0.0063477	0.0035095	-0.013306	0.0066833	0.0029602	-0.0056763	-0.0087585	0.051636	0.0071716	0.019165	0.0071106	0.0057373	0.049133
0.00024414	0.00097656	0.011536	0.0064087	-0.0015259	0.048218	0.0048828	-0.0062256	0.0023804	-0.014343	0.0048828	0.0022278	-0.0045776	-0.0073242	0.053253	0.0069275	0.018707	0.0064697	0.0047607	0.052063
-0.00042725	0.0007019	0.012115	0.0062256	0.00097656	0.050171	0.0044861	-0.0048828	0.0039063	-0.017273	0.0015259	0.0024719	-0.0022583	-0.0049133	0.05188	0.0061951	0.019592	0.001709	0.0041809	0.054138
0.0022278	0.0010376	0.013519	0.0067749	0.0031128	0.053253	0.0013733	-0.0062256	0.0039368	-0.016296	0.00033569	0.0028992	-0.0020142	-0.0063171	0.047363	0.0049438	0.022003	-0.00079346	0.0045471	0.056305
0.0035706	0.00054932	0.012421	0.0068665	0.0033264	0.051849	0.0031128	-0.0092773	0.0032349	-0.013641	0.00057983	0.0033875	-0.00030518	-0.0073547	0.047974	0.0075378	0.021881	-0.00094604	0.0042725	0.05838
0.00054932	0.0011292	0.010559	0.0074158	-0.0005188	0.052124	0.0014648	-0.010529	0.0040588	-0.013123	0.0011902	0.0021362	-0.00036621	-0.0049438	0.046539	0.010895	0.020416	0	0.0059204	0.059418
0.0028381	0.0040588	0.013031	0.0058594	-0.002594	0.052032	-0.00067139	-0.009552	0.0069275	-0.010162	0.0026245	0.0016479	-0.00015259	-0.0029297	0.044312	0.010376	0.018982	-0.0012817	0.0080566	0.061096
0.0039673	0.0016174	0.011475	0.0046692	-0.0010681	0.051208	0.001709	-0.0085144	0.0077515	-0.010071	0.0016479	-0.00012207	0.00042725	-0.0053711	0.042175	0.0069275	0.022064	-0.0011902	0.0056152	0.06308
0.0029297	0.0012512	0.011902	0.0058899	-0.00067139	0.047577	0.0022888	-0.011139	0.0083008	-0.012329	-0.0010376	-0.00061035	-0.00018311	-0.0062256	0.041229	0.0087585	0.023682	-0.00030518	0.0064697	0.064697
0.0016174	0.0024719	0.009613	0.0054932	0.0010376	0.04541	0.0020752	-0.0097961	0.0030212	-0.011627	-0.0022583	-0.00094604	0.0015869	-0.0058289	0.041412	0.010559	0.021454	0.00067139	0.0073853	0.062286
0.0020752	0.0016785	0.0083008	0.0061951	-0.00012207	0.043884	0.003479	-0.0084839	0.0049133	-0.012207	-0.00067139	-0.00061035	0.0010681	-0.0051575	0.040894	0.0089417	0.019073	0.00027466	0.0063477	0.065247
0.0021973	0.0012817	0.010315	0.0062866	0.00024414	0.047577	0.002655	-0.011078	0.0071411	-0.012512	0.0028381	-0.00045776	0.0021667	-0.0066833	0.040985	0.0070496	0.019287	-0.0010681	0.0073242	0.065186
0.0026855	0.0014038	0.012146	0.0054626	0.0019226	0.046295	0.0014343	-0.010742	0.0056763	-0.011169	0.0028687	-0.00012207	0.00177	-0.0040588	0.04187	0.0071716	0.019775	0.00085449	0.0064392	0.063904
0.002594	0.0019226	0.014435	0.0054932	0.0031128	0.043854	0.00064087	-0.011414	0.0015564	-0.011627	0.0027771	-0.00073242	0.0064697	-0.0050354	0.041687	0.0075378	0.018951	0.0017395	0.004364	0.062958
6.1035e-05	0.0030823	0.013672	0.0052795	0.00045776	0.044617	-6.1035e-05	-0.0097961	0.0018616	-0.010132	0.0054016	-0.00073242	0.008728	-0.0072021	0.039856	0.0068665	0.01825	0.00064087	0.0036011	0.060669
-6.1035e-05	0.0033569	0.012573	0.005127	-0.00094604	0.045319	0.0032654	-0.0088501	0.0011597	-0.010529	0.0048218	0.0018921	0.0089417	-0.0074768	0.035919	0.0072327	0.017731	-0.0014648	0.0035095	0.060699
0.0019531	0.0020142	0.013428	0.0047913	0.0023193	0.043793	0.0046997	-0.010376	0.0022888	-0.011566	0.0053711	0.0014343	0.011017	-0.0087585	0.03183	0.0072021	0.017822	-0.00018311	0.004425	0.062561
0.0018005	-0.00033569	0.015503	0.0050964	0.0047607	0.041809	0.001709	-0.010437	0.0033875	-0.0112	0.0057373	-0.00021362	0.011688	-0.0097351	0.032379	0.0056458	0.020721	0.0012207	0.0045166	0.065277
-0.0019531	-0.0033875	0.017151	0.0083313	0.0035095	0.042755	0.00091553	-0.01001	0.0027161	-0.0086975	0.0075684	0.0020447	0.01413	-0.007843	0.03598	0.0066833	0.019928	0.00021362	0.0047607	0.064026
0.0018005	-0.0016479	0.01886	0.007019	0.004303	0.039337	0.0029297	-0.010925	0.0040894	-0.0092163	0.0068359	0.0028687	0.018372	-0.0070801	0.036469	0.0085449	0.018311	0.0041504	0.0064392	0.060608
0.0021667	-0.00076294	0.019287	0.0041199	0.0030823	0.033752	0.0014343	-0.0095215	0.0026855	-0.0098572	0.0075989	0.0025635	0.018158	-0.0042725	0.036102	0.0078125	0.019562	0.0050354	0.0046082	0.059875
0.0028076	-0.0014648	0.02063	0.0039063	0.0013123	0.032349	-0.00057983	-0.007782	0.0029907	-0.010193	0.0063782	0.0032959	0.018738	-0.0069275	0.031952	0.0071716	0.018524	0.0017395	0.0040894	0.060272
0.0018921	-0.00012207	0.021698	0.0067749	0.001709	0.029266	-0.00054932	-0.0072632	0.0022888	-0.010223	0.0039673	0.0011902	0.016693	-0.0084839	0.032257	0.0067749	0.017456	0.0014038	0.0046387	0.060272
0.0024719	0.0014954	0.022583	0.0063171	0.0024414	0.025909	0.00030518	-0.0082092	0.0018311	-0.012421	0.0049438	0.0015259	0.01825	-0.0068665	0.033051	0.0057373	0.018707	0.0020752	0.0069275	0.058899
0.0040283	0.0030212	0.023956	0.005249	0.00354	0.02124	-9.1553e-05	-0.009491	0.0037842	-0.012665	0.007019	0.0032654	0.018768	-0.0058594	0.030365	0.0079651	0.020966	0.0016479	0.0077515	0.058899
0.0020142	0.0019531	0.023956	0.0058594	0.008667	0.017517	-0.002594	-0.010193	0.0042114	-0.011871	0.0055847	0.001709	0.019135	-0.0097351	0.028381	0.007782	0.019379	0.0057068	0.0080261	0.056183
0.0023499	0.0016479	0.022583	0.0051575	0.007843	0.015991	-0.0018921	-0.011322	0.0054626	-0.0089417	0.0027771	0.00027466	0.019226	-0.010803	0.026093	0.0082397	0.018097	0.0043945	0.0091858	0.053986
0.0047302	-9.1553e-05	0.02121	0.0069885	0.0083313	0.013519	6.1035e-05	-0.009613	0.0046692	-0.0074463	0.001709	-0.0023499	0.020203	-0.0083008	0.024078	0.0086365	0.017853	0.0046082	0.0065002	0.052734
0.0052185	0.00054932	0.024109	0.0076904	0.011078	0.010559	0.00027466	-0.009491	0.0035095	-0.0067444	0.0020752	-0.00067139	0.022186	-0.0041809	0.022827	0.01059	0.017944	0.0050964	0.002533	0.050842
0.0024414	3.0518e-05	0.026886	0.0068665	0.010376	0.0089417	0	-0.010498	0.0036316	-0.0062561	0.0012817	0.0011902	0.020569	-0.0041199	0.020966	0.010712	0.019867	0.0054016	0.0036316	0.047546
0.0021362	0.00085449	0.029266	0.0056458	0.010406	0.010956	0	-0.011322	0.0033875	-0.0076904	0.0013428	9.1553e-05	0.018951	-0.0032959	0.019714	0.01178	0.021149	0.0029297	0.0045471	0.044464
0.0023499	0.0023193	0.02829	0.0079956	0.010986	0.014191	0.00045776	-0.0093384	0.0036926	-0.0080566	0.0022888	-0.00036621	0.020447	-0.0045776	0.018372	0.0096436	0.020355	0.0011597	0.003479	0.043549
0.004303	0.0011902	0.026276	0.0079041	0.011932	0.012421	0.0015259	-0.010101	0.0019226	-0.010162	0.0039368	-0.0012512	0.020416	-0.0044556	0.016235	0.0071106	0.020813	0.0026245	0.0029297	0.043335
0.00042725	0.0015564	0.026428	0.0074463	0.012604	0.0097351	0.00082397	-0.0091553	0.0023804	-0.010834	0.0046692	-0.0017395	0.019745	-0.0049744	0.016998	0.0046082	0.021179	0.00033569	0.0022888	0.039642
0.0018005	3.0518e-05	0.023468	0.0073547	0.012665	0.0090027	0.00033569	-0.0089417	0.0052185	-0.012909	0.00177	0.0005188	0.019958	-0.0038452	0.0159	0.0042725	0.023468	0.00064087	0.0036926	0.036591
0.0057068	-0.00012207	0.022583	0.0046082	0.015167	0.0093994	0.0010986	-0.0085754	0.0036926	-0.012115	-0.00036621	0.0010986	0.018127	-0.0043335	0.013794	0.004425	0.023468	0.00057983	0.0046387	0.038391
0.0047607	0.00091553	0.024872	0.0032349	0.017181	0.0083313	0.0012512	-0.0091858	0.0031433	-0.0064392	0.0010681	-0.0010376	0.016937	-0.005249	0.011719	0.005249	0.021484	0.0012207	0.0054016	0.038635
0.0031128	-0.00048828	0.027496	0.003479	0.019043	0.0075684	-0.00054932	-0.0091553	0.0024719	-0.004303	0.00042725	0	0.014374	-0.0069275	0.011108	0.0085449	0.022552	0.0032654	0.0039673	0.036804
0.0018921	0.00067139	0.027649	0.0057068	0.022064	0.0072021	-9.1553e-05	-0.007019	0.0043945	-0.0030823	-0.00085449	0.0019226	0.015106	-0.0056763	0.01532	0.0088501	0.024567	0.00073242	0.0071411	0.034882
0.0044556	0.0014648	0.027069	0.0062866	0.024536	0.0039673	-0.00088501	-0.0065308	0.0020447	-0.0056763	0.0014343	0.0033875	0.014282	-0.0066528	0.011566	0.0088501	0.021973	-0.0018616	0.0079956	0.033905
0.0052795	-9.1553e-05	0.029785	0.0073547	0.027008	0.0036621	0.00094604	-0.0059509	0.0011292	-0.0081787	0.0019836	0.0036621	0.014771	-0.0053101	0.012146	0.0084839	0.020447	0.0020142	0.006897	0.033997
0.0050659	0.0014343	0.031128	0.0064087	0.030945	0.0035706	-0.0014648	-0.0057678	0.0011292	-0.0090942	-3.0518e-05	0.0041809	0.014282	-0.0084534	0.012207	0.009613	0.022491	0.0049744	0.0055847	0.033203
0.0039978	0.0037231	0.033325	0.0049133	0.033051	0.0040283	-0.0026855	-0.0067139	0.003479	-0.0073242	0.00079346	0.0040283	0.01413	-0.0093994	0.012543	0.0065002	0.022522	0.0058899	0.0055542	0.031952
0.0053406	-0.0010376	0.034973	0.003418	0.033752	0.0027771	-0.0026245	-0.0059814	0.0025024	-0.0064087	0.00018311	0.0033569	0.012482	-0.0068054	0.013184	0.0057983	0.022461	0.006134	0.0057068	0.030365
0.006073	9.1553e-05	0.036224	0.0033264	0.037354	0.0040894	-0.0010681	-0.0054321	0.0029297	-0.0074768	-0.0015869	0.0030823	0.013123	-0.0071106	0.017487	0.0085754	0.025696	0.0075989	0.0047607	0.029968
0.0043945	0.00067139	0.042206	0.0035706	0.038788	0.00076294	-0.0007019	-0.004425	0.0029602	-0.0093079	-0.00088501	0.0024414	0.01123	-0.0047302	0.020447	0.0096741	0.023407	0.0048523	0.0030823	0.027924
0.0046387	0.00036621	0.046906	0.003418	0.040131	0.00030518	-0.0028076	-0.0023804	0.0025024	-0.0097046	-9.1553e-05	0.0038452	0.012909	-0.004425	0.023285	0.0079956	0.022705	-9.1553e-05	0.0021667	0.023743
0.0020142	0.002533	0.051392	0.0036926	0.040802	0.0013123	-0.0043335	-0.0042114	0.0045471	-0.0091858	-0.0010376	0.0055847	0.012512	-0.0055847	0.024231	0.0061035	0.022278	0.00018311	0.0044861	0.023193
0.00012207	0.0018616	0.054932	0.0016479	0.040985	0.0023804	-0.0041809	-0.0061646	0.0053101	-0.0083313	-0.0025024	0.005249	0.011414	-0.004425	0.023956	0.0055237	0.022522	0.0050659	0.0049744	0.022705
0.0010986	0.0027161	0.060028	0.0043945	0.041473	0.00177	-0.003418	-0.0035706	0.0026855	-0.0077209	0.00024414	0.0069885	0.015167	-0.006897	0.02594	0.0089111	0.022644	0.0044556	0.0056152	0.019928
0.0014343	0.0043335	0.066284	0.0066223	0.042786	0.00018311	-0.0030823	-0.0021057	0.0028076	-0.0065308	0.00073242	0.0041199	0.016785	-0.005249	0.028259	0.0067139	0.025055	0	0.0086365	0.015656
0.00054932	0.0048523	0.06604	0.0058899	0.043884	-0.002655	-0.0027771	-0.0010986	0.0036926	-0.008606	-0.0024414	0.00097656	0.016479	-0.0038757	0.029022	0.008728	0.027557	-0.0022278	0.0070496	0.016602
0.0016785	0.001709	0.06488	0.0056763	0.043549	-0.0029602	-0.0037842	-0.0013428	0.0050964	-0.011047	0.00033569	0.00177	0.018188	-0.005249	0.029297	0.009491	0.030396	-0.0021667	0.0054932	0.01535
0.0024109	0.00064087	0.064178	0.0046387	0.040741	-0.0053101	-0.0027771	-0.0022278	0.0078125	-0.010773	0.0014954	0.0032959	0.018829	-0.0046387	0.032593	0.010071	0.031189	-0.00079346	0.0040894	0.015411
0.0015259	-0.00097656	0.062286	0.0070801	0.038879	-0.0061646	-0.00012207	-0.0022583	0.0055542	-0.011017	0.00073242	0.0031128	0.017792	-0.0049133	0.03775	0.011658	0.029694	-0.00036621	0.0021667	0.015717
0.0020752	0.0019836	0.060455	0.006897	0.038513	-0.0053101	-0.0010681	-0.0020447	0.0057068	-0.0097046	-0.00088501	0.0017395	0.014374	-0.0041199	0.039764	0.01062	0.028931	0.00091553	0.0044556	0.013367
0.001709	0.0013733	0.059113	0.0048828	0.037811	-0.0070801	-0.0023804	0.00012207	0.0085754	-0.010437	-0.0027771	0.0014648	0.012207	-0.0031128	0.042389	0.012177	0.029114	0.0018921	0.0079041	0.0097656
0.0020447	0.0015869	0.055145	0.0070496	0.037903	-0.0072937	-0.0010681	-0.00091553	0.0045471	-0.010773	-0.0027466	0.0021973	0.013184	-0.0041809	0.045868	0.011963	0.028137	0.004425	0.0095825	0.0083313
0.0024719	0.0027161	0.049866	0.007843	0.037994	-0.010284	-0.0020752	-0.0032959	0.0022583	-0.012115	-0.0017395	0.002655	0.014801	-0.0055237	0.050629	0.010193	0.026306	0.0059509	0.0074463	0.010681
0.0040588	0.0046082	0.051086	0.0073547	0.039612	-0.0087891	-0.0049744	-0.0032959	0.0042725	-0.012054	-0.00061035	0.0024414	0.012268	-0.0041809	0.058075	0.0087585	0.028107	0.0064392	0.005127	0.011566
0.0041199	0.0051575	0.051483	0.0054626	0.041473	-0.0054321	-0.0028992	-0.0021362	0.0029907	-0.010071	-0.00091553	6.1035e-05	0.0091553	-0.0059814	0.062256	0.007843	0.028015	0.0074158	0.0024109	0.01001
0.0017395	0.0033875	0.051941	0.0054932	0.039398	-0.0071716	-0.00021362	-0.0047913	0.0059204	-0.0060425	-0.0010376	0.00012207	0.010101	-0.0058899	0.062653	0.011475	0.025421	0.0036316	0.0031433	0.0067749
-0.00057983	0.0025635	0.05246	0.006134	0.041901	-0.0076599	-0.0005188	-0.004425	0.0098267	-0.0072937	0.00067139	0.00012207	0.01004	-0.0031433	0.063202	0.011719	0.022888	0.0053101	0.0029297	0.0043335
0.00039673	0.0019226	0.053711	0.0048218	0.041107	-0.002533	6.1035e-05	-0.0019226	0.0085754	-0.008667	0.0024719	0.0012817	0.0099792	-0.002533	0.069	0.010895	0.021881	0.0087891	0.0041809	0.004364
0.0021057	0.0025635	0.054962	0.0028381	0.0401	-0.0038757	-0.00064087	-0.0005188	0.0083008	-0.0086365	0.00073242	-0.00021362	0.0072632	-0.0046387	0.073242	0.0093079	0.022675	0.0063477	0.0063782	0.0074158
0.0016479	0.00354	0.05545	0.0048828	0.038239	-0.0020142	-0.0024414	-0.0024414	0.01062	-0.0088196	-0.00097656	-0.00079346	0.0076599	-0.0039673	0.072388	0.0093689	0.022949	0.006897	0.0065308	0.0058899
-0.00057983	0.00177	0.053558	0.0057373	0.038635	-0.00033569	-0.0056458	-0.0033875	0.0088196	-0.0075989	-0.0028076	0.00076294	0.0059204	-0.0030823	0.073608	0.0074463	0.020233	0.0053406	0.0020142	0.0039673
0	0.00039673	0.051819	0.007019	0.03537	0.00061035	-0.0078125	-0.0016479	0.0048523	-0.0071716	-0.0017395	-0.00039673	0.0055847	-0.0024719	0.077728	0.0038757	0.021484	0.0050049	0.0014954	0.0039063
-0.00033569	0.00054932	0.049591	0.0047302	0.028931	-0.00021362	-0.0061035	-0.0014038	0.0032043	-0.0066528	0.0021057	-0.0019531	0.0040283	-0.0028687	0.078857	0.0029907	0.020386	0.0053406	0.0021057	0.0032043
-0.0016174	-0.00064087	0.046814	0.0037842	0.02652	0.0016174	-0.0050659	-0.00354	0.0029297	-0.0085754	0.0031738	-0.0016785	0.0022278	-0.0005188	0.079315	0.0025024	0.02121	0.0076294	0.0021362	0.00094604
-9.1553e-05	0.00024414	0.043884	0.0060425	0.026733	-0.00064087	-0.0066528	-0.0030823	0.0037537	-0.0068054	0.0010376	0.00018311	0.0022278	-0.0026245	0.0784	0.0031433	0.022614	0.0091553	0.0032349	0.0021057
0.00094604	0.0029297	0.042511	0.0073242	0.024994	-0.0056458	-0.0072021	-0.0018311	0.0065613	-0.0071106	0.0010681	0.00097656	0.0039063	-0.0018005	0.077026	0.005127	0.023529	0.008667	0.006073	0.0020752
0.0016479	0.0014038	0.038025	0.0097656	0.024048	-0.0028992	-0.0063171	-0.0016785	0.0086975	-0.0070496	0.0022278	0.0018921	0.0039978	-0.0028992	0.073456	0.0096436	0.023071	0.0069275	0.0061951	-0.0012207
0.0026245	0.0015869	0.03537	0.0092163	0.023407	0.00064087	-0.0040894	-0.0028992	0.0056458	-0.005188	0.0015259	0.0033569	0.0042725	-0.0037231	0.070953	0.010071	0.023987	0.0053711	0.0074768	-0.00030518
0.0023499	0.003479	0.034424	0.0061951	0.020386	0.00097656	-0.0024109	-0.0016479	0.0059204	-0.0015259	0.0010986	0.0038147	0.0046387	-0.0024109	0.069611	0.0072021	0.022552	0.0042114	0.0077515	-0.00091553
0.0018616	0.0036621	0.032959	0.0041199	0.019653	0.0014038	9.1553e-05	-0.0011597	0.0062866	-0.0019226	0.0021973	0.0017395	0.0062256	-0.0012512	0.069092	0.0059509	0.022247	0.0045471	0.0054626	-0.0016479
0.00045776	0.0019836	0.032471	0.0040894	0.018524	0.00067139	0.0022583	-0.00082397	0.0055237	-0.00024414	-0.0018005	0.0031738	0.0066223	0.00057983	0.065735	0.0054932	0.019104	0.0055237	0.0074463	-0.0016479
-0.0015869	0.00048828	0.031128	0.0044861	0.01651	0.00057983	0.0048523	-0.0022583	0.0053406	-0.0012207	-0.0044861	0.0010681	0.0025024	-0.00094604	0.063141	0.0067139	0.018341	0.0021973	0.0075684	-0.0027161
0.00030518	0.00073242	0.031403	0.0021057	0.014191	0.00067139	0.0035095	0.0023499	0.0045166	-0.0041199	-0.003479	0.00033569	0.0021973	-0.0044861	0.05896	0.0046692	0.017853	-0.0013123	0.0064697	-0.0048218
0.0024414	0.0013123	0.034729	0.0045166	0.012726	0.00048828	0.0020142	0.004303	0.0042419	-0.006134	-0.00076294	0.00030518	0.0015869	-0.0035706	0.054596	0.0057068	0.016388	-0.0010376	0.0056152	-0.0072327
0.00067139	0.0023193	0.036072	0.0024109	0.013062	0.0016785	0.0043335	-0.00045776	0.0066833	-0.0047302	0.00088501	-0.00082397	-0.00042725	-0.0020142	0.055359	0.0078735	0.015472	-0.0014038	0.0040588	-0.0040588
0.00061035	0.004303	0.037781	0.0013428	0.013489	-3.0518e-05	0.0085144	-0.0019226	0.0071716	-0.0036926	0.0031738	-0.0028992	-0.0013123	-0.00091553	0.053589	0.0081787	0.012909	-0.0018005	0.0022583	-0.0020752
-0.0014038	0.0039978	0.040161	0.0019226	0.011383	-0.0021362	0.012024	-0.0030823	0.0065613	-0.0049438	0.0049744	-0.004425	-0.0014343	-0.0027771	0.049713	0.0066528	0.011414	-0.0031738	0.0013428	-0.0046997
0.00027466	0.0048523	0.037872	0.003418	0.011292	-0.00012207	0.014771	-0.0005188	0.0054321	-0.0072021	0.0032349	-0.0037231	-0.0055237	0.00036621	0.047607	0.0061646	0.011902	-0.0013428	0.00073242	-0.0091553
0.00033569	0.0032349	0.036957	0.0036011	0.011536	9.1553e-05	0.015076	-0.00064087	0.0065918	-0.0071716	0.0020142	-0.0012512	-0.0071106	0.00045776	0.045624	0.0054016	0.011444	0.00082397	0.00054932	-0.007782
-0.00048828	0.0015564	0.037018	0.0046082	0.012207	0.00073242	0.013641	-0.0015564	0.0067444	-0.0057678	0.00057983	0.0017395	-0.0064087	-0.0035095	0.043396	0.0086975	0.011597	0.0025024	0.0018921	-0.0061646
-0.00018311	0.0010986	0.037903	0.0059204	0.012115	0.0013123	0.012054	-0.0012512	0.0071716	-0.0036926	9.1553e-05	0.002655	-0.0056152	-0.0018616	0.04068	0.011169	0.011383	0.0045471	0.0022278	-0.0063782
-0.00012207	0.0020447	0.038513	0.0066528	0.013641	0.00091553	0.013947	0.00048828	0.0058289	-0.0026245	0.00042725	0.00042725	-0.0044861	-0.00079346	0.040741	0.0082397	0.009552	0.0024414	0.0022278	-0.0064392
0.0013123	0.0046082	0.037109	0.0063782	0.010559	0.0021057	0.013794	0.0022583	0.005188	-0.0017395	0.0024414	-0.00030518	-0.0036621	-0.0019836	0.039795	0.0081787	0.0077209	0.0018311	0.0038757	-0.0061646
-0.0007019	0.0055237	0.034943	0.0061646	0.0090027	-0.0014038	0.011475	0.0010376	0.0053711	-0.004425	0.0021973	0.0016785	-0.0036316	-0.0014648	0.038055	0.010956	0.0053406	0.0028381	0.0016785	-0.0050049
-0.0020142	0.0033569	0.034302	0.0046692	0.007843	-0.00177	0.012726	-0.0021057	0.0049438	-0.0080566	0.002655	6.1035e-05	-0.0070496	-0.00036621	0.036682	0.013702	0.003479	0.00354	0.00036621	-0.0062256
-0.00091553	0.00354	0.035156	0.0029907	0.005127	0.00042725	0.016357	-0.00045776	0.002533	-0.0063171	0.0033569	0.00015259	-0.0064392	0.00088501	0.035645	0.014618	0.0046692	0.002655	0.0013123	-0.0072937
0.0029602	0.0040894	0.031616	0.0010986	0.0018616	0.0012512	0.020416	0.00024414	0.00354	-0.0068054	0.0043945	0.00088501	-0.0050354	0.0019226	0.032104	0.015472	0.0042419	0.0032959	0.0032349	-0.0055847
0.0058289	0.0029907	0.027313	0.0029297	0.0024719	0.00094604	0.02063	-0.00015259	0.0015564	-0.0072327	0.0039978	0.0026855	-0.0057068	-0.00067139	0.028259	0.016205	0.0045776	0.0068054	0.0026245	-0.0073242
0.0048523	0.0024719	0.025604	0.0038757	0.0024109	-0.0029602	0.020996	0.00015259	0.0025024	-0.0054321	0.0022583	0.0022888	-0.0075684	-0.0014343	0.026764	0.014069	0.0036621	0.0035706	-0.0013733	-0.0087891
0.0024414	0.0031738	0.026886	0.0041199	0.0042114	-0.0010071	0.021576	-0.0035706	0.0050354	-0.0024719	0.0020752	0.0039368	-0.0091553	0.00039673	0.024811	0.013855	0.006012	-6.1035e-05	-0.00039673	-0.0079041
0.0019226	0.0042114	0.024811	0.0061951	0.006012	0.0014343	0.024902	-0.0045471	0.00097656	-0.0012512	0.0036011	0.0018921	-0.011597	0.00082397	0.026825	0.014008	0.0045166	0.0013733	-9.1553e-05	-0.0092163
0.0033264	0.0037537	0.024933	0.0065308	0.0033569	0.0012512	0.02475	-0.0045471	-0.0010071	-0.0021973	0.0061951	0.0024109	-0.0099182	-0.0016479	0.028931	0.012634	0.0039063	0.0055542	0.0027771	-0.0094604
0.0022888	0.0040894	0.022736	0.0068359	0.0028992	-0.002533	0.02417	-0.0032043	0.0023193	-0.0049133	0.0068054	0.0036011	-0.012238	0.0013428	0.026703	0.012299	0.0034485	0.0033264	0.0036011	-0.0091858
0.00045776	0.0034485	0.020935	0.0054932	0.0041809	-0.00094604	0.024292	-0.00088501	0.0056458	-0.00354	0.0076599	0.00177	-0.014099	0.0063171	0.02478	0.013275	0.0018616	0.0049744	0.0019836	-0.0067444
0.0015869	0.0042725	0.020752	0.0042419	0.0055542	0.00042725	0.02475	-0.0023804	0.0032654	-0.0027771	0.0098572	0.0014954	-0.013947	0.004425	0.024628	0.010742	0.0041809	0.0054321	0.0026855	-0.0085449
0.0014954	0.0017395	0.020447	0.0062256	0.0074463	-0.0016479	0.025421	-0.0032043	0.0011292	-0.0029297	0.013367	0.003479	-0.015625	0.0047913	0.023224	0.0087585	0.0051575	0.0021973	0.0032349	-0.0099487
-0.00057983	0.0012512	0.023193	0.0078125	0.0062866	-0.0026855	0.024353	-0.0028381	0.002533	-0.002655	0.012878	0.0039368	-0.015961	0.0045166	0.022522	0.009491	0.0022888	0.0015259	0.0047302	-0.0088806
0.00039673	0.0021667	0.022583	0.0077515	0.0030518	-0.0039673	0.020874	-0.0024109	0.0028992	-0.0022278	0.012634	0.0049133	-0.01535	0.002533	0.019226	0.010925	0.00094604	0.0053101	0.0032043	-0.0084534
0.00079346	0.0045776	0.02121	0.0048218	0.0022888	-0.0025024	0.018829	6.1035e-05	0.0038757	-0.0040588	0.014374	0.0039368	-0.016388	0.0046387	0.016754	0.011627	0.0016785	0.0091553	0.0021362	-0.0072021
3.0518e-05	0.0054321	0.020264	0.0043335	0.002594	-0.0019226	0.016693	-3.0518e-05	0.0045471	-0.004303	0.016541	0.0029602	-0.017059	0.0072937	0.016571	0.013062	0.0024414	0.0080566	0.0017395	-0.0056152
0.0013428	0.0054932	0.019409	0.0056458	0.0016174	-0.0013428	0.012604	-0.00039673	0.0037231	-0.0036621	0.019409	0.0016174	-0.016724	0.0069275	0.01413	0.011993	0.004425	0.0060425	0.0029602	-0.0055542
0.0011902	0.0041504	0.020844	0.0064392	0.0035706	0.0024719	0.008728	-0.0020142	0.0035095	-0.0048218	0.023163	0.0026245	-0.015839	0.0072632	0.010651	0.012634	0.0035706	0.00088501	0.0027771	-0.008728
-0.00018311	0.0031128	0.019745	0.0033875	0.0028992	0.0045166	0.0093994	-0.0053711	0.0057983	-0.0049744	0.023468	0.003479	-0.013214	0.0072937	0.0093994	0.016296	0.0030212	0.0013428	0.0048218	-0.0076599
-0.0014954	0.0041199	0.019257	0.0032959	9.1553e-05	0.0023193	0.0093384	-0.0045166	0.0055237	-0.0039063	0.026276	0.0014038	-0.01416	0.0059204	0.0072021	0.018555	0.0029602	0.0035095	0.0045166	-0.0059204
0.0007019	0.0048828	0.018494	0.0021057	0.0010376	0.0022583	0.0093689	-0.0011292	0.0037537	-0.00079346	0.028473	-0.00091553	-0.014771	0.0053711	0.0059204	0.021118	0.0025024	0.0064697	0.0028381	-0.0072327
0.0020142	0.0050354	0.01828	0.0046692	0.0014648	0.0014954	0.01355	-0.00048828	0.00033569	-0.0023804	0.028625	-0.0010071	-0.016541	0.0075073	0.0038452	0.021729	0.0018311	0.010345	0.0038147	-0.0085144
0.0016785	0.0040588	0.018555	0.0046997	0.0026245	0.0014954	0.015686	-0.0014343	-0.0012512	-0.0037842	0.030334	0.0022583	-0.015533	0.006958	0.004425	0.023926	0.00177	0.0061646	0.0057678	-0.0048218
0.0024414	0.0025635	0.017975	0.004364	0.0044556	0.0019226	0.014038	-0.0023499	-0.00057983	-0.0022888	0.028961	0.0046387	-0.011566	0.0086975	0.0040894	0.02597	0.00076294	0.0011292	0.007782	-0.0033569
0.0040283	0.00067139	0.01712	0.004303	0.0027466	0.0040588	0.014801	-0.0028687	-0.0027771	-0.0031433	0.027405	0.0047302	-0.011993	0.0080872	0.00030518	0.02771	0.0022278	6.1035e-05	0.0055847	-0.0061951
0.0058289	-0.00064087	0.018005	0.0057678	0.0021057	0.0041199	0.013824	-0.0017395	-0.0041199	-0.0053406	0.025635	0.0029602	-0.012787	0.0067749	-0.00015259	0.025696	0.0043335	0.0043945	0.0036316	-0.006958
0.0058289	-0.0014038	0.018524	0.0039063	0.0046692	-0.00082397	0.013153	-0.00042725	-0.0020447	-0.0065002	0.023956	0.0025024	-0.010498	0.0084534	-0.00030518	0.026855	0.0030823	0.0056152	-0.00064087	-0.0078735
0.0047913	-0.00094604	0.02002	0.0038452	0.0028992	0.0011902	0.012665	-0.0023499	0.00048828	-0.0067749	0.022888	0.0019836	-0.0065002	0.010468	-0.00027466	0.027771	0.0033569	0.00042725	-0.0019531	-0.0068359
0.0046692	0.0021362	0.022583	0.004425	0.0020142	0.0036316	0.014008	-0.0051575	0.0011902	-0.0057373	0.020966	0.0023499	-0.0035706	0.0074463	-0.0014038	0.028473	0.003418	0.0015564	-0.0012512	-0.0090637
0.004364	0.0048523	0.021851	0.0089722	0.00042725	0.0039368	0.014313	-0.0018616	0.00057983	-0.003479	0.015503	0.0005188	-0.0030212	0.0073242	-0.0037537	0.031494	0.0028381	0.0040588	-0.00030518	-0.012787
0.0039368	0.0039368	0.017365	0.0097046	-3.0518e-05	0.0038452	0.015076	-0.00088501	-0.0013123	-0.00027466	0.012573	0.0022583	-0.004364	0.0059814	-0.0023499	0.032501	0.0028992	0.0053101	0.00064087	-0.013397
0.003418	0.0041199	0.014954	0.006134	0.0030212	0.0033569	0.0159	-0.0036011	-0.0024414	-0.0033264	0.017151	0.0045776	-0.0046997	0.0081787	-0.0015259	0.029449	0.0022888	0.0059204	0.00091553	-0.013275
0.003479	0.0057068	0.015594	0.0019226	0.0037231	0.0020142	0.016876	-0.0036926	-0.0019531	-0.0050354	0.022217	0.0047302	-0.0033875	0.0074158	0.00067139	0.028076	0.0042114	0.0041199	0.00033569	-0.011292
0.0054626	0.0050049	0.019318	0.0020752	0.0039063	0.0065918	0.016998	-0.0031738	-0.0012512	-0.0017395	0.026306	0.0025024	-0.0018005	0.012299	-0.0017395	0.029205	0.0075989	0.0035706	0.00057983	-0.0095825
0.0040894	0.0034485	0.021179	0.002594	0.0064392	0.0057068	0.015625	-0.0031128	-0.0032959	-0.0016174	0.030151	-0.00076294	0.00030518	0.010712	-0.0014954	0.030975	0.0091248	0.0072327	0.0014343	-0.0088196
0.0020447	0.0020752	0.019897	0.0030823	0.0085144	0.0021667	0.01416	-0.0047302	-0.00097656	-0.00088501	0.032166	0.0014038	3.0518e-05	0.0046082	-0.0020142	0.033997	0.0094604	0.0090332	0.0036926	-0.0098267
0.0023193	0.0010986	0.018799	0.0038757	0.0090027	0.0038147	0.016205	-0.0060425	0.0020142	-0.00021362	0.028168	0.0046997	0.0013733	0.0065613	-0.0036011	0.037445	0.010132	0.005249	0.0054626	-0.0095825
0.0014038	0.0031128	0.018738	0.0056763	0.0085754	0.0066528	0.017181	-0.004425	0.0026855	0.00015259	0.026001	0.0032043	0.0026245	0.0089417	-0.0033875	0.036865	0.010132	0.0073547	0.0042114	-0.011475
0.00076294	0.002655	0.018036	0.0056458	0.0082703	0.0046082	0.015503	-0.0028687	0.0029297	0.00048828	0.023987	0.0024719	0.0023804	0.0075684	-0.0022583	0.037537	0.0088196	0.01178	0.0038147	-0.010712
-0.00079346	0.002655	0.015198	0.0065308	0.0091858	-0.0015564	0.015015	-0.0033569	0.0010986	-0.0018005	0.022858	0.0023193	0.0030212	0.0071411	-0.0031738	0.034729	0.010437	0.0099487	0.0028381	-0.010925
0.00015259	0.0040588	0.016724	0.0062866	0.0099792	0.00027466	0.016541	-0.0040283	0.0020142	-0.0021973	0.023682	0.002533	0.0050659	0.0039978	-0.0030518	0.033264	0.010712	0.0083008	0.0037231	-0.010956
0.00073242	0.0042725	0.018585	0.0063782	0.012177	0.0014343	0.014557	-0.0046997	0.0036926	-0.0013733	0.019043	0.002594	0.0024414	0.0029907	-0.0037231	0.036835	0.013	0.0055542	0.0044861	-0.010437
0.0019836	0.004425	0.020752	0.0066833	0.012787	0.001709	0.013336	-0.0025635	0.0039368	-0.0014954	0.016235	0.0057068	0.0021362	0.0023804	-0.0054321	0.037323	0.018219	0.0013428	0.0041809	-0.011932
0.0023193	0.0040283	0.017853	0.0068054	0.013184	0.0019226	0.010712	-0.0012207	0.0041809	0.00045776	0.016083	0.0016785	0.0026855	0.0044556	-0.0049438	0.034515	0.018097	0.00015259	0.0047302	-0.011444
0.0024109	0.0018311	0.018219	0.0053406	0.01181	0.00091553	0.011658	0.00039673	0.0013733	0.002533	0.012421	0.0011902	0.0037537	0.005188	-0.0077209	0.032562	0.017181	0.0016479	0.0030518	-0.01059
0.0020142	0.00021362	0.02005	0.005188	0.014709	-0.0017395	0.011444	-0.00012207	-0.00045776	0.00018311	0.010284	0.0018311	0.0032959	0.0047913	-0.0071106	0.032593	0.017548	0.0047302	0.0047607	-0.011597
0.0014954	0.00057983	0.021759	0.0063171	0.017395	-0.0013428	0.010101	-0.002594	-0.0010071	-9.1553e-05	0.0078125	0.0021667	0.0023804	0.0028076	-0.0036926	0.033691	0.019806	0.0056152	0.0037537	-0.011536
0.0019531	0.0028992	0.023956	0.0057068	0.016418	0.0019836	0.0072937	-0.0032654	0.00177	3.0518e-05	0.0080872	0.0022583	0.0005188	0.00057983	-0.0038147	0.034821	0.020874	0.0050964	0.0042114	-0.013855
-3.0518e-05	0.00076294	0.023865	0.003418	0.013245	0.0030518	0.0058594	-0.003479	0.0033569	0.0019531	0.0093079	0.0026855	-0.00039673	0.0039673	-0.0079041	0.033966	0.024231	0.0015564	0.0039368	-0.014679
-0.0014954	-0.0011597	0.023743	0.003418	0.014862	-0.00030518	0.0080566	-0.0039368	0.0050964	-0.0010376	0.010956	0.0029907	-0.0024414	0.0039368	-0.010254	0.030609	0.024139	0.0026855	0.004425	-0.015839
-0.00061035	-0.0011292	0.02182	0.0039368	0.015961	0.00012207	0.0057068	-0.0040894	0.004364	-0.0014648	0.011383	0.0039673	-0.0040283	0.002533	-0.0097656	0.033417	0.024719	0.0083008	0.0065308	-0.015656
-0.0005188	-0.00091553	0.018524	0.005127	0.020721	0.0025635	0.0022888	-0.0045166	0.0023499	-0.0005188	0.0112	0.0029297	-0.0058289	0.0024719	-0.0092468	0.035706	0.024353	0.012512	0.0049744	-0.016022
0.0023499	0.0016479	0.020355	0.0042725	0.023224	0.00097656	9.1553e-05	-0.0071411	-0.00033569	-0.00015259	0.013031	0.0023499	-0.0057373	0.0022583	-0.0090942	0.032074	0.025421	0.010254	0.007782	-0.015747
0.0025635	0.0036316	0.021637	0.0055542	0.025696	0.00085449	-0.0022278	-0.0074768	0.00085449	0.00012207	0.014374	0.0014954	-0.0052185	0.0031738	-0.0088806	0.031433	0.029144	0.0083008	0.0063477	-0.015259
0.0018921	0.00061035	0.017242	0.006958	0.028595	0.0010681	-0.0037537	-0.0066223	0.0010986	0.00033569	0.01413	0.0010071	-0.0054626	0.0031738	-0.010559	0.03363	0.03064	0.0054626	0.0054932	-0.016846
0.0007019	0.0011292	0.016296	0.0059204	0.026062	-0.0010681	-0.003479	-0.0065613	-0.00039673	0.0016479	0.012787	0.00094604	-0.0042725	0.0014648	-0.013214	0.037476	0.032013	0.0031128	0.0034485	-0.015381
0.0011902	0.0010986	0.015289	0.0074463	0.026184	-0.0015564	0.00033569	-0.006134	-0.00036621	0.0042419	0.010925	0.001709	-0.0049133	0.0010071	-0.014496	0.039398	0.030457	-0.00039673	0.0054321	-0.015656
0.0016479	0.0023499	0.018188	0.006958	0.027466	0.0045471	0.00067139	-0.0079956	-0.00045776	0.002594	0.011047	0.0016785	-0.0059814	0.0014648	-0.015533	0.037354	0.029083	0.0011597	0.0056458	-0.017609
0.0014648	0.00091553	0.01889	0.0064392	0.030273	0.004364	0.0045776	-0.0082092	-0.0012512	0.00015259	0.006958	0.00094604	-0.0087891	0.0035706	-0.015869	0.036743	0.028564	0.00021362	0.0053711	-0.018768
0.0022888	0.00076294	0.01767	0.0046387	0.031677	0.003418	0.0080261	-0.0072632	0.00054932	0.0024109	0.0047302	0.00079346	-0.011444	0.0046997	-0.014282	0.037354	0.029968	-0.001709	0.005127	-0.019287
0.0020142	0.0024109	0.017609	0.0030212	0.033569	0.0042114	0.0067444	-0.0064087	0.0012817	0.00082397	0.003418	0.0012512	-0.013031	0.0030518	-0.013275	0.03598	0.027191	-0.00030518	0.0047607	-0.020813
0.0022888	0.0010681	0.018463	0.0039673	0.03952	0.0031128	0.0057068	-0.006012	-0.00057983	0.0019226	0.003418	0.0014343	-0.012543	-0.00045776	-0.012146	0.036774	0.027435	0.0024719	0.003418	-0.023865
0.0024109	0.0011292	0.018677	0.005188	0.042297	0.0036621	0.0047302	-0.0073242	0.00018311	-0.00091553	0.0021667	0.0016479	-0.014313	-0.00054932	-0.015472	0.040985	0.029755	0.0020752	0.0025024	-0.025116
0.00061035	0.0014343	0.017242	0.0034485	0.043182	9.1553e-05	0.0038147	-0.0057678	0.0029297	-0.0017395	0.0014648	0.0015869	-0.013031	0.00042725	-0.017212	0.040161	0.029755	0.0024109	0.0020752	-0.020386
-0.00021362	0.0012207	0.016907	0.0031738	0.044647	3.0518e-05	0.0022278	-0.0048218	0.0046082	0.00036621	0.00094604	0	-0.014191	-0.0021667	-0.015106	0.040466	0.031036	3.0518e-05	-0.00054932	-0.020752
0.0021667	0.0015259	0.020355	0.0020142	0.050385	-0.0022278	-0.0005188	-0.0036621	0.0036621	0.0029907	-0.0013428	-0.0031128	-0.016144	-0.0019836	-0.018066	0.040222	0.031586	0.0014648	-0.00076294	-0.019409
0.00012207	0.00042725	0.019409	0.0039368	0.05249	-0.008606	-0.0045776	-0.0053711	0.0016479	0.0028076	-0.0019531	-0.0022278	-0.016449	-0.00048828	-0.017548	0.041931	0.031952	0.0046082	0.0021057	-0.016876
0.0017395	-0.0010986	0.021057	0.005127	0.053619	-0.0099487	-0.01059	-0.0054626	0.0032043	0.0028076	-0.0038757	0.00012207	-0.018402	-0.0023193	-0.016876	0.043304	0.031525	0.0010681	0.0016479	-0.01947
0.0023499	0.00027466	0.021973	0.00067139	0.053864	-0.0089722	-0.014191	-0.0048523	0.0039673	0.0027466	-0.0036316	0.00091553	-0.017731	-0.0013123	-0.016479	0.043549	0.029816	0.0035095	0.0055847	-0.020386
0.0015869	0.0018311	0.021149	0.0023804	0.054596	-0.011017	-0.016754	-0.002594	0.0049438	0.0039368	-0.0040588	-0.0018921	-0.014343	-0.002594	-0.014709	0.044708	0.02774	0.0053406	0.005127	-0.020782
0.00085449	0.0023193	0.020355	0.0024719	0.056152	-0.0056763	-0.021271	-0.00042725	0.0032959	0.0030823	-0.0024719	-0.0030518	-0.015198	-0.0083313	-0.016632	0.044678	0.025879	0.0015869	0.0042114	-0.021423
0.0025635	0.0037842	0.020172	0.0014954	0.055267	-0.0048218	-0.024506	0.001709	0.0007019	0.0023499	-0.0033264	-0.0028992	-0.013641	-0.0086365	-0.018585	0.044769	0.023407	-0.0028076	0.0038147	-0.021881
0.0037537	0.0028076	0.020508	0.0027466	0.054474	-0.0077209	-0.02771	0.0039368	0.0022583	0.00082397	-0.0061035	-0.002533	-0.014404	-0.0046387	-0.019348	0.047913	0.021271	0.00082397	0.0029297	-0.024048
0.0016479	0.0014954	0.018005	0.0036011	0.054016	-0.0091553	-0.028656	0.005188	0.0027161	0.0024414	-0.0067749	-0.0020447	-0.017365	-0.005188	-0.020233	0.046997	0.020111	0.0050049	0.0014343	-0.021271
9.1553e-05	0.0016785	0.01889	0.0039978	0.054108	-0.0072632	-0.028015	0.0059204	0.0033569	0.0041809	-0.0072327	-0.00030518	-0.017853	-0.0036316	-0.019592	0.047119	0.020721	0.002594	0.0034485	-0.019287
0.0021362	0.0039978	0.017761	0.0036926	0.055817	-0.0065918	-0.032227	0.0090332	0.0028076	0.0024414	-0.0053101	0.00033569	-0.01413	-0.0030212	-0.017334	0.048492	0.01767	0.0026855	0.0036621	-0.01825
0.00097656	0.0043945	0.017273	0.003479	0.058716	-0.0046387	-0.028229	0.01123	0.0021057	0.0015564	-0.0054626	-0.0014038	-0.01239	-0.004364	-0.016998	0.052826	0.015839	0.0040283	0.0042419	-0.017334
-0.0018311	0.0050659	0.014679	0.0045166	0.059875	-0.0048218	-0.022522	0.01181	0.0027466	-0.00018311	-0.0066223	-0.0026245	-0.015106	-0.00057983	-0.016388	0.053558	0.015503	0.0035095	0.0028381	-0.019684
-0.0019836	0.0056458	0.014618	0.0054932	0.060974	-0.0066833	-0.013947	0.013885	0.0043335	0.0016785	-0.0095825	0.0013428	-0.014099	-0.0010376	-0.015808	0.052277	0.016083	0.0029297	0.00045776	-0.021484
0.00048828	0.0045776	0.011414	0.0043945	0.060364	-0.0030518	-0.0083313	0.014679	0.0025635	0.004364	-0.0097961	0.00061035	-0.01062	-0.0020142	-0.01828	0.051514	0.014557	0.00054932	0.0032654	-0.019928
0.0005188	0.006073	0.0089417	0.0038452	0.058167	-0.0021973	-0.0048218	0.012512	-0.0017395	0.0024109	-0.0090942	0.0010376	-0.010468	-0.0011292	-0.019409	0.047302	0.013184	0.0023804	0.0027771	-0.01947
0.00177	0.0083008	0.012268	0.0067139	0.054901	-0.0067444	0.0020752	0.014832	-0.0037231	0.00027466	-0.0093079	0.00021362	-0.010529	0.00039673	-0.019501	0.046021	0.012054	0.0057373	0.0028381	-0.024109
-0.00097656	0.0066223	0.012207	0.0061646	0.053558	-0.0096436	0.0039978	0.013947	-0.0045166	-9.1553e-05	-0.0099792	-0.0021057	-0.010803	0.0012512	-0.018951	0.043945	0.010803	0.0055542	0.0040283	-0.022766
-0.00057983	0.0050964	0.0083923	0.0054932	0.052673	-0.0058594	0.0013123	0.010345	-0.0024719	3.0518e-05	-0.010712	-3.0518e-05	-0.010376	0.00012207	-0.019592	0.042786	0.0087585	0.0038452	0.0046692	-0.019958
0.0032654	0.0023193	0.0080872	0.0041504	0.051117	-0.0067139	-0.00076294	0.011688	0.00030518	0.0017395	-0.010834	-0.00030518	-0.0096741	0.0021667	-0.022278	0.041626	0.0090027	0.00033569	0.0045471	-0.021545
0.0045471	-0.00061035	0.0068359	0.004364	0.052032	-0.0091553	0.0021667	0.010559	0.00088501	0.0012817	-0.009491	0.0012817	-0.010712	0.0053406	-0.02359	0.038177	0.012054	0.0014954	0.004425	-0.022675
0.0018616	0.00033569	0.0069275	0.0049438	0.050629	-0.0057983	0.0057678	0.0072021	0.00061035	0.0039063	-0.0083313	0.00036621	-0.010223	0.0045776	-0.024017	0.034912	0.010956	0.0080872	0.0022583	-0.020752
0.00061035	0.0028381	0.0091553	0.0041199	0.04895	-0.0048218	0.0079346	0.0088501	-0.00030518	0.0047607	-0.009491	-3.0518e-05	-0.012146	0.0028381	-0.023743	0.033051	0.0076904	0.010315	0.002594	-0.021393
0.0018005	0.0054626	0.0072937	0.0029297	0.048798	-0.0072327	0.009491	0.006958	0.0007019	0.0039978	-0.0083008	0.0010071	-0.012512	0.00024414	-0.022125	0.031067	0.0063782	0.0092468	0.0023499	-0.024261
0.0018311	0.0018616	0.0065918	0.00042725	0.049713	-0.0098267	0.0078735	0.010254	0.0028076	0.0039063	-0.010223	0.0019531	-0.014679	0.0034485	-0.021973	0.029968	0.0071716	0.0093689	0.0024719	-0.026794
0.001709	0.00097656	0.0066528	-6.1035e-05	0.049591	-0.0072327	0.0069275	0.010437	0.0030518	0.0016785	-0.0069275	0.00064087	-0.014587	0.0064392	-0.024475	0.030548	0.0064392	0.005127	0.0020752	-0.0242
0.00094604	0.00082397	0.0071106	0.0015869	0.04834	-0.011719	0.0063477	0.010742	0.00033569	0.0031738	-0.0053101	-0.00079346	-0.013733	0.0058899	-0.024323	0.030273	0.0067749	-0.0010681	0.0035706	-0.022278
0.0005188	0.001709	0.0071106	0.0044861	0.046936	-0.012543	0.010071	0.012299	-0.00067139	0.0016479	-0.0070496	0.00057983	-0.014221	0.0058899	-0.022766	0.035095	0.0033569	-0.0014038	0.0041504	-0.025574
0.00030518	0.0013123	0.0047913	0.0066833	0.048523	-0.0085754	0.009613	0.010376	0.00082397	0.0016785	-0.0055237	0.0014648	-0.014465	0.0074768	-0.022827	0.037323	0.0018005	-0.0039368	0.0048828	-0.026367
0.0016785	0.002655	0.0028992	0.005188	0.049377	-0.0062866	0.011627	0.0098572	-0.00033569	0.0032043	-0.006134	0.0023804	-0.016327	0.010895	-0.024017	0.038849	0.002594	-0.0022583	0.0046692	-0.023041
0.0037537	0.00027466	0.00354	0.002533	0.049469	-0.0052795	0.012329	0.0080566	-0.0044861	0.0028076	-0.0092773	0.00033569	-0.018219	0.013062	-0.024506	0.038544	0.0031433	0.0020142	0.00097656	-0.023041
0.0014954	-0.0012207	0.0048523	0.001709	0.046753	-0.0055237	0.013824	0.0066223	-0.0041809	0.0028992	-0.0067139	0.0022888	-0.019836	0.012512	-0.021179	0.038239	0.0019226	0.0013733	-0.00064087	-0.025055
0.0013733	0.0014954	0.0076294	0.0040588	0.044952	-0.0046692	0.012756	0.0059814	-0.00061035	0.0034485	-0.005249	0.00061035	-0.020599	0.014252	-0.018951	0.037109	0.00039673	0.00036621	-6.1035e-05	-0.027222
0.0024719	0.00067139	0.010803	0.0045471	0.04425	-0.0033875	0.015747	0.0057983	0.00015259	0.0024109	-0.0061035	-0.00012207	-0.020813	0.01474	-0.021057	0.035461	-0.00036621	-0.0005188	-0.0022888	-0.027374
0.00012207	0.0019531	0.014374	0.0044861	0.044037	-0.0012512	0.014587	0.0029297	0.0039978	0.0029297	-0.0038147	0.00094604	-0.021545	0.018158	-0.023712	0.030762	-0.0011902	0.0054626	-0.0019531	-0.028015
-0.0014648	0.0031433	0.012939	0.0057068	0.04541	0.00021362	0.0094604	-0.00048828	0.0034485	0.0039673	-0.0055542	0.0042114	-0.021912	0.0177	-0.021667	0.026733	-0.00039673	0.0070496	-0.00033569	-0.029694
-0.0013733	0.0055847	0.010254	0.0065308	0.045471	-0.0046082	0.004364	-0.0011292	0.0015869	0.0037231	-0.006073	0.0023804	-0.021576	0.017212	-0.020203	0.024292	-0.00079346	0.0046692	-0.0013428	-0.031586
0.00064087	0.0065002	0.0085144	0.007843	0.044769	-0.0045776	-0.00054932	0.0021973	0.00033569	0.0030823	-0.0066223	0	-0.022675	0.020416	-0.018799	0.02121	-0.0026855	0.0050354	-0.0018921	-0.033936
0.00048828	0.0040283	0.011536	0.0076904	0.04422	-0.00024414	0.0024414	0.0028687	6.1035e-05	0.0019836	-0.0071411	-3.0518e-05	-0.022675	0.020935	-0.01886	0.021423	-0.0027161	0.0050659	-0.0019226	-0.031036
-0.0010681	0.0032043	0.010834	0.0079651	0.043121	0.00082397	-0.0015869	0.0027771	0.00067139	0.0040894	-0.0069275	0.0046082	-0.021301	0.019897	-0.019287	0.020264	-0.0026855	0.0053711	-0.0011597	-0.029602
-0.0021973	0.0028687	0.0112	0.0065918	0.043793	0.0014343	-0.0063477	0.001709	0.0024414	0.0036926	-0.0057373	0.0062561	-0.022522	0.02356	-0.018616	0.017181	0.0005188	0.0038452	-0.0012512	-0.027435
-0.00079346	0.0029907	0.011688	0.0053406	0.042419	0.00079346	-0.0050964	0.0016785	0.0028076	0.0039368	-0.0063171	0.0053711	-0.021973	0.02594	-0.015594	0.012665	0.00054932	0.0032043	-0.0011597	-0.026886
-0.0042114	0.00045776	0.013153	0.0054016	0.040161	0.0047913	-0.0015564	-0.00042725	0.0038757	0.0056458	-0.0057068	0.0031738	-0.022156	0.024261	-0.014954	0.0098877	0.0013733	0.0033875	-0.00027466	-0.027496
-0.0024719	0.00039673	0.013977	0.0065613	0.03949	0.008667	-0.0030823	-0.00085449	0.00177	0.0070496	-0.0054321	0.0041199	-0.022247	0.026031	-0.016022	0.007782	0.0029907	0.0037537	0.0014954	-0.026398
-0.0038757	0.0031433	0.012268	0.0069275	0.038269	0.0047607	-0.0047302	-0.00054932	0.0020752	0.007019	-0.0050964	0.0049438	-0.022614	0.026764	-0.013184	0.0065002	0.0014954	0.0032654	0.0022888	-0.025391
-0.00042725	0.0049438	0.014069	0.0071411	0.036652	0.0031128	-0.0051575	-0.0026855	-0.00036621	0.0062866	-0.0039673	0.005188	-0.024445	0.029144	-0.0098877	0.0039673	0.00021362	0.0027771	0.0026245	-0.027069
0.0016785	0.0036621	0.014526	0.0054932	0.032318	0.0021667	0.00015259	-0.0038757	-0.0018311	0.0040894	-0.00094604	0.0048828	-0.024445	0.031677	-0.0083923	0.005249	-0.0013123	0.0036926	0.0020447	-0.029053
0.0026855	0.0029907	0.012268	0.0041809	0.028198	0.0010376	0.0018311	-0.0022278	-0.0021667	0.002594	-0.0021362	0.0032654	-0.025574	0.03067	-0.010864	0.0034485	-0.0012817	-0.00033569	0.0020752	-0.028198
0.0015564	0.0019226	0.013519	0.00354	0.02771	0.0030212	0.0024414	-0.00015259	-0.0012512	0.0030518	-0.0020447	0.002655	-0.025238	0.02951	-0.013458	-0.0018005	-0.0030212	-0.0013123	0.0016479	-0.02829
0.001709	0.00177	0.01355	0.0019226	0.028473	0.0025024	0.002655	-0.0042725	0.0023804	0.003479	-0.0033569	0.0023499	-0.026001	0.030273	-0.014954	-0.0048523	-0.004303	-0.0022278	0.0018005	-0.029205
0.002533	0.0016479	0.013672	0.0020447	0.027649	0.0025635	0.00091553	-0.0089417	0.0039368	0.0057068	-0.0018005	0.0011597	-0.028351	0.030487	-0.013458	-0.0055237	-0.00024414	-0.001709	0.00079346	-0.027496
0.002594	0.0028076	0.015411	0.0019226	0.028381	0.00079346	-0.0021667	-0.0087891	0.0059814	0.005249	-0.0026245	0.0022583	-0.02713	0.029663	-0.010529	-0.0050049	0.0030518	0.0039978	0.0016174	-0.026215
0.0025635	0.0024109	0.01709	0.0035706	0.025757	0.00054932	-0.0016174	-0.0088806	0.0042725	0.0046082	-0.00177	0.0036621	-0.02475	0.028778	-0.010376	-0.0058899	0.00021362	0.0039368	0.0038757	-0.026733
0.0016785	0.0026245	0.017761	0.0035095	0.02478	-0.0012512	0.0041809	-0.0089111	0.0050049	0.0059509	-0.0019531	0.0045166	-0.024323	0.029877	-0.012695	-0.0071106	0.0010681	0.00057983	0.0048828	-0.028748
0.00057983	0.0030212	0.017365	0.0030823	0.0242	0.00036621	0.0041504	-0.007843	0.0072021	0.0063477	-0.0025024	0.0047302	-0.0242	0.028503	-0.016357	-0.006897	0.00082397	-0.0012207	0.0021362	-0.029236
0.0036926	0.0062561	0.017792	0.0061035	0.022766	-0.00094604	0.0023193	-0.0061646	0.0063477	0.0066833	0.00048828	0.00354	-0.023682	0.027588	-0.017975	-0.0059814	-0.00033569	0.0020447	-0.0021973	-0.027313
0.0040588	0.005249	0.017883	0.0064697	0.019257	-0.0029297	0.0036926	-0.0076294	0.0058289	0.0058289	0.0012817	0.0016174	-0.023132	0.028687	-0.016418	-0.0072632	3.0518e-05	0.0055542	-0.00079346	-0.026703
0.0036316	0.0049133	0.01651	0.0059509	0.019104	-0.0040894	0.0039063	-0.0086975	0.005249	0.0075073	-0.0012512	0.0037231	-0.024628	0.028503	-0.015259	-0.0088501	0.0015564	0.0016479	-0.0014954	-0.027405
0.0039673	0.0031738	0.014099	0.0057678	0.018646	-0.0055847	0.0014038	-0.0087585	0.0046082	0.0077515	0.00042725	0.0037537	-0.026581	0.028015	-0.014557	-0.0089722	0.00082397	0.0021057	-0.00082397	-0.028229
0.0065002	0.0032959	0.013336	0.0067749	0.015991	-0.0016479	0.0016174	-0.012085	0.0052795	0.0081482	0.0025635	0.00048828	-0.026154	0.027588	-0.016327	-0.0084229	0.0012207	0.0050659	0.0017395	-0.026978
0.004364	0.0026855	0.01181	0.0054932	0.016815	0.0019836	0.0011292	-0.014252	0.0039978	0.0058289	0.0036926	0	-0.025482	0.029175	-0.016663	-0.0097656	0.0020447	0.00097656	0.0029907	-0.026123
0.00073242	0.0033264	0.012695	0.0040588	0.017303	-0.0012817	0.00015259	-0.012451	0.0014648	0.0068359	0.0057678	-0.0014954	-0.026276	0.026672	-0.014557	-0.0071106	0.0022888	-0.0028076	0.002594	-0.026642
-0.00067139	0.0034485	0.013214	0.0020142	0.014923	-0.0011597	0.0013123	-0.013123	0.0010376	0.0062561	0.0050659	-0.00079346	-0.026245	0.025238	-0.013885	-0.0063782	-0.0010376	-0.0042419	0.0026245	-0.028137
0.0010376	0.001709	0.013306	0.002533	0.011139	-0.0032959	0.002655	-0.015808	0.0021362	0.0073547	0.0018005	-0.0011597	-0.026398	0.023804	-0.014343	-0.0097046	-0.0018005	-0.0056458	3.0518e-05	-0.029205
0.0018311	0.0062866	0.013733	0.0030518	0.0075989	-0.0075684	0.0019226	-0.016113	0.002533	0.0064392	0.0027771	0.0029602	-0.025879	0.023895	-0.013947	-0.01178	-0.0053101	-0.0021973	-0.00057983	-0.030823
0.0023499	0.0090332	0.01236	0.0047913	0.0053406	-0.00354	0.0012817	-0.017151	0.0029602	0.0065918	0.0013123	0.0044556	-0.023773	0.027679	-0.011475	-0.016022	-0.0064697	0.0033264	-0.0019226	-0.028931
0.0019836	0.0080261	0.011749	0.0066833	0.0069275	-0.00082397	-0.0021057	-0.018311	0.0037231	0.0067444	-0.00012207	0.0037231	-0.021088	0.030975	-0.0072021	-0.013702	-0.0052185	0.0068665	-0.0012817	-0.02478
0.0026855	0.0050964	0.013611	0.0075989	0.0063171	0.00039673	-0.00024414	-0.020477	0.0045776	0.0067139	0.0016785	0.0030212	-0.019623	0.03125	-0.0031433	-0.012085	-0.0038757	0.0079956	-0.00061035	-0.023743
0.0022888	0.0073547	0.011597	0.0061035	0.0033264	-0.0037231	-0.0010986	-0.019348	0.0049744	0.0056763	6.1035e-05	0.0027161	-0.019653	0.034668	-0.0051575	-0.011932	-0.0044556	0.0075073	-0.0015564	-0.027863
0.0047607	0.0058899	0.011322	0.0050964	0.0023804	-0.0069885	-0.0012817	-0.019623	0.0047302	0.003418	-0.0010986	0.0025635	-0.018829	0.039673	-0.0048523	-0.010376	-0.0062256	0.0032349	-0.0019836	-0.030243
0.0065308	0.0047607	0.011414	0.0062866	0.0011902	-0.0078735	0.00015259	-0.021484	0.0064697	0.0066528	0.0011902	0.0047913	-0.015228	0.039856	-0.0047302	-0.010468	-0.0046692	-0.00024414	-0.0029297	-0.029602
0.0047913	0.0036011	0.012909	0.0080872	-0.00015259	-0.006134	-0.0014038	-0.022919	0.0061646	0.0068359	0.0018005	0.0062256	-0.014221	0.040314	-0.0058594	-0.013092	-0.0031738	-0.0013428	-0.0029602	-0.030914
0.0061035	0.0039978	0.012512	0.0071716	-0.0030212	-0.0066833	-0.00067139	-0.023895	0.0029602	0.0042114	0.0028381	0.0055237	-0.011688	0.04538	-0.0058289	-0.014069	-0.0033569	-0.0011902	-0.002594	-0.029816
0.0050964	0.0059814	0.012146	0.0043335	-0.005127	-0.0073547	-0.0039368	-0.021912	0.0040283	0.0046692	0.0020752	0.0066223	-0.011658	0.046448	-0.0042114	-0.013794	-0.0073853	0.00054932	-0.0031738	-0.025574
0.005127	0.0048218	0.010925	0.005188	-0.0065918	-0.0078125	-0.0039063	-0.019135	0.0054932	0.0062866	0.0017395	0.0072632	-0.010437	0.046722	-0.0037842	-0.012726	-0.0032349	0.0020447	-0.0028687	-0.021881
0.0046387	0.0065002	0.0088806	0.0072021	-0.0068359	-0.0083008	-0.0069275	-0.023499	0.0054321	0.007843	0.0012207	0.0048218	-0.010529	0.046478	-0.00048828	-0.013855	-0.0032349	0.0038757	-0.0012512	-0.024109
0.004303	0.0072327	0.0091858	0.0078735	-0.0072937	-0.0068665	-0.0090332	-0.023621	0.0045471	0.0056152	0.00030518	0.0034485	-0.0087585	0.04541	0.00021362	-0.0112	-0.0053406	0.0012817	0.00085449	-0.026245
0.00354	0.0038757	0.010651	0.0083313	-0.0073853	-0.0068665	-0.0082703	-0.022614	0.0057068	0.0040588	0.0012512	0.0046997	-0.0079041	0.045959	-6.1035e-05	-0.0092163	-0.0067749	0.0015259	0.00085449	-0.027527
0.0027466	0.0033569	0.0097351	0.0072937	-0.0097656	-0.0061646	-0.0072937	-0.025299	0.0039368	0.0045471	0.0027771	0.0027771	-0.0081482	0.044861	-0.00048828	-0.0094299	-0.006073	0.0067139	0.0020142	-0.029907
0.0020142	0.0028381	0.010132	0.0090942	-0.013733	-0.0032349	-0.0075378	-0.030212	0.0018005	0.0052185	0.0055542	0.0040588	-0.0084839	0.042786	-0.00079346	-0.0085754	-0.0054016	0.0083313	0.0026855	-0.028046
0.0034485	0.0035706	0.0079651	0.010132	-0.013092	-0.0058289	-0.006958	-0.030762	0.00018311	0.0044861	0.0043335	0.0043945	-0.0091858	0.042267	-0.00094604	-0.010223	-0.0067139	0.0033875	0.0013428	-0.025085
0.0038147	0.0024719	0.0081177	0.0069885	-0.011108	-0.0066223	-0.0073547	-0.032867	-0.00018311	0.0039368	0.0035095	0.0044556	-0.0084229	0.044403	-0.0018005	-0.013031	-0.0070801	0.0038452	0.0010376	-0.027344
0.0023193	0.0021362	0.006897	0.0046997	-0.015015	-0.0069885	-0.0112	-0.032928	0.0026245	0.0032349	0.00079346	0.0057373	-0.0084839	0.043793	-0.00061035	-0.015076	-0.0053406	0.0057373	0.0018921	-0.027222
0.0016174	0.002655	0.0053406	0.0056458	-0.013947	-0.0059204	-0.010193	-0.030426	0.0052795	0.0035706	0	0.0052795	-0.0066833	0.041626	-0.0013733	-0.014404	-0.0057373	0.0037231	0.0026855	-0.023499
0.0048218	0.0045166	0.0037231	0.0062256	-0.014679	-0.0064087	-0.011932	-0.029236	0.0042114	0.0027161	0.0037231	0.005127	-0.0057983	0.04248	-0.00048828	-0.013672	-0.0051575	0.00177	0.0040894	-0.023438
0.0050354	0.0058899	0.0056458	0.0055237	-0.013031	-0.0054932	-0.014618	-0.028625	0.0018921	0.0040283	0.0044556	0.0051575	-0.0037842	0.043121	0.0030823	-0.013672	-0.0054932	0.0013123	0.00067139	-0.026276
0.0020752	0.006134	0.0057373	0.0033264	-0.013519	-0.0054626	-0.014221	-0.03064	0.0010376	0.0021362	0.0018921	0.0026855	-0.0022278	0.042175	0.0016785	-0.014252	-0.0047302	0.0036926	-0.00048828	-0.026917
0.0027771	0.0046692	0.004425	0.0050659	-0.014038	-0.0057983	-0.013702	-0.031494	0.0011597	0.0029602	0.0018311	0.0023193	-0.00054932	0.042603	-0.00061035	-0.012451	-0.0054321	0.0033569	0.00085449	-0.02771
0.0032349	0.006012	0.0022278	0.0075684	-0.013855	-0.0040894	-0.015289	-0.031189	0.00073242	0.0038757	0.0016174	0.0040894	-0.0014343	0.042175	-0.0027771	-0.011871	-0.0050659	0.002655	0.00079346	-0.027588
0.0013733	0.0043945	0.0019531	0.0041809	-0.014252	-0.0041809	-0.014954	-0.031616	0.00082397	0.0031738	0.0023193	0.0012817	-0.00088501	0.0401	-0.0026855	-0.011627	-0.0036011	0.0011902	-0.00076294	-0.029602
0.0023499	0.0039063	0.0021362	0.0040894	-0.013977	-0.0032959	-0.015533	-0.031799	0.0019226	0.0042419	0.0026855	0.00061035	0.00015259	0.041962	-0.0013123	-0.011658	-0.004364	0.0005188	-0.0013123	-0.029236
0.0030212	0.0082397	0.0014648	0.0053101	-0.014526	-0.006073	-0.014557	-0.0336	0.0010986	0.0043945	0.002533	0.00073242	0.0012207	0.045502	-0.0012207	-0.010925	-0.0062256	-0.00018311	-0.00036621	-0.029205
0.0026245	0.0049133	0.001709	0.0031433	-0.014313	-0.0039978	-0.013916	-0.03241	0.00067139	0.0042725	0.0005188	0.0025024	0.0032043	0.045746	-0.0016479	-0.010132	-0.0042419	0.0015869	0.0018005	-0.030548
0.0019226	0.0035706	0.0011597	0.0019836	-0.015289	-0.0046387	-0.014099	-0.030334	-0.00033569	0.0046387	-0.0010681	0.0022888	0.0039368	0.04538	-0.0016479	-0.0091858	-0.0044861	0.0029907	0.0033569	-0.031158
-0.00067139	0.0038147	-0.0023804	0.00177	-0.015106	-0.004364	-0.015259	-0.02948	-0.0019531	0.005127	0.0024109	0.0032959	0.0047607	0.047394	-0.0010986	-0.013275	-0.0064087	0.0019836	0.0027466	-0.031006
-0.00054932	0.0036621	-0.00085449	-9.1553e-05	-0.015839	-0.0053101	-0.016113	-0.03186	-0.00045776	0.0054016	0.006073	0.003479	0.002594	0.043854	-0.0007019	-0.014069	-0.0066223	0.0013123	0.00097656	-0.031158
0.00012207	0.0039673	0.00073242	0.002533	-0.019775	-0.0047607	-0.014587	-0.031677	-0.0024719	0.0047607	0.0068054	0.0022583	0.0036621	0.043243	-0.002655	-0.012878	-0.0057983	-0.0023193	-6.1035e-05	-0.030304
0.00079346	0.0059204	0.0014343	0.006012	-0.019745	-0.0039063	-0.012817	-0.031189	-0.0018921	0.0037231	0.0084229	0.0039063	0.0057678	0.04422	-0.0052185	-0.011353	-0.0042114	-0.0013733	-6.1035e-05	-0.030792
0.0023804	0.006134	-0.00042725	0.0055847	-0.020782	-0.0025024	-0.01236	-0.03067	-0.0020752	0.0061035	0.0062866	0.0041199	0.0064697	0.040955	-0.0056152	-0.0085754	-0.0048218	-0.0010681	-0.0010986	-0.033356
0.0017395	0.00354	-0.00094604	0.006134	-0.021851	-0.0037537	-0.011292	-0.029022	-0.00030518	0.006134	0.0050964	0.0032959	0.0070801	0.041229	-0.0031738	-0.0096436	-0.0070496	-0.0012817	-0.0041199	-0.0354
0.003418	0.0031128	-0.0015564	0.0072327	-0.019562	-0.0028992	-0.011108	-0.02948	0.0013733	0.0050659	0.0057678	0.0016479	0.0083618	0.040375	-0.0024109	-0.0072021	-0.0047913	0.0014954	-0.0029297	-0.035278
0.002655	0.0056763	-0.0056763	0.004303	-0.018524	-0.00054932	-0.012939	-0.031921	0.0019531	0.002594	0.0062256	0	0.006958	0.0383	-0.001709	-0.0070801	-0.0063477	0.0014954	-0.0023193	-0.032806
0.0007019	0.0076904	-0.0049744	0.0053406	-0.019928	-0.0036011	-0.013031	-0.032593	0.00036621	0.0030823	0.0066833	0.0013428	0.0067444	0.036011	-0.0025635	-0.0097046	-0.010162	-0.0011902	-0.00039673	-0.035187
0.0041199	0.0070801	-0.0014954	0.0054016	-0.01889	-0.0062561	-0.014038	-0.035553	-0.0010071	0.0047607	0.0075684	0.0037842	0.0058289	0.032959	-0.0028992	-0.0080872	-0.010345	-0.0011902	-0.00094604	-0.03418
0.0053711	0.0080261	-0.0029602	0.0058594	-0.0177	-0.0062256	-0.013245	-0.037048	-0.0014343	0.0069275	0.0085144	0.0040588	0.0050354	0.029938	-0.0029297	-0.0079041	-0.0084534	-0.0028076	-0.0018005	-0.036346
0.0048523	0.008667	-0.0022583	0.0052795	-0.018463	-0.0074768	-0.012451	-0.036652	3.0518e-05	0.005188	0.0071411	0.0043335	0.0054626	0.028656	-0.00097656	-0.010376	-0.0035095	0.00024414	-0.0025635	-0.037537
0.0017395	0.004425	-0.0007019	0.0071106	-0.019409	-0.010956	-0.012665	-0.038666	0	0.0047607	0.0064087	0.005249	0.006073	0.028961	-0.00036621	-0.010254	-0.0023193	0.00091553	-0.0019531	-0.035828
-0.0015259	0.0033875	6.1035e-05	0.0064392	-0.018433	-0.010773	-0.0094604	-0.041107	0.0018005	0.0065613	0.0073547	0.0061035	0.0042725	0.027069	-0.0036926	-0.0097351	-0.0037231	0.0039063	0.00015259	-0.029297
-0.0026245	0.004364	-0.00088501	0.0078125	-0.01828	-0.0092163	-0.0081482	-0.039276	0.0041504	0.0087585	0.0074463	0.0055542	-0.00027466	0.025513	-0.0028076	-0.010101	-0.0031738	0.0046692	-0.0010376	-0.027985
-0.0010376	0.0061951	-0.00082397	0.009491	-0.019684	-0.0080566	-0.011139	-0.03775	0.0033875	0.010468	0.0081787	0.0072021	0.0014343	0.025024	-0.002655	-0.010345	-0.0038757	0.0067444	0.0011902	-0.029907
-0.0012817	0.0050964	-0.0011902	0.011261	-0.020966	-0.0064697	-0.010651	-0.036865	0.0057068	0.011658	0.0093384	0.0074463	0.0029602	0.026733	-0.0023193	-0.011261	-0.004364	0.0058289	0.0014343	-0.029633
-0.0016785	0.0040588	-0.00048828	0.0098267	-0.019653	-0.006134	-0.0058594	-0.031281	0.0039368	0.011505	0.0093689	0.0058594	0.0012512	0.026398	-0.0027771	-0.0093079	-0.0055542	0.0039368	0.0010986	-0.030212
-0.0028992	0.0050964	0.0010376	0.0097961	-0.020203	-0.0050354	-0.0031128	-0.030579	0.0036011	0.012024	0.0089417	0.0066223	0.00064087	0.025452	-0.0012817	-0.0094604	-0.0061646	0.006073	0.0016785	-0.03125
-0.0025024	0.0049438	0.0005188	0.0047302	-0.02243	-0.0069275	-0.0033264	-0.030151	0.0042419	0.010712	0.0092773	0.0074768	-0.0025635	0.025482	-0.0015869	-0.009552	-0.0040894	0.003479	0.0031128	-0.031128
-0.0010986	0.0039978	0.0014038	0.0030518	-0.02179	-0.0074158	-0.0030823	-0.027252	0.003479	0.011444	0.007782	0.0063782	-0.00048828	0.026398	-0.0028381	-0.010315	0.00085449	-0.0033569	0.0012817	-0.029816
-0.00079346	0.0049438	0.0019226	0.0040894	-0.021667	-0.0093689	-0.0028076	-0.024994	0.00057983	0.011108	0.0076599	0.0066528	-0.0035095	0.026093	-0.0053711	-0.0099182	-0.0010681	-0.0055542	0.0005188	-0.030823
0.0007019	0.0049438	0.00036621	0.0048523	-0.020233	-0.011566	-0.0033264	-0.02298	-0.0011597	0.011719	0.010468	0.0064697	-0.0061951	0.027832	-0.0074463	-0.0077209	-0.0030518	-0.0015869	0.00067139	-0.031738
0.0011292	0.0063477	-0.002655	0.0050659	-0.019867	-0.0090942	-0.0038452	-0.023834	0.0023804	0.01062	0.009552	0.0041504	-0.004303	0.028412	-0.0056458	-0.010193	-0.0024719	0.00177	0.00064087	-0.0336
0.0010071	0.0062561	-0.0020447	0.0032959	-0.018738	-0.0079651	-0.0027771	-0.025299	0.0069275	0.0088806	0.010345	0.0040588	-0.0059204	0.025665	-0.0044861	-0.008728	-0.0040283	0.0013428	0.00048828	-0.035767
0.0012512	0.0036316	0.00061035	0.0045471	-0.019989	-0.011383	-0.0012817	-0.026001	0.0065308	0.0072021	0.0098877	0.0040894	-0.010529	0.022919	-0.0054626	-0.0081177	-0.0056763	0.0036926	0.0030212	-0.036591
-0.00021362	0.003418	0.0028076	0.0055542	-0.019501	-0.013153	0.00045776	-0.030853	0.0045776	0.0082703	0.0085144	0.0049133	-0.012939	0.023804	-0.0066223	-0.0072632	-0.001709	0.0016785	0.0039368	-0.036041
-0.00064087	0.0033264	0.0051575	0.0055237	-0.017609	-0.013	0.0024414	-0.035339	0.0052185	0.0098877	0.0075684	0.004425	-0.012238	0.022644	-0.0088806	-0.0072327	-0.00073242	0.0019836	0.0014343	-0.033997
-0.00015259	0.00064087	0.0055237	0.0030212	-0.017517	-0.01236	0.004303	-0.035065	0.003479	0.011383	0.0084534	0.005188	-0.0090027	0.018768	-0.0088806	-0.006012	-0.0029907	0.0030518	-0.00085449	-0.032074
0.00048828	-0.00073242	0.0075989	0.0044861	-0.017517	-0.012817	0.0064392	-0.032501	0.0028076	0.0095215	0.012817	0.0039673	-0.0090637	0.019348	-0.0089722	-0.0067444	-0.0045776	0.0056458	-0.0038452	-0.029572
0.0023499	0.00177	0.0067444	0.0037231	-0.018188	-0.013062	0.0068054	-0.029907	0.0040588	0.0097046	0.013916	0.0042419	-0.012665	0.021759	-0.0075073	-0.006134	-0.0057068	0.0057373	0.00036621	-0.032532
0.0014038	0.002655	0.0071716	0.0024414	-0.016602	-0.0099792	0.0068359	-0.027588	0.0053101	0.008728	0.01416	0.0059204	-0.014252	0.020264	-0.0059814	-0.0070801	-0.0062561	0.0049438	0.00030518	-0.034454
-0.00088501	0.0048218	0.0074768	0.0043945	-0.017029	-0.0095215	0.0056458	-0.028015	0.0024109	0.0085144	0.012573	0.0050354	-0.015045	0.017944	-0.0064087	-0.0055847	-0.0076294	0.00018311	-0.0012512	-0.033295
0.0010071	0.0038147	0.011047	0.0044556	-0.021057	-0.011078	0.0048523	-0.026337	0.0013733	0.008606	0.015503	0.0023804	-0.013611	0.01828	-0.0079651	-0.0072327	-0.0069885	-0.0026245	-0.0019226	-0.03479
0.0023193	0.0032654	0.011536	0.0055847	-0.022217	-0.012177	0.0082703	-0.023987	0.0023193	0.0096741	0.016174	0.0024414	-0.015411	0.018768	-0.0089417	-0.0073242	-0.0073547	-0.0027161	-0.0012207	-0.034241
0.0017395	0.005127	0.012024	0.0072021	-0.021667	-0.011139	0.0096741	-0.02356	0.00177	0.012024	0.014557	0.0035706	-0.016479	0.01712	-0.01004	-0.0045471	-0.0098572	-0.0028381	-0.0015869	-0.033905
0.00088501	0.0062256	0.013672	0.0075684	-0.019653	-0.011536	0.010437	-0.021515	-0.0012512	0.011627	0.012726	0.0043945	-0.017426	0.016541	-0.010254	-0.0058289	-0.0097351	-0.0011292	0.00048828	-0.037659
0.00027466	0.0039673	0.016479	0.0065002	-0.018951	-0.010895	0.013428	-0.016998	-0.00048828	0.010529	0.012085	0.0052795	-0.013428	0.016174	-0.0081787	-0.0072937	-0.0097656	0.0012207	0.00064087	-0.038879
-0.0011902	0.0028687	0.015686	0.0046387	-0.022461	-0.011505	0.013245	-0.016083	0.0032959	0.014465	0.015564	0.0025024	-0.013519	0.018372	-0.0083618	-0.0068665	-0.0090637	0.0038757	-0.0012817	-0.040497
-0.0012512	0.0022583	0.018158	0.0071716	-0.023499	-0.010468	0.011292	-0.016754	0.0065613	0.017029	0.019165	0.0019531	-0.016418	0.017426	-0.0060425	-0.0064087	-0.0095215	0.0029907	-0.0007019	-0.044708
-0.0018921	0.0024719	0.019775	0.0065613	-0.020905	-0.011261	0.010162	-0.020294	0.0046692	0.015045	0.019135	0.0026245	-0.016815	0.015991	-0.0072021	-0.0048523	-0.011078	0.0046387	0.00039673	-0.045685
-0.003479	0.0030518	0.019592	0.0080261	-0.019623	-0.010345	0.0098267	-0.021698	0.0044861	0.015656	0.018005	0.0025024	-0.0159	0.018036	-0.0086365	-0.0042725	-0.011993	0.005188	-0.00054932	-0.046753
0.0005188	0.0045166	0.022552	0.0075378	-0.017975	-0.0075073	0.0099182	-0.022125	0.0012512	0.01651	0.018402	0.0022888	-0.017273	0.016846	-0.011627	-0.0054321	-0.010193	0.003479	-0.0014648	-0.045746
0.00177	0.003418	0.027161	0.0064087	-0.015381	-0.007019	0.012787	-0.019897	-0.00091553	0.015808	0.017761	0.0043335	-0.020355	0.016418	-0.011078	-0.003418	-0.010284	0.0036621	0.00018311	-0.043304
0.0013123	0.0019226	0.029297	0.0060425	-0.015564	-0.0067749	0.013702	-0.018219	-0.00021362	0.016479	0.017944	0.006134	-0.022491	0.01767	-0.0085144	-0.0050049	-0.01062	0.0021362	0.00085449	-0.042755
0.00033569	0.0031738	0.029205	0.0080261	-0.018005	-0.0081177	0.013916	-0.016296	0.00030518	0.015625	0.01825	0.0073853	-0.021118	0.016663	-0.0079956	-0.0059204	-0.0089111	0.0019836	0.0024414	-0.040405
0.0007019	0.0030823	0.028351	0.0065002	-0.017487	-0.0086365	0.012756	-0.015228	-0.00048828	0.017029	0.016479	0.004425	-0.021606	0.017578	-0.0068359	-0.0065613	-0.0085449	0.0022888	0.0052185	-0.041626
0.0021973	0.0019531	0.029419	0.0055542	-0.018433	-0.0099487	0.010406	-0.012512	-0.0011902	0.019165	0.015869	0.0029602	-0.023438	0.017212	-0.0057678	-0.0044861	-0.0090942	0.0027161	0.0055847	-0.041534
-0.0018616	0.00079346	0.030029	0.0060425	-0.017334	-0.0066528	0.0085144	-0.011017	0.00048828	0.018982	0.016693	0.0038452	-0.022308	0.01178	-0.0083008	-0.0075684	-0.0093994	-0.0016479	0.0023499	-0.039581
-0.0014038	-6.1035e-05	0.029083	0.0083923	-0.018463	-0.0033264	0.0059509	-0.010742	-0.0010376	0.018188	0.016174	0.0046082	-0.019501	0.0068359	-0.0072632	-0.0078735	-0.012054	-0.00045776	0.0020752	-0.040405
-0.0013733	-0.0015259	0.026886	0.0078125	-0.016998	-0.0010071	0.0041199	-0.011505	-0.0031738	0.01889	0.013824	0.0048218	-0.019043	0.0055847	-0.0064087	-0.0066223	-0.011353	0.0029297	0.0024109	-0.043152
0.00048828	-0.0014343	0.025909	0.0042114	-0.017303	-0.0010681	0.006897	-0.011597	-0.0039978	0.018707	0.014465	0.005127	-0.01709	0.0062256	-0.0063171	-0.0053711	-0.0092773	0.0029907	-0.00033569	-0.044403
0.0032959	0.00045776	0.025848	0.0050354	-0.019379	0.00082397	0.0056458	-0.011627	0.0012512	0.019257	0.014893	0.0037537	-0.017273	0.0073853	-0.0072937	-0.0075989	-0.0072021	0.0042725	0.00061035	-0.043121
0.00088501	0.0021667	0.023834	0.0065308	-0.015411	0.0021057	0.0035706	-0.011444	0.0013428	0.020905	0.016327	0.0036316	-0.020203	0.0095825	-0.0075684	-0.006958	-0.006958	0.007843	0.00076294	-0.039398
-0.0013123	0.0023499	0.023712	0.0055542	-0.015472	0.0045776	0.0075073	-0.011688	0.0021667	0.019867	0.017151	0.0036621	-0.018097	0.010437	-0.0074158	-0.0054321	-0.0082092	0.0074768	0.0011902	-0.037964
0.0019836	0.0021667	0.024902	0.0046692	-0.017578	0.0083008	0.0074463	-0.011963	0.00094604	0.018005	0.017944	0.0053406	-0.019684	0.0094604	-0.0079956	-0.0071716	-0.0096741	0.0048218	0.00042725	-0.038239
0.0010376	0.0027771	0.025848	0.0057068	-0.019379	0.0085449	0.0065918	-0.012512	0.00085449	0.015808	0.019379	0.0057983	-0.020264	0.0081482	-0.0078125	-0.0055847	-0.009552	0.0027161	0.002533	-0.036743
-0.00088501	0.0054626	0.02774	0.0064087	-0.019226	0.0089417	0.0054932	-0.012665	0.00054932	0.015808	0.018616	0.0062561	-0.022247	0.0064392	-0.007782	-0.0059814	-0.0075989	0.00073242	0.0048218	-0.034668
-0.0012817	0.0081177	0.025787	0.0048218	-0.020752	0.011017	0.0063171	-0.0112	-0.00042725	0.017365	0.017273	0.0059204	-0.021667	0.0047913	-0.007782	-0.0078125	-0.0067444	-0.0059204	0.004364	-0.031342
0.00012207	0.0065918	0.024902	0.0043945	-0.020813	0.014526	0.0068359	-0.011017	0.00064087	0.020508	0.016113	0.006897	-0.018097	0.0037842	-0.0085449	-0.007782	-0.0067139	-0.0098267	0.0030212	-0.029449
-0.00057983	0.0023499	0.028473	0.0046692	-0.020386	0.013	0.0081787	-0.011871	0.00064087	0.021393	0.019745	0.0089722	-0.018463	0.0050659	-0.0097351	-0.010406	-0.0084229	-0.0097656	0.0020142	-0.027985
0.00033569	0.0018616	0.031891	0.0047913	-0.020386	0.012299	0.0084534	-0.012695	0.00030518	0.019165	0.019989	0.0081787	-0.016083	0.0074158	-0.010742	-0.0098267	-0.0075989	-0.0090942	0.00076294	-0.028381
-0.0019836	0.0024414	0.03125	0.004425	-0.019287	0.011871	0.0076294	-0.012329	0.00015259	0.019806	0.017151	0.0066223	-0.01825	0.0076294	-0.0098572	-0.0086365	-0.00354	-0.0073853	0.00064087	-0.030945
-0.0020447	0.0027161	0.029083	0.0011292	-0.016632	0.010498	0.0072021	-0.013977	0.0028381	0.02005	0.016571	0.0062256	-0.019135	0.0075684	-0.010437	-0.0092773	-0.0023193	-0.006134	0.00079346	-0.033081
0.00012207	0.0029602	0.029877	0.00079346	-0.016266	0.0089111	0.0074463	-0.013062	0.0025635	0.017731	0.016754	0.0072632	-0.018677	0.0056152	-0.011871	-0.0078125	-0.0055542	-0.0043335	0.0048828	-0.030029
0.00045776	0.004364	0.02832	0.00082397	-0.017731	0.0084839	0.0059814	-0.011627	0.00094604	0.016083	0.017609	0.007843	-0.020813	0.0036011	-0.010284	-0.0075378	-0.0061035	-0.0033264	0.0044556	-0.028229
0.0011292	0.0053101	0.027313	-0.00018311	-0.018097	0.0079346	0.0068665	-0.015228	-0.0031128	0.015198	0.020782	0.0069275	-0.023438	0.0054321	-0.013153	-0.0058289	-0.0054932	-0.00057983	0.0053406	-0.028748
0.003479	0.0042725	0.02536	0.0018005	-0.018066	0.0050354	0.0077209	-0.013367	-0.0054626	0.016479	0.02121	0.0054626	-0.023254	0.0075073	-0.014984	-0.004303	-0.0042725	0.0014954	0.0043335	-0.028198
0.0025635	0.0018616	0.026672	0.0020142	-0.018494	0.005249	0.0082397	-0.01358	-0.0033875	0.015411	0.022614	0.0048523	-0.022675	0.0075073	-0.013947	-0.0050964	-0.0065613	0.0012817	0.003479	-0.024353
0.0030212	0.0013428	0.028381	0.00177	-0.016785	0.0064697	0.0091248	-0.014343	-0.00079346	0.013702	0.022034	0.0042114	-0.023102	0.0075073	-0.011536	-0.0055237	-0.0035095	0.0024719	0.0023804	-0.023315
0.0020447	0.0039978	0.028503	0.0029297	-0.019073	0.0077209	0.0098572	-0.013855	-0.0031738	0.013458	0.021057	0.0050354	-0.022186	0.0076904	-0.011414	-0.0053101	-0.0015564	0.0032654	0.0010986	-0.026031
0.00082397	0.0049438	0.024841	0.0015564	-0.02002	0.0079041	0.010132	-0.01178	-0.0016174	0.012115	0.023499	0.0044861	-0.021118	0.0073547	-0.016083	-0.0058289	-0.0040283	0.00024414	0.0022888	-0.025604
0.0010376	0.006012	0.024414	0.0018616	-0.018127	0.0070496	0.0098267	-0.014404	0.00085449	0.01236	0.021759	0.0042725	-0.022034	0.0091248	-0.015411	-0.0053711	-0.0019836	0.00039673	0.0037537	-0.02475
0.00079346	0.0046997	0.025269	0.0032043	-0.017914	0.0014954	0.0083008	-0.01297	0.0012207	0.010895	0.020874	0.00094604	-0.019745	0.0099792	-0.012634	-0.0049133	-0.00073242	0.0040588	0.0024109	-0.022552
-0.0010071	0.0023499	0.026947	0.0042419	-0.016144	-0.00054932	0.0076904	-0.014099	-0.00015259	0.010986	0.0177	0.0036011	-0.017975	0.0090942	-0.013611	-0.0057373	-0.0037537	0.00030518	0.0031738	-0.020386
0.00015259	0.0042419	0.027771	0.0023804	-0.014923	0.0020752	0.0088501	-0.016205	-0.00018311	0.011322	0.018951	0.0072937	-0.018494	0.011505	-0.016663	-0.0068054	-0.0040588	-0.00097656	0.0012207	-0.018951
0.0028992	0.0052795	0.026367	0.0027771	-0.020142	0.00033569	0.011841	-0.013519	-9.1553e-05	0.010193	0.019745	0.0049133	-0.016937	0.01004	-0.016113	-0.0062256	-0.0046082	-0.00091553	0.0016174	-0.015686
0.0050049	0.0033569	0.026001	0.0012207	-0.019775	-0.0017395	0.013824	-0.011047	0.0013428	0.010803	0.02063	0.0037537	-0.014771	0.011414	-0.014771	-0.0054016	-0.0063171	0.0020142	0.0041199	-0.014404
0.0031738	0.0042114	0.030396	0.0019836	-0.017853	-0.0026245	0.013336	-0.012848	0.0028381	0.011475	0.02179	0.0036621	-0.014252	0.0084229	-0.01355	-0.0040283	-0.0050659	0.0019836	0.0026855	-0.011261
0.0054626	0.0053101	0.027313	0.0028992	-0.016541	-0.0029907	0.012878	-0.013916	0.0041199	0.012177	0.022278	0.0014648	-0.011597	0.0080872	-0.01239	-0.0039368	-0.00177	-0.0012817	0.001709	-0.0082397
0.0021362	0.0045776	0.02536	0.0035095	-0.016693	-0.0061951	0.011719	-0.011963	0.0029602	0.012177	0.020844	0.002594	-0.011322	0.0097046	-0.0112	-0.0055847	0.00042725	-0.0045166	0.0043335	-0.0052185
-9.1553e-05	0.0040588	0.026367	0.0026855	-0.018311	-0.0070496	0.010986	-0.012512	0.0021973	0.0099182	0.017731	0.0036926	-0.014893	0.0085449	-0.012909	-0.0067139	-0.00027466	-0.0059204	0.0040588	-0.0054932
0.00097656	0.002655	0.0289	0.0028381	-0.016022	-0.0073547	0.010742	-0.011719	0.0027771	0.010529	0.018463	0.0033569	-0.013855	0.010529	-0.013367	-0.0038452	-0.0023499	-0.0016479	0.0046082	-0.0067749
0.0011902	0.0025635	0.029175	0.0043945	-0.015991	-0.0065308	0.011414	-0.010529	0.0019836	0.011627	0.020264	0.0045471	-0.015015	0.011017	-0.012695	-0.0026245	-0.0023193	6.1035e-05	0.0030823	-0.0077209
0.0013123	0.0028992	0.026581	0.0040588	-0.016663	-0.0055847	0.013855	-0.0063477	0.00091553	0.0080566	0.022003	0.0046997	-0.015503	0.011932	-0.010315	-0.0085754	-0.0015564	0.0014648	0.0025635	-0.0089722
0.0012512	0.0010071	0.023773	0.0027466	-0.016205	-0.0072937	0.014526	-0.005188	0.0020752	0.0056152	0.021942	0.0052795	-0.016602	0.010071	-0.011078	-0.0095215	-0.0013733	0.0021057	0.004425	-0.0055542
0.0022888	0.0010376	0.020355	0.0054626	-0.016418	-0.0064392	0.014954	-0.005249	0.002594	0.0046997	0.019806	0.0057373	-0.015137	0.010071	-0.0097351	-0.0090332	-0.0015259	0.0025635	0.0014648	-0.0076599
0.0025024	0.00015259	0.017883	0.0024414	-0.019073	-0.0071411	0.013092	-0.0065002	0.00097656	0.005249	0.022827	0.0054932	-0.013428	0.011414	-0.0093994	-0.0093689	-0.00177	0.00057983	0.0018005	-0.0085754
0.0013428	0.0011597	0.013641	0.0012817	-0.02124	-0.008667	0.012817	-0.0074158	0.00067139	0.0067749	0.02478	0.0033264	-0.016815	0.0096741	-0.010132	-0.0084534	-0.0043335	0.0036011	0.0032349	-0.0077515
0.0019836	0.00018311	0.012085	0.0032959	-0.017609	-0.0098877	0.012909	-0.007843	0.0020447	0.006073	0.023834	0.0024109	-0.016571	0.0074463	-0.010651	-0.0090027	-0.0054626	0.0046692	0.0036621	-0.0058594
0.0012817	0.00061035	0.0097656	0.0040283	-0.017334	-0.0112	0.013947	-0.0084534	0.0058289	0.0061646	0.025116	0.0029297	-0.015625	0.007019	-0.011627	-0.010193	-0.0045776	-6.1035e-05	0.0037537	-0.0061646
0.0005188	0.0020752	0.01001	0.0049744	-0.018036	-0.011078	0.01416	-0.0070496	0.0038147	0.0082092	0.025452	0.0077515	-0.015869	0.0039673	-0.011658	-0.0094299	-0.0069885	0.00042725	0.004364	-0.0052795
0.001709	0.0038757	0.010132	0.0049133	-0.018616	-0.010834	0.012085	-0.0047607	0.0027161	0.0050354	0.029053	0.0069885	-0.017944	0.0037231	-0.011475	-0.0091858	-0.007782	0.0010681	0.002594	-0.0046997
-6.1035e-05	0.0039673	0.0067749	0.0055847	-0.017395	-0.011871	0.012085	-0.0074768	0.0031738	0.0066833	0.031372	0.0054932	-0.015808	0.005188	-0.013336	-0.0088806	-0.0078735	0.0028381	0.0023804	-0.00091553
-0.00091553	0.0037537	0.0059814	0.0063477	-0.017883	-0.012299	0.012848	-0.010315	0.0035095	0.0078125	0.02832	0.004425	-0.014191	0.0065308	-0.014374	-0.0084229	-0.0047913	0.0041504	0.0039978	-0.0039978
0.00033569	0.00354	0.0053101	0.0052185	-0.019714	-0.014038	0.012451	-0.0099182	0.0040894	0.0048828	0.027649	0.0047302	-0.012573	0.0058899	-0.013184	-0.0061646	-0.0053406	0.0038452	0.0032349	-0.002594
0.003418	0.0025024	0.0037842	0.0058899	-0.019714	-0.0091248	0.01358	-0.010925	0.005188	0.0060425	0.03064	0.0015564	-0.01532	0.0078735	-0.011078	-0.0082703	-0.003418	0.0033569	0.002594	-0.0016479
0.00061035	0.00094604	0.0031128	0.0073853	-0.018738	-0.009552	0.014191	-0.014679	0.0052185	0.0030518	0.032562	0.0021362	-0.014801	0.010925	-0.012665	-0.0080566	-0.0029907	0.0038757	0.0024414	-0.0070801
-0.00067139	0.0010376	0.0035095	0.0071716	-0.019043	-0.012604	0.017517	-0.011658	0.0063782	-0.00027466	0.028809	0.0023499	-0.013367	0.011841	-0.015228	-0.0051575	-0.0047607	0.00088501	0.0026855	-0.0042419
0.0016174	0.001709	0.0034485	0.0055237	-0.021667	-0.013336	0.018066	-0.011749	0.0032043	0.0010681	0.026184	0.0013428	-0.014404	0.011139	-0.015045	-0.0060425	-0.0054932	-0.0019531	0.0024414	-0.00027466
0.0029297	0.0014343	0.0021362	0.0069885	-0.022552	-0.011414	0.019897	-0.013947	0.0039368	0.0020447	0.026733	-0.00024414	-0.012512	0.010956	-0.014923	-0.007843	-0.0057678	-0.0016785	0.0022278	-0.002594
0.00024414	0.0025635	0.0016785	0.0062866	-0.017487	-0.0093689	0.019348	-0.013885	0.0045776	0.0019226	0.02356	0.0010071	-0.014496	0.013031	-0.012756	-0.0084534	-0.0040588	-0.0010376	0.0028381	-3.0518e-05
0.00030518	0.0021973	0.0021362	0.0023804	-0.018402	-0.0083618	0.018982	-0.011871	0.0022278	0.00097656	0.02301	0.0033264	-0.015106	0.016693	-0.012909	-0.0080566	-0.0054016	0.0020142	0.0012207	0.00054932
0.0021973	0.0045471	0.0033569	3.0518e-05	-0.019562	-0.01001	0.020386	-0.011322	0.00079346	-0.00088501	0.024811	0.0022583	-0.016937	0.01532	-0.011536	-0.0074158	-0.006012	0.00039673	0.0018005	-0.0011597
0.0011292	0.0052185	0.0043945	0.00067139	-0.017487	-0.010071	0.021484	-0.0093994	0.0014648	-0.0010376	0.025848	0.0026245	-0.018127	0.015411	-0.014038	-0.0072632	-0.0071106	-0.00094604	0.0011597	-0.0032654
0.0010681	0.005249	0.0039063	0.0032959	-0.016388	-0.0097961	0.020782	-0.010773	0.0012817	-0.00088501	0.026093	0.0022278	-0.017242	0.016113	-0.014282	-0.0091858	-0.01001	-0.0013123	0.00048828	-0.0032043
-0.00024414	0.0035706	0.0007019	0.0054321	-0.017944	-0.013489	0.020386	-0.013824	0.0031433	-0.00036621	0.029602	-0.00015259	-0.016571	0.015594	-0.013611	-0.0096436	-0.0095825	-0.0025635	-0.00036621	-0.0016479
-3.0518e-05	0.0056458	-0.0011292	0.0043335	-0.018799	-0.013092	0.02359	-0.014618	0.0029297	-0.0026855	0.030487	0.0013428	-0.015411	0.01355	-0.012909	-0.011078	-0.0095825	-0.0028992	-0.0013123	-0.0015259
0.00067139	0.0057068	-0.00082397	0.0043335	-0.018127	-0.012756	0.023499	-0.014496	0.0032043	-0.0027161	0.030426	0.00354	-0.017151	0.014008	-0.012939	-0.011047	-0.0064392	-0.0015564	-0.0016479	-0.0035706
0.00048828	0.0055847	-0.0025024	0.00354	-0.019287	-0.015472	0.023712	-0.012756	0.00012207	-0.0015869	0.031342	0.0050659	-0.018005	0.012573	-0.014465	-0.0088196	-0.0071716	-0.0034485	0	-0.00048828
0.0024719	0.0025024	-0.0051575	0.0064087	-0.016846	-0.012054	0.023834	-0.014465	0.00076294	-0.00091553	0.029816	0.0036926	-0.01712	0.013123	-0.012512	-0.006134	-0.0084229	-0.0014954	0.0023193	0.0014954
0	0.0021362	-0.0042725	0.0062256	-0.015472	-0.013245	0.021088	-0.01236	0.0034485	-0.0021667	0.027283	0.0043945	-0.017609	0.012299	-0.0097046	-0.0079346	-0.0055542	0.0043335	0.0021667	0.00042725
-0.00073242	0.0045471	-0.0043335	0.0037537	-0.015411	-0.013824	0.0224	-0.008728	0.0022888	-0.0035706	0.024292	0.0039368	-0.01767	0.010773	-0.0065613	-0.006897	-0.0073242	0.0046692	0.0010071	0.0018921
6.1035e-05	0.0038757	-0.0028687	0.0021973	-0.014252	-0.013123	0.02417	-0.008667	0.0012817	-0.0036011	0.02359	0.0039978	-0.016846	0.01358	-0.0059509	-0.0073242	-0.0067444	0.0015564	3.0518e-05	0.0015869
-0.00039673	0.0037231	-0.0020752	0.0032349	-0.013031	-0.011536	0.024963	-0.0081177	0.0021362	-0.0019226	0.021545	0.0024719	-0.015503	0.012787	-0.0083008	-0.0071411	-0.0063477	0.0010071	0.0016479	0.00088501
0.0028992	0.0028381	-0.0028076	0.0026855	-0.013306	-0.010284	0.02359	-0.0065918	0.00097656	-0.0016174	0.020172	0.0018311	-0.015472	0.010376	-0.0082397	-0.0071716	-0.0057373	0.0042114	0.0020447	0.0049133
0.0016785	0.0013733	-0.0016479	0.0032043	-0.014954	-0.0075378	0.023315	-0.0050049	-0.0011597	-0.0036926	0.020752	0.0032043	-0.01828	0.0097961	-0.010162	-0.0054626	-0.0072021	0.00033569	0.004303	0.0045776
-0.00073242	0.00027466	-0.00045776	0.0033264	-0.015839	-0.0085754	0.021912	-0.0038757	0.00048828	-0.0074158	0.02002	0.0018921	-0.017853	0.013733	-0.011932	-0.0078125	-0.006897	-0.0045776	0.0039978	0.0010986
0.00024414	0.0013733	-0.0021973	0.0016479	-0.015961	-0.0085754	0.023407	-0.0065002	0.0005188	-0.0097656	0.016052	0.0013428	-0.018585	0.013184	-0.013275	-0.0070496	-0.0079041	-0.0049133	0.0032654	-9.1553e-05
0.0020142	0.001709	-0.0021362	0.0019836	-0.017456	-0.0067749	0.026855	-0.0056152	0.0021057	-0.011353	0.012512	0.0021362	-0.017792	0.0159	-0.0097656	-0.0038452	-0.0090027	-0.0042725	0.0040894	0.0010681
0.0025024	0.0024719	-0.0029602	0.0036926	-0.017273	-0.0084534	0.027924	-0.0041809	0.0010681	-0.011627	0.011597	0.00088501	-0.015381	0.015839	-0.010254	-0.0037537	-0.0046692	-0.0019531	0.0028076	0.00048828
-0.00021362	0.0021362	-0.006012	0.0021362	-0.015991	-0.013123	0.023438	-0.0032349	0.0024719	-0.010681	0.010468	0.0010376	-0.016876	0.013916	-0.0090332	-0.0070801	-0.0040283	-0.0026245	0.0023804	-0.0012207
-0.0005188	-0.00054932	-0.006134	0.0030518	-0.015533	-0.012848	0.022736	-0.0038452	0.0013123	-0.010437	0.0088806	0.0037842	-0.018311	0.013519	-0.0067749	-0.0076904	-0.0038452	-0.0055847	0.0047607	-0.0015259
0.0018616	0.0010986	-0.0067444	0.00354	-0.017487	-0.0080566	0.023804	-0.0030823	-0.0007019	-0.010956	0.0079651	0.0041504	-0.017456	0.014526	-0.0056763	-0.0090637	-0.0057678	-0.006073	0.006012	-0.0018311
0.0045166	0.0013733	-0.0065918	0.0023499	-0.016693	-0.010101	0.023804	-0.0048523	0.0016785	-0.010468	0.0087585	0.0036316	-0.017609	0.014618	-0.0055237	-0.0098572	-0.0050964	-0.003418	0.0052795	-0.0012207
0.0047302	0.00064087	-0.0067139	0.0037842	-0.016174	-0.012756	0.025177	-0.0038452	-6.1035e-05	-0.01181	0.0074768	0.0054932	-0.018188	0.013855	-0.0023193	-0.0087585	-0.0038757	-0.0040588	0.0038452	-0.0028076
0.0071106	0.0005188	-0.0084229	0.0037842	-0.016846	-0.011383	0.022675	-0.00061035	-0.00088501	-0.013092	0.0079041	0.0079956	-0.017181	0.015656	0.0031738	-0.0093384	-0.0059814	-0.0075378	0.0036926	-0.0034485
0.0052795	-0.0013733	-0.0078125	0.0041809	-0.014862	-0.011322	0.019531	0.0011902	-0.00061035	-0.017303	0.0083008	0.0066833	-0.018127	0.013458	0.004425	-0.010559	-0.0059814	-0.0058899	0.0054626	-0.0050964
0.00057983	-0.0016479	-0.0065002	0.0033875	-0.015045	-0.0086975	0.018341	-0.00079346	0.0016479	-0.01767	0.0050354	0.0062256	-0.018677	0.013092	0.0056458	-0.008667	-0.0043335	-0.00177	0.0046997	-0.0049744
0.0016479	-0.0005188	-0.0079956	0.0030518	-0.014313	-0.0094299	0.020935	-0.0040894	0.0050659	-0.013428	0.0018921	0.0057983	-0.018524	0.015076	0.0094604	-0.0085754	-0.0049133	-0.00021362	0.0053406	-0.0050354
0.0016785	0.0013428	-0.010803	0.006134	-0.013123	-0.011658	0.022034	-0.00177	0.0038452	-0.011566	0.00054932	0.0061646	-0.017975	0.014832	0.013916	-0.0071716	-0.0039673	0.007782	0.0051575	-0.0074158
0.0016479	0.0012207	-0.011108	0.0084229	-0.015015	-0.011688	0.021667	-0.0010071	0.0023499	-0.012634	0.0014648	0.0055542	-0.020203	0.01358	0.017792	-0.0068665	-0.004425	0.010223	0.0053101	-0.0084839
0.002655	0.0032959	-0.01059	0.005249	-0.016144	-0.0099487	0.021729	-0.0012207	-0.0011597	-0.015411	0.0033569	0.0059509	-0.021423	0.01532	0.019928	-0.0088196	-0.0074158	0.0039063	0.0055237	-0.0087891
0.0014954	-0.00015259	-0.0050049	0.0054626	-0.016052	-0.0075684	0.02475	0.00048828	-0.0018921	-0.011658	0.0018921	0.0050354	-0.022278	0.01651	0.022797	-0.011993	-0.0092163	-0.00048828	0.0039978	-0.010529
-6.1035e-05	-0.0013428	-0.0050659	0.0064697	-0.015259	-0.0090332	0.024384	0.00094604	-0.00045776	-0.0097656	-0.00067139	0.0040894	-0.022522	0.016022	0.023834	-0.0089417	-0.010223	-0.00039673	0.0010986	-0.012146
0.0018921	-0.00030518	-0.0076294	0.0029907	-0.013947	-0.010071	0.021027	-3.0518e-05	-0.00048828	-0.010315	-0.0018921	0.0057678	-0.020569	0.013336	0.023163	-0.0083008	-0.0087585	-6.1035e-05	0.0015259	-0.012878
0.0030212	0.00088501	-0.0066528	0.0039368	-0.014099	-0.0094299	0.021088	-0.00027466	-0.0021057	-0.011322	-0.0022278	0.0040894	-0.020782	0.011749	0.024261	-0.010284	-0.0079346	0.0030823	0.0011292	-0.013947
0.00082397	0.0022583	-0.0075989	0.0056152	-0.0159	-0.01059	0.02243	-0.00073242	-0.0039063	-0.0091553	-0.0027466	0.0033264	-0.02301	0.01236	0.027527	-0.011383	-0.0092163	0.004425	0.002533	-0.01532
-9.1553e-05	0.00088501	-0.007782	0.0066528	-0.013214	-0.0080261	0.020966	0.0010376	-0.0023804	-0.0079346	-0.0048218	0.004425	-0.022186	0.011292	0.027069	-0.010681	-0.0082703	-9.1553e-05	0.0054932	-0.014008
0.0010986	0.001709	-0.0073853	0.0084534	-0.010925	-0.0089417	0.021729	-0.0015259	0	-0.0091248	-0.004425	0.0048828	-0.021362	0.012726	0.028076	-0.010437	-0.0060425	-0.0012512	0.005188	-0.01297
0.00177	0.0013733	-0.0071411	0.0090942	-0.010071	-0.0089111	0.022369	-0.0038147	0	-0.011505	-0.0057983	0.0072327	-0.020905	0.0091858	0.027039	-0.010468	-0.004364	-0.0017395	0.0039673	-0.014587
0.0020447	0.0020447	-0.0064392	0.0071106	-0.013763	-0.0079651	0.019592	-0.0050049	0.00018311	-0.0099792	-0.0082703	0.0040283	-0.021759	0.0075684	0.029236	-0.010132	-0.0060425	0.00039673	0.0049744	-0.013092
0.0015259	0.0020447	-0.0075684	0.0057068	-0.014435	-0.008667	0.018799	-0.0037842	0.00177	-0.0079956	-0.0054932	0.0028992	-0.024017	0.010345	0.031006	-0.009552	-0.0070801	0	0.0017395	-0.013062
0.0010071	0.0028076	-0.0077515	0.0056152	-0.012146	-0.0090637	0.018555	-0.0024719	0.00042725	-0.0066833	-0.0059204	0.0029907	-0.023926	0.010529	0.033569	-0.010468	-0.0084229	-0.00033569	0.0019531	-0.013214
0.0028076	0.0024719	-0.0094604	0.0051575	-0.014587	-0.0079651	0.018372	-0.0014343	0.00088501	-0.0050964	-0.009491	0.0038147	-0.023102	0.0055542	0.033783	-0.012604	-0.0086975	0.00067139	0.0012207	-0.011993
0.002655	0.0015869	-0.0081787	0.0038757	-0.015564	-0.0078735	0.016876	0.0028992	0.00177	-0.0064087	-0.0078125	0.0056152	-0.024139	0.0047607	0.035797	-0.011658	-0.0069275	-0.00088501	0.0012207	-0.013855
0.00094604	0.0018616	-0.0054626	0.0048828	-0.015015	-0.0058594	0.0159	0.0011292	0.0022583	-0.0090942	-0.0067444	0.0062561	-0.023254	0.0052185	0.03772	-0.011322	-0.006012	-0.0033569	0.00054932	-0.013184
0.00067139	0.0019531	-0.0046692	0.0056152	-0.013184	-0.0038452	0.014191	0	0.0016174	-0.008728	-0.004425	0.0050049	-0.021118	0.006073	0.038513	-0.010895	-0.0076904	-0.0047302	-0.0005188	-0.012451
-6.1035e-05	-0.00024414	-0.0065308	0.005249	-0.013824	-0.0028687	0.014893	0.0013123	0.0012512	-0.0077209	-0.006958	0.0035095	-0.022797	0.0066528	0.037964	-0.0093079	-0.0055847	-0.0027771	0.0013123	-0.013092
-0.0026245	-0.00015259	-0.0028992	0.0040894	-0.013184	-0.0039673	0.011627	0.0029297	0.0042725	-0.0049133	-0.007019	0.0039368	-0.024841	0.0033569	0.036713	-0.009491	-0.0065308	0.00088501	0.0012817	-0.01358
-0.0015259	-0.00021362	-0.0022278	0.0045471	-0.015381	-0.006958	0.011444	-0.00073242	0.0037231	-0.0039063	-0.006012	0.0047302	-0.023254	0.0037231	0.035492	-0.011017	-0.0069275	0.0012512	0.0027466	-0.011475
0.0013123	0.0014038	-0.0041809	0.0031433	-0.016541	-0.0059204	0.013397	-0.0014038	0.0035095	-0.0021973	-0.0063477	0.0063477	-0.022736	0.0025024	0.031372	-0.011078	-0.0066223	0.0015869	0.0033875	-0.0089722
0.0012512	0.0018616	-0.0028687	0.0022888	-0.016357	-0.0039978	0.012817	-0.00094604	0.0035095	-0.00091553	-0.0081177	0.0075073	-0.024109	0.00073242	0.028839	-0.010864	-0.0040894	-0.0018005	0.0025635	-0.007843
0.0005188	0.0038452	-0.00048828	0.0031738	-0.015442	-0.0015869	0.0112	-0.0016479	0.0031738	0.00073242	-0.0084229	0.0061646	-0.023407	0.0028076	0.031342	-0.011047	-0.0070801	-0.00088501	0.0018311	-0.0062866
0.00094604	0.0039673	0.00054932	0.0039368	-0.01413	-0.0024414	0.012878	-0.0016479	9.1553e-05	-3.0518e-05	-0.0083923	0.0056763	-0.022461	0.0054016	0.029175	-0.012085	-0.0073547	0.00039673	0.00036621	-0.005188
0.0039063	0.0015869	-0.0014038	0.0058289	-0.015503	-0.002655	0.011627	-0.0010071	0.0018921	0.00039673	-0.0084534	0.0033264	-0.023804	0.0037537	0.029205	-0.0098572	-0.0053101	0.0042725	0.002533	-0.00177
0.0018616	0.0021362	-0.00354	0.0053406	-0.017059	-0.0042419	0.011444	-0.0028381	0.0029602	0.0022583	-0.0084534	0.0010071	-0.024658	0.0066833	0.028381	-0.0092773	-0.0046692	0.0083008	0.0037231	-0.0013733
0.0021057	0.0014343	-0.0027771	0.0056458	-0.015594	-0.0030518	0.012054	-0.0024414	0.0010681	0.0055847	-0.0095215	0.0025024	-0.025269	0.0065613	0.028259	-0.01062	-0.0046692	0.010437	0.0014648	-0.0026855
0.0032959	6.1035e-05	-0.0024109	0.0057983	-0.014496	-0.0023193	0.011963	-0.00094604	0.0014648	0.0076599	-0.010345	0.0044556	-0.025146	0.0078735	0.026886	-0.010681	-0.0064697	0.010162	0.0015259	-0.0014954
0.0028076	-0.0017395	-0.0027466	0.0042419	-0.015442	-0.0033569	0.013611	0.00033569	0.0011902	0.0056458	-0.013092	0.0070801	-0.022339	0.01123	0.023712	-0.012695	-0.0066528	0.0061646	0.0028381	0.00033569
0.0018921	-0.0032349	-0.0012817	0.004364	-0.016296	-0.0036926	0.014343	-0.0015259	0.0019226	0.0064392	-0.014435	0.0044556	-0.019806	0.012939	0.020721	-0.013184	-0.0037842	-0.00021362	0.005188	0.00042725
0.00021362	-0.0030212	-0.0058594	0.0029297	-0.017853	-0.0033875	0.015106	-0.0010986	0.001709	0.0066528	-0.013184	0.0033569	-0.02179	0.010956	0.019623	-0.0097351	-0.00030518	-0.00091553	0.0054932	0.0027771
0.0028687	-0.00079346	-0.0071411	0.0034485	-0.014313	-0.0041504	0.014648	-0.0021057	0.0023499	0.0081177	-0.012848	0.0055237	-0.022491	0.010223	0.02002	-0.011627	-0.00057983	0.00048828	0.0043945	0.0024414
0.003418	0.00012207	-0.0080566	0.0050049	-0.013428	-0.0044861	0.013611	-0.00088501	0.00057983	0.0090027	-0.01416	0.0065002	-0.022705	0.0088806	0.019165	-0.01181	-0.0024719	0.0023193	0.0030518	0.0018311
0.00097656	0.00073242	-0.0097961	0.0032349	-0.01535	-0.0049438	0.011932	-0.0053711	0.0016479	0.0068359	-0.013336	0.0045471	-0.021973	0.009491	0.015045	-0.009552	-0.0045776	0.0016785	0.0035706	0.0030823
0.0010681	0.00033569	-0.0075073	0.0033264	-0.014465	-0.0023499	0.013702	-0.0063782	0.0018311	0.0054932	-0.012329	0.0063477	-0.020599	0.0085754	0.014893	-0.010956	-0.0031738	0.0036011	0.0042725	0.005127
0.0016174	-0.0014343	-0.0071411	0.0026245	-0.015533	-0.0014343	0.014557	-0.0068054	0.0018616	0.0072021	-0.012177	0.0070801	-0.021851	0.0075989	0.01416	-0.011414	-0.0032349	0.00015259	0.0045776	0.0055847
0.00177	0.00076294	-0.0063171	0.0031433	-0.016266	-0.0036316	0.016205	-0.0058899	0.0012207	0.0077209	-0.012299	0.0074158	-0.020874	0.0012817	0.010315	-0.01059	-0.0031128	-0.0036011	0.0039978	0.0058899
0.00045776	0.0021973	-0.0054626	0.0040894	-0.016846	-0.005249	0.015686	-0.0055237	0.00082397	0.008606	-0.012238	0.0057678	-0.02179	-0.00012207	0.0082092	-0.0095825	-0.0038452	-0.0028381	0.004303	0.004364
-0.00064087	0.0028992	-0.0068054	0.0065308	-0.015869	-0.0074463	0.01651	-0.0038757	0.00097656	0.010162	-0.013489	0.0038147	-0.020233	-0.0024719	0.0071106	-0.010315	-0.0032349	-0.0030212	0.005127	0.0044556
0.00054932	0.0021362	-0.009613	0.0074158	-0.016998	-0.007782	0.015228	-0.0028992	0.0013428	0.010864	-0.01355	0.0039978	-0.020844	-0.0056152	0.0058289	-0.011078	-0.0032959	0.002655	0.0061951	0.0059509
-9.1553e-05	0.0023499	-0.0097046	0.0061951	-0.016296	-0.0049744	0.015961	-0.003418	-0.0014343	0.010895	-0.014618	0.0058594	-0.021301	-0.0063782	0.0049438	-0.011047	-0.0046997	0.0045166	0.0067444	0.0072632
0.0030823	0.004364	-0.010345	0.0039063	-0.016388	-0.0069885	0.016144	-0.002655	-0.00067139	0.010498	-0.013824	0.0050354	-0.022552	-0.007782	0.0042725	-0.0097046	-0.0020752	0.0033875	0.0066223	0.0097656
0.0039368	0.0027161	-0.010315	0.0018005	-0.016113	-0.0080566	0.015503	-0.0029907	0.0029602	0.010712	-0.012054	0.0057983	-0.020874	-0.0097961	0.0027466	-0.0085449	-0.0010071	0.0023499	0.0041504	0.0088806
-0.00036621	0.0045471	-0.011047	0.00045776	-0.013397	-0.0053101	0.015411	-0.0027161	0.0029602	0.012299	-0.0093994	0.0057373	-0.019073	-0.010742	0.00354	-0.0086975	0.00012207	0.0030823	0.0020142	0.0075073
-0.0010681	0.0045776	-0.012634	0.0018311	-0.012268	-0.0075989	0.017914	-0.0041199	0.0034485	0.013824	-0.0093994	0.0055542	-0.019196	-0.011841	0.0031128	-0.0089417	-0.00054932	0.0055542	0.0010376	0.0068359
0.00057983	0.0048828	-0.014252	0.0032349	-0.012543	-0.0092468	0.020142	-0.0039673	0.0021667	0.012909	-0.0081787	0.0032349	-0.018829	-0.015198	0.0011597	-0.0077209	-0.00033569	0.0046387	0.0014648	0.0075989
0.0020142	0.0050049	-0.012543	0.0012817	-0.01236	-0.0097046	0.021698	-0.0025635	-9.1553e-05	0.013	-0.010468	0.0024719	-0.019135	-0.018799	-0.00048828	-0.0090027	-0.00048828	0.0028992	0.00033569	0.0063477
0.0019226	0.0023193	-0.01239	0.0017395	-0.011078	-0.010773	0.021088	-0.0012512	0.00054932	0.011108	-0.0083923	0.0054626	-0.017395	-0.018677	0.0033569	-0.0074158	-0.00024414	-0.00061035	-0.00082397	0.0041809
0.00085449	0.0027466	-0.012848	0.0023499	-0.0093994	-0.011658	0.019043	-0.0042419	0.0022888	0.0097046	-0.006012	0.0049133	-0.018616	-0.016663	0.001709	-0.0087891	-0.0005188	-0.00015259	0.0011902	0.0052185
-0.00015259	0.0050049	-0.013062	0.0033569	-0.008606	-0.011627	0.018066	-0.0055847	0.001709	0.009552	-0.0087891	0.0028687	-0.017853	-0.01236	6.1035e-05	-0.011505	0.00012207	0.0014038	0.0012817	0.0039063
0.00064087	0.0046082	-0.0092468	0.0072937	-0.0093994	-0.011444	0.018982	-0.004364	0.0032043	0.010284	-0.0071716	0.006073	-0.018768	-0.012115	-0.0021667	-0.011475	-0.0024109	0.0030823	0.0018921	0.0020142
-0.00030518	0.0033569	-0.0096436	0.0075989	-0.010834	-0.010498	0.018433	-0.0032959	0.0042114	0.011536	-0.0071411	0.0061951	-0.020447	-0.012787	-0.0028992	-0.0076599	-0.0041809	0.0020752	0.00018311	0.0013428
0.00061035	0.0026855	-0.0085144	0.0053101	-0.011841	-0.010071	0.015839	-0.0023804	0.0037842	0.01181	-0.0088806	0.0050049	-0.020447	-0.014557	-0.005249	-0.0069275	-0.0025024	0.0025024	0.0030212	0.0012207
0.00091553	0.0031433	-0.0054016	0.0056763	-0.013123	-0.01001	0.013641	-0.0024109	0.0018921	0.010864	-0.0093079	0.003479	-0.019073	-0.012054	-0.0024414	-0.0064087	-0.0010071	0.0024109	0.0025635	0.0020752
0	0.0007019	-0.0088196	0.0072327	-0.012695	-0.0076294	0.012543	-0.0022888	0.00177	0.010986	-0.0092773	0.0035095	-0.017792	-0.010345	-3.0518e-05	-0.0066223	-9.1553e-05	-0.0013733	0.0031433	0.0026245
-0.0016174	-3.0518e-05	-0.011719	0.0052185	-0.012329	-0.0054932	0.013916	-0.00082397	0.0025635	0.011932	-0.0093079	0.0021057	-0.016327	-0.010254	-0.0020142	-0.0093079	0.0011597	-0.0042725	0.0057678	0.0018005
-0.00091553	0.0018616	-0.010071	0.003479	-0.013123	-0.0052185	0.013611	-0.0016174	0.0039673	0.012177	-0.0089417	0.002594	-0.015533	-0.012512	-0.0026855	-0.0099487	0.002594	-0.00054932	0.0046387	0.00073242
-0.00064087	0.0033264	-0.010559	0.0036316	-0.013611	-0.0085449	0.012939	-0.0018005	0.0021973	0.011078	-0.0056152	0.0046082	-0.014862	-0.013611	-0.0032043	-0.0097351	0.001709	0.00094604	0.003479	0.00018311
-0.0014954	0.0023193	-0.011383	0.0047913	-0.011932	-0.0095215	0.01178	-0.00097656	-0.00057983	0.014404	-0.0057373	0.0076904	-0.016449	-0.013916	-0.0026245	-0.010315	0.002655	-0.0018311	0.0050049	-0.0007019
-0.0021057	0.0037231	-0.0098877	0.004364	-0.009552	-0.0079041	0.012177	-0.0017395	6.1035e-05	0.014465	-0.0077515	0.0064697	-0.015137	-0.013794	-0.0023804	-0.011353	0.0017395	-0.001709	0.0041199	0.0012207
-0.0039978	0.0035095	-0.012115	0.0052795	-0.010162	-0.0048523	0.012146	-0.0014954	0.0018005	0.014435	-0.0061951	0.005188	-0.013672	-0.015808	-0.0045471	-0.0088196	-0.00057983	-0.0032043	0.0056763	0.0014343
-0.0024719	0.0024719	-0.01413	0.0061035	-0.011505	-0.0072327	0.0098877	-0.00039673	0.0013733	0.013336	-0.006073	0.0050049	-0.011261	-0.013184	-0.0058594	-0.0080261	0.00030518	-0.0010071	0.0070801	0.0024719
-0.00057983	0.0019531	-0.013123	0.0058899	-0.010406	-0.007019	0.011688	-0.0018616	0.00033569	0.012238	-0.007782	0.0022278	-0.014008	-0.01416	-0.0066223	-0.0067444	0.0022583	0.00039673	0.0054016	0.0018921
-0.0024719	0.00082397	-0.012756	0.0034485	-0.010925	-0.0080261	0.014343	-0.0016174	0.00042725	0.012665	-0.01004	0.0023804	-0.014038	-0.014221	-0.0079041	-0.006134	0.004364	-0.00079346	0.0055237	0.0029907
-0.0005188	0.0011597	-0.011932	0.0012207	-0.0090332	-0.011047	0.014984	-0.0016479	-0.0013733	0.012939	-0.013275	0.0043945	-0.015289	-0.014587	-0.007843	-0.0075073	0.0055237	-0.0015869	0.0046692	0.0023804
0.00048828	0.0014343	-0.014221	0.0011597	-0.011017	-0.013336	0.016388	-0.00018311	-0.00097656	0.012665	-0.010895	0.0068359	-0.014618	-0.014648	-0.0094299	-0.0099792	0.007019	-0.002594	0.0039978	0.0012512
-0.0016174	0.0014954	-0.013641	0.0038147	-0.010834	-0.011505	0.015717	-0.00057983	-0.00097656	0.012482	-0.012054	0.006134	-0.012604	-0.013184	-0.010956	-0.010468	0.0060425	-0.002533	0.0019531	0.0019531
-0.0014954	0.0013733	-0.014038	0.0036621	-0.0098267	-0.010895	0.015411	-0.00079346	-0.0014954	0.012115	-0.010498	0.0064697	-0.0097351	-0.013275	-0.0089111	-0.0089417	0.0068054	-0.0019226	0.0010681	-0.0005188
-0.0018311	0.0026245	-0.014648	0.0023193	-0.009613	-0.0074463	0.014282	3.0518e-05	-0.0023804	0.010468	-0.010925	0.008728	-0.0076904	-0.013336	-0.010345	-0.0086975	0.0088196	-0.0033569	-0.0018921	0.00085449
-0.0014954	0.0033569	-0.018494	0.0028687	-0.01001	-0.0050964	0.010925	-0.0022888	-0.0012207	0.010223	-0.010803	0.0090332	-0.0080566	-0.013794	-0.01181	-0.0099792	0.0082092	-0.0014648	-0.0011597	0.0031433
-0.00024414	0.0018311	-0.019653	0.0045166	-0.0090637	-0.0072021	0.0086365	-0.0036316	-0.0023804	0.011414	-0.0096436	0.0097656	-0.0086975	-0.011993	-0.011169	-0.0093994	0.010193	0.0038147	0.00082397	0.0022583
0.00048828	0.0023193	-0.017761	0.0038757	-0.0075989	-0.0087891	0.0088806	-0.0053101	-0.002533	0.010468	-0.0072327	0.0097351	-0.0057983	-0.011932	-0.010376	-0.007782	0.010864	0.0019226	0.0024719	0.00033569
0.0015259	0.0035706	-0.018555	0.0018005	-0.0092163	-0.0075989	0.0084839	-0.0010681	0.00057983	0.0097351	-0.009552	0.0071411	-0.0067444	-0.01062	-0.013885	-0.0090027	0.009491	-0.00039673	0.00057983	0
0.0014343	0.0020447	-0.018951	0.0033264	-0.0095825	-0.0067749	0.010162	0.00039673	0.0027466	0.011353	-0.012573	0.0046692	-0.010162	-0.011871	-0.014038	-0.0081482	0.01178	-0.00091553	-0.00012207	0.0022888
0.0013733	0.0022583	-0.017853	0.0015259	-0.0067139	-0.0052795	0.0095215	0.0013123	0.0012512	0.012146	-0.011475	0.003479	-0.008728	-0.013458	-0.01239	-0.0058594	0.011963	6.1035e-05	0.00012207	0.0039063
0.002533	0.0051575	-0.019958	0.0015259	-0.0061035	-0.0020752	0.010498	0.0022888	-0.00045776	0.01358	-0.0091553	0.0063477	-0.0080872	-0.011261	-0.012238	-0.0037842	0.013672	0.00076294	-0.00030518	0.0044556
0.0038757	0.0033875	-0.019867	0.0046387	-0.0082703	-0.0045776	0.012604	0.0043335	-0.0010376	0.014252	-0.0091248	0.0048523	-0.0063171	-0.0096436	-0.01239	-0.0040588	0.014435	0.0033264	-0.00061035	0.0026855
0.002594	0.0029602	-0.018585	0.0041504	-0.011108	-0.0060425	0.011902	0.0020142	0.00018311	0.013489	-0.0072632	0.0043945	-0.005188	-0.0087891	-0.010742	-0.0079346	0.014343	0.0057373	-0.0010071	0.0020142
0.0032043	0.003418	-0.01825	0.0014038	-0.010651	-0.0071411	0.013733	-0.00094604	0.0014038	0.014923	-0.010742	0.0035095	-0.0054016	-0.012939	-0.011688	-0.0074158	0.013947	0.0062561	-6.1035e-05	0.0021973
0.0034485	0.004364	-0.018616	0.0017395	-0.0062561	-0.0081787	0.012207	-0.0010681	0.0057373	0.015656	-0.011475	0.0057983	-0.0050049	-0.013092	-0.013519	-0.0053406	0.014038	0.0071106	-6.1035e-05	0.0047302
0.00094604	0.0020142	-0.017212	0.004364	-0.006012	-0.0092163	0.011688	-0.00064087	0.0054016	0.017578	-0.010864	0.0045166	-0.0041504	-0.011749	-0.01535	-0.0076904	0.014465	0.0047302	-0.0013428	0.0082397
0.00027466	0.0021973	-0.016205	0.0014648	-0.0080261	-0.011871	0.010956	-0.0024109	0.0039368	0.019318	-0.011261	0.0022583	-0.001709	-0.010223	-0.014343	-0.01001	0.015289	0.0029602	-0.0014038	0.010956
0.0017395	0.0040894	-0.016083	-9.1553e-05	-0.0067139	-0.010651	0.012939	-0.0050659	0.0038757	0.021729	-0.010803	0.0025635	-0.0012512	-0.010925	-0.01181	-0.0084534	0.017792	0.0042114	-0.0023499	0.013031
0.0022278	0.0035706	-0.016571	0.0015869	-0.0070496	-0.0095215	0.01355	-0.0037231	0.0046082	0.021454	-0.010345	0.003479	-0.00045776	-0.01059	-0.01239	-0.0062866	0.016968	0.0025024	-0.0040283	0.012604
0.00082397	0.0036621	-0.015778	0.0014954	-0.006958	-0.0055847	0.013	-0.006134	0.0046997	0.019409	-0.012238	0.0041809	-0.0011597	-0.01178	-0.013824	-0.0077209	0.016357	0.0028687	-0.0048828	0.012939
-0.00094604	0.0036011	-0.016174	-0.00067139	-0.006897	-0.0048523	0.013367	-0.0050659	0.0046997	0.020538	-0.014923	0.0059814	-0.00048828	-0.01001	-0.013824	-0.0073547	0.014526	0.0042419	-0.0021362	0.016113
-0.0017395	0.0028381	-0.015961	0.00064087	-0.010162	-0.006012	0.0095825	-0.0022278	0.002655	0.019958	-0.015472	0.0059509	0.0015869	-0.01001	-0.013641	-0.0072327	0.015259	0.0047607	0	0.019867
0.00076294	0.0029297	-0.014038	-0.00057983	-0.0084839	-0.0075073	0.0083618	-0.0043335	0.0038147	0.022034	-0.012756	0.0042114	0.00045776	-0.010651	-0.017395	-0.0040588	0.014893	0.0059204	-0.0021973	0.023163
-0.00097656	0.0039063	-0.012756	0	-0.0080261	-0.007782	0.011414	-0.0032043	0.0016479	0.022461	-0.0092773	0.0057678	0.0024109	-0.010284	-0.018646	-0.00064087	0.015961	0.0036621	-0.0029907	0.022888
-0.002655	0.0027466	-0.013214	0.0032654	-0.0096436	-0.0055237	0.0084839	-0.00030518	9.1553e-05	0.021759	-0.0076904	0.0067444	0.006134	-0.0089111	-0.01651	-0.0018616	0.017792	0.00082397	-0.0015259	0.023499
-0.001709	0.0032654	-0.013062	0.0057983	-0.0097961	-0.0040588	0.008606	-0.0030823	0.0005188	0.0224	-0.0089111	0.0084534	0.010406	-0.0088501	-0.015259	-0.0045776	0.015259	-0.0016785	-0.00073242	0.02417
-0.0030212	0.0030518	-0.012054	0.005127	-0.008728	-0.0048218	0.010254	-0.0032349	0.0012512	0.020477	-0.010345	0.006958	0.010803	-0.007019	-0.015594	-0.0066223	0.013519	0.00088501	0.00057983	0.024292
-0.0014343	0.0017395	-0.011566	0.0036011	-0.0093994	-0.006073	0.0079651	-0.0020447	-0.0014954	0.019196	-0.011169	0.0063171	0.013397	-0.0055542	-0.016083	-0.0064392	0.014008	-0.0013123	-9.1553e-05	0.023895
0.00076294	0.0018311	-0.01355	0.0041504	-0.0088196	-0.0032654	0.0039673	-0.0056458	-0.0027771	0.019958	-0.0097351	0.0074768	0.012878	-0.0067749	-0.017334	-0.0063171	0.014893	-0.0039673	-9.1553e-05	0.026154
0.0014954	0.0032043	-0.016266	0.0046082	-0.0083313	-0.0039978	0.002655	-0.0065002	0.0038757	0.017944	-0.0093689	0.0066833	0.014923	-0.0072021	-0.017303	-0.0049133	0.013428	-0.0027161	-0.00076294	0.027588
-0.0010071	0.0024414	-0.016907	0.0010986	-0.0088501	-0.0061951	0.0025024	-0.0064087	0.0016785	0.016632	-0.011169	0.0054016	0.018097	-0.0087585	-0.015808	-0.0048828	0.015411	-0.00012207	0.0028687	0.028748
-0.0012207	0.0014038	-0.016632	0.0010071	-0.0087891	-0.00354	0.0035706	-0.0058899	3.0518e-05	0.018158	-0.0099487	0.0056152	0.016022	-0.0089111	-0.01535	-0.0073242	0.013641	0.0046692	0.0014038	0.028809
0.00039673	0.002533	-0.016876	0.0019531	-0.0091858	-0.0035095	0.0048523	-0.0058289	-3.0518e-05	0.017548	-0.0099792	0.0049438	0.015411	-0.0079346	-0.015076	-0.0056152	0.011993	0.0046387	0.0010986	0.029175
-0.00015259	0.0025635	-0.014313	3.0518e-05	-0.0083008	-0.0028076	0.0063171	-0.006897	-0.00039673	0.01828	-0.01181	0.0071411	0.017487	-0.0046082	-0.017303	-0.0048523	0.01178	0.002533	0.0012207	0.030334
0.00085449	0.0016785	-0.013489	0.0018005	-0.0061035	-0.0014954	0.0066833	-0.0056152	0.00024414	0.021606	-0.013062	0.0070801	0.016174	-0.0072327	-0.017303	-0.0045776	0.010956	-0.00091553	0.00177	0.030609
-9.1553e-05	0.0012512	-0.01416	0.001709	-0.0048828	-0.0024414	0.0094604	-0.0045166	-0.0010071	0.024628	-0.013397	0.0052795	0.016052	-0.01181	-0.017151	-0.0050964	0.011261	-0.00027466	0.00079346	0.030731
-0.0031128	0.0007019	-0.014954	0.0014954	-0.0061951	-0.0070496	0.0079041	-0.0068054	-0.0007019	0.022186	-0.011383	0.0082092	0.015503	-0.0093689	-0.01886	-0.004303	0.01181	0.0045166	-0.00030518	0.032532
-0.0041199	0.0029297	-0.016541	-0.0013733	-0.0067139	-0.0067749	0.0066528	-0.0063477	0.0010376	0.022888	-0.0096436	0.0085754	0.017242	-0.0070801	-0.017944	-0.0038757	0.011688	0.0078735	-0.00085449	0.031647
-0.0016174	0.0033569	-0.018219	0	-0.0044556	-0.0064392	0.0080872	-0.0044556	0.0014343	0.024231	-0.0097046	0.0094299	0.018341	-0.012695	-0.018768	-0.0033875	0.01004	0.0057983	0.0010986	0.029449
0.00061035	0.00039673	-0.01709	0.0028687	-0.0071411	-0.0053406	0.0087891	-0.004425	0.0010986	0.021027	-0.01001	0.0085754	0.019897	-0.015717	-0.019501	-0.0026245	0.0082397	0.0018005	0.00018311	0.029388
0.0016785	0.0018005	-0.018677	0.0036011	-0.0061951	-0.0020752	0.0078125	-0.006958	-0.00088501	0.02005	-0.0092773	0.0048828	0.019257	-0.012695	-0.01944	-0.0033875	0.0064392	0.0011902	0.0013123	0.030609
0.0040894	0.0038757	-0.020691	0.0029297	-0.006134	-0.0015869	0.0098267	-0.0093994	-0.00094604	0.019775	-0.0092163	0.0018616	0.019806	-0.0099487	-0.017731	-0.0037537	0.0081787	-0.0014954	0.0037842	0.030823
0.0040283	0.0054626	-0.017059	0.0030823	-0.007782	-0.0023804	0.010162	-0.0099182	0.0010071	0.018555	-0.0084839	0.0036621	0.019196	-0.012177	-0.018646	-0.003479	0.0065002	-0.0055237	6.1035e-05	0.028259
0.00045776	0.0048828	-0.016663	0.0014954	-0.011475	-0.0038452	0.010895	-0.0083923	0.00076294	0.015594	-0.0076599	0.0044556	0.020294	-0.012939	-0.019684	-0.0039368	0.0038452	-0.0044861	-0.00091553	0.028931
0.00033569	0.0033875	-0.020111	-0.0014038	-0.011444	-0.0042419	0.013489	-0.0083313	-0.00018311	0.013397	-0.0082397	0.0038147	0.021027	-0.011963	-0.020782	-0.0033569	0.003418	-0.0054932	-3.0518e-05	0.028748
0.0007019	0.0046997	-0.016998	-0.0024414	-0.010559	-0.0072937	0.014618	-0.011322	0.001709	0.012085	-0.010895	0.002655	0.019135	-0.013428	-0.01947	-0.0036011	0.0039978	-0.0056152	-0.00021362	0.029236
0.00097656	0.0053101	-0.014771	-0.0021362	-0.011078	-0.0072632	0.017975	-0.009491	0.002533	0.011658	-0.012573	0.0020447	0.019012	-0.011841	-0.019501	-0.0054626	0.00033569	-0.0039978	0.0024719	0.028168
0.0013428	0.0053101	-0.016327	0.0021667	-0.010132	-0.0056763	0.019287	-0.0065308	0.002533	0.012177	-0.011444	0.0046387	0.020508	-0.0086365	-0.020416	-0.0066223	-0.0013733	-0.0024109	0.0033569	0.028198
0.0014648	0.0045776	-0.018219	0.002594	-0.010529	-0.005188	0.018982	-0.0098572	0.00082397	0.011719	-0.0079956	0.0068359	0.019775	-0.009491	-0.021637	-0.0083618	-0.00024414	-0.0019531	0.0029297	0.02832
0.0034485	-0.00097656	-0.017792	0.0012207	-0.011017	-0.0057373	0.019867	-0.012451	-0.00042725	0.011292	-0.008728	0.008667	0.016418	-0.0068054	-0.022339	-0.0059204	-0.00085449	-0.0018921	0.0016785	0.028137
0.0014343	-0.00018311	-0.018188	-0.00018311	-0.012024	-0.0056152	0.018707	-0.011139	0.0022278	0.012146	-0.0081787	0.0092468	0.017273	-0.0078125	-0.020172	-0.0025024	-0.0035095	-0.0015869	0.0010376	0.02771
0.00082397	0.0023499	-0.01947	-0.00021362	-0.0096741	-0.005127	0.02124	-0.010803	0.0045471	0.011414	-0.0089111	0.010864	0.018555	-0.0082092	-0.020569	-0.0010986	-0.0024414	0.0032654	9.1553e-05	0.026672
0.00177	0.00085449	-0.019226	0.00067139	-0.0082092	-0.0058899	0.024261	-0.010193	0.0032654	0.011658	-0.0092773	0.01123	0.01889	-0.0061951	-0.020874	0.0013733	-0.0045776	0.0030823	-0.00085449	0.025116
0.0024109	0.0021057	-0.01889	0.0037231	-0.0080566	-0.0037231	0.026154	-0.010498	0.0014038	0.011383	-0.0076904	0.0085449	0.01828	-0.006897	-0.022766	-0.00036621	-0.0069275	0.0021973	0.0012207	0.023987
0.0028076	0.0035095	-0.018219	0.0019836	-0.0062866	-0.0018616	0.02478	-0.013977	0.0019531	0.0073547	-0.0056458	0.007019	0.017822	-0.0083313	-0.024414	-0.00067139	-0.0075073	0.0011902	0.0012207	0.025269
0.0012817	0.0023804	-0.019531	0.002655	-0.0078125	-0.00085449	0.024506	-0.014557	0.002655	0.0076599	-0.0069275	0.0067749	0.015411	-0.0090637	-0.022186	-0.00030518	-0.0079346	0.0041504	0.00082397	0.024261
0.0020142	0.0043335	-0.018738	0.0037842	-0.0072632	-0.0014954	0.025085	-0.017365	0.0031433	0.0082092	-0.0093689	0.0047607	0.012085	-0.0067139	-0.021942	-0.00030518	-0.0081787	0.0043335	0.0018921	0.025055
0.0016479	0.0039673	-0.018616	0.0040588	-0.0061035	-0.0033264	0.025482	-0.016815	0.0035095	0.007843	-0.0099487	0.0049438	0.013641	-0.0097351	-0.021332	-0.0016479	-0.0099792	0.0014343	0.0010986	0.02533
0.002594	0.0015564	-0.018097	0.0057983	-0.0045776	-0.0041809	0.027832	-0.015961	0.0047913	0.0058289	-0.0081482	0.0053711	0.013031	-0.0088806	-0.019745	-0.0027161	-0.011597	-0.00024414	0.00024414	0.026611
0.0037842	0.0012817	-0.016663	0.006012	-0.0034485	-0.0016479	0.028046	-0.015381	0.0041199	0.0033875	-0.0064697	0.0060425	0.012115	-0.0068359	-0.02002	-0.0048218	-0.010193	0.0047913	0.0029297	0.028931
0.0050354	0.0025635	-0.017029	0.0038147	-0.0020447	-0.002655	0.028656	-0.014008	0.0026245	0.0010376	-0.0073853	0.0061035	0.012299	-0.0062866	-0.019836	-0.0054016	-0.0090637	0.0040588	0.0020447	0.02948
0.0052185	0.0041199	-0.014679	0.0027161	-0.0029602	-0.0014648	0.028992	-0.013153	0.004364	0.0019226	-0.0080261	0.007019	0.011383	-0.0062561	-0.019714	-0.0062866	-0.0084229	0.0035095	0.0025024	0.02774
0.0046082	0.0032349	-0.016174	0.0031738	-0.0031128	0.0015259	0.030334	-0.011841	0.0036316	0.0045166	-0.0065002	0.0088806	0.0072327	-0.0061035	-0.01944	-0.0057373	-0.0089111	0.0012207	0.0011902	0.026428
0.0028381	0.0048218	-0.016235	0.0028381	-0.0041199	0.00079346	0.033112	-0.011627	0.0028076	0.0049744	-0.0033569	0.0080566	0.0095215	-0.0039978	-0.020508	-0.0055542	-0.007019	-0.0013428	0.0024109	0.027954
0.0035706	0.005249	-0.017517	0.002533	-0.0031128	-0.0018005	0.033142	-0.011444	0.0023193	0.0053406	-0.0013123	0.0058289	0.0092468	-0.0031128	-0.020203	-0.0048523	-0.007782	-0.00177	0.0012512	0.031525
0.0037842	0.0011292	-0.016541	0.00015259	-0.0016174	-0.0036926	0.036652	-0.008606	0.0032654	0.0062256	-0.0042725	0.0071411	0.007843	-0.0037842	-0.02182	-0.0054321	-0.010651	-0.00079346	6.1035e-05	0.033112
0.0015564	0.0031128	-0.014465	-0.00091553	-0.0027466	-0.0026245	0.039642	-0.0074463	0.0054321	0.0084839	-0.006073	0.0080261	0.0059814	-0.0021057	-0.022125	-0.0071716	-0.0087891	0.00045776	0.0014954	0.034882
0.0031128	0.003479	-0.014282	-0.0014343	-0.0032349	-0.0016785	0.039673	-0.0072937	0.0056763	0.0088806	-0.0072937	0.0085449	0.0040588	-0.0036011	-0.022675	-0.0075073	-0.008606	0.0022888	0.0019836	0.037994
0.0057678	0.00177	-0.017578	0	-0.004364	0.00048828	0.043457	-0.0075684	0.004303	0.008606	-0.0076904	0.0097656	0.0047607	-0.0035095	-0.023682	-0.0070801	-0.0097351	0.0036011	-0.00024414	0.039673
0.0048828	-0.00054932	-0.016144	0.0010681	-0.0023499	0.003479	0.044189	-0.007843	0.002594	0.0097656	-0.0056458	0.0073853	0.003479	-0.0039978	-0.02359	-0.0060425	-0.0089111	0.0019836	-0.0020752	0.040649
0.0041199	-0.00073242	-0.015015	0.00024414	-0.0025635	0.0050354	0.04715	-0.0084534	0.002594	0.0097961	-0.0072632	0.006134	0.002594	-0.0059509	-0.022247	-0.0063477	-0.0091553	0.0022583	-0.0021362	0.040649
0.0023499	0.00042725	-0.014709	-0.0016174	-0.0032654	0.0014954	0.051575	-0.0063782	-0.00021362	0.0054626	-0.0064392	0.0071411	0.0031433	-0.003479	-0.020355	-0.0061035	-0.009613	0.00088501	-0.0018005	0.03949
0.0027161	0.00057983	-0.01413	-0.0044861	-0.002533	0.0021057	0.052551	-0.0067139	0.00073242	0.0024109	-0.0062866	0.0093079	0.0068665	-0.0050659	-0.019958	-0.0075684	-0.0080261	-0.00091553	-0.0030518	0.038696
0.0033875	0.0011292	-0.014404	-0.0015259	-0.0012512	0.0028381	0.051208	-0.006897	-0.00018311	0.0024109	-0.0078735	0.0075684	0.0057983	-0.0054626	-0.022095	-0.010162	-0.0059509	-0.00094604	-0.0011902	0.043671
0.0041504	0.0015869	-0.013855	-0.00015259	-0.0021362	0.0045166	0.049652	-0.0066833	-0.00015259	0.0032349	-0.0074463	0.0072937	0.0028076	-0.0010681	-0.025726	-0.0088806	-0.0041504	-0.0029907	-0.00045776	0.045074
0.0028992	0.0024109	-0.011749	9.1553e-05	-0.0054321	0.0078125	0.050079	-0.0053101	0.0019836	0.0058594	-0.0079041	0.0075989	0.0014954	0.0015259	-0.024567	-0.0057678	-0.0054321	-0.0041199	-0.0029907	0.043976
0.0041504	0.0023499	-0.011475	0.00094604	-0.0062866	0.0064392	0.049805	-0.0059814	0.0031128	0.006073	-0.0066528	0.0075684	0.0029602	0.0014648	-0.022217	-0.0054932	-0.0056458	-0.00027466	-0.00064087	0.043732
0.00354	0.0018311	-0.01001	0.0018616	-0.0037842	0.0055542	0.048523	-0.0033875	0.0015869	0.0061951	-0.0073242	0.0050354	0.0033264	0.0033875	-0.0224	-0.0065613	-0.00354	0.0032654	0.00076294	0.045074
0.0014648	0.0032959	-0.013489	0.004425	-0.004303	0.0071716	0.046265	-0.0036011	0.0039673	0.006134	-0.0036621	0.0066528	0.0034485	0.0026855	-0.025269	-0.0059509	-0.0029297	0.0066528	0.00027466	0.044769
0.00036621	0.0022888	-0.014526	0.0037537	-0.0040283	0.0082703	0.047058	-0.00354	0.002594	0.0053406	-0.002533	0.0072632	0.0056458	-0.00015259	-0.024841	-0.0040894	-0.0039978	0.0030823	-0.00036621	0.043549
0.0013123	0.0030823	-0.01651	0.0051575	-0.0048523	0.010254	0.044983	-0.0015564	0.00354	0.0083008	-0.0038452	0.0081482	0.003479	0.00076294	-0.02243	-0.0022888	-0.0037842	-6.1035e-05	-0.00036621	0.043701
-0.0024109	0.0039063	-0.016083	0.0036011	-0.0038452	0.0084839	0.043671	-0.0011292	0.006073	0.0063477	-0.006134	0.0066223	0.0014038	0.0015869	-0.021179	-0.0021973	-0.0022278	-0.0017395	0.0007019	0.046509
-0.0018616	0.0025635	-0.013428	0.0031738	-0.0037842	0.006958	0.043945	-0.00085449	0.006134	0.0053406	-0.0040894	0.0058594	0.0013733	-0.00061035	-0.022064	-0.0054321	-0.00177	-0.00079346	-0.0015564	0.046906
-0.0005188	0.00021362	-0.011932	0.0038452	-0.0030518	0.0077515	0.045837	0	0.0058594	0.0076904	-0.0028076	0.0051575	0.0015869	-0.002655	-0.023315	-0.0067749	-0.00085449	0.0046997	-0.0026855	0.047882
0.0007019	0.001709	-0.0099487	0.0036316	-0.00088501	0.0112	0.048676	0.0016479	0.0037231	0.011017	-0.0012207	0.0074768	0.0011597	-0.0040283	-0.024109	-0.0031738	-0.00045776	0.0017395	-0.0016479	0.049622
0.0039063	0.0038452	-0.0067444	0.0040588	-0.0011597	0.012451	0.050171	0.0011292	0.0046692	0.010956	-0.0038147	0.006897	-0.0014038	-0.0055237	-0.023163	-0.00039673	-0.0018921	-0.0027771	0.0016174	0.050446
0.0029297	0.0027466	-0.0082092	0.0045471	0.00012207	0.012177	0.051758	0.0050049	0.0049438	0.012848	-0.0075989	0.0069885	-0.0021057	-0.0097656	-0.023193	-0.0049133	-0.0036926	0.00021362	0.0033264	0.048248
0.0015869	0.0012512	-0.010101	0.0023804	-0.0013428	0.012512	0.050751	0.0059509	0.0037231	0.014679	-0.0075378	0.0079956	0.00082397	-0.0073547	-0.022644	-0.0030212	-0.003479	0.0014954	0.0011292	0.04837
0.00177	-0.00039673	-0.0082092	-0.0017395	-0.0005188	0.013947	0.05011	0.0052795	0.0036621	0.014587	-0.004364	0.0062866	0.0019226	-0.0061035	-0.021606	-0.00024414	-0.0046387	0.0010376	0.00018311	0.049133
0.0032959	-3.0518e-05	-0.0081177	-0.0020752	-0.0013428	0.012421	0.04837	0.0054932	0.004303	0.016296	-0.0046997	0.0080566	-9.1553e-05	-0.0047913	-0.018372	-0.00064087	-0.0048218	0.0044556	0.00085449	0.048615
0.0033569	0.00036621	-0.0077209	-0.0025635	-0.0010681	0.013947	0.044189	0.0076904	0.0027466	0.016632	-0.0062866	0.0094299	-0.00057983	-0.0056458	-0.01825	-0.0021057	-0.0032959	0.010132	0.0012817	0.046387
0.0020752	0.00018311	-0.0073547	-0.0031128	-0.00064087	0.015045	0.039124	0.0075684	0.0012512	0.015656	-0.0039978	0.0068359	-0.00033569	-0.0071411	-0.017365	-0.0023193	-0.0019836	0.01004	0.00064087	0.047028
0.00085449	3.0518e-05	-0.0047302	-0.0027161	0.00018311	0.015167	0.041046	0.0098267	0.0016174	0.017334	-0.0029602	0.0072632	-0.00057983	-0.0056152	-0.016968	-0.004425	-0.0034485	0.0071716	0.0010986	0.04892
-0.00057983	0.0013123	-0.0030212	-0.0050964	-6.1035e-05	0.014313	0.040649	0.010681	0.0032349	0.012299	-0.0048218	0.0082397	0.0020447	-0.0025635	-0.015594	-0.0038147	-0.0050354	0.0022583	0.00073242	0.051971
0.0018616	0.00027466	-0.0031738	-0.0026855	-0.00088501	0.017059	0.036804	0.012085	0.0045776	0.010529	-0.0032654	0.0094299	0.0026855	-0.0015869	-0.012329	-0.0036926	-0.0020752	-0.0013123	0.0043335	0.050659
0.0016174	-0.00048828	-0.004303	-0.0024109	-0.002655	0.015259	0.033325	0.010132	0.0032043	0.012421	-0.0030823	0.0075989	0.0016785	0.00061035	-0.010651	-0.0029907	0.0039063	0.00048828	0.0055237	0.050049
0.0013428	-0.0011902	-0.0038452	-0.0031738	-0.0039978	0.013245	0.02951	0.0071106	0.0023499	0.012634	-0.0052795	0.0075073	0.00057983	0.0039978	-0.012878	-0.0057983	0.0056458	-6.1035e-05	0.0037537	0.048767
0.0014648	-0.00177	-0.005127	-0.00094604	-0.0039063	0.016083	0.028473	0.0075989	0.00015259	0.013947	-0.004303	0.011749	3.0518e-05	0.004303	-0.013702	-0.0045166	0.0048523	0.00033569	0.0027161	0.049225
0.0011597	0.00042725	-0.0050049	-0.00015259	-0.003479	0.015198	0.028687	0.0090637	-3.0518e-05	0.011993	-0.0044556	0.010742	0.00048828	0.0060425	-0.015381	-0.0039978	0.0030823	-0.0015259	0.0019226	0.053009
0.00085449	0.0010986	-0.0080261	0	-0.0033569	0.015106	0.026123	0.0094299	0.0028992	0.0093079	-0.0030212	0.0097046	-0.00018311	0.011108	-0.014801	-0.0027771	0.0056763	-0.00073242	0.0013733	0.05188
0.00067139	0.0010071	-0.010162	-0.0035706	-0.002533	0.016724	0.023163	0.0091248	0.0033569	0.0089417	-0.0018921	0.0063171	0.00030518	0.01297	-0.011169	-0.0012207	0.004425	0.005249	0.00045776	0.051453
0.00094604	0.00030518	-0.0094299	-0.0041809	-0.0035095	0.017975	0.023499	0.0076904	0.0044556	0.010162	-0.0052185	0.0069885	-0.0022278	0.014679	-0.011627	-0.0024719	0.0060425	0.0033875	0.0023804	0.048248
0.0024719	-0.0012512	-0.0084839	-0.0056152	-0.0035706	0.019379	0.025787	0.0091248	0.0026855	0.0061951	-0.0043335	0.0070496	-0.0048828	0.012421	-0.014374	-0.0037842	0.0098572	0.0014954	0.0030823	0.043671
0.0033569	0.00073242	-0.010864	-0.0090637	-0.004425	0.023224	0.025543	0.0112	0.0024719	0.0040894	-0.0030212	0.0070801	-0.0036621	0.0088501	-0.013336	-0.0029297	0.0094604	0.0048218	0.0014038	0.041748
0.0038147	0.0036926	-0.011139	-0.0074463	-0.0030518	0.021423	0.024719	0.0062256	0.0027771	0.0040588	-0.0042725	0.0083313	-0.0050964	0.0059509	-0.012573	-0.00018311	0.008728	0.0054016	0.0032654	0.038666
0.0054626	0.0025024	-0.010315	-0.0057983	-0.0040588	0.021271	0.021332	0.0060425	0.0015564	0.0061035	-0.0039368	0.008728	-0.0047913	0.0063782	-0.013275	0.0012817	0.0065918	0.00354	0.0014038	0.040649
0.0032043	0.0013733	-0.012115	-0.0055847	-0.0042725	0.023102	0.017822	0.0069885	0.00057983	0.0074463	-0.0028992	0.0078735	-0.0053101	0.0024414	-0.012695	-0.0020142	0.0046082	-0.00067139	0	0.0401
0.0031433	9.1553e-05	-0.013062	-0.0022278	-0.0036621	0.024017	0.015961	0.0087585	0.0015869	0.0074768	-0.0031433	0.0067444	-0.0067749	-0.0050049	-0.012482	-0.0015869	0.004425	-0.0014954	0.0018005	0.039948
0.0030823	0.0010986	-0.013092	-0.0027771	-0.0022888	0.023224	0.017181	0.010651	0.0011597	0.0061035	-0.0044861	0.0063477	-0.0078735	-0.0071411	-0.015106	-0.00079346	0.0028381	-0.0012512	0.0030518	0.041748
0.0019226	0.0033875	-0.01416	-0.0028076	-0.00091553	0.020935	0.016266	0.011536	-0.0010071	0.0043335	-0.0037231	0.0062561	-0.0074768	-0.0057983	-0.017273	-0.00021362	0.0021362	0.0011292	0.0018921	0.042877
0.0020447	0.0028992	-0.013	-0.0018311	-0.0024414	0.021271	0.01416	0.010345	0.00042725	0.0077209	-0.0040588	0.005127	-0.0063782	-0.0078735	-0.017487	0.0016174	0.0042725	0.00354	0.0010986	0.042633
0.0022278	0.0037537	-0.015778	-0.0033569	-0.0036316	0.021576	0.0093079	0.010071	-0.00079346	0.010925	-0.0037231	0.0036621	-0.0050964	-0.0051575	-0.01413	-0.0005188	0.0057373	-0.00027466	0.002594	0.043579
0.0010376	0.0059814	-0.017578	-0.004364	-0.0034485	0.021851	0.0092773	0.011414	-0.00012207	0.01123	-0.0048523	0.0049744	-0.0054321	-0.0030518	-0.01416	-0.0028076	0.0080566	0.00033569	0.0019836	0.042999
-6.1035e-05	0.0053406	-0.019226	-0.0065308	-0.0031128	0.020355	0.0081787	0.010529	0.0020447	0.011078	-0.0036316	0.005249	-0.008606	-0.0018311	-0.012604	-0.00021362	0.010437	0.0045166	-6.1035e-05	0.042114
0.00030518	0.0057678	-0.020386	-0.0065613	-0.0013733	0.020599	0.0040588	0.011444	0.0036011	0.012787	6.1035e-05	0.0096741	-0.0082397	-0.0014038	-0.012482	0.00097656	0.0079651	0.0039063	0.00048828	0.043549
0.00097656	0.0032959	-0.017365	-0.0055237	-0.0020142	0.019745	0.0016174	0.012573	0.0018005	0.014038	0.0011902	0.0084229	-0.0076904	-0.00036621	-0.010773	0.00088501	0.0085754	0.0035706	0.00039673	0.041626
-0.00091553	0.0053101	-0.015289	-0.0029602	-0.0023499	0.018402	0.0018616	0.011322	0.00015259	0.021118	-0.00024414	0.0046997	-0.006897	0.0023193	-0.010223	-0.00073242	0.0088196	0.0063477	0.0028687	0.04068
0.00045776	0.0038757	-0.016907	-0.0036926	-0.0064697	0.016876	0.0011902	0.011627	0.0011902	0.023468	-0.0013123	0.004303	-0.0097656	0.0052795	-0.0094604	0.00012207	0.011353	0.0067139	-0.0011597	0.042877
0.00082397	-0.00036621	-0.015137	-0.0048523	-0.007019	0.015869	-0.00073242	0.014374	0.0023499	0.019623	-0.0010071	0.0056763	-0.011566	0.004364	-0.0079651	-0.00036621	0.0099182	0.0039978	-0.0016785	0.043121
0.0022583	-0.00036621	-0.015411	-0.0061951	-0.0046997	0.01474	-0.00061035	0.012329	0.001709	0.018799	-0.003418	0.0052185	-0.0079956	0.0031128	-0.0080872	3.0518e-05	0.010132	0.0032349	-0.00036621	0.04071
0.0030823	0.0043945	-0.01651	-0.0051575	-0.0031128	0.018036	0.0017395	0.011017	-0.0013428	0.021027	-0.0076904	0.0049133	-0.0042114	0.0020752	-0.0085449	0.0016174	0.011078	0.0041199	0.00088501	0.039551
0.0016785	0.0051575	-0.017242	-0.0053406	-0.0024109	0.015381	-0.00042725	0.012299	-0.0010986	0.019562	-0.009491	0.004303	-0.002594	0.00018311	-0.0069885	0.00177	0.011719	0.0033875	3.0518e-05	0.039734
0.00054932	0.0027161	-0.016357	-0.005249	-0.0010986	0.015594	-0.0031433	0.014038	-0.0025635	0.019531	-0.0064697	0.0059814	-0.0042114	-0.0011597	-0.0062256	0.0022888	0.010895	0.00073242	0.0022888	0.03775
-0.0016479	0.0032349	-0.014954	-0.0049438	-0.0020447	0.014252	-0.003479	0.01593	-0.0029907	0.018738	-0.006012	0.0059814	-0.0058899	-0.0047913	-0.0067749	0.0010071	0.0065613	-0.00018311	0.0022888	0.034637
-0.00045776	0.0021057	-0.010681	-0.0053101	-0.0030823	0.015472	-0.0064087	0.014832	-0.0024719	0.0224	-0.0075684	0.0064697	-0.0073853	-0.006134	-0.0065002	-0.001709	0.0052185	-0.00067139	0.00177	0.033539
0.0016174	0.0014038	-0.010773	-0.0056458	-0.0040894	0.016266	-0.010406	0.011139	0.00048828	0.023834	-0.0081787	0.0077209	-0.0068359	-0.0079041	-0.0072021	0.00039673	0.0056152	-6.1035e-05	-0.0012512	0.030548
0.0021057	0.00018311	-0.011719	-0.0063171	-0.0027161	0.016815	-0.013641	0.012451	-0.00027466	0.022095	-0.0067139	0.0070801	-0.0050659	-0.0079956	-0.0072632	0.0028381	0.0093384	0.0031738	-0.0037537	0.028259
0.0037537	0.0014648	-0.015106	-0.0067139	-0.0018311	0.016846	-0.015533	0.012726	0.00064087	0.022034	-0.0081177	0.0050659	-0.0076904	-0.011322	-0.0084534	0.0010681	0.0086975	0.0040283	-0.0040894	0.028046
0.0035095	-3.0518e-05	-0.014587	-0.0065918	-0.0027771	0.016846	-0.013916	0.011505	0.0012817	0.023438	-0.0097961	0.0059814	-0.008606	-0.012177	-0.0094604	0.0012512	0.0066833	0.0065308	-0.0019531	0.027527
0.0030212	-0.00097656	-0.015106	-0.0048523	0.00021362	0.017029	-0.013336	0.0095215	0.0035706	0.021637	-0.007843	0.006134	-0.0072632	-0.010498	-0.01123	0.0020142	0.007843	0.003479	0.0011597	0.029144
0.0033875	-0.00073242	-0.01297	-0.0046997	0.0015564	0.019287	-0.015106	0.0097351	0.0035095	0.022278	-0.0065308	0.0059814	-0.007019	-0.010681	-0.0090637	0.0013123	0.0084229	0.0020142	0.00082397	0.031952
0.004364	0.00054932	-0.013824	-0.0048218	0.00061035	0.019165	-0.016113	0.011505	0.0052185	0.023102	-0.0054626	0.0059204	-0.0086975	-0.011658	-0.0080872	0.0021667	0.0094604	0.0021667	-0.0015259	0.030579
0.0037537	9.1553e-05	-0.013428	-0.0058594	0.0005188	0.015961	-0.015503	0.010712	0.0029907	0.020905	-0.0065308	0.0055237	-0.0078735	-0.011871	-0.007782	-0.0010681	0.012115	0.0047607	-0.00091553	0.030334
0.002594	-0.00015259	-0.013916	-0.0056458	-9.1553e-05	0.015472	-0.016357	0.012482	0.0035706	0.02063	-0.0076599	0.0048218	-0.0073853	-0.011414	-0.0064392	-0.0032654	0.012909	0.0043945	0.0028381	0.028046
0.0033875	0.0017395	-0.012665	-0.0039368	0.0012817	0.017578	-0.018463	0.014862	0.00354	0.020477	-0.0072021	0.0064087	-0.0086975	-0.012177	-0.0056763	0.0012817	0.01181	0.0057068	0.0028076	0.027344
0.0045776	0.0040588	-0.012329	-0.0031128	0.001709	0.017609	-0.020203	0.014709	0.004364	0.016846	-0.0081177	0.0058899	-0.0086975	-0.011841	-0.0081787	0.0021667	0.010956	0.0060425	-0.00030518	0.03009
0.0039978	0.0024414	-0.012482	-0.0031433	0.0032654	0.018219	-0.018219	0.01236	0.0041809	0.01413	-0.0056458	0.006958	-0.0074768	-0.012817	-0.0093384	9.1553e-05	0.0088501	-0.00033569	3.0518e-05	0.02771
0.003479	0.00094604	-0.013458	-0.0032349	0.0010986	0.017242	-0.018829	0.013275	0.0013428	0.013855	-0.0050354	0.0065613	-0.008728	-0.012115	-0.010162	-0.00085449	0.0075378	-0.0061035	0.0018616	0.026062
0.0032349	-0.00177	-0.012054	-0.002655	0.00036621	0.015625	-0.022583	0.011597	0.0010376	0.015594	-0.0044556	0.0063171	-0.0080566	-0.011658	-0.0071716	0.00024414	0.010254	-0.0010071	0.00039673	0.028168
0.00354	-0.0012512	-0.011108	-0.002594	0.00045776	0.014313	-0.022461	0.009491	0.0022888	0.016113	-0.0083923	0.0061951	-0.0083008	-0.012024	-0.0040283	0.00057983	0.013702	0	-0.0029602	0.030945
0.0039978	0.00097656	-0.013123	-0.0018005	0.0007019	0.011597	-0.022675	0.010345	0.00088501	0.014648	-0.0070801	0.0049133	-0.0088501	-0.0084839	-0.0016785	-0.00021362	0.012024	-0.0039063	-0.0030212	0.029236
0.0034485	0.0021362	-0.013885	-0.0023499	-0.00030518	0.0092773	-0.021057	0.0093079	6.1035e-05	0.014252	-0.0060425	0.0025635	-0.011353	-0.012756	0.00021362	-0.00048828	0.011932	-0.0065613	-0.001709	0.027313
0.0050354	0.0029297	-0.01181	-0.0011597	-0.00082397	0.0090332	-0.018097	0.0072327	-0.00054932	0.016754	-0.0058594	0.00354	-0.011932	-0.014038	-0.0034485	-0.00073242	0.015686	-0.0018311	-0.00054932	0.022369
0.0051575	0.0032043	-0.011261	-0.0010681	-3.0518e-05	0.012207	-0.019196	0.0063171	0.00091553	0.016449	-0.0083313	0.0054321	-0.012787	-0.014923	-0.004364	-0.0010071	0.019287	0.00012207	-0.00079346	0.02066
0.0043945	0.0056152	-0.01059	-0.0016785	-0.0017395	0.014618	-0.021362	0.0090637	0.0032043	0.013794	-0.010071	0.0037842	-0.012238	-0.01712	-0.0054932	-0.0026855	0.02417	0.0014648	0.00177	0.018402
0.003479	0.0035706	-0.0093689	-0.0030518	-0.0016785	0.016541	-0.022125	0.011261	0.0029907	0.013428	-0.0079346	0.0048828	-0.012787	-0.016876	-0.0046997	0	0.026886	0.0041504	0.0028687	0.019775
0.0029907	0.0014343	-0.0089111	-0.0021362	-0.0016785	0.015869	-0.024109	0.010406	0.0047607	0.015869	-0.0072327	0.0054932	-0.011536	-0.01944	-0.0019226	-0.00094604	0.029724	0.006897	0.00015259	0.021851
0.0049744	0.0017395	-0.0097046	0.0032043	0.00054932	0.016113	-0.025116	0.010986	0.0061646	0.014923	-0.0087891	0.0050964	-0.010284	-0.017578	-0.0045166	-0.00030518	0.032776	0.0034485	-0.0029602	0.02121
0.0045776	0.0017395	-0.011108	0.0039368	0.0028076	0.015442	-0.024261	0.0085449	0.0070496	0.011932	-0.0088196	0.0057983	-0.011292	-0.016876	-0.0062866	-0.00021362	0.03363	-0.0014343	-0.00033569	0.020996
0.0013733	0.0019531	-0.013	0.0039368	0.00082397	0.017487	-0.023285	0.0067749	0.0053711	0.012268	-0.0091858	0.0050354	-0.012085	-0.016327	-0.0050049	-0.00054932	0.036224	-0.0025024	-0.00064087	0.022339
0.00177	0.00085449	-0.012634	0.0030212	-0.00045776	0.021606	-0.023621	0.0064087	0.0061951	0.016296	-0.0054626	0.0062561	-0.013367	-0.013977	-0.0021667	-0.0014343	0.035309	-0.00085449	-9.1553e-05	0.019867
0.0030823	0.00082397	-0.011414	0.0042725	-0.0022888	0.018036	-0.02356	0.0061646	0.006897	0.016388	-0.0043945	0.0057983	-0.013214	-0.011688	0.0011597	-0.00088501	0.036621	-0.0010986	0.00039673	0.015106
0.0039368	0.0038757	-0.010925	0.0032654	-0.0014648	0.013123	-0.021637	0.0079041	0.0090942	0.016052	-0.0066528	0.0043945	-0.014221	-0.011963	0.0014343	0.00061035	0.035492	0.00012207	-0.00091553	0.013184
0.0048523	0.0055237	-0.011902	0.001709	-0.00033569	0.012207	-0.021179	0.0084534	0.006073	0.020325	-0.0075378	0.0050354	-0.013611	-0.014374	9.1553e-05	-0.00021362	0.038086	0.00030518	-0.0020142	0.014587
0.0050659	0.0023193	-0.011566	-0.00067139	-0.0036011	0.016724	-0.024384	0.0069885	0.0031128	0.020172	-0.0087891	0.0058594	-0.011841	-0.015472	0.00027466	-0.00018311	0.035309	0.0005188	-0.0016174	0.014374
0.0033569	0.0045166	-0.010803	-6.1035e-05	-0.0037231	0.019501	-0.02774	0.0072021	0.002594	0.017395	-0.0088196	0.0064697	-0.01474	-0.016418	0.0022888	0.002655	0.030518	0.0016479	0.0020447	0.012848
0.0014954	0.0059204	-0.0097351	-0.00097656	0.00012207	0.019684	-0.028961	0.010956	0.0028992	0.015961	-0.0082703	0.0054626	-0.01535	-0.013702	0.00067139	0.0035095	0.034393	0.004303	0.0015869	0.013977
0.0011597	0.0038147	-0.010742	-0.0045471	-0.0015869	0.018158	-0.025879	0.0089722	0.0010681	0.015869	-0.007019	0.0039978	-0.015381	-0.0099182	0.0015869	0.0022278	0.034485	0.0071716	-0.00073242	0.016632
0.0029907	0.0015869	-0.012451	-0.0056152	-0.00042725	0.021332	-0.024689	0.0050659	0.00057983	0.016968	-0.0067444	0.004425	-0.016663	-0.013885	0.0017395	0.00015259	0.031372	0.0086365	3.0518e-05	0.016876
0.0039673	0.0028381	-0.012115	-0.0076904	0.00061035	0.019531	-0.025177	0.0070496	0.0016174	0.014404	-0.0061646	0.0059204	-0.016754	-0.013397	0.0027771	0.0007019	0.03183	0.0058594	0.00018311	0.016449
0.0057068	0.00054932	-0.010193	-0.010223	0.00094604	0.017883	-0.026489	0.011139	0.0015869	0.015991	-0.0072021	0.006897	-0.016815	-0.012726	0.0032654	0.001709	0.033386	0.0028076	-0.0014343	0.016083
0.0043335	-0.00177	-0.0086365	-0.010925	0.001709	0.018738	-0.026581	0.013916	0.0028076	0.015503	-0.0096436	0.0072327	-0.015045	-0.012726	0.0036316	0.00057983	0.032532	0.00094604	-0.0019836	0.018616
0.00067139	0.0013428	-0.0069885	-0.0090332	-0.0014038	0.019989	-0.02713	0.014648	0.0040894	0.010468	-0.006958	0.0082092	-0.012665	-0.014069	0.0046387	0.00064087	0.035309	-0.00061035	0.0010681	0.017456
0.00067139	0.0039978	-0.0079956	-0.0075684	-0.00045776	0.020782	-0.026581	0.013916	0.0034485	0.0069885	-0.006012	0.0079346	-0.015472	-0.014099	0.0050964	-0.00033569	0.039337	0.00048828	0.0011597	0.015839
0.0039063	0.0037537	-0.0095825	-0.004303	0.00045776	0.023376	-0.026489	0.015198	0.0050659	0.0037842	-0.0074158	0.0076599	-0.016479	-0.014557	0.0061646	0.0011597	0.03949	0.002655	-0.00085449	0.013428
0.0024109	0.004364	-0.01001	-0.0045776	-0.0019531	0.024139	-0.029236	0.013916	0.0041809	3.0518e-05	-0.0062256	0.0076904	-0.015259	-0.016754	0.0073547	0.00073242	0.040649	0.00015259	-0.0010071	0.013214
0.0014954	0.0047913	-0.011597	-0.0028992	-0.0020142	0.021729	-0.027039	0.014099	0.0028687	-0.0031128	-0.0018311	0.0092163	-0.013733	-0.01535	0.0066528	-0.00042725	0.040833	0.00048828	9.1553e-05	0.015442
0.0011597	0.0012512	-0.011169	-0.0020447	-0.0033264	0.023499	-0.026794	0.015472	0.0045471	-0.0025024	-0.0015259	0.010071	-0.012177	-0.011566	0.0067139	-0.0014648	0.038818	-0.00024414	-0.00045776	0.01178
-0.00061035	-0.00045776	-0.0086365	0.0014343	-0.003418	0.021545	-0.027069	0.014709	0.0032654	-0.0024719	-0.0028687	0.0075684	-0.013031	-0.012634	0.0070801	0.00033569	0.033173	-0.00042725	0.00082397	0.0098877
0.0017395	-0.0011597	-0.010132	0.0022583	-0.0021973	0.020752	-0.025879	0.014221	0.0041199	-0.0020752	-0.0048828	0.0061646	-0.013275	-0.016754	0.0061951	0.00097656	0.033936	0.0046387	0.0023499	0.0097351
0.0010986	0.0013428	-0.010437	0.0028992	-0.0027466	0.024384	-0.02655	0.013397	0.0058899	-0.00036621	-0.0050964	0.0075989	-0.013428	-0.01535	0.0079651	0.0016174	0.03302	0.0054626	0.0040588	0.0080566
0.0034485	0.0020447	-0.012482	0.00354	-0.0031128	0.026428	-0.028381	0.012024	0.0072937	-0.001709	-0.0054016	0.0067749	-0.014557	-0.011292	0.010925	0.00036621	0.031464	0.0018616	0.0038757	0.004425
0.0027771	0.0042419	-0.013397	0.0044861	-0.0030518	0.027374	-0.027893	0.013275	0.005188	-0.0028076	-0.004425	0.0066833	-0.016083	-0.010345	0.0064392	0.0011292	0.027496	-0.0014038	0.0030212	0.0046082
0.003479	0.0043945	-0.010742	0.005127	-0.0021057	0.026276	-0.027954	0.014221	0.0043945	-0.0047913	-0.0030823	0.0086975	-0.016998	-0.012756	0.0066833	0.00079346	0.027252	-0.002533	0.0024719	0.0046692
0.0029602	0.0037537	-0.0090637	0.0036316	-0.00048828	0.02597	-0.027252	0.014343	0.0059509	-0.0052795	-0.0044556	0.007019	-0.017365	-0.011261	0.0073547	-6.1035e-05	0.024658	-0.0022278	0.0010681	0.0050354
0.0026855	0.0029907	-0.0070496	0.0051575	-0.00067139	0.02597	-0.028046	0.015686	0.006134	-0.005127	-0.005188	0.0075684	-0.01709	-0.012238	0.0063171	0.0028992	0.020996	-0.0012512	0.0011902	0.0020447
0.0021057	0.0032043	-0.0073853	0.0051575	-0.002594	0.026672	-0.026215	0.015076	0.0026855	-0.0067749	-0.0061035	0.0094604	-0.017853	-0.014984	0.0083313	0.0041809	0.022644	0.00076294	0.0039978	0.0011292
0.00057983	0.0062561	-0.0072632	0.003418	-0.0021362	0.026672	-0.0224	0.014771	0.0015869	-0.0083313	-0.0065613	0.0080566	-0.016602	-0.016785	0.0079346	0.00097656	0.020386	0.0011597	0.0054626	0.0022583
0.00024414	0.0035095	-0.0083618	0.0062561	-0.0018616	0.025848	-0.02066	0.015778	0.0021667	-0.0063477	-0.0049438	0.0080261	-0.015594	-0.015289	0.0084839	0.0032043	0.019318	0.0021973	0.0057373	-0.00015259
0.0016479	-0.00045776	-0.010986	0.0062256	-0.003479	0.025574	-0.024384	0.013245	0.005249	-0.0047607	-0.0023499	0.0083618	-0.019165	-0.012238	0.011444	0.0031738	0.017792	0.0032959	0.004303	-0.00018311
0.00076294	0.0005188	-0.010986	0.0036926	-0.002533	0.025055	-0.02179	0.014069	0.0068665	-0.0038452	-0.0028687	0.0085754	-0.020569	-0.012085	0.013	0.0024109	0.019073	0.0049744	0.0049744	-0.00033569
0.0011597	0.0012207	-0.0088196	0.0042725	-0.0025024	0.028046	-0.022308	0.01059	0.0055847	-0.0032654	-0.00085449	0.0064392	-0.02124	-0.014496	0.01358	0.0020447	0.017639	0.0065002	0.0056763	-0.0024719
0.00057983	0.00018311	-0.0095215	0.0039368	-0.0033875	0.031158	-0.023804	0.012054	0.0049438	0.0015869	-0.0031738	0.0050354	-0.01886	-0.012634	0.010773	0.0043945	0.014923	0.0067139	0.0053711	-0.0064697
0.0010071	0.00097656	-0.0093689	0.0059814	-0.0057678	0.031677	-0.022583	0.013733	0.0027771	0.0028992	-0.0023499	0.0058594	-0.017548	-0.013611	0.010132	0.0050659	0.013947	0.0068665	0.0039063	-0.0095215
0.0023804	0.00073242	-0.011963	0.0066833	-0.0031738	0.031097	-0.021606	0.010101	0.0056152	0.0046692	0.00030518	0.0066833	-0.017548	-0.014954	0.010864	0.0065918	0.01651	0.0031738	0.0021667	-0.0079956
0.0022888	-6.1035e-05	-0.011261	0.0070496	-0.0036621	0.031372	-0.020355	0.0086365	0.0081482	0.0016785	-0.0020752	0.0084229	-0.018341	-0.015564	0.012634	0.0078125	0.017059	-0.00021362	-0.0005188	-0.0088501
-0.00097656	0.0011597	-0.0075378	0.0091553	-0.0037842	0.03241	-0.022827	0.0095215	0.0082397	-0.00036621	-0.0029907	0.0067749	-0.01825	-0.014465	0.014221	0.0066223	0.014923	-0.00024414	0.0011597	-0.012207
-6.1035e-05	0.00030518	-0.0082092	0.011841	-0.0041809	0.03064	-0.025757	0.012329	0.0056763	-0.0016785	-0.0044556	0.0055542	-0.020508	-0.015015	0.013367	0.0036926	0.012268	-0.0021667	0.0031433	-0.0090027
0.00177	0.0022583	-0.008728	0.011536	-0.00036621	0.02478	-0.026794	0.011017	0.0040894	-0.0018311	-0.0066528	0.0072937	-0.02005	-0.01474	0.014008	0.0033264	0.012146	0.00024414	0.00024414	-0.0074768
0.0019226	0.0021973	-0.0087585	0.010406	0.0007019	0.025055	-0.025757	0.0093079	0.0056763	-0.0019531	-0.0096436	0.0084229	-0.020752	-0.014038	0.015076	0.0033875	0.012573	0.0028381	0.00036621	-0.010315
-0.00027466	0.0012207	-0.010071	0.012329	0.0015259	0.022247	-0.0242	0.011688	0.0039063	0.00042725	-0.0082703	0.0084534	-0.023254	-0.012329	0.018127	0.0054932	0.010284	0.0020447	-0.0011597	-0.012665
0.001709	0.00177	-0.011566	0.013153	0.0020752	0.02243	-0.025604	0.013367	0.0033569	0.00094604	-0.0050049	0.0067749	-0.021271	-0.014038	0.018402	0.0045471	0.0066833	0.0025635	0.00039673	-0.011444
0.0018311	0.0019226	-0.013062	0.016815	0.00045776	0.026123	-0.02533	0.01236	0.0046692	-0.00042725	-0.0028687	0.004425	-0.020935	-0.015381	0.018097	0.0038452	0.0064087	0.002533	0.0023193	-0.010864
-0.00088501	0.0028381	-0.011658	0.015717	0.0014954	0.027283	-0.024628	0.012848	0.0069885	-0.00045776	-0.0024414	0.0034485	-0.022034	-0.013	0.017639	0.0037842	0.0051575	-0.00012207	0.0034485	-0.012787
-0.0018921	0.0037842	-0.012512	0.01181	0.0013428	0.028687	-0.024445	0.01358	0.0046997	0.00045776	-0.003418	0.0023193	-0.022858	-0.013214	0.014862	0.005127	0.0045776	-0.004364	0.0035706	-0.012329
-0.0011597	0.0030518	-0.012299	0.012482	-0.0020447	0.032043	-0.02301	0.0159	0.0033264	-0.00073242	-0.0018005	0.0043335	-0.022949	-0.015045	0.014465	0.0040894	0.006073	-0.00042725	0.0016174	-0.011505
0.00094604	0.002533	-0.011749	0.011414	-0.0010071	0.034851	-0.022247	0.017822	0.0036316	-0.00091553	-0.0023193	0.0049438	-0.021667	-0.013184	0.015961	0.0013428	0.0065918	3.0518e-05	0.00054932	-0.010132
-0.00030518	0.0027161	-0.012726	0.008606	0.00064087	0.033844	-0.022247	0.016357	0.0027161	-0.0020752	-0.0046692	0.0046692	-0.020172	-0.0098877	0.015076	-0.00027466	0.0070801	0.0007019	0.0036926	-0.011414
0.0012207	0.0019531	-0.010101	0.0094299	0.00018311	0.032715	-0.023407	0.015564	0.0044861	-0.003479	-0.0035706	0.0042725	-0.017914	-0.011963	0.014679	-9.1553e-05	0.0072937	0.0027771	0.0038147	-0.0096436
0.00076294	0.0035095	-0.010773	0.0073853	0.00057983	0.035461	-0.022461	0.01767	0.0034485	-0.0012207	-0.0028076	0.0029297	-0.019745	-0.013397	0.012573	0.00097656	0.0069885	0.0033875	0.0011292	-0.0084534
0.003418	0.0038757	-0.012299	0.0061646	-0.00018311	0.037842	-0.022003	0.021027	0.0021057	0.00085449	-0.002533	0.0039673	-0.02124	-0.0083618	0.013947	0.00054932	0.0068665	0.00073242	0.00039673	-0.0094299
0.0018311	0.00085449	-0.01236	0.0065308	-0.0011292	0.040894	-0.021606	0.022278	0.0021667	-0.0014648	-0.0016174	0.0043335	-0.017303	-0.0065308	0.015289	0.0026245	0.007782	0.0018311	0	-0.0065308
0.0036621	0.0011902	-0.0097656	0.0086365	-0.00079346	0.041962	-0.021057	0.022675	0.0012207	-0.0021057	-0.0022278	0.004303	-0.016205	-0.0054321	0.013763	0.0015564	0.006958	0.0025024	0.0007019	-0.0057068
0.0042725	0.00024414	-0.012604	0.0094604	-0.0028687	0.038635	-0.022064	0.022614	-0.00036621	-0.0013123	-0.0030518	0.0033264	-0.016357	-0.004303	0.014404	0.0019226	0.0066223	0.004364	0.0015564	-0.0093384
0.0039673	-0.00030518	-0.012177	0.0089111	-0.0019836	0.036713	-0.020172	0.021881	-0.0014038	-0.0029297	-0.0038757	0.0014038	-0.016815	-0.0066223	0.013275	0.0024414	0.008606	0.0065918	-0.00061035	-0.012024
0.00094604	-0.0016479	-0.013794	0.010406	-0.0015869	0.033417	-0.021271	0.02121	0.0016479	-0.0068665	-0.0032043	0.0016174	-0.016785	-0.0072021	0.013397	0.0025024	0.0093079	0.0090332	0.00097656	-0.012756
0.0013733	-0.0012817	-0.014191	0.012054	0.00042725	0.036438	-0.023315	0.023712	0.001709	-0.0072632	-0.0019836	0.0033569	-0.018188	-0.0062561	0.014221	0.0021057	0.0094604	0.0058289	0.0039673	-0.013184
0.0021973	0.00012207	-0.015594	0.015015	-0.00061035	0.034576	-0.01889	0.024536	-0.00042725	-0.0093689	-0.0020142	0.00088501	-0.018982	-0.0050964	0.014191	0.0011597	0.0058594	0.0058289	0.0019836	-0.013947
0.0024109	0.0019836	-0.016357	0.01709	-0.00042725	0.030792	-0.017548	0.023895	0.00088501	-0.011475	-0.0032959	0.0027466	-0.018066	-0.0054016	0.011963	0.00094604	0.006897	0.0070801	0.00097656	-0.0098267
0.0045776	0.0023499	-0.016205	0.014648	0.002594	0.032623	-0.018066	0.02301	-0.00018311	-0.013	-0.0041199	0.0040283	-0.015442	-0.0058899	0.011627	0.0023804	0.008606	0.0042419	-0.00030518	-0.0093384
0.004425	0.0014343	-0.01709	0.012207	0.0036011	0.032806	-0.017761	0.025543	-0.00018311	-0.013	-0.005188	0.0029907	-0.017365	-0.0023804	0.01239	0.0039368	0.0087891	-0.0016785	-0.0015259	-0.0093689
0.0018311	0.0028687	-0.016235	0.010712	0.00177	0.03125	-0.019287	0.029144	0.0013733	-0.013763	-0.007782	0.0049133	-0.015503	-0.0050659	0.012115	0.0047913	0.0083618	-0.005188	0.00042725	-0.010132
-0.00088501	0.0027161	-0.015411	0.011536	0.00012207	0.02948	-0.02066	0.029999	0.0041504	-0.016388	-0.0062561	0.0039978	-0.011993	-0.0049744	0.010468	0.0045471	0.0082703	-0.0030518	0.00054932	-0.010406
-0.0027771	0.0035706	-0.013	0.012177	0.00073242	0.028595	-0.018433	0.031433	0.0022888	-0.017975	-0.00354	0.0040894	-0.010925	-0.00064087	0.0099792	0.0019531	0.0079651	0.00033569	0.00030518	-0.0075073
-0.00088501	0.0047913	-0.010101	0.011108	0.00088501	0.027649	-0.015869	0.031464	-0.00030518	-0.021057	-0.0016479	0.0049744	-0.010223	-0.0027466	0.010895	0.0014038	0.0072021	0.0015869	0.00012207	-0.007782
0.00073242	0.0061951	-0.006134	0.010559	0.0013733	0.026978	-0.012878	0.031097	-0.00036621	-0.024567	-3.0518e-05	0.0055847	-0.0086365	-0.007843	0.0087585	0.0032349	0.0076294	0.0016785	0.0035706	-0.0087585
0.0014038	0.006958	-0.0047302	0.011749	0.0021362	0.02597	-0.012421	0.030975	0.0015869	-0.024841	-0.00073242	0.0068665	-0.0083923	-0.0097656	0.0058594	0.004303	0.0059204	0.0033264	0.0059204	-0.0076904
0.00061035	0.0046082	-0.0038452	0.010193	0.00097656	0.026978	-0.012482	0.03299	0.0023499	-0.028625	-0.0023804	0.006134	-0.0082397	-0.0099792	0.0075989	0.0032959	0.0070496	0.0054932	0.0042114	-0.01059
0.0024109	0.0061951	-0.0030823	0.0064392	0.0038147	0.02536	-0.012695	0.035278	0.0040894	-0.029388	-0.0036621	0.0054932	-0.0045471	-0.0089417	0.0088806	0.0028076	0.0068359	0.0052795	0.0011292	-0.0096741
0.0019226	0.0073242	-0.0028076	0.0032349	0.0068359	0.021545	-0.013367	0.035095	0.0058289	-0.028564	-0.0054016	0.0075989	-0.0029602	-0.0065613	0.0068359	0.0026855	0.0079651	0.0056152	0.0010681	-0.0099487
0.00024414	0.0049438	-0.0007019	0.0042725	0.0050659	0.02063	-0.013397	0.033447	0.0065613	-0.031189	-0.0055847	0.0052185	-0.0022888	-0.0029907	0.0072632	0.003479	0.0092468	0.0057068	0.00048828	-0.010529
0.00018311	0.0063171	-0.0036316	0.0073853	0.0019531	0.020905	-0.010071	0.031006	0.0055542	-0.030457	-0.0042419	0.0064392	-0.0027161	-0.0048523	0.0081482	0.0045776	0.008728	0.0039978	-0.0021057	-0.010162
-0.00033569	0.0083618	-0.0021667	0.0068054	0.0014343	0.020294	-0.012939	0.030731	0.0036011	-0.029144	-0.0068665	0.0061646	-0.0022278	-0.0096741	0.0064392	0.0032349	0.0068359	-0.00033569	-0.00033569	-0.0086365
0.00033569	0.0054932	0.0027771	0.0032959	0.0028381	0.018555	-0.012299	0.03125	0.0023499	-0.031616	-0.0057678	0.0040283	-6.1035e-05	-0.01059	0.0063782	0.0036926	0.0079346	-0.0022888	0.00082397	-0.0086975
-0.0017395	0.0019226	0.0045166	0.0034485	0.0021667	0.016418	-0.012878	0.032074	0.0022888	-0.032532	-0.0029907	0.0042114	0.0010376	-0.0073853	0.0036011	0.0039978	0.0090027	-0.00054932	0.0016479	-0.012634
-0.00085449	0.00076294	0.0041809	0.0015259	0.0020447	0.017548	-0.013702	0.030548	0.0012207	-0.032013	-0.0027161	0.0075989	-0.0012817	-0.0074768	0.005188	0.006073	0.010834	0.003418	0.0032959	-0.013184
0.00054932	0.0013428	0.0069275	0.0015259	0.0018616	0.015869	-0.015198	0.029388	0.0010071	-0.03067	-0.0044861	0.0074768	0.00018311	-0.0071716	0.0054016	0.0048523	0.013153	0.0010071	0.002533	-0.01355
0.00030518	0.0020447	0.0065002	0.002594	0	0.016235	-0.016418	0.028259	0.00177	-0.030884	-0.0029297	0.0055542	0.0021362	-0.0054932	0.0034485	0.0048828	0.012848	0.0018921	0.0031128	-0.012909
-0.00064087	9.1553e-05	0.0093689	0.0037231	0.00097656	0.017548	-0.017334	0.0242	0.002655	-0.028717	-0.0025024	0.004364	-0.00042725	-0.0040894	0.0030823	0.0022583	0.010101	0.0032349	0.0040588	-0.010376
-0.0013123	0.00094604	0.0085754	0.0034485	-0.00021362	0.013947	-0.019379	0.021637	0.0030212	-0.0289	0.00018311	0.0043335	-0.00082397	-0.0058289	0.0018311	0.0047302	0.0090332	0.0034485	0.0020142	-0.010986
-0.0031738	0.002533	0.010284	0.0042114	0.0010376	0.0094604	-0.018005	0.01886	0.0023804	-0.03006	0.0010376	0.0029297	6.1035e-05	-0.0065918	0.0010681	0.0073242	0.0064392	0.0018311	0.0030823	-0.0093994
-0.0023804	0.00076294	0.010498	0.0047607	0.00177	0.0085754	-0.016083	0.017181	0.0038147	-0.02887	-0.0020447	0.0042419	-0.00045776	-0.0055542	-0.00015259	0.0047913	0.0066528	0.0013123	0.0059814	-0.0069275
-3.0518e-05	0.0014038	0.010284	0.0018921	0.0019531	0.0037842	-0.015442	0.017792	0.0037537	-0.025085	-0.0013123	0.0048218	-0.0019836	-0.006073	-0.00076294	0.0057373	0.007782	0.0024414	0.0070496	-0.0060425
-0.0011902	0.0021362	0.01239	0.0017395	0.00039673	0.0021973	-0.013855	0.016418	0.0053406	-0.028931	-0.00021362	0.00354	-0.0051575	-0.0063171	0.00045776	0.0063782	0.0087891	0.0028076	0.0079041	-0.006897
0.00091553	-9.1553e-05	0.014496	0.0032959	-0.0010071	0.0021057	-0.013794	0.011902	0.0046692	-0.027069	-0.00064087	0.0040588	-0.00354	-0.0032043	-0.00021362	0.0064392	0.009491	0.0015259	0.0063477	-0.0081787
0.0019531	-0.0023193	0.016022	0.0022278	0.00097656	0.0019531	-0.013428	0.012085	0.0050659	-0.025635	-0.0012817	0.0036926	-0.004425	-0.0037231	-0.0022278	0.0068665	0.011047	0.0016174	0.0049744	-0.0079651
0.0027466	-0.0034485	0.017731	-0.00076294	0.0021362	-0.0010376	-0.012421	0.013214	0.0075684	-0.02533	-0.0025635	0.0037231	-0.0080566	-0.0055237	-0.0052185	0.0040283	0.013184	-0.00057983	0.0041504	-0.0065918
0.002533	-0.001709	0.02002	-0.0005188	0.0018311	-0.0020752	-0.016083	0.010315	0.0056763	-0.023102	-0.0038757	0.0037231	-0.0074768	-0.0031433	-0.0045776	0.0032959	0.01236	-0.00085449	0.0039673	-0.005249
0.002655	3.0518e-05	0.020203	-0.0032959	0.0024109	0.00033569	-0.015594	0.0092773	0.0048828	-0.020447	-0.00057983	0.0042114	-0.0073242	-0.00076294	-0.0014038	0.0031738	0.012878	0.00039673	0.0044861	-0.0044556
0.0029907	0.0018921	0.019684	-0.004364	0.0011597	-0.0030823	-0.013153	0.0097961	0.0021057	-0.018005	-0.00021362	0.0058289	-0.0079956	-0.001709	0.00036621	0.0040588	0.013336	-0.0020142	0.0030823	-0.0057678
0.0014648	0.0022888	0.023193	-0.0024719	0.00079346	-0.0021973	-0.009613	0.0059204	0.00039673	-0.017242	-0.0018005	0.0039368	-0.0093689	-0.0029907	-0.00054932	0.0020752	0.012543	-0.00073242	0.0037537	-0.0040588
-0.00054932	0.0005188	0.025238	-0.0007019	-0.0012207	0.00030518	-0.0095215	0.0048218	0.00088501	-0.017456	-0.0017395	0.0054932	-0.0088806	-0.0033875	-0.0012207	0.002533	0.012665	0.00045776	0.0040894	-0.0059204
0.00030518	-9.1553e-05	0.024506	0.0012207	-0.0011292	-0.0026855	-0.011108	0.0054932	0.00033569	-0.019287	-0.0018616	0.006073	-0.0079956	-0.0049133	-0.00033569	0.0050659	0.011169	0.0014954	0.005249	-0.0056152
0.00048828	0.0024414	0.024384	0.0012207	9.1553e-05	-0.0036926	-0.0097656	0.004364	0.0024719	-0.019806	-0.00018311	0.0058289	-0.0092468	-0.0034485	-0.0030212	0.0035095	0.0097656	0.0018311	0.0058899	-0.0054321
-0.00064087	0.0029602	0.027008	-0.00088501	0.00054932	-0.0037231	-0.0098877	0.0035095	0.0015869	-0.018585	0.00033569	0.0078735	-0.0094604	-0.0015869	-0.0036926	0.005249	0.011658	0.0028076	0.0052795	-0.0047913
-0.00064087	0.0024414	0.026093	-0.0027161	-0.00012207	-0.0035095	-0.01181	0.0033264	0.0012207	-0.017395	-0.00021362	0.010223	-0.0076294	-0.0030823	-0.00354	0.003418	0.013824	0.0030212	0.0042114	-0.0042419
0.00094604	0.0029907	0.023285	-0.0035706	0.00073242	-0.0041809	-0.010773	0.0042725	0.00021362	-0.016724	-0.0041199	0.011078	-0.009613	-0.0032654	-0.0041809	0.0027771	0.01416	0.0033875	0.0018921	-0.0051575
-0.00015259	0.00067139	0.024414	-0.0019226	0.00073242	-0.0067139	-0.010773	0.0043945	-0.0020142	-0.015442	-0.0057068	0.0092163	-0.011627	-0.001709	-0.0067749	0.0012207	0.013062	0.0046082	0.0010986	-0.0079651
0.00018311	-0.00079346	0.025269	-0.0016785	0.001709	-0.0089722	-0.0083923	0.0013733	-0.00088501	-0.016266	-0.0014648	0.0083923	-0.011444	-0.0028687	-0.0092468	0.00088501	0.015381	0	0.001709	-0.0079346
0.00018311	-0.00094604	0.024384	-0.00045776	0.0033264	-0.010559	-0.0084534	0.002594	0.0047302	-0.016937	0	0.0085144	-0.014069	-0.0037842	-0.0085144	0.0017395	0.016602	-0.0015259	0.0031433	-0.0064697
0.00061035	-0.0011902	0.021881	-0.0027771	0.0054932	-0.0078125	-0.0071716	0.0050354	0.0031433	-0.01416	-0.0022888	0.0081787	-0.016022	-0.0038452	-0.007782	0.0027466	0.016083	-0.0026245	0.0028992	-0.0062866
0.0037537	-0.00036621	0.021088	-0.0037231	0.0028076	-0.0062256	-0.0062256	0.0038757	0.00067139	-0.012482	-0.0022278	0.0098877	-0.017578	-0.0043945	-0.009552	0.0033569	0.015991	-0.0036316	0.00177	-0.0084229
0.0062256	0.00039673	0.021515	-0.0030212	0.0015259	-0.0069885	-0.0059814	0.00012207	0.0016174	-0.0083008	-0.001709	0.010559	-0.016266	-0.0028992	-0.01181	0.0018921	0.016632	-0.0027466	0.0028687	-0.010071
0.0041199	0.0018005	0.018799	-0.0026245	0.0036316	-0.0063171	-0.0061646	0.00054932	0.004303	-0.0050659	-0.0011597	0.01004	-0.013916	-0.0022583	-0.012054	0.0011902	0.016754	0.0010986	0.0046387	-0.010895
0	0.0022888	0.016937	-0.0043335	0.0036926	-0.0055237	-0.0083923	0.0010986	0.0030823	0	-0.0012817	0.0098877	-0.012756	-0.0050659	-0.010101	0.0015259	0.018372	0.0056152	0.0039978	-0.0086365
-0.00012207	0.0010986	0.018463	-0.0062561	0.0015564	-0.0079041	-0.0081787	0.0018616	0.0041199	0.0049744	-0.00027466	0.0088501	-0.013641	-0.0082703	-0.011719	9.1553e-05	0.017731	0.010712	0.00048828	-0.0075378
-0.0007019	0.0014038	0.019531	-0.0017395	0.0018616	-0.012177	-0.0050049	0.0056152	0.0025635	0.0059204	-0.0005188	0.0076294	-0.015442	-0.0065002	-0.01413	0.0023499	0.017731	0.0090942	0.00021362	-0.0070801
0.00097656	0.0027466	0.015198	-0.00088501	0.00079346	-0.012939	-0.0066833	0.0059814	0.0031433	0.0090942	-0.0018311	0.0090332	-0.016937	-0.0061035	-0.013733	0.0039368	0.01767	0.004425	0.0028992	-0.0075684
0.0046387	0.0028687	0.011444	-0.0036316	0.0019836	-0.011292	-0.0059509	0.0039368	0.0054932	0.012115	-0.0022888	0.0094604	-0.017365	-0.0040894	-0.011719	0.0036621	0.017578	0.0025635	0.0041504	-0.0064087
0.0034485	0.0033264	0.012268	-0.0024109	0.0021362	-0.0083923	-0.0014038	0.0047302	0.0038147	0.015564	-0.0019836	0.0090027	-0.019836	-0.0027771	-0.010101	0.0035095	0.019409	-0.00036621	-0.0018616	-0.0046387
0.0042114	0.00064087	0.012817	-0.002533	0.0021057	-0.0098877	-0.0011597	0.005127	0.0034485	0.018311	-0.0020447	0.0097351	-0.018158	-0.0031738	-0.0091858	0.0016174	0.021088	0.0022583	0.00021362	-0.0067749
0.0021667	0.00054932	0.010162	-0.0039978	0.0036011	-0.012848	-0.0049438	0.0039673	0.0027161	0.022766	-0.0022583	0.0077209	-0.016205	-0.005188	-0.0091248	0.0022278	0.022186	0.0065308	0.0012512	-0.0067749
0.00030518	0.00082397	0.0092773	-0.0020447	0.0036316	-0.013214	-0.0064087	0.0039063	0.0040283	0.024231	-0.0018311	0.0064697	-0.015747	-0.0052795	-0.0081177	0.0050049	0.021332	0.0056458	0.00030518	-0.0048523
0.00015259	0.0005188	0.007782	-0.0010986	0.0044861	-0.015289	-0.006897	0.0031128	0.0065613	0.024231	-0.0036316	0.0068054	-0.01593	-0.0072327	-0.0090027	0.0048218	0.019165	0.0033264	-0.00079346	-0.0062561
3.0518e-05	0.0007019	0.0085449	-0.00030518	0.0037537	-0.015106	-0.0055542	0.0021362	0.0052185	0.027863	-0.0049133	0.0089417	-0.016907	-0.0055542	-0.012024	0.0021057	0.01825	0.0029297	0.00061035	-0.0052185
-0.00048828	-0.0016479	0.0083008	0.00076294	0.002594	-0.014465	-0.0046387	0.0020142	0.0051575	0.031708	-0.0039978	0.0076904	-0.016113	-0.0033264	-0.0112	0.0011597	0.020844	0.0015869	6.1035e-05	-0.0037537
0.0010071	-0.002533	0.0093689	-0.0016785	0.0029297	-0.012238	-0.0048828	0.0039368	0.003479	0.029449	-0.0024109	0.0075073	-0.014679	-0.0036926	-0.0076599	0.0018005	0.019867	0.00024414	0	-0.0028381
0.0005188	-0.0013733	0.010712	-0.0055237	0.0021362	-0.012482	-0.0039978	0.0042114	0.0038452	0.032745	-0.00082397	0.0071411	-0.016754	-0.0029297	-0.0075989	0.0021362	0.019135	0.00057983	-0.0013733	-0.0056152
-9.1553e-05	0.00085449	0.0085754	-0.0066223	0.004303	-0.011169	-0.00067139	0.00030518	0.0055237	0.039612	-0.0016479	0.0076294	-0.016937	-0.0041809	-0.0048828	0.0040588	0.019623	0.0014343	-0.0018921	-0.0061951
0.0018921	0.00064087	0.0083008	-0.0049744	0.0022278	-0.011505	0.00042725	6.1035e-05	0.0054321	0.041534	-0.0024109	0.007019	-0.017303	-0.0028076	-0.0017395	0.0038147	0.017792	0.0018921	-0.0014343	-0.0050354
0.0036316	-0.00085449	0.0079346	-0.0024414	-0.00015259	-0.013367	0.0017395	0.0041504	0.0042114	0.041443	-0.0045776	0.0057983	-0.015411	-0.0014648	0.0030518	0.0040588	0.016754	-0.0019531	-0.0018005	-0.0064697
0.0020752	-0.00064087	0.0092773	-0.0014954	0.0010071	-0.011353	0.0015259	0.0053101	0.0043335	0.041199	-0.00354	0.0069885	-0.014923	-0.0033569	0.0062561	0.003418	0.017426	-0.0014038	-0.0038147	-0.007019
0.0033875	-0.0016174	0.0080261	-0.0027161	0.0021057	-0.0098572	0.00039673	0.0043335	0.0026855	0.044037	-0.00039673	0.0072021	-0.015533	-0.0033875	0.0057373	0.005127	0.017609	0.0023499	-0.0014343	-0.006958
0.0014954	-0.0027466	0.0061646	-0.0021362	0.0023193	-0.0079651	0.0042114	0.0017395	0.00061035	0.043396	-0.00097656	0.0054016	-0.014587	-0.0043945	0.0070801	0.0087585	0.016937	0.0031433	-0.00076294	-0.0073242
0.0018921	0.00091553	0.0065918	-0.0038757	0.0029602	-0.0064087	0.0096436	0.00064087	0.00064087	0.041534	-0.003418	0.0032654	-0.016632	-0.0073547	0.010254	0.0064697	0.017578	0.0017395	-0.0005188	-0.0071716
0	0.0020752	0.0074463	-0.0054321	0.0018005	-0.0058594	0.009552	-0.00033569	0.0018005	0.040253	-0.0042725	0.006134	-0.016449	-0.0069275	0.013214	0.0054321	0.014893	0.00177	0.00012207	-0.0092773
-0.0010376	-0.00097656	0.0087585	-0.0020752	0.0032349	-0.0059814	0.0078125	-0.0015259	0.00067139	0.041504	-0.0042114	0.0090942	-0.015167	-0.0060425	0.013824	0.0074158	0.016052	0.0017395	0.00085449	-0.013153
0	0.00012207	0.0076904	-0.0030518	0.0027771	-0.0074158	0.0080261	-0.0031433	-0.00064087	0.041382	-0.0040588	0.0078125	-0.013367	-0.0055542	0.015442	0.0074463	0.016876	0.0029602	0.0013733	-0.011353
-0.0013733	0.00012207	0.0081482	-0.0031433	0.00354	-0.0062561	0.007782	-0.0016174	-0.0011902	0.039764	-0.0052795	0.0054932	-0.013214	-0.0074463	0.015778	0.0071411	0.016052	0.0028381	-0.00079346	-0.0098572
-0.0018921	0.0024109	0.0083923	-0.0029602	0.0015869	-0.0074463	0.0092773	-0.00018311	-0.00054932	0.038086	-0.003418	0.004303	-0.01239	-0.0090332	0.013977	0.0082703	0.015656	0.0041199	-0.0038147	-0.0082703
-0.00076294	0.0029297	0.010406	-0.0012207	0.00033569	-0.005188	0.011658	0.0005188	-0.00097656	0.037231	-0.002594	0.0052795	-0.010193	-0.0072632	0.014008	0.0054626	0.013824	0.0065002	-0.0018616	-0.0065002
-0.0012512	0.0021667	0.011993	0.00021362	0.0015564	-0.0016174	0.01297	-0.00048828	-0.0014648	0.034851	-0.0018921	0.0050049	-0.010376	-0.0067749	0.015594	0.0055542	0.012238	0.0027161	-0.00015259	-0.0057678
6.1035e-05	0.0014648	0.012604	0.00021362	0.0039978	-0.0040894	0.015289	0.00061035	0.0027161	0.038208	-0.0027466	0.0061646	-0.0086365	-0.0083313	0.014343	0.0067444	0.011414	0.002533	0.00042725	-0.0072021
-0.0010376	0.0023499	0.015137	-0.0029297	0.0029907	-0.0043335	0.014435	0.0048218	0.0033264	0.035706	-0.0010071	0.0066833	-0.0062256	-0.0087585	0.014313	0.0079346	0.01001	0.0046997	0.0020142	-0.0084229
0.00064087	0.0018311	0.01535	-0.0020752	0.00085449	-0.0030518	0.016541	0.0066528	0.00079346	0.0336	-0.0011902	0.0072632	-0.0082397	-0.010376	0.015076	0.0062256	0.0089722	0.0090332	0.00073242	-0.010223
-0.00045776	0.0023499	0.015808	-0.00054932	0.00067139	-0.0054321	0.016998	0.0072021	0.0028992	0.033081	-0.0026245	0.0048828	-0.01004	-0.0092163	0.0095825	0.0040588	0.0091553	0.006958	-0.00057983	-0.0074158
-0.0011902	0.0012512	0.015778	0.0020752	0.0012817	-0.0062256	0.015686	0.008606	0.0019531	0.029541	-0.00079346	0.006012	-0.01239	-0.0093994	0.010101	0.0067444	0.011078	0.0016785	-0.00033569	-0.0085144
-0.00079346	0.0033569	0.014374	0.0031433	0.0015259	-0.0036011	0.017395	0.0061035	0.00033569	0.02951	0.0012817	0.004303	-0.0094604	-0.0098267	0.010834	0.0072021	0.010193	-6.1035e-05	-0.00018311	-0.0083008
-0.00064087	0.0036011	0.013977	0.00030518	0.002533	-0.0046387	0.017975	0.0049744	0.0020752	0.030884	-0.0010681	0.0042114	-0.0084534	-0.0086975	0.012054	0.0064697	0.007843	0.0022278	0.0010071	-0.0084839
-0.00082397	0.0028687	0.013336	-0.00012207	0.006012	-0.0039063	0.015564	0.0054932	0.0024109	0.031769	-0.00067139	0.0053101	-0.012238	-0.0064087	0.01181	0.0050964	0.0081482	0.0072327	0.0019531	-0.0083618
-0.00042725	0.0011292	0.015778	0.0012512	0.0065002	-0.0033264	0.01593	0.0033264	0.0005188	0.030212	0.0012512	0.0047913	-0.013397	-0.0085449	0.010864	0.0038147	0.0097351	0.006897	0.0018005	-0.0093994
0.00085449	0.00088501	0.018158	0.0021667	0.0047607	-0.0048218	0.017059	0.0010376	0.0005188	0.026886	9.1553e-05	0.0039063	-0.012817	-0.0082703	0.0072327	0.0049438	0.0077515	0.0069275	0.0024109	-0.011322
0.0005188	-0.0011292	0.015808	0.0012817	0.0052795	-0.0053711	0.014862	0.00079346	0.0015259	0.026733	-6.1035e-05	0.0045166	-0.012329	-0.0065002	0.0072021	0.0036621	0.0055542	0.0052795	0.0021973	-0.011169
9.1553e-05	0.00088501	0.015839	-0.0018921	0.0066223	-0.0050659	0.01532	0.0035706	0.0020752	0.026337	-0.0023804	0.005188	-0.011047	-0.0079041	0.006134	0.0037842	0.0056763	0.0036316	0.0020752	-0.010681
0.0015564	0.001709	0.020874	-0.00097656	0.0071106	-0.0050049	0.016449	0.0040283	0.0047607	0.026215	-0.0015869	0.0052185	-0.012817	-0.0075378	0.0042114	0.00354	0.0062866	0.0013733	0.002533	-0.0098877
0.0025635	0.0010681	0.020447	-0.00073242	0.0062866	-0.0061035	0.017059	0.0030518	0.0067139	0.02475	-0.00042725	0.0069885	-0.012024	-0.0073547	0.0018921	0.0040894	0.0071716	3.0518e-05	0.0012817	-0.010925
0.0067444	-0.0014648	0.020508	-0.00097656	0.0045166	-0.0061951	0.018127	0.0055847	0.0058289	0.027161	-0.00039673	0.0085754	-0.011108	-0.0069275	0.0031433	0.0030823	0.0081177	0.0010986	0.00177	-0.013062
0.0032349	-0.0026245	0.022522	-0.0016174	0.0048523	-0.0056763	0.02124	0.0037842	0.0046082	0.024048	0.0030823	0.0079651	-0.012177	-0.0049438	0.0024719	0.0036316	0.0078125	0.0043335	9.1553e-05	-0.013947
0.0012207	9.1553e-05	0.021667	-0.0013123	0.0051575	-0.0050964	0.020264	0.0016479	0.0059814	0.02121	0.0021667	0.0085144	-0.012207	-0.004303	0.0014343	0.0018311	0.0087891	0.0053711	0.00018311	-0.01239
0.0021973	-0.00073242	0.02298	0.00048828	0.0035706	-0.0055542	0.021301	-0.00054932	0.0042419	0.024048	-0.00064087	0.0061951	-0.010559	-0.0054932	-0.00085449	0.0014648	0.0069275	0.00085449	0.0014343	-0.014313
0.0037231	-0.00024414	0.025299	0.00027466	0.0020142	-0.0070801	0.019409	-0.0010681	-0.0010986	0.024628	0.00064087	0.0053406	-0.010406	-0.0030518	-0.0025635	0	0.0052795	0	6.1035e-05	-0.015076
0.0015564	-0.00012207	0.022705	0.00054932	0.0024109	-0.0064697	0.020935	0.001709	0.0010071	0.026337	0.0013123	0.0066223	-0.0099792	-0.0039368	-0.0035095	0.0013428	0.0065918	0.0021667	-0.0018311	-0.013092
0.00082397	0.0027466	0.023712	-0.00082397	0.0039978	-0.0030212	0.023224	0.0022583	0.0011902	0.027405	0.0016174	0.0065002	-0.007843	-0.0048523	-0.0055847	0.0043335	0.0050659	0.00030518	-0.0027466	-0.01178
0.0016479	0.0043945	0.025177	-0.00042725	0.002533	-0.0013428	0.023315	0.0046997	0.0032654	0.029694	0.00045776	0.0074158	-0.0094604	-0.0036926	-0.0046692	0.0053711	0.0049133	-0.0012207	0.00024414	-0.012573
-0.00073242	0.002594	0.024323	0.00048828	0.0056763	-0.0021667	0.024963	0.0077515	0.0068359	0.030365	0.0045776	0.0098877	-0.010742	-0.0011597	-0.0040894	0.0041199	0.004425	0.00057983	0.001709	-0.011871
0.0012207	0.00094604	0.027924	0.00045776	0.0059814	-0.0057373	0.025208	0.0065308	0.0047302	0.032776	0.0050659	0.0072632	-0.010559	-9.1553e-05	-0.0065918	0.0031738	0.0027466	0.0010681	0.0019531	-0.010498
0.0034485	0.00073242	0.029999	-0.0021362	0.0022888	-0.0062256	0.024078	0.0057678	0.00091553	0.031555	0.0050049	0.0063782	-0.010101	-0.0014954	-0.0050659	0.0036316	0.0026245	0.00088501	0.0028381	-0.013031
0.0014648	0.00039673	0.028076	-0.0067139	0.0047607	-0.0044556	0.02301	0.0089417	0.0019226	0.030121	0.0026245	0.0069275	-0.010681	-0.0019226	-0.0050049	0.0040588	0.0039978	-0.00094604	0.0020752	-0.013062
0.0020142	0.00076294	0.026825	-0.0062256	0.0072937	-0.0056458	0.024078	0.011414	0.0055847	0.030365	0	0.0067139	-0.010162	-0.0014954	-0.0065613	0.0037842	0.0028992	-3.0518e-05	0.0029602	-0.01239
0.00082397	0.0028076	0.030457	-0.0052185	0.0050354	-0.0084534	0.026245	0.0090942	0.0065002	0.03244	-0.0005188	0.0083618	-0.01236	-0.0027161	-0.0080566	0.0037537	0.0021362	0.0027466	0.0033264	-0.010651
-0.0012817	0.0020752	0.031006	-0.0060425	0.0036621	-0.01181	0.024841	0.0077209	0.0043335	0.032318	-0.0022583	0.008667	-0.011871	-0.002594	-0.0098572	0.0051575	0.002533	-0.00030518	0.0033875	-0.009613
0.00018311	0.00094604	0.032715	-0.0044556	0.0030823	-0.012634	0.02597	0.0097961	0.0037842	0.031281	-0.0011597	0.0079651	-0.011963	-0.0027771	-0.0088501	0.0030823	0.0021973	-0.0015259	0.0021362	-0.0073547
0.0036926	0.0029297	0.035522	-0.0050354	0.005249	-0.01062	0.024323	0.010223	0.0037537	0.026794	0.00039673	0.0063477	-0.012634	-0.0018921	-0.0084229	0.003479	0.0024719	-0.0011597	0.0012512	-0.0087891
0.0012512	0.0013123	0.035767	-0.0073853	0.0051575	-0.0078125	0.024109	0.010925	0.00177	0.021973	-0.00097656	0.0056763	-0.011688	-0.00088501	-0.008728	0.0039673	0.001709	0.00076294	0.0018005	-0.010468
-0.00076294	0.0016479	0.03479	-0.0066833	0	-0.0073853	0.022461	0.012146	0.0039063	0.021576	0.00082397	0.0065613	-0.010712	-0.0044861	-0.0083008	0.0031738	0.00054932	-0.0020142	0.00015259	-0.009491
0.00030518	0.0038452	0.03656	-0.0046692	-0.00061035	-0.006073	0.021881	0.010986	0.0029297	0.022919	0.0032654	0.0091553	-0.012054	-0.0057678	-0.010742	0.0072021	-0.00039673	0.0019226	0.0010071	-0.0093384
0.0025635	0.0036621	0.035034	-0.0039063	-0.00033569	-0.0046997	0.020111	0.011475	0.0017395	0.021637	0.0024414	0.007843	-0.013092	-0.0055542	-0.010681	0.0066833	-0.00097656	0.0045166	0.00091553	-0.010437
0.0020142	0.0042114	0.037415	-0.0039063	0.00045776	-0.0028076	0.01886	0.01236	0.0013733	0.020172	0.0028992	0.006134	-0.011475	-0.0066528	-0.010864	0.004425	-0.0028076	0.0039673	-0.00057983	-0.0080261
0.0024109	0.0041504	0.040527	-0.0042419	0.0016785	-0.0020752	0.019409	0.012451	0.0020142	0.023102	0.0015259	0.0069275	-0.011353	-0.0044556	-0.012085	0.0021667	-0.0014954	0.0048828	-0.0020142	-0.0088196
0.0019531	0.0053711	0.042297	-0.0020447	0.0027466	-0.0046387	0.019104	0.011688	0.0028381	0.022644	0.00030518	0.0067139	-0.0093994	-0.0055237	-0.014008	0.0019836	-0.00177	0.002655	-0.0040283	-0.0075989
-3.0518e-05	0.0053101	0.039917	0.00177	0.0021057	-0.0054016	0.017426	0.013031	6.1035e-05	0.022278	0	0.0080261	-0.0085449	-0.0059814	-0.015656	0.00177	-0.0028076	0.0029602	-0.0033875	-0.0055237
0.00067139	0.0036621	0.039185	0.0038757	-0.0018311	-0.0048523	0.015228	0.013	-0.0012817	0.02301	-0.00027466	0.0072937	-0.0089722	-0.0042725	-0.014252	0.0047607	-0.0028687	0.0028381	-0.00097656	-0.0035706
-0.00033569	0.003479	0.037964	0.0027161	0.0017395	-0.0065308	0.011932	0.012848	0.0014343	0.02298	-0.0014343	0.0065002	-0.010101	-0.0044861	-0.012207	0.0047913	-0.0033875	-0.0014038	-9.1553e-05	-0.0032349
-0.0021057	0.0021667	0.036011	0.0029602	0.00354	-0.0057678	0.012726	0.013977	0.0059204	0.022827	-0.00088501	0.0067139	-0.010284	-0.0085144	-0.011536	0.0030212	-0.0022278	-0.0010376	-0.00177	-0.0028687
-0.0020752	0.0013733	0.038696	0.0053406	0.0046082	-0.0027161	0.014374	0.012817	0.0075073	0.022949	-0.0039978	0.0058899	-0.010803	-0.0069275	-0.012268	0.003479	-0.0015869	0.0015564	-0.00073242	-0.004425
0.0013733	0.00045776	0.039337	0.0045471	0.0050354	-0.0042725	0.015015	0.013214	0.0064392	0.023346	-0.0039063	0.0057068	-0.01236	-0.0056458	-0.012787	0.0039063	-0.0025024	-0.0010071	0.0015259	-0.0046387
0.0020752	0.0030518	0.036224	0.0024109	0.0031128	-0.0069885	0.011871	0.01535	0.0032349	0.022217	-0.0024719	0.0049438	-0.010254	-0.0048218	-0.011963	0.0026245	-0.0026855	-0.0022888	0.0029602	-0.0062561
0.0016479	0.0043335	0.03537	0.0025635	0.0015869	-0.0074158	0.011749	0.014496	0.0025024	0.019318	-0.0027161	0.0052185	-0.012634	-0.0032043	-0.013306	0.0059814	-0.0015564	-0.00015259	0.0029602	-0.0048523
0.0042725	0.0022888	0.033417	0.0078125	0.0041504	-0.011505	0.010895	0.013733	0.0036926	0.017944	0.00091553	0.0076294	-0.013306	-0.0033264	-0.014465	0.0048523	-0.0010681	0.00097656	0.0028992	-0.0030212
0.0033875	0.0013123	0.032318	0.0093994	0.0036011	-0.0071716	0.010376	0.012909	0.0010986	0.016205	0.0013123	0.0087891	-0.013824	-0.0054626	-0.01416	0.0029297	0.0007019	0.00048828	0.0020142	-0.00057983
0.00177	0.0016479	0.032379	0.0079346	0.0044556	-0.0081177	0.010895	0.012787	0.0021973	0.017029	0.00061035	0.006897	-0.01358	-0.0064087	-0.01416	0.0044861	0.0013428	0.00033569	0.0015564	-0.0028687
0	0.0017395	0.031952	0.01001	0.0049133	-0.0080872	0.0084839	0.012238	0.0035095	0.018646	-0.0016785	0.0067749	-0.012878	-0.0036621	-0.014984	0.0036926	0.0022888	0.0021667	0.0021667	-0.0058594
0.0016479	0.00177	0.033478	0.010559	0.005127	-0.0063171	0.0057678	0.013855	0.0024109	0.015564	-0.0010376	0.0044556	-0.011963	-0.0040588	-0.015167	0.003479	0.0032043	0.0028381	0.0025024	-0.0062561
0.0027771	0.00091553	0.031464	0.012695	0.0041809	-0.0057983	0.0076294	0.01355	0.0011292	0.014679	-0.00039673	0.0054626	-0.011658	-0.0030823	-0.014374	0.003418	0.0023193	0.0043335	0.0027161	-0.0080261
0.0031128	0.00061035	0.0289	0.011749	0.0040283	-0.0098267	0.010132	0.014801	0.0031433	0.015289	-0.0014038	0.0047607	-0.013153	-0.0045471	-0.015137	0.0068054	0.0032349	0.0028076	0.00097656	-0.0051575
0.0019531	0.0024109	0.02887	0.009491	0.0032349	-0.010559	0.010193	0.017639	0.0029297	0.014557	-0.0023193	0.0013733	-0.014893	-0.0048523	-0.014771	0.0073853	0.0027771	0.0015869	-0.0027466	-0.0057983
0.0019531	0.0013123	0.03009	0.0074463	0.0036926	-0.010925	0.010132	0.0159	0.0024719	0.012573	-0.0028992	0.0005188	-0.012726	-0.0042725	-0.015015	0.0083008	0.0023193	0.0029297	-0.0014648	-0.006073
-0.0014038	0.0011597	0.030609	0.006958	0.0049133	-0.011688	0.010834	0.016296	0.0029907	0.011322	-0.0033264	0.0027771	-0.0098572	-0.0058289	-0.016907	0.006073	0.0055542	0.0012512	-0.00067139	-0.0045471
0.0010071	0.0026855	0.030304	0.0088806	0.0045471	-0.0094299	0.0099182	0.0177	0.00054932	0.011017	-0.0033264	0.0047302	-0.010376	-0.0050354	-0.016632	0.0055847	0.0066833	0.0007019	3.0518e-05	-0.0022583
0.0019226	0.0027466	0.027008	0.0092163	0.0032959	-0.0079346	0.0063477	0.015808	-0.00030518	0.012054	-0.00073242	0.0046082	-0.011536	-0.0024719	-0.014984	0.0039978	0.0072937	-0.0016479	0.0014038	-0.0033264
0.0024414	0.0032349	0.023315	0.008606	0.0048828	-0.0074768	0.0063171	0.014313	-0.00094604	0.0112	-0.00033569	0.0035095	-0.010529	-0.0021667	-0.011353	0.0016785	0.0072632	-0.0014343	-0.00030518	-0.0053711
0.0035706	0.0029907	0.021027	0.0099792	0.0036926	-0.0092163	0.0068665	0.015533	-9.1553e-05	0.0097351	-0.0019531	0.0065308	-0.010742	-0.0017395	-0.013672	0.0015259	0.0078125	-0.00045776	-0.00039673	-0.0039673
0.0020142	0.0040283	0.02005	0.0092163	0.0010071	-0.010803	0.0082092	0.017212	0.00079346	0.010162	-0.0039978	0.0062866	-0.012085	-0.0028687	-0.016907	0.0015259	0.0079346	0.00036621	-0.00018311	-0.0010681
0.0026245	0.0027161	0.018005	0.010681	0.0046082	-0.011444	0.005188	0.014893	0.0019836	0.011322	-0.0027771	0.0015564	-0.0093689	-0.0013733	-0.015717	0.0022888	0.0056763	0.00067139	-0.0020142	-0.00054932
0.0027466	0.0005188	0.01767	0.011505	0.0048218	-0.011353	0.006073	0.013824	0.0021667	0.010986	-0.00048828	0.0026245	-0.009613	-0.003418	-0.016846	0.00091553	0.0065613	0.0020142	-0.0029297	0.0030823
0.0036621	0.0023193	0.016724	0.0088501	0.0021362	-0.010834	0.0065308	0.014557	0.00097656	0.011719	-0.0022583	0.0036621	-0.011108	-0.0027466	-0.017578	0.0028076	0.0082092	0.0047913	-0.0023193	0.0053711
0.0032043	0.0025635	0.016876	0.0094604	0.0011292	-0.01001	0.0090942	0.013672	-0.0016479	0.012848	-0.0025024	0.001709	-0.011993	-0.0042114	-0.014801	0.0036011	0.0084839	0.0037537	-0.0024109	0.0044556
0.0036011	0.0028381	0.013184	0.011414	0.0030823	-0.0081177	0.0090027	0.013397	0.001709	0.012421	-0.0016174	0.0023499	-0.012695	-0.0068054	-0.012878	0.0039673	0.0067139	0.0027771	-0.0016174	0.0045166
0.0052185	0.0045776	0.012817	0.013214	0.003479	-0.0050049	0.0061951	0.011902	0.0033569	0.011963	-0.00048828	0.0046387	-0.01062	-0.0066833	-0.012482	0.0045776	0.0056152	0.0032043	-0.00076294	0.0072021
0.0045471	0.0051575	0.013397	0.012939	0.0016785	-0.0054626	0.0071106	0.012085	0.00054932	0.011627	0.00054932	0.0048828	-0.0091248	-0.0057373	-0.012146	0.0055542	0.0071106	0.00079346	9.1553e-05	0.0079651
0.0032349	0.0048828	0.012573	0.013824	-0.0012207	-0.0094299	0.0097046	0.012421	0.0005188	0.010681	0.0012207	0.005249	-0.008728	-0.005249	-0.011597	0.0071411	0.0076904	-0.00073242	0.0036316	0.0073547
0.0030518	0.0036011	0.012451	0.014893	-0.00018311	-0.0099182	0.011322	0.012604	0.0018311	0.012451	-0.0015564	0.0043945	-0.0085754	-0.0071106	-0.010803	0.0067139	0.0072021	-0.0022888	0.004303	0.0033569
0.0026245	0.0018921	0.011444	0.014679	0.0014648	-0.010315	0.0092773	0.012177	0.0018921	0.01059	-0.0028381	0.0024109	-0.0078735	-0.0083618	-0.010376	0.0064392	0.010345	-0.0021362	0.002594	0.0030518
0.0015564	-0.0014648	0.0097656	0.012573	0.0036316	-0.0094604	0.0097961	0.010712	0.0027771	0.010468	-0.0015259	0.0048523	-0.0079956	-0.0075378	-0.011292	0.0072021	0.0097351	-0.0030212	0.0030518	0.0013123
0.00057983	-0.0022888	0.0078735	0.012726	0.0035095	-0.0067444	0.0095215	0.0094299	0.0044861	0.0097046	3.0518e-05	0.0041504	-0.011078	-0.007843	-0.0083618	0.0086365	0.0097656	-0.0012817	0.00177	-0.00012207
0.0031738	-0.0024719	0.006134	0.012115	0.0016785	-0.0082397	0.0071411	0.0072327	0.0060425	0.0098572	-6.1035e-05	0.005127	-0.0090027	-0.0084839	-0.006073	0.0083618	0.0096436	-0.0013123	0.0015564	0.00036621
6.1035e-05	0.0010071	0.0049744	0.012482	0.0019836	-0.0089111	0.008728	0.0083313	0.0059509	0.012817	0.00039673	0.0042419	-0.0098877	-0.0079956	-0.0043335	0.0054016	0.01062	-0.00030518	0.0013123	0.00057983
-0.003418	0.0015869	0.0090942	0.013916	0.003418	-0.0066528	0.0095215	0.012054	0.0049744	0.010162	-0.0022583	0.0052185	-0.011169	-0.0079956	-0.0054932	0.0047302	0.01123	0.00048828	-0.00045776	0.0035095
-0.0041504	0.0012207	0.0091248	0.013824	0.0038452	-0.0065918	0.0078125	0.01178	0.0048218	0.0076904	-0.0021973	0.0045166	-0.010925	-0.0073242	-0.0073242	0.0090332	0.01413	-0.00012207	-0.00033569	0.0076294
-0.00054932	0.0037842	0.0072327	0.014221	0.0032349	-0.0074768	0.0084839	0.011505	0.0039978	0.0083313	0.00018311	0.004364	-0.011139	-0.0093994	-0.0049438	0.0074158	0.016479	0.0025024	-6.1035e-05	0.0081787
0.0013733	0.0037842	0.006958	0.013306	0.0038757	-0.0056763	0.012146	0.012909	0.0026245	0.0094604	-0.00057983	0.0066528	-0.0081177	-0.0093384	-0.0044861	0.0071106	0.018219	0.0039978	0.00045776	0.010712
0.0028687	0.0036621	0.0068054	0.012665	0.0053406	-0.0068054	0.011017	0.0074768	0.006073	0.0093384	-0.00067139	0.0081787	-0.0054626	-0.0090332	-0.004425	0.0062561	0.016541	0.0065918	0.0015869	0.0094299
0.0018616	0.0024414	0.0053101	0.013763	0.0057678	-0.0091248	0.010284	0.002533	0.0065918	0.0070801	0.0012817	0.0088196	-0.0070496	-0.0080566	-0.0042114	0.0060425	0.013397	0.0063782	-0.00030518	0.0065918
0.0013428	0.00076294	0.0049438	0.014984	0.0041809	-0.0093994	0.0084534	0.0037231	0.0043945	0.0071716	-0.00030518	0.010071	-0.011139	-0.0092163	-0.0025635	0.0071411	0.013428	0.0024719	0.0010986	0.0054321
0.0033264	0.00030518	0.0039063	0.012024	0.0043945	-0.012085	0.0080261	0.0061951	0.0032959	0.0094299	-3.0518e-05	0.0099792	-0.0097351	-0.008606	-0.0033264	0.0072937	0.016602	0.00064087	0.00073242	0.0071106
0.0036011	0.0030823	0.0056763	0.011902	0.0059814	-0.010803	0.010254	0.0057068	0.0016479	0.010437	-3.0518e-05	0.0091858	-0.0062256	-0.0049133	-0.0058289	0.0067444	0.017822	0.0017395	0.0011902	0.0057068
0.0045166	0.0021362	0.0041504	0.014282	0.0014954	-0.0063171	0.011627	0.0054626	0.0020142	0.010559	0.00088501	0.0085449	-0.0065613	-0.0035706	-0.0067139	0.0055847	0.015198	0.0020447	0.00082397	0.0063171
0.0040894	-0.00064087	0.0046692	0.013184	0.0038452	-0.003418	0.011566	0.0047607	0.0022278	0.0097351	6.1035e-05	0.0082703	-0.0066528	-0.0028992	-0.0063171	0.0045776	0.014709	0.0020142	9.1553e-05	0.0079651
0.0062866	-0.0024109	0.0046997	0.014557	0.0054016	-0.0066223	0.01001	0.0028076	0.0027771	0.011261	0.0015259	0.0075378	-0.0072327	-0.0016174	-0.010162	0.0035095	0.015594	0.0011292	-0.0005188	0.0056458
0.0054626	0	0.0055237	0.012939	0.0056763	-0.010315	0.010315	0.0051575	0.0022888	0.011658	0.0039063	0.0057373	-0.0068359	-0.0013428	-0.0089111	0.0052185	0.016327	0.00012207	-0.00088501	0.00091553
0.0019836	0.00042725	0.0046387	0.01059	0.0029907	-0.011292	0.013031	0.006897	0.0014038	0.013062	0.0053406	0.0056763	-0.0072327	-0.0012512	-0.0089722	0.0090942	0.016083	0.0019836	-0.00091553	0.0018311
0.0017395	0.002594	0.006897	0.010223	0.0035095	-0.0079956	0.0112	0.0072021	0.0027771	0.011108	0.0067444	0.0050049	-0.0076294	-0.00076294	-0.010223	0.0083313	0.01532	0.0039063	-0.0016785	-6.1035e-05
0.0028381	0.00067139	0.005188	0.010437	0.0054016	-0.0073242	0.0099182	0.0033569	0.002594	0.0089722	0.0033569	0.005188	-0.0097046	0.00024414	-0.0088501	0.0045166	0.014191	0.0019531	-0.0023804	-0.0021362
0.0042114	0.0019836	0.0027771	0.0099792	0.0062561	-0.0082397	0.011993	0.0010071	0.0011902	0.0078735	0.0023193	0.0054321	-0.0092468	0.00024414	-0.0084229	0.0047302	0.010223	0.00073242	-0.0045471	-0.0022888
0.0027466	0.0037231	0.003418	0.011414	0.0068054	-0.007843	0.013367	0.0018311	0.00045776	0.0076599	0.0014343	0.005188	-0.0089417	0.0011902	-0.0075073	0.0047607	0.010834	0.00015259	-0.0054321	0.0011292
0.0015869	0.0016174	0.00354	0.010651	0.0056763	-0.0097656	0.013489	0.0037231	0.00094604	0.0083923	0.00082397	0.0047302	-0.0095215	0.0011292	-0.0091553	0.0071411	0.010162	-6.1035e-05	-0.0038757	0.0011597
0.0036621	-0.00012207	0.0011902	0.0063782	0.0040894	-0.010223	0.013641	0.0062866	0.00045776	0.0099182	0.0028381	0.0053101	-0.0086365	0.00076294	-0.0092163	0.009552	0.0080566	0.0015869	-0.0050354	0.00039673
0.0036316	9.1553e-05	0.00015259	0.0049744	0.0024414	-0.0097961	0.014679	0.00354	0.0011597	0.013245	0.0047913	0.003479	-0.0097046	0.0011292	-0.0095215	0.0083923	0.0072632	0.0050659	-0.0052795	0.00177
0.0046997	0.0014954	-0.0016174	0.005249	0.0019226	-0.0092773	0.016541	0.005127	0.0023499	0.011627	0.0053711	0.0034485	-0.0064392	0.0046692	-0.0085754	0.0067444	0.0075378	0.0056152	-0.0022278	0.0028381
0.0025024	0.0036011	-0.0030823	0.0076599	0.0021973	-0.0079346	0.015961	0.0065613	0.0024719	0.012085	0.0027466	0.0044556	-0.0053101	0.0027771	-0.006958	0.006073	0.0066833	0.0051575	-0.0032349	0
0.00061035	0.0025024	-0.0069885	0.0061951	0.0050659	-0.010101	0.017548	0.0055237	0.0032654	0.0098267	0.0038452	0.0071716	-0.0098572	0.00057983	-0.0075378	0.0058899	0.0055237	0.0023193	-0.0048828	-0.0012512
0.0014648	0.0027466	-0.0071411	0.0064697	0.0048523	-0.0093384	0.018341	0.0041809	0.0024109	0.012115	0.0048828	0.0058289	-0.011169	0.0021057	-0.010315	0.0053711	0.006012	0.0028076	-0.0035095	-0.00015259
-0.00027466	0.003418	-0.0076294	0.0076904	0.0033569	-0.0069275	0.018677	0.0032959	0.0010681	0.014313	0.0053711	0.0076294	-0.0098572	-0.0010986	-0.010681	0.0082703	0.0061951	0.0043945	-0.0024109	-0.00061035
-0.00076294	0.0029297	-0.0081177	0.0080872	0.0032654	-0.0086975	0.019043	0.0010071	0.0020142	0.013092	0.0034485	0.0072327	-0.0089111	-0.0033569	-0.0069275	0.0093689	0.0042419	0.0024719	-0.0029907	-0.0039673
-0.0016785	0.0015259	-0.0057678	0.0039673	0.00057983	-0.011749	0.018402	-0.0022888	0.0050049	0.013855	0.0013123	0.0062866	-0.0065002	-0.0023804	-0.006897	0.010712	0.0040588	0.0013733	-0.0029297	-0.0048828
-0.002655	0.0022888	-0.0052185	0.0075378	0.0017395	-0.012299	0.01889	-0.0014038	0.0045166	0.013214	0.00048828	0.004425	-0.005249	0.00018311	-0.0073242	0.012146	0.004425	-0.00027466	-0.0014038	-0.0063171
-0.00057983	0.00354	-0.0064697	0.0086975	0.0052795	-0.011139	0.020081	0.0014954	0.0044556	0.013733	0.0011597	0.0046082	-0.0068665	-0.0020752	-0.007843	0.010406	0.0024414	0.0014954	-0.0026855	-0.010376
0.0034485	0.0032654	-0.007782	0.0063171	0.0081482	-0.010681	0.022125	0.00042725	0.0048828	0.011871	0.00354	0.0042114	-0.0083008	-0.0015564	-0.010193	0.0095215	0.0019226	-0.0014648	-0.0018005	-0.012085
0.0028687	0.0043945	-0.0065918	0.0069885	0.0064392	-0.0066223	0.022766	0.00048828	0.0040894	0.013092	0.0027771	0.0037231	-0.006958	-0.0019836	-0.0090332	0.010193	0.0024719	-0.0019226	0.00033569	-0.011902
0.0041504	0.0037231	-0.0071106	0.0059509	0.0061035	-0.0056458	0.020538	0.0043335	0.0046387	0.013794	0.00085449	0.0047607	-0.010345	-0.0044861	-0.0088196	0.011505	0.00097656	0.0013428	0.0020752	-0.014679
0.0040588	0.0014954	-0.007782	0.0062561	0.0061951	-0.0069275	0.023376	0.0036621	0.0065918	0.014923	0.004425	0.006012	-0.0092163	-0.0034485	-0.010742	0.0089722	0.0014038	0.0030823	0.002655	-0.014435
0.0040588	-0.00018311	-0.0066833	0.00354	0.0054016	-0.0074158	0.024567	0.0039368	0.0048218	0.014984	0.0039978	0.0032043	-0.009491	3.0518e-05	-0.012024	0.0067139	0.00012207	0.0019836	-0.00036621	-0.015381
0.0021973	-0.0023499	-0.0069885	0.0025024	0.008606	-0.0089111	0.023621	0.0046692	0.0041809	0.016632	0.0018005	0.006073	-0.0067139	0.0036926	-0.01178	0.0065918	-0.0022583	0.0013733	-0.0015869	-0.015228
0.0018311	0	-0.0081482	0.0028381	0.0072937	-0.011353	0.022461	0.0035095	0.0059204	0.015808	0.0039063	0.0078125	-0.0071411	0.0046387	-0.010345	0.0090027	-0.0014648	-0.0015564	-0.00027466	-0.021179
0.0016174	0.0010071	-0.009552	0.0037842	0.0054321	-0.0092163	0.019867	0.0018921	0.0068054	0.014343	0.0039673	0.0065613	-0.0072021	0.0044556	-0.0071106	0.0078125	-0.0024719	-0.00027466	-0.0014343	-0.023895
0.0015869	0.00091553	-0.011047	0.0054932	0.0039673	-0.0092163	0.01828	0.0021362	0.0043945	0.016907	0.0045776	0.0058289	-0.0083923	0.0038757	-0.0084839	0.0056458	-0.00091553	0.00015259	-0.0030823	-0.024048
0.0023804	0.0028076	-0.011993	0.0045166	0.0045471	-0.010376	0.017181	0.0017395	0.0049133	0.018005	0.0023804	0.0040588	-0.0087585	0.0053711	-0.011047	0.005127	-0.0024109	0.0023193	-0.0011597	-0.021484
0.0037231	0.0026855	-0.014038	0.0018616	0.0031433	-0.010223	0.0177	0.0024414	0.0059509	0.014282	0.0013733	0.0037537	-0.0069885	0.0061035	-0.012177	0.0055847	-0.0032349	0.0029602	0.0011902	-0.019409
0.0019531	0.0042725	-0.015961	0.0038147	0.0041809	-0.0088806	0.019196	0.0021057	0.0055847	0.015289	0.001709	0.0056763	-0.0053406	0.0071716	-0.011017	0.0072327	-0.0039978	0.001709	0.00091553	-0.018921
0.00018311	0.0030823	-0.015747	0.0040283	0.006012	-0.0041199	0.017822	0.0036011	0.0026245	0.015442	0.0038147	0.004425	-0.0053406	0.0093079	-0.010864	0.0077209	-0.0063171	0.0045166	-0.0022583	-0.019196
-0.0015564	0.0023193	-0.013214	0.0035095	0.0054321	-0.0039063	0.018646	0.0040283	0.0042114	0.01358	0.0037842	0.0061035	-0.0052795	0.0095215	-0.010223	0.0049133	-0.0071716	0.0066528	-0.0057068	-0.01889
-0.00079346	0.0017395	-0.014984	0.0037231	0.0041809	-0.0042114	0.014954	0.0037231	0.0059509	0.011719	0.0007019	0.0073853	-0.004303	0.010498	-0.0098877	0.003418	-0.0059509	0.0077209	-0.0049438	-0.019104
0.00027466	0.00088501	-0.018005	0.0015564	0.0047607	-0.004303	0.015198	0.0034485	0.0045776	0.0093689	9.1553e-05	0.0060425	-0.0049744	0.014801	-0.012909	0.0043335	-0.0054932	0.0075378	-0.0020447	-0.017578
0.0011902	-3.0518e-05	-0.016754	0.00064087	0.0055847	-0.0054016	0.015778	0.0015259	0.0035095	0.0088196	0.0025635	0.0078125	-0.0062561	0.015472	-0.013428	0.0054626	-0.0044556	0.0080566	-0.0039368	-0.017426
0.0029907	0.00042725	-0.015228	0.0019226	0.0042114	-0.0058289	0.016296	0.0021667	0.0031128	0.0096741	0.0018616	0.0073242	-0.0057678	0.014008	-0.013367	0.0058594	-0.0064697	0.0082092	-0.0027466	-0.015869
0.0036621	0.0016479	-0.015076	0.002533	0.0035706	-0.0019836	0.016235	0.0030518	0.0029907	0.011932	0.0023193	0.0048218	-0.0049438	0.017212	-0.015686	0.0051575	-0.0043335	0.0057373	-0.00015259	-0.0159
0.0040588	0.00030518	-0.015167	-0.00039673	0.005188	-0.0046692	0.014465	0.0016174	0.00024414	0.011292	0.0027771	0.005127	-0.0063477	0.019012	-0.015259	0.0050049	-0.0050049	0.0046692	0.0019836	-0.01593
0.0029297	0.0007019	-0.014404	0.0010071	0.004425	-0.0047913	0.015198	0.00021362	0.0011292	0.007019	0.0024719	0.0073242	-0.004303	0.015076	-0.014771	0.0053711	-0.0072937	0.0067139	0.0028076	-0.014709
0.0024414	0.0033569	-0.015869	0.0042114	0.0037537	-0.003418	0.013885	0.00091553	0.0010071	0.0077209	0.0024109	0.0073547	-0.0062256	0.016663	-0.014923	0.0069275	-0.0057373	0.0041809	-0.0007019	-0.015686
0.001709	0.0041809	-0.016205	0.0049744	0.0050964	-0.0036621	0.013397	-0.00030518	0.0017395	0.0072327	0.00045776	0.0065002	-0.0095215	0.018951	-0.015137	0.0068359	-0.0071716	-0.0019836	0.0020447	-0.014038
0.00027466	0.0042725	-0.014801	0.0037842	0.0054016	-0.0046387	0.0094299	0.0015564	0.00079346	0.0088501	-0.00042725	0.0057678	-0.0052795	0.020233	-0.01416	0.0076904	-0.0065613	-0.004364	0.0023804	-0.011108
0.00088501	0.0028992	-0.013214	0.0048218	0.0058899	-0.0049133	0.0095215	0.0021973	-0.00045776	0.01123	0.00061035	0.0046082	-0.002594	0.019897	-0.013245	0.0073853	-0.0031433	-0.0022888	0.0017395	-0.013855
0.0018311	0.0017395	-0.012726	0.0057068	0.0065918	-0.0041809	0.010132	0.0040894	-0.0021667	0.0097046	-0.0024109	0.0042725	-0.0032959	0.021667	-0.013306	0.0077209	-0.0029907	0.002594	0.0039978	-0.014862
0.0029602	0.00091553	-0.013641	0.008606	0.0064087	-0.0033569	0.0084229	0.0023804	-0.0011902	0.0067139	-0.0013733	0.0039368	-0.003418	0.0242	-0.015411	0.0054321	-0.0055847	0.0062561	0.0036011	-0.013062
0.0028992	-0.0029907	-0.015137	0.011078	0.0058289	-0.0030823	0.0068665	0.0038452	-0.0019226	0.0056763	-0.0013733	0.0037842	-0.0032959	0.024353	-0.016907	0.0036926	-0.0055542	0.0049744	0.0020142	-0.014038
0.0013428	-0.0023499	-0.013428	0.011169	0.0050659	-0.0037537	0.0059814	0.00097656	9.1553e-05	0.004303	-0.00094604	0.0032043	-0.0045776	0.026917	-0.014801	0.0052185	-0.004364	-0.0013733	-0.00067139	-0.013062
0.0011597	-0.0026245	-0.014191	0.0088501	0.0022888	-0.0019531	0.0059204	0.00018311	0.002594	0.0027466	0.00045776	0.0010986	-0.0039368	0.027222	-0.014435	0.0053406	-0.0038757	-0.00082397	-0.0012817	-0.013367
0.0028381	-0.001709	-0.015594	0.012268	0.0015259	-0.00073242	0.0055542	0.00018311	0.0032959	0.00082397	0.0024109	0.0041199	-0.0012817	0.02417	-0.01355	0.0038452	-0.0039978	-0.0022278	0	-0.013458
0.0019531	0.0013428	-0.015839	0.01651	0.001709	-0.001709	0.0040283	-0.0005188	-0.00021362	0.0025635	0.0020447	0.0031433	-0.0023804	0.02417	-0.012146	0.0016785	-0.0063782	-0.0032654	0.0013428	-0.012665
0.0026855	0.0031433	-0.013184	0.018219	0.00067139	-0.0024109	0.0039063	-0.00024414	0	0.0035706	0.0016479	0.0055542	-0.0036621	0.027069	-0.013916	0.00079346	-0.0065308	0.0047913	0.0026245	-0.013123
0.0042419	0.004425	-0.012695	0.019806	0.00354	-0.0048828	0.0055542	0.0029602	0.0014648	0.0028687	0.0031433	0.0062866	-0.0026855	0.026001	-0.014557	-0.00057983	-0.0066528	0.0062256	0.0020752	-0.011993
0.0040283	0.0032959	-0.011261	0.021423	0.0030212	-0.0032349	0.0057678	0.0058594	-0.00054932	0.0037537	0.00079346	0.002594	-0.0042419	0.024231	-0.012177	0.00045776	-0.0052185	0.0010681	0.00039673	-0.0093689
0.0045166	0.0014648	-0.011627	0.02182	0.00064087	-0.00177	0.0047302	0.0032349	-0.00030518	0.0056763	-0.00088501	0.0022278	-0.0033875	0.026917	-0.0098267	0.0022583	-0.0039368	0.00021362	0.00064087	-0.010406
0.0030823	0.0021057	-0.01181	0.022949	0.00030518	-0.0028381	0.0036316	0.0014343	0.0011292	0.0044861	0.00054932	0.003479	-0.0036316	0.030762	-0.0097961	0.0044556	-0.0055237	0.00024414	3.0518e-05	-0.012848
0.0023193	0.0021973	-0.012268	0.021545	0.0022278	-0.0037537	0.0018005	0.0018616	0.0021057	0.0040283	-0.0005188	0.0023804	-0.0033569	0.029785	-0.010681	0.0065918	-0.0067444	-0.0007019	0.00067139	-0.01297
0.003418	0.0018311	-0.014099	0.024414	0.0057678	-0.0028687	0.0026855	0.0020142	9.1553e-05	0.0036926	-0.0022888	0.0048828	-0.004425	0.031067	-0.01001	0.0059814	-0.0063477	0.00048828	-0.001709	-0.011047
0.0039978	9.1553e-05	-0.012817	0.026337	0.0045166	-0.0041199	0.0026855	0.0024414	0.0010071	0.0042725	-0.0035095	0.0055542	-0.0025635	0.030914	-0.0071106	0.0064392	-0.0049438	0.00061035	-0.0012207	-0.01178
0.00177	0.00076294	-0.013367	0.028595	0.0047302	-0.0058594	0.002533	0.0042725	0.0018311	0.0045166	-0.0032959	0.0031128	-0.00079346	0.029633	-0.0063477	0.0074158	-0.0039368	-0.0011292	-0.0015259	-0.0088501
0.0024109	0.0016479	-0.014313	0.032349	0.0065002	-0.00045776	0.0013733	0.0030518	0.0020142	0.0030212	-0.0025024	0.001709	-0.0031738	0.031403	-0.0039368	0.0068054	-0.0040588	0.0026245	-0.00045776	-0.011139
0.0031738	0.0027161	-0.010803	0.034363	0.0057068	0.0022583	0.00048828	0.0043335	0.00088501	0.0038452	-9.1553e-05	0.00027466	-0.0036621	0.034302	-0.003418	0.005249	-0.0065002	0.0012512	0.0019836	-0.0087585
0.0022583	0.0050354	-0.0097046	0.034485	0.0030518	0.00076294	-0.0018005	0.0038757	3.0518e-05	0.0032654	-0.0014343	0.0037537	-0.0033264	0.033997	-0.0039978	0.0061646	-0.0085449	-0.0014954	-0.00036621	-0.0072632
0.005188	0.0062561	-0.0078735	0.033752	0.004303	0.0011902	-0.0038757	0.0036316	0.0024719	0.0037537	-0.0013428	0.0060425	-0.0031738	0.033203	-0.0047607	0.0047913	-0.0070496	-0.0011902	-0.0016479	-0.0069275
0.0063477	0.0050049	-0.0061951	0.036591	0.004364	0.0041809	-0.0056763	0.0046387	0.0026855	0.0041199	-3.0518e-05	0.0055237	-0.005127	0.030151	-0.0047913	0.0027466	-0.0069885	0.0014343	-0.00039673	-0.0068359
0.0046387	0.0027466	-0.007843	0.037201	0.0057068	0.0046387	-0.010345	0.0047302	0.0022583	0.0052185	-0.0018005	0.0062256	-0.0065002	0.03009	-0.0041809	0.0032349	-0.006134	0.00067139	0.00027466	-0.0050964
0.004425	0.0039063	-0.0068359	0.036133	0.0056152	0.0031433	-0.012207	0.0040588	0.0023804	0.0047607	0.0010071	0.0058594	-0.005249	0.028259	-0.0043945	0.0062866	-0.0045166	-6.1035e-05	0.00039673	-0.0072327
0.0065002	0.0045471	-0.0053406	0.036316	0.0062256	0.0024109	-0.0098572	0.0044556	0.0022583	0.0045471	0.0014648	0.0053406	-0.0048218	0.027954	-0.0036316	0.0041504	-0.0075989	-0.0019531	0.0010681	-0.0075684
0.0064087	0.002655	-0.0084839	0.03894	0.0031433	0.00036621	-0.012268	0.0040588	0.0020752	0.0055237	0.0016174	0.0042419	-0.0032349	0.028076	-0.0038757	0.0028687	-0.0083313	0.00048828	0.00076294	-0.0063477
0.0029297	0.0023499	-0.01001	0.039551	0.00177	0.0023499	-0.011749	0.0010681	0.0020142	0.0010071	0.0049744	0.0025635	-0.0035095	0.027954	-0.0022583	0.0036011	-0.0072021	-0.0012207	0.0011597	-0.0071106
0.0026855	0.002533	-0.0089417	0.039764	0.0041199	0.006134	-0.011658	0.0018311	0.00097656	0.0011597	0.0050659	0.0059509	-0.0036316	0.025879	-0.0024414	0.0041504	-0.0069275	-0.0015259	0.0011902	-0.0072937
0.0019531	0.0031433	-0.0095215	0.038727	0.0072021	0.0048828	-0.013214	0.0030518	0.0018921	0.0029297	0.0033875	0.0066223	-0.0028687	0.024719	-0.0026855	0.0027161	-0.0064392	0.0048828	-0.0016479	-0.0065613
0.00027466	0.0041504	-0.0057678	0.040344	0.0081787	0.004303	-0.014374	0.0021057	0.0010681	0.0038147	0.00085449	0.0043335	-0.0018921	0.022736	-0.001709	0.0040894	-0.0056152	0.0085754	-0.0026245	-0.0068054
0.0036011	0.0031128	-0.0036926	0.043182	0.006134	0.0064087	-0.016144	0.00085449	0.0014343	0.003418	0.00045776	0.0034485	-0.0014343	0.024475	-0.00012207	0.0039978	-0.0055847	0.0038757	0	-0.0075684
0.0032654	0.0007019	-0.0065918	0.041107	0.004364	0.0059814	-0.013336	0.0014954	0.0020447	0.0021973	-0.00094604	0.0055237	-0.0010376	0.024292	0.0021362	0.0028687	-0.0039978	0.0026245	0.00094604	-0.0089111
0.0030518	-0.0022583	-0.010529	0.040741	0.0046692	0.0020752	-0.011658	0.0031738	0.0018921	0.0018616	-0.00054932	0.0076904	-0.00027466	0.02179	0.0015259	0.0010681	-0.0045471	0.0068359	0.00018311	-0.010345
0.002533	-0.00085449	-0.0084229	0.040894	0.0063782	0.00177	-0.01593	0.0023804	0.0028687	0.0038147	-0.00085449	0.0084229	0.0015259	0.024414	0.0016785	0.0011902	-0.0069275	0.00064087	-0.00064087	-0.0098572
0.002594	-0.00091553	-0.0062256	0.042206	0.004303	0.0023499	-0.016479	0.00085449	-0.00021362	0.0049133	-0.0022583	0.0089417	-0.0016785	0.025452	0.0035095	0.0041809	-0.0068054	-0.0010071	-0.0005188	-0.0083313
0.0023804	-0.00082397	-0.0078125	0.04071	0.0030823	0.0013123	-0.014709	0.0023804	0.00039673	0.0061951	6.1035e-05	0.007843	-0.0015564	0.021942	0.0047302	0.0057373	-0.0072937	0.0028687	0.0011292	-0.0079956
0.00177	0.0010376	-0.0084534	0.042755	0.0053101	-0.0016174	-0.015564	0.0044861	0.0010376	0.0031128	0.00097656	0.0083008	-0.00030518	0.020355	0.0031128	0.0070801	-0.0077515	0.0047302	0.0021973	-0.0068054
0.0016785	0.0036316	-0.0063171	0.043884	0.0026855	0.00094604	-0.013855	0.003479	0.0016174	0.0033875	0.0027466	0.0085144	-0.0011902	0.021423	0.0030212	0.0059509	-0.0074463	0.0017395	0.0022278	-0.006958
0.0037231	0.0018616	-0.0047607	0.044739	0.004364	0.0013733	-0.012024	0.0029602	0.0016785	0.0051575	0.0043335	0.0076599	-0.0027161	0.019806	0.0053406	0.0050659	-0.0075684	0.0018921	0.0020752	-0.0067139
0.0036926	-0.00018311	-0.0041809	0.04364	0.0058594	-0.00064087	-0.0093689	0.0039978	-0.00097656	0.0061035	0.006134	0.010376	-0.002655	0.020081	0.0079346	0.0084534	-0.0082092	0.0041504	0.0012207	-0.0069885
0.002594	0.00015259	-0.0045166	0.044922	0.0045776	-0.00076294	-0.0056152	0.0043945	-0.0028992	0.0072327	0.0059509	0.0088196	-0.0018005	0.020203	0.0095215	0.0079346	-0.0073853	0.0064697	0.0014038	-0.0046997
0.0022583	-0.00076294	-0.0043335	0.044189	0.0030518	0.0042725	-0.0036316	0.0023804	6.1035e-05	0.010406	0.0038452	0.0073242	-0.0027466	0.017548	0.007843	0.0074158	-0.0074768	0.0038757	0.0016479	-0.0065002
-0.00024414	0.00073242	-0.0027161	0.041992	0.0015869	0.0050659	-0.00015259	0.00085449	0.0039673	0.0094604	0.0027161	0.0046997	-0.0017395	0.014252	0.0091858	0.0077209	-0.0089111	-0.00088501	0.0021057	-0.0056152
-0.0010071	0.0007019	-0.00091553	0.03949	0.0020142	0.00091553	0.00033569	-0.0015869	0.0024719	0.006958	0.0023499	0.0054016	0.00030518	0.01178	0.0099792	0.0099182	-0.010315	0	0.001709	-0.0072632
0.00073242	0.0011597	-0.0040283	0.036072	0.0039063	0.0043945	0.0011902	-0.0020142	0.0013123	0.0040283	0.00024414	0.0080261	-3.0518e-05	0.0093994	0.010071	0.010925	-0.0085144	0.0021362	0.0028992	-0.010925
0.001709	0.0013733	-0.0062561	0.036682	0.002655	0.0069275	0.0020142	0.0030823	0.0013733	0.0047607	0.0016174	0.0072327	-0.0015259	0.006012	0.013306	0.010468	-0.0072632	0.00073242	0.0051575	-0.0097656
0.0033875	-0.00048828	-0.0074158	0.037018	0.00085449	0.0047607	0.0026855	0.0033569	-0.00045776	0.0075378	0.0022278	0.0048523	-0.00354	0.0040588	0.015076	0.0081177	-0.0091858	0.0033569	0.005249	-0.011475
0.0031128	0.00027466	-0.0050354	0.038116	0.0018311	0.0018005	-0.00021362	0.00064087	-0.0023193	0.0097656	0.0028687	0.0060425	-0.0023499	0.0025635	0.013794	0.0093689	-0.0097351	0.0067139	0.0048218	-0.012329
0.0014038	-0.0022278	-0.0037842	0.037048	0.0035706	-0.0015869	-0.0007019	0.00042725	0.00067139	0.011017	0.0039673	0.0082092	-0.00045776	0.0026245	0.014709	0.0073547	-0.0076599	0.0091248	0.0053101	-0.0099182
0.0027771	-0.0040894	-0.0033569	0.03537	0.0020142	0.00085449	0.0010986	0.00067139	0.0018921	0.0080261	0.0031433	0.0080872	0.00054932	-0.00057983	0.016296	0.0052185	-0.0076294	0.0073853	0.0033264	-0.0081482
0.0028381	-0.0019531	-0.0055237	0.032318	0.0032349	0.0023499	-0.00073242	0.00064087	0.0028687	0.010376	0.0041809	0.0091248	-3.0518e-05	-0.00094604	0.01889	0.0032959	-0.0090332	0.0043335	0.0024719	-0.0076599
0.0019531	-0.0005188	-0.0027466	0.032043	0.0060425	0.00012207	-0.0025024	0.0015259	0.0040894	0.011871	0.0021667	0.0090027	-0.0005188	0.0011292	0.02002	0.0028076	-0.0082703	0.0038147	0.0027771	-0.010223
0.0026245	9.1553e-05	-0.0034485	0.031158	0.0065308	0.0010986	-0.0030212	-0.0013733	0.0036926	0.012573	0.0021362	0.0068359	0.0010376	9.1553e-05	0.020599	0.0041199	-0.0086365	0.0065308	0.0027771	-0.009613
0.0020447	0.0011292	-0.0066528	0.03125	0.0045166	0.00085449	-0.0018311	-0.0022888	0.0042419	0.011963	0.0056763	0.0085449	0.00024414	0.00177	0.02243	0.0041809	-0.0089722	0.007019	0.0020447	-0.0091858
0.00082397	0.00045776	-0.0058289	0.031067	0.004303	-0.0015259	-0.0030518	-0.0019226	0.0058899	0.012024	0.0046692	0.0058594	-0.00048828	0.0017395	0.025391	0.0039978	-0.0068359	0.0067749	0.0056458	-0.0098877
0.00067139	0.0013428	-0.0047302	0.032715	0.0048523	-0.0019531	-0.0036316	0.00018311	0.004425	0.011841	0.0024414	0.0038452	-0.0020447	0.0014038	0.023682	0.0073242	-0.0056152	0.0072632	0.0043945	-0.012756
0.0028076	0.0010071	-0.0058594	0.028198	0.0041504	0.005249	-0.0037231	0.0015564	0.004425	0.010468	0	0.0049133	-0.0010681	-0.0016174	0.025116	0.0079346	-0.0041199	0.0063782	0.00054932	-0.013855
0.00073242	-0.0010681	-0.006012	0.02356	0.0023804	0.0047607	-0.0057373	0.0011902	0.0047913	0.0098877	-0.0007019	0.0054626	-0.0012817	-0.0048828	0.024689	0.0063477	-0.0061951	0.0040894	0.00088501	-0.011597
0.00018311	0.0012512	-0.0063782	0.023926	0.0041809	0.0027466	-0.0066833	-0.00097656	0.0007019	0.013885	0.00018311	0.0041199	-0.0032654	-0.005188	0.025604	0.0080872	-0.0064697	0.0023193	0.00177	-0.011597
0.003418	0.0037842	-0.005127	0.025574	0.0046997	0.0049133	-0.0083008	-0.00042725	0.0016785	0.017303	0	0.0066223	0.00015259	-0.0061646	0.023926	0.0097656	-0.0050659	0.0026245	0.0019531	-0.0095215
0.0040588	0.0037537	-0.0036316	0.026001	0.0033875	0.0073853	-0.0078125	-0.00024414	0.0039978	0.015778	0.0012817	0.0093079	0.0019226	-0.0073853	0.024841	0.0091248	-0.0071106	0.0033875	0.0042114	-0.0090637
0.002594	0.0056763	-0.0037537	0.026459	0.0024109	0.009491	-0.0051575	-0.0018311	0.0033264	0.011536	0.0022888	0.0073853	0.0021057	-0.0071716	0.02536	0.0076904	-0.0046387	0.0028381	0.0040588	-0.010925
0.0024719	0.0022278	-0.0059814	0.025421	0.0018311	0.0036316	-0.0049438	-0.0023499	0.003418	0.01178	0.00042725	0.0050354	0.0023193	-0.0037537	0.025116	0.0083923	-0.0040588	0.004425	0.0030518	-0.011139
0.0024719	0.002594	-0.0048523	0.026886	0.0029907	3.0518e-05	-0.0038757	-0.0014343	0.0027771	0.015137	0.0015259	0.0042419	0.0022888	-0.0033875	0.025604	0.0090027	-0.0049438	0.0024719	0.0012207	-0.0096436
0.0016479	0.00085449	-0.0083008	0.025208	0.0045471	0.0022278	-0.002594	-0.0012207	0.00036621	0.016907	0.0013428	0.0045776	0.0022278	-0.002655	0.023834	0.0077515	-0.0050659	0.0024109	0.0024414	-0.012817
0.0026855	0	-0.0083923	0.025513	0.0049438	0.0032043	-0.003479	-0.003479	0.00042725	0.018829	-0.00030518	0.0045776	0.0016785	0.0010376	0.023346	0.0077209	-0.0058899	0.0055237	0.00097656	-0.012177
0.0043945	-0.00036621	-0.0072632	0.024933	0.0031128	0.0051575	-0.002655	-0.0033264	-0.00042725	0.018341	-0.00088501	0.004303	-0.00024414	0.0035095	0.022034	0.0052185	-0.0069275	0.0020142	-0.00039673	-0.012146
0.0040283	-0.00097656	-0.003479	0.018616	0.0028076	0.0072632	0.00036621	-0.003418	-0.0015564	0.019562	-0.002655	0.0012817	3.0518e-05	0.0018311	0.02298	0.0056152	-0.0057068	0.0023193	-0.00088501	-0.01355
0.002533	-0.0011902	-0.00024414	0.019989	0.0010681	0.007782	0.0032654	-0.0054932	-0.00057983	0.020935	0.0020752	0.0012512	0.00076294	0.0028687	0.025024	0.005127	-0.0056458	0.0028076	0	-0.014648
0.0016785	0.0027771	0.0012207	0.022614	0.00039673	0.0047302	0.0043335	-0.0049133	0.0011597	0.022705	0.0049133	0.0021057	-0.00039673	0.0031738	0.023956	0.0036316	-0.0077209	0.002655	3.0518e-05	-0.013855
-0.0012512	0.0028076	0.0035095	0.021454	3.0518e-05	0.0069275	0.005249	-0.0072021	0.00033569	0.023682	0.0039063	0.0016174	-0.0019836	-0.00039673	0.02243	0.0036011	-0.007782	0.0042725	0.00073242	-0.013428
-0.0007019	0.00036621	0.0075989	0.019012	0	0.0073547	0.0014038	-0.0078125	-0.0014343	0.026672	0.0015564	0.0028381	-0.0023804	0.0016174	0.022888	0.0028076	-0.0073242	0.0076904	0.0020447	-0.014221
-0.0011597	0.00024414	0.0080566	0.021301	0.0012207	0.0072327	0.0032349	-0.0099182	-0.0014343	0.028198	-0.00061035	0.00091553	0.00082397	0.0029602	0.021393	0.0043335	-0.0077515	0.0048218	0.0024109	-0.013336
0.0015564	0	0.010529	0.021301	0.0025635	0.0077515	0.0053711	-0.010345	0.00061035	0.027466	0.0016174	0.0019836	0.0027466	0.0028992	0.023285	0.0041199	-0.0079651	0.00079346	0.00057983	-0.013
0.0047302	-0.0039063	0.012848	0.017792	0.00048828	0.0065918	0.007019	-0.0091858	0.001709	0.026459	0.0012512	0.00048828	0.0015869	0.00045776	0.022491	0.0033264	-0.0049133	-0.0010681	0.0011902	-0.013458
0.0039063	-0.0029907	0.015808	0.019684	0.0020447	0.0050354	0.0079956	-0.0091858	0.00082397	0.025085	0.0024719	0.0021057	0.0019531	0.0012512	0.021606	0.0028992	-0.0076904	-0.00061035	-0.00012207	-0.013367
0.0034485	-0.0011292	0.013153	0.018158	0.005188	0.0057373	0.0072021	-0.0062561	0.00042725	0.029602	0.00036621	0.0046082	0.0025635	0.002533	0.020142	0.0026855	-0.0068054	0.0018005	-0.0005188	-0.013977
0.0022278	-0.00054932	0.013855	0.019104	0.0058594	0.0086365	0.0096436	-0.0081482	0.0012512	0.030792	-0.00073242	0.0036011	0.0027161	0.00354	0.020081	0.0044861	-0.0059509	0.00097656	-0.0010376	-0.01355
0.0038147	0.0018311	0.016174	0.020782	0.0025635	0.0098572	0.012634	-0.010956	-0.001709	0.030151	0.00073242	0.0030212	0.0017395	-0.0005188	0.019775	0.0047913	-0.0065613	0.0045471	-0.0011292	-0.014648
0.0030518	0.0013123	0.014679	0.019165	0.0052185	0.011597	0.013458	-0.011444	-0.00085449	0.029663	0.0022888	0.0027161	0.00082397	-0.0014648	0.020996	0.0049438	-0.0067444	0.0054016	0.0007019	-0.015045
0.0016785	-0.00030518	0.015533	0.018311	0.0073242	0.011688	0.011444	-0.011993	0.0015259	0.029541	0.0018005	0.0053406	-0.0028076	-0.0020142	0.022949	0.0047913	-0.0092468	0.0093079	0.0014648	-0.012207
0.0029602	-0.0017395	0.015228	0.019104	0.0064392	0.0065308	0.010254	-0.010956	0.0018921	0.029846	0.00097656	0.0048523	-0.00097656	0.0013733	0.022339	0.0079346	-0.0095825	0.008606	0.00064087	-0.010925
0.0021362	0.00039673	0.015411	0.014618	0.0045166	0.005249	0.010193	-0.01123	0.001709	0.030212	0.001709	0.0051575	0.0018616	0.0020752	0.020172	0.006012	-0.0078735	0.0036621	0.00076294	-0.012787
0.0032349	0.0011597	0.015259	0.012848	0.0033569	0.0076904	0.012115	-0.013062	0.0018921	0.027252	0.0013428	0.0049438	0.0014648	-0.0019531	0.019073	0.0050659	-0.0081787	0.0033875	0.002594	-0.012695
0.002594	0.002655	0.013885	0.013672	0.0047913	0.0074768	0.012482	-0.012329	0.0042114	0.026489	0.0027466	0.0038147	-0.00030518	-0.0020447	0.019592	0.0054626	-0.0088806	0.0050049	0.0022583	-0.012299
0.003418	0.002594	0.012482	0.012573	0.0050659	0.010742	0.013458	-0.010193	0.0046692	0.029175	0.0016785	0.0041809	-3.0518e-05	-0.0010986	0.021423	0.0045471	-0.0075684	0.0041809	0.0027161	-0.013733
0.0031738	0.00012207	0.012299	0.01355	0.0022278	0.010803	0.013489	-0.011414	0.0028687	0.030853	0.0022888	0.0061951	3.0518e-05	-0.0022278	0.021576	0.00354	-0.0087585	0.0063171	0.0020142	-0.014252
0.0031738	6.1035e-05	0.013489	0.014679	0.004364	0.0083008	0.01532	-0.010437	0.0019531	0.032166	0.00033569	0.0061951	-0.00036621	-0.002533	0.021698	0.006012	-0.0086365	0.0087891	0.0060425	-0.014343
0.0041504	0.00024414	0.015106	0.013336	0.0059509	0.0074768	0.019318	-0.011688	0.0039368	0.032043	0	0.0055237	0.0014038	-0.0044861	0.020233	0.0045471	-0.004425	0.011749	0.0048523	-0.013336
0.0032959	0.00024414	0.013123	0.010101	0.0061646	0.0077515	0.02063	-0.011322	0.0028992	0.033203	0.0012512	0.0055237	0.001709	-0.005127	0.018127	0.0018311	-0.0079651	0.014832	0.0036926	-0.013123
0.0023499	0.0010986	0.011566	0.0112	0.006012	0.0065918	0.021362	-0.010925	0.0013123	0.031464	0.0017395	0.0029602	-6.1035e-05	-0.0068054	0.015106	0.0016785	-0.0075989	0.013	0.0075073	-0.014404
0.0011292	0.00088501	0.011414	0.014069	0.0070496	0.010223	0.020538	-0.012512	0.00057983	0.031616	0.0019836	0.0028687	-0.0011292	-0.0081177	0.013977	0.0024414	-0.008606	0.014313	0.0076294	-0.012329
0.0044556	-0.00076294	0.010468	0.014099	0.0075378	0.014008	0.019043	-0.011505	-0.00082397	0.031311	0.0025635	0.0059814	0.00033569	-0.008728	0.013947	0.0026855	-0.0088806	0.01828	0.0058594	-0.010925
0.0038757	-0.0011597	0.010712	0.013306	0.0077515	0.013672	0.021179	-0.0097351	-0.00021362	0.028839	0.0036621	0.0057068	-0.00015259	-0.0092163	0.011841	0.0016174	-0.0046387	0.023102	0.0041504	-0.013306
0.0024414	-0.00073242	0.0075073	0.01236	0.0057373	0.009613	0.020752	-0.008728	-0.00061035	0.025909	0.0030212	0.004303	-0.00018311	-0.0080566	0.010986	-0.0013428	-0.0046997	0.017944	0.00085449	-0.013123
0.0022888	-0.00064087	0.0063782	0.012177	0.0027161	0.011993	0.018463	-0.010864	-0.00015259	0.027008	0.00097656	0.0037842	-0.0014648	-0.0050964	0.01059	-0.00012207	-0.0063782	0.012695	0.0036316	-0.013214
0.0021057	0.0018616	0.0027161	0.012726	0.0027771	0.010162	0.021179	-0.010834	0.0033264	0.02713	0.00033569	0.0022888	0.0011597	-0.0026245	0.0084534	0.0016174	-0.0050659	0.012909	0.002655	-0.015533
0.0020142	0.002594	0.0019836	0.011688	0.0053711	0.0089111	0.020386	-0.0089111	0.0040894	0.024994	0.0016479	0.0036011	0.004303	-0.0044556	0.0083618	0.0030518	-0.0053406	0.015594	0.0014648	-0.013916
0.0059509	0.0025635	0.0019836	0.0094604	0.0041809	0.0095825	0.018005	-0.0094299	0.0023499	0.026733	0.002594	0.0050964	0.0018921	-0.0056152	0.0065918	0.0031738	-0.0070496	0.015076	0.0030823	-0.014252
0.0039368	0.0043945	0.001709	0.0097656	0.0052795	0.0079346	0.014709	-0.010071	-0.00042725	0.02478	0.0024414	0.0036011	-9.1553e-05	-0.0054932	0.0062561	0.0022278	-0.0063782	0.012665	0.0042114	-0.015045
0.002655	0.006012	-0.0012207	0.0095825	0.0076294	0.0076599	0.012512	-0.011841	-0.0007019	0.022644	0.0014648	0.0033264	-3.0518e-05	-0.0056152	0.0063782	0.002655	-0.0071106	0.014709	0.0032349	-0.015137
0.0021362	0.0048523	-0.0046997	0.0086975	0.006073	0.0098572	0.013947	-0.011963	-0.00067139	0.024445	0.0023804	0.0012512	0.0018616	-0.0047607	0.0052185	0.00091553	-0.008606	0.014374	0.0024109	-0.014984
0.0021057	0.0029907	-0.0063782	0.011261	0.0039978	0.0094299	0.013611	-0.010681	-3.0518e-05	0.023712	0.0032043	0.0021362	0.0010071	-0.0041199	0.0052185	-0.0014648	-0.0088806	0.013031	0.0030518	-0.015656
0.003479	0.00177	-0.00354	0.010864	0.0030518	0.0084229	0.014221	-0.011688	6.1035e-05	0.020569	0.0045471	0.0054932	0.0012817	-0.0032959	0.0036926	0.00045776	-0.0084229	0.011932	0.0024109	-0.015717
0.0033264	0.0035095	-0.00091553	0.0097046	0.0030518	0.011475	0.014282	-0.009552	0.0019836	0.022827	0.0065613	0.0053101	-0.00045776	-0.0061646	0.0036621	0.0014343	-0.01178	0.012817	0.00054932	-0.01712
0.0019836	0.0039978	3.0518e-05	0.011261	0.0038757	0.007782	0.014282	-0.0073242	0.00054932	0.020691	0.0042114	0.0045166	-3.0518e-05	-0.0057983	0.0014038	0.0028381	-0.010101	0.014587	0.0019836	-0.015686
0.00076294	0.0043945	0.0056152	0.014496	0.0056458	0.0070496	0.016693	-0.0075378	0.0012207	0.018341	0.00054932	0.0020142	0.0020447	-0.0045471	-0.0016479	0.0037842	-0.0097046	0.015137	0.0015564	-0.014038
0.0024414	0.0048828	0.0083923	0.015747	0.0040283	0.0072021	0.018127	-0.0080261	0.0021057	0.019623	6.1035e-05	0.0018616	0.0038452	-0.0070801	-0.0036011	0.0024414	-0.01123	0.014404	0.0028687	-0.014038
0.0030518	0.0050964	0.0090027	0.013763	0.0028381	0.0059509	0.017029	-0.0093079	0.00057983	0.021057	-0.00021362	0.0007019	0.0063171	-0.0080261	-0.0040283	0.0039673	-0.011444	0.01413	0.0044861	-0.013367
0.0041504	0.0039368	0.0081482	0.012268	0.0031738	0.0083313	0.014404	-0.013977	-0.0013733	0.021301	0.00064087	0.0010986	0.0042725	-0.0071106	-0.0040588	0.0039063	-0.010376	0.016144	0.0024109	-0.013367
0.0029297	0.0046082	0.0093994	0.013367	0.005249	0.0090027	0.014008	-0.013336	0.0010681	0.018372	0.0013428	0.0036926	0.002533	-0.0056458	-0.0018921	0.0012207	-0.0091553	0.014282	0.00039673	-0.015198
0.0037842	0.0037842	0.0075378	0.014648	0.0057983	0.007019	0.016449	-0.010742	0.0030518	0.019073	0.0017395	0.0052795	0.0020447	-0.0063477	-0.0027771	-0.0013428	-0.0076904	0.014984	0.00030518	-0.011871
0.0060425	0.004364	0.0075073	0.014893	0.003418	0.0042725	0.015106	-0.0089111	0.0031128	0.017365	0.00048828	0.0052795	0.0021362	-0.0074158	-0.0049438	-0.0010681	-0.0088806	0.013977	-0.00091553	-0.0098267
0.0056763	0.0062256	0.0082092	0.0099487	0.007019	0.0056763	0.016357	-0.0097961	0.0040894	0.016418	0.00064087	0.0039978	0.00024414	-0.0075073	-0.0075684	-0.00039673	-0.0085449	0.014343	-0.00057983	-0.0097351
0.0041809	0.006958	0.0072021	0.0082703	0.008667	0.0062866	0.016449	-0.0093994	0.0029907	0.017334	0.0036926	0.0028687	-0.00027466	-0.007843	-0.0079346	0.0010986	-0.0092773	0.014069	0.0028687	-0.0095825
0.0036316	0.0049133	0.006073	0.013153	0.0086975	0.0099182	0.011414	-0.0085144	0.00057983	0.019226	0.005249	0.0048218	0.0036316	-0.007843	-0.0041199	0.0029602	-0.0074463	0.011414	0.0027466	-0.011017
0.0030823	0.0055847	0.0062561	0.011566	0.0098267	0.0071716	0.0048523	-0.010406	0.0020447	0.021515	0.003418	0.0071411	0.003418	-0.0063477	-0.0031738	0.0031128	-0.0054932	0.012665	0.00085449	-0.010773
0.0024719	0.0040283	0.0070496	0.0085754	0.0081787	0.0025024	0.0020752	-0.01355	0.0039368	0.020935	0.0010681	0.0050354	0.0028381	-0.0084229	-0.0060425	0.0045471	-0.0055542	0.010376	0.0027161	-0.011169
0.0044861	0.0028381	0.0062561	0.009613	0.0069885	0.00039673	0.0033875	-0.010651	0.0045166	0.02124	0.0031128	0.0041504	-0.00033569	-0.01059	-0.0065918	0.0059509	-0.0063171	0.0094604	0.0021362	-0.0081177
0.0038757	0.0043335	0.0054932	0.0089722	0.0085144	0.0033875	0.0020447	-0.0098572	0.0042419	0.020844	0.00177	0.0024109	-0.002655	-0.013245	-0.0098267	0.0054016	-0.0052795	0.011169	0.0025024	-0.0042725
0.0029297	0.0050964	0.0042114	0.0093079	0.0085754	0.0077209	-0.0023804	-0.0097351	0.0023804	0.021637	-0.00054932	0.0033264	-0.0036926	-0.014404	-0.0086365	0.0050354	-0.004303	0.015167	0.00354	-0.0035706
0.0048523	0.0048523	0.0039673	0.0060425	0.0068665	0.0061951	-0.0039368	-0.0081482	0.0014954	0.023254	-0.0016174	0.0043335	-0.0036316	-0.010223	-0.0075378	0.0080261	-0.0038452	0.018036	0.0048218	-0.0054016
0.004425	0.0023499	0.0061035	0.0036926	0.0068359	0.0059509	-0.0071106	-0.0083618	-0.00067139	0.02475	0.00033569	0.0045471	0.00057983	-0.0081787	-0.01004	0.008667	-0.0038147	0.021088	0.0056152	-0.0069885
0.0050659	0.00094604	0.0054932	0.0049133	0.0052185	0.0055542	-0.0085754	-0.010345	0.0021973	0.026733	0.0021973	0.0054932	0.0019531	-0.0098267	-0.0094299	0.0082092	-0.0042114	0.019531	0.0063477	-0.0062256
0.0050659	-0.00036621	0.0058289	0.0047607	0.0050659	0.0028076	-0.0078125	-0.010284	0.0015869	0.028137	-0.00024414	0.0061951	0.0010071	-0.0075989	-0.0078735	0.0090027	-0.0044556	0.017548	0.0046082	-0.0055237
0.007843	-0.0010376	0.0046082	0.0049438	0.0075378	0.0013733	-0.0081482	-0.0085449	0.00097656	0.029541	0.0015259	0.0044861	0.0024109	-0.0067139	-0.010101	0.008606	-0.0046692	0.019836	0.0039673	-0.0049438
0.0065918	0.0013428	0.0047913	0.0042725	0.0089111	0.0040283	-0.0097351	-0.009491	0.0034485	0.028839	0.0022583	0.004303	0.0038452	-0.0079956	-0.010834	0.0061646	-0.0037537	0.021759	0.0042725	-0.0020752
0.0039673	0.0024414	0.0035706	0.0050049	0.0064392	0.0076904	-0.010132	-0.0095825	0.0011292	0.028625	-0.0019531	0.0045471	0.0005188	-0.0068359	-0.010956	0.0064392	-0.0011292	0.023743	0.0056152	-0.0014648
0.0016479	0.0033264	0.0030212	0.0036011	0.0038147	0.0066833	-0.0083923	-0.0075684	-0.0027161	0.028107	-0.0028687	0.0043945	6.1035e-05	-0.0060425	-0.011993	0.006134	-0.0033569	0.025604	0.0040588	-0.0060425
0.0007019	0.0026245	0.0038757	0.002533	0.0033264	0.0076599	-0.0084534	-0.0069885	-0.00033569	0.027771	-0.0025024	0.0031738	0.0019836	-0.0044861	-0.013397	0.0056152	-0.0035706	0.024811	0.0027466	-0.0084229
0.0024414	0.0054321	0.0031738	0.0014648	0.0042419	0.0057373	-0.0094299	-0.0097351	0.00057983	0.027283	-0.0012512	0.0039368	0.0047302	-0.0073242	-0.012665	0.0052795	0.00039673	0.024963	0.0043945	-0.0072021
0.0050659	0.00354	0.0037231	0.0024109	0.0039063	0.0072327	-0.01004	-0.011688	0.0014954	0.028229	0.0010986	0.0061035	0.0023499	-0.01004	-0.012909	0.0062866	0.0011597	0.029938	0.0080261	-0.0068359
0.0032349	0.0023804	0.0048828	0.00073242	0.0012207	0.010651	-0.011566	-0.010895	0.0014038	0.027802	0.00079346	0.0068359	-0.00030518	-0.010681	-0.014923	0.0090942	6.1035e-05	0.028717	0.0052185	-0.0083313
0.0031128	0.0025635	0.004364	-0.00018311	0.0018311	0.0090332	-0.012177	-0.0096436	0.00064087	0.025299	0.003418	0.0057983	0.0012207	-0.0099487	-0.014343	0.0092468	6.1035e-05	0.026276	0.0036316	-0.0075378
0.0032959	0.0041199	0.0062256	0.00082397	0.0054321	0.0060425	-0.011719	-0.0083313	0.0013123	0.023682	0.0014648	0.0032654	0.004425	-0.01004	-0.013458	0.0081177	0	0.025208	0.0018311	-0.0057678
0.004364	0.0051575	0.0061951	0.0014343	0.0046387	0.0049438	-0.01236	-0.0099182	-0.00012207	0.024139	-0.00024414	0.0031738	0.0022583	-0.0092163	-0.013977	0.0058899	-0.00073242	0.025879	0.0016479	-0.0066833
0.0059509	0.0021362	0.0031128	-0.00057983	0.003418	0.0058594	-0.012573	-0.01236	-0.0010376	0.024628	0	0.0032959	0.00054932	-0.0090942	-0.015228	0.0042114	-0.00057983	0.027588	0.0010681	-0.0045471
0.0036316	0.00054932	0.004425	0.00018311	0.0038452	0.0083618	-0.012573	-0.015076	0.0012512	0.023468	-0.00039673	0.0041809	-0.00042725	-0.0080872	-0.014252	0.0036621	-0.00012207	0.029144	0.0032959	-0.0015869
0.003418	0.0038147	0.0062256	0.0020447	0.0037537	0.0066528	-0.01413	-0.013306	0.001709	0.024292	-0.0015869	0.0050049	-3.0518e-05	-0.01181	-0.014191	0.0039978	-0.0015564	0.030579	0.0062561	-0.0034485
0.0020447	0.0064087	0.0088196	0.0019226	0.0050964	0.0073547	-0.013702	-0.010651	0.00094604	0.023956	-0.0038757	0.0045166	0.0020447	-0.012207	-0.015228	0.007843	-0.0012817	0.034973	0.0066528	-0.0053406
0.0016785	0.0057373	0.010895	0.0021667	0.0039368	0.006134	-0.014069	-0.010345	0.0027466	0.021912	-0.0055542	0.0045776	0.0014648	-0.011993	-0.017151	0.0054016	-0.00012207	0.04422	0.0047913	-0.0054016
0.00097656	0.0034485	0.012421	0.001709	0.0025024	0.0045471	-0.013062	-0.010773	0.0033264	0.020447	-0.0036926	0.0049438	0.00064087	-0.011536	-0.018585	0.0064697	-3.0518e-05	0.048492	0.0022278	-0.0054626
0.00079346	0.0016479	0.01123	0.002594	0.0015259	0.0041504	-0.011749	-0.0084229	0.0029602	0.02005	-0.0012207	0.0034485	-0.00024414	-0.011658	-0.016113	0.0042725	0.00012207	0.049286	0.0028687	-0.0044861
-0.001709	0.0032654	0.014801	0.0036926	0.0027771	0.0022278	-0.010468	-0.0053711	0.0013123	0.021606	-0.0049744	0.0039978	-0.00039673	-0.01062	-0.016083	0.0036926	-0.0010071	0.047821	0.0018005	-0.0047913
-0.0036621	0.0054626	0.017761	0.0054321	0.0055542	0.0046692	-0.010742	-0.0066528	0.0021362	0.020935	-0.0064697	0.0055237	0.00067139	-0.010254	-0.016876	0.0049744	-0.00042725	0.04541	0.0012512	-0.0029907
-0.0018311	0.0039673	0.016022	0.0075378	0.0048523	0.0075684	-0.011017	-0.0088806	0.002655	0.019226	-0.0012817	0.0043945	0.0014648	-0.010284	-0.015808	0.006897	-0.00036621	0.048065	0.0013123	-0.0012512
0.0011902	0.0016174	0.017181	0.006958	0.0042725	0.010712	-0.0092468	-0.0083008	0.0039063	0.02002	-0.00027466	0.0043945	0.00082397	-0.010101	-0.014832	0.005127	-0.0010986	0.047791	-0.00018311	-0.00061035
-0.0013123	0.0017395	0.01828	0.0081482	0.0067749	0.0097351	-0.010193	-0.0065308	0.0059204	0.01947	-0.0025635	0.0050659	0.00082397	-0.010712	-0.01651	0.0030518	-0.0027466	0.048737	-0.0010376	-0.0037842
-0.0040894	0.0022888	0.0159	0.0076294	0.0074768	0.0097351	-0.0075684	-0.0080872	0.0053406	0.017853	-0.0038757	0.0066528	0.00036621	-0.010956	-0.016968	0.0026245	-0.0023804	0.050537	-0.00015259	-0.0058594
-0.0033875	0.0044556	0.015167	0.007782	0.0058899	0.0065002	-0.0029907	-0.0072327	0.0049744	0.016693	-0.0040588	0.0074768	-0.0018005	-0.0089417	-0.01712	0.0043945	-0.0032959	0.05191	-0.0013123	-0.006073
-0.0033264	0.0045166	0.018372	0.0080261	0.0088501	0.0037231	-0.0042114	-0.0057068	0.0059509	0.01651	-0.0013123	0.0052795	-0.0023804	-0.0080261	-0.017914	0.0044556	-0.0018005	0.053101	-0.0014648	-0.0042114
-0.0034485	0.0027771	0.016907	0.0075684	0.0091858	0.0075684	-0.0057373	-0.0022888	0.0044556	0.016388	-0.00042725	0.0047302	-0.004303	-0.0073242	-0.018738	0.0035095	-0.0036926	0.054016	-0.00079346	-0.0027466
-0.0042114	0.0019226	0.016632	0.0068054	0.0054626	0.011169	-0.0056763	-0.0054321	0.0029297	0.017212	-0.0014954	0.0030212	-0.0013733	-0.0079346	-0.019897	0.0032349	-0.0040283	0.057251	-0.0017395	-0.00354
-0.0029602	0.0028992	0.016205	0.0056458	0.0033875	0.010864	-0.0071716	-0.0041504	0.0055847	0.018402	-0.0016174	0.0021973	0.00091553	-0.0076599	-0.0177	0.0030518	-0.0022583	0.057587	-0.00048828	-0.0021362
-6.1035e-05	0.0015869	0.016541	0.0046387	0.0043945	0.011597	-0.0056458	-0.0041809	0.0052795	0.020081	-0.0028687	0.0032349	-6.1035e-05	-0.0059204	-0.016937	0.0039673	-0.0027161	0.053436	0.00033569	-0.0023499
0.00039673	0.0015869	0.019745	0.0067139	0.0067749	0.011261	-0.0045166	-0.006012	0.0039063	0.014801	-0.0038147	0.0072021	0.00018311	-0.005249	-0.017303	0.0055237	-0.0035095	0.050751	0.0018005	-0.0010681
-0.0020752	0.0024719	0.019928	0.0049744	0.007843	0.011536	-0.0072021	-0.0068359	0.0032349	0.012878	-0.0030518	0.007843	-0.00021362	-0.0061951	-0.018127	0.005249	-0.0033569	0.049347	0.0015869	0.00057983
-0.0032959	0.0025635	0.017151	0.0071716	0.0072021	0.011993	-0.0041504	-0.0061951	0.0060425	0.016571	-0.004425	0.006134	0.00012207	-0.0053711	-0.020081	0.0058899	-0.0058594	0.049561	0.0016479	0.00097656
-0.0010681	0.0049438	0.015686	0.0083618	0.0041809	0.010742	-0.0040588	-0.0043945	0.006134	0.017914	-0.0014343	0.0059814	-0.00021362	-0.003418	-0.018768	0.0068054	-0.0080261	0.055237	0.0010376	0.0010376
-0.00088501	0.0051575	0.019257	0.0076294	0.0047302	0.010834	-0.0077515	-0.0048218	0.004425	0.016052	-0.00064087	0.0057678	-0.0013428	-0.0061646	-0.017303	0.0059509	-0.0079651	0.05191	0.002655	0.0017395
-0.0020142	0.0044556	0.02179	0.0080872	0.0045776	0.012787	-0.0062256	-0.0056763	0.0048828	0.014801	-0.00012207	0.0054016	-0.0028992	-0.0053711	-0.018036	0.0044556	-0.006134	0.056244	0.0026245	0.0023193
-0.00048828	0.0026245	0.02063	0.0062866	0.0038147	0.013306	-0.0075684	-0.0038452	0.0028687	0.015381	-0.0018921	0.006134	-0.00091553	-0.0053101	-0.017303	0.003479	-0.0071411	0.057831	0.0028992	0.0073853
0.001709	0.0023499	0.020203	0.0062866	0.0023499	0.013611	-0.0091858	-0.0035095	0.0048523	0.01532	-0.0047302	0.0066528	0.0033264	-0.0061646	-0.017883	0.0010681	-0.010132	0.053619	0.0032654	0.0098572
0.00042725	0.0048828	0.020477	0.0075684	0.00073242	0.013458	-0.0073547	-0.0046692	0.0040283	0.013062	-0.0049133	0.0046082	0.0029602	-0.0059509	-0.018982	0.0041199	-0.011169	0.050537	0.0030518	0.010529
9.1553e-05	0.0029907	0.020203	0.0062256	0.0052795	0.012939	-0.0050354	-0.0050049	0.002655	0.012604	-0.0020752	0.0049744	-0.0014038	-0.0053711	-0.017517	0.0041809	-0.011871	0.04776	0.00061035	0.010406
0.0011597	0.0022278	0.023499	0.0075684	0.0052795	0.012268	-0.0052795	-0.0046692	0.00079346	0.011505	-0.0013733	0.0046997	-0.0020752	-0.0067749	-0.017944	0.0016479	-0.011536	0.044403	0.0017395	0.0067749
6.1035e-05	0.0032654	0.022583	0.0085144	0.0062256	0.010864	-0.0040283	-0.006134	0.00027466	0.0098267	-0.0022888	0.0052795	-0.001709	-0.0082397	-0.017212	-0.0011292	-0.0092163	0.042908	0.0014954	0.0062256
-0.0015869	0.0032043	0.02002	0.0094604	0.0086365	0.0099792	-0.0022583	-0.0058899	0.0016785	0.0075073	-0.0015564	0.0050354	-0.00033569	-0.0065002	-0.019073	0.00027466	-0.0084229	0.045471	0.0012817	0.0090332
-0.0055237	0.00033569	0.020477	0.0093994	0.0074463	0.012573	-0.0022583	-0.0022888	0.0031433	0.0079651	0.0011597	0.0041809	-9.1553e-05	-0.0071411	-0.017365	0.002533	-0.0078735	0.045471	-0.00054932	0.009491
-0.0050659	0.00033569	0.018585	0.0088196	0.0080261	0.013794	-0.0023499	-0.0041504	0.0019226	0.0075684	-0.00094604	0.0057678	-0.00030518	-0.0084534	-0.01709	0.0029297	-0.0055847	0.041168	0.0016479	0.0098572
-0.0015259	0.0025024	0.020416	0.0067139	0.0073242	0.013672	-0.0020142	-0.0054932	0.00045776	0.0075378	-0.0030212	0.004364	0.00042725	-0.008728	-0.017731	0.0032654	-0.003479	0.045258	0.00015259	0.012878
-0.00085449	0.0034485	0.022705	0.0084229	0.0062561	0.016937	-0.00048828	-0.0049133	0.00076294	0.007019	0.00030518	0.0024719	0.00033569	-0.007843	-0.021027	0.0025635	-0.0019226	0.049469	0.00015259	0.01236
-0.0020752	0.0026855	0.020905	0.0089417	0.0050354	0.016968	-0.0027161	-0.0049744	0.00012207	0.0065918	0.0025635	0.0047913	-0.00067139	-0.0079651	-0.020325	0.0012512	0.00094604	0.045868	0.0019836	0.009613
-0.0020447	0.0050659	0.021576	0.0099487	0.0048523	0.018036	-0.0027161	-0.0038452	0.00015259	0.0066223	0.00036621	0.0057678	0.00064087	-0.0063477	-0.019257	0.0014954	0.003479	0.03775	0.00177	0.0079346
-0.002594	0.0046997	0.021729	0.01001	0.002594	0.018982	-0.0011292	-0.0038452	0.0014343	0.0045166	-0.0021362	0.0045776	0.00048828	-0.0070801	-0.018738	0.0018616	0.0059509	0.038666	-0.00073242	0.0093079
-0.0013733	0.0031738	0.022522	0.010315	0.0024719	0.018585	-0.0030212	-0.0037842	0.0014648	0.0027771	-0.0015869	0.0027161	0.0016174	-0.0073853	-0.021637	0.005249	0.006073	0.04184	-0.0012817	0.0072632
0.00012207	0.0024719	0.02243	0.006012	0.0047302	0.022705	-0.0049438	-0.0044556	0.0025024	0.0039978	-0.00094604	0.0010376	0.0017395	-0.0093079	-0.019226	0.0046387	0.0075989	0.044556	0.0022888	0.0057983
-0.0032959	0.00048828	0.024567	0.0025635	0.0041199	0.021851	-0.0022583	-0.0076294	0.0021057	0.005127	-0.00054932	0.0040283	0.0020752	-0.006012	-0.017761	0.0053711	0.008667	0.039917	0.0025024	0.0036926
-0.0045166	-9.1553e-05	0.024506	0.0045166	0.0028076	0.019531	-0.00036621	-0.0077515	0.0022583	0.0063477	-0.0015869	0.0052185	0.0024414	-0.0072021	-0.019745	0.0079346	0.010132	0.034241	0.0035706	0.005188
-0.0033569	-0.0010681	0.025116	0.0057983	0.0047607	0.018433	-0.0016785	-0.0074463	0.0010681	0.0059204	-0.0030212	0.0045776	0.0033264	-0.0068359	-0.020874	0.0074158	0.012634	0.031586	0.0031433	0.0065308
-0.0054626	-0.0011292	0.026764	0.006012	0.0046997	0.020721	-0.0054321	-0.005127	0.0014343	0.0068665	-0.0013123	0.0013428	0.001709	-0.0099487	-0.021423	0.0065002	0.01178	0.030701	0.0021667	0.0071106
-0.0028687	0.0010376	0.028015	0.0042114	0.0047607	0.022247	-0.0062866	-0.0054016	0.0025635	0.0078735	-0.0014038	0.0042725	0.00057983	-0.011139	-0.020294	0.0044861	0.0098572	0.031311	0.0011292	0.0055542
9.1553e-05	0.0032654	0.0242	0.0052795	0.0067139	0.019714	-0.0049133	-0.0052795	0.0014343	0.0071106	-0.0019531	0.0080566	0.0005188	-0.0088196	-0.020325	0.0050659	0.011871	0.029388	0.0024719	0.0051575
0.0012207	0.0019226	0.024567	0.0054321	0.0054626	0.016998	-0.0036011	-0.0044556	-0.00061035	0.0076294	-0.00048828	0.0064392	0.00030518	-0.0070801	-0.019165	0.0081177	0.01416	0.027496	0.0050964	0.004364
-0.00073242	0.00064087	0.025177	0.0047913	0.0027466	0.019653	-0.0018005	-0.0022888	-0.0021362	0.0085754	-0.0015564	0.0037842	-0.00045776	-0.0067139	-0.017395	0.0074768	0.0099792	0.029266	0.0058289	0.0040588
-0.0015869	0.0021362	0.023529	0.0035095	0.0040283	0.017365	-0.0010681	-0.0027466	0.0014038	0.0092773	-0.0007019	0.0046997	0.00024414	-0.0065002	-0.017456	0.0068359	0.0080566	0.032166	0.0046692	0.0039978
0.00012207	0.0014648	0.02182	0.0039063	0.0056763	0.01532	-0.0022278	-0.0019836	0.0038452	0.010315	0.00042725	0.0055847	0.00061035	-0.0085449	-0.02121	0.008667	0.0089722	0.033875	0.0054932	0.0013733
-0.00021362	0.0005188	0.021393	0.004303	0.003418	0.015259	-0.0028992	-0.0016785	0.0054626	0.010986	0.00021362	0.0049133	0.00042725	-0.0075378	-0.018677	0.010773	0.011322	0.032135	0.0047607	-0.00073242
0.00042725	0.00097656	0.021118	0.0041504	0.0049744	0.016235	-0.0014648	-0.0021667	0.0064087	0.010651	0.00015259	0.0047607	0.0016174	-0.0074768	-0.016785	0.010712	0.010834	0.026459	0.005249	0.00012207
0.0011902	-0.00064087	0.021179	0.0027771	0.0058899	0.015625	-0.0024414	-0.0013733	0.0042725	0.011993	0.00012207	0.004364	0.0036011	-0.0076294	-0.017151	0.0090637	0.0097351	0.028473	0.0040588	0.0019836
0.0021057	-0.00036621	0.022247	0.0023499	0.0045166	0.013672	-0.0019531	-0.0040283	0.0029297	0.010712	0	0.0036316	0.0030823	-0.0072327	-0.018219	0.0077515	0.0085449	0.027893	0.002594	0.00030518
0.0012817	-0.00027466	0.022095	0.0031433	0.0037842	0.014862	-0.0027771	-0.0056458	0.0037842	0.0096436	-0.0014038	0.00015259	0.0053406	-0.010376	-0.016266	0.0069275	0.0092773	0.027191	0.0033875	-0.00067139
0.0035706	0.00048828	0.023743	0.0015564	0.00036621	0.016541	-0.00045776	-0.004425	0.0036926	0.0068054	-0.00015259	-0.00076294	0.0064392	-0.011475	-0.014923	0.006012	0.0094299	0.029205	0.0033264	-0.0020752
0.0024719	0.00094604	0.023651	-0.00045776	-0.00036621	0.015747	-0.0014343	-0.0052185	0.0033569	0.0062561	-0.00015259	0.0012207	0.0059814	-0.011078	-0.014954	0.0078125	0.0079956	0.027496	0.0016174	-0.0017395
-0.00067139	0.0022888	0.024078	0.0014954	0.0023804	0.014709	-0.00094604	-0.0080872	0.00036621	0.0035706	-0.0010376	0.0029602	0.0064697	-0.011841	-0.016144	0.0084534	0.0063477	0.023132	0.0007019	-0.0017395
-0.0007019	0.0028992	0.024689	0.0036316	0.0013733	0.014008	0.0029602	-0.0086365	0.0010681	0.001709	-0.0020142	0.0035706	0.0050964	-0.010895	-0.016022	0.0075073	0.0040894	0.026276	-0.00094604	-0.0023804
0.0032043	0.0065613	0.023651	0.0050659	0.00042725	0.014648	0.0030518	-0.0068359	0.0032349	0.0038757	-0.0010681	0.0040283	0.0047913	-0.010895	-0.014343	0.0044861	0.00033569	0.027557	0.00036621	-0.0018311
0.0038147	0.0074158	0.023346	0.0028076	-0.00085449	0.014343	0.0028381	-0.006134	0.0043335	0.00094604	6.1035e-05	0.001709	0.0081177	-0.011108	-0.017456	0.0046082	-0.00024414	0.026245	0.00085449	0.00027466
0.0020447	0.0038757	0.022461	0.0014038	0.0014954	0.011871	0.0030823	-0.005188	0.0039063	0.0012817	0.0016479	0.0030212	0.0076599	-0.011597	-0.016022	0.0075989	0.00042725	0.022858	0.0010376	0.00097656
0.0014343	0.0044861	0.020905	0.0010071	0.0038147	0.0094604	0.0041809	-0.0051575	0.0014954	0.0015869	0.0010681	0.0039673	0.0039368	-0.012512	-0.015442	0.0068359	0.0012817	0.017548	0.0012817	-0.0012512
0.0026855	0.0034485	0.021332	0.0013123	0.0010681	0.0068054	0.0096436	-0.0024719	0.0045776	0.00082397	0.00061035	0.0025635	0.0029602	-0.010132	-0.016174	0.0023804	0.0016174	0.019806	0.00042725	-0.0039063
0.0032959	0.00354	0.021515	0.00024414	-0.0019531	0.007019	0.0075073	-0.0030823	0.004364	-0.0025635	-0.0013428	0.0036316	0.0033875	-0.010834	-0.016632	-0.00042725	-0.00088501	0.023193	0.0024109	-0.0039063
0.0014954	0.002655	0.020142	0.0021973	0.0022278	0.0070496	0.0053711	-0.0046082	0.0027161	-0.0045471	-0.0029907	0.0033569	0.0049133	-0.0089417	-0.014099	0.0015564	-0.00012207	0.022308	0.0024109	-0.0021057
0.0023193	0.0022888	0.017914	0.0020752	0.0037537	0.0090027	0.0049133	-0.0044861	0.0007019	-0.0065613	-0.0018005	0.0018921	0.0050964	-0.0083313	-0.014008	0.0039063	-0.00067139	0.02066	0.0007019	-0.0027161
0.0030518	0.003479	0.018677	0.00021362	0.00048828	0.013	0.0049133	-0.0013123	0.0036316	-0.0078125	-0.0036621	0.0026245	0.0046692	-0.0075378	-0.015137	0.004425	-0.0017395	0.020538	0.00024414	-0.0021057
0.0026855	0.0024719	0.018585	-0.0018311	0.00064087	0.014099	0.0050659	-0.0021057	0.0027161	-0.0081482	-0.0048523	0.0014648	0.0047913	-0.007843	-0.017059	0.0045166	-0.0011902	0.021423	0.0028381	-0.005188
0.0047607	0.00018311	0.016479	-0.00030518	0.0010071	0.01178	0.0050659	-0.0055237	0.0022888	-0.007843	-0.0032349	0.00082397	0.0026245	-0.0081177	-0.01828	0.0042114	-0.0028381	0.026398	0.0018005	-0.0022583
0.0053101	-0.0017395	0.015778	-0.00039673	0.0020447	0.011749	0.0055237	-0.0055237	0.0028687	-0.0087891	0.00036621	0.0031433	0.0037842	-0.0060425	-0.015259	0.0037231	-0.0033569	0.027161	0.0043335	-0.00094604
0.0063477	-0.0014343	0.017365	0.00036621	0.0035706	0.013794	0.0066833	-0.0047302	0.0016174	-0.0071411	9.1553e-05	0.0037842	0.004303	-0.0055542	-0.016296	0.0048218	-0.0017395	0.025024	0.0028687	-0.0014343
0.0078735	-0.00067139	0.018219	-0.0021667	0.0057678	0.016541	0.0065002	-0.0071106	0.0012817	-0.0058289	0.00082397	0.0028381	0.0053711	-0.0055237	-0.01712	0.005127	-0.0048828	0.022125	0.0010071	-0.0038452
0.0075989	0.00085449	0.017059	-0.0039673	0.0066223	0.013306	0.006012	-0.0049133	0.0011292	-0.0026855	-0.00097656	0.0041809	0.0041199	-0.0038452	-0.017029	0.0044861	-0.0061035	0.019104	0.0022278	-0.0021057
0.0039368	0.0021973	0.016327	-0.002655	0.0049438	0.013977	0.0039368	-0.0036316	0.0014648	-0.0036316	-0.0020752	0.0055542	0.0065002	-0.0047913	-0.017151	0.0030518	-0.0077209	0.016785	0.0018921	-0.0038147
0.00015259	0.0032043	0.01474	0.00088501	0.0030212	0.01767	0.0029602	-0.003418	0.00073242	-0.0072327	-0.0021667	0.0082397	0.006073	-0.0056458	-0.016541	0.0033569	-0.007782	0.01825	0.00061035	-0.0049744
0.00024414	0.0038757	0.015717	0.0014038	0.0029297	0.020142	0.0018311	-0.0032043	0.0027771	-0.010773	-0.0028381	0.0079956	0.004425	-0.0091553	-0.014923	0.0024414	-0.0070801	0.020172	0.0049438	-0.0013733
0	0.0053406	0.016998	0.00024414	0.0055847	0.019745	0.0044556	-0.0065918	0.0048218	-0.0099487	-0.0016785	0.0057373	0.0033569	-0.011169	-0.015015	0.0026245	-0.0056458	0.023163	0.0054932	-0.0015259
-0.0013733	0.0053101	0.016418	-0.0010071	0.0093994	0.016235	0.0041809	-0.0056458	0.0046387	-0.009491	0.00097656	0.0029602	0.0028381	-0.011169	-0.013977	0.0032349	-0.0065308	0.024994	0.005249	-0.0040894
-0.0013733	0.0053711	0.015564	-0.00088501	0.0097046	0.016357	0.0059204	-0.0027466	0.0021973	-0.010742	0.0014343	0.0025024	0.005188	-0.012665	-0.013458	0.0032349	-0.0086365	0.021393	0.0048218	-0.0044556
0.00033569	0.0052795	0.014801	0.00064087	0.0065613	0.017517	0.0048523	-0.0054321	0.0025024	-0.010315	-0.0017395	0.0043945	0.0054321	-0.011047	-0.014191	0.0042114	-0.0063171	0.018005	0.002594	-0.0050964
0.00027466	0.005188	0.016571	0.002533	0.0057068	0.016174	0.0042725	-0.0061035	0.0025024	-0.009552	-0.0011902	0.0039978	0.0021667	-0.0080566	-0.012482	0.0032654	-0.0040588	0.016296	0.0045166	-0.0049133
6.1035e-05	0.0046692	0.017761	0.0020142	0.0048523	0.011383	0.0076294	-0.0037842	0.0027466	-0.0092163	9.1553e-05	0.0023499	0.0018616	-0.0071411	-0.012421	0.0038757	-0.002594	0.013763	0.0069275	-0.0041504
0.00064087	0.0054016	0.016785	0.002655	0.0038147	0.010101	0.0085144	-0.0040283	0.0029907	-0.0077209	0.00076294	0.0047302	0.0012512	-0.004303	-0.014038	0.0062561	-0.0036011	0.016144	0.0038757	-0.0039368
0.0024109	0.0068359	0.017395	0.00030518	0.0024109	0.0064697	0.0073242	-0.0028992	0.0026855	-0.0073853	0.0023193	0.004425	0.0021362	-0.0062561	-0.01416	0.0083923	-0.0070496	0.025299	0.0034485	-0.0049744
0.002594	0.0046387	0.015869	-0.0018616	0.0031433	0.0071716	0.0067139	-0.0015869	0.0023804	-0.010651	0.0018616	0.0035095	0.0011902	-0.008667	-0.014893	0.0064087	-0.0080261	0.027649	0.0045776	-0.0053711
0.0034485	0.0041809	0.015991	0.00076294	0.0020447	0.0083008	0.0055847	-0.001709	0.0031128	-0.012512	0.0023499	0.0037842	0.00030518	-0.0085144	-0.017273	0.0056458	-0.0055542	0.023712	0.0072632	-0.0040894
0.0038452	0.0047913	0.0177	0.0011292	0.0029602	0.0077515	0.005127	-0.0024109	0.0019836	-0.011932	0.0016174	0.0019836	0.0015869	-0.0090942	-0.016907	0.0049744	-0.005188	0.017914	0.0051575	-0.0036316
0.0037842	0.0031433	0.015503	0.0012817	0.0066833	0.0071411	0.0057678	-0.0024719	0.0030518	-0.011627	0.0031128	0.0044556	0.00091553	-0.010559	-0.012848	0.0073547	-0.0040283	0.018921	0.0042725	-0.0032654
0.0035706	0.00076294	0.013702	0.00012207	0.0068054	0.0040283	0.0053711	-0.0036926	0.0031738	-0.014099	0.0041504	0.002594	0.0027771	-0.011017	-0.01297	0.0075378	-0.0037842	0.023834	0.0027466	-0.00036621
0.0030823	0.00027466	0.014801	0.0022888	0.0074463	9.1553e-05	0.006073	-0.0054321	0.0022583	-0.014679	0.0026245	0.0018921	0.0030823	-0.010834	-0.015198	0.0051575	-0.0050049	0.023285	0.0032959	-0.0021362
0.0018311	9.1553e-05	0.012848	0.0023193	0.0062256	-0.0017395	0.0014343	-0.0030212	-0.00036621	-0.015594	0.0012817	0.0049744	0.0031128	-0.011993	-0.015289	0.0056458	-0.0052795	0.021423	0.0037231	-0.0069275
0.00088501	0.0029907	0.012115	0.0024719	0.0068359	-0.0034485	0.00061035	-0.0045166	-0.00088501	-0.014252	0.00039673	0.0016785	0.0019531	-0.013947	-0.016815	0.0045471	-0.0050659	0.0242	0.0054626	-0.0066223
0.0036011	0.0059204	0.012878	0.00048828	0.0058899	-0.00097656	0.00079346	-0.0068665	-0.00048828	-0.013062	-0.0016785	0.00045776	-0.00018311	-0.012787	-0.014618	0.0024719	-0.0012512	0.022308	0.008606	-0.0043945
0.0041199	0.0050964	0.012482	-0.0015869	0.0050354	0	0.0016785	-0.0051575	0.00015259	-0.017212	-0.0020447	-0.00082397	-0.00088501	-0.006958	-0.01413	0.0045776	-0.0026245	0.019257	0.0046997	-0.0020142
0.0024414	0.0030212	0.013794	-0.0029297	0.0045776	0.0027161	0.0039673	-0.006958	-0.00177	-0.017181	-0.00177	0.00045776	-0.00024414	-0.0074158	-0.014709	0.006134	-0.0069275	0.022217	0.0049744	-0.00064087
0.00057983	0.0028992	0.013397	-0.0061951	0.0039368	0.0018616	0.0038147	-0.0066528	-0.0031128	-0.018158	-0.00039673	0.0033264	0.002533	-0.0092163	-0.01532	0.0065918	-0.0057068	0.019928	0.0070496	-0.0031128
0.00061035	0.0023804	0.012115	-0.0047607	0.007019	-0.00039673	0.0014038	-0.004303	-0.0029602	-0.017365	-0.00033569	0.0032349	0.0018311	-0.010803	-0.016296	0.0054016	-0.0068054	0.018677	0.006134	-0.0053406
-0.00024414	0.0029907	0.01001	-0.0035706	0.0080872	0.0014954	-0.00042725	-0.0021973	-0.0021362	-0.019104	0.0011902	0.0025635	0.0043335	-0.008606	-0.01355	0.0053711	-0.0088501	0.018402	0.006134	-0.004364
0.00079346	0.0024719	0.01123	-0.0042725	0.0065613	-0.0029907	0.0012207	-0.002533	0.00091553	-0.02002	-0.00076294	0.0038452	0.0046997	-0.0090637	-0.011292	0.0047302	-0.0081787	0.016785	0.006134	-0.00021362
0.0022583	0.0040894	0.012085	-0.0021362	0.005127	-0.0055847	0.0022278	-0.0032043	0.0018005	-0.016113	-0.00024414	0.0055542	0.0049744	-0.006897	-0.010376	0.0055237	-0.0063782	0.014008	0.0053711	-0.0019226
0.0030823	0.0053406	0.012085	-0.0046082	0.0029602	-0.006073	0.0042114	-0.0045471	3.0518e-05	-0.015228	0.0039368	0.0039978	0.004425	-0.0070496	-0.010162	0.0040283	-0.0056458	0.014252	0.006073	-0.0021362
0.0013428	0.0034485	0.010315	-0.0071716	0.0033875	-0.0095825	0.0033569	-0.0018005	-0.0014648	-0.015167	0.0058289	0.0021973	0.0040894	-0.0080566	-0.0083313	0.0033569	-0.0075073	0.015106	0.0073547	-0.0011292
0.00094604	0.0031433	0.0097351	-0.0059204	0.003479	-0.010986	-0.00021362	-0.0016785	0.00082397	-0.015686	0.0048523	0.0026245	0.0041199	-0.0093994	-0.0068665	0.0029297	-0.0075684	0.018738	0.007782	-0.0013428
0.0042725	0.0043945	0.0083923	-0.0049438	0.0029602	-0.010162	-0.0012512	-0.0046082	0.0021667	-0.019531	0.0018921	0.0016174	0.0031738	-0.010834	-0.008667	0.0030823	-0.0054321	0.020569	0.0056458	-0.0022278
0.0026245	0.005127	0.0094299	-0.0054626	0.0059509	-0.008667	-0.0030823	-0.0042114	-0.0015564	-0.018005	-0.0012512	0.0024109	0.0030823	-0.0097046	-0.010498	0.0012817	-0.0032959	0.022491	0.0049133	-0.0018616
0.0010376	0.0024719	0.0096741	-0.0047607	0.0071411	-0.010803	-0.0050964	-0.0031128	-0.00094604	-0.018097	0.00033569	0.0021667	0.0040894	-0.010162	-0.0097046	0.0028687	-0.005188	0.02121	0.0037842	-0.0011902
0.0014343	0.0049744	0.0088196	-0.0036621	0.0045776	-0.012817	-0.0053101	-0.0023804	0.0032349	-0.018646	-0.00061035	0.0017395	0.0054321	-0.0085754	-0.0096741	0.0021667	-0.005188	0.020538	0.0043335	0.00012207
0.0014343	0.0069885	0.0076599	-0.005249	0.0036316	-0.012573	-0.0082092	-0.0038147	0.002533	-0.018097	-0.0011597	0.0061951	0.0046387	-0.0079346	-0.0086975	0.0050354	-0.0029907	0.02359	0.0033264	-0.00064087
0.0044861	0.0074768	0.0067139	-0.0062561	0.0043945	-0.013306	-0.0088501	-0.0050354	-0.00045776	-0.019165	0.00076294	0.005249	0.0045776	-0.0083008	-0.0090942	0.0051575	-0.0040588	0.026337	0.0041809	-0.0012207
0.0042725	0.006958	0.0070496	-0.0043945	0.0055237	-0.015259	-0.0090942	-0.0047607	-6.1035e-05	-0.020142	0.00082397	0.0038757	0.0072327	-0.0080872	-0.0083313	0.0055847	-0.0033569	0.02594	0.0031738	-0.0024719
0.0038452	0.0065613	0.0067749	-0.0060425	0.0058289	-0.013031	-0.0089417	-0.005249	-3.0518e-05	-0.019379	-0.00024414	0.0059204	0.0084229	-0.011108	-0.006897	0.0068054	-0.0024109	0.024078	0.0010681	-0.003418
0.0044861	0.0057068	0.0075684	-0.0041199	0.0045776	-0.012146	-0.0061951	-0.0048828	0.0011902	-0.018982	0.0011292	0.0054626	0.0071106	-0.0093689	-0.0061035	0.0076294	-0.0031433	0.023285	0.00027466	-0.0023804
0.0021973	0.0037231	0.0081787	-0.0026855	0.0068054	-0.01297	-0.0076294	-0.0038757	0.0024719	-0.021393	0.0010681	0.0052185	0.0052185	-0.010864	-0.0086975	0.0064087	-0.0016174	0.024292	0.0019226	-9.1553e-05
0.00039673	0.00012207	0.0068665	-0.00042725	0.0062866	-0.013641	-0.010132	-0.0041199	0.0027161	-0.021484	-0.00012207	0.0044861	0.0036011	-0.012848	-0.0067444	0.0063171	-0.00054932	0.020599	0.0025635	0.00097656
0.0014343	0.00015259	0.0063782	0.00061035	0.0048828	-0.014099	-0.010437	-0.0024719	0.0042419	-0.021515	-0.00012207	0.0040894	0.0065918	-0.012512	-0.0057678	0.0074158	-0.00039673	0.019531	0.0025024	-0.0015869
0.0024719	-0.00054932	0.0057678	-0.00088501	0.0040894	-0.015137	-0.010406	-0.001709	0.0030518	-0.019775	-0.0015869	0.0028076	0.0079346	-0.0090942	-0.0046387	0.0067749	0.00015259	0.021149	0.0040283	-0.00064087
0.0031128	-0.00073242	0.0067139	-0.00079346	0.0040894	-0.013275	-0.013245	-0.0041809	0.0027771	-0.018494	-0.00088501	0.0043945	0.0067749	-0.0078735	-0.0039063	0.0043945	-0.0018921	0.020325	0.0045471	0.00018311
0.0036621	0.0016479	0.006897	0.00079346	0.0038757	-0.0052795	-0.012329	-0.0053406	0.0049744	-0.019043	0.00036621	0.0059204	0.006012	-0.0086365	-0.0036926	0.005249	-0.0020142	0.021118	0.0024414	0.0021973
0.002594	0.0030823	0.0046387	-0.00064087	0.0040283	-0.0057373	-0.012634	-0.0040894	0.0044861	-0.020691	-0.00094604	0.0050964	0.0065613	-0.0090637	-0.0039368	0.0052185	-0.0031738	0.026154	0.0018921	0.0041199
0.0028992	0.0031433	0.0027161	-0.002594	0.0037231	-0.0067749	-0.015747	-0.00073242	0.0019836	-0.020386	0.0010376	0.0041199	0.0046387	-0.0087585	-0.0044556	0.0066528	-0.0021973	0.028107	0.00033569	0.0039368
0.0038452	0.0046387	0	-0.0038147	0.0052795	-0.010132	-0.015778	-0.0021362	-0.0014038	-0.019012	-0.00021362	0.0014038	0.0043945	-0.0057068	-0.0040283	0.0037231	-0.00079346	0.023712	0.0013733	0.00097656
0.0038452	0.0059814	0.00039673	-0.0013733	0.0039368	-0.0075684	-0.014557	-0.0011597	-0.0005188	-0.018311	-0.0016479	0.0018616	0.0042419	-0.0044556	-0.0057983	0.0017395	0.00030518	0.021912	0.0016479	0.0012207
0.0027771	0.0020752	0.002594	-0.0032654	0.0016174	-0.0030212	-0.014984	-0.0042419	-0.00030518	-0.018616	0.00042725	0.0034485	0.0052185	-0.0033875	-0.0038757	0.0005188	0.0039368	0.025818	0.0032959	0.0021362
0.0056152	0.00085449	0.0022888	-0.0014648	0.0030823	-0.00033569	-0.012848	-0.0059509	0.00030518	-0.020508	-0.00054932	0.0051575	0.0062561	-0.0072632	-0.0028076	0.00021362	0.0046692	0.02478	0.00067139	0.0046082
0.006073	0.0020752	0.0023193	-0.0015564	0.0039673	6.1035e-05	-0.0087585	-0.0055847	0.00076294	-0.019836	-0.0012512	0.0072937	0.0056763	-0.0088196	-0.0038147	0.0025024	0.0038147	0.018646	0.0023499	0.0061646
0.0054016	0.0036621	0.0026855	0.00079346	0.0037842	-0.0010071	-0.010254	-0.0051575	-0.0015869	-0.017029	-0.00024414	0.0058899	0.0046692	-0.0059204	-0.0042114	0.0042114	0.0046997	0.017365	0.005249	0.0065918
0.0051575	0.0023499	0.0011902	0.0018311	0.003418	-0.00036621	-0.010925	-0.006073	-0.0015869	-0.019775	0.0015564	0.0050354	0.0054016	-0.0050049	-0.0053711	0.0045166	0.0047913	0.017639	0.0036316	0.0065918
0.0058289	0.0022888	0.0042419	0.0018311	0.0024414	0.0036316	-0.0054016	-0.0040283	0.00067139	-0.019257	0.0020447	0.0049438	0.0055847	-0.0054626	-0.0045471	0.0056458	0.00064087	0.015869	0.0019531	0.0073242
0.0061035	0.0016479	0.0031433	-0.00094604	0.0039673	0.0045471	-0.0054932	-0.0044556	0.0005188	-0.020294	0.00054932	0.0057373	0.0033875	-0.0064697	-0.0025024	0.0046387	0.00094604	0.014557	0.0031128	0.006897
0.0042114	0.0021362	0.0013428	-0.0010681	0.0054016	0.0060425	-0.0071106	-0.0048218	0.00091553	-0.020691	-0.00079346	0.006134	0.002533	-0.0080261	-0.00057983	0.0044861	0.0012817	0.008667	0.0033875	0.0065002
0.006073	0.0046082	-0.0019531	0.00024414	0.006012	0.0088501	-0.0086365	-0.0061035	0.0023499	-0.021088	-0.00057983	0.0048523	0.0031738	-0.0086365	-0.002533	0.0043945	0.00036621	0.0074158	0.0025024	0.0074463
0.0090332	0.0049438	-0.0050354	0.0018921	0.004425	0.010651	-0.008667	-0.0060425	0.0019836	-0.022095	-0.0012512	0.0033569	0.0045166	-0.0063171	-0.0050354	0.0064392	0.0014343	0.0072937	0.003418	0.0093689
0.0065002	0.0042725	-0.0039978	0.0036621	0.0023193	0.013916	-0.0079041	-0.0055237	0.0021973	-0.019989	-0.00088501	0.00354	0.0051575	-0.0088806	-0.0067444	0.006073	0.0020142	0.015045	0.0045776	0.0091553
0.0033569	0.0028381	-0.0030518	0.0012207	0.0010986	0.013794	-0.0076904	-0.0062561	0.0021667	-0.020569	0.0013733	0.0046387	0.0040283	-0.010956	-0.0053101	0.0048828	0.0033264	0.01828	0.0040894	0.0064697
0.0023193	0.0040283	-0.0050049	-0.00015259	0.0021057	0.012207	-0.0083008	-0.0054016	0.0042419	-0.024719	-0.0007019	0.0049744	0.0058899	-0.0075073	-0.0045471	0.0032043	0.0036621	0.015625	0.001709	0.0060425
0	0.0040588	-0.0029297	-0.00033569	0.0042725	0.010895	-0.010498	-0.0032349	0.0054626	-0.025055	0	0.0032043	0.003479	-0.010986	-0.0015564	0.0069275	0.0027161	0.011749	0.0023804	0.0050964
0.0012512	0.0069885	-0.0024414	-0.00085449	0.0050354	0.012634	-0.0097351	-0.0039063	0.0024109	-0.024261	0.00061035	0.0018311	0.0033875	-0.0077515	0.0005188	0.0079651	0.0047913	0.0093384	0.0046387	0.0056763
0.0035095	0.005249	-0.0050659	-0.0014038	0.0037842	0.011505	-0.0090942	-0.0047913	0.0024414	-0.023743	0.00036621	0.0005188	0.0039063	-0.0055847	-0.0037537	0.0091248	0.0064392	0.0073547	0.004303	0.0067139
0.003418	0.0055847	-0.0053406	-0.0022278	0.0050354	0.01062	-0.01004	-0.0046082	0.0027161	-0.022552	0.00067139	0.003418	0.0030212	-0.0065002	-0.0041809	0.010468	0.0086365	0.010925	0.0035095	0.0076294
0.00354	0.0044556	-0.0057678	0	0.0067749	0.0071411	-0.010468	-0.0064087	0.0047913	-0.02301	-0.00024414	0.0047913	0.0035095	-0.0085449	-0.0047302	0.0081787	0.01004	0.011719	0.0054626	0.0055847
0.002594	0.0048828	-0.0061646	0.0015564	0.0074463	0.0079346	-0.01297	-0.0047607	0.0056458	-0.022247	-0.0007019	0.0062866	0.0056458	-0.0089417	-0.0091553	0.0066528	0.011414	0.0098572	0.0066223	0.0042419
0.0015564	0.0042725	-0.0065002	0.00033569	0.0048828	0.008606	-0.011139	-0.0021667	0.0019531	-0.019928	-0.00027466	0.0070801	0.0056458	-0.0093994	-0.0047913	0.0065918	0.010559	0.0091553	0.0072021	0.0046387
0.0047302	0.0050354	-0.0053711	-0.00048828	0.0035095	0.0060425	-0.010742	-0.0014038	0.0023193	-0.020447	0.0014648	0.0062561	0.0035095	-0.010742	-0.0021057	0.0062866	0.013367	0.0093994	0.0063782	0.0054321
0.0038147	0.0024414	-0.0027161	-0.00073242	0.0010376	0.0054626	-0.010895	-0.0028687	0.0036621	-0.023132	0.0011902	0.0084839	0.0028381	-0.010101	-0.002655	0.0089722	0.015411	0.0097656	0.0074158	0.0040283
0.005127	0.0029297	-0.0033264	-0.00024414	0.0015259	0.0056763	-0.0098267	-0.0028992	0.0041504	-0.026367	0.002594	0.0091248	0.0032349	-0.011505	-0.0037231	0.0091248	0.013763	0.0057983	0.0099182	0.0033264
0.0066528	0.0010681	-0.0039368	-0.00054932	0.0050049	0.0024719	-0.0079956	-0.0014648	0.0059814	-0.024323	0.0019836	0.0054626	0.0024109	-0.009552	-0.0019226	0.0078735	0.013611	0.0013733	0.0078125	0.0028381
0.0048828	0.0020752	-0.002594	-0.00042725	0.01004	-3.0518e-05	-0.0061035	-0.0028687	0.0055847	-0.022888	0.0021973	0.0033569	0.0063477	-0.0112	-0.0028381	0.0061035	0.013214	-0.0018921	0.003418	0.0022278
0.0018311	0.0050049	-0.0047607	0.00067139	0.0075073	0.0027466	-0.0074768	-0.0030823	0.0050659	-0.02179	0.0025635	0.0053711	0.0067749	-0.011841	-0.0024414	0.0050964	0.013611	-0.00024414	0.002594	0.0046387
0.0039368	0.0022583	-0.0011902	-0.0021667	0.0054016	0.00082397	-0.0075378	-0.0014954	0.0031433	-0.020935	0.0010986	0.003479	0.0054932	-0.010376	-0.0016479	0.0039063	0.012177	0.0065918	0.0038147	0.0036316
0.0054626	-0.00039673	-0.0019836	-0.0010071	0.0057068	-0.00045776	-0.0053101	-3.0518e-05	0.0022583	-0.020447	-0.0011902	0.0032043	0.0039978	-0.0090942	-0.00094604	0.0037537	0.011078	0.0054932	0.0059509	0.0026245
0.0058899	0.0011292	-0.006134	-0.00012207	0.0036621	-0.0011292	-0.0029602	0.0019226	0.0062256	-0.021667	3.0518e-05	0.0049744	0.0031128	-0.010895	-0.00064087	0.0038757	0.010498	0.0018311	0.0039978	0.0030518
0.0080566	0.0022278	-0.0059509	0.00054932	0.0029907	0.0012817	-0.0047607	-0.0013733	0.0066223	-0.023346	0.0022888	0.0053101	0.0054932	-0.011017	0.0036011	0.0059204	0.011444	0.0015869	0.0036316	0.0029602
0.0061035	0.0019226	-0.0063477	-0.00085449	0.0075989	-0.00088501	-0.0057678	-0.0022583	0.0057983	-0.023956	0.0015564	0.0052795	0.0068665	-0.01001	0.0044861	0.0054321	0.0094299	0.0057678	0.0055237	0.0033569
0.00354	0.0022888	-0.0068665	-0.0030518	0.006134	-0.0053101	-0.0038452	-0.0011597	0.0043945	-0.02594	0.0015869	0.0057068	0.0080566	-0.0093384	0.006134	0.006134	0.0090637	0.0088501	0.005249	0.0041199
0.0010986	0.0029602	-0.0074768	-0.00024414	0.0032654	-0.0077515	-0.0039368	-0.00076294	0.0046082	-0.026581	0.0018921	0.0056763	0.0075989	-0.0084229	0.006073	0.0075378	0.0097656	0.0059509	0.0052185	0.0038757
0.002533	0.0042725	-0.0082092	-0.00033569	0.00354	-0.0047913	-0.0018616	0.0017395	0.0042114	-0.025055	0.0039978	0.0036621	0.0054321	-0.0093689	0.0062561	0.0083313	0.010529	0.0040283	0.0072327	0.00012207
0.0050049	0.0029297	-0.004425	-0.0016479	0.0028381	-0.0045776	-0.00054932	0.0019836	0.0015564	-0.024231	0.0027161	0.0055847	0.0053711	-0.0090942	0.0046082	0.0085449	0.009552	0.0020752	0.004364	-0.00064087
0.0059814	0.0024719	-0.0029602	-0.0033875	0.0061646	-0.0043335	0.0021667	0.0041809	0.00082397	-0.024811	0.0010376	0.0039368	0.0050659	-0.010132	0.0042725	0.006134	0.010864	0.0040588	0.002655	0.0013123
0.0067139	0.00076294	-0.0033875	-0.0055237	0.0061035	-0.0050659	0.0027466	0.0019226	0.0039673	-0.022705	0.0020447	0.0035095	0.0050964	-0.0071106	0.0061646	0.0066833	0.015106	0.0036926	0.0030823	0.0027771
0.0076294	0.0010681	-0.0050964	-0.0061646	0.0055847	-0.0079041	-0.0014954	0.00015259	0.0057068	-0.024536	0.0020752	0.0036011	0.0062256	-0.0086975	0.0057373	0.0092163	0.017151	0.00094604	0.0026855	0.0013733
0.0063171	0.0028381	-0.0048523	-0.0046387	0.0054016	-0.0079041	-0.0033264	0.0011292	0.0032959	-0.024567	-0.0005188	0.0043335	0.0063782	-0.012024	0.0049744	0.0081177	0.014893	0.0041199	0.0041809	0.0028992
0.0031738	0.00177	-0.0032043	-0.0026855	0.006958	-0.0062256	-0.0018311	-0.00012207	0.0038147	-0.025848	0.0011902	0.0027161	0.0082703	-0.011475	0.0029907	0.0054932	0.014343	0.0050659	0.0053101	0.0030518
0.0044556	0.0011292	-0.0024414	-0.00354	0.0082397	-0.0047302	-0.0031738	-0.0011902	0.006073	-0.02597	0.004425	0.0038452	0.0066833	-0.011841	0.0033569	0.0056763	0.012695	0.0028687	0.0038147	0.0010986
0.0046082	0.00018311	-0.0046387	-0.0038757	0.0072632	-0.0046387	-0.0037231	-0.0016479	0.0059509	-0.024353	0.0039368	0.004425	0.007019	-0.010437	0.0031128	0.0044861	0.012238	-0.0031433	0.0024109	-0.0021362
0.0023193	0.0010681	-0.0059204	-0.0046082	0.0072327	-0.0087585	-0.0065308	-0.00079346	0.0058899	-0.024109	0.0033264	0.0041504	0.01123	-0.010956	0.00045776	0.0044556	0.014435	-0.0059204	0.0017395	-0.0018005
0.0050049	0.0028076	-0.0050049	-0.0037842	0.0065002	-0.0069275	-0.0081177	0.00036621	0.006134	-0.023834	0.0013428	0.0037537	0.0099487	-0.010986	-0.0017395	0.005188	0.013794	-0.0080566	0.0022583	-0.00030518
0.0046692	0.0040588	-0.0046997	-0.0010986	0.0067749	-0.0079651	-0.0079956	-0.00033569	0.0057373	-0.02536	0.0020142	0.0036926	0.0099487	-0.0098572	-0.0028076	0.0074768	0.017975	-0.009613	0.0029907	-0.0012207
0.0064392	0.0021667	-0.0046387	-0.00024414	0.0073547	-0.0083618	-0.0097961	0.00036621	0.0044556	-0.022949	0.0029297	0.0028687	0.0086975	-0.0091248	-0.0029297	0.006958	0.018341	-0.0065613	0.0037231	-0.00061035
0.0081482	0.00088501	-0.0027161	-0.0018311	0.0065918	-0.0076904	-0.0089722	-0.0023193	0.0039063	-0.024841	0.0019836	0.0014038	0.0080872	-0.0080261	-0.0032043	0.005249	0.018829	-0.0089111	0.0021973	-0.00012207
0.0062256	0.0024109	-0.0021667	-0.004303	0.0044556	-0.0080872	-0.010468	-0.0025635	0.0054626	-0.027039	0.0033264	0.00079346	0.0093689	-0.0074463	-0.00045776	0.0071716	0.01947	-0.0099182	0.0032959	-0.0018921
0.0039673	0.001709	-0.0022278	-0.0040283	0.0055237	-0.012482	-0.011475	-0.0014648	0.0065308	-0.02536	0.0019531	0.0038757	0.0086975	-0.0077209	-0.00015259	0.0075684	0.016296	-0.009552	0.0048828	-0.0028381
0.0031433	0.00039673	-0.0036316	-0.0021667	0.0051575	-0.013611	-0.011139	-0.0012512	0.0043945	-0.023865	0.0024414	0.0049744	0.008728	-0.0072632	-0.0023193	0.0071411	0.015411	-0.011566	0.0014343	-0.0023193
0.0028687	0.0013428	-0.0031128	-0.0024109	0.0029907	-0.012299	-0.010437	0.00033569	0.0031128	-0.021912	0.0014954	0.0035706	0.010284	-0.0098877	-0.0017395	0.0063782	0.016113	-0.012421	-6.1035e-05	-0.0029907
0.005127	0.0030518	-0.0037842	-0.0030823	0.0035706	-0.01181	-0.010864	-0.00057983	0.0029297	-0.021088	0.0036316	0.0039063	0.008667	-0.0079041	-0.0010071	0.0060425	0.019562	-0.011963	9.1553e-05	-0.0048218
0.0066833	0.0033264	-0.0042725	-0.0046692	0.0031128	-0.010406	-0.01239	0.00057983	0.0019531	-0.021545	0.0021973	0.0038757	0.0046082	-0.0081787	-0.004425	0.0065002	0.019623	-0.0092163	0.0018311	-0.0040283
0.0039673	0.0065308	-0.0038147	-0.0055542	0.0037537	-0.011108	-0.014862	0.0025635	0.0014343	-0.02182	6.1035e-05	0.0053101	0.0028992	-0.0083923	-0.0052185	0.0076294	0.018005	-0.010925	0.0021057	-0.00076294
0.005188	0.0048828	-0.0013733	-0.0041504	0.0042419	-0.011932	-0.013702	0.0038757	0.0012207	-0.025085	0.0005188	0.0058899	0.0044556	-0.010498	-0.0049744	0.0068359	0.017822	-0.013855	0.00039673	0.00012207
0.0042419	0.0022888	-0.0032654	-0.0031738	0.0045471	-0.012207	-0.013672	0.0039368	0.0029602	-0.022888	0.0029602	0.0070801	0.006012	-0.0092773	-0.0043335	0.0070801	0.015106	-0.013092	0.00030518	-0.00057983
0.0037231	0.002655	-0.0046997	-0.001709	0.0060425	-0.011841	-0.013733	0.0041809	0.002594	-0.022797	0.003418	0.0058899	0.0070496	-0.0090027	-0.0050964	0.0067444	0.014618	-0.013397	0.0014343	-0.0020142
0.0035706	0.002533	-0.0042114	-0.0021667	0.006958	-0.011292	-0.015137	0.0032349	0.0034485	-0.023529	0.0055847	0.006134	0.0067749	-0.0075684	-0.002655	0.0072327	0.017792	-0.013397	0.0024414	-0.0037537
0.0023193	0.0020752	-0.0054626	-0.00094604	0.0064087	-0.010315	-0.015869	0.0016785	0.0048828	-0.024933	0.0050659	0.0054626	0.0066833	-0.0062561	-0.0030212	0.0058289	0.017029	-0.010223	0.00354	-0.0022888
0.0018311	0.0027161	-0.0064087	-0.0019836	0.0042725	-0.0084839	-0.016876	0.0012817	0.0033569	-0.02536	0.0033569	0.0031738	0.0090637	-0.0072327	-0.00061035	0.004364	0.016388	-0.0066833	0.0024719	-0.003479
0.0017395	0.004364	-0.0040894	-0.0013733	0.0089111	-0.010498	-0.017822	0.0021057	0.0044861	-0.024597	0.004364	0.0020752	0.0063782	-0.0086975	-0.00094604	0.0033264	0.014587	-0.0047913	0.0016174	-0.0044861
0.00012207	0.0053101	-0.0047302	-0.0012817	0.0089417	-0.011139	-0.016846	0.0010376	0.006073	-0.02359	0.0041199	0.0039368	0.0039063	-0.0088501	-0.00024414	0.0025635	0.014709	-0.0073853	-0.00091553	-0.0030518
0.0011292	0.002533	-0.007782	-0.0055847	0.0085144	-0.013153	-0.013977	0.0058594	0.0050049	-0.021576	0.0030212	0.0054932	0.0021362	-0.0082092	-0.0015869	0.0036316	0.015625	-0.010498	-0.00097656	-0.0028687
0.0024109	-0.0010376	-0.011292	-0.0075684	0.0084839	-0.012573	-0.013458	0.0077209	0.004425	-0.020294	0.0039368	0.0040588	0.0023193	-0.0084229	-0.0020447	0.0043945	0.013245	-0.010193	0.00042725	-0.0050049
0.0030823	-0.00076294	-0.010468	-0.0067139	0.0070496	-0.013153	-0.013123	0.0047302	0.0036011	-0.020447	0.0022888	0.0035095	0.0016174	-0.0080872	-0.00039673	0.0067139	0.013885	-0.0056458	0.003418	-0.0047302
0.0022888	0.00091553	-0.0088196	-0.0050659	0.0072327	-0.012756	-0.011932	0.0046387	0.0026245	-0.019501	0.0022278	0.0037537	-3.0518e-05	-0.0093079	-0.00094604	0.0072021	0.014709	-0.0047607	0.004364	-0.003479
0.0014648	0.0014954	-0.0093689	-0.0052185	0.0073853	-0.012939	-0.013306	0.002594	0.0031738	-0.020691	0.0029602	0.0038757	-0.0011902	-0.012238	-0.00079346	0.0067749	0.01413	-0.0068359	0.0040588	-0.0022583
0.0034485	0.00057983	-0.010376	-0.0032349	0.0072327	-0.01236	-0.013611	0.0031128	0.0040283	-0.021912	0.0018616	0.0037231	0.0010986	-0.0095825	-6.1035e-05	0.0049438	0.013	-0.0048218	0.0051575	-0.0021973
0.0071106	0.0011292	-0.012115	-0.0036926	0.0076904	-0.012482	-0.014252	0.0036926	0.0013733	-0.022614	-0.0025635	0.0031433	0.0042419	-0.0061951	-0.0010376	0.0055847	0.010773	-0.0033875	0.0059509	-0.0022278
0.0057983	0.0039063	-0.012421	-0.0044861	0.0055237	-0.011414	-0.015991	0.0053101	0.0039368	-0.02356	-0.0033569	0.0039978	0.0048523	-0.0064087	-0.00094604	0.0063477	0.0078125	-0.0048523	0.0058899	-0.0031433
0.0071106	0.0049744	-0.012848	-0.0028992	0.0084534	-0.013	-0.015411	0.0056763	0.0072632	-0.0224	-0.0028992	0.004303	0.0053101	-0.0072327	-0.0029297	0.0058899	0.0081482	-0.0065308	0.0050964	-0.0039368
0.008667	0.0023499	-0.014679	-0.00064087	0.0072021	-0.011597	-0.014069	0.0054016	0.0066528	-0.02301	-0.00027466	0.0052185	0.0051575	-0.0083923	-0.0039368	0.0064392	0.0081177	-0.0081177	0.0068359	-0.0028992
0.0091248	0.0022278	-0.015472	-0.0028992	0.0056763	-0.014801	-0.013824	0.006897	0.006134	-0.022461	0.0016479	0.0037537	0.003479	-0.011688	-0.00097656	0.0040894	0.0057983	-0.0065918	0.007782	-0.0022583
0.0082092	9.1553e-05	-0.016418	-0.0056152	0.005249	-0.017212	-0.016113	0.0041199	0.0061035	-0.020111	0.0013428	0.002533	0.0011902	-0.011047	0	0.0016785	0.0053101	-0.0061951	0.0082703	-0.0058899
0.0093994	3.0518e-05	-0.016479	-0.00354	0.0055847	-0.015533	-0.014008	0.0029907	0.0078735	-0.022675	0.0010071	0.0038147	0.0027771	-0.0094604	0.00091553	0.0030823	0.0050659	-0.007019	0.0047607	-0.008728
0.008606	0.0026245	-0.017303	-0.0028076	0.0069275	-0.014374	-0.011688	0.0057678	0.0083313	-0.024872	0.0010376	0.0049744	0.0033264	-0.0073547	0.00036621	0.0023193	0.0015564	-0.0065308	0.0056763	-0.009552
0.0087891	0.0063171	-0.016968	-0.0021973	0.0044556	-0.01181	-0.011078	0.0050964	0.0064087	-0.024963	0.0010681	0.0054626	0.0015564	-0.0045471	-0.00021362	0.00091553	-0.00039673	-0.0035706	0.0072327	-0.0075378
0.0093689	0.0046692	-0.015472	-0.0036316	0.0015259	-0.010803	-0.010101	0.0014343	0.0053711	-0.021637	0.0005188	0.0043335	0.0019531	-0.0050964	0.00039673	0.00045776	0.00067139	-0.0025024	0.006958	-0.0074463
0.0096741	0.0040283	-0.015717	0.00033569	0.0018005	-0.013123	-0.010529	0.0011292	0.0057068	-0.022339	0.00057983	0.0047302	0.0028687	-0.0064087	6.1035e-05	0.0023193	0.0012512	-0.0019531	0.007843	-0.0071106
0.011139	0.0066833	-0.013062	0.0016174	0.002533	-0.016205	-0.010468	0.00076294	0.003479	-0.021606	0.0010681	0.0028381	0.00045776	-0.0047302	0.0011597	0.0052185	0.00079346	-0.010071	0.0058594	-0.0092163
0.008728	0.0066833	-0.012299	-0.0016785	0.0039978	-0.014771	-0.011597	0.0037842	0.0032043	-0.023285	0.00042725	-0.00030518	-0.00067139	-0.007019	0.0050049	0.0054016	-0.0012207	-0.017944	0.0027466	-0.0090942
0.0072021	0.0054321	-0.016174	-0.0030212	0.0048523	-0.011749	-0.010345	0.00076294	0.0037537	-0.024292	0.00091553	-0.0010986	0.0019531	-0.0072632	0.0047913	0.0068359	-0.00088501	-0.016693	0.0045776	-0.0085754
0.0087891	0.0040283	-0.017487	-0.0018311	0.0061646	-0.012695	-0.010406	-0.0019531	0.0029297	-0.024811	-0.00021362	0.0012207	0.0029907	-0.0059509	0.0032654	0.0064697	-0.0011597	-0.007843	0.0069885	-0.0088806
0.0074768	0.0038147	-0.018188	-0.004364	0.004425	-0.01416	-0.0090027	-9.1553e-05	0.0050049	-0.022369	0.00027466	0.0030212	0.0012207	-0.0067139	0.0018616	0.0059814	-0.0022888	-0.0086365	0.0060425	-0.0081787
0.0073853	0.0057678	-0.020966	-0.0055542	0.002655	-0.016602	-0.0076294	-0.00015259	0.0033264	-0.02243	-0.0010681	0.0054321	0.0028381	-0.0068359	0.0018005	0.0050964	-0.0021057	-0.0097046	0.004425	-0.0082703
0.0082703	0.0072021	-0.021698	-0.0071106	0.0040283	-0.015259	-0.0080261	-0.0010376	0.0023499	-0.022858	-0.0025635	0.004425	0.0032654	-0.0053406	-0.0010376	0.0054016	-0.0018921	-0.0082397	0.0021057	-0.0071411
0.0067139	0.0032349	-0.021301	-0.0083008	0.0051575	-0.013092	-0.010101	-0.0005188	0.0042419	-0.019867	-0.0015869	0.0040588	0.0032349	-0.0037537	-0.00097656	0.0068665	-0.0036926	-0.011963	0.0020752	-0.0058899
0.0079956	0.00082397	-0.023712	-0.0057678	0.0036011	-0.013245	-0.0085144	0.0010681	0.0056152	-0.021118	0.0010681	0.0058289	0.0075989	-0.0040588	-0.00048828	0.0067444	-0.0055542	-0.012146	0.001709	-0.0059204
0.0072632	0.0028076	-0.025299	-0.0028076	0.0030518	-0.015167	-0.0072021	0.0013428	0.0057373	-0.02533	0.0005188	0.004364	0.0086365	-0.0053406	-0.00057983	0.0052185	-0.0024109	-0.010071	-0.00039673	-0.0057983
0.0082092	0.0032043	-0.025513	-0.0041199	0.002533	-0.014679	-0.0075989	0.00079346	0.0061951	-0.024261	0.0023499	0.002655	0.0085449	-0.00354	0.00057983	0.0091248	0.00088501	-0.011658	0.0013123	-0.006958
0.007843	0.004364	-0.026245	-0.0050659	0.0027466	-0.012634	-0.0075073	-0.0018311	0.0064697	-0.023621	0.002594	0.0040588	0.0075989	-0.0032043	0.0018921	0.0098572	-0.0011292	-0.012909	0.00088501	-0.0079651
0.007843	0.006897	-0.027679	-0.0072327	0.0057068	-0.012421	-0.0075073	-0.0018005	0.003479	-0.023407	0.0016785	0.0050964	0.0072021	-0.0059814	0.00048828	0.0093384	-0.0011292	-0.012329	-0.0016479	-0.0076294
0.0079041	0.005188	-0.031311	-0.0047607	0.0082092	-0.0096741	-0.0084534	-0.0014343	0.0029602	-0.022858	0.00097656	0.0051575	0.0062256	-0.0045776	-0.0014038	0.0078735	-0.0032043	-0.012817	0.0010986	-0.0081787
0.0067139	0.0023804	-0.031281	-0.0039368	0.0059509	-0.010162	-0.011536	-0.00021362	0.0016785	-0.023621	-0.0021667	0.0058594	0.0050049	-0.0073242	-0.0024109	0.0066528	-0.0059204	-0.0096741	0.0042114	-0.0080566
0.0047607	0.0041504	-0.028625	-0.0061951	0.0057678	-0.009613	-0.010773	0.00018311	-0.00177	-0.02298	-0.0013428	0.0053711	0.0055542	-0.0081482	-0.00177	0.0050354	-0.0085754	-0.012146	0.0030823	-0.008606
0.0064087	0.0037842	-0.030304	-0.0076599	0.0088806	-0.0086975	-0.010223	-0.0015564	0.00039673	-0.022491	-0.00061035	0.0042114	0.0054016	-0.0070801	-0.0007019	0.0018005	-0.0058594	-0.0076904	0.0047302	-0.0057983
0.0076599	0.0031128	-0.030396	-0.006958	0.0079956	-0.010864	-0.0092773	0.00082397	0.0019836	-0.024017	-0.0025024	0.0025024	0.0036011	-0.0067139	-0.0014954	0.0046082	-0.0037231	-0.003479	0.0052795	-0.0041504
0.009613	0.0027771	-0.029602	-0.0068054	0.004303	-0.0112	-0.0081177	0.003479	-0.00033569	-0.026154	-0.0014343	0.0018616	0.0031738	-0.007843	-0.00027466	0.0049133	-0.0049133	-0.0064697	0.0060425	-0.0029297
0.0097656	0.0021667	-0.029297	-0.0032043	0.0050659	-0.010468	-0.0086365	0.0027161	-0.00027466	-0.025848	-6.1035e-05	0.0033264	0.0027771	-0.0078735	-0.0010681	0.0046692	-0.0037231	-0.0091248	0.0049438	-0.0036926
0.0082397	-0.00036621	-0.029816	-0.0032043	0.0037231	-0.0098877	-0.010345	0.00094604	0.0018311	-0.025482	0.00094604	0.0045471	0.0047607	-0.0091858	-0.0041504	0.0042725	-0.0046387	-0.010315	0.0045471	-0.0044861
0.0057678	-0.00094604	-0.030121	-0.0050354	0.0053406	-0.0094604	-0.0089417	0.0011902	0.0045166	-0.026154	0.00094604	0.0039978	0.0035095	-0.0082703	-0.0038452	0.0038757	-0.0081177	-0.0074768	0.0039063	-0.0027466
0.0065613	0.0005188	-0.029999	-0.0024414	0.006073	-0.013123	-0.010223	0.00048828	0.0039063	-0.025757	0.0024719	0.0028992	0.0039368	-0.0074768	-0.0029907	0.0056763	-0.0083313	-0.0036621	0.0049438	0.00048828
0.0065002	0.0031433	-0.031158	-0.0011597	0.0044556	-0.013519	-0.0097656	0.00033569	0.0013123	-0.0242	0.0018616	0.00042725	0.0061646	-0.0080872	-0.006012	0.0045166	-0.006134	0.001709	0.0032349	0.0030212
0.005188	0.00091553	-0.030334	-0.00091553	0.00057983	-0.01413	-0.0090942	0.002655	0.0011597	-0.026001	0.0010681	0.001709	0.0068359	-0.0068054	-0.0046997	0.003479	-0.0069275	-0.00027466	0.0039063	0.0030212
0.006012	0.0011902	-0.029327	-0.0012207	0.0010986	-0.017273	-0.011505	0.0029297	0.00015259	-0.027496	0.0032349	0.0023193	0.0045166	-0.006897	-0.0043945	0.0036316	-0.005127	-0.006073	0.0048828	0.0038147
0.0064697	0.0010376	-0.03009	-0.0019836	0.0024109	-0.01535	-0.012085	0.0027466	0.00076294	-0.028107	0.002533	0.0024414	0.0039978	-0.0062866	-0.0067749	0.0019226	-0.0017395	-0.0068665	0.0031738	0.0073853
0.0053406	-0.00079346	-0.029633	-0.0020447	0.0057983	-0.012726	-0.010529	0.0022583	-3.0518e-05	-0.026276	0.0030212	0.0028381	0.0037537	-0.0073853	-0.010284	0.002655	-0.0046082	-0.0064087	0.0028381	0.0059814
0.0052185	-0.0018311	-0.029236	0.00042725	0.0072632	-0.012726	-0.0085754	0.00057983	0.0019836	-0.023773	0.0030212	0.0022888	0.0039368	-0.005188	-0.013367	0.00354	-0.0067139	-0.010712	0.0018005	0.0022278
0.0039368	-0.0018311	-0.027771	0.0023499	0.0055542	-0.012909	-0.0083008	0.0010071	0.0036316	-0.021973	0.0032959	0.0032043	0.0043335	-0.0021667	-0.0088501	0.0039673	-0.0072632	-0.013824	0.0024414	0.004303
0.0065002	0.00039673	-0.030914	0.00012207	0.0050354	-0.0098267	-0.0053711	0.0024414	0.0019226	-0.023468	0.0036926	0.0039063	0.007019	-0.0030823	-0.0083313	0.0046692	-0.0076599	-0.016602	0.0036621	0.0074463
0.0059204	0.0019531	-0.032837	-0.0007019	0.0060425	-0.01001	-0.0045471	3.0518e-05	0.00177	-0.020905	0.0021362	0.0037231	0.0065308	-0.0058899	-0.011444	0.0045776	-0.0075684	-0.013916	0.0039368	0.0086365
0.0065918	0.0013123	-0.034668	0.0014954	0.0057068	-0.014374	-0.0073242	-0.0011597	0.0011902	-0.019623	0.0019531	0.0040283	0.0075989	-0.010498	-0.014252	0.006134	-0.0065918	-0.0089111	0.0026245	0.0085754
0.0054932	-0.00024414	-0.033752	0.00033569	0.0069885	-0.015961	-0.0090332	-0.0021057	0.0015564	-0.019897	0.0019836	0.0030212	0.0083008	-0.0058899	-0.016144	0.0057678	-0.0064392	-0.0076599	0.0030212	0.0080872
0.0026245	0.0012817	-0.033966	0.00091553	0.0056458	-0.014008	-0.009613	-0.0020752	0.0014343	-0.019501	0.00085449	0.0038147	0.0079956	-0.0037537	-0.017242	0.0046997	-0.0058899	-0.0072937	0.0039673	0.0078125
0.0016479	0.0050354	-0.034729	0.00042725	0.0044861	-0.015717	-0.0099182	-0.00057983	0.00076294	-0.019287	0.0016785	0.0019226	0.0079041	-0.0056152	-0.019165	0.0056152	-0.0049133	-0.0038452	0.002594	0.0087891
0.0039673	0.0053711	-0.033264	0.002655	0.0058289	-0.014954	-0.0084839	0.00094604	0.0028687	-0.019836	0.0034485	0	0.0079346	-0.0046692	-0.021118	0.0054932	-0.0062866	-0.0027161	0.00094604	0.0089417
0.00021362	0.0042114	-0.033081	0.0011292	0.0072937	-0.014221	-0.0090027	-0.00076294	0.0044861	-0.020477	0.0059814	0.0012817	0.007843	-0.0028381	-0.019714	0.0062866	-0.010773	-0.006897	0.00021362	0.0089722
0.00079346	0.00354	-0.03125	-0.00012207	0.0050049	-0.013519	-0.0075073	0.00094604	0.0036926	-0.021088	0.0056458	0.004303	0.0056763	-0.0026245	-0.020203	0.0085449	-0.011932	-0.012207	0.0021667	0.0087891
0.005127	0.0037842	-0.032562	0.0014648	0.00027466	-0.012756	-0.0080566	0.0036926	0.0021973	-0.01767	0.0031433	0.0052795	0.0047913	-0.0051575	-0.020447	0.0073853	-0.012482	-0.0159	0.0019226	0.008606
0.0052185	0.0039063	-0.034698	-0.00033569	0.0033875	-0.01297	-0.0066528	0.0052795	0.0017395	-0.01297	0.0022278	0.0042419	0.0079346	-0.0066833	-0.022888	0.0058594	-0.012115	-0.014618	0.00085449	0.0076599
0.0042114	0.0031128	-0.034332	-0.00088501	0.0042725	-0.011292	-0.0050964	0.004425	0.0046387	-0.014282	0.0043945	0.0038757	0.0086975	-0.0070496	-0.024689	0.0057068	-0.010193	-0.01297	0.0031433	0.010376
0.0022888	0.0013733	-0.032379	-0.00036621	0.0038452	-0.0099792	-0.0074768	0.0023804	0.0037842	-0.01535	0.0040894	0.0017395	0.0068665	-0.0066528	-0.022614	0.0077209	-0.0090332	-0.0085144	0.0032959	0.010193
0.00354	0.0021667	-0.031738	-0.0007019	0.005249	-0.011505	-0.0075378	0.0013428	0.0015869	-0.015564	0.0016479	0.003418	0.007843	-0.0069885	-0.020813	0.010925	-0.01004	-0.0077209	0.0018921	0.01004
0.0055847	0.002655	-0.032257	-0.0007019	0.0059204	-0.012695	-0.0065918	0.00076294	0.0012512	-0.016968	0.0030823	0.0043335	0.0070496	-0.006073	-0.021729	0.0086975	-0.010071	-0.0088196	0.0028076	0.010376
0.0013123	0.0023804	-0.034576	-0.002533	0.0039978	-0.011383	-0.0076904	0.00024414	0.0029907	-0.014984	0.0049133	0.0046082	0.0044861	-0.0049438	-0.021362	0.0058594	-0.0084534	-0.0099182	0.0037842	0.0088806
0.003418	0.0024414	-0.032471	-0.0031738	0.0032959	-0.0090332	-0.007843	0.00057983	0.0036621	-0.014709	0.0057373	0.006134	0.0047913	-0.006897	-0.022034	0.0064392	-0.0090027	-0.0067139	0.00097656	0.0056763
0.0042725	0.0025635	-0.031036	-0.003479	0.0038757	-0.009491	-0.0079041	0.0015259	0.0047913	-0.015869	0.0064087	0.0073853	0.0066528	-0.0091858	-0.021545	0.0069885	-0.0072937	-0.0013733	0.0013428	0.0058899
0.006073	0.0007019	-0.031128	-0.0041809	0.0048218	-0.011627	-0.010132	-0.00021362	0.0046082	-0.014557	0.0073242	0.0059509	0.0090332	-0.0063171	-0.023132	0.0064392	-0.0064087	-0.006073	0.0054626	0.0061646
0.0050964	0.0012512	-0.030243	-0.0031433	0.0061951	-0.009613	-0.0083618	0.00061035	0.0050964	-0.015503	0.006012	0.0078735	0.0058899	-0.0046997	-0.023865	0.0061951	-0.0090942	-0.006012	0.0059814	0.0065002
0.0037537	0.0023499	-0.027222	0	0.0062256	-0.0095825	-0.0080872	-0.0017395	0.0027161	-0.01413	0.0075989	0.0082092	0.0050659	-0.0058899	-0.024139	0.0069275	-0.0092163	-0.0050354	0.005249	0.0034485
0.0037537	0.00042725	-0.026428	0.00067139	0.0030823	-0.0083923	-0.0084229	-0.0022888	0.0022583	-0.015381	0.0070801	0.0062256	0.0046997	-0.0054016	-0.023438	0.010986	-0.0084534	-0.0041199	0.0030212	0.0032654
0.0067139	-0.00085449	-0.025818	0.0028992	0.0057373	-0.0093689	-0.0069885	-0.001709	0.00073242	-0.015778	0.0062561	0.0044556	0.0045166	-0.0045166	-0.024719	0.013611	-0.0084229	-0.002533	0.0016479	0.0054016
0.0055237	-0.00085449	-0.023743	0.0014038	0.0079041	-0.0098267	-0.0056763	0.00079346	0.0026245	-0.015076	0.0061646	0.0017395	0.004425	-0.0048523	-0.025177	0.015106	-0.0074463	-0.0047302	0.0018921	0.0038757
0.0058899	0.00030518	-0.021759	-0.0024414	0.006958	-0.011414	-0.0059509	-0.00079346	0.0047913	-0.013916	0.0073853	0.0015869	0.0038452	-0.0057068	-0.02655	0.015808	-0.0056763	-0.0058289	0.0036621	0.0028076
0.0041199	0.00042725	-0.024811	-0.0039673	0.0055542	-0.011383	-0.009491	-0.0011292	0.0071716	-0.014099	0.0061035	0.0031128	0.0059509	-0.0042419	-0.028412	0.014435	-0.0058594	-0.0062256	0.0050049	0.0036011
0.0034485	0.0011902	-0.02417	-0.0037537	0.0058899	-0.0083618	-0.011139	-0.0016479	0.006958	-0.016327	0.0056458	0.0040894	0.0049744	-0.0029907	-0.027405	0.012634	-0.005188	-0.0089417	0.0045471	0.0030518
0.0046082	0.0023193	-0.024719	-0.0022888	0.0057373	-0.0060425	-0.010712	-0.0029297	0.0041504	-0.015167	0.0044556	0.0050354	0.0035095	-0.0033264	-0.026947	0.012695	-0.0043335	-0.013458	0.0063782	0.00048828
0.004364	0.0035706	-0.025452	-0.00048828	0.0062866	-0.0080261	-0.0088501	-0.0030823	0.0045471	-0.012299	0.0040588	0.0033264	0.0059814	-0.0044556	-0.026031	0.013031	-0.0054932	-0.011322	0.0054932	0.0019226
0.0014343	0.00354	-0.022705	-0.0036621	0.0037537	-0.0091248	-0.01059	-0.0014343	0.0042419	-0.013672	0.0056152	0.0035095	0.0063171	-0.0042114	-0.023407	0.010773	-0.0057373	-0.0084229	0.0036011	0.0047913
-0.00030518	0.0030212	-0.021149	-0.004425	0.003479	-0.0083618	-0.011139	-0.00027466	0.0056458	-0.012573	0.0063477	0.0061951	0.0055542	-0.005249	-0.021912	0.013977	-0.0080566	-0.0098267	0.0056763	0.0022583
0.0010376	0.0020142	-0.022888	-0.002533	0.002594	-0.011322	-0.010468	-0.0010986	0.0055847	-0.012604	0.0076904	0.0075378	0.0079956	-0.0014648	-0.02063	0.013824	-0.0090942	-0.0089417	0.0071411	-0.0018616
0.0011597	0.0042725	-0.025085	-0.0022583	0.0036621	-0.011169	-0.0079956	0.00042725	0.0053406	-0.012482	0.0062256	0.004425	0.0095215	-0.0035095	-0.019531	0.016541	-0.0084534	-0.011627	0.0057373	-0.0035095
0.0010681	0.0038757	-0.024139	-0.0054321	0.0056763	-0.0092163	-0.0068359	-0.0018005	0.0069275	-0.011353	0.0033264	0.00048828	0.0092163	-0.0052185	-0.019348	0.019531	-0.0075989	-0.013153	0.0042114	0.0014954
0.0031738	0.0032959	-0.026001	-0.0071411	0.005127	-0.0094604	-0.0079956	-0.005127	0.0065002	-0.011017	0.0036011	0.00036621	0.0068665	-0.0021973	-0.018433	0.019867	-0.006958	-0.010315	0.0063171	-0.00094604
0.005127	0.0052795	-0.024872	-0.0070801	0.0041504	-0.011627	-0.010071	-0.0032959	0.0042419	-0.0092773	0.0055542	0.0014648	0.0088806	-0.00085449	-0.019043	0.020599	-0.008728	-0.011169	0.0050354	-0.0053406
0.004303	0.004303	-0.022369	-0.006073	0.0054321	-0.0087585	-0.011139	-3.0518e-05	0.0027771	-0.010834	0.0058594	0.0031738	0.0098267	-0.0011597	-0.015289	0.020416	-0.0070801	-0.0097656	0.0033264	-0.0041504
0.00177	0.0019226	-0.025818	-0.0036011	0.0079041	-0.0080261	-0.009491	-0.0015259	0.0028992	-0.010101	0.0058594	0.0028687	0.0083313	-0.0045166	-0.013092	0.020203	-0.0048218	-0.0078125	0.0036316	-0.0038147
0.00012207	0.003479	-0.026581	-0.0018616	0.0075073	-0.010498	-0.0072632	-0.0019836	0.0041504	-0.010895	0.0050964	0.0029907	0.0074463	-0.0042725	-0.013458	0.019226	-0.0072937	-0.0063782	0.0027466	-0.0052185
0.0023193	0.0039368	-0.025146	-0.0040283	0.0054626	-0.012146	-0.0063477	-0.0013428	0.0027466	-0.010468	0.0029602	0.0036011	0.0048218	-0.0034485	-0.013397	0.018311	-0.007843	-0.006012	0.0026855	-0.0055237
0.0056458	0.0049438	-0.026825	-0.0045471	0.0050964	-0.010834	-0.0052795	-0.0036621	0.00033569	-0.01059	0.0019531	0.0038757	0.0061951	-0.004364	-0.01178	0.02124	-0.0072937	-0.0094299	0.0052185	-0.0050659
0.0040894	0.0025635	-0.030396	-0.0044861	0.0033569	-0.0089722	-0.0069275	-0.0041199	0.00057983	-0.010529	0.0017395	0.0039673	0.0064392	-0.0028381	-0.013245	0.023071	-0.0048218	-0.0080872	0.0056152	-0.0065613
0.00177	0.0038452	-0.029694	-0.0053711	0.0033569	-0.0060425	-0.0071716	-0.0010376	-9.1553e-05	-0.010254	0.0020752	0.002594	0.0064697	-0.0020142	-0.015808	0.02298	-0.0040894	-0.0044861	0.004364	-0.0068665
0.0040588	0.0015564	-0.028351	-0.0057678	0.0051575	-0.0084229	-0.006073	-0.001709	0.0016479	-0.0067139	0.00018311	0.0016479	0.0070496	-0.0012512	-0.017975	0.023926	-0.0028992	-0.003479	0.0050354	-0.0041199
0.0054321	0.0031128	-0.02887	-0.0039368	0.0044861	-0.0064392	-0.0076904	-0.0043945	0.0067444	-0.0064697	0.00079346	0.0024719	0.0083618	-0.0013733	-0.015839	0.023895	-0.0023193	-0.0050049	0.005127	-0.0047302
0.003418	0.0030518	-0.026703	-0.0059204	0.0030518	-0.0076599	-0.007782	-0.0013733	0.0083313	-0.0070496	0.0014648	0.0026245	0.0092773	0.0010986	-0.013763	0.023132	-0.0032349	-0.0063477	0.003479	-0.0047913
0.0059814	0.0010071	-0.028778	-0.0075378	0.0039978	-0.0066833	-0.0049133	-0.0014343	0.0055237	-0.0072327	0.0022278	0.0048218	0.0080566	0.00067139	-0.011902	0.024902	-0.0054932	-0.0063477	0.0021667	-0.0052185
0.0047913	0.00085449	-0.027496	-0.0081787	0.005127	-0.0061951	-0.0057983	-0.0020752	0.0045471	-0.0049438	0.0025024	0.0064392	0.0067444	-0.00076294	-0.016663	0.026062	-0.0055542	-0.0049133	0.0032959	-0.0061035
0.0047302	0.0021057	-0.025726	-0.0073242	0.005249	-0.0071106	-0.0033875	-0.0017395	0.0056152	-0.0067139	0.0027771	0.0040894	0.0075378	-0.0040283	-0.017395	0.026154	-0.0028381	-0.0027466	0.0024719	-0.0065002
0.006134	0.0020752	-0.026978	-0.0065918	0.0047913	-0.0079041	-0.0015869	-0.0016174	0.0092468	-0.0096436	0.0031738	0.0018616	0.010132	-0.0036926	-0.017487	0.024506	-0.0025635	-0.0026855	0.0024109	-0.0050659
0.0037842	0.0056763	-0.026123	-0.0050354	0.0062866	-0.0041809	0.00012207	0	0.010681	-0.0090332	0.0022278	0.0020447	0.011261	-0.0064087	-0.015411	0.022369	-0.0028992	-0.0055847	0.0038757	-0.005127
0.0023499	0.0027771	-0.02594	-0.0042419	0.0039978	-0.007019	0.0011597	-0.00015259	0.0090332	-0.0090637	0.0029907	0.0045776	0.0081482	-0.0051575	-0.014404	0.022278	-0.0039978	-0.004364	0.0038452	-0.0074768
0.002594	0.0026245	-0.024658	-0.004425	0.0039368	-0.01001	0.00012207	0.001709	0.008606	-0.0074158	0.0013428	0.0037231	0.0064392	-0.0036011	-0.014374	0.023773	-0.0061951	-0.0046387	0.0049133	-0.010406
0.0028992	0.0030823	-0.025085	-0.0057983	0.0040283	-0.006012	-0.0007019	0.0024109	0.0089111	-0.0073242	0.00036621	0.0024719	0.0066528	-0.0053406	-0.012604	0.020996	-0.006897	-0.0055237	0.0055847	-0.010223
0.0014648	0.0036316	-0.023438	-0.0031128	0.0044556	-0.0031738	-0.00076294	-0.00088501	0.0089111	-0.0090942	-0.0011902	0.0058289	0.0056763	-0.006012	-0.014313	0.019318	-0.0050049	-0.0075989	0.0040894	-0.0078125
0.0024109	0.004425	-0.023315	-0.0014343	0.0032654	-0.0049438	-0.00024414	-0.00024414	0.0093384	-0.0071411	0	0.0072021	0.0057983	-0.0047607	-0.016418	0.018005	-0.0061035	-0.012329	0.0028992	-0.0084229
0.0035095	0.0039063	-0.025543	-0.00033569	0.0035095	-0.0054626	-0.00094604	0.0015564	0.0098267	-0.0080872	0.0018921	0.0073853	0.0061951	-0.005249	-0.015808	0.017914	-0.0046082	-0.013245	0.0039063	-0.0098877
0.0041809	0.00067139	-0.023529	0.0018921	0.0056763	-0.0063477	0.0010376	0.0030823	0.011932	-0.0084229	0.0024109	0.0042114	0.0057068	-0.0063171	-0.017426	0.017609	-0.0039673	-0.012878	0.0038452	-0.011292
0.0055542	-0.0013733	-0.02066	0.0012817	0.0044556	-0.0077209	0.0021973	0.0018311	0.011597	-0.0040283	0.004425	0.002594	0.0084229	-0.0021973	-0.018707	0.016724	-0.0033264	-0.014771	0.0021667	-0.012329
0.0050354	0	-0.020325	0.0010681	0.0033264	-0.0086975	0.0020447	-0.00033569	0.012207	-0.0032349	0.0040283	0.003479	0.0063782	9.1553e-05	-0.017578	0.017059	-0.0023804	-0.01297	0.0028687	-0.011749
0.0031128	-0.00036621	-0.022705	0.0021667	0.002594	-0.010864	0.00064087	-0.0023499	0.013855	-0.0055542	0.0042725	0.0038147	0.005188	-0.0010376	-0.014099	0.017761	-0.0019836	-0.0097046	0.005127	-0.012512
0.0012512	0	-0.022797	0.0011292	0.00036621	-0.015411	0.0028992	-0.0016479	0.011627	-0.0050354	0.0046082	0.0048523	0.005249	-0.00064087	-0.01059	0.020416	-0.0031128	-0.010529	0.003418	-0.013184
0.0011902	0.00054932	-0.02298	-0.00030518	0.0014954	-0.016022	0.0028381	0.0014343	0.0093384	-0.0037842	0.0027161	0.0018311	0.0078125	-0.00033569	-0.0089417	0.018402	-0.0030212	-0.012573	0.0040588	-0.01358
0.0032349	0.0015259	-0.021637	-0.0014038	0.0021973	-0.012115	0.0029907	0.0018005	0.0089417	-0.0022583	0.0021057	0.0013733	0.0092773	0	-0.0063782	0.016754	-0.0024414	-0.012634	0.0039673	-0.012695
0.0049438	0.0021057	-0.020721	-0.00097656	0.00015259	-0.010956	0.00079346	-0.00012207	0.010132	-0.00064087	0.0028687	0.0018921	0.006073	-0.00012207	-0.0050354	0.018555	-0.00054932	-0.012146	0.0013733	-0.013733
0.0035095	0.0018921	-0.020111	-0.0010071	0.0018005	-0.0085449	0.0019226	0.00057983	0.01178	-0.00012207	0.0010986	0.0040894	0.0061035	-0.0005188	-0.002655	0.019104	0.0005188	-0.013245	0.0032654	-0.014252
0.0044861	0.0027161	-0.018219	-0.0033875	0.0027466	-0.007843	0.0049438	0.0031738	0.013092	-0.0021973	0.0018616	0.0046692	0.0053406	-0.0012817	-0.00027466	0.016266	-0.00073242	-0.01123	0.0041809	-0.015045
0.005188	0.0014648	-0.017059	-0.0028076	0.0022888	-0.0071411	0.006012	0.005249	0.011475	-0.0013123	0.0025635	0.0019531	0.008667	-0.0013123	0.0010986	0.016479	-0.00015259	-0.0087891	0.0050659	-0.014862
0.0025635	0.0017395	-0.016418	-0.0016785	0.0024414	-0.0038452	0.0079956	0.0032349	0.011322	-0.0018311	0.00094604	0.00082397	0.0079651	-0.00024414	0.00064087	0.019836	-0.0037842	-0.010773	0.0048523	-0.01355
0.0028381	0.00082397	-0.015594	-0.0025024	0.0031128	-0.0032349	0.005249	0.0022278	0.013336	-0.0013733	-0.0015259	-0.0007019	0.0055237	-0.0012512	0.0023804	0.019012	-0.0066833	-0.0090942	0.0026245	-0.012909
0.0025024	0.00021362	-0.014008	-0.0039063	0.0055237	-0.0021362	0.0044556	0.0021362	0.01358	0.00088501	0.0015259	-0.00097656	0.0046387	-0.0020447	0.0036316	0.018494	-0.0029297	-0.011169	0.0034485	-0.012512
0.0005188	0.0010681	-0.012909	-0.0050049	0.0056458	-0.0027771	0.0045471	-0.00012207	0.01297	-6.1035e-05	0.004425	0.0014343	0.0053406	-0.0029907	0.0047913	0.01825	0.00061035	-0.01297	0.0052185	-0.011658
0.0032349	0.00030518	-0.012451	-0.0028687	0.0061035	-0.0011292	0.00030518	-0.0012817	0.014893	0.0011292	0.00354	0.0031128	0.0052185	-0.0057068	0.0096741	0.018372	-0.00021362	-0.01178	0.0082397	-0.0097656
0.0039368	0.0039063	-0.011902	-0.0020752	0.0028381	3.0518e-05	0.0014343	-0.00033569	0.015045	0.0020752	0.0036316	0.0021973	0.0083313	-0.0076294	0.011932	0.018402	0.0005188	-0.01001	0.0072632	-0.0093384
0.0048523	0.0048828	-0.0090942	-0.0021362	0.0013123	-0.0013733	0.0019226	-0.00064087	0.017029	0.00054932	0.0046997	0.0028992	0.0091553	-0.0073547	0.015228	0.019135	0.00088501	-0.0072021	0.0047302	-0.012146
0.0059509	0.0054932	-0.0081482	-0.0031433	0.002655	-0.0033569	0.0027161	0.0021057	0.01474	0.00036621	0.0046692	0.0020447	0.0075378	-0.0054321	0.01709	0.01947	0.0017395	-0.010864	0.0045776	-0.010468
0.0043945	0.0061035	-0.0096741	-0.005127	0.0027771	-0.003418	0.0027771	0.0024109	0.016022	0.00036621	0.0037842	-0.00061035	0.0082703	-0.0044861	0.015961	0.018433	0.0012207	-0.0067749	0.0048218	-0.0098267
0.0037842	0.0093079	-0.010101	-0.006012	0.0027771	-0.0046387	0.001709	0.0014954	0.0177	0.00021362	0.0039368	0	0.0092773	-0.0046082	0.013092	0.016998	-0.00018311	-0.0075378	0.0053711	-0.011078
0.004364	0.0091858	-0.0076904	-0.0054932	0.0039063	-0.0071716	0.0013123	0.0014954	0.02002	0.0014343	0.002594	-0.0011902	0.0075684	-0.0032349	0.01123	0.016876	0.00015259	-0.0088196	0.0041199	-0.010193
0.0045166	0.0056763	-0.0075684	-0.0038757	0.0047913	-0.0092468	-0.0015869	-0.0010071	0.019714	0.0031738	0.0030212	-0.00076294	0.0080261	-0.0021057	0.012878	0.019745	0.0011902	-0.0071411	0.0028381	-0.0090027
0.006073	0.0037231	-0.0067444	-0.0035095	0.0051575	-0.0058289	-3.0518e-05	-0.00091553	0.019714	0.006012	0.0043335	0.00042725	0.011169	-0.0044861	0.013123	0.019653	0.0010376	-0.0059204	0.0035095	-0.0090332
0.0063477	0.0072021	-0.006134	-0.0032654	0.0067444	-0.0071106	-0.0005188	0.00061035	0.017822	0.0095825	0.0033569	0.00085449	0.010895	-0.0032349	0.012604	0.019165	0.00064087	-0.0097961	0.0039368	-0.0090637
0.0065918	0.0081787	-0.0043945	-0.0019226	0.005188	-0.0049438	-0.0020752	0.0028992	0.016571	0.0071411	0.004425	0.0023499	0.012146	-0.00076294	0.014038	0.021332	3.0518e-05	-0.0092773	0.0053711	-0.0087891
0.005188	0.0071106	-0.0046387	-0.0026855	0.003418	-0.0028992	-0.0042725	0.0028687	0.019257	0.0088501	0.0040894	0.0021362	0.010529	-0.0025024	0.015198	0.021088	-0.0013123	-0.0090027	0.006073	-0.0092163
0.0018921	0.0063782	-0.010559	-0.0042114	0.0053406	-0.0015259	-0.003479	0.0021362	0.01944	0.013	0.0032959	0.0019836	0.0083008	-0.0040588	0.016602	0.019531	-0.003479	-0.0078125	0.0059814	-0.010803
0.0048523	0.0068665	-0.011139	-0.0033875	0.0046387	-0.00085449	-0.0037842	0.0011902	0.016235	0.01413	0.002655	-0.0011902	0.0065002	-0.0037842	0.01886	0.021179	-0.0015869	-0.007843	0.0072937	-0.012665
0.0060425	0.0065308	-0.0079346	-0.00091553	0.0033264	-0.0025635	-0.006134	0.0014954	0.015747	0.013916	0.0059509	-0.00030518	0.0079041	-0.0018616	0.018188	0.021423	-0.00097656	-0.0093384	0.0061035	-0.011993
0.0030518	0.0069275	-0.010101	-0.00030518	0.0038147	-0.0031738	-0.0062866	0.0016785	0.015533	0.011566	0.0082703	0.0016479	0.010254	-0.0015259	0.019592	0.020142	-0.00082397	-0.010986	0.0070801	-0.01239
-0.00027466	0.008667	-0.01181	-0.0012512	0.0053101	-0.0056458	-0.0067139	-0.0011902	0.017365	0.011902	0.0076294	0.0045166	0.012573	-0.0020752	0.022644	0.02005	0.0013733	-0.011475	0.0071106	-0.011749
0.00057983	0.0062866	-0.011932	-0.0017395	0.0061951	-0.0081177	-0.0062561	-0.0016785	0.019897	0.0093994	0.0067139	0.0033569	0.012146	-0.00033569	0.023315	0.019928	0.00064087	-0.012756	0.0053101	-0.014587
0.0046387	0.0064087	-0.012054	-0.0011597	0.0059204	-0.0062866	-0.0076599	-0.00057983	0.019928	0.0099182	0.006134	0.0010681	0.0085144	-0.0013733	0.022522	0.021149	-0.00088501	-0.010345	0.0054932	-0.011749
0.0057373	0.0073242	-0.0098572	-0.0024414	0.005127	-0.0027466	-0.0081787	0.00097656	0.018951	0.0094604	0.0043945	0.00177	0.010345	-0.00054932	0.021118	0.022644	-0.0010681	-0.008667	0.0043945	-0.009491
0.0066833	0.0080872	-0.011078	-0.0045471	0.0037231	-0.0014954	-0.01059	0.0028992	0.017365	0.0089111	0.0036316	0.0046387	0.0098877	0.0021057	0.019196	0.022522	-0.0010071	-0.0077515	0.0037231	-0.008728
0.0066833	0.0066528	-0.014557	-0.0025635	0.0040588	-0.0014954	-0.011383	0.00082397	0.018341	0.0084839	0.0040283	0.0034485	0.0085449	0.00024414	0.019043	0.020844	-0.0016174	-0.0056458	0.0032654	-0.012115
0.0063477	0.0065308	-0.013458	-0.0031738	0.0055542	-0.0032654	-0.011078	0.00076294	0.016418	0.0089417	0.0049744	0.0042419	0.0082703	-0.0014954	0.017883	0.019653	-0.0018005	-0.0056152	0.0022888	-0.01474
0.0033264	0.0058594	-0.010315	-0.0055237	0.0069885	-0.0019531	-0.012573	0.00018311	0.014893	0.0066223	0.0057373	0.0041809	0.0080872	-0.00054932	0.017792	0.017365	-0.0034485	-0.0032654	0.0029297	-0.012756
0.0023193	0.0038147	-0.0084839	-0.0031738	0.0087891	-0.0020447	-0.010895	-0.0014954	0.015289	0.0046387	0.0050049	0.0041809	0.0049744	-0.0017395	0.017792	0.016327	-0.0053711	-0.0021362	0.0032654	-0.01123
0.0030212	0.0039368	-0.008606	-0.0026245	0.0090332	-0.0036316	-0.0090332	-0.0012512	0.014893	0.0057373	0.004303	0.0024109	0.0052185	-0.0036621	0.016693	0.016357	-0.0037231	-0.00012207	0.0036621	-0.0085449
-0.00018311	0.0052185	-0.010162	-0.0028381	0.0067139	-0.0048828	-0.0080261	0.0014343	0.013794	0.0066833	0.0026855	0.0038757	0.0030518	-0.001709	0.016632	0.015717	-0.0052795	-0.0007019	0.0064087	-0.0099487
0.0007019	0.0049744	-0.010651	-0.0021057	0.0046997	-0.0021057	-0.005188	0.0016174	0.015625	0.0061035	0.0034485	0.0048523	0.0012512	0.00079346	0.015137	0.017395	-0.0054626	-0.0047913	0.0063477	-0.011688
0.003418	0.0037537	-0.012177	-0.0029602	0.0041504	-0.0033875	-0.0014954	0.0014343	0.013672	0.0058594	0.0039978	0.0051575	0.0038757	-0.0023193	0.015839	0.017242	-0.0086365	-0.0053101	0.0048523	-0.0095825
0.0032349	0.0036926	-0.013062	-0.0027771	0.0060425	-0.002594	-0.0016174	0.0023804	0.015839	0.0061951	0.0043335	0.0040588	0.0063782	-0.0026855	0.015472	0.0177	-0.0088196	-0.0013428	0.0018921	-0.0087891
0.0020447	0.0045471	-0.015839	0.0011597	0.0046082	-0.0013123	-0.00030518	0.00021362	0.016296	0.0053406	0.0034485	0.0030823	0.0068054	-0.0015564	0.011688	0.018799	-0.0084534	-0.0011902	0.0028076	-0.0092468
0.0021973	0.0063782	-0.015045	0.00048828	0.0054321	-0.0041504	-0.00061035	0.00024414	0.015289	0.0037537	0.0026855	0.0023193	0.0065613	-0.0036011	0.013672	0.021515	-0.0098267	0.00012207	0.0040894	-0.0079651
0.0027771	0.0075073	-0.013794	0.0019226	0.009491	-0.0048523	-0.0028687	0.0015564	0.015167	0.0047607	0.0029297	0.005188	0.006073	-0.00064087	0.015259	0.025024	-0.0092163	0.0056152	0.0042419	-0.0072327
0.0038452	0.0069885	-0.013092	0.00079346	0.0068054	-0.0048218	-0.00067139	0.0015564	0.019653	0.0067139	0.0042114	0.0058594	0.0065918	0.00073242	0.013611	0.024841	-0.0085144	0.0054016	0.0042114	-0.0079346
0.0036926	0.0056458	-0.010529	0.0018921	0.0030823	-0.0023499	0.0021362	0.0014648	0.019165	0.0083008	0.0046692	0.0052185	0.0063477	9.1553e-05	0.015259	0.024475	-0.0085144	0.0034485	0.0037231	-0.010559
0.0024109	0.0071716	-0.0098877	0.00012207	0.0016174	-0.0027466	0.0012817	-0.0007019	0.017487	0.0058594	0.0029297	0.0054626	0.0068054	9.1553e-05	0.015472	0.023071	-0.0097046	0.0032959	0.0022583	-0.010254
0.0035706	0.0070496	-0.01358	-0.0013733	0.0026245	-0.0015259	0.0014038	-9.1553e-05	0.018433	0.006897	0.0027466	0.0046082	0.0075378	-0.0012817	0.014191	0.022217	-0.0080566	0.0041809	0.0025024	-0.01059
0.0065613	0.0055542	-0.016907	-0.0038757	0.0036621	-0.00064087	0.0024109	0.0023804	0.016663	0.0090332	0.0043945	0.0070801	0.0090332	-0.0021973	0.014496	0.02301	-0.0092773	0.0045166	0.0054016	-0.0079956
0.0049744	0.0036926	-0.016113	-0.0031128	0.005188	-0.0015869	0.0044861	0.0039978	0.016602	0.010712	0.0051575	0.0062561	0.0069275	-0.00039673	0.017578	0.023468	-0.011932	0.0074768	0.0057373	-0.007843
0.0048523	0.0043945	-0.015747	-0.00027466	0.0037231	-0.002655	0.0015869	0.0032959	0.016449	0.011047	0.0057373	0.0063782	0.0090942	-0.0019836	0.016724	0.020691	-0.010193	0.0090332	0.00082397	-0.0069885
0.0054932	0.0041199	-0.017273	0.0018616	-9.1553e-05	-0.00042725	0.0012207	0.00354	0.015594	0.011444	0.0050354	0.0075989	0.0074768	-0.0037231	0.013672	0.019165	-0.0098267	0.0075073	-0.0014954	-0.0071411
0.0050354	0.0053101	-0.019287	0.0019836	-0.0010071	-0.00064087	0.0005188	0.004364	0.01474	0.012268	0.003418	0.0063171	0.0066833	-0.0020752	0.013245	0.016022	-0.0099792	0.0071106	0.0011292	-0.0066528
0.0043945	0.0065918	-0.02005	0.00088501	0.00018311	-0.0013733	-0.00057983	0.0049438	0.014709	0.013489	0.0039063	0.0057068	0.0076904	-0.00091553	0.01413	0.015228	-0.013397	0.0076599	0.0030518	-0.0070801
0.004303	0.0071716	-0.018616	0.00027466	0.00015259	-0.00082397	0.0018921	0.0040894	0.015991	0.013916	0.004364	0.0054626	0.011383	-0.0034485	0.01535	0.015503	-0.014496	0.01004	0.0036621	-0.0064087
0.0015259	0.0070801	-0.017578	-0.0010986	0.0027771	-0.0013733	0.0028687	0.0036011	0.015961	0.014618	0.004425	0.0063477	0.011383	-0.0007019	0.014923	0.014893	-0.012787	0.0089417	0.0046997	-0.0075684
0.00012207	0.0064697	-0.018738	-0.0013733	0.0041199	-0.0021667	0.0022888	0.00076294	0.017578	0.013702	0.0019836	0.0049744	0.0098267	0.0021667	0.01413	0.011414	-0.0095825	0.0085144	0.003479	-0.008606
0.0039368	0.0065918	-0.019806	-0.0032959	0.004303	-0.0019531	-0.00030518	-3.0518e-05	0.016052	0.014374	0.00045776	0.0020447	0.010284	0.0020142	0.01535	0.0094299	-0.0086365	0.0068665	0.0018311	-0.0072021
0.0054016	0.0063782	-0.021423	-0.0025635	0.0056763	-0.001709	-0.0010071	0.00177	0.013489	0.01413	0.0028076	0.0015564	0.011475	0.00097656	0.014893	0.006134	-0.010254	0.0078125	0.0025024	-0.0052185
0.0072327	0.0050964	-0.02005	-0.0021057	0.0040283	-0.0025635	-0.0005188	0.0010376	0.013977	0.012909	0.004364	0.0023499	0.0099487	6.1035e-05	0.012726	0.0050964	-0.009613	0.0096436	0.0017395	-0.0068359
0.0069885	0.0039368	-0.016083	-0.0035706	0.0016479	-0.0018005	-0.0016785	0	0.014465	0.012695	0.0074768	0.0016785	0.0084534	-0.00061035	0.011902	0.0049744	-0.0096741	0.010529	0.00021362	-0.0091248
0.0080566	0.0042419	-0.014618	-0.0036621	0.0018921	-0.0023193	-0.0035706	0.0027771	0.011627	0.013428	0.006897	0.00085449	0.0095215	0.0018311	0.012146	0.0053406	-0.012878	0.0096741	0.0019836	-0.010803
0.0062866	0.0019836	-0.014862	-0.0022888	0.00048828	-0.004364	-0.00079346	0.0049133	0.012482	0.015106	0.0064697	0.0014648	0.0078125	-0.00048828	0.01297	0.0066528	-0.011261	0.0079041	0.0049438	-0.0095825
0.0054932	0.00048828	-0.01532	-0.0036316	0.00061035	-0.0050964	-0.0005188	0.0027771	0.011414	0.01532	0.006958	0.0012512	0.0087585	-0.0014343	0.014862	0.0079651	-0.0093384	0.0096741	0.0040894	-0.0076904
0.0067139	0.0018921	-0.015503	-0.0056458	-9.1553e-05	-0.0050659	-0.00073242	0.0024414	0.011169	0.015778	0.0082397	0.0014648	0.010498	-0.0018005	0.011871	0.008667	-0.010101	0.010742	0.0061951	-0.0061035
0.0053101	0.0022278	-0.01178	-0.00354	0.0010986	-0.0033875	-0.0021973	0.0030212	0.015778	0.016602	0.0081482	0.0024719	0.0071411	-0.0020447	0.0082703	0.01062	-0.01178	0.013611	0.0069275	-0.0077515
0.0065002	0.0015564	-0.0098877	-0.00042725	0.0036621	-0.002655	-0.0031433	0.0021057	0.01825	0.015656	0.0056763	0.0030518	0.0049133	3.0518e-05	0.010712	0.010559	-0.012573	0.015198	0.0047913	-0.0076599
0.0068054	0.0040588	-0.0086365	-0.00027466	0.0028076	-0.0019226	-0.0032959	0.0010986	0.016144	0.013824	0.0043335	0.0054016	0.0047913	0.0017395	0.014496	0.0090637	-0.010895	0.016174	0.0046387	-0.0061951
0.0056152	0.0058899	-0.0098267	0.0019836	0.0048828	-0.0022888	-0.005249	-0.00015259	0.013367	0.015045	0.0052795	0.0048218	0.0074768	-0.00088501	0.017181	0.008606	-0.008667	0.014099	0.0061035	-0.0057068
0.0045471	0.0043335	-0.0093689	0.0013733	0.0040588	-0.0010986	-0.0077515	-0.0013733	0.016632	0.016327	0.0049744	0.0039673	0.0097351	-0.0021362	0.018555	0.010315	-0.0080872	0.012634	0.0074768	-0.0064697
0.0075989	0.0042725	-0.0079041	-0.0031433	0.0048218	-0.0033569	-0.010376	-0.0025024	0.021179	0.015747	0.0057373	0.0010986	0.0090637	-0.00012207	0.016174	0.011292	-0.0074158	0.014404	0.0041199	-0.0050659
0.0057983	0.0048218	-0.0061035	-0.0022583	0.0041809	-0.0039978	-0.011292	-0.00027466	0.019531	0.016724	0.0058594	0.0020142	0.0062561	0.0012207	0.015442	0.0094604	-0.0087891	0.016449	0.004364	-0.0059204
0.0026245	0.0065002	-0.0062866	-0.00057983	0.0038147	-0.0018311	-0.0086975	0.0027771	0.018433	0.014832	0.0032654	0.0036621	0.0067749	0.0030212	0.014587	0.0094604	-0.0071106	0.016571	0.0048828	-0.007843
0.0030518	0.0061951	-0.0036316	-0.0007019	0.0012207	-0.00021362	-0.0093689	0.0029907	0.021118	0.014709	0.0020752	0.0017395	0.0056763	0.0010071	0.012939	0.0080261	-0.0077209	0.016479	0.0040588	-0.006958
0.0039368	0.0037842	-0.0027161	-0.00079346	-0.00018311	6.1035e-05	-0.0086365	0.00082397	0.020416	0.012787	0.0046692	0.0016479	0.0067139	0.00027466	0.014709	0.0047302	-0.0085449	0.011383	0.0035706	-0.0089417
0.0027466	0.0018311	-0.0014343	-0.0028381	0.002533	-0.0017395	-0.005188	-0.00030518	0.017578	0.014587	0.0044861	0.0026245	0.0059204	-0.0010376	0.015839	0.0022583	-0.0093079	0.0074768	0.0042725	-0.010834
0.0063477	0.0036011	0.0015564	-0.0014038	0.0038147	-0.00097656	-0.0061646	0.00033569	0.01532	0.015839	0.0057678	0.0028381	0.0039978	-0.0028381	0.015472	0.00085449	-0.0089722	0.0064087	0.0036926	-0.010803
0.004364	0.0069885	0.0037537	-0.0013428	0.0019531	-0.0021667	-0.009491	0.0033875	0.017426	0.01535	0.0046692	0.0015869	0.0062866	0.0014343	0.015045	0.0024719	-0.0074158	0.0096741	0.0045166	-0.0082397
0.0018311	0.0048218	0.0045166	-0.0025024	0.00064087	-0.0053101	-0.0092773	0.0014343	0.01944	0.01474	0.0031738	0.0023804	0.0079041	-0.00091553	0.014496	0.0029907	-0.0088806	0.0079346	0.0029297	-0.0084534
0.003418	0.0024719	0.0080566	-0.0037231	0.00091553	-0.0052795	-0.0080261	-0.0011292	0.020905	0.013855	0.0049744	0.0029602	0.0060425	-0.00064087	0.013428	0.0038147	-0.011749	0.0092773	0.0029297	-0.0062561
0.0035706	0.0065918	0.0093994	-0.0019531	0.00073242	-0.0049744	-0.0076599	0.0010376	0.023865	0.013	0.0055847	0.0018311	0.0091858	0.0010986	0.012177	0.0051575	-0.013092	0.011414	0.004364	-0.0071411
0.0025635	0.0081482	0.011078	-0.002533	-0.0018311	-0.0035706	-0.0081482	0.0011902	0.024994	0.014496	0.0047913	0.0019836	0.010315	-0.00067139	0.013214	0.0064392	-0.010223	0.014496	0.0035095	-0.0079041
0.00039673	0.007782	0.012146	-0.0027466	0.0022583	-0.0031433	-0.0096436	0.0016479	0.023529	0.015411	0.0049133	0.0020142	0.0082092	-0.0019531	0.016449	0.0068054	-0.0079651	0.014069	0.0028687	-0.0077209
0.00021362	0.0065002	0.014374	-0.0058899	0.0039673	-0.004425	-0.0099792	0.0010681	0.024994	0.017944	0.0042114	0.0020142	0.0071716	-0.0058594	0.018585	0.0050659	-0.0088806	0.012787	0.0046082	-0.0068665
-0.0020447	0.0073242	0.013245	-0.0049133	0.0035095	-0.0033569	-0.0095215	0.0029297	0.027222	0.019592	0.0046692	0.00048828	0.0049744	-0.0036316	0.016388	0.0063782	-0.0065308	0.012878	0.005249	-0.0079346
-0.0016785	0.005188	0.0098572	-0.00177	0.0032349	-0.0030212	-0.0088501	0.0033264	0.028412	0.019318	0.0027466	0.0020142	0.0049744	-0.00015259	0.016968	0.0073242	-0.0058289	0.01358	0.0038452	-0.0091858
-0.00079346	0.0057678	0.012939	-0.0026855	0.0027466	-0.0027466	-0.0080566	0.0032043	0.025024	0.020935	0.0039673	0.0040283	0.0047302	-0.0027771	0.017456	0.010376	-0.0049744	0.013885	0.0025024	-0.010529
-0.0020142	0.0079041	0.015167	-0.0037842	0.0043945	-0.0042419	-0.0075989	0.0019531	0.023041	0.021942	0.0059204	0.0032349	0.0047607	-0.002533	0.014557	0.01004	-0.005127	0.012054	0.0032654	-0.0088501
-0.0024109	0.0086365	0.016754	-0.0041199	0.003479	-0.0042114	-0.0093079	0.0020447	0.023956	0.02356	0.0069885	0.0028687	0.0050049	-0.0024719	0.013794	0.012543	-0.007782	0.015747	0.0039978	-0.01004
0.0005188	0.0061646	0.016388	-0.0029602	0.0029297	0	-0.0080261	0.0018311	0.025787	0.025909	0.0080261	0.005249	0.0071106	-0.0046997	0.013947	0.012909	-0.01062	0.016144	0.0048523	-0.010712
0.00033569	0.0047913	0.019043	-0.0016785	0.0039063	0.0013428	-0.0064392	0.0016785	0.026886	0.027557	0.0083618	0.0046082	0.0099182	-0.0046692	0.014679	0.013336	-0.0096741	0.016479	0.0067139	-0.011383
-0.0035095	0.0048828	0.021362	-0.0021973	0.0059814	0.00036621	-0.0052185	0.0017395	0.028198	0.02829	0.0093689	0.0039673	0.0112	-0.0070496	0.017059	0.013641	-0.0084534	0.015564	0.0061035	-0.0095215
-0.0026245	0.0045776	0.01889	-0.00067139	0.0039978	0.00354	-0.0047607	0.0024414	0.027344	0.027557	0.0094299	0.0056458	0.0086975	-0.0035706	0.016479	0.013306	-0.0072632	0.017456	0.0044556	-0.0091248
-0.0020752	0.0052795	0.016541	0.0022583	0.0028076	0.003479	-0.0057068	0.002594	0.024658	0.029419	0.01004	0.0041199	0.0062256	-0.0016479	0.014404	0.014862	-0.0065308	0.014648	0.0027161	-0.010345
0.00073242	0.0050049	0.017181	-0.00024414	0.0049744	-0.00088501	-0.0032043	0.0040283	0.023285	0.028473	0.0089111	0.0045776	0.0037231	-0.0023499	0.010834	0.015808	-0.0068665	0.01593	0.0042419	-0.010651
0.0012207	0.0029907	0.016907	-0.0014038	0.0066223	-0.0032349	-0.0020752	0.005249	0.025574	0.02829	0.0062561	0.0050049	0.0039978	-0.00021362	0.010773	0.015472	-0.0074463	0.015137	0.0038147	-0.0097656
0.0011597	0.0036011	0.01651	-0.00057983	0.0066528	-0.0022888	-0.0042725	0.0061646	0.026733	0.027191	0.0075073	0.002533	0.0048828	0.00076294	0.013336	0.016693	-0.008728	0.012787	0.0034485	-0.0097656
0.0034485	0.0038147	0.014008	-0.0012207	0.0065918	-0.0022278	-0.0065308	0.0060425	0.026855	0.024506	0.0066833	0.0014648	0.0065002	0.00042725	0.012512	0.017303	-0.0086365	0.015564	0.0065002	-0.0068359
0.0033264	0.0033264	0.011383	-0.0020447	0.0046692	-0.0015564	-0.0070496	0.0024109	0.02594	0.025604	0.0073547	0.0007019	0.0071106	-0.0012512	0.012085	0.019165	-0.010071	0.02063	0.0055847	-0.0043335
0.00091553	0.0024414	0.011078	0.00088501	0.005127	-0.0020447	-0.0071411	0.0030823	0.024048	0.026672	0.0067139	0.0046692	0.0074158	-0.0045471	0.011383	0.02002	-0.0086365	0.024353	0.002655	-0.0067139
0.0011292	0.0046997	0.014282	0	0.0048218	-0.0010986	-0.0054626	0.0023193	0.024414	0.026642	0.0026245	0.0065918	0.0074463	-0.0042114	0.011627	0.019226	-0.0072021	0.02301	0.0028076	-0.0074768
0.00033569	0.006958	0.015472	-0.0019226	0.0030823	0.00048828	-0.0050964	0.0025024	0.026855	0.026123	0.0063782	0.0052185	0.0047913	-0.0042725	0.011566	0.018555	-0.0089111	0.020874	0.0032043	-0.0058594
0.00024414	0.0058289	0.013702	-0.0019226	0.0021973	0.00036621	-0.0036621	6.1035e-05	0.025696	0.025391	0.006073	0.0044556	0.0059204	-0.0049133	0.0093994	0.016907	-0.008728	0.020111	0.0036011	-0.0046082
0.0028687	0.0045166	0.011658	0	0.0027466	0.00039673	-0.0042419	-0.0018921	0.022369	0.027161	0.0037537	0.0048828	0.0083313	-0.0066833	0.0082092	0.017914	-0.010193	0.020752	0.0041504	-0.0049133
0.002655	0.0045776	0.014008	-3.0518e-05	0.00094604	0.0032043	-0.0012512	-0.0016174	0.025055	0.025543	0.004425	0.0028381	0.0072021	-0.0070801	0.0075684	0.017639	-0.0090637	0.019196	0.0072632	-0.0069885
-6.1035e-05	0.0042114	0.01355	-6.1035e-05	-0.0019836	0.0055847	0.00048828	-0.00015259	0.026733	0.022522	0.0057678	0.0021667	0.0082092	-0.005249	0.0084839	0.016174	-0.0091858	0.018066	0.0071106	-0.0053101
0.00033569	0.0042725	0.013763	-0.00067139	0.0014954	0.0041504	-0.0012207	0.0005188	0.027679	0.021637	0.0046692	0.0042419	0.0073853	-0.0056458	0.0061035	0.015198	-0.0073547	0.020844	0.0047302	-0.0057373
0.0014954	0.0054932	0.017609	0.00021362	0.0045776	0.00085449	-0.0058899	0.00097656	0.027649	0.022308	0.0030518	0.0039978	0.0062256	-0.0053406	0.0062561	0.015869	-0.0062561	0.017548	0.0027466	-0.006012
[truncated: 2,042 more rows]
