# Supplementary material for: Delayed evoked potentials in zebra finch (Taeniopygia guttata) under midazolam-butorphanol-isoflurane anesthesia
Source: PeerJ. 2019 Oct 24;7:e7937. doi: 10.7717/peerj.7937 (PMC6815651; doi:10.7717/peerj.7937)
Supplement: Supplemental Information 6 [file peerj-07-7937-s006.zip › RawData_B1toB8/LFPB5.csv]

-0.01147	-0.056101	0.011851	-0.0021871	-0.017904	-0.051168	-0.030975	0.02772	-0.032959	-0.012589	0.030594	0.10849	0.046844	-0.00027974	0.079702	-0.021667	0.037638	0.01531	-0.020828	-0.0096639
-0.01709	-0.063553	0.0072479	-0.0028229	-0.018361	-0.042241	-0.032196	0.028636	-0.03629	-0.014216	0.036316	0.11767	0.040156	-0.0074005	0.065155	-0.023295	0.034917	0.012232	-0.023549	-0.0052897
-0.021693	-0.057093	-0.00086466	0.00017802	-0.01386	-0.040919	-0.029806	0.027924	-0.027491	-0.0079854	0.044123	0.11533	0.038401	-0.005366	0.06663	-0.019506	0.036469	0.012894	-0.016607	-0.0048574
-0.015233	-0.054448	0.0049845	-0.0074768	-0.010757	-0.050379	-0.022151	0.014699	-0.023321	-0.0046794	0.042521	0.11177	0.042547	0.0019582	0.074768	-0.020955	0.038147	0.017115	-0.012105	-0.0055949
-0.0085958	-0.052846	0.0093587	-0.0085449	-0.0065104	-0.052338	-0.014191	0.011063	-0.019811	-0.0075277	0.040588	0.11737	0.044072	0.0050354	0.071971	-0.017548	0.026728	0.020218	-0.0065867	-0.008138
-0.0063324	-0.05483	0.0087992	-0.0056966	-0.0077566	-0.05572	0.002238	0.015233	-0.024134	-0.012716	0.041122	0.11152	0.045598	0.0038147	0.074641	-0.020269	0.018972	0.019633	-0.015411	-0.0091807
-0.0081126	-0.058416	0.0010935	-5.0863e-05	-0.0054423	-0.060654	0.0077566	0.012461	-0.013351	-0.0053406	0.03535	0.10274	0.043284	-0.0030263	0.074793	-0.018743	0.025991	0.018311	-0.026016	-0.016123
0.00015259	-0.05717	-0.0046285	-0.0061544	0.00099182	-0.046565	0.0031281	0.017344	-0.012945	0.0020345	0.038122	0.11271	0.050456	0.0048828	0.080795	-0.015895	0.033722	0.013173	-0.03067	-0.010427
-0.0020854	-0.060705	-0.0078837	-0.0091044	0.005188	-0.033493	0.0040181	0.02243	-0.016301	0.0022888	0.046107	0.11459	0.055415	0.0071971	0.084457	-0.013682	0.038656	0.011292	-0.024897	-0.0043996
-0.0059764	-0.062815	-0.0096639	-0.013962	-0.0040181	-0.035807	-0.00099182	0.020549	-0.0177	-0.0041453	0.049286	0.10849	0.054804	0.0087484	0.081914	-0.007019	0.038172	0.011368	-0.021973	-0.0042725
-0.0060272	-0.060781	-0.010808	-0.019913	-0.010249	-0.03245	-0.01236	0.020828	-0.013326	-0.010198	0.056839	0.11022	0.046438	0.014699	0.077693	-0.010351	0.032705	0.017242	-0.020752	-0.0081889
-0.0062052	-0.057373	-0.013911	-0.018082	-0.010732	-0.035197	-0.0081889	0.027669	-0.012639	-0.006841	0.065638	0.11363	0.043844	0.020447	0.072505	-0.0085958	0.030212	0.02037	-0.02505	-0.0076548
-0.008138	-0.058746	-0.015513	-0.014064	-0.015666	-0.037104	-0.0026957	0.028788	-0.016708	-0.0063833	0.062993	0.11472	0.043488	0.01943	0.071513	-0.0074259	0.03362	0.023677	-0.015437	-0.00025431
-0.010935	-0.053533	-0.014674	-0.0079854	-0.024668	-0.038249	-0.01208	0.026398	-0.015971	-0.0010681	0.053355	0.11093	0.042063	0.017217	0.072072	0.0021871	0.036316	0.023778	-0.010045	0.0017802
-0.017395	-0.059865	-0.0085195	-0.00055949	-0.025635	-0.036138	0.00055949	0.022354	-0.027873	-0.0011444	0.05043	0.11116	0.047023	0.021667	0.076701	-0.0035095	0.025609	0.018997	-0.0061289	0.0045013
-0.012589	-0.057424	-0.0023397	-0.0071208	-0.016022	-0.038071	0.0065358	0.02182	-0.031891	0.0081889	0.048981	0.11294	0.04921	0.018616	0.083847	-0.0037638	0.023626	0.023473	0.00078837	0.0065104
-0.006485	-0.050812	0.0030518	-0.012334	-0.0075277	-0.038071	0.0053406	0.020345	-0.023956	0.0059764	0.046209	0.10445	0.049871	0.021947	0.077006	-0.0056712	0.022786	0.017624	0.0015767	0.0068919
-0.003535	-0.050303	-0.0062307	-0.022176	-0.002416	-0.036214	0.00048319	0.024567	-0.025024	0.0075531	0.044022	0.10124	0.043335	0.02004	0.066757	-0.0066376	0.025202	0.019404	-0.0069936	0.0029246
-0.001119	-0.044759	-0.013148	-0.025482	0.00010173	-0.029729	-0.00078837	0.027771	-0.025584	0.016378	0.042394	0.10394	0.039291	0.012258	0.074768	0.0018056	0.025431	0.023041	-0.012843	0.00050863
-0.0094604	-0.036774	-0.011393	-0.019226	0.0016785	-0.025279	0.0019073	0.026016	-0.020955	0.01887	0.047913	0.10483	0.038198	0.0032552	0.082092	0.0037893	0.025024	0.017242	-0.011139	0.0036621
-0.023575	-0.031306	-0.012004	-0.014242	-0.0037384	-0.0236	-0.0096639	0.030162	-0.012995	0.023702	0.054169	0.095266	0.036138	-0.0028483	0.07609	0.0054169	0.029144	0.0073751	-0.011088	0.010478
-0.035095	-0.03334	-0.0076294	-0.015182	-0.004425	-0.028305	-0.011317	0.034637	-0.0080872	0.024516	0.05338	0.10101	0.038706	0.0016276	0.073649	0.0079091	0.033264	0.0046539	-0.015182	0.0019582
-0.037791	-0.033061	-0.0077566	-0.018311	-0.0041707	-0.029653	-0.0052643	0.03329	-0.006307	0.022939	0.052363	0.10274	0.049947	0.0071716	0.067062	0.0016785	0.036341	0.0016785	-0.0061544	-0.0050608
-0.037003	-0.037613	-0.011902	-0.019633	0.0046285	-0.032832	-0.014064	0.03334	-0.0015513	0.011012	0.05511	0.10941	0.055161	-0.0038656	0.063883	0.00076294	0.035044	0.0060527	0.0060018	-0.0060272
-0.034637	-0.043971	-0.01442	-0.027822	0.0051371	-0.034993	-0.013987	0.024287	0.0033569	0.0040436	0.059179	0.10895	0.055389	-0.008901	0.067062	-0.0004069	0.037613	0.014292	0.011876	-0.0073497
-0.024999	-0.044835	-0.012843	-0.03067	0.0028737	-0.0339	-0.0035095	0.013402	0.01269	0.0083669	0.053533	0.1029	0.056483	-0.0036367	0.068283	0.002416	0.031535	0.0236	0.012105	0.00025431
-0.014064	-0.042038	-0.018819	-0.030721	0.0018819	-0.043793	0.0051117	0.014165	0.0221	0.010986	0.052414	0.095215	0.060018	0.0008138	0.069656	0.0045013	0.027186	0.028407	0.0077311	0.003713
-0.016352	-0.04687	-0.015004	-0.035019	0.0027974	-0.052109	0.0047302	0.014114	0.02594	0.017395	0.056051	0.088145	0.056254	0.0077311	0.067876	0.0077057	0.027796	0.029144	0.0049591	0.0022888
-0.018031	-0.047862	-0.012232	-0.036418	0.00020345	-0.052846	0.0065867	0.015742	0.021311	0.021591	0.060603	0.074183	0.049362	0.0056203	0.066655	0.0096893	0.034307	0.026372	-0.0030518	0.00066121
-0.012512	-0.045217	-0.0069427	-0.041097	0.0051117	-0.051219	0.0044759	0.015971	0.025609	0.022074	0.065562	0.073166	0.045344	-0.0023651	0.066452	0.010045	0.033162	0.024592	0.002238	0.0047811
-0.011266	-0.0442	-0.0028992	-0.039927	0.008901	-0.048141	-0.0055949	0.018056	0.026321	0.0236	0.068817	0.078812	0.046031	-0.0040944	0.069326	0.010834	0.031331	0.03713	0.0033061	-0.0025686
-0.013758	-0.046946	-0.01063	-0.036723	0.0017039	-0.04715	-0.011419	0.018921	0.022278	0.022456	0.067546	0.081177	0.044123	-0.0042979	0.069377	0.011164	0.028559	0.031255	0.0017293	-0.0023397
-0.017878	-0.048752	-0.009435	-0.034815	-0.0020599	-0.042394	-0.014521	0.01915	0.029704	0.024897	0.064189	0.084381	0.046844	-0.00048319	0.074259	0.015742	0.034841	0.024007	0.00796	0.0065613
-0.022176	-0.051676	-0.0085704	-0.036977	-0.0053914	-0.042241	-0.0078583	0.015361	0.038071	0.02683	0.077566	0.090586	0.046158	0.0036112	0.077845	0.017522	0.029704	0.025889	0.015869	0.0072479
-0.021871	-0.041555	-0.0082143	-0.032857	-0.005722	-0.044657	0.002238	0.017141	0.030162	0.028839	0.074183	0.089544	0.043615	-0.00055949	0.068792	0.016479	0.031408	0.022659	0.021947	0.01063
-0.022736	-0.037282	-0.0045013	-0.028102	-0.0004069	-0.051651	0.0034078	0.01414	0.03156	0.037766	0.063985	0.088272	0.042903	-0.0065358	0.066655	0.022125	0.035528	0.019989	0.03006	0.01297
-0.022202	-0.038071	-0.0078837	-0.033595	-0.0013224	-0.042725	0.0098165	0.012054	0.026474	0.034053	0.061696	0.084407	0.041377	-0.0075785	0.067113	0.018107	0.037359	0.022939	0.035756	0.0083415
-0.021922	-0.039978	-0.0099945	-0.034103	-0.0038147	-0.036799	0.016632	0.0083923	0.022914	0.034383	0.065155	0.076167	0.045547	-0.010249	0.07192	0.016607	0.037104	0.024897	0.029958	0.013326
-0.016785	-0.035884	-0.0093079	-0.037333	-0.0059001	-0.028254	0.018794	0.019175	0.023575	0.035578	0.069911	0.071716	0.047353	-0.0083415	0.071004	0.015437	0.036036	0.031509	0.022685	0.0094604
-0.019124	-0.039393	-0.0018311	-0.036138	-0.0097911	-0.031077	0.020269	0.026067	0.020116	0.032756	0.074921	0.07459	0.040894	-0.0065104	0.075302	0.017548	0.03919	0.034536	0.02065	0.0069173
-0.026983	-0.042063	0.0032806	-0.033976	-0.015844	-0.035502	0.01826	0.028814	0.023219	0.032984	0.070012	0.082932	0.052516	-0.0085958	0.077082	0.015335	0.044149	0.028203	0.01943	0.0082906
-0.026245	-0.039749	0.00045776	-0.035782	-0.024516	-0.038427	0.011495	0.031026	0.026042	0.033544	0.064926	0.080388	0.065104	-0.0069173	0.075277	0.01269	0.046921	0.033696	0.017573	0.0064341
-0.023015	-0.03067	0.0041453	-0.029475	-0.025126	-0.052261	0.0066376	0.026016	0.031815	0.035655	0.067978	0.07899	0.059255	-0.0033569	0.062383	0.015411	0.054754	0.032934	0.01236	0.0037384
-0.028229	-0.032527	0.0027974	-0.033442	-0.027466	-0.048091	-0.0030772	0.028356	0.039342	0.037562	0.069529	0.082728	0.057424	-0.01119	0.059102	0.014547	0.057475	0.023244	0.016149	0.0069682
-0.033747	-0.031128	0.0040436	-0.034917	-0.030975	-0.043182	0.001297	0.034459	0.033747	0.032883	0.066376	0.082703	0.051727	-0.013657	0.055644	0.013987	0.055847	0.022659	0.017115	0.010554
-0.029373	-0.029348	0.01358	-0.029373	-0.026881	-0.049922	0.0054169	0.031102	0.025686	0.032756	0.053965	0.074717	0.05544	-0.023321	0.048192	0.017802	0.048726	0.031331	0.017395	0.012131
-0.030365	-0.024923	0.016861	-0.019633	-0.024541	-0.0442	0.010605	0.028839	0.015488	0.034866	0.053813	0.075811	0.05216	-0.025152	0.047429	0.013326	0.051244	0.032883	0.01147	0.0069936
-0.026754	-0.021413	0.016658	-0.023397	-0.018845	-0.039698	0.019506	0.024592	0.0077057	0.035884	0.05127	0.078328	0.046768	-0.023549	0.05394	0.0052897	0.046666	0.025635	0.017776	0.010834
-0.021413	-0.022176	0.018743	-0.034256	-0.020854	-0.043284	0.019175	0.022634	0.0062307	0.02889	0.048498	0.079447	0.047379	-0.021515	0.06012	-0.001119	0.040436	0.033976	0.01742	0.019023
-0.014852	-0.026449	0.016352	-0.041377	-0.026118	-0.043335	0.021083	0.02538	0.012131	0.02772	0.047455	0.072327	0.050685	-0.013479	0.063756	0.0032552	0.042597	0.038427	0.012461	0.013885
-0.014394	-0.030416	0.013809	-0.040868	-0.027313	-0.046005	0.019836	0.029043	0.024007	0.019709	0.048192	0.063324	0.042547	-0.0056203	0.059662	0.0060781	0.055389	0.035197	0.012919	0.021362
-0.0085958	-0.032043	0.0049845	-0.050201	-0.024083	-0.043335	0.018768	0.027288	0.019124	0.0055949	0.047531	0.055923	0.035248	-0.0093333	0.065079	0.014038	0.060069	0.039495	0.011902	0.026754
-0.010096	-0.030467	0.0062561	-0.049718	-0.024516	-0.034078	0.01887	0.020549	0.015106	0.0067139	0.047633	0.055084	0.036214	-0.0091807	0.069936	0.021311	0.042852	0.042089	0.013936	0.028839
-0.007604	-0.027262	0.01002	-0.04715	-0.024287	-0.020599	0.022659	0.028051	0.021998	0.015996	0.049286	0.058187	0.037893	-0.0066884	0.069809	0.025075	0.039927	0.043844	0.013224	0.032832
-0.014826	-0.023931	0.016047	-0.035909	-0.020142	-0.028025	0.02594	0.029627	0.018845	0.011622	0.054499	0.055822	0.035833	-0.0028483	0.069148	0.028763	0.041224	0.049489	0.015615	0.029246
-0.01386	-0.024109	0.0093079	-0.029602	-0.017217	-0.037562	0.023855	0.026194	0.013199	0.011546	0.053024	0.05394	0.040232	-0.00020345	0.075022	0.022786	0.041199	0.041936	0.014877	0.018361
-0.0049337	-0.025431	0.0085449	-0.03067	-0.013784	-0.036647	0.026805	0.022049	0.0097656	0.014267	0.057576	0.061315	0.034256	-0.0040436	0.080312	0.019709	0.051473	0.037944	0.017522	0.016403
-0.0024668	-0.02566	0.012334	-0.040334	-0.013402	-0.037359	0.025813	0.023651	0.010783	0.01325	0.061162	0.070394	0.034154	-0.0079091	0.081177	0.0087484	0.049006	0.038757	0.023244	0.020345
-0.0048574	-0.020777	0.021286	-0.036723	-0.011342	-0.037206	0.030899	0.031433	0.010147	0.015793	0.053202	0.074946	0.042216	-0.0091553	0.082118	0.011673	0.047887	0.041809	0.022608	0.024999
-0.0066376	-0.024439	0.025965	-0.026601	-0.012487	-0.025915	0.042013	0.034459	0.0080363	0.017039	0.050761	0.072886	0.048192	-0.0074259	0.08255	0.013758	0.051092	0.042496	0.020498	0.03156
-0.0081126	-0.021973	0.019226	-0.032043	-0.0093842	-0.020905	0.034485	0.034434	0.010401	0.019887	0.055288	0.063527	0.049769	-0.0028483	0.087814	0.013631	0.048141	0.043437	0.02121	0.029246
-0.0094859	-0.023905	0.0088501	-0.032018	-0.012283	-0.024287	0.022151	0.033264	0.013885	0.022176	0.050939	0.065104	0.047429	-0.0032043	0.087535	0.017751	0.047302	0.033366	0.029144	0.030136
-0.0087484	-0.019277	0.011571	-0.032832	-0.020523	-0.027618	0.021845	0.026881	0.011927	0.027288	0.042419	0.063426	0.052058	-0.0048828	0.08283	0.01564	0.044759	0.024643	0.018921	0.029577
-0.0042216	-0.020777	0.01414	-0.02772	-0.019302	-0.028687	0.023524	0.028814	0.018361	0.035197	0.040181	0.069097	0.053126	-0.0010427	0.076116	0.024058	0.046946	0.026805	0.0087229	0.026245
-0.0026449	-0.024897	0.011037	-0.024948	-0.019658	-0.02243	0.021947	0.034154	0.021286	0.03685	0.040944	0.062103	0.052567	-0.0069936	0.075175	0.031586	0.044352	0.028737	0.00501	0.029424
-0.0048319	-0.034459	0.0055695	-0.026627	-0.021744	-0.023905	0.029322	0.031179	0.019073	0.039698	0.045039	0.064672	0.057704	-0.0015767	0.074565	0.028407	0.049108	0.032527	0.020421	0.027084
-0.013275	-0.031408	0.0050863	-0.022888	-0.018056	-0.026321	0.035095	0.029017	0.018794	0.047251	0.04598	0.06841	0.060018	-0.0030772	0.075684	0.032196	0.045268	0.033518	0.016556	0.027491
-0.0083669	-0.01742	0.009079	-0.021439	-0.015132	-0.030772	0.027033	0.027669	0.023041	0.050456	0.04748	0.071665	0.05661	-0.0053914	0.078634	0.03184	0.040995	0.031967	0.0095622	0.034053
-0.0018311	-0.023982	0.010096	-0.024974	-0.02065	-0.027746	0.025813	0.020421	0.020727	0.041122	0.057297	0.065918	0.055593	-0.0053151	0.069046	0.025228	0.045751	0.034002	0.012232	0.032883
0.006485	-0.031026	0.0052134	-0.025813	-0.018794	-0.028483	0.031052	0.021464	0.012868	0.042572	0.064977	0.066605	0.053253	-0.0031535	0.064163	0.026881	0.045853	0.032603	0.021922	0.024439
0.008901	-0.025304	0.0052897	-0.026805	-0.018794	-0.025915	0.026957	0.021057	0.011775	0.042445	0.063451	0.058619	0.048091	-0.00048319	0.065536	0.024872	0.050583	0.035248	0.027517	0.017471
0.0030263	-0.016047	0.0051626	-0.030619	-0.018616	-0.017522	0.028381	0.024439	0.0056712	0.041606	0.066096	0.05427	0.055135	-0.0010427	0.061493	0.027898	0.052872	0.038757	0.033696	0.019887
0.0023397	-0.015488	0.0076548	-0.032527	-0.023982	-0.018285	0.027033	0.025889	0.0041707	0.039495	0.065282	0.047531	0.056152	-0.011088	0.066554	0.032578	0.051753	0.041224	0.035553	0.023982
-0.0037638	-0.020905	0.014267	-0.02711	-0.023651	-0.027161	0.024592	0.025686	0.014165	0.044505	0.063197	0.046565	0.043996	-0.023651	0.071564	0.02833	0.047099	0.039419	0.022939	0.018387
-0.0062561	-0.02416	0.012995	-0.016327	-0.019048	-0.025228	0.024796	0.02655	0.021947	0.03774	0.071589	0.049337	0.037969	-0.024439	0.073293	0.025101	0.040538	0.035553	0.01826	0.011673
-0.0022888	-0.023905	0.011876	-0.0067139	-0.014496	-0.020803	0.029322	0.028127	0.013072	0.034892	0.080287	0.056229	0.035985	-0.017827	0.071284	0.027084	0.035172	0.03835	0.015411	0.012182
-0.0039927	-0.024465	0.0074005	-0.0076548	-0.018336	-0.021617	0.035273	0.031637	0.010452	0.044607	0.076904	0.057297	0.036596	-0.023829	0.065867	0.028458	0.039368	0.045471	0.0097402	0.012487
-0.011749	-0.013173	0.0046794	-0.0070445	-0.016251	-0.027212	0.03863	0.026906	0.0098674	0.046031	0.076421	0.056788	0.03624	-0.022888	0.063146	0.029882	0.041911	0.047913	0.010249	0.013224
-0.014165	-0.0062052	0.0026194	-0.0052897	-0.012945	-0.031179	0.040843	0.031993	0.013351	0.039342	0.076116	0.052083	0.032603	-0.023219	0.062281	0.030162	0.043437	0.047913	0.0064596	0.016073
-0.010605	-0.0037638	-0.0021871	-0.0093333	-0.010986	-0.024211	0.039851	0.033518	0.015895	0.043869	0.071589	0.052058	0.025864	-0.019531	0.074641	0.024694	0.045751	0.046565	0.010223	0.018005
-0.0085958	-0.0071971	-0.00012716	-0.010147	-0.0064087	-0.025965	0.02833	0.018183	0.018895	0.03685	0.072479	0.046972	0.029322	-0.014598	0.089264	0.021744	0.051168	0.050354	0.015767	0.018158
-0.011241	-0.015844	0.0083669	-0.0068156	0.00045776	-0.021642	0.024109	0.01152	0.021413	0.035273	0.075734	0.037562	0.032272	-0.015767	0.089162	0.017217	0.053864	0.055517	0.018158	0.015971
-0.015437	-0.012614	0.0083923	0.0019328	0.0020091	-0.015208	0.028203	0.017293	0.01859	0.031179	0.073446	0.033239	0.030492	-0.0035858	0.085856	0.019608	0.052719	0.055313	0.018031	0.012054
-0.017471	-0.0061035	0.0065358	0.00083923	0.0004069	-0.0056458	0.032171	0.020727	0.014343	0.02772	0.060272	0.036443	0.036265	-0.0098674	0.072352	0.030187	0.054118	0.060425	0.013631	0.0071716
-0.012461	-0.0072988	0.0036367	-0.0076803	-0.01119	-0.0065613	0.029933	0.015844	0.010859	0.029119	0.059306	0.029933	0.037613	-0.0069936	0.065613	0.034154	0.054245	0.060272	0.0020345	0.0069173
-0.0072225	-0.0043996	0.013555	-0.0059509	-0.01681	-0.01208	0.02711	0.013453	0.0089773	0.030696	0.054499	0.038172	0.029602	-0.0068919	0.070801	0.028458	0.056178	0.058721	0.0015259	0.0088501
-0.0028992	-0.012894	0.015081	-0.0036367	-0.0087484	-0.017548	0.020879	0.015793	0.012385	0.02388	0.058339	0.041097	0.029068	-0.0034841	0.069504	0.023626	0.056559	0.058212	-0.0010935	0.0084178
-0.0014242	-0.017878	0.016658	-0.006485	0.00050863	-0.020294	0.024287	0.015488	0.011851	0.023219	0.059102	0.040487	0.032603	0.0033824	0.064163	0.013199	0.063273	0.055542	0.0052643	0.0070699
0.0051117	-0.015284	0.014776	-0.0080617	-0.0065613	-0.020854	0.03123	0.016174	0.0060018	0.018539	0.055389	0.038198	0.028737	0.0032298	0.060883	0.0094604	0.054804	0.051702	0.0054677	0.0079091
0.0064596	-0.014547	0.010452	-0.0049082	-0.0050354	-0.019099	0.031815	0.011546	0.0050354	0.015767	0.059535	0.034917	0.023626	-0.00061035	0.066859	0.014013	0.048548	0.048319	0.0056966	0.016251
0.0026957	-0.0071462	0.015844	0.0071716	0.0032298	-0.011215	0.039749	0.0084941	0.015437	0.020091	0.062052	0.041224	0.019531	0.0042725	0.075048	0.010249	0.050227	0.049591	0.011113	0.022456
0.0060272	-0.0018311	0.019277	0.003535	0.0038656	0.00012716	0.050634	0.0052389	0.019506	0.015386	0.05956	0.036875	0.015996	0.015539	0.0811	0.011851	0.052948	0.047455	0.014801	0.026067
0.007019	0.0065358	0.025355	-7.6294e-05	0.0070953	0.0032298	0.044174	0.0074514	0.016403	0.0086466	0.050125	0.038783	0.014216	0.0082143	0.082652	0.019404	0.045853	0.057755	0.011698	0.034129
-0.00027974	0.0091298	0.024796	0.0068665	0.0065867	-0.0048574	0.037816	0.010732	0.018921	0.016937	0.04659	0.040894	0.016734	0.0068665	0.087433	0.019379	0.038935	0.06752	0.0089773	0.028509
-0.0042979	-0.00015259	0.015691	0.0039673	0.0089264	-0.0046285	0.036647	0.013046	0.019353	0.018819	0.044759	0.038478	0.017573	0.0080363	0.090154	0.019506	0.042725	0.061035	0.017497	0.024846
-0.011317	0.010223	0.017471	-0.00099182	0.0059255	0.0041199	0.038834	0.019048	0.013275	0.012563	0.049388	0.034459	0.01887	0.0087229	0.086263	0.018768	0.044607	0.052261	0.025864	0.022176
-0.0086721	0.015767	0.012461	-0.0029246	-0.0032806	0.011953	0.040766	0.021617	0.016123	0.012538	0.049591	0.034866	0.019836	0.0045776	0.087713	0.018361	0.043513	0.058212	0.024033	0.018667
-0.0058746	0.015462	-0.0035858	-0.0085195	-0.0042216	0.012131	0.032043	0.018387	0.012487	0.016632	0.049438	0.028432	0.020854	-0.00091553	0.088781	0.017624	0.049413	0.061874	0.02238	0.013224
-0.011571	0.01147	-0.0081889	-0.0093079	-0.0076294	0.014776	0.028992	0.013021	0.0075022	0.01948	0.045624	0.026703	0.018463	-0.01119	0.088552	0.0078328	0.05188	0.060527	0.020777	0.0026194
-0.018387	0.016454	-5.0863e-05	-0.0028229	-0.00061035	0.021261	0.028509	0.013326	0.0057983	0.01269	0.03835	0.029551	0.017166	-0.015259	0.083288	0.0043233	0.050354	0.05071	0.019735	0.0025177
-0.01887	0.015488	0.0066884	0.0042979	0.0075531	0.027924	0.018717	0.019786	0.010122	0.010732	0.032959	0.027746	0.011698	-0.0089518	0.083135	0.0045268	0.047811	0.044327	0.032908	0.0043996
-0.015564	0.016073	-0.0021617	-0.0017293	0.0098674	0.027898	0.011063	0.021413	0.015971	0.0039164	0.041199	0.027746	0.015055	-0.0024414	0.08344	0.0051371	0.054321	0.052592	0.03006	-0.00096639
-0.016708	0.02037	-0.003535	0.00043233	0.0075531	0.027237	0.0039673	0.019913	0.0086212	0.0023142	0.049566	0.027618	0.023499	-0.0031789	0.077515	0.014674	0.052643	0.054143	0.018616	0.0017293
-0.020472	0.012665	-0.003535	0.0063578	0.0095367	0.026957	0.0065613	0.02121	0.0040436	0.011724	0.046616	0.03039	0.032806	-0.0019073	0.075022	0.018514	0.041351	0.057373	0.017802	0.002594
-0.020218	0.010274	-0.0026957	0.0061289	0.010198	0.032018	0.0086975	0.017853	0.0025431	0.022202	0.046972	0.032043	0.034765	0.0069173	0.074183	0.022964	0.045268	0.061773	0.020727	0.00050863
-0.013987	0.0096385	0.0020091	0.0057729	0.01531	0.02533	0.013631	0.031459	0.0063833	0.027084	0.042114	0.035324	0.035019	0.0077057	0.072454	0.023346	0.04776	0.070063	0.022049	-0.0051371
-0.015106	0.014648	0.0034841	0.0059509	0.015157	0.020523	0.015488	0.029297	0.0044759	0.028992	0.034205	0.034688	0.036112	-0.00061035	0.067062	0.022659	0.041656	0.074692	0.026499	-0.010605
-0.016632	0.01943	0.0054169	0.010961	0.0095622	0.015615	0.011571	0.022456	0.00012716	0.036672	0.029551	0.037028	0.038579	-0.007604	0.07314	0.022125	0.051142	0.067418	0.034536	-0.012563
-0.0088755	0.01531	0.0078583	0.012767	-0.0020599	0.013199	0.0056203	0.017014	-0.0041707	0.038986	0.027771	0.0354	0.034536	-0.0086975	0.076269	0.026321	0.056101	0.063807	0.032654	-0.0099436
-0.00030518	0.010325	0.014318	0.0089518	-0.0029246	0.016963	0.013224	0.012029	-0.0057983	0.038935	0.026474	0.03123	0.029704	-0.0068665	0.07609	0.028305	0.055491	0.061188	0.032247	0.0011444
-0.0010173	0.005188	0.012919	0.00048319	-0.011927	0.017904	0.014394	0.020752	-0.0029246	0.034612	0.023168	0.029984	0.037842	-0.0081635	0.083033	0.027237	0.056788	0.055898	0.033493	-0.0052643
-0.0038147	-0.0012716	0.0099691	0.0025177	-0.0070445	0.022151	0.016429	0.026271	-0.0015259	0.028992	0.023219	0.030162	0.042928	-0.0036367	0.084178	0.032883	0.060094	0.052541	0.026449	-0.013479
-0.010757	0.0046285	0.016607	0.014445	-0.0048065	0.037715	0.030238	0.026194	-0.0045268	0.027695	0.022888	0.027033	0.047658	-0.0021871	0.092901	0.025762	0.061264	0.052719	0.027974	-0.0017548
-0.012843	0.0045776	0.027161	0.01236	-0.011444	0.035146	0.034205	0.032654	0.0087229	0.028763	0.023295	0.025482	0.046387	-0.0056712	0.095495	0.015539	0.064036	0.056051	0.023753	0.0029755
-0.01653	0.0046031	0.02833	0.01447	-0.0031789	0.030721	0.027974	0.02744	0.010783	0.040995	0.01681	0.029907	0.044683	-0.0016785	0.099945	0.015869	0.068792	0.05338	0.012105	0.0041199
-0.021617	0.0041453	0.026576	0.011368	0.005544	0.030619	0.025991	0.02093	0.01063	0.046768	0.023804	0.027898	0.051397	0.0023651	0.092443	0.018641	0.064519	0.055008	0.018158	0.016937
-0.019201	-0.0047811	0.032756	0.0074768	0.0054932	0.025202	0.031102	0.020167	0.014699	0.04247	0.02388	0.030238	0.048854	-0.0017802	0.087687	0.019531	0.069809	0.047073	0.025635	0.021591
-0.023956	-0.0068919	0.032043	-0.0014242	0.0008138	0.020192	0.035019	0.017141	0.011775	0.036519	0.032145	0.040741	0.047658	-0.014292	0.091171	0.02327	0.066732	0.046895	0.03245	0.013733
-0.019989	-0.0018565	0.023295	-0.010579	-0.003713	0.020142	0.034943	0.013606	0.0085449	0.031865	0.038274	0.03535	0.044403	-0.014648	0.088755	0.020294	0.067571	0.045395	0.030263	-0.0018819
-0.017115	0.001297	0.025177	-0.010986	0.0018819	0.014979	0.036748	0.018158	0.0063324	0.031001	0.034129	0.030619	0.046666	-0.011342	0.088374	0.0082397	0.073268	0.035273	0.035019	-0.0023142
-0.010223	0.00295	0.016734	-0.010376	0.0045522	0.019226	0.035197	0.022024	0.014064	0.025762	0.026601	0.035502	0.047531	-0.014877	0.088704	0.0090535	0.075277	0.037359	0.039673	0.0035604
-0.012563	0.0029755	0.017166	-0.0065613	0.0032552	0.027313	0.032578	0.027084	0.011648	0.025126	0.026983	0.034968	0.047201	-0.022837	0.09196	0.0054932	0.06602	0.037689	0.041758	0.0029755
-0.0083415	0.0086975	0.020625	-0.0069173	0.00068665	0.031713	0.028152	0.025228	0.014776	0.031637	0.026474	0.033112	0.047811	-0.022481	0.098521	0.0022125	0.062358	0.039698	0.0339	0.0027974
-0.0076803	0.0056966	0.019531	-0.00083923	0.0099945	0.033518	0.033188	0.029856	0.0073497	0.024948	0.017776	0.031637	0.044759	-0.019531	0.10297	0.0029246	0.065409	0.046946	0.022024	-0.0042979
-0.012436	0.0058238	0.017166	0.0042979	0.018361	0.037359	0.040156	0.034383	-0.0023142	0.019709	0.018743	0.03245	0.045802	-0.017446	0.10724	0.0062052	0.070724	0.048192	0.021947	-0.0049082
-0.012843	-0.0021871	0.012563	0.0038147	0.012995	0.038554	0.033468	0.035858	-0.0041707	0.025813	0.024846	0.034281	0.058975	-0.013097	0.11734	0.015945	0.075124	0.035375	0.021489	0.00071208
-0.0054932	-0.0016276	0.0049845	0.0040944	0.017726	0.041402	0.028076	0.040512	-0.0016022	0.030034	0.021617	0.038605	0.06045	-0.011393	0.10999	0.018133	0.077311	0.03095	0.021973	-0.0010173
0.0010173	-0.0011444	-0.00099182	-0.00055949	0.014903	0.045649	0.025431	0.036748	-0.00091553	0.023142	0.018743	0.039749	0.062485	-0.0052389	0.10778	0.013809	0.080363	0.032094	0.021845	-0.006307
-0.0036621	0.004247	-0.0033824	-0.0023142	0.018972	0.052032	0.025304	0.038986	-0.0032552	0.018463	0.026067	0.033875	0.059204	-0.0036112	0.1088	0.01943	0.083644	0.028636	0.023371	-0.0060781
-0.00073751	0.0021362	0.0056203	0.00078837	0.023422	0.059357	0.023219	0.04687	0.0076294	0.015233	0.027847	0.045395	0.064748	-0.0050354	0.10145	0.028432	0.085169	0.023982	0.026627	-0.01236
-0.0059001	0.0046794	0.0070953	0.0079346	0.0070445	0.060145	0.021083	0.042496	0.0045268	0.020574	0.020218	0.047735	0.070903	-0.0056712	0.093486	0.034663	0.081278	0.034078	0.01915	-0.011266
-0.015767	-0.0018311	0.002238	0.011063	0.0008138	0.060399	0.023473	0.034129	-0.00010173	0.028788	0.024999	0.048167	0.067851	-0.0053406	0.090892	0.034103	0.078481	0.035909	0.011037	-0.010401
-0.017344	-0.0010681	0.0055695	0.012054	-0.00022888	0.058492	0.032984	0.03006	0.0018311	0.03863	0.027186	0.048548	0.059865	0.0023142	0.080516	0.036901	0.088145	0.0413	0.016886	-0.012385
-0.0017802	0.0060018	0.0057729	0.01269	0.007782	0.061264	0.025584	0.031077	0.0085449	0.044683	0.024414	0.052516	0.048167	0.0037384	0.078379	0.042674	0.094681	0.047429	0.014064	-0.011775
0.0034078	0.0098928	0.006485	0.0028992	0.021642	0.060145	0.029475	0.033493	0.014521	0.04041	0.027364	0.054016	0.045547	0.007604	0.081965	0.038274	0.094706	0.040894	0.014674	-0.010732
0.0013733	0.016734	0.0056458	0.0086721	0.023651	0.057933	0.040359	0.033493	0.0088501	0.035172	0.026347	0.047073	0.050278	0.0093079	0.08695	0.033391	0.091553	0.031713	0.015691	-0.0047811
0.00033061	0.014877	0.0052643	0.014445	0.026601	0.056051	0.040258	0.026525	0.0080109	0.03156	0.022125	0.038528	0.054804	0.01447	0.092646	0.027339	0.087535	0.03184	0.01798	-0.0031026
-0.014013	0.0084941	0.00099182	0.020065	0.024846	0.056152	0.037435	0.031357	0.011164	0.039444	0.026271	0.040181	0.0619	0.01091	0.10005	0.024287	0.081863	0.02655	0.011419	-0.0059509
-0.019073	0.0081889	-0.0076803	0.01943	0.017878	0.052745	0.032145	0.036672	0.0085958	0.054194	0.023753	0.046005	0.06869	0.0052643	0.10409	0.033951	0.071335	0.020727	0.0074005	-0.0056966
-0.026423	0.0087738	-0.016047	0.019887	0.010249	0.056585	0.034968	0.03713	0.0027974	0.060043	0.02533	0.041122	0.062815	0.0092316	0.10523	0.036011	0.073522	0.02032	0.0049845	0.0011444
-0.033468	0.0095113	-0.011927	0.012258	0.010249	0.055517	0.036443	0.033162	0.0036367	0.049515	0.024948	0.049006	0.059306	0.015539	0.10167	0.034612	0.07609	0.012461	0.00017802	-0.0023142
-0.034637	0.0177	-0.012792	0.011037	0.013428	0.063299	0.032908	0.038834	0.0041962	0.035502	0.021693	0.055847	0.063197	0.019252	0.098979	0.033366	0.077184	0.0088755	0.0095622	-0.0047048
-0.033544	0.011012	-0.013301	0.0045776	0.015691	0.065409	0.027542	0.040029	-0.001653	0.039088	0.018183	0.063909	0.062205	0.015284	0.095291	0.028229	0.078913	0.02093	0.015945	-0.0013987
-0.033061	0.0045268	-0.01241	0.0034587	0.017624	0.066045	0.029195	0.035324	-0.00501	0.036214	0.019506	0.072072	0.052643	0.010274	0.092977	0.016098	0.077438	0.02093	0.016658	-0.00063578
-0.035172	-5.0863e-05	-0.0095622	0.0096385	0.023092	0.063095	0.035706	0.0295	-0.0060781	0.040461	0.014801	0.065816	0.053228	0.011266	0.094783	0.012919	0.071716	0.017624	0.01002	0.0011953
-0.030848	0.0037893	-0.0098928	0.010274	0.025991	0.061391	0.034587	0.030848	-0.0050863	0.045013	0.0065867	0.06663	0.05956	0.017471	0.095164	0.021693	0.071106	0.012843	0.0088247	0.0025686
-0.027415	0.01236	-0.011342	0.0019073	0.031001	0.061646	0.036341	0.037181	-0.0010935	0.0398	0.0039164	0.070496	0.058899	0.020523	0.093257	0.018692	0.07047	0.015488	0.011978	-0.0034332
-0.025686	0.010122	-0.014064	0.0066376	0.030772	0.063299	0.039597	0.035248	0.013479	0.046234	0.0086975	0.067851	0.069071	0.016886	0.097834	0.022608	0.068436	0.026042	0.01002	-0.0076803
-0.025533	0.0034587	-0.012004	0.014801	0.029068	0.056737	0.036774	0.029399	0.013529	0.066452	0.008901	0.068054	0.07515	0.020879	0.10246	0.018565	0.06429	0.033239	0.00096639	-0.00796
-0.029526	0.0081126	-0.0025686	0.014674	0.031204	0.053736	0.034866	0.027568	0.011927	0.068817	0.0065358	0.070292	0.07487	0.030187	0.11083	0.019786	0.068029	0.029119	-0.00015259	-0.0066884
-0.029958	0.011978	-0.0067647	0.022964	0.02828	0.048701	0.041656	0.024567	0.017268	0.065943	0.016073	0.067088	0.069478	0.027364	0.10689	0.024948	0.066833	0.026754	-0.00096639	-0.0061544
-0.029297	0.011037	-0.021057	0.020218	0.032832	0.042496	0.034688	0.024033	0.017624	0.079803	0.011978	0.066045	0.063044	0.024033	0.094426	0.036163	0.0516	0.02299	-0.0012716	-0.012029
-0.028687	0.0051117	-0.027059	0.0064341	0.036926	0.038071	0.023956	0.017522	0.012029	0.075836	0.00091553	0.069148	0.071259	0.017573	0.080617	0.037969	0.046336	0.020396	0.00050863	-0.013529
-0.029449	0.0026703	-0.024923	0.0073751	0.027008	0.041682	0.024083	0.016886	0.013224	0.068919	-0.0024414	0.070979	0.068766	0.023321	0.081813	0.028941	0.048752	0.021515	-0.0044505	-0.011648
-0.03451	0.0067139	-0.016301	0.019836	0.025304	0.040894	0.030416	0.016022	0.018768	0.067596	-0.00091553	0.069962	0.075862	0.033264	0.086848	0.023905	0.049973	0.022024	-0	-0.014267
-0.040716	0.012207	-0.0049591	0.010808	0.024338	0.045675	0.026474	0.02093	0.013936	0.070419	-0.0028992	0.060755	0.073547	0.033518	0.087687	0.029297	0.054728	0.025508	0.010147	-0.0050608
-0.02828	0.0097402	-0	0.0095876	0.030136	0.048065	0.026601	0.019658	0.01269	0.06986	-0.0020854	0.067139	0.060221	0.043996	0.092621	0.027313	0.059891	0.029144	0.020727	-0.0020091
-0.020549	0.0084941	-0.0082397	0.0092824	0.036621	0.038122	0.027847	0.021718	0.017548	0.077616	0.00076294	0.06986	0.057882	0.049998	0.10063	0.024567	0.062561	0.025457	0.01592	-0.006307
-0.019786	0.0061289	-0.0063324	0.014674	0.029933	0.038783	0.033798	0.029984	0.015386	0.078939	-0.001297	0.063934	0.059814	0.054042	0.11144	0.025762	0.068792	0.023702	0.010605	-0.0074259
-0.013733	0.0040181	0.001475	0.022329	0.017853	0.040131	0.036316	0.026296	0.010986	0.081914	-0.0018819	0.052083	0.063731	0.057475	0.1118	0.029043	0.072149	0.012004	0.0085449	-0.010808
-0.0038147	-0.0013224	0.00086466	0.025304	0.016378	0.040792	0.037231	0.020396	0.0095876	0.083542	0.0013224	0.044022	0.068817	0.056788	0.10818	0.029526	0.064672	0.012182	0.0034587	-0.011444
0.0023905	0.00035604	0.006663	0.023982	0.005722	0.040944	0.03657	0.022761	0.0095876	0.071971	-7.6294e-05	0.049667	0.066401	0.051371	0.11335	0.034993	0.056839	0.016988	0.0084686	-0.011775
-0.00035604	-0.004247	0.0051371	0.021083	-0.0011698	0.047124	0.038681	0.026067	0.009613	0.054932	-0.0032043	0.054728	0.067952	0.047989	0.10712	0.042267	0.053457	0.010427	0.0057729	-0.015081
-0.0049337	-0.013123	0.0063833	0.016912	0.0024923	0.050608	0.035502	0.024465	0.010579	0.049032	0.0025177	0.048167	0.073547	0.054372	0.10885	0.0457	0.056229	0.011139	0.0059764	-0.018514
-0.010783	-0.018361	0.016479	0.02154	0.011368	0.055745	0.038274	0.021973	0.019887	0.054525	-0.0018819	0.044988	0.079371	0.060654	0.11241	0.042877	0.065079	0.019836	0.0088755	-0.019709
-0.018895	-0.014242	0.031306	0.026093	0.016479	0.055466	0.041682	0.016073	0.021032	0.059789	-0.0080363	0.050405	0.075022	0.058823	0.10541	0.037003	0.063833	0.022125	0.0080109	-0.01681
-0.022329	-0.0073242	0.037893	0.023829	0.010096	0.050761	0.04542	0.014776	0.018463	0.052643	-0.0092316	0.060094	0.067952	0.053279	0.094579	0.038045	0.053507	0.019887	0.01297	-0.016251
-0.024312	-0.0008138	0.035909	0.018234	0.0083923	0.047201	0.038808	0.013606	0.017548	0.046209	-0.0091807	0.058721	0.066961	0.056458	0.088755	0.042089	0.058238	0.02032	0.013479	-0.01091
-0.025787	-0.00015259	0.026906	0.018082	0.0028737	0.048218	0.033875	0.013377	0.015717	0.044454	-0.0061035	0.051524	0.066096	0.042191	0.090841	0.037003	0.065231	0.014496	0.0092824	-0.0069936
-0.018743	-0.00053406	0.028	0.027746	0.0027466	0.046438	0.036062	0.0088501	0.016581	0.039546	-0.00083923	0.046387	0.061773	0.037766	0.10137	0.038071	0.076218	0.0096385	0.014598	-0.011139
-0.014903	-0.0068156	0.033544	0.032476	0.011063	0.04097	0.034968	0.0064087	0.011775	0.038096	-0.0074005	0.052668	0.060705	0.041428	0.10778	0.036519	0.076675	0.011927	0.029221	-0.013326
-0.0092316	-0.0018056	0.02772	0.028636	0.011342	0.039902	0.035934	0.0048319	0.008901	0.044225	-0.0048319	0.048523	0.061925	0.039571	0.10658	0.038706	0.06691	0.012436	0.034587	-0.011063
-0.0023651	-0.0054169	0.028687	0.028127	0.0032552	0.043004	0.035909	0.0060527	0.018768	0.041275	-0.0082143	0.0516	0.064112	0.040817	0.10122	0.046539	0.067368	0.014776	0.03657	-0.0041707
0.0013733	-0.012716	0.03596	0.017064	0.00501	0.049718	0.03952	0.011826	0.021464	0.046616	-0.016429	0.058212	0.056305	0.042801	0.090663	0.05071	0.076981	0.0086212	0.026499	-0.002772
0.0017802	-0.022786	0.038961	0.019811	0.0020854	0.055593	0.041199	0.016988	0.017446	0.0501	-0.021489	0.064799	0.050532	0.038071	0.088374	0.047201	0.07309	0.0075022	0.018616	-0.010834
-0.00017802	-0.025635	0.040614	0.033315	-0.0076294	0.055695	0.044072	0.01943	0.0082652	0.050507	-0.019175	0.07136	0.054092	0.039673	0.086619	0.045191	0.065155	0.015233	0.02271	-0.016505
0.00295	-0.016454	0.039698	0.026805	-0.0032552	0.05422	0.046768	0.014598	0.0023397	0.053736	-0.019404	0.069427	0.047963	0.048243	0.085297	0.046717	0.060018	0.011597	0.022863	-0.013275
0.0021871	-0.013936	0.045598	0.020625	0.010681	0.060501	0.044327	0.010045	0.0099945	0.053126	-0.020549	0.066859	0.054652	0.041148	0.08021	0.044352	0.064774	0.0067902	0.016581	-0.014064
-0.00020345	-0.017598	0.048981	0.016581	0.014165	0.052312	0.039749	0.013911	0.015208	0.061188	-0.012868	0.063604	0.052617	0.040436	0.072912	0.046285	0.065002	0.0080109	0.014267	-0.018921
-0.022024	-0.019277	0.043106	0.020065	0.011546	0.037181	0.042165	0.012919	0.019379	0.058314	-0.0077566	0.060603	0.054652	0.047226	0.06719	0.054677	0.066986	0.010961	0.018285	-0.021718
-0.025838	-0.015055	0.043004	0.018234	0.013733	0.035044	0.046158	0.0034841	0.024007	0.051473	-0.013377	0.063807	0.055618	0.046997	0.074234	0.060069	0.074793	0.011317	0.019226	-0.019023
-0.014877	-0.015513	0.055745	0.013021	0.013631	0.039622	0.044785	-0.00061035	0.023626	0.043589	-0.013351	0.064036	0.057424	0.041885	0.075811	0.059357	0.074997	0.0072988	0.017141	-0.016505
-0.0038656	-0.026932	0.060527	0.011139	0.013504	0.048828	0.041707	0.001653	0.016327	0.047735	-0.0097911	0.067952	0.049973	0.052617	0.081736	0.056788	0.074361	0.0055186	0.021413	-0.010732
0.00058492	-0.035019	0.057856	0.0079854	0.012614	0.050786	0.042572	0.016225	0.0098674	0.048777	-0.016098	0.07431	0.055923	0.055237	0.087509	0.065358	0.071513	0.0062052	0.025202	-0.010249
0.00061035	-0.041377	0.056152	0.015513	0.018412	0.048167	0.047404	0.022964	0.009257	0.037842	-0.011088	0.07253	0.055923	0.044276	0.086746	0.063705	0.079549	0.0072479	0.010401	-0.0020345
0.0026194	-0.033773	0.05188	0.016912	0.018895	0.045115	0.053991	0.015284	0.015844	0.033493	-0.0084432	0.067952	0.055008	0.03863	0.082143	0.056839	0.089188	0.005722	0.00295	-0.0014496
-0.0023651	-0.027415	0.048091	0.01241	0.018005	0.044174	0.05305	0.010401	0.019048	0.028152	-0.0091807	0.06869	0.059433	0.042572	0.073064	0.060527	0.094859	0.0083415	0.0071716	-0.0065104
-0.0056966	-0.031535	0.055771	0.014216	0.020116	0.04631	0.044276	0.015564	0.02299	0.027288	-0.011698	0.076625	0.064011	0.045064	0.074005	0.052567	0.095495	0.0099436	0.005366	-0.0096385
-0.0058746	-0.029144	0.053584	0.021795	0.014903	0.041911	0.051244	0.019786	0.022558	0.024109	-0.021032	0.072021	0.058263	0.042852	0.07932	0.043945	0.078761	0.0103	0.0041707	-0.0089773
-0.0070445	-0.032272	0.059052	0.028025	0.010249	0.042292	0.049311	0.01442	0.019048	0.024592	-0.025202	0.073446	0.055466	0.047023	0.075607	0.038554	0.064036	0.019455	0.0018819	-0.006307
0.0023905	-0.033035	0.060832	0.031484	0.009257	0.038478	0.040716	0.010732	0.013529	0.031662	-0.022786	0.074768	0.052007	0.049642	0.080439	0.038961	0.065536	0.031433	0.0019328	-0.0069173
0.0050863	-0.0295	0.067215	0.028865	0.0098419	0.034281	0.032908	0.011749	0.012309	0.031815	-0.015386	0.073191	0.05722	0.044785	0.084	0.039342	0.079219	0.028559	0.0090281	-0.014979
0.0048828	-0.020777	0.059535	0.024414	0.0095367	0.03156	0.034637	0.0074768	0.0089264	0.028025	-0.018158	0.068715	0.063477	0.050303	0.083364	0.034612	0.079575	0.023321	0.017802	-0.024058
-0.0028737	-0.012156	0.056712	0.02271	0.0087484	0.030594	0.043996	0.0050608	0.016708	0.024668	-0.0092824	0.061289	0.063578	0.055415	0.082652	0.034637	0.070953	0.027161	0.015895	-0.024287
-0.0082906	-0.020803	0.063146	0.022456	0.013402	0.035426	0.046539	0.01325	0.022863	0.021133	0.00066121	0.07314	0.06045	0.048014	0.078506	0.032501	0.068741	0.027364	0.021591	-0.024872
-0.0074768	-0.026728	0.063477	0.018819	0.012131	0.033671	0.038223	0.020523	0.013885	0.02182	0.0024414	0.069326	0.067291	0.048447	0.071665	0.026474	0.067012	0.023422	0.023193	-0.025457
-0.0052643	-0.029373	0.060069	0.01943	0.0042979	0.027161	0.030187	0.015233	0.011876	0.032145	0.00012716	0.061442	0.06396	0.04631	0.072479	0.019073	0.063451	0.023677	0.012105	-0.026855
-0.0074005	-0.022583	0.062027	0.023778	-0.002772	0.022405	0.034281	0.0022125	0.014979	0.041122	-0.0018311	0.06396	0.064596	0.045675	0.065816	0.013682	0.06635	0.023778	0.018667	-0.019023
-0.0048065	-0.020752	0.052567	0.024745	-0.0032806	0.026601	0.03535	-0.0030009	0.015767	0.02622	0.00086466	0.067012	0.060832	0.050151	0.06518	0.016708	0.068868	0.022303	0.018819	-0.011571
0.0010173	-0.02154	0.055059	0.029449	-0.0043488	0.025253	0.032298	-0.006663	0.012945	0.0177	-0.0034078	0.067927	0.050939	0.045878	0.070928	0.013123	0.062281	0.021159	0.014089	-0.011317
-0.0048065	-0.023346	0.056432	0.021413	-0.0027466	0.032654	0.034765	0.0018311	0.015539	0.022939	-0.0067139	0.070394	0.048523	0.042216	0.06986	0.018031	0.069021	0.023244	0.0098928	-0.024007
-0.013453	-0.029577	0.055796	0.012207	-0.00086466	0.037181	0.032934	0.011012	0.018895	0.028076	-0.0036112	0.072327	0.052312	0.041504	0.069707	0.02065	0.06813	0.019964	0.0103	-0.032043
-0.017471	-0.029297	0.051193	0.010935	0.0092061	0.02917	0.031408	0.016556	0.021973	0.027618	0.0014242	0.067291	0.061544	0.040563	0.073115	0.01948	0.067698	0.026906	0.011419	-0.035146
-0.012029	-0.01943	0.050913	0.0076803	0.01475	0.033671	0.033188	0.016479	0.016886	0.024923	0.0020345	0.056864	0.060501	0.040283	0.078913	0.021388	0.063171	0.033239	-0.00010173	-0.031433
-0.014725	-0.019938	0.049566	0.013402	0.011851	0.036087	0.031433	0.0067393	0.011444	0.026627	0.00050863	0.059662	0.058085	0.042394	0.083059	0.013148	0.06223	0.028915	-0.0076548	-0.02594
-0.012131	-0.021998	0.044149	0.016098	0.011063	0.031026	0.02917	0.0013224	0.011749	0.028814	-0.002772	0.065282	0.057373	0.049082	0.072632	0.01531	0.061188	0.023753	-0.0092824	-0.018387
-0.0097911	-0.020828	0.039902	0.022176	0.0023142	0.031891	0.031865	0.0020345	0.013758	0.027237	-0.0086212	0.068843	0.05544	0.056229	0.05895	0.024414	0.058823	0.017064	-0.0052897	-0.016301
-0.0049591	-0.028712	0.035172	0.017751	-0.0031281	0.030924	0.03596	-0.002772	0.010732	0.020701	-0.013733	0.070419	0.04837	0.059102	0.053355	0.026194	0.057627	0.017141	0.0021108	-0.011698
0.0069427	-0.031331	0.040538	0.019582	-0.0021871	0.036112	0.04008	-0.0041707	0.012563	0.014903	-0.016378	0.073064	0.045141	0.06223	0.059865	0.028407	0.055517	0.021591	0.00030518	-0.010656
0.011597	-0.01653	0.041326	0.014114	-0.005188	0.039749	0.04275	0.0053406	0.019252	0.010274	-0.016912	0.074361	0.049845	0.059662	0.073751	0.032705	0.065206	0.024134	0.0019328	-0.0045776
0.00073751	-0.015004	0.037664	0.019048	-0.0023651	0.041046	0.04214	0.0032806	0.019048	0.013199	-0.016912	0.080566	0.04247	0.058212	0.084432	0.029933	0.064926	0.022354	0.005722	0.0037384
0.0049845	-0.021108	0.0295	0.022837	0.0045522	0.035528	0.048294	0.0095876	0.017395	0.0075531	-0.012029	0.077031	0.038172	0.048599	0.088857	0.026423	0.059891	0.021718	0.0044759	-0.0072734
0.0041453	-0.025508	0.02594	0.014623	0.0027466	0.036596	0.048141	0.016963	0.019633	7.6294e-05	-0.014572	0.08194	0.041784	0.053711	0.085322	0.025736	0.057297	0.017293	0.00099182	-0.013301
0.0054677	-0.029602	0.026601	0.018768	0.0015259	0.029348	0.045726	0.0099436	0.021489	0.010173	-0.01386	0.085246	0.039419	0.048752	0.083516	0.015945	0.058441	0.023677	-0.0022634	-0.01269
0.0060018	-0.038706	0.028432	0.027593	0.0028229	0.022812	0.043157	0.0025177	0.013377	0.014598	-0.01442	0.073166	0.037816	0.039673	0.09257	0.0068665	0.058085	0.021337	-0.0035604	-0.014776
0.0084178	-0.039724	0.030314	0.029348	0.0038401	0.02065	0.045802	0.0065867	0.013707	0.0078583	-0.014394	0.061696	0.031357	0.042699	0.095825	0.0016785	0.067342	0.020192	0.0061289	-0.0090535
0.010325	-0.035604	0.036748	0.02505	-0.0040181	0.022812	0.042191	0.013351	0.015717	0.011292	-0.006841	0.063833	0.033137	0.04331	0.089289	0.0090535	0.063705	0.026194	0.0087484	-0.0019328
0.014776	-0.025965	0.035706	0.021515	-0.0067647	0.021439	0.036112	0.011292	0.015004	0.026677	-0.0049337	0.06958	0.032221	0.047735	0.086848	0.016963	0.059916	0.032959	0.006307	0.0024923
0.0042979	-0.010681	0.040003	0.024363	0.0013987	0.02449	0.033747	0.0103	0.010579	0.027542	-0.0070953	0.066249	0.03334	0.053787	0.087204	0.018997	0.056127	0.030721	0.0076803	-0.00078837
0.005544	-0.013326	0.044123	0.026576	0.0020854	0.023804	0.039241	0.0065358	0.01236	0.032196	-0.0065613	0.072734	0.029399	0.061874	0.085068	0.01915	0.051041	0.026093	0.013707	-0.00022888
0.0092061	-0.018514	0.034663	0.028661	-0.002238	0.022456	0.03713	0.0018565	0.013555	0.03212	0.00043233	0.082957	0.029958	0.061747	0.082779	0.016607	0.051015	0.030289	0.014572	0.0099182
0.01241	-0.026728	0.031382	0.030162	0.0029246	0.021693	0.04125	-0.0055695	0.012716	0.031993	0.0069427	0.073166	0.039647	0.05839	0.080948	0.01503	0.052414	0.029144	0.0022888	0.0019073
0.019836	-0.033391	0.027593	0.020447	0.0019582	0.021922	0.04097	-0.015259	0.012512	0.029729	0.011546	0.066071	0.041224	0.064443	0.083491	0.0077311	0.052999	0.028559	-0.0052643	0.012054
0.028127	-0.03156	0.030848	0.017141	0.0046285	0.020065	0.035934	-0.026728	0.010274	0.030416	0.0088247	0.062714	0.041173	0.080821	0.085526	0.011139	0.048879	0.031662	-0.010249	0.011139
0.026118	-0.028585	0.041936	0.023041	0.0044505	0.013402	0.029373	-0.024058	0.0027974	0.027873	0.0031281	0.064087	0.032679	0.078888	0.084712	0.014598	0.047023	0.037435	-0.0087484	0.0091807
0.018641	-0.02533	0.037409	0.023549	0.0049591	0.0094859	0.016556	-0.019913	0.003535	0.031484	-0.0046285	0.062917	0.033925	0.076014	0.08522	0.010935	0.052668	0.038681	-0.0038401	0.017853
0.020905	-0.027008	0.036214	0.033518	-0.0051371	0.0035858	0.014013	-0.01976	0.0089773	0.029704	-0.011749	0.05984	0.035324	0.075455	0.081151	0.012945	0.055415	0.042089	0.0091298	0.015132
0.029806	-0.025762	0.037435	0.046336	-0.013123	0.001653	0.015488	-0.021998	0.018845	0.036189	-0.012309	0.058009	0.031993	0.078532	0.086161	0.010529	0.061951	0.036901	0.011317	0.007019
0.033722	-0.030696	0.039419	0.047735	-0.01269	0.006663	0.015361	-0.025711	0.016886	0.040741	-0.016429	0.06396	0.024033	0.082067	0.091553	0.0083669	0.056381	0.036545	0.019887	0.00010173
0.045827	-0.042775	0.042699	0.03835	-0.0018056	-0.0031789	0.015132	-0.016047	0.013962	0.038528	-0.016174	0.067647	0.022939	0.082067	0.093867	0.019175	0.050227	0.037867	0.017268	0.0080617
0.042445	-0.048345	0.041885	0.035706	-0.00012716	-0.0085704	0.016123	-0.0083923	0.005544	0.040131	-0.01531	0.056864	0.023931	0.08578	0.095901	0.018031	0.037766	0.046921	0.023295	0.010885
0.039419	-0.04954	0.034688	0.036697	0.0027974	-0.0019582	0.016123	-0.015055	0.00017802	0.03273	-0.013707	0.054499	0.034002	0.084864	0.091578	0.012767	0.028102	0.047251	0.034231	0.007604
0.043996	-0.038605	0.027898	0.037308	0.0069173	-0.0020854	0.014267	-0.010808	-0.00035604	0.03451	-0.019023	0.049667	0.036062	0.077972	0.0899	0.0035095	0.023626	0.039266	0.034765	0.0045776
0.047073	-0.036494	0.020523	0.02889	0.014343	-0.0061289	0.013148	-0.013173	0.00078837	0.034663	-0.019709	0.051066	0.034205	0.067469	0.084737	0.0053914	0.020854	0.04275	0.035375	0.0061798
0.044632	-0.035172	0.020167	0.03568	0.013224	-0.0089264	0.0060018	-0.010147	0.0059255	0.026601	-0.022914	0.054754	0.029144	0.077896	0.082677	-0.0020599	0.024668	0.044429	0.027924	0.0075277
0.036367	-0.033849	0.017624	0.038757	0.013758	-0.0060527	0.0048574	-0.010274	0.0032552	0.022125	-0.013402	0.054601	0.029399	0.076904	0.084254	-0.0019582	0.025915	0.040512	0.021667	0.0076548
0.037384	-0.033875	0.023092	0.032298	0.015767	-0.0065613	0.004425	-0.0069427	-0.0048065	0.015971	-0.0046031	0.055567	0.029984	0.076777	0.086899	0.001297	0.020447	0.043259	0.019582	0.0056966
0.041809	-0.029093	0.028102	0.024338	0.013097	0.0089518	0.0082143	-0.0039673	-0.0083669	0.01297	-0.0067393	0.053329	0.031611	0.089213	0.081278	0.0059509	0.023626	0.049566	0.029144	0.014776
0.042623	-0.032527	0.026143	0.021947	0.031026	0.005366	0.0070445	-0.0039673	-0.0074259	0.017064	-0.0098928	0.053838	0.028941	0.092316	0.075226	0.0046031	0.023219	0.046616	0.027466	0.027669
0.046997	-0.042089	0.022558	0.034103	0.041835	-0.0028992	-0.00022888	-0.002416	-0.0049845	0.017675	-0.011215	0.058746	0.030543	0.0811	0.076116	0.0083415	0.029348	0.04748	0.028025	0.02566
0.0442	-0.043894	0.018743	0.043945	0.038656	-0.0048319	0.0019073	-0.011012	-0.010249	0.018031	-0.0099945	0.05984	0.036138	0.076955	0.071284	0.0097656	0.030085	0.049896	0.026474	0.021718
0.045013	-0.03863	0.014877	0.042369	0.034612	-0.009435	0.013606	-0.016454	-0.0078328	0.021235	-0.01063	0.06307	0.028254	0.079778	0.069453	0.0041962	0.024109	0.046387	0.023855	0.021464
0.045471	-0.037918	0.01091	0.042267	0.038274	-0.0011698	0.028534	-0.024414	-0.010045	0.01742	-0.006485	0.065994	0.027771	0.082474	0.071971	-0.00038147	0.020091	0.04631	0.016632	0.024338
0.043538	-0.041097	0.0088247	0.042216	0.042114	0.0018311	0.02889	-0.022049	-0.0075277	0.014928	-0.0047302	0.06691	0.033391	0.075175	0.069122	-0	0.014216	0.042953	0.0083415	0.01943
0.031611	-0.040131	0.0092061	0.041555	0.043793	0.0042216	0.01564	-0.023778	0.00043233	0.016759	-0.0093333	0.072225	0.03568	0.071004	0.060984	0.0039673	0.01119	0.045191	0.0097148	0.012894
0.029373	-0.039342	0.0058746	0.040766	0.037994	0.0047048	0.0061798	-0.024439	0.0010427	0.0051626	-0.0094604	0.069758	0.031408	0.07342	0.064036	0.0067647	0.012283	0.044861	0.0078328	0.014674
0.028712	-0.040359	0.0061544	0.044759	0.039546	0.010274	0.0021617	-0.030314	-0.0030263	-0.0060781	-0.016479	0.071996	0.030543	0.078481	0.072937	0.00501	0.010579	0.036875	0.016556	0.016607
0.03535	-0.036977	0.0073751	0.041962	0.039546	0.01887	0.0032298	-0.029119	0.0027212	-0.0071462	-0.026983	0.072632	0.038554	0.078227	0.080287	-0.0018311	0.011953	0.031713	0.028305	0.012716
0.03245	-0.03507	0.010325	0.04097	0.038757	0.023219	0.00020345	-0.020701	0.0055186	-0.0029246	-0.028763	0.071182	0.033239	0.079193	0.07637	-0.006485	0.018997	0.028432	0.028788	0.018743
0.025864	-0.033112	0.013123	0.043767	0.040054	0.024643	-0.0044505	-0.022481	0.0068919	0.00091553	-0.021235	0.071055	0.026169	0.080516	0.078354	-0.0026703	0.035629	0.027873	0.03095	0.020396
0.021693	-0.032425	0.018336	0.049616	0.040716	0.023142	0.0062052	-0.012665	0.0024668	0.0014242	-0.016836	0.07103	0.024414	0.079575	0.076218	-0.0068156	0.038757	0.021591	0.026042	0.014343
0.017497	-0.03863	0.020091	0.050913	0.041377	0.018234	0.010707	-0.012182	0.0058746	0.0013987	-0.018514	0.069021	0.027796	0.076116	0.077337	-0.010681	0.031153	0.014013	0.027466	0.011876
0.0177	-0.04748	0.021261	0.049769	0.04542	0.016123	0.0080617	-0.0084941	0.01475	0.0096385	-0.022888	0.063985	0.026042	0.083288	0.076447	-0.01236	0.03156	0.017726	0.028407	0.017242
0.016836	-0.048803	0.015818	0.047989	0.048447	0.020803	0.006485	-0.0074005	0.018997	0.010986	-0.018997	0.059433	0.034815	0.080592	0.068436	-0.011063	0.028102	0.023193	0.026983	0.0095622
0.023804	-0.050557	0.0095622	0.036062	0.055211	0.028534	0.010096	-0.011495	0.018794	0.017802	-0.0067139	0.06012	0.040334	0.079422	0.069224	-0.011215	0.024338	0.029297	0.021973	0.011749
0.028076	-0.040995	0.012945	0.037181	0.05427	0.031077	0.0064087	-0.0060272	0.023778	0.018387	-0.013173	0.06073	0.043945	0.082499	0.07576	-0.0065613	0.017548	0.023931	0.017827	0.012614
0.034714	-0.043411	0.012995	0.047887	0.057449	0.030314	0.0096639	-0.0031281	0.01943	0.020752	-0.020243	0.053355	0.040766	0.083084	0.090383	-0.0086212	0.0089518	0.024465	0.012487	0.0061544
0.038986	-0.051346	0.0077566	0.050176	0.046972	0.033035	0.0050608	-0.0066884	0.015411	0.021769	-0.013962	0.050532	0.034434	0.074717	0.085169	-0.0028992	0.0083669	0.019811	0.005366	0.0050354
0.02744	-0.045954	0.009435	0.052948	0.037537	0.038808	0.0058492	-0.004247	0.018717	0.018438	-0.0052643	0.04392	0.034536	0.077998	0.086161	0.0061289	0.00071208	0.023321	0.0056203	0.0030009
0.021057	-0.040894	0.013428	0.046082	0.037791	0.036519	0.0050608	-0.004069	0.023168	0.018158	-0.0039673	0.039368	0.036214	0.087967	0.085678	0.010834	-0.0036621	0.030034	0.010554	-0.0037893
0.017319	-0.043259	0.015132	0.036163	0.034765	0.023575	-0.005188	-0.0056458	0.018463	0.029424	-0.0012461	0.035985	0.040817	0.091426	0.085576	0.0043233	0.0043233	0.027262	0.020091	0.0068919
0.016123	-0.036799	0.017319	0.040843	0.042852	0.016963	-0.0056712	-0.0024923	0.01531	0.032679	0.0078074	0.044556	0.0442	0.082652	0.089645	-0.0019328	0.0065613	0.020294	0.020879	0.017904
0.019684	-0.03746	0.011419	0.0457	0.037842	0.020142	-0.0014242	-0.0015004	0.0097911	0.033671	0.0057475	0.045217	0.041962	0.090917	0.094121	-0.0017293	0.0071208	0.020167	0.019811	0.024439
0.020167	-0.047099	0.0082143	0.042699	0.035655	0.016479	-0	-0.0067647	0.0051117	0.038579	-5.0863e-05	0.041809	0.038732	0.091858	0.091604	-0.0085958	0.0059255	0.021642	0.021235	0.028839
0.014954	-0.055161	0.0092316	0.040207	0.034892	0.012182	-0.00010173	-0.016861	0.0054677	0.041809	-0.00295	0.039088	0.038223	0.091756	0.094426	-0.015386	0.005188	0.02533	0.021057	0.026906
0.021261	-0.051142	0.01325	0.034231	0.035451	0.016937	0.0098674	-0.013758	0.0048319	0.03802	0.00045776	0.04008	0.039469	0.08906	0.090205	-0.010986	0.0066376	0.036443	0.01709	0.022252
0.028788	-0.049082	0.0072734	0.027339	0.034409	0.022608	0.0097148	-0.01325	0.0096639	0.033518	0.0018056	0.039775	0.032018	0.077362	0.0914	-0.011775	0.0068156	0.036926	0.017827	0.016352
0.022024	-0.044708	0.00071208	0.029551	0.035884	0.022405	0.011241	-0.011953	0.0053151	0.039546	0.0020599	0.04715	0.028432	0.066757	0.096817	-0.013936	0.0067902	0.029068	0.022456	0.015615
0.0054677	-0.036596	0.0038656	0.034154	0.041936	0.02037	0.0046285	-0.0039164	0.0015004	0.042877	-0.0047811	0.056763	0.029856	0.062281	0.093791	-0.0095367	0.021617	0.02978	0.025584	0.0058492
0.0049845	-0.038808	0.0097911	0.039012	0.044149	0.017141	0.00035604	-0.00061035	0.0059255	0.031408	-0.0072479	0.053736	0.035146	0.065206	0.10206	-0.0083415	0.025482	0.031153	0.025864	0.0074514
0.012461	-0.035985	0.021032	0.04598	0.047226	0.010529	-0.0013733	-0.0095876	-0.0017039	0.029678	-0.0071971	0.054143	0.041275	0.056458	0.10376	-0.010223	0.019226	0.033239	0.035604	0.011927
0.012283	-0.038884	0.018997	0.050278	0.042979	0.003535	0.0035604	-0.013657	-0.00073751	0.027822	-0.0070953	0.055567	0.041529	0.063909	0.095317	-0.015361	0.015615	0.024363	0.034892	0.0039927
0.021896	-0.039495	0.0071462	0.047989	0.04748	-0.0020599	0.010122	-0.0095113	0.0015767	0.033061	0.0042725	0.040894	0.039088	0.067368	0.093714	-0.016098	0.012309	0.015081	0.022329	0.0063833
0.028559	-0.041631	0.0066884	0.043666	0.052261	0.0066121	0.0032552	-0.0087738	0.001653	0.03713	0.0046031	0.043691	0.041911	0.072327	0.091578	-0.011063	0.0091807	0.019531	0.019658	0.0056458
0.025736	-0.043894	0.0041453	0.044022	0.052007	0.010859	-0.0037893	-0.0084686	-0.0010935	0.041478	0.0083669	0.048116	0.045115	0.063273	0.085347	-0.0035604	0.0040436	0.033569	0.027466	0.0080617
0.029399	-0.045954	0.0098674	0.044785	0.044098	0.01152	-0.0093333	-0.0076548	0.0017039	0.04837	0.0071971	0.049566	0.0354	0.057424	0.077566	-0.0074259	0.0035604	0.038554	0.028839	0.0078837
0.031916	-0.04748	0.010834	0.04659	0.045013	0.015462	-0.0070953	-0.0065867	0.0052134	0.049795	0.0022634	0.045497	0.033086	0.060527	0.075277	0.00083923	0.0067647	0.035731	0.026703	0.0056712
0.03095	-0.046438	0.0021871	0.054016	0.050329	0.0098165	-0.005544	-0.0099436	0.0053151	0.042241	0.0017802	0.048981	0.036163	0.060679	0.081304	0.0097148	0.00078837	0.037867	0.027008	0.0078837
0.029602	-0.039927	0.0014496	0.049464	0.053457	0.0066884	-0.0077566	-0.014521	0.0039673	0.04125	0.0023651	0.049184	0.03802	0.057882	0.087967	0.022176	0.001475	0.039241	0.020701	0.010503
0.021489	-0.037435	-0.003713	0.049744	0.058772	0.0071208	-0.0059764	-0.014572	0.0086975	0.040461	-0.00058492	0.050303	0.034383	0.056788	0.092672	0.024516	-0.0017293	0.037537	0.018311	0.0064341
0.015615	-0.03479	-0.0041453	0.053686	0.059942	0.0078328	-0.00061035	-0.012741	0.00061035	0.038732	-0.00083923	0.048218	0.028356	0.054525	0.090968	0.026169	-0.010859	0.031967	0.02917	0.00061035
0.020981	-0.03952	-0.0039927	0.049337	0.063273	0.0039164	0.011292	-0.014572	0.0014496	0.046666	0.0029755	0.042801	0.02655	0.055542	0.084076	0.030975	-0.011953	0.031738	0.037638	0.0044505
0.016047	-0.038198	-0.0090027	0.053431	0.060069	0.0013733	0.0089264	-0.0072225	0.006485	0.041072	0.0089264	0.042292	0.0221	0.050735	0.077057	0.037409	-0.0097148	0.031662	0.038401	-0.0016785
0.0071462	-0.045064	-0.0090027	0.062408	0.051549	0.0015004	0.011215	-0.003535	0.0067139	0.037537	0.0052643	0.04453	0.020421	0.051066	0.075022	0.051829	-0.006485	0.025508	0.041529	0.0036621
0.01091	-0.049616	-0.002772	0.058111	0.055135	0.0045776	0.006841	-0.0041707	0.0081635	0.039469	-0.00025431	0.044632	0.0221	0.050405	0.07665	0.055695	-0.0030263	0.012538	0.037435	0.0078328
0.016861	-0.048472	0.0062307	0.048981	0.053406	0.0020854	0.0075785	0.0035604	0.0086721	0.039876	-0.0077057	0.040258	0.024694	0.053635	0.083949	0.05839	-0.0060781	0.016556	0.028687	0.010554
0.0081126	-0.04954	0.0048828	0.04453	0.053507	-0.0012461	0.010147	0.0033061	0.0093842	0.044861	-0.0078328	0.038122	0.026957	0.057398	0.089188	0.055186	-0.0043233	0.02388	0.019836	0.011292
0.0028483	-0.046183	0.0065358	0.045649	0.050023	-0.0059509	0.00017802	0.0019582	0.0088247	0.046082	-0.007019	0.044047	0.021108	0.058314	0.084356	0.039927	-0.0035858	0.033569	0.023778	0.013657
0.0055186	-0.039775	0.0032806	0.054296	0.045141	-0.00094096	-0.0026194	-0.0046031	0.013987	0.055313	-0.0038147	0.040563	0.030034	0.062993	0.08049	0.036112	-0.0065613	0.035807	0.029831	0.012004
0.0097656	-0.031993	0.0030518	0.066757	0.041962	-0.0030772	0.0087738	-0.011292	0.0095876	0.049795	-0.0020599	0.028178	0.038859	0.056737	0.071335	0.029475	-0.011241	0.03329	0.029551	0.0031789
0.0054423	-0.033824	-0.0023651	0.070114	0.044734	-0.0066376	0.021311	-0.012385	0.0050354	0.045319	-0.0024923	0.031382	0.043971	0.062281	0.071996	0.030263	-0.011826	0.03301	0.03039	-0.0052389
0.006841	-0.031128	0.0008138	0.058187	0.044378	-0.0082906	0.024516	-0.018972	0.0039419	0.050456	-0.0042725	0.03507	0.04626	0.072657	0.082906	0.031738	-0.0072734	0.032908	0.030416	-0.0096385
0.0021617	-0.031408	0.0016276	0.060959	0.044301	-0.0054677	0.021032	-0.015971	0.0085704	0.049388	-0.0078583	0.03034	0.043208	0.074844	0.091248	0.032934	-0.01063	0.032221	0.031204	-0.012665
-0.0037893	-0.038935	-0.0020599	0.060323	0.041478	0.0012207	0.016073	-0.0094096	0.0084941	0.04425	-0.0089773	0.032934	0.042292	0.07253	0.091044	0.039419	-0.007604	0.027212	0.03507	-0.014165
-0.0074768	-0.037944	0.0031281	0.068309	0.041707	0.0058746	0.010529	0.00073751	0.0017802	0.046361	-0.0011953	0.03891	0.046895	0.078634	0.082652	0.04041	-0.010325	0.021032	0.043106	-0.0098165
0.00053406	-0.034103	0.0079854	0.07637	0.040614	0.011826	-0.002772	-0.0097656	0.0034587	0.054092	0.0039419	0.037104	0.049795	0.07637	0.083186	0.034078	-0.011546	0.023117	0.048065	-0.0084941
0.0050354	-0.025686	0.0082143	0.070292	0.050405	0.0075277	-0.0037638	-0.0045776	-0.00078837	0.055745	0.0016022	0.044098	0.048218	0.07342	0.089798	0.032171	-0.010579	0.020828	0.046946	-0.0092824
0.00043233	-0.025304	0.00048319	0.05956	0.048904	-0.00055949	-0.00043233	0.0018311	-0.011393	0.063477	0.00055949	0.042623	0.044683	0.073318	0.085983	0.041453	-0.018616	0.020421	0.041555	-0.0067647
-0.0051117	-0.0295	-0.004425	0.06546	0.04331	-0.0013224	0.00012716	-0.00068665	-0.01887	0.065079	0.0042216	0.041555	0.042852	0.070063	0.074793	0.049133	-0.02739	0.018158	0.041275	-0.010859
-0.0090281	-0.021744	-0.0035604	0.061798	0.039749	0.0039673	0.010681	-0.0015513	-0.011826	0.068105	0.0018819	0.045522	0.039393	0.081228	0.075022	0.049896	-0.023041	0.021617	0.037969	-0.013682
-0.0089773	-0.020294	-0.0075022	0.062866	0.034256	0.0039673	0.014191	-0.012207	-0.0031789	0.067927	-0.0041453	0.045649	0.040461	0.074514	0.074056	0.0413	-0.017192	0.025152	0.03835	-0.0055695
-0.015488	-0.029653	-0.0076803	0.066121	0.030111	0.0048574	0.012029	-0.024846	0.00030518	0.06691	-0.013657	0.043691	0.050252	0.072072	0.068258	0.043335	-0.018209	0.021057	0.037104	0.0015767
-0.02416	-0.04069	-0.0061289	0.07136	0.035934	0.0098928	0.01592	-0.025152	-0.0046031	0.067978	-0.012309	0.052134	0.044708	0.076345	0.071742	0.040436	-0.016174	0.026296	0.045624	-0.00099182
-0.025736	-0.042903	-0.009257	0.077286	0.034231	0.0098165	0.016505	-0.02477	-0.0096385	0.065842	-0.006663	0.056025	0.038935	0.072225	0.074336	0.037944	-0.01475	0.030238	0.043971	-0.0079346
-0.020574	-0.046234	-0.0093842	0.065155	0.027364	0.0058492	0.0080617	-0.026754	-0.016149	0.071487	-0.0052134	0.052389	0.037867	0.07281	0.07103	0.03952	-0.015691	0.034205	0.044683	-0.0083923
-0.013453	-0.038147	-0.00035604	0.054626	0.028152	-0.00058492	-0.0041199	-0.022812	-0.012843	0.074615	0.00063578	0.050583	0.038274	0.073217	0.069555	0.04598	-0.016429	0.028915	0.045191	-0.0065358
-0.0032806	-0.033264	0.0058238	0.053635	0.029424	-0.0074514	-0.0038656	-0.023321	-0.011266	0.072047	-0.0026703	0.044174	0.037944	0.072835	0.071437	0.048955	-0.016785	0.023041	0.040385	-0.0024923
0.006307	-0.038427	0.004425	0.057704	0.030187	-0.005366	-0.0046031	-0.02238	-0.0060272	0.065486	-0.0056458	0.041682	0.039113	0.060069	0.068563	0.037079	-0.01887	0.022354	0.031738	-0.0064087
0.0086212	-0.041707	0.0065613	0.057704	0.027974	-0.0017802	0.0055949	-0.025864	-0.0027466	0.069097	-0.012258	0.042979	0.038961	0.053279	0.071843	0.026855	-0.010554	0.02243	0.024745	-0.0075785
-0.00058492	-0.045166	0.011953	0.058034	0.031815	-0.0034587	0.013631	-0.024287	-0.0087484	0.068995	-0.0075022	0.042369	0.030975	0.067673	0.068843	0.023804	-0.0071716	0.016581	0.027796	-0.009079
-0.0072988	-0.047404	0.0049082	0.061442	0.036723	-0.00083923	0.013606	-0.022074	-0.0075531	0.068741	0.00058492	0.053533	0.031052	0.069885	0.062943	0.028966	-0.010452	0.019709	0.033086	-0.012054
-0.0067647	-0.045726	0.0040944	0.050659	0.040716	0.011037	0.013453	-0.022964	0.0021617	0.070165	0.0045776	0.056101	0.030136	0.050583	0.063222	0.027974	-0.0036875	0.022405	0.037842	-0.018539
-0.0078583	-0.037969	0.0025431	0.053533	0.041529	0.01859	0.0085958	-0.020243	0.0019073	0.063197	0.0034332	0.051448	0.028407	0.038478	0.060806	0.026093	-0.0032806	0.016378	0.037867	-0.022329
-0.0023397	-0.040054	0.00066121	0.056661	0.050456	0.02093	0.016123	-0.016734	-0.0040944	0.060806	-0.003535	0.050863	0.029246	0.040461	0.069885	0.0236	-0.0077057	0.018107	0.03334	-0.019201
0.0029755	-0.033696	0.01414	0.057653	0.046997	0.020498	0.019608	-0.01503	-0.0064341	0.074666	-0.0025686	0.048981	0.026677	0.042801	0.070979	0.016022	-0.0056458	0.023931	0.03479	-0.016581
-0.00053406	-0.029475	0.0084686	0.055262	0.037003	0.028254	0.018946	-0.013504	-0.00295	0.077693	0.0011953	0.053736	0.02037	0.04893	0.071742	0.020981	-0.0031789	0.014954	0.031484	-0.015055
0.0030009	-0.031459	-0.0026703	0.052948	0.035375	0.02828	0.021184	-0.019099	0.00099182	0.068156	0.0044505	0.050049	0.017471	0.049311	0.079397	0.027593	-0.0067647	0.010707	0.024897	-0.012512
0.0086212	-0.030543	-0.0019328	0.05099	0.029144	0.025584	0.016123	-0.02154	0.0033569	0.072352	0.013911	0.051092	0.024948	0.044505	0.081889	0.018412	-0.0033569	0.014928	0.022074	-0.010605
0.0039164	-0.033315	-0.0055186	0.051219	0.020523	0.028203	0.01119	-0.025508	-0.00078837	0.07342	0.016708	0.045853	0.01948	0.048141	0.086009	0.012232	-0.0074514	0.018412	0.019023	-0.0053151
0.0028483	-0.032094	-0.001475	0.051575	0.014648	0.022252	0.013657	-0.032603	0.0012716	0.068436	0.013707	0.047531	0.0098165	0.048599	0.084839	0.018463	-0.012004	0.014191	0.011622	-0.0034587
0.0042725	-0.030899	0.0033315	0.049133	0.021896	0.0065104	0.018183	-0.031459	0.0063578	0.067952	0.0028483	0.044988	0.01447	0.04331	0.082219	0.023066	-0.0066121	0.012131	0.012512	-0.013377
0.010223	-0.036723	0.012614	0.044861	0.022303	-0.0075022	0.011927	-0.026118	0.010376	0.070496	0.0088501	0.045369	0.012538	0.036418	0.084101	0.029348	-0.0094604	0.010783	0.012945	-0.020065
0.010249	-0.036443	0.019557	0.043157	0.021795	-0.01208	0.013428	-0.023015	0.017014	0.067647	0.015895	0.042445	0.0056203	0.035324	0.078278	0.032043	-0.014623	0.009435	0.014343	-0.016276
0.00045776	-0.041224	0.028025	0.037206	0.024668	-0.0093842	0.015691	-0.019582	0.015488	0.058772	0.011292	0.045064	0.014776	0.038783	0.075226	0.030899	-0.01297	0.011393	0.020116	-0.022354
-0.0025686	-0.048319	0.02655	0.036621	0.027873	-0.0027212	0.012487	-0.01297	0.0099945	0.052389	0.012995	0.042521	0.016861	0.046819	0.062968	0.026423	-0.017522	0.0034078	0.019557	-0.023092
-0.0032298	-0.048319	0.037333	0.036265	0.020447	0.0043488	0.011393	-0.002594	0.010503	0.057093	0.0072734	0.047048	0.018489	0.049845	0.062612	0.024872	-0.017497	-0.001297	0.020396	-0.019582
-0.0041962	-0.048065	0.028992	0.030924	0.01447	0.0067393	0.0086466	-0.002594	0.011546	0.060043	0.013962	0.049362	0.022507	0.048803	0.060577	0.024465	-0.016505	0.0023142	0.020676	-0.01564
0.00030518	-0.04158	0.026245	0.030696	0.013707	0.012538	0.0082906	0.0022125	0.017395	0.063324	0.020574	0.049896	0.017192	0.042496	0.055847	0.027873	-0.01152	0.0024414	0.027746	-0.016658
0.0089773	-0.037486	0.029246	0.032908	0.010122	0.0061544	0.0010173	-0.00033061	0.02243	0.057322	0.02711	0.057119	0.01943	0.034205	0.050329	0.029297	-0.0064596	0.0076803	0.024083	-0.017598
0.0086466	-0.036952	0.032171	0.025609	0.011139	0.0042725	0.004069	-0.0064087	0.02889	0.044072	0.022024	0.06223	0.021591	0.027949	0.051015	0.029271	-0.0095622	0.008316	0.027364	-0.022888
0.015335	-0.034892	0.031865	0.021591	0.022303	0.0041962	0.010707	-0.01442	0.028788	0.045141	0.017573	0.062688	0.021667	0.022914	0.051092	0.039113	-0.0092316	0.0037638	0.025024	-0.030162
0.01358	-0.030009	0.034765	0.010885	0.021337	0.0069682	0.0076803	-0.01063	0.028788	0.051219	0.014954	0.061086	0.010452	0.019582	0.054703	0.036672	-0.014292	0.0032298	0.025406	-0.037435
0.0087484	-0.033569	0.03746	0.0084941	0.020421	0.010656	0.0046794	-0.0039419	0.029933	0.05366	0.015233	0.064061	0.0049082	0.01976	0.049032	0.030772	-0.01269	0.0060527	0.02477	-0.037867
0.0036875	-0.021617	0.04715	0.021261	0.029755	0.0034587	0.0038147	-0.00048319	0.028102	0.051778	0.0093079	0.057907	0.0015259	0.020981	0.040487	0.02772	-0.0064087	0.011164	0.023499	-0.036265
-0.002238	-0.01447	0.058848	0.023346	0.03362	0.0011953	0.0040436	0.0089773	0.026576	0.047302	0.0047811	0.059814	-0.0037893	0.030187	0.039495	0.035146	-0.005722	0.014776	0.016963	-0.034637
-0.0032552	-0.010249	0.060857	0.021515	0.033722	0.0081126	0.0013479	0.01325	0.033493	0.040614	0.0086975	0.064875	-0.002416	0.034485	0.029449	0.039647	-0.0016276	0.011953	0.019506	-0.023982
0.00022888	-0.016581	0.058314	0.027898	0.029933	0.0049337	-0.0016276	0.0091807	0.041631	0.039851	0.015004	0.063604	0.0048828	0.031052	0.045395	0.038554	5.0863e-05	0.0028483	0.0221	-0.018616
0.0070445	-0.018692	0.056941	0.030645	0.018031	0.0086466	0.0060272	0.0062815	0.041936	0.034383	0.019989	0.059357	0.0054677	0.030772	0.048574	0.031102	-0.0015259	0.0023905	0.022888	-0.016734
0.0062561	-0.014318	0.052617	0.034231	0.018539	0.014928	0.015361	0.0029755	0.043894	0.027644	0.031459	0.056356	-0.00083923	0.033162	0.047557	0.02594	-0.0023905	0.0065867	0.016632	-0.0026194
0.007604	-0.015793	0.047607	0.02683	0.032043	0.021337	0.013428	0.0016785	0.038834	0.025075	0.037333	0.06279	-0.0026449	0.035248	0.039266	0.028127	-0.0040181	0.0028737	0.016759	-0.0012207
0.013936	-0.0093079	0.04425	0.016022	0.043488	0.024134	0.014343	0.0034078	0.034637	0.032374	0.031993	0.060603	0.0030009	0.036062	0.031001	0.035019	-0.0023397	0.0063833	0.020549	0.0011698
0.0039673	-0.0053914	0.045904	0.010885	0.042318	0.021896	0.011902	0.0010935	0.035375	0.044479	0.022812	0.063578	0.0045776	0.035248	0.035095	0.033849	0.0017548	0.0052643	0.022558	-0.0020599
-0.0046539	-0.014242	0.0457	0.026143	0.031204	0.026754	0.0076803	-0.0046285	0.03685	0.056025	0.022354	0.063756	0.0054169	0.025355	0.035222	0.03245	0.0035858	0.0037384	0.020777	-0.007604
-0.0075277	-0.013402	0.041784	0.031891	0.025152	0.030746	0.0014496	-0.0063578	0.036469	0.051854	0.02449	0.05895	0.0023905	0.030441	0.036875	0.029958	-0.00061035	0.0069936	0.019531	-0.0077057
-0.0059509	-0.0099182	0.038528	0.027466	0.01826	0.033798	-0.0049845	-0.001653	0.035528	0.043615	0.028559	0.055542	0.00091553	0.043259	0.041199	0.028102	-0.007782	0.013148	0.020192	-0.0066376
-0.006841	-0.0061544	0.047226	0.020091	0.013911	0.035299	-0.0020599	-0.0017293	0.029322	0.031815	0.02505	0.056839	0.0043742	0.045344	0.042318	0.030111	-0.0063833	0.010478	0.018972	-0.0049591
-0.010986	-0.0075022	0.045268	0.017955	0.01475	0.039749	-0.0020599	0.0037893	0.027033	0.02622	0.017853	0.058365	0.003535	0.04659	0.037664	0.034739	-0.0031026	0.0056203	0.024033	-0.0036367
-0.013123	-0.01447	0.042267	0.02065	0.016581	0.038478	-0.0028992	-0.00050863	0.031713	0.026957	0.024567	0.05661	0.0055695	0.038376	0.032298	0.036647	-0.0011698	0.009079	0.028356	-0.0056203
-0.015233	-0.016352	0.045369	0.025533	0.020981	0.031001	0.0015004	-0.0078583	0.044657	0.02889	0.033925	0.062714	0.0083415	0.033696	0.033925	0.038935	7.6294e-05	0.0068665	0.024414	-0.0095367
-0.018895	-0.019073	0.050379	0.0295	0.026881	0.030365	0.0037384	-0.0053914	0.054398	0.022786	0.036265	0.070114	0.014623	0.036596	0.028814	0.036774	-0.0034587	0.0066884	0.019073	-0.0029246
-0.023244	-0.022685	0.051854	0.026398	0.027898	0.028127	2.5431e-05	0.0048065	0.050354	0.037893	0.035273	0.071691	0.016785	0.037791	0.029856	0.033061	-0.0062307	-0.00053406	0.028661	-0.0021362
-0.029907	-0.0236	0.049286	0.031713	0.026423	0.027822	-0.0046031	0.011444	0.042623	0.053864	0.035146	0.072327	0.018209	0.033366	0.025711	0.031433	-0.0057729	2.5431e-05	0.034027	-0.0013733
-0.025126	-0.014572	0.043106	0.03156	0.031764	0.019887	-0.0074768	0.0073242	0.034002	0.065536	0.029144	0.081457	0.015895	0.038172	0.029577	0.045395	-0.001119	0.0028483	0.038961	-2.5431e-05
-0.011724	-0.013555	0.03629	0.025864	0.02772	0.014699	-0.0052897	0.0092316	0.037053	0.061544	0.029551	0.08227	0.0080109	0.031993	0.033925	0.058594	-0.0011698	0.0059001	0.044149	0.0019582
-0.012665	-0.019124	0.034434	0.018997	0.032272	0.018743	-0.0093079	0.0042725	0.028559	0.062281	0.032399	0.075404	0.010579	0.026296	0.035731	0.058136	-0.0021617	0.0054677	0.035782	0.0097656
-0.017395	-0.024541	0.03952	0.013885	0.033112	0.023015	-0.010808	-0.012436	0.022024	0.062358	0.03362	0.079117	0.013173	0.026449	0.037613	0.054957	0.0035858	0.0049591	0.023549	0.013555
-0.017192	-0.026474	0.050049	0.018997	0.034637	0.029984	-0.003891	-0.018183	0.023371	0.059891	0.036367	0.077947	0.016022	0.029424	0.037511	0.052287	0.006485	0.0040181	0.026194	0.014623
-0.015106	-0.024261	0.055033	0.015793	0.038172	0.026881	-0.0020345	-0.011317	0.023778	0.060654	0.037587	0.080694	0.023015	0.03451	0.042292	0.055771	0.002238	0.0018565	0.027949	0.018031
-0.016607	-0.01798	0.057424	0.0099182	0.040334	0.022634	-0.0020854	-0.0094859	0.019608	0.062764	0.034027	0.075989	0.03184	0.034103	0.042165	0.052643	0.0083923	0.0036621	0.037893	0.020879
-0.014242	-0.014267	0.059916	0.010757	0.04509	0.02655	-0.00027974	-0.014038	0.021973	0.064824	0.035934	0.073166	0.038656	0.041555	0.034688	0.054092	0.0060018	0.0060527	0.034027	0.020396
-0.015233	-0.017268	0.063833	0.014292	0.041173	0.030441	-0.0059764	-0.017827	0.025711	0.061849	0.046743	0.074488	0.037664	0.042547	0.035502	0.052567	0.0024414	-0.0040436	0.031916	0.018997
-0.014445	-0.023499	0.06218	0.0060527	0.033976	0.023702	-0.014674	-0.0221	0.020752	0.054932	0.049108	0.065308	0.029627	0.038325	0.034815	0.039393	0.00501	-0.0049845	0.035426	0.025355
-0.017293	-0.024236	0.054779	0.0078583	0.030645	0.017293	-0.009435	-0.026728	0.027313	0.05722	0.046794	0.076726	0.023168	0.033976	0.027542	0.034078	0.0087738	-0.0090281	0.040665	0.021413
-0.019506	-0.016963	0.045522	0.011139	0.029602	0.021769	-0.0086466	-0.030441	0.02683	0.057958	0.035299	0.083491	0.031789	0.029017	0.030365	0.043538	0.016505	-0.014369	0.028534	0.018794
-0.019328	-0.019531	0.044022	0.019531	0.025126	0.026983	-0.0095876	-0.026169	0.02182	0.060552	0.031865	0.082219	0.033417	0.030874	0.028661	0.043437	0.019684	-0.0098674	0.029271	0.018667
-0.01943	-0.017192	0.04392	0.025965	0.019201	0.024236	-0.0061289	-0.016149	0.027212	0.060247	0.037384	0.087585	0.035477	0.03123	0.027796	0.042572	0.024541	-0.0034841	0.029221	0.024541
-0.016912	-0.014648	0.04542	0.032171	0.015259	0.014776	0.0062561	-0.015666	0.021261	0.063858	0.035324	0.08611	0.03418	0.034103	0.022837	0.040563	0.027796	-0.0055949	0.02477	0.028381
-0.018667	-0.0087229	0.044683	0.028585	0.015742	0.012232	0.0034587	-0.016123	0.018438	0.061646	0.038376	0.079981	0.036214	0.043259	0.020701	0.038579	0.022074	-0.011749	0.020116	0.017955
-0.018921	-0.011164	0.046056	0.027415	0.018082	0.0099691	-0.0027974	-0.0065867	0.014954	0.060857	0.041453	0.078456	0.039469	0.045369	0.023829	0.030746	0.019836	-0.015386	0.015564	0.025024
-0.014064	-0.016734	0.044912	0.04069	0.02889	0.0090027	-0.002594	-0.013911	0.016556	0.063705	0.039291	0.079269	0.048269	0.045369	0.026957	0.03212	0.025101	-0.010274	0.019735	0.024567
-0.011953	-0.017064	0.044861	0.038732	0.033875	0.010503	-0.0066884	-0.020676	0.028	0.075378	0.039266	0.077209	0.052414	0.041326	0.02622	0.036825	0.023575	-0.0034587	0.028025	0.01943
-0.0012461	-0.018107	0.043081	0.032272	0.021133	0.01147	-0.01475	-0.02032	0.036519	0.076853	0.041606	0.069504	0.046183	0.031789	0.025889	0.028381	0.020269	-0.008316	0.027008	0.017904
0.0045522	-0.020854	0.034053	0.029144	0.0060272	0.014165	-0.016073	-0.013657	0.0354	0.073547	0.040741	0.066096	0.045853	0.027618	0.022481	0.027669	0.015945	-0.0043233	0.027186	0.01798
-0.0015513	-0.020472	0.038986	0.024694	-0.0030772	0.013148	-0.016301	-0.019023	0.027262	0.071971	0.050227	0.065842	0.037206	0.029424	0.023219	0.031484	0.015411	-0.0068156	0.022583	0.022736
-0.00043233	-0.022736	0.035502	0.027008	0.0031026	0.02182	-0.0070445	-0.026042	0.030543	0.067368	0.050227	0.064519	0.02828	0.030365	0.017064	0.021108	0.019048	-0.00045776	0.018514	0.025101
-0	-0.028992	0.025253	0.029144	0.0091807	0.027415	0.012614	-0.03095	0.033264	0.056254	0.045827	0.053787	0.036596	0.027186	0.016403	0.01386	0.022558	0.0053406	0.025406	0.023931
-0.002238	-0.040156	0.026398	0.028483	0.011673	0.022507	0.013173	-0.036825	0.030619	0.06518	0.048218	0.055593	0.042521	0.02065	0.017624	0.016556	0.025508	0.010173	0.026779	0.023066
-0.0018056	-0.042165	0.036214	0.033722	0.016123	0.021362	0.0046285	-0.035782	0.026499	0.07459	0.053228	0.065155	0.038986	0.013148	0.022685	0.017929	0.033391	0.0079854	0.028025	0.025304
-0.0042216	-0.037562	0.045039	0.042216	0.014496	0.025991	0.0020599	-0.028661	0.026042	0.074743	0.054576	0.068283	0.046641	0.014776	0.029322	0.010783	0.029399	0.0059001	0.029246	0.019201
-0.0014496	-0.0295	0.048854	0.041428	0.01798	0.027796	0.0019073	-0.033315	0.030848	0.078659	0.059814	0.072581	0.042547	0.020955	0.030314	0.0073751	0.023346	0.0064596	0.026347	0.014648
0.0026449	-0.023931	0.049082	0.035299	0.014954	0.026194	0.0055949	-0.037715	0.028025	0.075734	0.059357	0.080134	0.046361	0.022074	0.019226	0.0040436	0.012207	0.00017802	0.02416	0.016988
0.0030772	-0.028941	0.045776	0.038122	0.013707	0.025736	0.0042216	-0.037359	0.032654	0.071208	0.060476	0.072098	0.052923	0.022074	0.015259	0.0054932	0.01859	-0.002238	0.026118	0.024363
0.0025431	-0.029119	0.042013	0.045369	0.012512	0.029577	0.0057729	-0.030111	0.040665	0.062968	0.060552	0.068309	0.044505	0.019684	0.022252	0.01653	0.024083	0.002594	0.024338	0.025915
-0.0030772	-0.030365	0.040512	0.040944	0.0083669	0.031001	0.0068156	-0.026169	0.040563	0.062739	0.061747	0.070928	0.037893	0.018361	0.029144	0.021591	0.016276	0.0017802	0.025482	0.012131
-0.0065867	-0.025838	0.047989	0.037206	0.0118	0.028712	0.010071	-0.027568	0.043564	0.059865	0.055618	0.06424	0.031865	0.032069	0.03006	0.019252	0.0099182	0.00050863	0.026347	0.0046539
-0.013402	-0.024338	0.047226	0.036112	0.014572	0.033061	0.013377	-0.025457	0.037715	0.060933	0.052897	0.064316	0.042445	0.028712	0.027313	0.018005	0.013173	0.0047557	0.024236	0.0027212
-0.011749	-0.026499	0.0442	0.034485	0.023422	0.030416	0.016403	-0.02861	0.042903	0.067444	0.056534	0.067113	0.048498	0.039495	0.028051	0.013936	0.022532	-0.0016022	0.025228	0.0059509
-0.0091044	-0.027339	0.041631	0.024897	0.024745	0.025075	0.020523	-0.03479	0.045319	0.073929	0.060323	0.068232	0.05427	0.034383	0.02594	0.010071	0.022812	0.0020599	0.022608	0.0083415
-0.0036112	-0.027313	0.031815	0.02065	0.01592	0.029043	0.022786	-0.04008	0.04247	0.078379	0.065587	0.070012	0.059153	0.015895	0.022863	0.0039673	0.017624	0.0046031	0.023829	0.00796
-0.0068665	-0.028687	0.030009	0.014089	0.0012461	0.023321	0.020752	-0.040131	0.044937	0.079549	0.059433	0.060832	0.054143	0.014801	0.020879	0.013097	0.018311	0.010401	0.019709	0.00025431
-0.0073751	-0.030365	0.029627	0.017929	-0.0015513	0.01592	0.030441	-0.044963	0.044047	0.076523	0.054626	0.058823	0.055186	0.019862	0.021718	0.022151	0.016327	0.0057983	0.014165	0.0012461
-0.0049082	-0.036494	0.02065	0.030746	0.010147	0.012894	0.031102	-0.044352	0.04687	0.064824	0.052541	0.059509	0.048676	0.033391	0.022964	0.022608	0.0068156	0.013631	0.021362	0.0025177
-0.0057983	-0.040588	0.017726	0.029322	0.013784	0.014852	0.026194	-0.042826	0.047353	0.066477	0.049515	0.04837	0.042903	0.034739	0.021464	0.024567	0.0030263	0.015488	0.030238	0.010529
-0.0084941	-0.043945	0.027796	0.029195	0.011698	0.022583	0.019073	-0.047328	0.043106	0.06752	0.053635	0.044429	0.038884	0.027415	0.024592	0.020981	0.00073751	0.0060527	0.023905	0.011724
-0.017904	-0.044403	0.037766	0.030365	0.0086212	0.021947	0.017319	-0.051422	0.03685	0.075887	0.052389	0.041656	0.037944	0.030289	0.01742	0.014979	-0.0032298	0.01325	0.01709	0.017751
-0.021667	-0.034688	0.034739	0.033646	-0.0054932	0.021896	0.01002	-0.048141	0.039876	0.070623	0.047277	0.051346	0.040385	0.031713	0.014852	0.018438	0.0023142	0.015361	0.017904	0.016556
-0.020981	-0.028737	0.034663	0.025457	-0.0090281	0.02327	0.015233	-0.048192	0.046717	0.069249	0.049871	0.055262	0.039597	0.032934	0.0053406	0.018819	0.0031281	0.016937	0.018387	0.016454
-0.016225	-0.029602	0.036367	0.023092	-0.0071208	0.020421	0.018387	-0.050074	0.054728	0.07782	0.049337	0.049922	0.04069	0.019302	0.0056203	0.01503	7.6294e-05	0.012868	0.01531	0.014776
-0.016429	-0.02978	0.035502	0.018361	-0.0071462	0.016683	0.026652	-0.050888	0.047531	0.075302	0.044022	0.048701	0.035477	0.017293	0.014725	0.016505	-0.0062052	0.0041453	0.022125	0.015844
-0.018972	-0.023753	0.035248	0.0060272	-0.0069173	0.019582	0.025533	-0.053584	0.046692	0.077591	0.043666	0.049591	0.034078	0.018285	0.016505	0.018819	-0.00020345	0.0040436	0.021642	0.020218
-0.020218	-0.024211	0.043869	0.0068919	-0.0087992	0.019836	0.022024	-0.053406	0.047531	0.074768	0.036341	0.051244	0.028509	0.01859	0.013962	0.020574	0.0058492	0.0034587	0.017878	0.02065
-0.023346	-0.023753	0.041885	0.0073242	-0.0077057	0.021032	0.017497	-0.04687	0.048599	0.084127	0.035782	0.064392	0.029602	0.026525	0.0083415	0.019735	0.0046031	0.014013	0.0080363	0.014623
-0.020727	-0.020447	0.030467	0.0103	-0.0093842	0.018946	0.014267	-0.040207	0.052389	0.081736	0.03334	0.054754	0.025279	0.033569	0.012767	0.020447	0.0087229	0.020727	0.0074768	0.0065613
-0.021235	-0.017802	0.025457	0.015539	-0.0099182	0.022456	0.018539	-0.043716	0.056458	0.085602	0.034459	0.047251	0.026576	0.033188	0.014979	0.022354	0.015844	0.026067	0.006841	-0.00068665
-0.023041	-0.018082	0.022507	0.011648	-0.0061289	0.026932	0.026652	-0.040131	0.069351	0.093384	0.036418	0.042241	0.03034	0.024923	0.0088501	0.018234	0.017751	0.032654	0.0058492	0.00094096
-0.026067	-0.0071716	0.022176	0.0086975	-0.0066884	0.022863	0.028585	-0.041733	0.080185	0.093104	0.03418	0.043132	0.03835	0.029551	0.0068919	0.020676	0.012512	0.021591	0.018667	0.00501
-0.024872	-0.0041707	0.021973	0.0090281	-0.0099945	0.018895	0.032145	-0.039597	0.07665	0.097402	0.022303	0.044734	0.0398	0.032323	0.018107	0.027161	0.016581	0.014648	0.01887	0.0051371
-0.031713	-0.0095367	0.025584	0.020599	-0.0096639	0.023982	0.026728	-0.038732	0.067215	0.09524	0.025915	0.043564	0.033798	0.02037	0.018361	0.025889	0.016454	0.0067902	0.014242	0.0030009
-0.031891	-0.017955	0.02093	0.02271	-0.0088755	0.021108	0.020447	-0.043284	0.061213	0.087153	0.030289	0.038681	0.026118	0.021413	0.010173	0.018183	0.024083	0.01241	0.010478	-0.00010173
-0.025991	-0.018921	0.015157	0.01358	-0.011927	0.029373	0.016734	-0.048726	0.058645	0.087763	0.028407	0.04509	0.024694	0.018463	0.0082397	0.014521	0.028152	0.022329	0.013758	-0.0054423
-0.028687	-0.0091807	0.0087484	0.013631	-0.018768	0.024567	0.011978	-0.048955	0.067673	0.084254	0.027517	0.051854	0.021718	0.017776	0.012436	0.0088755	0.027669	0.019938	0.017929	-0.0061544
-0.030289	-0.010605	0.0053914	0.013835	-0.025279	0.035578	0.016123	-0.054398	0.070724	0.080694	0.037511	0.052719	0.019735	0.017878	0.017064	0.015386	0.018539	0.015945	0.021896	-0.0028992
-0.028839	-0.014369	0.0024414	0.01208	-0.02889	0.0442	0.023371	-0.052617	0.066757	0.078583	0.029449	0.054042	0.012436	0.016836	0.019226	0.021947	0.0091807	0.024185	0.021464	0.00050863
-0.029068	-0.010783	-0.0013224	0.011419	-0.027898	0.040436	0.026855	-0.046819	0.063705	0.07314	0.021083	0.059433	0.018285	0.021311	0.028254	0.019048	0.010707	0.033468	0.024134	0.0052897
-0.031077	-0.0044759	0.0011953	0.0021617	-0.031637	0.049744	0.027364	-0.047887	0.066732	0.062866	0.023168	0.056763	0.027949	0.025024	0.035578	0.016632	0.012232	0.035375	0.031789	0.0033824
-0.026245	-0.0011444	0.00055949	0.0071971	-0.034536	0.052872	0.030162	-0.045064	0.063044	0.058721	0.02449	0.054474	0.025711	0.026169	0.033824	0.013275	0.011037	0.032654	0.027339	-0.0041707
-0.023626	0.0034587	0.0045268	0.01063	-0.033391	0.053635	0.035248	-0.042419	0.066706	0.065028	0.024668	0.054576	0.021591	0.031128	0.029882	0.011978	0.0095367	0.02711	0.018514	-0.012182
-0.026957	0.00033061	-0	0.016047	-0.028381	0.058772	0.037053	-0.04626	0.066274	0.069173	0.026067	0.053202	0.017141	0.028025	0.031967	0.01119	-0.0018565	0.029551	0.008316	-0.013072
-0.026271	-0.0011698	0.0023142	0.017548	-0.024821	0.048269	0.02388	-0.044072	0.066783	0.067952	0.024134	0.050354	0.016276	0.02299	0.042572	0.01152	-0.0048828	0.036926	0.0052897	-0.010249
-0.024363	-0.0087738	0.0053151	0.016352	-0.030518	0.042572	0.027491	-0.036926	0.067596	0.065638	0.025609	0.049108	0.016098	0.016607	0.040385	0.01503	-0.0047048	0.026805	0.0031535	-0.0096893
-0.024897	-0.0082652	0.0050608	0.014572	-0.031916	0.04837	0.023804	-0.036316	0.069987	0.06602	0.02416	0.04364	0.011368	0.015208	0.035528	0.022405	-0.0059764	0.028178	-0.0012207	-0.0053914
-0.030467	-0.0066884	0.00091553	0.010579	-0.034053	0.051142	0.018616	-0.039393	0.075455	0.06218	0.017827	0.046387	0.021566	0.020777	0.037867	0.022405	-0.0075785	0.034103	-0.00015259	0.00033061
-0.03535	-0.0065358	0.0082397	0.00073751	-0.034815	0.052999	0.021947	-0.037613	0.0722	0.061391	0.010147	0.048269	0.018895	0.029856	0.035934	0.021184	-0.0077311	0.038096	0.012741	0.0032806
-0.034587	-0.0086466	0.0080617	0.0043996	-0.028076	0.048167	0.025202	-0.037155	0.069249	0.063426	0.010961	0.045802	0.0062561	0.026169	0.043335	0.026042	-0.0023905	0.038859	0.015411	0.0026449
-0.038579	-0.0062052	0.010681	0.0075785	-0.025482	0.035604	0.029043	-0.035273	0.061747	0.069351	0.019124	0.036392	0.008316	0.022354	0.04481	0.022507	2.5431e-05	0.038884	0.011495	-0.0019836
-0.042419	-0.0031789	0.014826	0.0017039	-0.020828	0.034815	0.03301	-0.038808	0.065028	0.068715	0.024058	0.031611	0.0071971	0.01386	0.045217	0.021159	-0.0046285	0.041326	0.015004	-0.0044505
-0.038427	0.0019836	0.021032	0.011927	-0.01737	0.044327	0.037206	-0.033391	0.064061	0.059408	0.019786	0.032806	0.011724	0.011724	0.052312	0.017827	-0.0039673	0.040919	0.011546	-0.0029246
-0.040131	0.0024414	0.031255	0.02271	-0.026372	0.041987	0.034587	-0.027695	0.060577	0.064189	0.018463	0.039825	0.012207	0.018412	0.054957	0.014699	-5.0863e-05	0.039241	0.0075531	0.0034332
-0.04687	0.0048319	0.038656	0.021642	-0.034943	0.045878	0.031611	-0.027059	0.058238	0.065638	0.018158	0.045598	0.012283	0.019836	0.060577	0.016836	-7.6294e-05	0.03891	0.0062815	0.00017802
-0.05427	0.008901	0.038656	0.028	-0.023422	0.047073	0.034358	-0.032501	0.060552	0.057144	0.017471	0.04214	0.01742	0.011546	0.059687	0.012894	0.0067647	0.042597	0.0099436	0.00066121
-0.04687	0.0028483	0.036875	0.034002	-0.022837	0.050913	0.036697	-0.033544	0.056814	0.050379	0.013428	0.039164	0.016759	0.014445	0.051448	0.018794	0.0103	0.037842	0.01447	-0
-0.041046	-0.0045522	0.039749	0.030162	-0.016581	0.048243	0.034332	-0.032145	0.056508	0.055364	0.002416	0.03952	0.014877	0.027033	0.048701	0.020981	0.017192	0.045573	0.012894	0.0013987
-0.041758	-0.01709	0.043564	0.031001	-0.010096	0.048752	0.03568	-0.034002	0.048904	0.063477	-0.0052897	0.04097	0.01503	0.026423	0.042928	0.027847	0.015132	0.043004	0.017878	-0.0079346
-0.050405	-0.016683	0.036214	0.032806	-0.011241	0.047836	0.043818	-0.0383	0.052999	0.062154	-0.0010681	0.047633	0.012182	0.01859	0.047175	0.025686	0.016607	0.039063	0.020879	-0.0097911
-0.050049	-0.0071716	0.039113	0.031052	-0.016123	0.050405	0.037994	-0.038325	0.054372	0.062459	-0.0024414	0.04598	0.012767	0.018997	0.046692	0.021235	0.021973	0.032908	0.018005	0.00015259
-0.045675	-0.0034587	0.035324	0.029348	-0.010808	0.051397	0.037689	-0.03039	0.054321	0.067571	-0.0030772	0.046666	0.012156	0.017598	0.0457	0.015589	0.021057	0.031128	0.016022	0.0045776
-0.048879	-0.0020599	0.039546	0.030365	-0.0044505	0.0516	0.042953	-0.027542	0.057856	0.06424	-0.0004069	0.046132	0.0080363	0.021642	0.050201	0.01826	0.017014	0.027669	0.014343	0.0070699
-0.049032	-0.00015259	0.048396	0.032094	-0.0026194	0.051778	0.03418	-0.02505	0.054932	0.057627	-0.003891	0.043437	0.015437	0.020625	0.051498	0.017598	0.011622	0.02772	0.026855	0.0062561
-0.047023	0.001653	0.051066	0.037613	0.0035604	0.049413	0.025762	-0.026296	0.052516	0.062052	0.0044505	0.043081	0.016098	0.021693	0.055237	0.015793	0.015717	0.033798	0.031764	-0.0021362
-0.037994	0.001653	0.047531	0.040461	0.0052897	0.051168	0.023015	-0.033646	0.051066	0.063833	0.0043996	0.045293	0.014826	0.021057	0.052745	0.018717	0.016429	0.032501	0.018158	0.002594
-0.043437	0.0017039	0.050278	0.04247	-0.00045776	0.04804	0.02711	-0.03156	0.048091	0.059814	-0.0045268	0.042597	0.0055695	0.017293	0.051498	0.025304	0.020905	0.037994	0.012741	0.0070699
-0.052923	0.0038401	0.049133	0.049337	-0.0075785	0.036189	0.029297	-0.034053	0.047048	0.062332	-0.0056966	0.037893	0.0034841	0.028559	0.050634	0.024897	0.020752	0.043284	0.019608	0.0051117
-0.059662	0.0022888	0.041148	0.051448	-0.0074005	0.033162	0.033264	-0.034154	0.045319	0.064443	-0.0076294	0.044174	0.011037	0.030645	0.056356	0.018565	0.016683	0.044785	0.015895	-0.0023905
-0.061213	-0.0085195	0.036774	0.049032	-0.0061798	0.033417	0.043691	-0.034637	0.041682	0.076625	-0.0075531	0.049362	0.02037	0.017675	0.062154	0.014394	0.0091807	0.046438	0.019582	-0.0088755
-0.061239	-0.0072479	0.039724	0.050837	-0.0031026	0.036596	0.04921	-0.037638	0.045293	0.079117	-0.00010173	0.049337	0.016658	0.014877	0.058136	0.010935	0.0098165	0.046132	0.026754	-0.011851
-0.059535	0.0054677	0.045776	0.061264	0.0024668	0.032552	0.044123	-0.037155	0.04392	0.076599	-0.0051117	0.056966	0.019913	0.015259	0.055466	0.013885	0.010757	0.039495	0.032018	-0.014445
-0.058111	0.018005	0.051651	0.057119	-0.0028483	0.040105	0.042877	-0.039037	0.041173	0.079778	-0.01091	0.052617	0.020218	0.018158	0.052414	0.013911	0.013021	0.035934	0.031484	-0.0046031
-0.05984	0.021388	0.04214	0.064697	-0.007019	0.045904	0.044403	-0.038452	0.037791	0.080083	-0.0057983	0.051549	0.020091	0.020523	0.043615	0.020905	0.0083923	0.032476	0.036901	-0.0019582
-0.054677	0.018514	0.037766	0.06457	-0.0054423	0.041428	0.048574	-0.042623	0.033137	0.080007	5.0863e-05	0.056203	0.020014	0.0078583	0.04837	0.017014	-0.0015767	0.036138	0.036825	0.0052389
-0.046692	0.015615	0.04336	0.062866	-0.0074768	0.046336	0.050557	-0.039749	0.031484	0.066299	0.0028992	0.048498	0.026372	0.008316	0.048319	0.01002	0.0058746	0.032628	0.037587	0.0084686
-0.041911	0.015844	0.049718	0.066096	-0.016174	0.044683	0.04069	-0.044378	0.033213	0.072047	0.0041453	0.045598	0.034663	0.0038656	0.047175	0.01709	0.013911	0.025177	0.038376	-5.0863e-05
-0.041148	0.014903	0.045039	0.07136	-0.018667	0.04069	0.040766	-0.045166	0.041224	0.074743	0.0076294	0.049159	0.045802	0.00010173	0.047938	0.02505	0.024338	0.018717	0.034841	-0.0061798
-0.038478	0.013377	0.041453	0.076014	-0.018616	0.047836	0.046158	-0.030314	0.043793	0.078303	0.0043488	0.04921	0.039597	-0.00020345	0.03774	0.025152	0.021464	0.021871	0.028509	-0.0089264
-0.044098	0.016327	0.045268	0.074183	-0.015233	0.046539	0.053228	-0.022812	0.045471	0.083186	0.0011444	0.053711	0.031306	0.0065867	0.044098	0.024923	0.02004	0.023651	0.018946	-0.015996
-0.043538	0.01826	0.046666	0.068868	-0.012716	0.037791	0.053711	-0.023549	0.039469	0.078201	0.0013479	0.047836	0.026321	0.013428	0.050125	0.019226	0.021871	0.031408	0.016708	-0.013682
-0.035146	0.021362	0.041122	0.07693	-0.0049591	0.032857	0.053355	-0.025101	0.043691	0.073497	0.0098165	0.044479	0.027262	0.019887	0.039164	0.024033	0.023905	0.03273	0.024643	-0.0048319
-0.036418	0.018209	0.037155	0.068029	0.0026449	0.030238	0.050939	-0.032399	0.047913	0.072225	0.009079	0.03629	0.021057	0.021667	0.045573	0.020879	0.029806	0.034205	0.029831	-0.0013224
-0.037715	0.018183	0.023168	0.065664	0.001653	0.034714	0.044149	-0.033391	0.047557	0.069656	0.0085958	0.032679	0.018616	0.023549	0.052795	0.021006	0.04097	0.034485	0.032959	-0.0057729
-0.033875	0.019658	0.025253	0.067317	-0.0027212	0.033824	0.042674	-0.032806	0.04453	0.070775	0.01241	0.031357	0.015284	0.02182	0.059764	0.024694	0.037104	0.025711	0.029475	-0.015971
-0.036062	0.021642	0.035146	0.056356	0.0087229	0.035019	0.038096	-0.032934	0.045904	0.069377	0.013453	0.034892	0.0080872	0.015691	0.054855	0.021159	0.037053	0.026728	0.025202	-0.013148
-0.049591	0.022914	0.032349	0.050659	0.007782	0.039469	0.042496	-0.03362	0.043488	0.074412	0.01063	0.033798	0.0078583	0.0071716	0.051778	0.019404	0.047302	0.037003	0.026016	-0.014343
-0.051549	0.022329	0.035273	0.0457	0.0099691	0.037918	0.047175	-0.032984	0.040588	0.069784	0.011927	0.033391	0.01531	0.012563	0.050786	0.013885	0.050863	0.033468	0.028992	-0.019328
-0.047455	0.028814	0.040995	0.04659	0.011953	0.03624	0.053686	-0.033976	0.044098	0.067749	0.020828	0.031179	0.020523	0.021718	0.059382	0.0079854	0.049845	0.036545	0.027084	-0.011164
-0.039342	0.033875	0.050456	0.053024	0.0071208	0.033747	0.051804	-0.021261	0.048243	0.071386	0.026576	0.025838	0.019862	0.020955	0.065486	0.0067393	0.047709	0.036265	0.032399	-0.0047302
-0.03301	0.036214	0.063019	0.059916	0.0064087	0.038528	0.049159	-0.017115	0.038249	0.074107	0.020905	0.024541	0.018311	0.011724	0.072581	0.0087992	0.050456	0.033417	0.042089	-0.010834
-0.039978	0.043055	0.06251	0.059789	0.0054169	0.036443	0.055542	-0.017064	0.036494	0.074692	0.016251	0.018489	0.015742	0.014216	0.066884	0.0041707	0.054703	0.026728	0.046336	-0.017955
-0.043055	0.047201	0.061111	0.06279	-0.0037384	0.033925	0.053228	-0.013148	0.037486	0.077744	0.011749	0.023371	0.011215	0.02477	0.054347	0.0022888	0.04926	0.032196	0.042165	-0.016988
-0.043132	0.049184	0.056432	0.064011	-0.010579	0.038706	0.05305	-0.014852	0.04214	0.076319	0.0040944	0.031738	0.0032806	0.030289	0.053457	0.0015259	0.049006	0.037816	0.041529	-0.014877
-0.046438	0.05043	0.049082	0.057678	-0.021261	0.035629	0.055364	-0.0082652	0.042038	0.074844	-0.0040181	0.025126	-0.0018056	0.029221	0.053813	0.0029755	0.051142	0.037969	0.033925	-0.018209
-0.053253	0.04837	0.050532	0.059662	-0.021515	0.025864	0.057195	-0.0075022	0.039444	0.067622	-0.0023905	0.025813	-0.00020345	0.026805	0.058568	0.00066121	0.055313	0.039571	0.033798	-0.022481
-0.049057	0.044454	0.055491	0.055949	-0.014572	0.027008	0.066783	-0.011393	0.040232	0.070343	0.0071462	0.036163	0.0045268	0.01475	0.056814	0.0024414	0.053075	0.044403	0.028534	-0.016327
-0.039037	0.040487	0.062688	0.059611	-0.01737	0.028585	0.062841	-0.0089264	0.034256	0.066096	0.018845	0.039342	0.0067139	0.0063324	0.060755	0.007604	0.047251	0.044072	0.025202	-0.010885
-0.035477	0.049362	0.073217	0.061925	-0.012487	0.025609	0.05249	-0.014369	0.02739	0.060984	0.019379	0.043004	0.010783	0.010859	0.065918	0.014699	0.045929	0.036011	0.029653	-0.012614
-0.036392	0.048904	0.070648	0.070012	-0.0070953	0.018616	0.04509	-0.01297	0.027796	0.061798	0.0098419	0.041529	0.016073	0.015081	0.067012	0.024668	0.045954	0.025813	0.02889	-0.025736
-0.036316	0.048981	0.062408	0.064189	-0.011368	0.013504	0.049693	-0.0065358	0.027517	0.051473	0.0040436	0.03334	0.012461	0.021108	0.066223	0.024236	0.047963	0.021973	0.026754	-0.031255
-0.044174	0.049845	0.052745	0.054321	-0.011342	0.010096	0.0516	-0.010325	0.03156	0.044632	0.0072225	0.024516	0.0088247	0.024439	0.067444	0.010707	0.040105	0.0221	0.023549	-0.034968
-0.046387	0.051041	0.050074	0.056203	-0.012792	0.015818	0.05928	-0.011826	0.037562	0.046972	0.0077566	0.019582	0.004069	0.027618	0.072301	0.0065104	0.039444	0.025558	0.035756	-0.028305
-0.046692	0.052134	0.05188	0.061239	-0.010732	0.022024	0.066147	-0.017344	0.03863	0.043081	0.0089518	0.018946	0.00033061	0.019175	0.07342	0.005722	0.041122	0.034485	0.034103	-0.019913
-0.05628	0.057449	0.052999	0.059611	-0.0069173	0.02004	0.06457	-0.016479	0.04392	0.04303	0.0030518	0.015081	-0.0052389	0.016632	0.071843	0.005188	0.043666	0.036774	0.031153	-0.018921
-0.051778	0.06045	0.045624	0.054652	-0.0040944	0.015106	0.06251	-0.0094604	0.042572	0.045268	0.0058492	0.013072	-0.0060018	0.015971	0.077616	0.0057729	0.047124	0.036163	0.036494	-0.02299
-0.044759	0.059586	0.049413	0.056203	-0.0046794	0.017904	0.058721	-0.0048319	0.035095	0.046743	0.0098674	0.015539	0.005722	0.026703	0.078863	0.0053151	0.053584	0.031382	0.039927	-0.024134
-0.054754	0.052083	0.044098	0.066249	-0.003535	0.026245	0.052541	-0.0088247	0.033671	0.04626	0.010961	0.021337	0.010859	0.036825	0.072021	0.0020345	0.060221	0.025787	0.03713	-0.022049
-0.05188	0.052312	0.037079	0.068436	-0.0070699	0.022583	0.056839	-0.0089518	0.029602	0.046921	0.013784	0.021057	0.013173	0.039368	0.063248	0.00030518	0.049642	0.022685	0.0295	-0.018463
-0.048065	0.052973	0.040461	0.066121	-0.0095622	0.01681	0.055491	-0.0064087	0.023677	0.046514	0.011775	0.018438	0.011902	0.032883	0.061951	-0.0055949	0.046997	0.026881	0.030696	-0.021311
-0.047887	0.052109	0.047836	0.06841	-0.014954	0.014343	0.055288	-0.007019	0.015564	0.051371	0.015157	0.01236	0.019836	0.037079	0.059331	-0.0064596	0.049133	0.033722	0.025864	-0.026449
-0.051244	0.053635	0.044759	0.059306	-0.022329	0.017675	0.061925	0.00073751	0.013631	0.04982	0.022074	0.0066121	0.030874	0.0383	0.062358	-0.0055695	0.042623	0.047379	0.026855	-0.0221
-0.046158	0.056432	0.046717	0.049413	-0.018514	0.021744	0.065486	0.0035858	0.01948	0.048904	0.018183	0.011724	0.024694	0.039342	0.063121	-0.002238	0.040003	0.040131	0.024109	-0.014394
-0.044861	0.063146	0.051753	0.042903	-0.01414	0.02655	0.071004	0.001119	0.02538	0.064265	0.012995	0.0091044	0.015818	0.037206	0.072861	-0.0016022	0.037689	0.033773	0.018412	-0.017675
-0.043589	0.054296	0.051193	0.050939	-0.0084941	0.027364	0.064824	0.00094096	0.023295	0.0634	0.014318	0.0221	0.0026449	0.026703	0.076065	-0.01269	0.032832	0.031052	0.013707	-0.013631
-0.037282	0.044149	0.040538	0.0634	-0.0072225	0.017802	0.052668	-0.0103	0.023142	0.054499	0.017293	0.033417	0.0015004	0.020777	0.074336	-0.0096893	0.032857	0.026576	0.0054423	-0.013326
-0.037969	0.038376	0.032756	0.074234	-0.0093842	0.015818	0.049769	-0.014216	0.030441	0.05366	0.018895	0.038198	0.0044759	0.020396	0.071106	-0.0046539	0.032171	0.026016	0.0013479	-0.016378
-0.036952	0.040843	0.030721	0.072759	-0.0042979	0.014089	0.045166	-0.0044759	0.027796	0.056254	0.013148	0.04097	0.011012	0.027898	0.072149	0.0062052	0.03685	0.03156	-0.0008138	-0.013835
-0.038783	0.045242	0.03657	0.066706	-0.0029755	0.015691	0.047811	0.0018056	0.025864	0.061188	-0.0018056	0.047379	0.014699	0.025915	0.079854	0.009257	0.041046	0.032552	-0.0063833	-0.0020091
-0.039266	0.040563	0.038986	0.07431	-0.00078837	0.01475	0.053686	-0.00050863	0.022837	0.067698	-0.0025686	0.046616	0.020828	0.026271	0.077337	0.0057983	0.042699	0.034688	-0.01236	0.0014496
-0.044556	0.051397	0.039241	0.072072	-0.0042979	0.012741	0.054474	0.002594	0.027212	0.066554	0.010045	0.038045	0.012004	0.02594	0.080566	-0.0021871	0.042089	0.040995	-0.013707	-0.0016022
-0.038605	0.060247	0.03863	0.075734	0.00091553	0.01119	0.062485	0.0019328	0.04069	0.054906	0.016149	0.028076	0.014521	0.024974	0.077718	-0.0013479	0.042063	0.049947	-0.010122	0.00015259
-0.038249	0.056915	0.047785	0.081126	-0.0015767	0.01147	0.066172	0.00099182	0.041529	0.050481	0.013936	0.030518	0.013631	0.024567	0.080592	0.0021362	0.031687	0.0501	-0.0078583	0.0015513
-0.04041	0.046794	0.049438	0.088298	-0.0056966	0.019735	0.063248	0.0057983	0.02889	0.047455	0.0087484	0.030899	0.016963	0.022074	0.083694	0.0080872	0.026118	0.044149	-0.0080363	-0.0074768
-0.040919	0.049973	0.043055	0.088247	-0.0074005	0.021108	0.062383	0.00091553	0.015004	0.050023	0.0098928	0.026652	0.022558	0.028	0.086288	0.013911	0.026906	0.055491	-0.0010427	-0.018412
-0.047913	0.055771	0.037766	0.08311	0.001475	0.016963	0.06101	-0.00033061	0.0047811	0.044886	0.0067393	0.032934	0.020192	0.031204	0.08283	0.013097	0.03039	0.057144	0.0059001	-0.0049591
-0.051676	0.054626	0.036418	0.083949	0.011698	0.015996	0.052617	-0.0019582	0.0085195	0.044886	-0.0018565	0.038986	0.012512	0.029907	0.08166	0.0077311	0.037435	0.052134	0.0045522	-0.0024923
-0.052897	0.061874	0.035858	0.091298	0.0064596	0.015132	0.045039	0.0023651	0.012817	0.049667	-0.010427	0.037206	0.01564	0.033391	0.08611	0.0091298	0.033366	0.054779	-0.0028229	-0.0041707
-0.055364	0.060349	0.035375	0.08606	0.0067393	0.020498	0.051524	0.0095622	0.020142	0.05249	-0.011698	0.031408	0.017064	0.042496	0.088069	0.013275	0.029653	0.051473	-0.0020345	-0.0079854
-0.056229	0.057068	0.040283	0.079727	0.010351	0.02416	0.057831	0.01737	0.021795	0.045497	-0.0087229	0.03301	0.019353	0.038427	0.084661	0.017192	0.028381	0.054474	0.0034841	-0.010757
-0.063248	0.062154	0.040054	0.075531	0.010452	0.019175	0.057627	0.019201	0.028254	0.043081	-0.0048319	0.037994	0.014648	0.036519	0.079727	0.012741	0.028407	0.054983	-0.0011698	-0.016225
-0.06724	0.065435	0.040029	0.064977	0.014674	0.012436	0.060705	0.013911	0.021032	0.039037	-0.0017293	0.044174	0.0055949	0.030568	0.082753	0.011927	0.027033	0.057958	-0.0018311	-0.014191
-0.059306	0.061646	0.044174	0.060552	0.019048	0.012385	0.056839	0.011571	0.022507	0.03123	0.0028229	0.041758	0.0071208	0.025609	0.082499	0.024109	0.017624	0.061849	-0.0028737	-0.0086466
-0.046768	0.056839	0.046234	0.067393	0.015945	0.01915	0.063782	0.0056966	0.016861	0.026118	0.002772	0.042648	0.0080109	0.019252	0.082652	0.024083	0.0048828	0.063349	-0.008316	-0.0049845
-0.045878	0.047099	0.040716	0.075022	0.0076294	0.024567	0.053635	0.0086466	0.0098928	0.029907	0.0040944	0.049032	0.0031026	0.021184	0.092926	0.023804	0.01147	0.069199	-0.0077566	-0.0095367
-0.053762	0.03774	0.046336	0.067698	-0.0032043	0.018158	0.044963	0.0065104	0.014801	0.033849	0.0029755	0.048955	0.0068919	0.022812	0.098038	0.019735	0.017268	0.06869	-0.0079091	0.0016276
-0.055542	0.034587	0.055339	0.065435	-0.0050863	0.017573	0.040105	0.0032043	0.013682	0.036748	0.00066121	0.0501	0.010198	0.020676	0.10086	0.023804	0.008316	0.066452	-0.01798	-0.0058492
-0.041733	0.038147	0.048574	0.066783	-0.0021108	0.020828	0.039825	0.014267	0.0056458	0.034358	0.0036112	0.060145	0.0076548	0.026016	0.10155	0.027796	0.016963	0.06752	-0.013351	-0.0047811
-0.034485	0.043411	0.04214	0.0619	0.0035858	0.024541	0.043106	0.01653	0.0093587	0.040461	0.0049845	0.059942	0.00099182	0.027491	0.10228	0.02538	0.011292	0.065409	-0.010757	0.00063578
-0.042216	0.047455	0.045319	0.057449	0.0049845	0.021057	0.045929	0.020905	0.0087738	0.045344	0.0075785	0.048294	0.0014242	0.023015	0.095647	0.015971	-0.00015259	0.063121	-0.012054	0.0033061
-0.042267	0.04893	0.036011	0.057882	0.0033315	0.0236	0.048091	0.029093	-0.0023397	0.045242	0.0022888	0.046438	0.0014496	0.018133	0.094554	0.020167	-0.0081126	0.06396	-0.015767	0.0017039
-0.038706	0.051092	0.028356	0.064036	0.0056203	0.017522	0.049464	0.032069	-0.011749	0.047226	-0.0024414	0.047938	-0.0093842	0.017014	0.090281	0.021871	-0.0096385	0.059331	-0.0082143	0.0048574
-0.038274	0.058161	0.031408	0.075607	0.002416	0.017166	0.04542	0.035756	-0.01325	0.045547	-0.0024668	0.053914	-0.013097	0.0177	0.084229	0.02065	-0.0042216	0.059865	0.0016022	0.0064087
-0.043793	0.051626	0.022151	0.071615	-0.001297	0.014394	0.044403	0.029348	-0.01269	0.038071	-0.0018565	0.06368	-0.010071	0.016963	0.086873	0.024516	0.0012461	0.066783	-0.0011953	-0.004069
-0.045497	0.057526	0.019048	0.075251	-0.0038147	0.014903	0.047836	0.029755	-0.018005	0.029627	0.0012716	0.056737	-0.0050354	0.021108	0.08105	0.029653	0.0094096	0.069453	-0.0084686	-0.011012
-0.04659	0.060755	0.014903	0.07548	-0.0025686	0.019608	0.044276	0.032298	-0.019277	0.026245	0.0056203	0.05188	-0.0034078	0.026957	0.080058	0.026067	0.013733	0.06719	-0.005188	-0.0067902
-0.042038	0.055415	0.021693	0.080846	-0.00091553	0.023015	0.039953	0.020498	-0.018794	0.033824	0.0026449	0.05099	-0.00058492	0.027771	0.08283	0.025355	0.012945	0.062154	-0.0082906	-0.005722
-0.041682	0.043615	0.027898	0.077235	0.004247	0.019964	0.036469	0.01948	-0.013631	0.037511	0.0078074	0.046412	-0.0018056	0.016861	0.079854	0.034815	0.01948	0.054779	-0.0090027	-0.0029246
-0.037409	0.038605	0.024363	0.078252	0.0086721	0.0095113	0.032832	0.02004	-0.011317	0.039368	0.0082397	0.047328	0.00010173	0.0089773	0.09346	0.032552	0.016963	0.059509	-0.012436	-0.0040436
-0.028661	0.034154	0.026855	0.082932	-0.0049591	0.0052643	0.036596	0.022634	-0.010554	0.035172	0.010885	0.054728	0.0028737	0.0017802	0.097631	0.030162	0.018285	0.060781	-0.017675	0.0035858
-0.032552	0.030594	0.021896	0.071818	0.00035604	0.011012	0.04186	0.028076	-0.015564	0.029399	0.014954	0.057373	0.0045013	0.0028737	0.093714	0.031459	0.021795	0.058645	-0.010732	0.0059255
-0.034053	0.027364	0.012792	0.067978	5.0863e-05	0.011597	0.036774	0.03273	-0.012207	0.028788	0.0084178	0.056814	-0.00025431	0.0063578	0.092646	0.042165	0.024516	0.051397	-0.014496	0.0067647
-0.024821	0.028839	0.014776	0.065053	-0.0056203	0.0073242	0.036519	0.035172	-0.012487	0.034078	0.015132	0.0516	-0.0055695	0.0061289	0.084661	0.042445	0.016429	0.053457	-0.01269	0.0097148
-0.023829	0.028559	0.016785	0.065486	-0.011292	0.0043233	0.03629	0.038757	-0.010427	0.041122	0.017624	0.048523	-0.00048319	0.0031026	0.087077	0.048167	0.0054169	0.053813	-0.0074005	0.0091044
-0.028152	0.023066	0.024923	0.06546	-0.0093587	0.0077566	0.03507	0.04158	-0.013326	0.042216	0.0046285	0.041758	0.0087484	0.0032043	0.090968	0.055593	-0.00025431	0.055059	-0.0118	0.011113
-0.032171	0.020777	0.02861	0.085653	-0.012054	0.0054169	0.031637	0.043793	-0.023855	0.04097	-0.00020345	0.039851	0.010427	0.0023905	0.089874	0.052821	-0.011749	0.062408	-0.019709	0.019302
-0.030187	0.01681	0.028585	0.090841	-0.012563	0.0060781	0.026067	0.04865	-0.029068	0.040639	0.0025431	0.048396	0.0037384	0.0038656	0.076625	0.052058	-0.017776	0.066427	-0.015233	0.026093
-0.032552	0.0054677	0.033951	0.083974	-0.0055949	0.0028737	0.022583	0.052338	-0.025457	0.0398	0.0073242	0.054194	-0.0038656	-0.00055949	0.066528	0.0501	-0.012894	0.067622	-0.018921	0.033493
-0.034866	0.0073751	0.035934	0.084	0.0040181	0.0058238	0.031408	0.046514	-0.020091	0.039927	0.017039	0.054296	-0.0091553	-0.0015767	0.069504	0.052668	-0.006663	0.066605	-0.026779	0.036977
-0.039825	0.007019	0.038325	0.076396	0.0017802	0.013402	0.033188	0.032323	-0.02154	0.044734	0.02093	0.050939	-0.0089518	0.00096639	0.075684	0.054626	-0.002416	0.057882	-0.020752	0.03568
-0.042674	0.0058238	0.039622	0.068817	0.00078837	0.013326	0.034714	0.023626	-0.026347	0.04921	0.020625	0.054499	-0.017268	0.0021871	0.073268	0.057627	0.0030263	0.055288	-0.013784	0.030492
-0.039775	0.0078837	0.042038	0.071894	-0.0061289	0.014852	0.029653	0.020472	-0.027847	0.052567	0.015055	0.057729	-0.019862	0.003713	0.070114	0.063705	-0.0023651	0.058721	-0.014903	0.026627
-0.0339	0.0093079	0.050659	0.064824	-0.011292	0.010427	0.025965	0.014318	-0.027695	0.044479	0.025965	0.04715	-0.013936	-0.0022634	0.064545	0.073217	-0.0045268	0.060221	-0.0085958	0.023778
-0.033162	0.012945	0.054703	0.069402	-0.012232	0.0030009	0.020396	0.01297	-0.03835	0.042928	0.019989	0.038401	-0.01386	-0.0041199	0.067393	0.074692	-0.004425	0.058492	-0.013555	0.021667
-0.033061	0.012995	0.053507	0.055135	-0.012512	0.010834	0.022761	0.019252	-0.046488	0.050456	0.019506	0.037257	-0.01325	0.0042725	0.065867	0.074768	-0.0057983	0.049591	-0.017522	0.022558
-0.027135	0.0079854	0.048904	0.045039	-0.0078837	0.017726	0.028483	0.021667	-0.036774	0.052007	0.026067	0.033518	-0.0098165	0.0026194	0.054067	0.075429	-0.0078837	0.047557	-0.015208	0.025024
-0.024414	0.011978	0.036875	0.045954	-0.0080872	0.021439	0.026042	0.018387	-0.036875	0.040029	0.01002	0.036697	-0.016607	0.00068665	0.048243	0.076141	-0.012767	0.055593	-0.0033315	0.030289
-0.021795	0.012131	0.03212	0.048981	-0.012792	0.011495	0.019226	0.01564	-0.040334	0.04509	0.010732	0.040995	-0.010579	-0.0015513	0.051549	0.076853	-0.013199	0.061798	-0.00091553	0.018616
-0.017268	0.0065867	0.025126	0.054474	-0.012029	0.0081889	0.015793	0.017319	-0.036265	0.050329	0.021896	0.03919	0.00091553	-0.0012716	0.060272	0.070623	-0.01592	0.055567	-0.0039673	0.015284
-0.029831	0.0089518	0.027491	0.054372	-0.010783	0.015767	0.022202	0.020091	-0.034332	0.049133	0.039241	0.040003	0.0022888	-0.005366	0.062663	0.060705	-0.018997	0.047887	-0.0078837	0.010579
-0.03067	0.0221	0.042826	0.053558	-0.011317	0.014903	0.02772	0.028458	-0.037969	0.051676	0.041097	0.040334	0.00295	-0.001119	0.063121	0.051931	-0.02416	0.054652	-0.01297	0.013224
-0.018972	0.026779	0.046844	0.053101	-0.012487	0.016479	0.037715	0.022685	-0.04453	0.054448	0.039647	0.035222	0.0071208	0.0014242	0.055618	0.049388	-0.024541	0.061442	-0.01152	0.0027212
-0.015157	0.027084	0.044886	0.060247	-0.009613	0.021973	0.041784	0.0091553	-0.04331	0.0575	0.045497	0.039597	0.0076548	-0.00295	0.051753	0.060501	-0.022583	0.056	-0.018387	0.0043233
-0.014954	0.019582	0.045319	0.062154	-0.010529	0.019684	0.037766	0.0020599	-0.044403	0.055466	0.042928	0.037638	0.009079	-0.0084432	0.053787	0.063731	-0.015666	0.053126	-0.026016	0.012767
-0.019048	0.021489	0.052083	0.056127	-0.0079346	0.013631	0.023575	0.010427	-0.044556	0.059001	0.039851	0.035299	0.0086212	0.0021617	0.060705	0.076269	-0.012639	0.057449	-0.027339	0.0091044
-0.029246	0.023473	0.054194	0.057602	0.0010935	0.01325	0.020498	0.0099182	-0.04331	0.061722	0.048141	0.030721	0.0011953	0.01887	0.069911	0.092723	-0.0097911	0.062866	-0.024033	0.0087738
-0.031687	0.029755	0.039444	0.058695	-0.0034841	0.012309	0.01826	0.0013733	-0.038656	0.060272	0.05071	0.026601	-0.0059764	0.0064341	0.068919	0.092697	-0.014013	0.062714	-0.017293	0.011953
-0.033824	0.027644	0.043411	0.060323	-0.0062561	0.011978	0.013148	-0.00025431	-0.041809	0.059814	0.050379	0.023117	-0.0080617	-0.0047048	0.067164	0.092595	-0.020269	0.059458	-0.014038	0.014394
-0.03713	0.023778	0.043284	0.072606	-0.0020854	0.0058492	0.01442	0.0055186	-0.051626	0.053457	0.058416	0.026449	-0.0087484	-0.0037638	0.065918	0.090942	-0.015793	0.061874	-0.013835	0.015106
-0.033798	0.024363	0.044327	0.07192	-0.00091553	0.00295	0.025762	0.012004	-0.054042	0.062892	0.063299	0.031128	-0.0050863	-0.0049337	0.068817	0.090866	-0.0118	0.061264	-0.011546	0.022202
-0.026016	0.027364	0.04364	0.063324	-0.0055949	0.0061289	0.025635	0.018387	-0.050481	0.067749	0.062536	0.037384	-0.0023397	-0.0057729	0.068843	0.085983	-0.015462	0.062561	-0.016734	0.016352
-0.030492	0.02917	0.040207	0.061747	-0.0043742	0.0008138	0.024592	0.024796	-0.043437	0.061824	0.064672	0.030289	-0.0008138	-0.0091298	0.069122	0.075048	-0.023193	0.067876	-0.01325	0.01915
-0.026728	0.024618	0.034688	0.064494	-0.003891	-0.004247	0.029602	0.020828	-0.040131	0.051549	0.059306	0.032679	0.002416	-0.015157	0.063985	0.068639	-0.029602	0.069758	-0.018361	0.019633
-0.019887	0.022024	0.033544	0.05867	-0.0047557	-0.0051371	0.029526	0.013758	-0.047379	0.053711	0.071615	0.040131	-0.0026957	-0.016607	0.064061	0.071513	-0.027466	0.068054	-0.024261	0.020472
-0.017598	0.021896	0.029678	0.058695	-0.0041962	-0.0086721	0.033696	0.0097911	-0.050481	0.048777	0.075709	0.041351	-0.0099691	-0.014598	0.068665	0.068563	-0.023499	0.064672	-0.023727	0.010427
-0.016454	0.028381	0.031637	0.057856	-0.00020345	-0.0067139	0.029119	0.0095876	-0.053991	0.050507	0.070648	0.03746	-0.0032043	-0.0093333	0.07604	0.073853	-0.021947	0.069427	-0.016251	0.010452
-0.018997	0.029526	0.024287	0.059865	-0.007782	-0.0014496	0.024363	0.016479	-0.050557	0.057297	0.065384	0.025889	0.00058492	-0.0051626	0.074056	0.082041	-0.025609	0.064265	-0.011266	0.011978
-0.015233	0.022405	0.025533	0.060908	-0.010732	0.0018056	0.024211	0.022914	-0.048116	0.054067	0.065536	0.024465	0.0013733	-0.0064341	0.066172	0.079702	-0.023473	0.066299	-0.0095876	0.006663
-0.0079091	0.025889	0.028407	0.065028	-0.0016785	0.0016276	0.0162	0.021744	-0.050049	0.047557	0.058441	0.02388	0.0010935	0.0010173	0.064418	0.077896	-0.019328	0.061442	-0.005188	0.0052897
-0.0012207	0.01592	0.02861	0.075353	0.0022125	0.010732	0.0067393	0.02711	-0.050583	0.047785	0.056305	0.022558	-0.0040436	0.0070445	0.066121	0.074387	-0.014674	0.06101	-0.0076294	0.012029
0.0047048	0.010503	0.020701	0.077693	0.0026449	0.012665	0.0052643	0.034434	-0.055974	0.047328	0.055618	0.026143	-0.0070699	0.01269	0.072912	0.06724	-0.01269	0.062688	-0.013682	0.022202
0.0091044	0.014318	0.010223	0.072403	0.00053406	0.01119	0.0066376	0.038732	-0.054092	0.038834	0.057068	0.035477	-0.003713	0.017446	0.077591	0.065486	-0.012995	0.060832	-0.0062307	0.020014
0.016276	0.022252	0.011342	0.074183	0.0032552	0.021311	0.011953	0.035451	-0.054601	0.035858	0.062281	0.0354	0.0049845	0.0078583	0.0796	0.073369	-0.0098674	0.065536	0.0057983	0.01297
0.01798	0.03479	0.0177	0.07047	0.0084686	0.020599	0.012309	0.029093	-0.053075	0.047023	0.06045	0.038274	0.0035858	0.0076294	0.077744	0.080032	-0.016327	0.066198	0.0045522	0.0098419
0.01414	0.03301	0.027364	0.063477	0.0066376	0.0162	0.0086212	0.028025	-0.052541	0.058238	0.059179	0.042877	0.00078837	0.0051626	0.078328	0.074361	-0.024745	0.061976	0.0052897	0.013758
0.014674	0.021947	0.036697	0.066655	-0.00017802	0.015767	0.0056712	0.023753	-0.047201	0.064367	0.057398	0.051041	-0.001119	0.0065104	0.066833	0.067342	-0.022786	0.054983	0.013428	0.01859
0.012919	0.026703	0.031433	0.065587	0.0042725	0.014598	0.0032043	0.021133	-0.035604	0.055262	0.051193	0.054601	-0.0013224	0.014801	0.062027	0.0634	-0.026118	0.052338	0.0034078	0.020549
0.0088247	0.021922	0.028992	0.065384	0.0070699	0.0095622	-0.0033315	0.019404	-0.038757	0.050176	0.043462	0.048396	-0.0021108	0.023804	0.063883	0.061442	-0.026321	0.057195	0.0066121	0.022354
0.011444	0.019811	0.014267	0.064621	0.0051626	0.011113	0.0038656	0.019302	-0.042318	0.048803	0.038172	0.037053	0.005544	0.021083	0.05928	0.070877	-0.03095	0.064341	0.0038656	0.023219
0.0058746	0.023397	0.001653	0.065333	0.0093079	0.014521	0.0024414	0.018438	-0.039393	0.045141	0.030212	0.037638	0.0023905	0.015411	0.058492	0.070648	-0.027847	0.065562	0.00099182	0.030924
0.00099182	0.019582	-0.002238	0.070012	0.014598	0.01737	0.0020345	0.021998	-0.037944	0.052897	0.040639	0.038147	0.00066121	0.0074514	0.067978	0.07988	-0.022354	0.067342	-0.00012716	0.030645
-0.00015259	0.013885	-0.0014242	0.066503	0.024312	0.023626	0.0008901	0.020294	-0.033239	0.051982	0.047913	0.039317	0.006663	0.0075277	0.079676	0.079905	-0.025253	0.066198	-0.0019073	0.024567
0.0084686	0.0094604	0.0058238	0.06012	0.034587	0.021311	0.005366	0.022227	-0.029729	0.048192	0.049744	0.044276	0.0060018	0.012283	0.075862	0.0811	-0.031586	0.066605	-0.0019328	0.016632
0.013326	0.0087992	0.0026703	0.056051	0.034103	0.025355	0.0049337	0.02416	-0.02917	0.046209	0.054423	0.049159	0.0051117	0.0025686	0.075684	0.084254	-0.042343	0.065791	0.0097911	0.012182
0.022685	0.0065867	0.0036367	0.059102	0.026271	0.035248	0.0046031	0.026372	-0.028025	0.042877	0.056254	0.043157	0.0089518	-0	0.067876	0.069606	-0.034281	0.06307	0.017293	0.011215
0.023829	0.00053406	0.0023651	0.061696	0.025431	0.041351	0.0091044	0.02271	-0.022786	0.041606	0.0516	0.037104	0.013479	0.014089	0.064367	0.05839	-0.028381	0.061722	0.019328	0.010986
0.020014	-0.0032298	0.0084941	0.058492	0.028076	0.036545	0.012461	0.021896	-0.016734	0.036138	0.054016	0.031891	0.013555	0.021337	0.068995	0.055211	-0.036367	0.059789	0.019252	0.011088
0.013326	0.0042216	0.014318	0.063273	0.029755	0.034129	0.01653	0.024592	-0.016556	0.040919	0.054576	0.025431	0.0040436	0.023092	0.066477	0.051549	-0.042928	0.059586	0.013885	0.0074259
0.018082	0.005188	0.01152	0.071513	0.025711	0.030772	0.025431	0.029551	-0.025431	0.041631	0.051982	0.023778	-0.0055695	0.036265	0.061544	0.0619	-0.046641	0.068665	0.02065	0.0082652
0.027313	0.0032552	0.0059255	0.065028	0.018743	0.034459	0.022125	0.035833	-0.025279	0.034714	0.054626	0.029068	-0.0027466	0.037994	0.062256	0.071259	-0.03713	0.066706	0.02299	0.017548
0.032171	0.0019328	0.0083669	0.05895	0.01442	0.034866	0.0074005	0.041046	-0.023524	0.028585	0.044301	0.026983	-0.0011444	0.02566	0.058823	0.069758	-0.033213	0.06602	0.029424	0.019557
0.028051	0.0072225	0.012232	0.050151	0.011775	0.028509	0.0013224	0.037282	-0.019048	0.032145	0.030975	0.025787	-0.002416	0.016505	0.069224	0.060349	-0.036926	0.068359	0.034256	0.019709
0.029017	0.0074259	-0.0018311	0.041453	0.011342	0.024185	0.00010173	0.03329	-0.019862	0.033188	0.026372	0.025279	-0.0051371	0.018056	0.068563	0.053609	-0.043793	0.067368	0.025457	0.0080617
0.025279	0.0019328	5.0863e-05	0.042725	0.006841	0.02739	0.0075277	0.032984	-0.01859	0.034612	0.03273	0.015132	-0.0045268	0.01442	0.064392	0.053228	-0.040944	0.068741	0.023753	0.0070445
0.013784	0.0033061	0.016785	0.043818	0.015233	0.027262	0.017904	0.026881	-0.02121	0.040716	0.045471	0.019633	0.0010681	0.011215	0.054932	0.048574	-0.031026	0.055084	0.020116	0.016632
0.010198	0.010198	0.03184	0.042725	0.016174	0.029958	0.015081	0.024287	-0.017751	0.03713	0.047124	0.022812	0.007782	0.018641	0.058543	0.043716	-0.034129	0.049693	0.017192	0.0096385
0.011393	0.0047302	0.037003	0.039342	0.026932	0.031815	0.0098419	0.023778	-0.016403	0.037664	0.048752	0.02566	0.0059001	0.023142	0.055466	0.037613	-0.041148	0.044708	0.018183	0.010096
0.0017548	0.0034841	0.034027	0.035553	0.028763	0.026423	0.0072734	0.021083	-0.017268	0.035044	0.046692	0.030746	0.0086212	0.031357	0.05511	0.032857	-0.04247	0.055008	0.012309	0.012283
0.0018565	0.0087738	0.033976	0.033264	0.026042	0.023804	-0.00015259	0.020218	-0.023321	0.023727	0.049744	0.032145	0.013606	0.035731	0.061951	0.038274	-0.038045	0.057144	0.0066376	0.013301
0.0062815	-0.00027974	0.034103	0.025558	0.019938	0.025609	-0.00022888	0.012436	-0.021769	0.02299	0.042267	0.035909	0.018463	0.036875	0.063604	0.044708	-0.031586	0.05689	0.0052897	0.01447
0.003535	-0.0080617	0.021489	0.024414	0.017649	0.023651	-0.011063	0.011648	-0.019811	0.019989	0.035299	0.036977	0.013784	0.042725	0.062764	0.054881	-0.025202	0.06307	0.0074514	0.015589
-0.0026957	-0.0008138	0.011775	0.034053	0.012639	0.03039	-0.0087229	0.018107	-0.017141	0.017115	0.029984	0.040131	0.0033569	0.035528	0.067266	0.057348	-0.02238	0.06869	0.0068156	0.018183
-0.0010173	0.0014242	0.010147	0.027618	0.0082906	0.028687	0.00091553	0.024287	-0.0078328	0.01475	0.032832	0.036774	0.00035604	0.033239	0.07014	0.055339	-0.023549	0.068258	0.020421	0.019684
0.0029755	0.0030009	0.013123	0.030874	0.0089518	0.02622	0.0085704	0.028152	-0.010478	0.013987	0.0413	0.026347	-0.0064087	0.03301	0.075302	0.05928	-0.024312	0.07398	0.02477	0.014038
0.0013987	0.0066121	0.006663	0.027898	0.0047302	0.031509	0.008901	0.029602	-0.022532	0.021261	0.04598	0.02739	-0.012919	0.037435	0.064112	0.063273	-0.027415	0.071767	0.030492	0.014318
-0.0055695	0.013021	0.0051117	0.025024	0.0065867	0.032399	0.0083669	0.025736	-0.026067	0.025508	0.050329	0.027517	-0.016352	0.042496	0.05867	0.058416	-0.034765	0.069834	0.038122	0.022303
-0.0066884	0.011648	-0.0028483	0.032272	0.016301	0.033976	0.0099691	0.021566	-0.028051	0.02533	0.062815	0.024872	-0.017166	0.04509	0.058721	0.049311	-0.036316	0.075022	0.032908	0.028763
-0.0061289	0.006841	-0.010122	0.032501	0.017166	0.03034	0.018133	0.016581	-0.027008	0.031687	0.070012	0.027924	-0.025889	0.042775	0.05628	0.049032	-0.03624	0.078023	0.033798	0.037537
-0.0021871	-0.0015259	-0.011902	0.029704	0.010071	0.022176	0.015767	0.0078837	-0.022634	0.033391	0.0678	0.02594	-0.02711	0.036011	0.059408	0.053736	-0.033086	0.063248	0.040181	0.03746
-0.0057475	-0.0015767	-0.010096	0.032984	0.0049591	0.018921	0.012919	0.012563	-0.017548	0.034765	0.06958	0.030746	-0.029017	0.030721	0.05867	0.04715	-0.024592	0.062561	0.044276	0.026754
-0.014928	-0.014979	-0.011012	0.033824	0.0091044	0.019811	0.011978	0.014648	-0.022888	0.033442	0.068309	0.036723	-0.033824	0.03891	0.05427	0.037257	-0.02566	0.068512	0.049896	0.029348
-0.0042979	-0.016378	-0.012817	0.030009	0.018692	0.020167	0.005722	0.0085704	-0.022176	0.028915	0.067546	0.032247	-0.024618	0.035833	0.049769	0.039698	-0.037155	0.059102	0.044607	0.027415
0.0060527	-0.017776	-0.0103	0.028788	0.019582	0.017064	0.0074005	0.011927	-0.005366	0.01943	0.065791	0.030441	-0.021693	0.022532	0.048803	0.047811	-0.047811	0.054499	0.036214	0.029526
0.0071716	-0.0079854	-0.013224	0.029093	0.015055	0.021845	0.016836	0.021057	0.0008901	0.01887	0.068487	0.024261	-0.025101	0.022252	0.049591	0.051753	-0.048218	0.060043	0.039622	0.033442
-0.0008138	-0.0026194	-0.021845	0.031306	0.014343	0.026245	0.021718	0.021108	0.0087484	0.020955	0.072581	0.022736	-0.028712	0.022608	0.048879	0.046336	-0.045827	0.065867	0.055059	0.032018
-0.002238	-0.0067139	-0.032272	0.041656	0.014292	0.022608	0.021947	0.019252	0.010478	0.019608	0.074972	0.016836	-0.025991	0.024211	0.043208	0.038579	-0.044683	0.067088	0.052439	0.028127
-0.0024668	-0.012334	-0.033951	0.041478	0.021667	0.015182	0.025304	0.011113	0.015742	0.017141	0.078786	0.012258	-0.021489	0.021083	0.043691	0.030136	-0.049159	0.066299	0.044378	0.025152
-0.0035858	-0.013733	-0.030314	0.04041	0.024007	0.020345	0.02327	0.014648	0.019175	0.018311	0.08728	0.02121	-0.021871	0.03123	0.046819	0.035934	-0.042521	0.063833	0.055211	0.013682
-0.0067647	-0.013326	-0.029246	0.041275	0.020243	0.022634	0.016708	0.015767	0.026805	0.010478	0.097478	0.040385	-0.030136	0.033417	0.049845	0.040563	-0.042496	0.064545	0.055567	0.0064596
-0.0020345	-0.01447	-0.026957	0.043869	0.021235	0.027771	0.013504	0.012843	0.030746	0.012563	0.094986	0.037308	-0.02388	0.025508	0.055161	0.0413	-0.043971	0.067673	0.050303	0.0037893
0.0043233	-0.026143	-0.023448	0.039063	0.020955	0.03156	0.007782	0.0099182	0.031713	0.019633	0.081991	0.027491	-0.021261	0.027008	0.054347	0.04954	-0.038376	0.071615	0.049286	0.002238
0.0013224	-0.030975	-0.013784	0.034739	0.01709	0.033366	0.0078074	0.013224	0.03006	0.021464	0.075251	0.026677	-0.023626	0.025838	0.051575	0.054016	-0.032298	0.078303	0.048141	0.0064596
0.00073751	-0.032654	-0.0054677	0.041555	0.013758	0.033569	0.0031026	0.017446	0.026016	0.024134	0.077998	0.037053	-0.021515	0.031509	0.050074	0.051295	-0.027415	0.075862	0.040741	0.0077057
-0.001297	-0.029602	-0.015055	0.039851	0.012207	0.03919	0.009079	0.010885	0.018056	0.021845	0.077311	0.035426	-0.020142	0.029933	0.055873	0.046539	-0.023956	0.072708	0.048726	0.011444
-0.0040181	-0.031179	-0.019633	0.035426	0.017675	0.046463	0.012105	0.013123	0.016937	0.01152	0.072861	0.030492	-0.0071462	0.032043	0.05305	0.043793	-0.028865	0.079702	0.04715	0.014623
-0	-0.033061	-0.017319	0.036138	0.021159	0.044556	0.011953	0.0086212	0.021617	0.0070953	0.072174	0.030924	-0.0045776	0.029602	0.050659	0.041046	-0.02833	0.081736	0.050379	0.012385
-0.0037893	-0.034281	-0.018005	0.041707	0.035451	0.039876	0.003535	0.010376	0.018565	0.012385	0.075302	0.038859	-0.010732	0.03596	0.05394	0.046209	-0.03067	0.071081	0.060603	0.010249
0.0010935	-0.031052	-0.016251	0.046743	0.030212	0.042572	0.0075785	0.024872	0.016378	0.017955	0.086365	0.047379	-0.009079	0.034332	0.053177	0.047633	-0.035578	0.06808	0.053279	0.012945
0.0052897	-0.032552	-0.019302	0.04303	0.022736	0.042343	0.0086212	0.025558	0.018361	0.0072988	0.082169	0.04041	-0.0047557	0.038732	0.045141	0.04158	-0.029704	0.072962	0.050761	0.016785
0.011444	-0.037969	-0.017141	0.044632	0.017649	0.040181	0.0095622	0.017955	0.024821	-2.5431e-05	0.072937	0.032679	-0.0015004	0.046692	0.048065	0.037715	-0.022151	0.07609	0.051549	0.011826
0.012385	-0.045726	-0.0098674	0.050329	0.015793	0.041224	0.0098674	0.0087484	0.022583	-0.0045776	0.071284	0.040588	0.0034587	0.050379	0.053126	0.038808	-0.012232	0.086365	0.041987	0.0050863
0.00015259	-0.042903	-0.010045	0.05216	0.012309	0.042165	0.0056966	0.01653	0.017014	-0.0053914	0.065689	0.043716	0.0076294	0.045268	0.058645	0.04364	-0.0090027	0.082118	0.040716	0.00038147
-0.0041453	-0.049795	-0.016759	0.054626	0.021388	0.042826	0.0018311	0.020905	0.022532	0.0010681	0.060933	0.051193	0.0055186	0.04214	0.064723	0.042623	-0.009079	0.072988	0.037333	-0.0017293
0.0012716	-0.049871	-0.018412	0.059306	0.032756	0.051982	0.0041453	0.0221	0.027517	0.012792	0.06218	0.060832	0.0055186	0.037359	0.064926	0.03451	-0.013021	0.072225	0.032094	-0.0087229
0.0017293	-0.044835	-0.023346	0.057398	0.035044	0.052058	0.0039927	0.032578	0.027593	0.0074768	0.067012	0.060705	0.0099691	0.035731	0.062129	0.033518	-0.01414	0.08194	0.037918	-0.014877
0.001119	-0.051142	-0.022074	0.056839	0.0339	0.054321	0.01358	0.034968	0.030441	0.0082143	0.067368	0.060349	0.01119	0.043233	0.060399	0.03418	-0.014191	0.083516	0.042267	-0.011113
-0.0015767	-0.046387	-0.018768	0.057246	0.032934	0.048065	0.015767	0.030823	0.023066	0.0053406	0.0693	0.053736	0.0034587	0.040792	0.054754	0.038605	-0.018794	0.074107	0.040156	-0.0039927
-0.010147	-0.045827	-0.015996	0.055288	0.034459	0.042903	0.012868	0.027873	0.017141	0.0035604	0.063248	0.047557	-0.0010427	0.044963	0.055339	0.03802	-0.021439	0.075277	0.039266	0.0049337
-0.0046539	-0.054423	-0.025838	0.05071	0.039851	0.043004	0.01325	0.032527	0.018183	0.00038147	0.065384	0.040817	-0.003535	0.052007	0.063527	0.042419	-0.032679	0.072072	0.036494	0.00038147
0.0020854	-0.046234	-0.028356	0.053024	0.042013	0.042369	0.00010173	0.025711	0.029729	0.0026449	0.05839	0.039495	-0.008138	0.050405	0.062943	0.038528	-0.031687	0.065842	0.042979	-0.0065104
0.0047048	-0.02861	-0.029933	0.062561	0.037893	0.042318	-0.007604	0.024694	0.038935	0.010401	0.049388	0.032196	-0.0040181	0.048192	0.053406	0.042419	-0.019506	0.065486	0.047073	-0.0016276
0.0061798	-0.031484	-0.028636	0.057678	0.04598	0.030619	-0.012538	0.029449	0.039978	0.0092061	0.049108	0.03629	0.0008138	0.049362	0.050888	0.053126	-0.022303	0.069962	0.047379	-0.0067139
0.0082397	-0.036392	-0.021464	0.055923	0.059662	0.035477	-0.0078074	0.029195	0.029043	0.0050863	0.057704	0.042063	0.0083923	0.05455	0.055974	0.054296	-0.022176	0.06813	0.046997	-0.0098165
0.01147	-0.030085	-0.016479	0.055873	0.057627	0.042775	-0.0076294	0.026855	0.028127	0.0068919	0.065002	0.032094	0.00796	0.056992	0.057119	0.055262	-0.023193	0.068436	0.057475	-0.006663
0.0097911	-0.026169	-0.014725	0.051702	0.054118	0.046438	0.0031026	0.020981	0.037766	0.0032043	0.054474	0.029297	0.0019582	0.050201	0.069275	0.047989	-0.028152	0.070572	0.058619	-0.010427
0.010554	-0.02917	-0.020472	0.048752	0.050507	0.05572	0.0066121	0.021057	0.033646	0.0085704	0.05221	0.033696	0.0012461	0.042572	0.066477	0.044607	-0.021235	0.07342	0.051905	-0.0028483
0.012512	-0.015996	-0.021896	0.051549	0.050532	0.049286	-0.0015767	0.028458	0.016327	0.012741	0.046107	0.043538	0.0051371	0.039215	0.067139	0.042521	-0.017039	0.071945	0.051142	-0.0035858
0.012589	-0.0021871	-0.020727	0.060272	0.052007	0.050557	-0.0028737	0.026372	0.014877	0.012461	0.041987	0.03802	0.0035604	0.03212	0.076294	0.050685	-0.019353	0.073649	0.052338	-0.0080109
0.012436	-0.0028229	-0.023778	0.057983	0.052109	0.057068	-0.0027974	0.021591	0.012792	0.01119	0.039368	0.037562	0.00017802	0.032476	0.079219	0.060018	-0.022405	0.074692	0.055415	-0.0032806
0.012639	-0.0078328	-0.020803	0.046514	0.0516	0.062663	-0.0011444	0.022227	0.024694	-0.005722	0.036901	0.021566	0.0093079	0.038071	0.070012	0.053813	-0.025304	0.07309	0.048904	-0.0052897
0.0053914	-0.0083415	-0.024134	0.039978	0.049108	0.061849	-0.0061289	0.023855	0.031993	-0.016658	0.037028	0.025482	0.010808	0.042369	0.070419	0.053686	-0.02505	0.074565	0.04336	-0.0051371
0.0021617	-0.0041453	-0.023931	0.040131	0.040156	0.054347	-0.012512	0.024668	0.031815	-0.0162	0.0339	0.028203	0.011164	0.039012	0.079625	0.042877	-0.02238	0.079091	0.043615	-0.0052897
0.0024414	-0.0011953	-0.020218	0.039419	0.036748	0.055695	-0.01386	0.0177	0.030568	-0.021489	0.040029	0.028305	0.012614	0.033264	0.072301	0.04715	-0.022507	0.084101	0.051168	-0.010427
0.0045013	-0.0025177	-0.018539	0.038757	0.034892	0.058924	-0.0095367	0.017242	0.040614	-0.027822	0.046819	0.034688	0.016785	0.024796	0.06251	0.046921	-0.026474	0.075531	0.058416	-0.011393
-0.00076294	-0.0020091	-0.015132	0.039241	0.045853	0.063883	-0.0061289	0.018895	0.038808	-0.020523	0.04542	0.045547	0.01152	0.022227	0.068741	0.040538	-0.022202	0.067291	0.052846	-0.010732
-0.012538	-0.0016022	-0.016912	0.039546	0.042928	0.058695	-0.0035604	0.022507	0.038783	-0.019226	0.044301	0.044047	0.020981	0.027008	0.074183	0.029806	-0.016988	0.065918	0.048599	-0.015742
-0.0067647	-0.0029246	-0.023015	0.037562	0.04364	0.058339	-0.00073751	0.023168	0.033747	-0.028356	0.041631	0.036316	0.02772	0.034536	0.075506	0.031255	-0.01681	0.071589	0.058873	-0.015157
-0.011063	0.0036367	-0.022786	0.039495	0.041173	0.056686	-0.0036875	0.019073	0.030136	-0.030594	0.037053	0.040181	0.026321	0.037384	0.081228	0.036621	-0.015691	0.074361	0.061951	-0.015666
-0.021693	0.0063324	-0.032654	0.038401	0.038096	0.053533	-0.0177	0.01887	0.026169	-0.026728	0.048141	0.037409	0.028737	0.037689	0.075607	0.040614	-0.015132	0.072047	0.07075	-0.015513
-0.023168	0.0055695	-0.025686	0.038986	0.031408	0.048981	-0.019658	0.022405	0.01592	-0.020167	0.041911	0.027822	0.029424	0.047862	0.078557	0.037791	-0.0099691	0.069784	0.070292	-0.005188
-0.022405	0.0068665	-0.03006	0.041173	0.031204	0.054398	-0.025279	0.023295	0.010808	-0.025279	0.041555	0.028458	0.031077	0.047302	0.07932	0.035477	-0.021947	0.06752	0.070318	-0.0052134
-0.021667	0.0045776	-0.030619	0.045344	0.03891	0.059662	-0.029195	0.020803	0.021464	-0.025075	0.048879	0.036316	0.039037	0.040258	0.076828	0.031687	-0.021566	0.072912	0.070012	-0.0050354
-0.02772	0.011927	-0.026169	0.047175	0.044022	0.049871	-0.029449	0.020192	0.029399	-0.02004	0.049642	0.044403	0.03629	0.046082	0.068563	0.039113	-0.019964	0.069097	0.068741	-0.014216
-0.034256	0.0069173	-0.023168	0.048345	0.032654	0.052617	-0.028865	0.023041	0.030289	-0.016174	0.046158	0.055262	0.031026	0.043284	0.067902	0.047302	-0.021769	0.067164	0.065765	-0.022303
-0.035756	-0.00086466	-0.028254	0.047506	0.037638	0.059662	-0.027924	0.028559	0.03006	-0.0090281	0.039724	0.05923	0.035172	0.036138	0.079524	0.042318	-0.01531	0.06279	0.064875	-0.031102
-0.023193	-0.00027974	-0.031331	0.042674	0.03774	0.058873	-0.034688	0.024592	0.033646	-0.0054423	0.041199	0.046387	0.045929	0.038859	0.076548	0.037282	-0.021388	0.056508	0.052465	-0.036647
-0.019226	-0.0012716	-0.026957	0.037181	0.033366	0.052897	-0.028966	0.021769	0.032476	-0.00045776	0.043335	0.038045	0.053838	0.040894	0.077642	0.034561	-0.014394	0.06134	0.054143	-0.02505
-0.018082	-0.0020854	-0.027568	0.03039	0.035044	0.059738	-0.021439	0.019913	0.032679	0.0025177	0.045115	0.040334	0.060705	0.043284	0.075963	0.033112	-0.010071	0.062561	0.055008	-0.026271
-0.019353	-0.0069936	-0.033493	0.027237	0.038732	0.059458	-0.023499	0.017802	0.034205	0.00050863	0.043132	0.043462	0.058187	0.040131	0.061111	0.031865	-0.01564	0.061773	0.038681	-0.024694
-0.024592	-0.0015259	-0.031865	0.026957	0.037893	0.050583	-0.025482	0.0091807	0.035044	-0.0063324	0.041072	0.041021	0.043742	0.034434	0.054499	0.039088	-0.016683	0.060247	0.032527	-0.023015
-0.029856	0.0060272	-0.033366	0.030543	0.042903	0.054804	-0.026245	0.0045522	0.03774	-0.0085704	0.038401	0.040563	0.043106	0.033951	0.065206	0.037816	-0.013453	0.05628	0.037206	-0.014928
-0.027212	-0.0013987	-0.037537	0.036545	0.047048	0.057119	-0.024312	-0.00058492	0.043157	-0.00038147	0.036596	0.040817	0.034358	0.029424	0.067062	0.03746	-0.0045268	0.054296	0.039317	-0.006307
-0.023778	0.0019582	-0.044479	0.036647	0.044505	0.059102	-0.019226	0.00061035	0.05099	-0.0031281	0.029577	0.043844	0.032527	0.03245	0.056356	0.047302	-0.0039164	0.053177	0.034103	-0.0036875
-0.024923	0.0089518	-0.055161	0.038732	0.042013	0.059153	-0.021642	0.0038656	0.049311	-0.0081126	0.021871	0.041122	0.037842	0.036367	0.051397	0.053253	-0.0022888	0.053329	0.035528	-0.0063578
-0.030975	0.0091044	-0.051905	0.046082	0.040614	0.055923	-0.024516	0.0056203	0.038045	-0.014343	0.021159	0.031357	0.043767	0.035146	0.05221	0.055364	-0.0059255	0.053075	0.039825	-0.0077311
-0.034103	0.010325	-0.039241	0.048828	0.042369	0.054296	-0.022049	0.0088755	0.026449	-0.01475	0.028712	0.030594	0.044505	0.040461	0.050557	0.054677	-0.0015259	0.053864	0.039851	-0.013529
-0.03273	0.011342	-0.0339	0.05043	0.035172	0.056966	-0.021947	0.0068156	0.022659	-0.0021362	0.028051	0.040283	0.039419	0.044454	0.050812	0.049464	0.0030009	0.056178	0.033366	-0.017192
-0.02655	0.0033315	-0.025787	0.04804	0.027517	0.059713	-0.021947	0.015513	0.019506	-0.0033824	0.029246	0.040258	0.042241	0.038783	0.058848	0.048447	-0.0028992	0.055847	0.037715	-0.016658
-0.029526	0.0075022	-0.024974	0.044505	0.025101	0.063197	-0.021439	0.023549	0.013377	-0.0041707	0.032094	0.037689	0.046234	0.036087	0.058543	0.040538	-0.0013224	0.057068	0.048676	-0.010147
-0.035273	0.016301	-0.022151	0.039673	0.021413	0.070241	-0.016251	0.018895	0.012639	-0.0072225	0.031128	0.036519	0.04865	0.03334	0.048498	0.043691	-0.0022125	0.0575	0.049159	-0.010376
-0.04041	0.0049337	-0.020498	0.034307	0.030416	0.068715	-0.006663	0.0058746	0.013046	-0.0056203	0.034917	0.038122	0.036799	0.039902	0.040868	0.049489	-0.0019582	0.058161	0.044072	-0.015539
-0.038961	-0.0033315	-0.028559	0.032196	0.028229	0.065791	-0.0075531	-0.0085958	0.015996	0.0032298	0.033925	0.033849	0.036087	0.040207	0.042699	0.058238	0.00073751	0.053711	0.04626	-0.018412
-0.034765	0.0094859	-0.032399	0.028432	0.02182	0.06045	-0.011037	-0.011241	0.023804	0.00015259	0.024719	0.032527	0.035909	0.039241	0.053431	0.059814	0.0032806	0.055135	0.045497	-0.016708
-0.031815	0.016022	-0.039444	0.033646	0.02683	0.05572	-0.010198	-0.01269	0.026042	0.002594	0.026321	0.026881	0.03568	0.035782	0.051244	0.061213	0.0075785	0.053202	0.044988	-0.011419
-0.028534	0.010249	-0.035706	0.0354	0.031535	0.055313	-0.01241	-0.015055	0.021184	0.002594	0.032857	0.028229	0.034103	0.032476	0.042699	0.060272	0.012334	0.054754	0.044988	-0.0076803
-0.038147	0.0011698	-0.03039	0.038732	0.027847	0.054296	-0.0084686	-0.006841	0.018946	-0.0041962	0.033213	0.029424	0.034205	0.033442	0.03451	0.053686	0.015869	0.060755	0.047557	-0.0050608
-0.036011	-0.0053151	-0.028636	0.041148	0.027033	0.058746	-0.010986	0.0037893	0.018768	-0.0023142	0.029271	0.034714	0.045776	0.037028	0.028992	0.051422	0.012334	0.048777	0.045242	-0.0036367
-0.031484	-0.0055186	-0.030975	0.036494	0.027695	0.054983	-0.013123	0.013784	0.021515	-0.00025431	0.029958	0.024719	0.051473	0.030416	0.0339	0.043259	0.011648	0.047709	0.040639	-0.0079854
-0.035655	-0.0035604	-0.034103	0.026576	0.030797	0.054652	-0.020116	0.012487	0.025965	-0.0033315	0.032654	0.017878	0.04715	0.030543	0.038223	0.03863	0.0066121	0.052923	0.042801	-0.0063578
-0.036774	-0.0032806	-0.032527	0.027186	0.033824	0.056559	-0.025177	0.013707	0.027822	-0.0039164	0.028585	0.018895	0.051727	0.027542	0.04331	0.042038	0.0075277	0.051448	0.04275	-0.0064087
-0.032069	-0.0019836	-0.026321	0.037231	0.017675	0.048065	-0.025635	0.016861	0.028458	-0.0080109	0.024007	0.018285	0.044149	0.029984	0.049235	0.043335	0.013987	0.047607	0.03629	-0.0048319
-0.030848	-0.0087229	-0.016683	0.048701	0.01564	0.03891	-0.025126	0.023727	0.028636	-0.0078074	0.025762	0.025406	0.048345	0.037435	0.054576	0.042445	0.001475	0.039749	0.03184	-0.0012716
-0.028229	-0.0075277	-0.016861	0.044301	0.022888	0.043081	-0.027084	0.021083	0.027364	-0.0015513	0.028407	0.041987	0.068181	0.040995	0.048141	0.04776	0.003713	0.033722	0.025736	0.0010935
-0.031484	-0.009079	-0.018489	0.039749	0.035578	0.050634	-0.020014	0.019201	0.023499	0.0012461	0.029043	0.033722	0.077031	0.045242	0.048523	0.045598	0.0014242	0.029373	0.016479	0.0061798
-0.038706	-0.0059764	-0.027796	0.042369	0.039622	0.052872	-0.023142	0.021464	0.017166	-0.0027974	0.033366	0.027364	0.07431	0.045166	0.045726	0.04331	0.0084941	0.032425	0.015767	0.0097656
-0.043691	-0.0061544	-0.024618	0.042089	0.033264	0.056864	-0.031281	0.019048	0.010732	-0.0045522	0.03774	0.029017	0.072047	0.054626	0.040894	0.036799	0.018311	0.037181	0.018845	0.0074768
-0.053126	-0.011927	-0.016861	0.042597	0.035451	0.053457	-0.027695	0.01798	0.013936	-0.0071716	0.043818	0.030568	0.083211	0.048014	0.041351	0.028865	0.01826	0.041402	0.019913	0.0010681
-0.043386	-0.0052134	-0.015513	0.047277	0.034714	0.046972	-0.021922	0.018031	0.020574	-0.0030263	0.040003	0.018997	0.087941	0.044556	0.04982	0.036011	0.019455	0.040512	0.02477	0.0036875
-0.031789	-0.0008138	-0.014064	0.054881	0.029653	0.04509	-0.014394	0.02093	0.01447	-0.0017293	0.03334	0.018539	0.081457	0.046666	0.049642	0.034231	0.027084	0.040359	0.029399	0.0019582
-0.033824	0.0013479	-0.016607	0.062052	0.034943	0.044505	-0.012589	0.0087229	0.020116	-0.0075022	0.030034	0.019328	0.086746	0.055186	0.044657	0.03685	0.02833	0.040995	0.028966	0.0023397
-0.039368	0.0059001	-0.021032	0.060654	0.0413	0.044301	-0.012334	0.0041707	0.029984	-0.010223	0.031484	0.020091	0.088806	0.056101	0.043564	0.046844	0.02505	0.049718	0.026728	0.018794
-0.04542	-0.0049591	-0.019658	0.065308	0.039088	0.035299	-0.011597	-0.0026703	0.026372	-0.010401	0.040639	0.024745	0.096766	0.049642	0.040792	0.056788	0.018717	0.054703	0.026042	0.022252
-0.040792	-0.016149	-0.018972	0.066452	0.039113	0.03685	-0.01152	0.0054932	0.023524	-0.0080872	0.038122	0.022176	0.10231	0.054728	0.036621	0.057398	0.017039	0.049566	0.015259	0.019124
-0.04041	-0.017242	-0.017497	0.065994	0.042903	0.039393	-0.0057475	-0.0042216	0.018158	-0.013631	0.028407	0.024999	0.10195	0.056661	0.042547	0.057856	0.023727	0.04214	0.005544	0.016632
-0.037409	-0.0099182	-0.023219	0.073802	0.044352	0.03919	-0.0011953	-0.012945	0.021947	-0.0079346	0.022532	0.02772	0.10546	0.050074	0.044123	0.054448	0.029195	0.035629	0.0066121	0.0065358
-0.032883	0.0069173	-0.021133	0.072708	0.04954	0.038376	0.0036621	-0.011113	0.026881	0.00022888	0.02004	0.032552	0.10778	0.041072	0.045268	0.045013	0.022837	0.039902	0.010579	0.0017548
-0.028865	0.0053151	-0.022914	0.072784	0.046768	0.04125	0.0088755	-0.01414	0.026372	0.0034332	0.020447	0.034688	0.10409	0.02833	0.041606	0.038986	0.026677	0.042623	0.013885	-0.002772
-0.030772	-0.00061035	-0.02655	0.074844	0.044556	0.046743	0.0011953	-0.015767	0.017598	0.0079091	0.021286	0.025991	0.10356	0.0295	0.04425	0.034714	0.029704	0.042572	0.014699	0.011113
-0.035884	-0.0004069	-0.022939	0.080414	0.044708	0.048192	-0.0028737	-0.0058238	0.0095622	0.011749	0.017217	0.024287	0.10796	0.035858	0.041072	0.028712	0.035934	0.039469	0.0085958	0.018031
-0.033061	0.0018056	-0.02327	0.083288	0.035146	0.049464	0.0018819	0.0008138	0.012258	0.01002	0.021261	0.021286	0.10544	0.034409	0.039724	0.026855	0.032145	0.039012	0.014674	0.015513
-0.037689	0.0057983	-0.019633	0.08611	0.031713	0.042521	-0.00043233	-0.0025431	0.01943	0.014267	0.016708	0.022558	0.10707	0.028	0.043182	0.027924	0.034154	0.038376	0.01859	0.0103
-0.041428	0.0022634	-0.016505	0.088399	0.037918	0.030314	-0.0036367	-0.0086466	0.018438	0.014165	0.011673	0.028559	0.10239	0.029831	0.043106	0.034256	0.034205	0.033035	0.010579	0.0037384
-0.042903	-0.0010935	-0.016963	0.087992	0.040817	0.031052	-0.0059509	-0.012614	0.013733	0.0054169	0.010503	0.030543	0.10686	0.040766	0.045217	0.037282	0.027593	0.02828	0.016708	0.00058492
-0.036875	-0.0026703	-0.018489	0.087992	0.041199	0.034815	-0.0032806	-0.019557	0.012232	0.00035604	0.01592	0.029729	0.11782	0.039419	0.046743	0.038834	0.024745	0.035044	0.021489	-0.0013224
-0.036875	0.0019073	-0.01737	0.091476	0.038427	0.036596	-0.0024668	-0.028712	0.018056	-0.0025431	0.020218	0.019862	0.11876	0.036621	0.052719	0.032171	0.028025	0.031687	0.019023	-0.0008901
-0.039647	0.0012207	-0.018005	0.084025	0.028381	0.03657	-0.0043742	-0.023651	0.017319	-0.0083415	0.02093	0.023066	0.12957	0.035909	0.055923	0.035578	0.033569	0.026906	0.017446	0.0037893
-0.036392	-0.0024923	-0.014826	0.081355	0.022939	0.036748	-0.0022634	-0.0078837	0.0098165	-0.0021617	0.018361	0.026525	0.13461	0.041122	0.048955	0.03802	0.035655	0.03039	0.014801	0.0074005
-0.036774	-0.0008901	-0.015386	0.078405	0.028305	0.039927	0.0065104	0.0012207	0.011012	0.0048828	0.013326	0.028788	0.12408	0.045649	0.042547	0.031179	0.034231	0.034739	0.014801	0.0061544
-0.038579	-0.0034332	-0.022608	0.077235	0.031891	0.041555	0.0060527	0.001297	0.016225	0.0097656	0.0036367	0.034231	0.115	0.044963	0.046794	0.027517	0.028661	0.034332	0.0098419	0.014038
-0.040487	-0.0066884	-0.024109	0.080541	0.027415	0.038605	0.0059509	0.00017802	0.012563	0.005722	0.003891	0.033112	0.11172	0.0354	0.044861	0.034637	0.024719	0.037638	0.0086212	0.019404
-0.042318	-0.0036112	-0.014216	0.083669	0.023295	0.049973	0.004425	0.0012716	0.014038	0.00295	0.0072225	0.028127	0.11719	0.035375	0.034561	0.031535	0.024261	0.03095	0.0094859	0.02327
-0.045649	-0.00025431	-0.010859	0.078786	0.028102	0.052643	0.0050354	-0.00050863	0.01358	0.011393	0.0028229	0.013402	0.11614	0.03329	0.027974	0.034205	0.019582	0.034459	0.010707	0.022812
-0.036138	-0.0055949	-0.016785	0.073853	0.028203	0.052999	0.0013224	0.003535	0.001653	0.018412	0.0031281	0.012741	0.1166	0.033417	0.030111	0.035121	0.023422	0.043716	0.0011444	0.014369
-0.03095	-0.0087229	-0.013606	0.07019	0.023677	0.054983	0.00048319	0.0040181	-0.0084178	0.024465	0.0043996	0.016073	0.11416	0.037893	0.031967	0.031306	0.017522	0.045395	5.0863e-05	0.023092
-0.035553	-0.0048574	-0.012054	0.067291	0.023066	0.05338	0.00096639	-0.0013733	-0.016861	0.021006	0.00071208	0.013733	0.10984	0.030518	0.030975	0.029195	0.0091298	0.032425	0.00053406	0.038859
-0.037155	-0.0018819	-0.0095367	0.066147	0.027746	0.04926	0.0039927	-0.0039673	-0.016505	0.014114	-0.0021871	0.013072	0.1063	0.025736	0.033391	0.035426	0.0036367	0.027847	-0.0030772	0.038045
-0.04336	0.0012207	-0.0052897	0.076599	0.025558	0.057729	0.011826	0.0030263	-0.014394	0.011292	0.0047557	0.013809	0.10905	0.029068	0.03629	0.041504	0.0016276	0.029424	0.0045268	0.03301
-0.045013	-0.00078837	-0.004247	0.067571	0.024668	0.064952	0.017141	0.0089518	-0.0069682	0.012614	0.0065867	0.025152	0.11475	0.027364	0.048548	0.036977	-0.0008138	0.029526	0.0092824	0.034154
-0.03891	-0.0011953	0.0037384	0.06012	0.022202	0.05867	0.02594	0.019048	-0.0021108	0.01241	0.00061035	0.033417	0.11543	0.030899	0.049922	0.037766	0.0091553	0.028203	0.013326	0.035121
-0.045624	0.00068665	0.0056203	0.063044	0.023651	0.063044	0.033264	0.02243	-0.0087992	0.014928	-0.00061035	0.036189	0.11673	0.03273	0.040054	0.038274	0.022939	0.028865	0.0060272	0.033035
-0.058517	0.0036875	0.0032806	0.058848	0.025864	0.058746	0.039902	0.013555	-0.0075531	0.017141	0.0046794	0.039571	0.11648	0.027949	0.033493	0.038503	0.029297	0.027033	-0.0079091	0.023575
-0.057831	0.0068665	0.012131	0.055415	0.028966	0.050608	0.038503	0.0055695	-0.0040436	0.021311	0.0029246	0.037053	0.12159	0.018489	0.036418	0.039444	0.031433	0.025736	-0.020091	0.037053
-0.050685	0.010503	0.00796	0.05099	0.028839	0.041021	0.034358	-0.004247	-0.0118	0.022329	0.0042979	0.034536	0.11907	0.02271	0.04125	0.040944	0.032959	0.028254	-0.016022	0.039266
-0.042292	0.0044759	0.00030518	0.052973	0.029322	0.04392	0.031255	-0.013377	-0.0075277	0.022914	0.0045013	0.031713	0.10859	0.03034	0.041784	0.040258	0.037638	0.027618	-0.0089264	0.034536
-0.035731	0.0078328	-0.0015513	0.0516	0.028763	0.04481	0.034587	-0.015081	-0.0017039	0.027008	0.0062307	0.026601	0.10745	0.025965	0.042623	0.035934	0.036036	0.022252	-0.010071	0.042216
-0.034053	0.011215	0.013402	0.047633	0.029933	0.037867	0.031102	-0.0033061	0.0011698	0.031865	0.0088247	0.029729	0.10788	0.027339	0.052592	0.036545	0.035172	0.016378	-0.013885	0.042089
-0.029526	0.0081889	0.012767	0.041173	0.026576	0.044683	0.034612	0.0048574	0.0043742	0.028432	0.0083923	0.026881	0.10902	0.027771	0.057373	0.042699	0.039342	0.017166	-0.011978	0.038579
-0.036825	0.017192	0.0083669	0.037766	0.032832	0.053838	0.030111	0.0041453	0.00027974	0.01859	0.015411	0.034459	0.11083	0.027033	0.053584	0.044072	0.049845	0.019836	-0.01236	0.039749
-0.05305	0.022532	0.0048065	0.038401	0.031916	0.058721	0.032628	0.0011953	0.00055949	0.015182	0.011241	0.048981	0.10185	0.029119	0.046539	0.043157	0.05689	0.019328	-0.0095367	0.038884
-0.053609	0.014267	0.011063	0.041021	0.026855	0.059967	0.033544	-0.0010427	0.0038401	0.009435	0.013123	0.060603	0.099716	0.030797	0.042597	0.039037	0.056025	0.010427	-0.00043233	0.03568
-0.048192	0.012538	0.015793	0.040003	0.031179	0.05366	0.03245	-0.0032298	0.0050608	0.0030263	0.016785	0.065664	0.097783	0.030187	0.044937	0.023321	0.05305	0.0048828	-0.0049337	0.030263
-0.052261	0.0069173	0.023499	0.041072	0.030721	0.053126	0.029806	-0.0028737	-0.0067393	-0.0010935	0.021744	0.070903	0.092977	0.036697	0.046056	0.021718	0.051168	0.0053914	-0.024846	0.031433
-0.052185	0.0041962	0.018794	0.045649	0.02744	0.058568	0.03034	-0.004247	-0.0045522	-0.0031026	0.01119	0.069631	0.099564	0.039063	0.041224	0.028407	0.042801	0.013657	-0.032578	0.040995
-0.049337	0.011826	0.019099	0.042648	0.023321	0.058238	0.029449	-0.0076548	-0.014521	-0.0018311	0.0028229	0.060069	0.10473	0.030518	0.039368	0.028152	0.04041	0.01592	-0.026423	0.039113
-0.060781	0.020879	0.014801	0.039876	0.032069	0.056483	0.030696	-0.014496	-0.019124	-0.010656	0.016098	0.050176	0.10366	0.028381	0.033595	0.025711	0.042318	0.015437	-0.029017	0.036469
-0.061467	0.022583	0.0061798	0.041021	0.043004	0.058772	0.034307	-0.0069427	-0.019277	-0.011215	0.022151	0.048574	0.093765	0.033035	0.034459	0.017548	0.042572	0.011215	-0.029246	0.03479
-0.057958	0.026957	0.0064087	0.039825	0.038376	0.056534	0.036189	-0.0032806	-0.018667	-0.0046539	0.021922	0.045166	0.10117	0.03067	0.039063	0.019404	0.041326	0.0082906	-0.030467	0.025762
-0.055161	0.032832	0.015335	0.043666	0.034002	0.05628	0.034688	-0.010656	-0.016937	-0.0064341	0.024948	0.038579	0.1104	0.027364	0.042674	0.016988	0.042013	0.0045776	-0.030441	0.02121
-0.054855	0.034002	0.01414	0.042191	0.035655	0.060883	0.037537	-0.012843	-0.017192	-0.006485	0.021184	0.039469	0.10178	0.029475	0.037028	0.0097148	0.0383	0.0032552	-0.023193	0.02594
-0.046565	0.028025	0.016403	0.037715	0.03657	0.06429	0.036519	-0.013402	-0.013529	-0.008316	0.020905	0.046056	0.10175	0.028152	0.034332	0.012054	0.037155	0.0055949	-0.022125	0.026983
-0.040029	0.032806	0.023651	0.036672	0.033518	0.068512	0.042928	-0.013707	-0.011571	0.0010935	0.026372	0.051142	0.099004	0.022659	0.035172	0.016607	0.049159	0.01208	-0.022761	0.027364
-0.039724	0.040766	0.038376	0.028127	0.031764	0.071004	0.035375	-0.0057475	-0.013479	0.0078837	0.030136	0.046361	0.089849	0.021795	0.037842	0.023956	0.050049	0.013428	-0.020243	0.029984
-0.041478	0.037333	0.042191	0.025635	0.026169	0.075404	0.030263	-0.0018311	-0.016785	0.012716	0.024719	0.043742	0.081482	0.01798	0.041504	0.024261	0.04453	0.0038147	-0.019531	0.02299
-0.041555	0.038401	0.03596	0.036901	0.017751	0.073802	0.039724	-0.0092824	-0.025202	0.020752	0.029093	0.047938	0.088908	0.019582	0.042903	0.031611	0.043894	0.0025686	-0.024058	0.014089
-0.04626	0.030238	0.0295	0.03746	0.0094859	0.066452	0.035909	-0.013885	-0.031993	0.020091	0.033747	0.048904	0.091934	0.025126	0.036443	0.031382	0.046082	-0.0024414	-0.027898	0.011037
-0.048523	0.030543	0.022049	0.031052	0.0070445	0.069784	0.030518	-0.015157	-0.024083	0.021413	0.025533	0.041606	0.083364	0.019201	0.031408	0.02833	0.048574	-0.0027212	-0.03362	0.012563
-0.051524	0.027262	0.015615	0.02772	0.0084178	0.07309	0.029399	-0.013301	-0.012283	0.028559	0.03713	0.031967	0.082372	0.0052134	0.027517	0.032628	0.049871	-0.0036367	-0.038452	0.018539
-0.046438	0.021896	0.022176	0.033188	0.012004	0.075124	0.035019	-0.010249	-0.011876	0.027313	0.042369	0.03123	0.089696	-0.0027974	0.017217	0.034002	0.046819	-0.0048828	-0.035985	0.023321
-0.040944	0.021566	0.030568	0.047633	0.01269	0.071055	0.031687	-0.0024668	-0.010656	0.025965	0.036901	0.031738	0.087611	0.0033569	0.021311	0.026449	0.036519	-0.0071716	-0.025508	0.019531
-0.037994	0.026118	0.030568	0.039902	0.011622	0.068054	0.04214	0.0030009	-0.012919	0.028534	0.038071	0.036163	0.083084	0.0047557	0.026143	0.022176	0.036774	0.00053406	-0.021998	0.017471
-0.035426	0.022863	0.027974	0.038503	0.019023	0.065664	0.043894	0.0049845	-0.012283	0.024694	0.043488	0.034383	0.085627	0.015081	0.026296	0.02032	0.048955	0.0022125	-0.025126	0.017624
-0.036011	0.021235	0.029831	0.037613	0.026194	0.063095	0.044022	-0.0040944	-0.0061544	0.020142	0.040588	0.033468	0.088577	0.014547	0.024465	0.024465	0.052617	-0.0054169	-0.03657	0.015361
-0.048116	0.021261	0.029907	0.033061	0.027339	0.057042	0.042852	-0.0070445	-0.016174	0.013707	0.040716	0.046438	0.094604	0.014979	0.023651	0.024796	0.052617	-0.004425	-0.034383	0.018794
-0.042826	0.018692	0.033671	0.024185	0.039215	0.062281	0.043182	-0.0059255	-0.016149	0.013402	0.047658	0.051854	0.081965	0.020142	0.023193	0.02477	0.049057	-0.0045013	-0.032806	0.025787
-0.032196	0.015844	0.035121	0.028788	0.040487	0.070343	0.038478	-0.0058238	-0.013911	0.015615	0.050329	0.046005	0.06279	0.020345	0.018794	0.02533	0.044454	-0.0029246	-0.033671	0.02388
-0.024516	0.013173	0.023142	0.034154	0.039647	0.070648	0.039825	-0.0090281	-0.0078583	0.016912	0.05043	0.045497	0.060984	0.016174	0.0072734	0.023473	0.052592	0.00030518	-0.043767	0.019379
-0.02449	0.014598	0.017039	0.030416	0.039113	0.069071	0.042597	-0.0072988	-0.0032043	0.0095622	0.046361	0.045954	0.067495	0.023295	-0.0011953	0.027974	0.056051	0.0020599	-0.044072	0.020218
-0.028483	0.029373	0.018565	0.02477	0.035248	0.067215	0.046997	-0.0025686	-7.6294e-05	0.0065104	0.03568	0.042903	0.070368	0.0221	0.00073751	0.022659	0.043157	0.0013733	-0.044886	0.011164
-0.029551	0.033544	0.020167	0.014165	0.030619	0.069504	0.054245	-0.00035604	-0.0118	0.0094096	0.029577	0.047048	0.072606	0.011317	-0.0010427	0.018667	0.034409	0.0024668	-0.048167	0.01091
-0.030899	0.025864	0.021184	0.017497	0.033213	0.066528	0.060374	-0.0050863	-0.018616	0.0053406	0.021617	0.051066	0.081329	0.016251	-0.0016276	0.014572	0.044327	-0.0022888	-0.044047	0.010427
-0.040944	0.019073	0.019302	0.020294	0.033747	0.061925	0.066401	-0.0093842	-0.014496	0.008138	0.029195	0.049642	0.079015	0.031586	0.0029755	0.018946	0.047099	-0.00048319	-0.041148	0.0099436
-0.036952	0.015004	0.019557	0.016734	0.040639	0.05427	0.069834	-0.0066121	-0.01414	0.0020854	0.046666	0.054906	0.075378	0.026423	0.0015513	0.020472	0.056864	0.0062561	-0.044429	0.010274
-0.035019	0.021057	0.021591	0.0059509	0.041885	0.047379	0.071945	-0.0064341	-0.014445	-0.00094096	0.04336	0.054626	0.073878	0.021413	0.0059255	0.013377	0.055771	0.0097656	-0.045446	0.0090535
-0.032908	0.026525	0.026627	0.00071208	0.038757	0.054677	0.068537	-0.0084941	-0.012207	0.010757	0.035273	0.057068	0.073013	0.020065	0.015615	0.013097	0.046336	0.01241	-0.043411	0.0075785
-0.032603	0.020854	0.03006	0.0014496	0.033366	0.057424	0.069071	-0.0061798	-0.013123	0.0055186	0.03629	0.04893	0.067978	0.014801	0.021235	0.015513	0.043742	0.0070699	-0.046997	0.016047
-0.032628	0.016708	0.03123	0.010681	0.036977	0.066249	0.069606	-0.0033315	-0.012792	-0.00071208	0.044835	0.052185	0.077133	0.0076548	0.019684	0.026754	0.049642	0.0075022	-0.052439	0.0078074
-0.032806	0.013097	0.025101	0.010834	0.032247	0.06602	0.072734	0.0014496	-0.0032806	0.013555	0.047023	0.048955	0.078227	0.013784	0.020447	0.027059	0.045954	0.012741	-0.050329	0.00295
-0.027796	0.030568	0.025864	0.0098419	0.023778	0.066503	0.065715	-0.0027466	-0.0032298	0.013021	0.044886	0.033162	0.077896	0.017853	0.022176	0.025991	0.040334	0.017548	-0.04893	-0.0017293
-0.016658	0.036469	0.029373	0.014928	0.014648	0.066757	0.054957	-0.0098928	-0.0086212	0.0092824	0.037791	0.029017	0.076472	0.021261	0.0091298	0.019353	0.044098	0.0087738	-0.055974	-0.0043233
-0.019709	0.036926	0.03418	0.018311	0.01887	0.058009	0.050278	-0.018412	-0.0098419	0.01091	0.034383	0.03657	0.077311	0.025304	0.0022634	0.018336	0.043844	0.0021871	-0.059662	-0.004425
-0.02833	0.041656	0.037816	0.015284	0.019989	0.052109	0.054983	-0.014445	-0.01447	0.006485	0.025813	0.037969	0.080414	0.024261	0.012995	0.019455	0.044988	-0.002238	-0.05422	-0.0057475
-0.034078	0.039037	0.040944	0.019658	0.012868	0.052083	0.060933	-0.0093842	-0.023321	0.0066376	0.017014	0.034841	0.079676	0.01948	0.01208	0.024083	0.048421	0.0055186	-0.056661	-0.0073242
-0.038325	0.034612	0.03891	0.02538	0.008901	0.058899	0.069021	-0.012182	-0.0236	0.0052134	0.028102	0.039037	0.084864	0.015462	0.010503	0.029322	0.044988	0.0042979	-0.063349	-0.0072988
-0.044734	0.032476	0.04041	0.028458	0.009257	0.06134	0.069758	-0.016098	-0.016912	0.0054423	0.029449	0.038706	0.084229	0.011876	0.0074514	0.033595	0.040385	-0.0063578	-0.060984	-0.00096639
-0.040131	0.030619	0.039139	0.029958	0.012589	0.062459	0.066783	-0.014165	-0.019938	0.0072479	0.024516	0.035375	0.080668	0.012817	0.0083669	0.034765	0.038172	-0.014877	-0.053787	0.00030518
-0.034739	0.03596	0.048548	0.026093	0.019073	0.065206	0.068003	-0.018107	-0.01709	0.0077057	0.036621	0.028483	0.085704	0.022176	0.013682	0.034917	0.042597	-0.018387	-0.040995	-0.0022888
-0.034561	0.032349	0.053279	0.027746	0.015539	0.061976	0.067647	-0.016251	-0.01442	0.011622	0.045649	0.029322	0.082932	0.0221	0.004069	0.037435	0.048904	-0.014013	-0.034663	-0.0034078
-0.036316	0.03301	0.061391	0.026728	0.0040944	0.048574	0.062052	-0.0092061	-0.012182	0.0071971	0.044734	0.032043	0.081762	0.026983	0.003891	0.040283	0.050074	-0.017624	-0.032679	-0.0050354
-0.031865	0.029119	0.049337	0.027644	0.0039419	0.054321	0.065002	-0.0085958	-0.01325	0.011342	0.037409	0.039317	0.090942	0.029831	0.0025431	0.036697	0.045726	-0.013555	-0.03568	0.0017293
-0.027084	0.025838	0.04303	0.027847	0.01241	0.055822	0.059484	-0.016886	-0.016759	0.019531	0.032094	0.039673	0.095291	0.031459	-0.0023905	0.037308	0.035884	-0.010554	-0.028814	-0.0025431
-0.036723	0.028585	0.037867	0.02772	0.0088247	0.058441	0.062358	-0.0095367	-0.026449	0.017649	0.036418	0.039673	0.091578	0.027084	-0.0081889	0.045293	0.038045	-0.021693	-0.02388	0.0025177
-0.039342	0.026906	0.03863	0.025813	0.0069936	0.061874	0.061722	-0.014648	-0.026194	0.027084	0.041835	0.042775	0.090307	0.031255	-0.0014496	0.043488	0.040563	-0.018209	-0.027466	0.004069
-0.042318	0.038172	0.04481	0.021057	0.014852	0.054372	0.05216	-0.022558	-0.026906	0.035655	0.041072	0.044149	0.085754	0.041224	-0.0096639	0.03802	0.049159	-0.014674	-0.021845	0.0057983
-0.040512	0.04214	0.05099	0.018616	0.01503	0.052083	0.058161	-0.020803	-0.025101	0.025355	0.039851	0.052567	0.082855	0.038935	-0.0089518	0.038961	0.05221	-0.0075277	-0.011241	-0.0004069
-0.032552	0.039902	0.054957	0.016225	0.014547	0.047404	0.053914	-0.01826	-0.013784	0.018514	0.036519	0.058314	0.087585	0.036596	-0.0075531	0.047557	0.052567	-0.0075531	-0.011724	0.00025431
-0.035884	0.049388	0.048599	0.015259	0.01859	0.039164	0.059077	-0.014114	-0.0080109	0.0177	0.034027	0.061595	0.096766	0.035706	-0.0038401	0.059052	0.048269	-0.010503	-0.018412	0.0028992
-0.031815	0.047684	0.051727	0.022659	0.01737	0.039088	0.059458	0.00025431	-0.004069	0.017344	0.035858	0.054194	0.092112	0.034078	-0.0045776	0.067393	0.057017	-0.0032043	-0.014038	0.0027974
-0.033925	0.042419	0.059865	0.039393	0.016556	0.03919	0.062103	0.0053406	0.0069427	0.018819	0.036265	0.050863	0.095469	0.031204	-0.0059764	0.06546	0.076065	0.0043488	-0.015055	-0.0035858
-0.034968	0.03891	0.057373	0.043411	0.019506	0.030467	0.067902	-0.0010427	0.013733	0.017395	0.035578	0.054932	0.10157	0.031382	-0.0088755	0.060145	0.075175	0.010757	-0.02299	0.00068665
-0.031026	0.048625	0.05483	0.043615	0.012258	0.036265	0.055644	0.0026194	0.0099691	0.020498	0.031789	0.057678	0.10167	0.033493	-0.010834	0.057068	0.070699	0.0090281	-0.032018	0.0014496
-0.031815	0.052109	0.047658	0.046743	0.022125	0.039368	0.056661	0.0063324	0.015259	0.026271	0.02772	0.052999	0.098495	0.035884	-0.012716	0.054677	0.06752	0.0054677	-0.028254	0.00091553
-0.030518	0.046463	0.045115	0.048752	0.029297	0.039749	0.061569	-0.00058492	0.017929	0.029093	0.034205	0.057348	0.091502	0.037689	-0.013173	0.059535	0.065511	0.0086466	-0.027695	-0.0063833
-0.037181	0.039393	0.056483	0.047429	0.02065	0.041478	0.061569	-0.0035858	0.031459	0.021896	0.036672	0.056	0.088476	0.035731	-0.0067393	0.050405	0.066859	0.0090281	-0.029856	0.0020345
-0.032908	0.035477	0.060933	0.052414	0.015895	0.042241	0.062459	-0.010173	0.024363	0.019175	0.029856	0.049133	0.083694	0.030797	-0.0069173	0.04336	0.072683	0.0079854	-0.027924	0.0076294
-0.034358	0.0442	0.052567	0.057322	0.0074514	0.039164	0.063197	-0.010351	0.018845	0.011215	0.024592	0.050074	0.089493	0.029907	-0.0067647	0.048421	0.067215	0.0054423	-0.025024	-0.00020345
-0.04275	0.038681	0.045293	0.046666	0.0095876	0.04186	0.060552	-0.010681	0.015259	0.0091298	0.025101	0.056661	0.10045	0.041733	-0.0078583	0.049795	0.059992	0.0051626	-0.03301	-0.010757
-0.043004	0.031001	0.044683	0.037537	0.0099182	0.046539	0.05633	-0.010808	0.010198	0.0054169	0.026805	0.055796	0.096588	0.039825	0.006485	0.048243	0.062993	0.0041962	-0.028712	-0.0095622
-0.038376	0.039622	0.043259	0.034459	0.0061798	0.047302	0.057398	-0.0095876	0.0021362	0.013504	0.028915	0.051651	0.10162	0.030696	0.0067647	0.047124	0.071894	-0.00055949	-0.029551	-0.0020091
-0.024516	0.048701	0.035578	0.03685	0.0078328	0.047607	0.057805	-0.0042216	-0.0020599	0.014648	0.028483	0.048854	0.10061	0.029526	-0.00061035	0.055542	0.070419	0.002416	-0.028	-0.0012207
-0.026042	0.050532	0.033544	0.036214	0.012131	0.049718	0.058238	0.00096639	-0.005722	0.007604	0.032374	0.044429	0.084991	0.032298	-0.00017802	0.051244	0.067037	0.00076294	-0.030874	-0.0022888
-0.037791	0.034383	0.033213	0.035375	0.0099691	0.04509	0.056992	-0.0063324	-0.0045013	0.0065104	0.027033	0.053787	0.083694	0.026881	0.002238	0.046158	0.054321	0.00501	-0.024541	0.0019582
-0.042953	0.026245	0.031891	0.035706	0.0089264	0.041275	0.059357	-0.01208	-0.0023397	0.0023397	0.019175	0.060959	0.085322	0.025228	0.0064087	0.050532	0.052668	0.0095622	-0.016734	-0.00048319
-0.037766	0.024999	0.036748	0.035731	0.0103	0.04453	0.068512	-0.017649	-0.0050354	-0.0017039	0.023677	0.061442	0.088806	0.017955	0.0046794	0.049159	0.046387	0.011775	-0.024643	0.00071208
-0.023549	0.022761	0.033417	0.040665	0.019557	0.049413	0.073318	-0.014699	-0.00025431	0.0023142	0.034231	0.061111	0.088399	0.010452	-0.0013224	0.044022	0.050608	0.010173	-0.023371	0.0016276
-0.01976	0.029933	0.028763	0.042089	0.01592	0.047404	0.071691	-0.0082906	-0.00012716	0.003535	0.033417	0.058161	0.0899	0.011622	-0.004247	0.047582	0.043488	0.01147	-0.017293	0.0068919
-0.011444	0.036163	0.020396	0.038554	0.0070445	0.056356	0.069834	-0.0059764	0.0022125	0.00073751	0.03624	0.06017	0.091298	0.010859	-0.0074005	0.041224	0.040766	0.0069427	-0.017319	0.0060018
-0.0060018	0.035807	0.022125	0.043386	0.009079	0.063858	0.074437	-0.015004	-0.0051371	0.0014496	0.033086	0.05249	0.094579	0.01653	-0.0067393	0.041046	0.043488	0.00030518	-0.017726	0.0030518
-0.011876	0.032272	0.03006	0.042725	0.010122	0.064087	0.070953	-0.014699	0.0015767	0.0083923	0.028458	0.046921	0.10198	0.0099436	0.0050354	0.035146	0.042699	0.0045013	-0.0088247	0.00501
-0.011444	0.029017	0.026143	0.037003	0.0068919	0.060527	0.063807	-0.0045522	0.00012716	0.011113	0.020854	0.048396	0.10208	0.011419	0.0085958	0.042801	0.040894	0.01737	-0.0062561	0.011749
-0.0069427	0.031128	0.037638	0.046844	0.0049082	0.057653	0.064087	0.0065613	0.0068156	0.0099691	0.01798	0.053126	0.099945	0.0066884	0.0059001	0.049464	0.047607	0.016352	-0.001119	0.013758
-0.0056458	0.031891	0.043462	0.053126	0.010961	0.05366	0.059382	0.010808	0.0099691	0.0094096	0.012639	0.058594	0.1032	0.0016276	0.0031535	0.051626	0.051295	0.005366	-0.0039927	0.020905
-0.0066884	0.034968	0.037155	0.04893	0.018972	0.0501	0.055339	0.0016276	0.017395	0.0023905	0.0098165	0.059204	0.10534	0.0072988	-0.00030518	0.0575	0.058085	0.0018311	-0.0043742	0.029297
-0.013224	0.040665	0.038452	0.043538	0.018514	0.041707	0.065791	-0.0041962	0.027415	-0.0040436	0.0019836	0.059052	0.10503	0.010808	-0.0095367	0.053177	0.059713	0.0023397	-0.0010681	0.032756
-0.010325	0.046692	0.028025	0.048523	0.015081	0.044149	0.065715	0.0010173	0.026805	-0.00078837	-0.00012716	0.066808	0.094833	0.013224	-0.0055949	0.047658	0.057449	-0.0031281	5.0863e-05	0.029933
-0.0085958	0.049922	0.018616	0.050608	0.013224	0.047099	0.061061	0.0051371	0.026779	0.0016276	0.0081126	0.062663	0.090917	0.018031	-0.0045776	0.054398	0.05895	-0.012792	0.0010935	0.029933
-0.010249	0.044098	0.023982	0.05455	0.011215	0.042725	0.067647	-0.0030263	0.026576	-0.00076294	0.0096893	0.052694	0.092392	0.018946	-0.0015259	0.050354	0.061722	-0.01681	-0.0049082	0.027135
-0.0052389	0.041148	0.027033	0.054855	0.010808	0.0442	0.075251	-0.009613	0.027618	-0.0056203	-0.0015004	0.046539	0.083898	0.018768	0.0072225	0.046717	0.061111	-0.018412	-0.011495	0.019913
-0.0078837	0.037664	0.034103	0.051829	0.0091298	0.045446	0.075251	-0.0012207	0.024694	-0.0018311	-0.0068156	0.041835	0.079041	0.011724	0.012054	0.046387	0.065842	-0.022481	-0.0070699	0.014877
-0.0063578	0.042292	0.027517	0.041402	0.0069173	0.041351	0.073649	-0.0022888	0.028	0.0062815	-0.0060018	0.049184	0.08077	0.015284	0.015895	0.049235	0.06368	-0.025024	-0.014038	0.017319
-0.0026449	0.047989	0.021159	0.042623	0.014674	0.041326	0.081685	-0.0019073	0.029119	0.00063578	0.0024923	0.048726	0.091527	0.022608	0.010376	0.0516	0.060425	-0.020091	-0.018438	0.03067
0.0055186	0.048676	0.016556	0.045344	0.01503	0.039113	0.085704	-0.00012716	0.023346	-0.0045013	-0.00010173	0.050634	0.094604	0.024185	0.0095113	0.054016	0.063782	-0.014979	-0.0055695	0.031687
0.0053914	0.041072	0.015233	0.049896	0.014394	0.029984	0.081991	-0.00071208	0.019023	-0.0085704	0.00020345	0.049438	0.085068	0.015157	0.012487	0.067062	0.068537	-0.01475	-0.0032298	0.02299
0.0043996	0.038528	0.010071	0.047658	0.024389	0.024897	0.074336	0.0025431	0.022354	-0.0099691	-0.0010173	0.05249	0.082626	0.0066121	0.013962	0.064112	0.052999	-0.013555	0.002594	0.019124
0.0079346	0.037969	0.01742	0.034358	0.023753	0.035375	0.070648	-0	0.029475	-0.0074259	0.00501	0.057602	0.090154	0.012182	0.014623	0.054169	0.042165	-0.025762	0.0095113	0.024923
0.012995	0.044505	0.025508	0.028661	0.015793	0.044429	0.079498	-0.0056712	0.032756	-0.0049082	0.0045522	0.05188	0.097224	0.01447	0.012639	0.054092	0.040817	-0.031916	0.011851	0.030187
0.014572	0.04837	0.024261	0.030543	0.019201	0.03746	0.080007	-0.011902	0.035706	-0.0088501	0.0019073	0.053279	0.099843	0.014394	0.013301	0.054169	0.043208	-0.033595	0.0095876	0.028356
0.013835	0.050761	0.0081635	0.036697	0.02917	0.030441	0.075989	-0.011317	0.041733	-0.0052389	-0.0019836	0.054881	0.092621	0.012156	0.014292	0.055745	0.049566	-0.028865	0.0017039	0.017522
0.010834	0.051702	0.0020599	0.043869	0.025152	0.029602	0.080312	-0.0094096	0.033849	-0.0017548	-0.0035604	0.060933	0.09669	0.0071716	0.0084178	0.052312	0.04865	-0.024414	0.007782	0.022354
0.014496	0.057755	0.0035095	0.041555	0.02065	0.037766	0.078837	-0.0081635	0.031331	0.0042216	-0.0028737	0.061493	0.10513	0.0053406	-0.0061035	0.050379	0.051982	-0.02978	0.013173	0.023142
0.012894	0.056941	0.0033824	0.045649	0.019938	0.039749	0.077337	-0.0079346	0.03095	0.00073751	-0.0098674	0.05132	0.10297	0.0072734	-0.012665	0.058111	0.056458	-0.033722	0.018717	0.014954
0.018895	0.051448	0.0073242	0.053889	0.020498	0.042801	0.078532	-0.0055695	0.025889	0.0016785	-0.015513	0.052592	0.096842	0.015132	-0.0047557	0.057093	0.049057	-0.030467	0.01826	0.016505
0.01887	0.052083	-0.0043488	0.055796	0.022252	0.042699	0.078684	0.00073751	0.033137	-0.0034841	-0.0070953	0.05806	0.097097	0.012207	0.0056966	0.057475	0.04837	-0.030162	0.016988	0.024643
0.013428	0.059484	-0.0043488	0.057856	0.025177	0.037791	0.077489	0.0016022	0.031611	-0.015284	-0.00033061	0.06073	0.093638	0.0048574	0.0059764	0.05956	0.054143	-0.036799	0.018895	0.024083
0.012868	0.053177	0.00091553	0.054092	0.019201	0.040283	0.083872	0.0023905	0.035477	-0.019709	-0.0036875	0.053864	0.08906	0.0049591	0.015335	0.062205	0.05717	-0.03329	0.015589	0.029348
0.01269	0.052948	0.0035095	0.04837	0.014165	0.050964	0.089595	0.0055186	0.032399	-0.013199	-0.011775	0.051651	0.091298	0.0071462	0.020549	0.063299	0.051931	-0.03184	0.020065	0.033442
0.013479	0.059433	0.0022634	0.048854	0.018361	0.05633	0.086238	-0.002772	0.023066	-0.0097148	-0.017548	0.045395	0.097224	0.0018056	0.013173	0.074895	0.052465	-0.032527	0.014216	0.034078
0.0076803	0.054423	0.010452	0.050685	0.031509	0.049311	0.085297	-0.0055949	0.029119	-0.0046031	-0.017726	0.040588	0.086695	0.0037384	0.016276	0.076167	0.052795	-0.025787	0.011826	0.041733
0.0054423	0.043081	0.0052389	0.048065	0.034943	0.039902	0.077362	-0.01152	0.030924	-0.0016785	-0.018692	0.048625	0.08016	0.0033315	0.017649	0.075607	0.048981	-0.024236	0.010961	0.045115
0.0083669	0.036875	0.0029246	0.044047	0.039953	0.043666	0.077108	-0.011419	0.036977	-0.00017802	-0.017624	0.049795	0.08405	-0.0065867	0.016098	0.070699	0.057704	-0.026118	0.014013	0.039037
0.0090535	0.046107	0.006663	0.036875	0.042648	0.039266	0.073802	-0.0046285	0.040029	-0.0059764	-0.022888	0.050913	0.085907	-0.01503	0.024465	0.066528	0.062764	-0.021566	0.017471	0.039342
0.0060272	0.057576	-0.0010427	0.035146	0.032603	0.029958	0.0781	0.0058492	0.029729	-0.013402	-0.023041	0.055033	0.083135	-0.016581	0.021057	0.066884	0.056	-0.019862	0.016098	0.042979
0.00055949	0.054983	-0.0048574	0.031026	0.029144	0.02978	0.082169	0.020549	0.033035	-0.015996	-0.019913	0.058543	0.075048	-0.014699	0.0177	0.061544	0.047658	-0.022125	0.014699	0.041377
-0.0018056	0.0575	0.0033824	0.037003	0.027695	0.034002	0.081813	0.022354	0.045624	-0.020167	-0.016607	0.054957	0.069071	-0.014928	0.031509	0.060069	0.043945	-0.018641	0.0076294	0.042623
0.0043996	0.054423	0.012945	0.047785	0.019328	0.038249	0.077337	0.016734	0.048904	-0.020294	-0.012767	0.058797	0.079397	-0.010605	0.034103	0.065384	0.045878	-0.020218	0.014242	0.044734
-0.0043996	0.052516	0.0088501	0.04865	0.01564	0.03507	0.086314	0.013733	0.056229	-0.0075277	-0.012385	0.057246	0.083567	-0.00020345	0.023448	0.061467	0.045904	-0.024058	0.019328	0.040538
-0.011673	0.051371	0.0042979	0.048269	0.018158	0.026169	0.082601	0.012207	0.055211	-0.0041707	-0.015945	0.04626	0.085017	0.0038147	0.017827	0.061671	0.044098	-0.027135	0.022532	0.033849
-0.0071462	0.048319	0.00058492	0.055008	0.024389	0.024541	0.0811	0.013453	0.048167	-0.0019836	-0.017624	0.049642	0.080948	0.00025431	0.026881	0.066121	0.043233	-0.022024	0.025202	0.033391
-0.0025686	0.045293	-0.0098674	0.053914	0.022863	0.028127	0.078125	0.0067139	0.051295	0.0039419	-0.021413	0.058009	0.074539	-0.0019582	0.037537	0.066554	0.043386	-0.017802	0.020879	0.037155
0.0014496	0.046183	-0.0095622	0.055669	0.028483	0.039012	0.06958	0.00048319	0.051244	0.0065358	-0.023321	0.053253	0.073624	-0.0012207	0.039368	0.062586	0.04509	-0.018514	0.022354	0.037638
0.0021362	0.055771	-0.00086466	0.053711	0.024618	0.038579	0.0634	0.0088501	0.044556	0.0064087	-0.017548	0.045547	0.071894	-0.00071208	0.025457	0.056661	0.040131	-0.015564	0.020574	0.033976
0.0043996	0.056483	0.003891	0.050201	0.019735	0.044479	0.066376	0.0096639	0.041885	0.0026449	-0.019989	0.047557	0.077184	0.0092316	0.020192	0.060755	0.036596	-0.014521	0.019073	0.040512
0.013707	0.050049	0.0012716	0.044759	0.027008	0.042419	0.064036	0.0098928	0.059102	0.0049337	-0.021133	0.05338	0.085958	0.0055186	0.021617	0.066325	0.037435	-0.0060781	0.023702	0.04893
0.010935	0.045242	0.001119	0.047277	0.031026	0.040944	0.061111	0.0083669	0.055873	0.0034841	-0.024719	0.047201	0.08934	-0.0080109	0.016886	0.063426	0.03891	0.0019328	0.032425	0.041326
0.0048574	0.044632	-0.0024923	0.039902	0.028483	0.035222	0.054448	0.0093333	0.043488	0.0054932	-0.025457	0.051346	0.082652	-0.01241	0.020192	0.065765	0.049998	0.0087229	0.036723	0.040436
0.0023142	0.048803	-0.0019328	0.044149	0.023397	0.039012	0.049235	0.011698	0.042979	0.006841	-0.032196	0.047862	0.084839	-0.0079346	0.02861	0.062002	0.050049	0.011088	0.033595	0.042369
0.00295	0.04804	0.0038401	0.048726	0.029246	0.0383	0.051168	0.019252	0.052185	0.012436	-0.036011	0.048726	0.08344	-0.0046285	0.034815	0.061671	0.05221	0.0041962	0.028254	0.038656
0.0091044	0.047175	-0.0048828	0.054728	0.028661	0.033671	0.046717	0.022888	0.05923	0.024465	-0.031815	0.045776	0.08461	-0.011241	0.033315	0.064189	0.056534	0.002594	0.032527	0.043335
0.0048828	0.04837	-0.011088	0.063146	0.029755	0.027212	0.049616	0.021617	0.050125	0.024821	-0.03273	0.039241	0.082703	-0.011622	0.032043	0.060069	0.056864	0.0083923	0.036316	0.040181
0.00027974	0.03835	-0.0098674	0.058161	0.038096	0.032272	0.06073	0.0236	0.037053	0.023549	-0.034612	0.039902	0.081482	-0.010986	0.035985	0.061162	0.0516	0.0078583	0.032934	0.037079
0.0018311	0.037435	-0.0090027	0.054576	0.037028	0.045954	0.070368	0.031179	0.034459	0.02833	-0.037333	0.040512	0.081304	-0.012589	0.033747	0.067418	0.044047	0.0080617	0.036163	0.039088
0.0073751	0.045013	-0.0063578	0.053151	0.032272	0.04275	0.075277	0.032908	0.03479	0.027949	-0.035756	0.041885	0.082169	-0.016098	0.023727	0.062612	0.04748	0.013046	0.038884	0.048014
0.0062307	0.038528	-0.0098419	0.045471	0.026499	0.042013	0.067062	0.031916	0.036367	0.028178	-0.029958	0.041326	0.079727	-0.013428	0.029958	0.060476	0.051473	0.015106	0.034053	0.047226
0.0034587	0.031408	-0.014699	0.040639	0.034002	0.048472	0.062892	0.033112	0.042496	0.025991	-0.02655	0.035528	0.068792	-0.0033569	0.036647	0.066732	0.049947	0.014852	0.036138	0.037537
0.002772	0.029068	-0.013936	0.039444	0.037816	0.050888	0.074743	0.030721	0.048803	0.018641	-0.021083	0.036926	0.068995	-0.0059001	0.032094	0.067724	0.040894	0.010554	0.035273	0.03746
0.00091553	0.029678	-0.01709	0.044683	0.040436	0.043767	0.081838	0.033239	0.051651	0.017192	-0.022202	0.039775	0.065333	-0.011826	0.031611	0.067724	0.049464	0.0177	0.039139	0.038122
-0.0051371	0.031509	-0.021083	0.047124	0.043818	0.03774	0.076192	0.037791	0.0516	0.014216	-0.021871	0.040283	0.06574	-0.006663	0.029119	0.066808	0.048345	0.019099	0.035146	0.037079
-0.0047811	0.027033	-0.022685	0.039546	0.041453	0.039139	0.080744	0.03039	0.046234	0.011876	-0.01887	0.038503	0.060552	-0.0052897	0.028763	0.066427	0.045166	0.018005	0.035655	0.036672
0.001119	0.020803	-0.02327	0.044708	0.040207	0.041987	0.083644	0.028381	0.04509	0.019023	-0.022151	0.031001	0.060272	0.00012716	0.021311	0.069733	0.045166	0.019328	0.032552	0.044785
0.0048828	0.024287	-0.026347	0.045242	0.036596	0.043055	0.086441	0.024287	0.038579	0.016479	-0.022481	0.026601	0.061747	0.0081126	0.015081	0.074412	0.041504	0.012792	0.031713	0.043666
0.0058746	0.031509	-0.024058	0.046946	0.038198	0.03451	0.084178	0.02299	0.029653	0.013962	-0.022939	0.033518	0.063833	0.011851	0.016632	0.075531	0.052083	0.010757	0.043081	0.046361
0.01152	0.030568	-0.021642	0.050837	0.039597	0.028203	0.081838	0.028356	0.026296	0.015793	-0.027262	0.033569	0.05839	0.0092061	0.024439	0.074463	0.066757	0.01152	0.044378	0.045929
0.012054	0.021133	-0.020676	0.04982	0.033849	0.030034	0.087001	0.024643	0.024211	0.013555	-0.029653	0.035629	0.058721	0.0099945	0.034103	0.081685	0.066503	0.011368	0.04687	0.047429
0.013529	0.018514	-0.016988	0.045547	0.040003	0.033442	0.085627	0.029475	0.027364	0.013606	-0.035528	0.045471	0.05483	0.0046031	0.035426	0.076904	0.062103	0.0089773	0.040029	0.049159
0.0088501	0.015284	-0.010732	0.042063	0.043106	0.031509	0.074819	0.030441	0.026271	0.01447	-0.034968	0.048981	0.052083	-0.0013987	0.033442	0.066427	0.050252	0.0089773	0.039037	0.048319
0.0071716	0.010554	-0.0081889	0.041478	0.044835	0.034536	0.067495	0.030009	0.027898	0.017726	-0.03863	0.046921	0.049744	-0.0063578	0.031535	0.052948	0.036723	0.0084686	0.039368	0.054169
0.0046794	0.015106	-0.012817	0.04542	0.045242	0.028076	0.060272	0.031586	0.035248	0.012334	-0.04186	0.040309	0.04954	-0.01442	0.027262	0.045802	0.032679	0.0062052	0.040131	0.047836
0.0020854	0.021718	-0.020828	0.038605	0.049566	0.033468	0.054499	0.033722	0.035807	0.0076548	-0.038834	0.022303	0.056839	-0.0099945	0.024694	0.049769	0.036418	0.0047048	0.036799	0.048243
-0.0037638	0.020625	-0.028203	0.032781	0.053584	0.036469	0.058975	0.032578	0.032069	-0.00010173	-0.04715	0.016861	0.061798	-0.00501	0.024592	0.057068	0.038325	0.00050863	0.039546	0.04893
-0.012054	0.02065	-0.029399	0.037842	0.048141	0.047506	0.063705	0.040563	0.033061	-0.0081126	-0.049184	0.021642	0.051524	-0.00066121	0.028254	0.05132	0.039597	-0.0017802	0.0442	0.04837
-0.010783	0.021464	-0.022227	0.041758	0.050685	0.045929	0.059662	0.038884	0.034993	-0.0074259	-0.045649	0.019099	0.040003	-0.0012207	0.026805	0.054576	0.036494	-0.0069936	0.038503	0.052185
-0.0056458	0.023626	-0.01091	0.046158	0.05099	0.048167	0.052643	0.037079	0.032908	-0.0047557	-0.051422	0.01564	0.037257	-0.010071	0.03039	0.053686	0.032476	-0.010732	0.03919	0.058873
-0.0069173	0.025838	-0.0092061	0.053355	0.05099	0.056712	0.044632	0.036723	0.035044	-0.0042725	-0.054779	0.017598	0.048294	-0.011266	0.032069	0.045115	0.032984	-0.0090281	0.048141	0.055567
-0.006663	0.012817	-0.01091	0.055084	0.042521	0.053482	0.04837	0.038681	0.03535	-0.002772	-0.062612	0.028076	0.053813	-0.0043996	0.032476	0.041758	0.031459	-0.0099436	0.047811	0.055415
0.0019836	0.0084941	-0.012614	0.049795	0.03418	0.056254	0.050761	0.036469	0.040461	0.0070953	-0.060298	0.024796	0.053609	0.0052389	0.029093	0.034739	0.032399	-0.010274	0.039978	0.049388
0.0067139	0.016988	-0.011393	0.04893	0.041224	0.073293	0.048447	0.036316	0.048676	0.011546	-0.055339	0.022863	0.055186	0.0051626	0.022659	0.034205	0.035655	-0.0069936	0.041326	0.051066
0.0034078	0.028152	-0.012131	0.050812	0.057373	0.075734	0.044072	0.036621	0.05221	0.017192	-0.05628	0.024974	0.048243	0.0033061	0.022303	0.037969	0.036316	-0.0052389	0.045141	0.054728
0.0038656	0.028051	-0.0075022	0.057449	0.060247	0.081177	0.041885	0.034739	0.054525	0.018082	-0.057526	0.018514	0.043488	-0.0020599	0.030924	0.035044	0.024261	-0.00035604	0.039851	0.050634
0.0032298	0.018768	-0.010707	0.054245	0.063985	0.07604	0.041758	0.033086	0.053177	0.016988	-0.061137	0.012665	0.044429	-0.0040944	0.022354	0.034993	0.02566	0.0056458	0.037079	0.057246
0.0033315	0.021566	-0.019353	0.049998	0.063451	0.076701	0.034256	0.027618	0.047684	0.020752	-0.057602	0.01503	0.051829	-0.0045522	0.019353	0.037562	0.028585	0.005722	0.02861	0.05778
-0.00066121	0.017853	-0.024007	0.054042	0.058441	0.088247	0.028585	0.020828	0.046946	0.020396	-0.06223	0.017573	0.054245	0.0039419	0.024846	0.042521	0.024058	0.0065358	0.034129	0.047455
0.0012207	0.021947	-0.019735	0.052567	0.057373	0.086823	0.028483	0.026855	0.056966	0.023321	-0.066808	0.021744	0.051753	0.0011953	0.022608	0.03451	0.026016	0.0079854	0.039546	0.040003
0.0085195	0.024872	-0.01358	0.051575	0.055059	0.081431	0.022964	0.036926	0.062561	0.021947	-0.066198	0.022837	0.041936	0.00073751	0.016454	0.028178	0.02538	0.011571	0.037435	0.043259
0.0046539	0.028636	-0.01386	0.048141	0.066274	0.080719	0.033213	0.040334	0.052643	0.027237	-0.066452	0.024974	0.044607	-0.0021617	0.018489	0.033391	0.025609	0.015666	0.035146	0.045268
0.0023397	0.032628	-0.015284	0.039698	0.067215	0.087229	0.037766	0.040843	0.041199	0.022837	-0.070674	0.026881	0.049667	-0.0019836	0.019328	0.031408	0.018438	0.008138	0.032654	0.044149
0.0040944	0.030136	-0.02271	0.041021	0.060018	0.077438	0.034968	0.029755	0.038452	0.025533	-0.071131	0.020803	0.050125	-0.0057729	0.014394	0.036011	0.024389	0.0023905	0.032043	0.042852
0.00020345	0.029551	-0.022176	0.044861	0.051142	0.063629	0.032908	0.019048	0.035528	0.032196	-0.073827	0.020676	0.046997	-0.0052643	0.015615	0.037206	0.02416	0.0022634	0.024287	0.048904
0.0023651	0.031865	-0.015055	0.045395	0.051931	0.061035	0.037664	0.013046	0.039317	0.036418	-0.072149	0.017776	0.04247	0.00027974	0.019582	0.049032	0.012868	0.0025686	0.023142	0.0516
0.011088	0.031459	-0.013835	0.040461	0.052236	0.062663	0.033824	0.018438	0.042318	0.036341	-0.069758	0.021057	0.041097	0.0046285	0.018692	0.04982	0.0070699	-0.0018565	0.030314	0.046285
0.0013987	0.037587	-0.026042	0.032043	0.058924	0.07398	0.027415	0.022837	0.034231	0.03418	-0.067393	0.022685	0.048726	0.0024923	0.016454	0.047099	0.0093333	-0.0096385	0.029755	0.046056
7.6294e-05	0.036748	-0.021439	0.026042	0.058873	0.068792	0.027237	0.025508	0.036545	0.03039	-0.067596	0.025101	0.048854	0.0053151	0.019099	0.048345	0.019786	-0.015615	0.025584	0.042292
0.0057475	0.034612	-0.012385	0.02889	0.060654	0.059357	0.033391	0.01681	0.037537	0.0295	-0.071793	0.022914	0.045369	0.0080109	0.016073	0.043716	0.02243	-0.011749	0.02861	0.037791
-0.0021871	0.036901	-0.009257	0.02833	0.064519	0.060399	0.029933	0.016403	0.025304	0.024185	-0.070903	0.023168	0.043182	0.0084686	0.014064	0.040766	0.013657	-0.0085195	0.029297	0.036672
-0.010579	0.032221	-0.0090027	0.024719	0.058365	0.064443	0.031484	0.017802	0.021388	0.019658	-0.069962	0.019124	0.044505	-5.0863e-05	0.010859	0.043716	0.014394	-0.0062052	0.028051	0.030772
-0.0087484	0.025736	-0.0079854	0.026652	0.057704	0.073369	0.033849	0.027949	0.01208	0.015437	-0.07103	0.012716	0.038122	-0.0019836	0.0094604	0.042419	0.027008	-0.0062052	0.028941	0.034459
-0.0072479	0.020142	-0.012156	0.031255	0.053914	0.072072	0.033493	0.030441	0.014216	0.0085195	-0.070648	0.016429	0.036418	0.0008138	0.017497	0.036418	0.032908	-0.01063	0.026372	0.040944
-0.00025431	0.017319	-0.022074	0.036621	0.065638	0.070852	0.035629	0.014801	0.021896	0.007019	-0.074666	0.024033	0.027644	0.0057475	0.02154	0.036774	0.032959	-0.0092061	0.020396	0.041377
0.0023651	0.019455	-0.021591	0.031687	0.063756	0.067037	0.037587	0.0054423	0.018794	0.017141	-0.073471	0.034815	0.026245	0.0099182	0.01709	0.048319	0.032806	-0.0081635	0.021591	0.036087
0.013962	0.027237	-0.024134	0.031433	0.055644	0.070521	0.039037	0.0048828	0.017039	0.015004	-0.086441	0.031077	0.031357	0.016301	0.0092824	0.045471	0.035884	-0.013224	0.028509	0.04303
0.016378	0.031052	-0.016886	0.031713	0.055389	0.077108	0.036214	0.011266	0.030289	0.0015259	-0.087306	0.036367	0.030848	0.017573	0.010529	0.047633	0.042674	-0.021795	0.03746	0.047684
0.0093842	0.031382	-0.011113	0.03034	0.054398	0.077871	0.030823	0.016505	0.035934	-0.00017802	-0.086466	0.04214	0.031916	0.0060272	0.0079091	0.05338	0.037181	-0.023422	0.04158	0.050964
0.0032552	0.037003	-0.01152	0.022049	0.055339	0.075302	0.023117	0.022685	0.039266	0.001297	-0.080948	0.041885	0.031789	0.0004069	0.0035095	0.058187	0.030924	-0.023066	0.048752	0.053762
0.010376	0.036901	-0.0060018	0.01442	0.055186	0.076269	0.020345	0.030416	0.031357	0.0019073	-0.072352	0.041656	0.034612	0.010961	0.0072734	0.054296	0.035426	-0.020142	0.049489	0.056839
0.011164	0.028788	-0.00295	0.01386	0.053864	0.074514	0.014877	0.027237	0.026169	0.014598	-0.068334	0.042445	0.03273	0.0050354	0.0068156	0.042572	0.04097	-0.0066884	0.040563	0.057424
0.0027212	0.026372	-0.0071208	0.0074514	0.058746	0.066147	0.010325	0.022786	0.028458	0.015895	-0.07103	0.038579	0.033493	0.0025431	-0.003535	0.034434	0.042775	-0.0024668	0.044149	0.049769
0.00078837	0.032959	-0.0093842	0.012512	0.069911	0.060425	0.0075531	0.021286	0.038478	0.011622	-0.072225	0.036697	0.03629	-0.0010681	0.0016022	0.028992	0.047124	-0.0045776	0.038579	0.041326
0.0062307	0.033518	-0.017039	0.015691	0.070063	0.061925	0.013657	0.023193	0.047277	0.01002	-0.076192	0.040868	0.03802	-0.001653	0.0052134	0.022151	0.051092	-0.0020854	0.033188	0.046514
0.0079091	0.036647	-0.023168	0.014242	0.067596	0.06513	0.024109	0.035248	0.046005	0.015717	-0.070445	0.0398	0.036647	0.0018565	0.010834	0.026754	0.043615	-0.0059764	0.030289	0.047328
0.0075277	0.034485	-0.02037	0.017624	0.065893	0.057907	0.019709	0.043538	0.043716	0.013377	-0.061798	0.041351	0.036443	0.0066884	0.016479	0.030975	0.031637	-0.0062052	0.04041	0.049388
0.0014496	0.040563	-0.018743	0.015055	0.060883	0.059382	0.019048	0.042165	0.04041	0.010376	-0.060883	0.042191	0.034358	0.010223	0.025686	0.034002	0.033366	-0.011724	0.052668	0.056101
-0.0008901	0.040309	-0.022939	0.023499	0.055847	0.051727	0.020269	0.038757	0.037333	0.011393	-0.064646	0.046768	0.032323	0.011342	0.029831	0.034841	0.028102	-0.014852	0.050634	0.053787
-0.0030518	0.041021	-0.028636	0.024668	0.057983	0.043716	0.021413	0.035629	0.039876	0.0072988	-0.069326	0.039597	0.030085	0.016225	0.024439	0.035451	0.028305	-0.013758	0.049642	0.050812
-0.007019	0.04425	-0.030289	0.021769	0.058543	0.038884	0.013657	0.036697	0.041987	0.0049337	-0.074946	0.036825	0.021566	0.030441	0.014267	0.037333	0.036341	-0.0057475	0.048676	0.039546
-0.0032298	0.043691	-0.027873	0.023193	0.066477	0.04331	0.016912	0.039724	0.044098	0.021642	-0.071894	0.031637	0.020167	0.0354	0.0118	0.030085	0.036443	-0.0051117	0.050201	0.03535
0.0033061	0.037842	-0.022736	0.025304	0.067596	0.043767	0.01737	0.039317	0.048345	0.024439	-0.073802	0.038681	0.026042	0.025075	0.012105	0.033875	0.037766	-0.0038401	0.059916	0.032374
0.0096639	0.034714	-0.02238	0.021896	0.058721	0.044072	0.0047811	0.040716	0.0516	0.010554	-0.068588	0.037155	0.025126	0.024287	0.0054169	0.045497	0.030416	-0.0028737	0.066045	0.04214
0.0061798	0.038732	-0.021718	0.016963	0.056915	0.04748	0.0052389	0.044276	0.055923	0.012589	-0.063477	0.036062	0.029119	0.024058	0.0056966	0.049616	0.022303	0.0034078	0.064392	0.041962
0.0017039	0.03891	-0.023524	0.014394	0.067393	0.046387	0.0065358	0.042547	0.056051	0.02004	-0.059789	0.044963	0.030034	0.024007	0.0052897	0.041682	0.022812	0.0037384	0.055008	0.047709
0.0052389	0.030924	-0.025965	0.012945	0.070826	0.04453	0.0043488	0.041682	0.04659	0.013707	-0.062485	0.044301	0.033773	0.028356	0.0091298	0.035731	0.017751	0.0044505	0.050608	0.051829
0.0087992	0.024083	-0.022227	0.0058492	0.064418	0.051753	0.0082652	0.042597	0.044708	0.019709	-0.065867	0.040105	0.036062	0.02538	0.020625	0.03685	0.01002	0.0019836	0.053558	0.049286
0.01002	0.0236	-0.022354	0.0061289	0.054143	0.056305	0.010783	0.0413	0.045446	0.016098	-0.072378	0.037587	0.032552	0.020396	0.025991	0.035629	0.0091807	-0.0032552	0.056839	0.040894
0.0084686	0.016505	-0.025152	0.012461	0.05984	0.050151	0.0097148	0.032399	0.042521	0.01742	-0.071945	0.046132	0.033875	0.027974	0.025508	0.037791	0.0082143	-0.0077566	0.053889	0.043945
0.0095622	0.01653	-0.022888	0.012232	0.070496	0.055822	0.0084178	0.028076	0.045166	0.013224	-0.072225	0.045166	0.031357	0.034307	0.025152	0.0413	0.012004	-0.013173	0.056661	0.0398
0.0028737	0.020803	-0.020574	0.01063	0.073217	0.052846	0.0039927	0.037842	0.048345	0.0089518	-0.083516	0.034027	0.030721	0.030187	0.026499	0.039012	0.022634	-0.011876	0.054474	0.030568
-0.00015259	0.026271	-0.026728	0.012614	0.069504	0.048421	0.0014496	0.04247	0.0413	0.0062815	-0.088298	0.028102	0.025915	0.024109	0.025406	0.042903	0.024211	-0.019073	0.055898	0.025558
-0.0020345	0.030492	-0.029755	0.014725	0.067851	0.058975	0.0052389	0.041351	0.040029	0.013046	-0.082016	0.025838	0.02978	0.027517	0.017344	0.042063	0.023727	-0.020065	0.061595	0.021871
0.002594	0.031255	-0.03568	0.017955	0.062129	0.065308	0.003535	0.034561	0.038071	0.020574	-0.075353	0.032527	0.027364	0.028915	0.016556	0.043182	0.027593	-0.014928	0.062586	0.016607
0.01358	0.026143	-0.031586	0.015818	0.05928	0.069936	-0.0021617	0.034892	0.042877	0.022252	-0.070852	0.031459	0.020091	0.031713	0.018845	0.043996	0.017675	-0.013351	0.061824	0.018056
0.02004	0.016988	-0.026449	0.014267	0.060476	0.081863	-0.0063324	0.031611	0.042547	0.021032	-0.072174	0.027517	0.018565	0.037816	0.012487	0.044327	0.0070445	-0.01475	0.058009	0.020167
0.012207	0.019887	-0.026881	0.012054	0.057933	0.08873	-0.0021362	0.030136	0.031637	0.02594	-0.073471	0.029246	0.019557	0.043589	0.012919	0.04453	0.0098674	-0.0103	0.055618	0.020803
0.0098928	0.018972	-0.031382	0.012563	0.063248	0.09229	-0.0041453	0.028534	0.019506	0.031255	-0.070292	0.026271	0.016632	0.042394	0.0094604	0.055822	0.015132	-0.013733	0.052032	0.017827
0.0060272	0.016225	-0.033086	0.0061289	0.065358	0.08934	-0.011419	0.018183	0.018895	0.026754	-0.065842	0.024821	0.01742	0.04158	0.0096385	0.057271	0.012894	-0.010122	0.057449	0.021337
0.0044759	0.018361	-0.031687	0.0039419	0.060883	0.074615	-0.019023	0.019175	0.024134	0.018387	-0.072734	0.034078	0.02154	0.032323	0.0060781	0.040614	0.0067393	-0.012945	0.065511	0.016022
0.0036875	0.014699	-0.037257	0.014725	0.0575	0.060654	-0.020396	0.025915	0.027212	0.022558	-0.084076	0.036672	0.023753	0.026042	0.004425	0.031637	0.0075277	-0.023804	0.071487	0.019073
0.00071208	0.019099	-0.039393	0.013784	0.063324	0.052694	-0.023219	0.026194	0.020727	0.027924	-0.088374	0.033264	0.017624	0.03835	0.012105	0.026143	0.0047557	-0.021998	0.071106	0.01503
0.00022888	0.021769	-0.041199	0.020116	0.060425	0.058517	-0.019709	0.028152	0.023905	0.029043	-0.088298	0.03451	0.018158	0.036901	0.015742	0.025253	0.01002	-0.020828	0.063299	0.012385
0.0033824	0.01503	-0.050023	0.021286	0.053228	0.06017	-0.014725	0.025431	0.025101	0.025787	-0.079753	0.035044	0.013479	0.034815	0.017141	0.031153	0.015182	-0.016403	0.058568	0.012868
0.0036621	0.010986	-0.054042	0.014064	0.056788	0.067825	-0.021947	0.024007	0.021388	0.018158	-0.076345	0.03451	0.0050608	0.032527	0.023677	0.034002	0.019887	-0.015767	0.059611	0.011292
0.0056712	0.015004	-0.045064	0.017878	0.064265	0.07398	-0.024083	0.012563	0.030365	0.01742	-0.079473	0.030543	0.0046539	0.028636	0.032628	0.044912	0.017548	-0.021413	0.057144	0.019455
0.0085704	0.018336	-0.041021	0.017776	0.060654	0.063451	-0.024465	0.0095876	0.034739	0.021108	-0.077794	0.03067	0.0031789	0.024185	0.029755	0.051804	0.01503	-0.029195	0.05544	0.017675
0.0057729	0.017446	-0.044225	0.022914	0.057297	0.062815	-0.021362	0.015717	0.023727	0.023702	-0.074361	0.030492	-0.00295	0.031204	0.032806	0.056178	0.017192	-0.034459	0.051651	0.0088247
-0.0027974	0.027288	-0.045878	0.028051	0.05923	0.062637	-0.026983	0.015717	0.014013	0.021947	-0.074183	0.028966	-0.0051371	0.038478	0.035655	0.048294	0.01592	-0.036977	0.049515	0.016327
0.0032552	0.028865	-0.045013	0.028305	0.058289	0.070063	-0.026601	0.011113	0.012741	0.024363	-0.073522	0.027949	-0.004069	0.044352	0.041351	0.042165	0.011597	-0.033696	0.052973	0.01887
0.01325	0.033137	-0.047277	0.027669	0.056534	0.069707	-0.023499	0.0058746	0.017014	0.028381	-0.076955	0.021413	-0.0045013	0.044581	0.049591	0.038808	0.0045268	-0.032145	0.056839	0.021286
0.01859	0.035655	-0.043818	0.02739	0.06841	0.064519	-0.018463	0.0090281	0.022761	0.028458	-0.08812	0.010808	0.0011953	0.034231	0.046844	0.034536	0.0065358	-0.025711	0.052999	0.011648
0.01653	0.032374	-0.052592	0.029933	0.069173	0.063273	-0.016378	0.013326	0.019633	0.018539	-0.087077	0.010478	0.0021871	0.034714	0.04837	0.040716	0.012029	-0.015742	0.058772	0.010478
0.014242	0.02622	-0.051804	0.032425	0.070394	0.060577	-0.023575	0.0089518	0.023142	0.015945	-0.0752	0.017726	0.00061035	0.035884	0.051244	0.039775	0.0099691	-0.011622	0.056636	0.0092824
0.010376	0.01681	-0.050634	0.037257	0.05717	0.070724	-0.023295	2.5431e-05	0.027415	0.025635	-0.071564	0.024643	-0.0075531	0.038274	0.051676	0.046158	0.010376	-0.011393	0.051397	0.0060272
0.014267	0.015284	-0.051448	0.039724	0.053558	0.069529	-0.024338	0.0063833	0.02243	0.018234	-0.06869	0.023778	-0.014928	0.038986	0.048548	0.049235	0.014928	-0.010707	0.048854	0.0040436
0.010961	0.018946	-0.049845	0.039444	0.058187	0.070216	-0.024821	0.011088	0.01948	0.011393	-0.065638	0.02154	-0.017522	0.03067	0.0516	0.061111	0.018768	-0.014267	0.054372	0.0034078
0.0056966	0.02566	-0.039876	0.037944	0.061874	0.077464	-0.031535	0.014216	0.016912	0.021769	-0.061569	0.020803	-0.018819	0.024516	0.050761	0.058543	0.025915	-0.017802	0.054855	0.0052643
0.012436	0.02477	-0.037486	0.03657	0.059128	0.087662	-0.025177	0.018692	0.01119	0.029093	-0.067927	0.022405	-0.012639	0.02533	0.043284	0.051575	0.024134	-0.019862	0.051346	0.015844
0.0091298	0.017242	-0.037282	0.0457	0.067342	0.086568	-0.022786	0.0089264	0.011215	0.030263	-0.068868	0.028636	-0.0082143	0.033391	0.036392	0.055008	0.017522	-0.026805	0.050278	0.012436
0.0099691	0.018234	-0.031891	0.045776	0.070775	0.087306	-0.023295	0.0066376	0.013046	0.031942	-0.068207	0.021464	-0.0092316	0.045242	0.040614	0.056508	0.020243	-0.028152	0.046158	0.012054
0.0078074	0.01152	-0.036647	0.038325	0.065842	0.091858	-0.024414	0.0011698	0.011215	0.029653	-0.061722	0.013504	-0.0041962	0.049947	0.042725	0.053151	0.018768	-0.026855	0.042547	0.011978
0.0011698	0.017064	-0.038122	0.034205	0.06429	0.090688	-0.020574	0.004425	0.0028992	0.024796	-0.053864	0.015106	0.0037893	0.0501	0.039825	0.051524	0.016098	-0.023015	0.045802	0.013885
0.0064341	0.027059	-0.043996	0.040156	0.069733	0.089035	-0.017802	0.012665	-0.0071716	0.016861	-0.062943	0.014598	0.00020345	0.052592	0.032959	0.048904	0.031764	-0.014725	0.04982	0.010579
0.0088501	0.029195	-0.043945	0.046616	0.06602	0.098317	-0.01826	0.015157	0.0004069	0.028381	-0.061035	0.02037	-0.0092824	0.049769	0.037893	0.045395	0.035324	-0.011698	0.048447	0.010681
-2.5431e-05	0.035858	-0.039368	0.046666	0.064519	0.10089	-0.016479	0.013809	0.0067139	0.031102	-0.06017	0.018921	-0.016378	0.046997	0.047455	0.045497	0.034256	-0.0081635	0.04715	0.019735
-0.0053151	0.034154	-0.035985	0.040258	0.056737	0.10315	-0.01119	0.015869	0.0061798	0.032934	-0.062892	0.017319	-0.014165	0.054194	0.044301	0.046743	0.031128	-0.0093079	0.043513	0.023931
-0.00501	0.023244	-0.045446	0.041275	0.056203	0.1033	0.0012716	0.017344	0.003713	0.03184	-0.065587	0.0080872	-0.013885	0.054448	0.033925	0.049235	0.032628	-0.0077057	0.035375	0.019989
-0.0048065	0.017115	-0.04926	0.04982	0.057983	0.098394	0.0061035	0.015539	-0.0046285	0.027847	-0.060933	-0.00012716	-0.013123	0.0501	0.035985	0.05216	0.029958	-0.012767	0.030924	0.019811
-0.0043742	0.01948	-0.048447	0.055898	0.060501	0.078634	-0.0018056	0.016479	-0.0047811	0.023142	-0.056458	-0.00091553	-0.013707	0.055644	0.037638	0.05923	0.025584	-0.011622	0.024287	0.028076
-0.0008901	0.016301	-0.044759	0.060883	0.04865	0.062764	-0.0029755	0.018921	-0.0036621	0.028127	-0.057246	0.0049845	-0.0045013	0.063655	0.045573	0.060705	0.027237	-0.00066121	0.030823	0.026016
0.00020345	0.017192	-0.035629	0.058365	0.034332	0.0634	-0.0064087	0.017217	0.0012716	0.033442	-0.04715	0.0046285	-0.003535	0.057373	0.048345	0.057271	0.028559	0.0076548	0.03657	0.015361
-0.0054169	0.012919	-0.034281	0.060043	0.023982	0.070928	-0.0087484	0.020447	0.0031281	0.037181	-0.043538	-0.0031535	-0.0069936	0.046488	0.044352	0.059738	0.031077	0.00501	0.028229	0.015895
-0.0060018	0.0088501	-0.033595	0.056661	0.028178	0.07548	-0.0011953	0.015564	0.0031535	0.03362	-0.048421	-0.0015767	-0.0026703	0.047557	0.043513	0.052058	0.038045	0.0031026	0.027339	0.01826
-0.0015767	0.0068919	-0.035146	0.049032	0.035477	0.078074	0.0060018	0.014852	-0.00058492	0.040487	-0.05338	0.0018056	-0.00025431	0.059484	0.040359	0.051549	0.041453	0.0039673	0.030492	0.02065
0.007604	0.010986	-0.028915	0.052032	0.033951	0.072606	0.0032298	0.026779	-0.00091553	0.036621	-0.063807	0.00048319	-0.0097402	0.066961	0.042979	0.049642	0.043818	0.0055695	0.022837	0.013199
0.014267	0.013504	-0.031382	0.050074	0.028407	0.06513	0.0019836	0.026423	-0.0028229	0.030518	-0.067368	0.0070445	-0.016708	0.059179	0.034307	0.041478	0.045878	0.0068156	0.021184	0.0058492
0.014191	0.0083669	-0.036545	0.05216	0.024592	0.061951	0.0017802	0.018743	-0.0043488	0.038376	-0.071208	0.0087484	-0.016963	0.056483	0.026372	0.02833	0.039317	0.004425	0.026754	-0.00035604
0.010249	0.0065867	-0.036748	0.05722	0.022227	0.057907	-0.0018056	0.01531	-0.0058492	0.046997	-0.065842	0.0030772	-0.022914	0.054092	0.028381	0.034663	0.035655	-0.002594	0.025431	-0.00035604
0.0066121	0.00017802	-0.037206	0.056712	0.018667	0.060069	-0.0065613	0.021591	-0.0077566	0.056814	-0.056864	0.0058746	-0.019811	0.065816	0.034256	0.044785	0.035578	-0.0065358	0.021311	0.00027974
-0.004069	-0.0044759	-0.031001	0.055949	0.016174	0.061646	-0.0028992	0.019328	-0.013911	0.06045	-0.054576	0.0082143	-0.018158	0.073827	0.033722	0.04687	0.041402	-0.0028737	0.020065	0.0014242
-0.0067393	-0.00076294	-0.026245	0.051931	0.019201	0.071843	0.0010173	0.011698	-0.01091	0.058873	-0.05867	0.0083923	-0.0095622	0.066071	0.042369	0.046285	0.036189	0.00015259	0.023982	0.00035604
-0.011393	-0.0039927	-0.026652	0.041478	0.026728	0.067393	-0.008316	0.011139	-0.0052389	0.053024	-0.060069	0.0098419	-0.0071208	0.057093	0.038757	0.042419	0.034078	-0.0021108	0.027568	0.0022634
-0.012004	-0.0099182	-0.023041	0.036189	0.031764	0.060781	-0.011597	0.013479	-0.00501	0.047302	-0.062968	0.020091	-0.010045	0.054448	0.033544	0.04125	0.032221	2.5431e-05	0.037435	0.00048319
-0.011419	-0.0086721	-0.018794	0.045369	0.03245	0.058416	-0.0057729	0.011164	-0.0079346	0.051854	-0.064621	0.029678	-0.0049591	0.058314	0.032171	0.042877	0.021617	0.00035604	0.030111	0.0023397
-0.017776	-0.00033061	-0.013784	0.055135	0.025686	0.061544	-0.0097656	0.0099691	-0.0056458	0.049311	-0.06457	0.028509	0.0086212	0.053253	0.034917	0.038757	0.025533	0.0012207	0.021464	0.0069936
-0.010859	-0.0017293	-0.012639	0.058645	0.023575	0.06218	-0.015233	0.0061289	-0.0088501	0.047226	-0.064646	0.025202	0.002772	0.050812	0.037359	0.036443	0.033391	-0.0030009	0.014114	0.0096639
-0.013123	-2.5431e-05	-0.009257	0.053329	0.019786	0.047633	-0.008138	-0.00071208	-0.0072479	0.045141	-0.065053	0.023982	-0.0065358	0.059535	0.040232	0.036774	0.026321	-0.0024923	0.010427	0.014801
-0.0091807	-0.0041962	-0.012792	0.052236	0.0073242	0.046794	0.0032298	0.0026449	-0.0082652	0.045369	-0.072428	0.025431	-0.0040181	0.059484	0.039622	0.039113	0.024083	-0.00030518	0.022024	0.0103
-0.0070699	-0.0054423	-0.0060527	0.047633	-0.0031535	0.04659	-0.0018311	-0.00096639	-0.0062052	0.045751	-0.077566	0.022278	-0.00050863	0.053584	0.041453	0.044174	0.020828	-0.0038656	0.039927	0.009435
-0.012741	-0.0069936	0.0022888	0.041173	0.004425	0.04954	-0.0087738	-0.0018056	0.0019328	0.042775	-0.080185	0.028127	-0.0073497	0.058823	0.044454	0.044861	0.015666	-0.0085958	0.032476	0.013707
-0.0162	-0.0092316	0.0041962	0.039978	0.0055186	0.050913	-0.0086721	0.0043488	-0.0051626	0.03685	-0.083313	0.031687	-0.0040436	0.065384	0.042852	0.044556	0.021489	-0.0061289	0.028763	0.010096
-0.018895	-0.0012207	0.0069936	0.038935	0.011775	0.059052	-0.0036367	0.0071462	-0.013072	0.031001	-0.08578	0.02299	-0.0033569	0.061442	0.028381	0.045802	0.027135	-0.002238	0.024821	0.011317
-0.01798	0.0033824	0.0048828	0.036545	0.019379	0.05661	-0.0004069	-0.0016785	-0.013377	0.039597	-0.081838	0.017141	-0.0014496	0.061569	0.025609	0.033646	0.032705	-0.0020854	0.022863	0.013173
-0.013402	0.0053914	0.0088755	0.034332	0.015971	0.057653	-0.0018819	-0.0061035	-0.0177	0.034968	-0.079651	0.018387	0.0008138	0.05928	0.03067	0.027313	0.024083	0.0034078	0.031204	0.017497
-0.0036621	0.00066121	0.018565	0.034154	0.011444	0.064443	-0.0053914	-0.0087738	-0.012258	0.031713	-0.075709	0.020549	-0.0018056	0.057068	0.032679	0.036875	0.028254	-0.0028737	0.036926	0.021566
-0.0049082	-2.5431e-05	0.021413	0.025152	0.013911	0.053431	-0.0045013	-0.011419	-0.013657	0.028203	-0.073191	0.024287	0.0028737	0.050634	0.027771	0.03863	0.031026	-0.0017293	0.040944	0.020065
-0.017268	-0.0043996	0.021845	0.026932	0.013428	0.04481	-0.00083923	-0.012105	-0.012817	0.018412	-0.07604	0.01653	0.010503	0.050964	0.025152	0.038045	0.023956	-0.0053151	0.033696	0.01976
-0.0089773	-0.0057983	0.023499	0.031815	0.0077057	0.035833	-0.0031535	-0.013301	-0.0073497	0.020727	-0.077209	0.0098928	0.017192	0.062154	0.017115	0.039647	0.025762	-0.0031535	0.026372	0.020549
-0.0061544	-0.0060018	0.019989	0.033849	0.0016785	0.036469	-0.0063324	-0.018845	-0.0055186	0.021439	-0.066884	0.0066884	0.022202	0.06396	0.021489	0.044607	0.027466	-0.0035095	0.021642	0.02505
-0.0025686	-0.0014496	0.023702	0.033061	-0.00010173	0.038401	-0.0060781	-0.015589	-0.00068665	0.026169	-0.059611	0.009435	0.010681	0.07047	0.024236	0.048396	0.032857	-0.012538	0.018819	0.017675
0.0052643	0.0023651	0.02683	0.035706	0.0013733	0.041097	-0.0066376	0.0010173	-0.0016276	0.024109	-0.067088	0.014343	0.014343	0.063858	0.025965	0.047938	0.031408	-0.012156	0.017344	0.018082
0.0058746	0.0086466	0.0236	0.044683	-0.0056203	0.036138	0.00086466	0.0035095	-0	0.024897	-0.074336	0.022024	0.019048	0.066096	0.027974	0.048192	0.021718	-0.0057983	0.019786	0.015462
0.0078074	0.010656	0.01915	0.044937	-0.0058238	0.029221	0.005722	0.0059509	0.0068665	0.027466	-0.069529	0.016581	0.018921	0.064799	0.03039	0.053253	0.016073	-0.013809	0.010808	0.015945
0.011342	0.007604	0.019862	0.040563	-0.0034332	0.022151	0.0019073	0.01859	0.0076294	0.029831	-0.063985	0.012131	0.019506	0.068029	0.023448	0.052389	0.020574	-0.018361	0.0076294	0.01564
0.0049337	0.0038401	0.025711	0.035655	-0.0017039	0.022761	0.0021871	0.015539	0.0047302	0.029933	-0.063985	0.017064	0.021693	0.077362	0.024185	0.04214	0.024999	-0.0045013	0.014267	0.012207
0.0026449	0.0083669	0.032934	0.040207	0.0013224	0.019658	-0.0015767	0.0028483	0.002594	0.021184	-0.065257	0.023066	0.017776	0.076828	0.026067	0.039749	0.014114	-0.0054677	0.020854	0.0069173
0.0078074	0.01386	0.034459	0.046056	-0.0028229	0.0095113	-0.0034587	0.0062307	0.0033061	0.019938	-0.066884	0.035502	0.0236	0.061467	0.027059	0.041885	0.0098419	-0.0082652	0.02388	0.005722
0.0073751	0.013835	0.039139	0.048167	-0.0060018	0.0010427	0.001653	-0.0018819	0.0071462	0.019506	-0.072556	0.03418	0.025609	0.058772	0.028203	0.046361	0.016174	-0.009613	0.026016	0.0086721
0.0088501	0.013835	0.033468	0.044657	-0.0080617	0.0027212	0.0061289	-0.0084686	0.020065	0.019328	-0.070241	0.023142	0.035197	0.055847	0.022227	0.048345	0.025609	-0.015004	0.037028	0.0093333
0.0031026	0.0075277	0.030034	0.043335	-0.0062561	0.0044759	0.0023651	0.0043742	0.029068	0.013301	-0.062866	0.024134	0.030772	0.059408	0.024745	0.046895	0.032221	-0.010529	0.037435	0.016683
-0.002416	0.0069936	0.038961	0.039469	0.0048574	0.0024414	-0.00027974	0.0080617	0.026728	0.025686	-0.057271	0.023575	0.033086	0.065358	0.033773	0.047684	0.031865	-0.0025686	0.039393	0.017624
-0.001297	0.0053914	0.04125	0.036494	0.0055695	-0.0013479	-0.01119	0.006485	0.026627	0.032298	-0.056305	0.020701	0.044047	0.060196	0.032018	0.051626	0.032323	-0.0066376	0.035706	0.0080363
-0	0.0031026	0.036774	0.039571	0.0013224	-5.0863e-05	-0.016581	0.0069936	0.02449	0.042419	-0.05689	0.019786	0.052236	0.050023	0.030009	0.049515	0.036062	-0.0054169	0.025558	0.0063324
-0.0084686	0.0018819	0.034714	0.037308	-0.0041707	-0.0026449	-0.010783	0.0045776	0.020803	0.046514	-0.05628	0.024211	0.045039	0.057627	0.027033	0.049413	0.029729	0.0017039	0.019379	0.010529
-0.014801	0.0041199	0.031586	0.030594	-0.0028737	-0.011876	-0.0069936	0.008138	0.021667	0.047607	-0.056559	0.027974	0.043716	0.058365	0.020167	0.04392	0.026932	0.0014496	0.017548	0.013809
-0.013911	0.0041962	0.035985	0.029551	-0.0037893	-0.0050608	0.0017293	0.0065358	0.020498	0.038859	-0.056737	0.024719	0.035451	0.064519	0.012436	0.037689	0.028712	-0.0056966	0.020269	0.015208
-0.013529	0.0046285	0.036545	0.039139	-0.0015513	-0.0030772	0.012334	-0.0018565	0.019964	0.026271	-0.048065	0.02388	0.029551	0.068792	0.012156	0.030111	0.025609	-0.012105	0.019531	0.015004
-0.015844	0.0028483	0.042216	0.040283	2.5431e-05	-0.0015259	0.022151	-0.012767	0.020472	0.023371	-0.040461	0.026754	0.035197	0.060984	0.0087229	0.022405	0.026703	-0.010834	0.033264	0.0047557
-0.017929	0.0042725	0.035884	0.044276	-0.0008901	0.0015513	0.027618	-0.01152	0.021235	0.013707	-0.046743	0.030136	0.039063	0.053253	0.0077311	0.023727	0.032476	-0.0084432	0.033798	-0.0011698
-0.0071208	0.00076294	0.035858	0.047938	-0.00094096	-0.0077057	0.022481	-0.014013	0.019302	0.011063	-0.048447	0.030543	0.044403	0.053914	0.0080617	0.031535	0.035477	-0.0046285	0.025838	-0.0048574
-0.0018056	0.00094096	0.036214	0.041326	7.6294e-05	-0.0063833	0.032298	-0.011775	0.029195	0.019964	-0.043691	0.030797	0.050761	0.067927	0.012767	0.035578	0.040003	0.0050863	0.022863	-0.00025431
-0.0085449	0.00010173	0.031102	0.042979	0.00015259	-0.0023651	0.028356	-0.015004	0.033569	0.033162	-0.038147	0.027898	0.053507	0.073039	0.0098165	0.037206	0.043564	0.004069	0.017598	-0.0010173
-0.0085958	-5.0863e-05	0.036062	0.049515	-0.0010935	-0.00295	0.026983	-0.015284	0.032527	0.036418	-0.033315	0.034587	0.055262	0.07782	0.0047811	0.039037	0.043132	0.0083415	0.015895	0.00061035
-0.0013733	-0.0031789	0.041733	0.058873	-0.0084432	-0.0047302	0.029984	-0.01236	0.03535	0.033875	-0.02889	0.032959	0.053024	0.071894	0.015844	0.031331	0.040817	0.014954	0.014089	0.0031281
0.00050863	-0.0015259	0.036952	0.06017	-0.014496	-0.0045268	0.024287	-0.015793	0.03362	0.044937	-0.031077	0.022558	0.0457	0.066859	0.019124	0.032857	0.043615	0.013657	0.016759	0.0084432
-0.0015259	0.0056966	0.027822	0.055567	-0.017853	-0.0019073	0.031255	-0.01943	0.028737	0.048803	-0.03095	0.017166	0.048065	0.061239	0.017827	0.024541	0.047328	0.014089	0.012919	0.0069173
-0.0060272	0.006663	0.033976	0.061289	-0.017878	0.00061035	0.038172	-0.015844	0.027313	0.049388	-0.027924	0.026321	0.052897	0.058339	0.0099182	0.022532	0.053482	0.0085195	0.016022	0.00796
-0.0078583	-0.0017293	0.04631	0.062434	-0.023778	-0.0073751	0.03212	-0.012054	0.033951	0.05127	-0.022125	0.032298	0.057805	0.05305	0.0056458	0.014521	0.046056	0.011419	0.018514	0.005366
-0.0097911	0.0029246	0.044022	0.051549	-0.019989	-0.0083669	0.038147	-0.014013	0.030568	0.045115	-0.015767	0.031993	0.056763	0.05099	0.011292	0.015488	0.042063	0.0095876	0.022227	0.0090535
-0.0035858	0.0081126	0.038706	0.054728	-0.016378	-0.010656	0.035451	-0.0054932	0.027593	0.044963	-0.019964	0.026347	0.059509	0.049769	0.015742	0.018183	0.043513	0.013835	0.018005	0.0055186
-0.001475	0.012995	0.035197	0.058441	-0.022456	-0.0087484	0.03891	-0.0022888	0.030085	0.045293	-0.022786	0.018311	0.056763	0.051804	0.032425	0.026805	0.041402	0.020676	0.017522	0.0033061
0.0020091	0.013097	0.040639	0.053457	-0.015666	-0.012004	0.035095	-0.013733	0.023702	0.050049	-0.021413	0.017064	0.063655	0.053838	0.037867	0.028763	0.035502	0.017395	0.017751	0.0081635
0.0013733	0.0096385	0.042725	0.047328	-0.020218	-0.014013	0.034103	-0.012156	0.023473	0.042114	-0.01297	0.018768	0.061467	0.062714	0.036697	0.034231	0.031026	0.012945	0.024872	0.01002
0.0041199	0.0071971	0.038325	0.049082	-0.023041	-0.017751	0.034815	-0.019328	0.02739	0.043691	-0.010045	0.024109	0.051142	0.067546	0.038147	0.035782	0.034765	0.016174	0.021795	0.010427
0.0024668	0.011063	0.033162	0.046438	-0.026627	-0.024236	0.037664	-0.020498	0.028865	0.044098	-0.010986	0.026042	0.046234	0.067342	0.035451	0.029882	0.031204	0.0084686	0.011978	0.012843
0.0023142	0.0067902	0.036519	0.052134	-0.028712	-0.024312	0.0354	-0.020803	0.030111	0.041656	-0.017675	0.021286	0.048523	0.069199	0.037257	0.030314	0.030746	0.0049591	0.0049591	0.014216
0.0026194	0.0071716	0.047557	0.046158	-0.022608	-0.01475	0.030645	-0.011292	0.024846	0.033773	-0.014496	0.020243	0.057068	0.07136	0.036087	0.037308	0.031509	0.0034587	0.0026703	0.012334
0.0086721	0.0086212	0.04626	0.044505	-0.032476	-0.0018056	0.034205	-0.0043233	0.017649	0.034434	-0.018845	0.016886	0.055339	0.065002	0.032806	0.041224	0.032425	0.0041453	0.0095876	0.016505
0.0078328	0.0091298	0.047913	0.046921	-0.043538	-0.0026194	0.034281	-0.01442	0.029195	0.040843	-0.012563	0.01325	0.045929	0.067444	0.029399	0.035451	0.033188	0.0072988	0.0079091	0.015208
0.0089773	0.0041453	0.050125	0.049718	-0.035299	-0.0039673	0.035222	-0.018514	0.030187	0.046361	-0.00066121	0.0095367	0.05249	0.062968	0.03362	0.0383	0.02917	0.0090281	0.0012207	0.014776
0.0046794	-0.004425	0.050507	0.056763	-0.026423	0.0056458	0.035502	-0.017039	0.023346	0.02566	-0.0017548	0.012589	0.057322	0.066172	0.028509	0.035222	0.026143	0.013377	0.0026957	0.017166
0.008316	0.0015004	0.054754	0.055262	-0.024058	0.001119	0.038478	-0.0088247	0.026525	0.018234	-0.010045	0.017649	0.065638	0.071004	0.032298	0.024846	0.030518	0.0056712	-0.0028229	0.017395
0.010427	0.0041962	0.056152	0.051422	-0.027084	-0.004247	0.04097	-0.011698	0.024109	0.020599	-0.0095876	0.020472	0.06017	0.071182	0.034815	0.012919	0.02505	0.0049082	0.00048319	0.021973
0.019735	-0.0039164	0.054067	0.052973	-0.019379	-0.0084941	0.044327	-0.017522	0.030823	0.032145	-0.0043742	0.019023	0.057246	0.062459	0.03535	0.016963	0.025304	0.0051117	-0.0011953	0.022837
0.019684	-0.0052643	0.049362	0.055796	-0.021261	-0.0056203	0.031509	-0.028178	0.028305	0.034815	-0.015106	0.018311	0.054042	0.067291	0.034002	0.025533	0.030034	-0.00025431	-0.009613	0.016123
0.012563	-0.0057983	0.054042	0.046794	-0.036265	-0.00048319	0.026296	-0.034536	0.017268	0.035629	-0.015106	0.022532	0.049896	0.067546	0.035299	0.030162	0.030797	0.00066121	-0.0088247	0.015488
0.018082	-0.0022888	0.056203	0.039851	-0.043564	0.0017293	0.026576	-0.031662	0.017395	0.033595	0.00020345	0.028229	0.05717	0.067546	0.037104	0.020676	0.027212	0.0061544	-0.0071716	0.019684
0.020498	-0.0087229	0.054321	0.036901	-0.035604	0.0029246	0.021871	-0.025202	0.018692	0.027517	0.0059509	0.028254	0.061773	0.063858	0.032806	0.018311	0.026271	0.011826	-0.010096	0.019404
0.015793	-0.012461	0.067902	0.036087	-0.034765	0.0039419	0.027491	-0.027644	0.022227	0.027135	0.0055949	0.024796	0.061366	0.068639	0.030136	0.013046	0.027771	0.012004	-0.017853	0.014648
0.017853	-0.010401	0.074565	0.040792	-0.034587	0.0026194	0.031408	-0.032247	0.031789	0.034815	0.0078328	0.021744	0.05867	0.062943	0.034968	0.0073242	0.03802	0.011724	-0.01564	0.016022
0.019913	-0.011037	0.067088	0.043767	-0.03329	-0.0068156	0.038579	-0.035095	0.031815	0.04331	0.0052643	0.012792	0.056814	0.069326	0.037816	0.0022125	0.037562	0.016174	-0.011775	0.021566
0.025431	-0.0014242	0.065384	0.050557	-0.030085	-0.0083415	0.028534	-0.037155	0.029119	0.054092	0.0071462	0.023295	0.061518	0.074946	0.028458	-0.0016022	0.033925	0.014394	-0.013733	0.020396
0.023168	0.0086212	0.060806	0.051371	-0.035782	-0.00012716	0.024338	-0.047099	0.026627	0.054296	0.0088247	0.032349	0.060476	0.072734	0.01241	-0.00099182	0.032527	0.019328	-0.015742	0.025787
0.014064	0.010986	0.060399	0.051092	-0.037537	0.00025431	0.024211	-0.039851	0.027924	0.045598	0.0093842	0.024465	0.058492	0.071386	0.0063833	0.0021108	0.030797	0.020981	-0.011241	0.024846
0.0083669	0.014674	0.062332	0.047938	-0.040919	-0.0014496	0.021871	-0.045649	0.025355	0.038783	0.014318	0.019531	0.059179	0.076574	0.015004	0.0068156	0.03039	0.017726	-0.0070699	0.026601
0.0056458	0.013377	0.061213	0.054754	-0.041453	-0.0092316	0.010478	-0.053101	0.017471	0.028203	0.019684	0.025762	0.060755	0.074412	0.019099	0.00048319	0.033875	0.024338	-0.0053151	0.026652
0.009079	0.010427	0.064723	0.0516	-0.034866	-0.013707	0.006663	-0.051371	0.018387	0.0073497	0.022227	0.022583	0.061976	0.073369	0.0221	-0.0041199	0.029271	0.03713	-0.001297	0.026728
0.0078837	0.017878	0.070012	0.052439	-0.039469	-0.0065867	0.0071462	-0.042953	0.016098	0.0033061	0.027517	0.015233	0.059382	0.064926	0.022278	-0.00078837	0.02243	0.041224	0.0033061	0.025787
0.0055949	0.012004	0.06958	0.05427	-0.042801	2.5431e-05	0.0054932	-0.033086	0.010096	-0.0017293	0.021871	0.015437	0.052465	0.0693	0.022837	0.0080617	0.027517	0.037969	0.0019836	0.027313
0.00035604	0.0099945	0.077667	0.055389	-0.03891	0.011241	0.0036367	-0.034968	0.0040181	0.0084686	0.021769	0.023397	0.055339	0.072479	0.022939	0.012258	0.020269	0.029119	0.005188	0.027898
0.00501	0.0050863	0.071182	0.054626	-0.031281	0.019506	0.0049845	-0.039113	0.0083669	0.018514	0.020014	0.032272	0.051168	0.070648	0.030543	0.017064	0.021845	0.021489	0.016073	0.026169
-0	0.0078837	0.070089	0.050176	-0.032145	0.020294	0.004247	-0.034231	0.013555	0.028458	0.016225	0.038808	0.051651	0.075455	0.038884	0.023295	0.027898	0.019658	0.027466	0.027033
-0.0036875	0.014242	0.072632	0.049337	-0.034205	0.023041	0.0026194	-0.035782	0.014013	0.026271	0.018082	0.046743	0.05422	0.079651	0.030187	0.021896	0.033213	0.017955	0.027466	0.023041
0.00010173	0.014064	0.077489	0.053279	-0.036901	0.018158	-0.0037638	-0.040436	0.014699	0.019684	0.025482	0.041148	0.057475	0.080668	0.022176	0.018056	0.040563	0.014038	0.022888	0.015844
0.00094096	0.012919	0.085449	0.058924	-0.0413	0.015055	-0.0041199	-0.041148	0.01358	0.019633	0.030874	0.036469	0.057907	0.070445	0.011597	0.014572	0.034154	0.02388	0.017776	0.024846
-0.00073751	0.0096893	0.084279	0.060476	-0.044403	0.011444	0.010783	-0.040131	0.013707	0.021337	0.032247	0.041428	0.062739	0.06162	0.0057475	0.0098674	0.029017	0.025126	0.014343	0.029144
0.0023397	0.0083923	0.084839	0.058568	-0.041631	0.012538	0.0028992	-0.046921	0.011317	0.021235	0.035172	0.03713	0.066986	0.05277	0.0047302	0.012741	0.036367	0.025508	0.0086212	0.031204
0.0058492	0.017573	0.081329	0.057907	-0.036036	0.016174	-0.0032806	-0.04425	0.011368	0.018107	0.037638	0.028381	0.057602	0.042725	0.0028483	0.0089264	0.042674	0.021439	0.0059509	0.029246
0.0072988	0.02037	0.081253	0.052541	-0.042521	0.01976	-0.0023142	-0.027669	0.017446	0.013402	0.037206	0.036723	0.05221	0.04893	0.009435	0.01269	0.040919	0.023982	0.0090027	0.023244
0.011622	0.021032	0.080083	0.05221	-0.03774	0.022583	-0.0048828	-0.01447	0.0080109	0.011292	0.038503	0.03479	0.057958	0.052948	0.01358	0.0062052	0.036418	0.020421	0.016632	0.014165
0.013885	0.019506	0.080821	0.052261	-0.027466	0.029424	-0.0039164	-0.011063	0.011063	0.018463	0.039978	0.03067	0.060425	0.047836	0.011648	0.0063833	0.045369	0.021286	0.022786	0.007782
0.010427	0.016632	0.079397	0.046463	-0.03301	0.02833	2.5431e-05	-0.014013	0.018031	0.030696	0.025228	0.025991	0.055898	0.048218	0.024668	0.007019	0.046234	0.025202	0.027618	0.012589
0.00035604	0.017217	0.074819	0.04598	-0.03685	0.012716	0.0041453	-0.017878	0.021235	0.03535	0.023753	0.026881	0.04659	0.051092	0.028407	-0.0034587	0.037079	0.025101	0.021617	0.011292
-0.0022888	0.0091298	0.069071	0.047506	-0.033849	0.0027466	0.0087484	-0.024821	0.01948	0.038554	0.020014	0.03568	0.046972	0.051626	0.027618	-0.011113	0.037638	0.032425	0.018489	0.0097148
0.0036875	0.018133	0.065689	0.040639	-0.037231	0.011775	0.01091	-0.019964	0.015615	0.029653	0.018972	0.030619	0.048574	0.047277	0.023041	-0.0029755	0.037486	0.031789	0.022888	0.0070445
0.0086212	0.024796	0.063655	0.032705	-0.041758	0.018489	0.011292	-0.01653	0.0088755	0.040258	0.026423	0.025508	0.048065	0.047989	0.022863	0.0030263	0.035528	0.028534	0.020625	0.005544
0.0081635	0.031865	0.058263	0.042928	-0.04303	0.021795	0.010045	-0.022354	0.017649	0.047506	0.037511	0.024236	0.050888	0.054118	0.024974	0.0056203	0.038706	0.036011	0.018234	0.0067647
-0	0.035146	0.061188	0.046539	-0.041962	0.025431	0.0059764	-0.02238	0.021464	0.041656	0.038096	0.027771	0.047353	0.051397	0.021235	0.0065358	0.03451	0.041631	0.018997	0.0031281
-0.0043996	0.024668	0.066732	0.049667	-0.045802	0.012258	0.0021108	-0.027059	0.024541	0.04364	0.037816	0.035934	0.045751	0.053075	0.012817	0.0021362	0.03273	0.036697	0.010325	0.0043996
-0.011037	0.018311	0.069351	0.052668	-0.043055	0.0019582	-0.0018565	-0.022685	0.025584	0.045802	0.041326	0.040665	0.047226	0.048904	0.020421	0.00058492	0.03006	0.026067	0.011597	0.011139
-0.018616	0.016251	0.070241	0.049769	-0.042089	-0.0041453	-0.0008138	-0.019252	0.021108	0.048625	0.040639	0.045115	0.043844	0.047989	0.024974	-0.00091553	0.036036	0.02032	0.012054	0.013148
-0.015513	0.02121	0.070572	0.043437	-0.045853	-0.0071462	0.0028229	-0.021159	0.015361	0.049973	0.041072	0.049133	0.040894	0.053075	0.028458	-0.0070699	0.043894	0.022405	0.013275	0.019404
-0.0060527	0.019226	0.071589	0.042903	-0.042775	-0.0022634	0.0066884	-0.014776	0.0072734	0.055237	0.042267	0.045675	0.04041	0.052872	0.023092	-0.016327	0.038605	0.029017	0.01442	0.031408
-0.0079091	0.02182	0.077693	0.044988	-0.041911	-0.0080363	0.0048828	-0.012945	0.0092316	0.06518	0.034968	0.046031	0.038325	0.054347	0.025838	-0.019328	0.039012	0.031611	0.01091	0.034231
-0.012945	0.020523	0.076014	0.045827	-0.038808	-0.0091807	-5.0863e-05	-0.019277	0.0078583	0.06045	0.03301	0.04598	0.039647	0.053609	0.027135	-0.019404	0.039469	0.028076	0.014623	0.024948
-0.013606	0.018311	0.067291	0.036316	-0.02917	-0.010783	0.00017802	-0.011673	0.0075022	0.055466	0.030746	0.04453	0.028407	0.056559	0.019277	-0.019658	0.036112	0.01859	0.016607	0.011317
-0.013987	0.018489	0.064163	0.036647	-0.027161	-0.01002	-0.00501	-0.008316	0.0032552	0.045802	0.033264	0.035324	0.027466	0.056966	0.018336	-0.012283	0.040919	0.0093333	0.015691	0.012105
-0.022456	0.012385	0.069377	0.043844	-0.030594	-0.0054677	0.0029246	-0.0078328	-0.00086466	0.051804	0.037053	0.031128	0.031102	0.055466	0.020345	-0.0077311	0.047379	0.00043233	0.017446	0.012995
-0.018539	0.0086212	0.073547	0.043513	-0.028585	0.0013987	0.01475	-0.011927	0.0036112	0.062103	0.043615	0.034434	0.038961	0.052465	0.014725	-0.009079	0.048141	0.0015259	0.017268	0.013987
-0.013275	0.0086212	0.067952	0.04303	-0.02917	0.00035604	0.015361	-0.012792	0.0019073	0.062383	0.04247	0.033366	0.042877	0.059992	0.0059255	-0.0046794	0.040003	0.0062561	0.027466	0.023524
-0.015335	0.0097402	0.066249	0.034434	-0.026499	0.0036875	0.0067902	-0.011063	0.0037384	0.063756	0.046844	0.035044	0.039673	0.062892	0.0092316	-0.0033824	0.035833	0.0084432	0.03039	0.022914
-0.014343	0.0080363	0.071386	0.030518	-0.02238	0.0068156	0.014064	-0.0089773	0.0049845	0.056305	0.047684	0.043945	0.038401	0.067088	0.013428	-0.01002	0.033264	0.013479	0.028763	0.019913
-0.011419	0.009435	0.070114	0.030212	-0.026372	0.0064087	0.011113	-0.0077566	0.00010173	0.062815	0.039698	0.042775	0.034917	0.062586	0.017598	-0.013224	0.028229	0.006841	0.022659	0.017573
-0.0090535	0.01063	0.071894	0.027033	-0.027796	-0.00086466	0.0092061	-0.0018056	-0.0038147	0.07309	0.036875	0.041377	0.027847	0.059052	0.024211	-0.012487	0.028407	0.011215	0.019201	0.025152
-0.01592	0.0071971	0.063985	0.024643	-0.024719	0.0054169	0.012843	0.00058492	-0.0079346	0.091604	0.036748	0.043462	0.025355	0.05277	0.023753	-0.0053406	0.034383	0.012054	0.023575	0.028051
-0.02327	0.0060272	0.061315	0.038325	-0.020269	0.0072225	0.013453	0.0019582	-0.0074259	0.089696	0.033315	0.044454	0.024668	0.045344	0.025406	-0.011876	0.028788	0.022532	0.026067	0.030568
-0.012182	0.01564	0.051651	0.051219	-0.018463	0.0064087	0.012258	-0.0026703	-0.0052389	0.07871	0.032323	0.043513	0.019633	0.048752	0.0339	-0.022125	0.027542	0.024872	0.02505	0.029755
-0.0031026	0.026423	0.047684	0.04921	-0.017242	0.011749	0.0093079	-0.010554	-0.0036621	0.068817	0.032578	0.043233	0.02566	0.058034	0.037867	-0.016378	0.032043	0.034002	0.024465	0.024923
-0.0057983	0.038961	0.045904	0.04336	-0.016149	0.0059255	0.007782	-0.0091553	-0.0039164	0.063705	0.035731	0.041555	0.027135	0.068817	0.03479	-0.015004	0.029043	0.03273	0.019557	0.02772
-0.0070699	0.039291	0.041733	0.039902	-0.017802	0.0032043	0.0092316	-0.0060018	-0.0043488	0.056737	0.037562	0.031255	0.017217	0.072708	0.026296	-0.014038	0.031433	0.036469	0.018667	0.025431
-0.010783	0.033035	0.04392	0.038096	-0.019811	0.0067393	0.015437	-0.0044759	-0.0033569	0.060476	0.033798	0.024694	0.016759	0.06986	0.018692	-0.0062052	0.026855	0.029144	0.021896	0.024846
-0.010529	0.035197	0.048828	0.034053	-0.015691	0.0097148	0.014725	-0.00010173	-0.010656	0.066249	0.038605	0.027796	0.033137	0.05984	0.017522	-0.0032043	0.025431	0.021845	0.027313	0.03067
-0.012665	0.042521	0.047735	0.03746	-0.021286	0.011012	0.015462	0.0091044	-0.012232	0.06719	0.045242	0.040385	0.036367	0.050761	0.012334	-0.0004069	0.023905	0.026703	0.026271	0.029831
-0.018387	0.045268	0.043869	0.030543	-0.024134	0.010656	0.021337	0.020218	-0.010579	0.06691	0.041682	0.04303	0.031433	0.04687	0.011266	-0.0033569	0.019862	0.027796	0.029271	0.024567
-0.020218	0.055847	0.04598	0.026652	-0.02449	0.0043488	0.019811	0.023855	-0.006663	0.068588	0.04069	0.032578	0.030619	0.053762	0.016963	-0.006307	0.018209	0.030238	0.029093	0.027568
-0.014801	0.06368	0.041529	0.031433	-0.016479	0.0079854	0.022176	0.02037	-0.011419	0.074615	0.040003	0.03418	0.024846	0.059586	0.020879	-0.0062307	0.022583	0.034714	0.030136	0.0354
-0.016683	0.055135	0.039876	0.037282	-0.010681	0.0035858	0.025533	0.020599	-0.014191	0.068843	0.038834	0.035477	0.0049082	0.061518	0.015895	-0.0012207	0.027974	0.043157	0.028941	0.039749
-0.021998	0.047913	0.051676	0.029933	-0.0082652	0.0044505	0.030696	0.020269	-0.011164	0.057856	0.037969	0.036189	-0.0086975	0.065562	0.017293	-0.0048574	0.027288	0.052312	0.024872	0.031967
-0.025965	0.04748	0.066477	0.024796	-0.0017802	-0.0072479	0.032781	0.023473	-0.0067393	0.058899	0.043691	0.036697	-0.0098674	0.062612	0.017802	-0.0081126	0.02182	0.055033	0.024185	0.024872
-0.0177	0.043666	0.059001	0.019048	-0.0012716	-0.0047302	0.025762	0.022303	-0.0050863	0.062612	0.052312	0.039444	0.0010427	0.056101	0.019862	-0.017878	0.026652	0.053711	0.021439	0.025711
-0.014191	0.042877	0.055313	0.018565	5.0863e-05	-0.0040944	0.011978	0.024058	0.00091553	0.060984	0.052567	0.033442	0.0036875	0.050812	0.019048	-0.021998	0.036748	0.052134	0.022812	0.026881
-0.018819	0.045141	0.04982	0.015004	0.0073751	-0.0059001	0.0078583	0.01915	0.0018311	0.063705	0.044632	0.038579	0.0057983	0.044454	0.01943	-0.017039	0.042547	0.053533	0.029195	0.021413
-0.022939	0.05277	0.041555	0.019608	0.012919	-0.012131	0.021108	0.012817	-0.0044759	0.066655	0.037053	0.03418	0.011088	0.04247	0.02538	-0.01269	0.040054	0.054779	0.025736	0.026042
-0.022024	0.052338	0.038579	0.018412	0.0038401	-0.016886	0.030823	0.014598	-0.0077566	0.075404	0.037155	0.031687	0.0090027	0.057653	0.034409	-0.0052389	0.037994	0.052312	0.031764	0.029348
-0.019582	0.057195	0.049438	0.024541	0.011826	-0.0086212	0.025635	0.023702	-0.0085704	0.070852	0.041478	0.035909	0.0036367	0.058746	0.030365	0.0032298	0.032552	0.051905	0.029551	0.024134
-0.021362	0.062688	0.049464	0.025711	0.014216	-0.0052389	0.027339	0.030365	-0.003535	0.062815	0.038884	0.03952	0.00096639	0.050354	0.01948	0.0062052	0.031942	0.044123	0.021515	0.026677
-0.028636	0.063299	0.04425	0.029475	0.0082143	-0.0063578	0.033518	0.030009	-0.0048065	0.065664	0.042318	0.043004	-0.007019	0.041987	0.023422	0.0032552	0.030518	0.036163	0.02238	0.033951
-0.036825	0.060628	0.039241	0.024821	0.0045776	0.0018311	0.036519	0.028	-0.01147	0.070953	0.047633	0.039597	-0.0082906	0.048091	0.026423	-0.0085958	0.028941	0.030187	0.025253	0.039012
-0.028025	0.060094	0.040003	0.024338	0.0046031	0.002416	0.031687	0.027771	-0.013123	0.069326	0.05099	0.038071	0.002772	0.051066	0.027491	-0.015615	0.032323	0.039775	0.021998	0.039113
-0.024287	0.066071	0.03095	0.02449	0.0070699	-0.00295	0.028788	0.02889	-0.010935	0.061849	0.053686	0.034917	0.0077057	0.046921	0.025711	-0.0068665	0.036036	0.03685	0.013097	0.030085
-0.022329	0.069351	0.029399	0.01915	0.013733	0.0050354	0.033747	0.030772	-0.007019	0.062663	0.059509	0.041606	0.0092824	0.041631	0.022608	-0.0075022	0.028788	0.021184	0.0091298	0.028
-0.018717	0.063299	0.027491	0.025838	0.024287	0.0052389	0.03568	0.030314	-0.0014242	0.060476	0.058467	0.048421	0.016505	0.040919	0.016836	-0.0086466	0.021998	0.016022	0.0080872	0.032832
-0.015691	0.055923	0.030314	0.024796	0.011724	0.0052897	0.031052	0.031153	0.007019	0.060857	0.058085	0.040105	0.021083	0.03568	0.012741	-0.010834	0.023448	0.015335	0.012665	0.029399
-0.020269	0.048167	0.027415	0.019252	0.012054	0.0069173	0.024033	0.024439	-0.0015767	0.057144	0.060628	0.041453	0.016225	0.039037	0.017776	-0.0057729	0.027593	0.014114	0.020625	0.023219
-0.026016	0.042826	0.011266	0.012716	0.019887	0.004425	0.031408	0.019989	-0.0026703	0.054499	0.066274	0.046768	0.016301	0.039164	0.014852	-0.0025431	0.030467	0.017141	0.025508	0.013631
-0.024745	0.037587	0.0064341	0.0089773	0.017649	0.0060272	0.02889	0.026423	-0.003891	0.058721	0.064214	0.041428	0.024439	0.031001	0.018285	0.0040436	0.027059	0.027059	0.031738	0.011851
-0.019811	0.045497	0.0103	0.013072	0.015411	0.012563	0.028305	0.022736	-0.0051371	0.057856	0.057042	0.036952	0.025635	0.032374	0.021896	-0.00030518	0.019989	0.022151	0.035324	0.014369
-0.018489	0.053711	0.0081889	0.019048	0.01152	0.010681	0.02739	0.020472	-0.0090535	0.054983	0.058416	0.035426	0.028509	0.031459	0.02238	0.0008138	0.017878	0.028381	0.033239	0.01269
-0.029907	0.055847	0.0041453	0.025584	0.0086721	-0	0.02917	0.017268	-0.0029246	0.05305	0.067291	0.034434	0.036875	0.02683	0.027339	0.016225	0.024109	0.033798	0.033976	0.020752
-0.032171	0.057246	0.0099182	0.041911	0.011724	0.0020091	0.030263	0.016378	-0.0031281	0.051905	0.070267	0.031891	0.039164	0.02271	0.022608	0.021693	0.027059	0.033696	0.035884	0.02004
-0.039546	0.062281	0.0090535	0.047226	0.016963	0.0088247	0.026372	0.0084686	-0.0057729	0.056661	0.06663	0.03629	0.03624	0.010783	0.022863	0.012792	0.023702	0.042318	0.036011	0.028585
-0.039597	0.056737	0.015717	0.038528	0.015284	0.016886	0.024287	0.0097656	-0.002416	0.044403	0.058441	0.03685	0.031535	0.015717	0.013733	0.0073242	0.023702	0.049413	0.035095	0.030187
-0.03451	0.047124	0.018489	0.033239	0.021006	0.01943	0.017624	0.011953	-0.0039164	0.03952	0.05394	0.035553	0.023702	0.02655	0.0028483	0.0086212	0.026779	0.044886	0.035756	0.029399
-0.024643	0.037791	0.018895	0.030416	0.022914	0.019455	0.015589	0.005544	-0.0062052	0.052414	0.052923	0.032196	0.025126	0.026093	-0.00010173	0.014572	0.029755	0.033493	0.031408	0.028941
-0.018514	0.046132	0.017675	0.023219	0.024745	0.023626	0.02449	0.01147	-0.0079854	0.052745	0.046641	0.031128	0.031509	0.027237	0.0069682	0.019658	0.034688	0.037028	0.030848	0.025024
-0.023982	0.04275	0.017293	0.026321	0.022278	0.0177	0.025558	0.010427	-0.004247	0.052948	0.050481	0.030975	0.022863	0.037511	0.0040436	0.021413	0.032552	0.048065	0.032069	0.028152
-0.024261	0.041072	0.019175	0.023702	0.026271	0.016836	0.027288	0.0085195	-0.0028992	0.065333	0.050507	0.026703	0.016098	0.045013	0.0015513	0.025864	0.040334	0.052338	0.031993	0.030111
-0.021896	0.048192	0.017904	0.025584	0.02828	0.01091	0.027542	0.0087738	-0.005544	0.075404	0.050151	0.026398	0.019608	0.03301	0.0043742	0.032883	0.042267	0.054016	0.029551	0.035095
-0.023905	0.049413	0.019913	0.018031	0.017649	0.0098674	0.027517	0.0022634	-0	0.081278	0.053507	0.02594	0.024516	0.029933	-0.0004069	0.030899	0.036469	0.050634	0.031408	0.031611
-0.033595	0.047913	0.017598	0.021057	0.015132	0.017649	0.03273	0.0083669	0.0004069	0.081813	0.061849	0.031281	0.019836	0.030924	0.00086466	0.036062	0.037613	0.046005	0.029348	0.034993
-0.035375	0.046666	0.020014	0.026271	0.012029	0.023982	0.033264	0.013885	0.0026703	0.090129	0.062561	0.029602	0.021795	0.025355	0.0026194	0.036392	0.033773	0.045726	0.032425	0.036723
-0.034536	0.051092	0.023092	0.023829	0.0068919	0.026957	0.030772	0.018387	-0.0062561	0.081685	0.064189	0.018539	0.025991	0.029399	0.006841	0.034993	0.023982	0.053279	0.037944	0.036214
-0.035502	0.048091	0.024185	0.020065	0.003713	0.027008	0.02711	0.013682	-0.011495	0.072657	0.066071	0.018031	0.020498	0.029322	0.0038656	0.03006	0.018489	0.046972	0.040385	0.038096
-0.032705	0.04364	0.024058	0.022634	0.0093333	0.024236	0.021006	0.018743	-0.0073497	0.074844	0.064952	0.025431	0.027873	0.0295	0.0024668	0.024287	0.015259	0.043055	0.044835	0.035172
-0.036214	0.046107	0.025406	0.024465	0.0046794	0.023321	0.016734	0.017446	-0.0036621	0.079244	0.049489	0.022481	0.029678	0.029678	0.00094096	0.020599	0.015386	0.043996	0.044988	0.028178
-0.03863	0.043004	0.016836	0.027313	-0.0056203	0.027288	0.013657	0.010579	0.0012461	0.07871	0.038147	0.018133	0.026118	0.029551	0.01208	0.016912	0.016429	0.041631	0.042445	0.027542
-0.034739	0.039978	0.0090281	0.03479	0.0027466	0.02243	0.019404	0.0037893	0.0035095	0.072072	0.045573	0.010859	0.031942	0.024007	0.023549	0.017726	0.016632	0.041733	0.04453	0.022685
-0.035172	0.045471	0.011851	0.033518	0.0027974	0.012105	0.022227	0.0047811	-0.0024668	0.066986	0.056178	-0.0037384	0.040868	0.023804	0.021133	0.020345	0.012029	0.035248	0.041606	0.031509
-0.031891	0.046183	0.024058	0.041148	0.010707	0.015818	0.02037	0.016785	-0.0080872	0.066147	0.058975	-0.0018565	0.044123	0.027746	0.0177	0.019938	0.014801	0.028152	0.035909	0.040741
-0.040563	0.04659	0.019124	0.040639	0.0032298	0.013046	0.023015	0.023905	-0.012767	0.079066	0.040792	0.0024414	0.047582	0.036163	0.020905	0.01208	0.017548	0.028687	0.043767	0.043411
-0.033646	0.052363	0.0084432	0.04186	0.0097402	0.0074005	0.026728	0.018667	-0.010834	0.082804	0.036901	0.0093079	0.039775	0.042521	0.02683	0.0045013	0.020447	0.034943	0.048294	0.041402
-0.021744	0.057831	0.015717	0.036926	0.00063578	0.0028992	0.023244	0.017904	-0.00068665	0.073522	0.046768	0.011749	0.03891	0.044225	0.029882	0.0064087	0.020498	0.040283	0.050812	0.045598
-0.024287	0.057856	0.022202	0.032527	-0.0063324	0.0018056	0.020803	0.022939	0.0037893	0.067622	0.055135	0.013657	0.040563	0.033468	0.037257	0.01358	0.020498	0.049032	0.049032	0.045929
-0.029704	0.052312	0.015895	0.035502	0.00030518	0.010656	0.017802	0.013987	-0.0020854	0.060527	0.049947	0.019786	0.03713	0.027847	0.039876	0.017649	0.020421	0.055695	0.037918	0.043742
-0.02032	0.0516	0.0052389	0.034256	0.00099182	0.011571	0.020523	0.015717	-0.0062307	0.060781	0.051804	0.01887	0.03535	0.021464	0.034714	0.016301	0.018489	0.062892	0.033417	0.046107
-0.014064	0.054804	-0.00017802	0.025915	0.0059001	0.018641	0.020955	0.019887	-0.0056966	0.064341	0.051575	0.015284	0.028559	0.0071716	0.03156	0.019252	0.019328	0.060908	0.033696	0.048421
-0.022888	0.059255	-0.00096639	0.028	0.018133	0.024948	0.022507	0.018768	0.00083923	0.061518	0.057907	0.013758	0.014114	0.0089773	0.033569	0.019811	0.019582	0.063426	0.026906	0.05277
-0.020752	0.05722	0.0095622	0.037562	0.019379	0.021337	0.027618	0.015742	0.0027212	0.059636	0.055059	0.017395	0.0054932	0.014267	0.025864	0.02121	0.020599	0.060628	0.029984	0.060145
-0.017115	0.057373	0.016301	0.030492	0.020167	0.024923	0.029958	0.010071	-0.011012	0.060806	0.051549	0.012995	0.008138	0.014165	0.023371	0.01798	0.027033	0.046539	0.03273	0.061595
-0.015539	0.063807	0.010503	0.022786	0.017064	0.02566	0.026449	0.0051117	-0.016963	0.065028	0.056636	0.015081	0.011393	0.013301	0.018209	0.0074259	0.03212	0.039469	0.033646	0.063833
-0.012792	0.055415	0.0065104	0.028763	0.0096639	0.034103	0.024033	-0.00030518	-0.023727	0.062536	0.05483	0.012385	0.0094096	0.02032	0.016123	0.0059255	0.030772	0.038528	0.032043	0.070801
-0.007604	0.058365	0.010961	0.033925	0.013936	0.04069	0.034205	-0.0046539	-0.024439	0.072428	0.051397	0.017751	0.011215	0.024567	0.015844	0.016225	0.026881	0.047862	0.026042	0.067647
-0.0072225	0.063248	0.011571	0.035833	0.019455	0.029933	0.028152	-0.0063833	-0.018005	0.076269	0.048879	0.021464	0.017395	0.025838	0.016785	0.021286	0.02683	0.047582	0.02917	0.05427
-0.0091044	0.05984	0.011749	0.030416	0.014089	0.024872	0.025915	-0.00043233	-0.016352	0.061824	0.051931	0.014572	0.0085958	0.034663	0.019887	0.025533	0.02327	0.045242	0.028356	0.046565
-0.012868	0.056585	0.012817	0.023753	0.014623	0.026881	0.025584	-0.0015004	-0.011597	0.057475	0.057856	0.014674	0.00058492	0.032603	0.022151	0.016581	0.021311	0.042547	0.028559	0.051422
-0.011266	0.060425	0.015462	0.023117	0.01653	0.031662	0.026932	0.0015259	-0.0065867	0.06719	0.067139	0.024287	0.01119	0.027542	0.015259	0.0069427	0.027974	0.054423	0.030162	0.052007
-0.0091298	0.061137	0.018845	0.026194	0.020243	0.030009	0.033722	0.0069427	-0.004069	0.06457	0.06513	0.021998	0.020218	0.017878	0.0080872	0.0049082	0.033925	0.063629	0.039978	0.047429
-0.018539	0.065079	0.016886	0.029119	0.02182	0.026779	0.028509	0.010808	-0.010376	0.055923	0.066045	0.012995	0.031408	0.016174	0.0045268	0.0054932	0.040131	0.066071	0.033569	0.043615
-0.017929	0.070343	0.0044759	0.02861	0.022176	0.032349	0.020955	0.0039419	-0.0083415	0.051854	0.069199	0.013606	0.035451	0.010071	0.011037	0.0021108	0.042114	0.079931	0.028483	0.046921
-0.011368	0.061595	-0.0008901	0.032196	0.029424	0.040436	0.019277	0.002238	-0.010478	0.05422	0.056992	0.016963	0.045954	0.0066376	0.0042725	-0.00076294	0.033671	0.081024	0.027084	0.052973
-0.0089773	0.062561	0.0015004	0.038172	0.039749	0.033518	0.017395	-0.004425	-0.015462	0.060425	0.059382	0.015488	0.051982	0.012461	-0.00043233	-0.00035604	0.029017	0.078786	0.025762	0.051931
-0.009613	0.069529	0.010198	0.036825	0.025533	0.024109	0.01325	-0.012817	-0.0103	0.055491	0.057475	0.015818	0.054296	0.021006	-0.00025431	0.0011953	0.02121	0.087179	0.029907	0.044937
-0.0069682	0.068385	0.015081	0.038961	0.01414	0.029373	0.0089264	-0.0070445	-0.0020854	0.051473	0.047124	0.010401	0.055466	0.031916	0.0017293	0.012995	0.020777	0.086823	0.021769	0.047277
-0.0083923	0.065638	0.023651	0.040843	0.01915	0.023448	0.0069682	-0.0061289	0.0055949	0.048396	0.04303	0.010096	0.058111	0.030085	-0.0042216	0.018285	0.023829	0.084941	0.018921	0.047531
-0.0082652	0.066783	0.021642	0.03479	0.01948	0.015208	0.015996	-0.004247	0.006663	0.049337	0.049438	0.013885	0.063756	0.022939	-0.0034078	0.022481	0.023855	0.08667	0.021184	0.046794
-0.0055186	0.05483	0.015488	0.037638	0.021744	0.015539	0.021515	0.004069	0.00020345	0.056254	0.053431	0.014572	0.06518	0.023829	0.0078583	0.025202	0.027364	0.080007	0.014725	0.048421
-0.0026194	0.056636	0.010503	0.037994	0.02093	0.018031	0.029729	0.0091807	0.00030518	0.058517	0.051778	0.011826	0.067215	0.018336	0.0056203	0.017598	0.034027	0.069427	0.020345	0.051244
-0.00055949	0.069631	0.012105	0.036697	0.022176	0.010757	0.036977	0.0089773	0.0085958	0.057475	0.045141	0.0084432	0.062078	0.018234	0.0057729	0.012741	0.038935	0.063883	0.019938	0.049845
-0.0015767	0.081457	0.0075022	0.032094	0.021489	0.011266	0.033493	0.0068919	0.010757	0.067469	0.04481	0.010885	0.056559	0.019811	0.0080363	0.015844	0.044556	0.062281	0.013301	0.057119
0.0010935	0.084966	0.007604	0.018667	0.02037	0.019252	0.032832	0.00071208	0.0098419	0.072072	0.039342	0.0058492	0.049718	0.01943	0.0052389	0.010554	0.032679	0.049642	0.0087484	0.065486
-0.0017293	0.081507	0.012461	0.024033	0.021439	0.020167	0.036036	0.0053151	0.012029	0.063426	0.037053	-0.0038147	0.047328	0.019557	0.0032806	0.013148	0.024211	0.050812	0.0095622	0.076828
-0.0051117	0.079473	0.010808	0.028152	0.030594	0.010757	0.035095	0.0021108	0.020243	0.055161	0.03212	-0.0059255	0.053762	0.019887	0.0084686	0.02004	0.023804	0.052389	0.018463	0.074437
-0.0081635	0.07398	0.0096385	0.023956	0.028559	0.0059255	0.029907	-0.002772	0.028254	0.057246	0.031662	-0.0067393	0.04626	0.019404	0.0048319	0.026728	0.030874	0.050634	0.015742	0.079168
-0.0023905	0.069046	0.0032043	0.02121	0.025635	0.014877	0.037384	-0.0083669	0.023321	0.058238	0.037359	-0.0030263	0.048447	0.023753	0.00068665	0.032984	0.029399	0.048777	0.013224	0.085042
0.0027974	0.065333	-0.010376	0.02416	0.023219	0.014318	0.052185	-0.0075531	0.018234	0.057042	0.038884	0.0010427	0.054499	0.031026	-0.0052389	0.036596	0.025075	0.051549	0.018107	0.075785
0.0058492	0.073039	-0.013123	0.020752	0.027161	0.0037384	0.055822	-0.0093587	0.014242	0.059662	0.036799	0.00030518	0.055618	0.040563	-0.0017548	0.036774	0.02711	0.04659	0.014369	0.074107
0.0054423	0.078176	-0.018158	0.0081635	0.025126	0.0057729	0.048625	-0.0037638	0.0078074	0.059738	0.045827	-0.002594	0.055923	0.038503	0.0036875	0.034002	0.038198	0.044378	0.0072479	0.071615
-0.00099182	0.080439	-0.013224	0.0080617	0.02739	0.0086975	0.047836	-0.0018056	0.013097	0.055466	0.051244	-0.0040436	0.039876	0.0413	7.6294e-05	0.030568	0.046616	0.04982	0.0051117	0.062739
-0.011393	0.082041	-0.0076548	0.010478	0.024287	0.012207	0.045446	-0.00048319	0.0095622	0.060552	0.045878	-0.01297	0.0339	0.044327	0.003713	0.027186	0.046972	0.047201	0.0061035	0.059586
-0.014292	0.088425	-0.0074514	0.016759	0.015106	0.015004	0.037791	-0.006663	0.0082143	0.067469	0.035858	-0.01475	0.039673	0.046768	0.00501	0.025711	0.056559	0.049871	0.01236	0.062586
-0.011012	0.09051	-0.0077311	0.015869	0.016836	0.020065	0.034536	0.0014496	0.011724	0.070114	0.032272	-0.018565	0.042979	0.050863	0.00058492	0.030696	0.062688	0.041351	0.015411	0.058721
-0.0097148	0.08934	-0.019506	0.017141	0.018285	0.02121	0.034815	0.0027466	0.0071462	0.063807	0.0221	-0.02243	0.045344	0.04687	-0.00020345	0.026576	0.062485	0.041453	0.018743	0.057678
-0.021896	0.084152	-0.022558	0.021311	0.024007	0.026093	0.035222	-0.0046539	0.0075022	0.060933	0.020447	-0.019073	0.03952	0.044937	0.0021108	0.027949	0.059433	0.036087	0.019862	0.059408
-0.019099	0.072937	-0.02533	0.019328	0.027542	0.027593	0.038986	-0.0084178	0.00033061	0.055771	0.028025	-0.014725	0.038961	0.046616	0.006485	0.040385	0.049311	0.028865	0.018133	0.059992
-0.018158	0.065842	-0.025965	0.017242	0.022252	0.021617	0.04336	-0.0026957	-0.0058746	0.050023	0.034256	-0.018311	0.03746	0.047989	0.0055695	0.051905	0.032628	0.031713	0.0099182	0.062129
-0.020599	0.067291	-0.023778	0.017064	0.014547	0.021693	0.045802	0.0069936	-0.0023397	0.045573	0.03418	-0.019735	0.033875	0.045395	0.0054677	0.051448	0.032425	0.041656	0.0079091	0.062586
-0.01208	0.080134	-0.021159	0.020091	0.013123	0.016886	0.042877	0.0098928	0.0016022	0.037969	0.036621	-0.016047	0.030289	0.038554	0.0046285	0.047989	0.040181	0.045547	0.011571	0.068741
-0.0057983	0.086797	-0.01414	0.028941	0.0162	0.013097	0.048472	0.0094604	0.004247	0.030263	0.033417	-0.018539	0.030568	0.033544	-0.0064087	0.035451	0.03952	0.044403	0.0051371	0.072962
0.0033569	0.070877	-0.005722	0.038605	0.013402	0.015411	0.045522	0.0050863	0.0074005	0.027974	0.02828	-0.014013	0.035833	0.036596	-0.0016785	0.031102	0.031026	0.039876	0.0025177	0.076167
0.0095367	0.064545	-0.0072225	0.032298	0.011927	0.018056	0.041707	0.012461	0.0041962	0.036825	0.028381	-0.0057983	0.033849	0.048447	0.012767	0.027313	0.037028	0.039876	0.0015513	0.069809
0.0055186	0.076116	-0.013377	0.02711	0.016683	0.01943	0.036697	0.0068665	0.0049082	0.04158	0.02978	-0.0062307	0.034409	0.052897	0.025736	0.026499	0.042674	0.045242	0.0049845	0.068512
0.0081889	0.0796	-0.017853	0.02004	0.022278	0.021159	0.031967	0.0031535	-0.0043233	0.032578	0.022634	-0.019938	0.036011	0.057373	0.020752	0.028915	0.04509	0.049947	0.0047048	0.067113
0.0097148	0.067596	-0.017573	0.022939	0.020955	0.024109	0.029195	0.014776	-0.0075022	0.03212	0.01592	-0.025152	0.03184	0.048294	0.018768	0.02449	0.04097	0.052439	0.0070445	0.06813
0.0091298	0.064646	-0.022329	0.030619	0.018031	0.030874	0.032501	0.01887	-0.0071208	0.029322	0.011444	-0.022558	0.031306	0.039749	0.016836	0.017802	0.03919	0.045649	0.0071462	0.06808
0.0082906	0.065257	-0.018692	0.027415	0.021362	0.034358	0.03273	0.021388	-0.0082143	0.02327	0.0081126	-0.023397	0.032476	0.041021	0.006485	0.017039	0.043589	0.040894	0.0065104	0.069046
0.012817	0.065104	-0.017293	0.02566	0.022125	0.034078	0.03418	0.011673	-0.011037	0.025762	0.010529	-0.021795	0.040843	0.047582	-0.0033061	0.022659	0.040639	0.035502	0.0010935	0.06663
0.017471	0.062358	-0.010351	0.015539	0.018921	0.030441	0.035807	0.0034332	-0.011393	0.029856	0.011953	-0.024567	0.040665	0.046082	-0.0098928	0.02739	0.040359	0.031102	-0.0016022	0.06429
0.019531	0.076599	-0.0085958	0.013148	0.013199	0.026042	0.033925	-0.0011953	-0.0088247	0.025101	0.018005	-0.028966	0.037053	0.050634	0.0014496	0.037308	0.040207	0.024389	-0.0028229	0.063146
0.023575	0.081253	-0.010783	0.015361	0.015157	0.03006	0.030721	-0.00068665	-0.0067902	0.018514	0.020676	-0.016658	0.037537	0.054398	0.0047557	0.035858	0.035375	0.030492	0.0056712	0.06162
0.020981	0.080338	-0.013707	0.021311	0.010986	0.024694	0.035629	0.0037384	-0.010071	0.019048	0.0236	-0.010757	0.037003	0.056203	0.0074005	0.025253	0.03952	0.033773	0.012309	0.065816
0.020676	0.08077	-0.016556	0.02655	0.0058746	0.01325	0.039571	0.0034587	-0.0097911	0.025991	0.015742	-0.0065104	0.036494	0.06396	0.0025177	0.026805	0.034587	0.036418	0.019175	0.07342
0.018895	0.070826	-0.017726	0.018361	0.0078837	0.010885	0.036596	0.0017802	-0.0058746	0.027796	0.0068919	-0.00068665	0.02828	0.062714	0.0058746	0.026576	0.039953	0.046768	0.024338	0.078964
0.018997	0.061137	-0.012995	0.013758	0.0051117	0.016403	0.031967	-0.0034332	0.0051626	0.025915	0.0018565	-0.0089773	0.030289	0.057576	0.011495	0.035502	0.039164	0.049006	0.01709	0.079269
0.018209	0.060018	-0.0070699	0.016301	0.00050863	0.018641	0.032984	-0.0056203	0.00501	0.032806	0.0033061	-0.006485	0.032196	0.056076	0.0080109	0.035121	0.034383	0.051575	0.01447	0.077667
0.020574	0.058517	-0.010376	0.015589	0.0012207	0.024414	0.040868	-0.00025431	0.0056712	0.042013	0.0031789	-0.008138	0.023371	0.055618	0.0095367	0.030975	0.035095	0.048116	0.012156	0.075277
0.026957	0.061162	-0.0051626	0.01325	0.00045776	0.019836	0.04598	0.0016785	-0.00020345	0.041021	-0.0010427	-0.00796	0.01119	0.052083	0.0066376	0.036443	0.043386	0.036926	0.017497	0.0737
0.034256	0.062281	-0.0049845	0.0103	0.00083923	0.019506	0.045242	0.001653	0.0028992	0.035833	-0.0051626	-0.011444	0.014954	0.054881	0.0044505	0.042547	0.052287	0.03418	0.02182	0.072174
0.03034	0.062052	-0.0011444	0.010274	0.0033569	0.012334	0.041021	0.0004069	0.0055186	0.03919	-0.00027974	-0.015742	0.028051	0.0442	0.0049082	0.036392	0.059865	0.033264	0.022049	0.069326
0.030772	0.061442	0.0022125	0.017217	0.0063578	0.009079	0.046438	0.0051626	0.014445	0.036265	-0.002416	-0.011851	0.035324	0.049108	0.003713	0.030823	0.063883	0.034637	0.025558	0.062561
0.032883	0.069326	-0.00010173	0.013123	0.0076294	0.0055949	0.055847	0.0075022	0.012716	0.027288	-0.0028229	-0.0050608	0.039164	0.056534	0.012309	0.039647	0.057348	0.028305	0.021057	0.062332
0.035934	0.078837	-0.004425	0.012105	-0.0040944	0.015589	0.052948	0.002238	0.020599	0.023321	-0.0040944	-0.0082906	0.041656	0.051498	0.013123	0.037308	0.038503	0.028356	0.022939	0.059865
0.033137	0.082143	-0.016632	0.015437	-0.014394	0.019506	0.043666	-0.00035604	0.02594	0.018438	-0.014165	-0.013835	0.03624	0.043666	0.013046	0.037333	0.034815	0.031281	0.025304	0.062408
0.03039	0.073013	-0.014089	0.015666	-0.024033	0.016378	0.042903	0.0069682	0.024923	0.010376	-0.020243	-0.016836	0.031357	0.051295	0.0071462	0.04481	0.047023	0.040538	0.019735	0.061925
0.031128	0.069071	-0.012054	0.017471	-0.013402	0.022761	0.049388	0.0027212	0.02032	0.0024414	-0.025406	-0.014674	0.026652	0.052617	0.0103	0.044022	0.054525	0.03568	0.012207	0.062205
0.032349	0.066121	-0.0092061	0.009079	-0.010961	0.03657	0.045675	0.0004069	0.019887	-0.00033061	-0.012283	-0.012004	0.023219	0.062663	0.014267	0.03596	0.05483	0.031128	0.022024	0.061391
0.01826	0.062103	-0.0036112	0.0051117	-0.010096	0.034358	0.044174	-0.0026449	0.016632	0.006485	-0.0089264	-0.0092061	0.032298	0.059458	0.015182	0.036062	0.053406	0.030263	0.030212	0.066833
0.011724	0.064494	-0.0078074	0.0012716	-0.0070699	0.033417	0.037384	0.0049591	0.018717	0.014114	-0.015666	-0.01241	0.03568	0.056432	0.018438	0.047404	0.052287	0.029221	0.031077	0.069199
0.015004	0.059814	-0.011342	-0.0047557	-0.0022125	0.031484	0.031637	0.0026449	0.03184	0.01531	-0.017726	-0.0060272	0.039978	0.052567	0.015361	0.049082	0.050074	0.027364	0.029653	0.073853
0.019099	0.056585	-0.0076294	-0.0010173	-0.00022888	0.029984	0.027161	-0.0037893	0.039698	0.0095367	-0.013657	-0.0086212	0.037842	0.055033	0.011597	0.048625	0.051956	0.030085	0.024312	0.073802
0.018514	0.064875	-0.0015513	-0.0048828	-0.0013987	0.03479	0.018005	-0.0022634	0.039368	0.0083923	-0.0087484	-0.013123	0.036875	0.055593	0.014903	0.038376	0.053558	0.029856	0.023422	0.081609
0.020014	0.064214	0.0027466	-0.0095622	0.0048574	0.028203	0.017878	0.004425	0.032883	0.0078074	-0.0082143	-0.010274	0.045319	0.054626	0.009435	0.037664	0.052109	0.032374	0.022456	0.080592
0.015335	0.057271	0.0063324	-0.010223	0.010147	0.028407	0.025024	-0.002416	0.029653	-0.002416	-0.012792	-0.011571	0.045471	0.055008	0.0099691	0.045878	0.051753	0.035019	0.021845	0.071716
0.023142	0.048726	0.0059509	-0.016683	0.005188	0.030441	0.031687	-0.00020345	0.032171	-0.0051371	-0.014496	-0.022608	0.045395	0.050379	0.012232	0.045013	0.05427	0.035426	0.022685	0.079346
0.022227	0.047099	-0.0032806	-0.0037893	-0.0049845	0.032578	0.027313	0.00020345	0.032908	-0.0008138	-0.018133	-0.021464	0.044657	0.052668	0.0096893	0.045853	0.05628	0.035197	0.023549	0.076421
0.023804	0.040207	-0.0052643	0.001653	-0.016403	0.039546	0.023651	-0.0026449	0.027161	-0.0089773	-0.019328	-0.018082	0.041173	0.056864	0.014064	0.037486	0.065587	0.024389	0.026779	0.078735
0.026703	0.034409	0.0080617	-0.006841	-0.021591	0.031891	0.025253	0.0012207	0.029984	-0.01742	-0.020955	-0.018158	0.03685	0.055084	0.010376	0.03629	0.068944	0.019582	0.021591	0.083796
0.011953	0.028559	0.014318	-0.0069682	-0.023855	0.02978	0.02566	0.0082906	0.035222	-0.013021	-0.019786	-0.023702	0.037308	0.047963	0.0049337	0.037053	0.078456	0.016378	0.0094096	0.088018
0.0078328	0.014369	0.015462	0.00017802	-0.016479	0.037486	0.022252	0.0075277	0.040944	-0.0072988	-0.01798	-0.030696	0.040741	0.046336	0.0074768	0.033773	0.074107	0.012563	0.013148	0.079981
0.0095876	0.012665	0.021057	-0.0041453	-0.014801	0.0354	0.021337	0.006663	0.046463	-0.00020345	-0.018234	-0.038427	0.041453	0.045293	0.0059509	0.03273	0.066274	0.016225	0.016429	0.078303
0.0075531	0.01531	0.020955	-0.0010681	-0.015132	0.031331	0.018819	0.0035095	0.045293	0.0028483	-0.022456	-0.041529	0.032857	0.035782	0.0066884	0.028788	0.06813	0.022888	0.016581	0.076319
0.0051626	0.023956	0.023422	-0.010554	-0.012334	0.03156	0.019226	-0.0064596	0.044505	0.0019073	-0.02121	-0.04069	0.032628	0.028636	0.0024414	0.040868	0.068232	0.026372	0.017141	0.071131
0.0064087	0.033213	0.023677	-0.023015	-0.012283	0.028509	0.023321	-0.0099182	0.0383	-0.0078583	-0.019023	-0.03596	0.03568	0.036112	-0.00073751	0.044123	0.061467	0.020828	0.013606	0.070623
0.0027974	0.028203	0.032654	-0.019302	-0.014089	0.036774	0.025508	-0.0084178	0.036392	-0.0077566	-0.015259	-0.032578	0.036418	0.046209	-0.0031026	0.046387	0.061925	0.014826	0.022202	0.071767
-0.0095113	0.019709	0.045649	-0.024465	-0.024058	0.045013	0.026067	-0.017726	0.040436	-0.013377	-0.0095113	-0.027644	0.036265	0.051498	-0.0050354	0.038376	0.070648	0.012868	0.014699	0.076726
-0.0048574	0.02711	0.047531	-0.024465	-0.020854	0.048141	0.026754	-0.015818	0.045319	-0.0092061	-0.011419	-0.024261	0.036748	0.047735	-0.0035858	0.035528	0.080744	0.022252	0.0089264	0.074132
-0.0063324	0.024389	0.041784	-0.018031	-0.013021	0.050125	0.02505	-0.014776	0.049616	-0.0025177	-0.020091	-0.027084	0.038376	0.054652	-0.0086212	0.034841	0.075811	0.027237	0.0048574	0.070877
0.0030772	0.016632	0.030136	-0.017624	-0.0043488	0.04926	0.02683	-0.018743	0.050786	-0.00501	-0.033569	-0.030162	0.029602	0.056432	-0.012868	0.037003	0.074615	0.029322	0.0080109	0.06396
0.0065358	0.0097148	0.025177	-0.0099182	-0.012995	0.045344	0.025126	-0.012868	0.048243	-0.013072	-0.034968	-0.027771	0.022202	0.051727	-0.0060781	0.044785	0.073268	0.030696	0.0036621	0.064163
-0.00063578	0.012817	0.026728	-0.012741	-0.012919	0.039749	0.020167	-0.019658	0.042877	-0.012487	-0.028788	-0.023244	0.023524	0.045904	-0.0010173	0.05249	0.069427	0.019277	0.0012716	0.065384
0.011164	0.010401	0.021566	-0.017319	-0.0040181	0.043589	0.015589	-0.018082	0.038961	-0.010554	-0.033162	-0.023092	0.031077	0.049159	-0.0045013	0.054118	0.066884	0.0089264	0.0015004	0.065562
0.021515	0.0079854	0.016454	-0.023346	-0.0023142	0.046565	0.01943	-0.023982	0.032476	-0.0068156	-0.025253	-0.02449	0.023931	0.048752	-0.00091553	0.054626	0.071793	0.0053914	0.0039927	0.054881
0.020472	0.0074005	0.011164	-0.02711	-0	0.047938	0.01826	-0.028305	0.034968	0.0072225	-0.018361	-0.02538	0.020345	0.046844	0.0056966	0.054398	0.070724	0.0092824	0.0096385	0.035324
0.019582	0.014089	0.012054	-0.022736	0.0089264	0.051041	0.018997	-0.020294	0.041046	0.01147	-0.021286	-0.029373	0.02477	0.047328	-0.003535	0.053431	0.061798	0.010325	0.013758	0.034815
0.028509	0.013428	0.012792	-0.017115	0.011724	0.051498	0.017776	-0.019989	0.045904	0.0096385	-0.023448	-0.025101	0.029424	0.04598	-0.0085195	0.058517	0.066605	0.013148	0.022481	0.036926
0.021795	0.0088501	0.016505	-0.014521	0.009435	0.047073	0.014089	-0.017548	0.045853	0.01152	-0.029348	-0.019735	0.028356	0.052541	-0.0042725	0.062637	0.06012	0.0083415	0.021896	0.035553
0.0070953	0.0061798	0.0059764	-0.0052643	-0.00071208	0.047099	0.018692	-0.015945	0.037104	0.013326	-0.033061	-0.013275	0.018361	0.057398	-0.0036621	0.060883	0.050685	0.0087229	0.011546	0.037689
-0.0015513	0.0039927	-0.007782	-0.0059255	0.00295	0.050786	0.017014	-0.010783	0.038096	0.022049	-0.033188	-0.016505	0.021006	0.05722	-0.0094604	0.059967	0.043437	0.012131	0.0034587	0.034231
-0.0082652	0.0048828	-0.0021617	-0.0088501	-0.0021617	0.052032	0.019379	-0.012232	0.040029	0.023092	-0.026932	-0.016378	0.012995	0.054932	-0.01236	0.062459	0.042979	0.012385	0.0026449	0.034841
-0.017242	0.0068665	-0.00043233	-0.010096	0.00010173	0.050379	0.021311	-0.013987	0.033976	0.016098	-0.027847	-0.016759	0.013326	0.045217	-0.013657	0.071386	0.037435	0.021057	-0.0029755	0.032959
-0.011597	0.0020091	-0.0046539	-0.018031	-0.0011698	0.04659	0.016022	-0.011978	0.032959	0.016352	-0.023753	-0.019226	0.027466	0.049388	-0.010478	0.079015	0.040105	0.027644	-0.01002	0.037816
-0.012919	-0.00076294	0.0067139	-0.023651	0.0012716	0.048218	0.0067139	-0.0084686	0.026652	0.022456	-0.014979	-0.014954	0.030416	0.054652	-0.013809	0.077286	0.041072	0.032094	-0.006663	0.034205
-0.015615	0.0046285	0.010376	-0.011444	0.0043488	0.04865	0.0014242	-0.010274	0.023041	0.020243	-0.0069427	-0.011546	0.019124	0.054601	-0.011495	0.074412	0.044479	0.033086	0.0055949	0.032552
-0.0084941	0.0058492	0.013885	-0.0091298	0.010783	0.047277	0.00071208	-0.011622	0.035884	0.020116	-0.010071	-0.020625	0.021083	0.056864	-0.010274	0.07225	0.041809	0.02449	0.010274	0.03535
-0.0017548	0.010452	0.013885	-0.014369	0.0086721	0.04598	0.0041707	-0.01269	0.04247	0.016403	-0.016047	-0.015589	0.021261	0.073751	-0.01063	0.073395	0.037791	0.028661	0.013529	0.036875
-0.0034587	0.01152	0.011266	-0.0074259	0.012232	0.045064	-0.001119	-0.0035604	0.040156	0.014699	-0.019379	-0.012538	0.024363	0.081075	-0.010681	0.074437	0.035858	0.031306	0.010249	0.033493
-0.00022888	0.016022	0.012436	-0.010554	0.013301	0.038249	-0.0097656	0.00063578	0.035731	0.022786	-0.022761	-0.020752	0.025609	0.084	-0.011012	0.074921	0.031459	0.022074	0.00063578	0.038528
0.010096	0.025355	0.015259	-0.015895	0.01943	0.036469	-0.008316	-0.0029755	0.029246	0.025813	-0.026754	-0.02683	0.019404	0.07515	-0.0078583	0.069885	0.032171	0.013707	-0	0.038478
0.012538	0.021667	0.0085704	-0.019786	0.021261	0.041529	-0.0016276	-0.0076803	0.024007	0.028356	-0.025279	-0.032145	0.024872	0.0678	-0.0061289	0.070979	0.036443	0.01798	0.0033061	0.040741
0.011724	0.0093333	0.012945	-0.016581	0.022914	0.051524	0.00030518	-0.0085704	0.023244	0.022176	-0.020752	-0.030823	0.025253	0.064596	-0.0058746	0.075455	0.032323	0.026957	0.0034078	0.041962
0.0004069	0.0089264	0.016022	-0.015208	0.023346	0.047226	-0.002594	-0.0089773	0.019175	0.015996	-0.026067	-0.032883	0.02327	0.065257	-0.0048065	0.073191	0.02978	0.034561	-0.0020854	0.042191
-0.014267	0.0097911	0.011902	-0.0082652	0.015539	0.043691	-0.0035095	-0.012309	0.017192	0.013911	-0.03629	-0.034612	0.021896	0.063044	-0.0043742	0.077515	0.025915	0.035756	-0.0023651	0.039749
-0.02121	0.0058492	0.015539	-0.0069682	0.016658	0.048472	-0.0092061	-0.014725	0.021032	0.020854	-0.037944	-0.03418	0.025101	0.052185	-0.0061035	0.070394	0.017853	0.038198	-0.00017802	0.044123
-0.022074	-0.0091044	0.021871	-0.0094096	0.022634	0.046666	-0.012283	-0.018921	0.026957	0.022914	-0.044657	-0.029704	0.024846	0.056407	-0.0076803	0.066121	0.01531	0.036138	0.00099182	0.034841
-0.021362	-0.0096893	0.01798	-0.017039	0.03034	0.050151	-0.0088755	-0.025584	0.025253	0.022303	-0.04481	-0.034383	0.025864	0.06012	-0.0020599	0.065486	0.013733	0.03006	0.00030518	0.038579
-0.024643	-0.0033569	0.014598	-0.0080363	0.028483	0.052312	-0.007782	-0.027695	0.027873	0.028305	-0.041224	-0.03273	0.020116	0.059942	-0.0004069	0.052261	0.017878	0.028254	-0.0029246	0.043742
-0.026042	-0.009435	0.013758	-0.0056712	0.023295	0.050023	-0.001297	-0.027695	0.023041	0.028025	-0.040563	-0.022837	0.023117	0.049057	-0.0010427	0.053533	0.017497	0.033442	-0.0035095	0.032221
-0.027059	-0.0095367	0.016022	-0.00501	0.020498	0.052948	-0.0042725	-0.027618	0.022812	0.019735	-0.037664	-0.022812	0.019124	0.052668	-0.0049082	0.058034	0.017471	0.033086	-0.006841	0.03006
-0.020192	-0.015208	0.01798	-0.016988	0.023575	0.068258	-0.0070953	-0.028966	0.016963	0.020828	-0.041351	-0.023956	0.017344	0.052821	-0.0033569	0.053635	0.019989	0.02327	-0.0035604	0.040766
-0.018768	-0.013682	0.013835	-0.026779	0.020091	0.072327	-0.00099182	-0.024694	0.020091	0.021337	-0.050329	-0.021693	0.019582	0.059636	-0.0018311	0.050023	0.021845	0.02271	0.0076803	0.045344
-0.014318	-0.025355	0.0085958	-0.023702	0.019811	0.064494	-5.0863e-05	-0.029399	0.027796	0.013072	-0.057704	-0.021845	0.015945	0.062917	-0.00030518	0.05366	0.011597	0.021006	0.0067393	0.044886
-0.0076803	-0.024261	0.010986	-0.017039	0.02538	0.053787	-0.012334	-0.036596	0.026906	0.0070445	-0.060654	-0.026932	0.024363	0.064901	0.0018311	0.062561	0.0095113	0.019252	0.0031789	0.043996
-0.0077311	-0.020091	0.016632	-0.014216	0.0413	0.049413	-0.021947	-0.031357	0.023651	0.0089518	-0.059916	-0.024592	0.027313	0.071081	0.0072225	0.062866	0.01063	0.017878	-0.0078583	0.038706
0.0014242	-0.010198	0.011775	-0.0079346	0.045954	0.050532	-0.015971	-0.032374	0.02388	0.0063833	-0.06012	-0.022532	0.023346	0.06719	0.0046285	0.055745	0.0062561	0.020091	-0.015615	0.042674
-0.0031535	-0.0071208	0.011724	-0.0086721	0.042089	0.045776	-0.011241	-0.032069	0.02238	0.012258	-0.057195	-0.017904	0.026983	0.065257	0.00068665	0.049566	0.011902	0.02243	-0.012512	0.041707
-0	-0.013453	0.017166	-0.011037	0.038045	0.034612	-0.015055	-0.036545	0.019302	0.010249	-0.056585	-0.016098	0.022532	0.05923	0.0010427	0.047175	0.022583	0.024007	-0.016276	0.045649
0.01147	-0.021871	0.018794	-0.016403	0.041122	0.032832	-0.011698	-0.037155	0.015462	0.01503	-0.052363	-0.016454	0.020879	0.05366	0.010732	0.050405	0.022202	0.026728	-0.022659	0.049082
-0.00033061	-0.016734	0.015717	-0.018539	0.038172	0.025762	-0.0103	-0.03334	0.016352	0.012894	-0.040156	-0.0091298	0.021159	0.052109	0.013682	0.043564	0.01976	0.022481	-0.021693	0.045827
-0.011012	-0.017115	0.01859	-0.019073	0.03863	0.022532	-0.018794	-0.026957	0.021006	0.014267	-0.043818	-0.0049591	0.01269	0.055517	0.011597	0.042623	0.013173	0.029602	-0.016022	0.051371
-0.013835	-0.02622	0.018972	-0.021235	0.035604	0.026677	-0.024185	-0.018412	0.017064	0.010503	-0.050252	-0.005366	0.0036112	0.061391	0.0085449	0.042216	0.019252	0.033239	-0.01002	0.050659
-0.01358	-0.027186	0.016937	-0.031204	0.040029	0.026932	-0.017014	-0.028763	0.011622	0.014547	-0.045497	-0.0015004	0.0056712	0.053711	0.0067139	0.042241	0.024007	0.036774	-0.0047811	0.049998
-0.015717	-0.033112	0.017776	-0.026677	0.047887	0.020167	-0.013987	-0.032145	0.020523	0.021922	-0.045013	-0.0060272	0.013479	0.056356	0.0026194	0.050227	0.025686	0.035731	-0.012461	0.045954
-0.012639	-0.03624	0.02065	-0.025431	0.054957	0.017776	-0.01531	-0.033569	0.026093	0.014013	-0.043055	-0.013784	0.016734	0.057195	-0.0021871	0.052261	0.028	0.038579	-0.023575	0.043894
-0.011927	-0.041046	0.022176	-0.016861	0.052897	0.024516	-0.020345	-0.036341	0.020396	0.011266	-0.042775	-0.023524	0.020192	0.064341	-0.0032298	0.050023	0.020396	0.041224	-0.022736	0.034943
-0.0086975	-0.051142	0.027033	-0.017878	0.044327	0.024389	-0.024821	-0.029806	0.023905	0.01241	-0.044785	-0.022939	0.023982	0.065231	-0.0023142	0.049337	0.015106	0.039953	-0.023524	0.032628
-0.0030518	-0.058721	0.025813	-0.0177	0.051931	0.026652	-0.025838	-0.025686	0.021083	0.0097402	-0.047302	-0.016479	0.015233	0.063756	0.002772	0.053609	0.014445	0.0295	-0.016123	0.038147
-0.00091553	-0.057653	0.030009	-0.022252	0.055466	0.049286	-0.019302	-0.014903	0.016073	0.009435	-0.051498	-0.010986	0.011266	0.054932	0.0037638	0.055135	0.017293	0.021159	-0.0036367	0.044301
-0.0070445	-0.052719	0.033442	-0.013428	0.050329	0.049616	-0.0063578	-0.011953	0.022507	0.0042216	-0.04865	-0.0087229	0.01358	0.053101	0.0028229	0.059408	0.023778	0.020879	-0.0076294	0.042216
-0.0076548	-0.050456	0.037308	-0.00030518	0.046844	0.040665	0.002238	-0.0088247	0.022914	-0.00096639	-0.048167	-0.0093587	0.011902	0.059687	0.0054677	0.061417	0.034409	0.03329	-0.0052134	0.035934
-0.00043233	-0.045115	0.04125	-0.0046285	0.046565	0.035858	0.00055949	0.0020091	0.023677	0.0030263	-0.052338	-0.0093333	0.015767	0.062917	0.00096639	0.05778	0.034078	0.042292	0.0024414	0.029602
0.0021617	-0.041504	0.04336	-0.0096893	0.052439	0.037715	0.0013479	0.0016022	0.017751	0.0081126	-0.048396	-0.01325	0.017649	0.061747	-0.0038401	0.050685	0.035222	0.04425	0.0018819	0.022049
0.006307	-0.029271	0.032934	-0.010503	0.05338	0.032578	0.0023905	0.0032298	0.012283	0.0012207	-0.041275	-0.017217	0.018692	0.066249	-0.0057729	0.050659	0.039698	0.041682	0.0048065	0.012385
0.0020854	-0.02622	0.034129	-0.0090281	0.046387	0.025711	-0.0027466	0.0024668	0.015081	0.0071462	-0.040131	-0.020269	0.015844	0.058975	-0.0020345	0.056152	0.040207	0.045268	0.011241	0.0097148
-0.0020854	-0.030874	0.041707	-0.013199	0.052058	0.02594	-0.009257	0.010173	0.013911	0.010681	-0.046743	-0.020345	0.022532	0.049693	0.0098674	0.060577	0.038859	0.047658	0.0030263	0.0061798
-0.014547	-0.038656	0.039444	-0.013326	0.05043	0.024643	-0.013046	0.015793	0.016301	0.0050354	-0.05249	-0.013657	0.017726	0.051041	0.01442	0.057958	0.036214	0.053075	0.0028483	0.0065613
-0.018819	-0.04687	0.031637	-0.011368	0.049184	0.031408	-0.0038147	0.0086466	0.018463	0.0013987	-0.048065	-0.0091553	0.016963	0.057068	0.020828	0.056203	0.036596	0.050761	0.013224	0.015437
-0.011164	-0.045954	0.040868	-0.0042216	0.052973	0.035248	0.003891	0.0028229	0.02065	0.0021108	-0.046412	-0.0058238	0.019582	0.063807	0.026245	0.052083	0.038935	0.049769	0.012105	0.021413
-0.0088501	-0.044607	0.04776	-0.0063578	0.059713	0.032781	0.0060527	0.0080363	0.0095367	0.0084432	-0.045039	-0.0014242	0.0098674	0.064011	0.024185	0.055313	0.033696	0.037689	0.0068665	0.020269
-0.010173	-0.041835	0.037079	-0.0085195	0.071284	0.024058	0.013326	0.014165	0.001297	0.0083415	-0.052872	-0.0017802	0.0073242	0.068537	0.026932	0.050659	0.031153	0.033213	-0.00295	0.024745
-0.010249	-0.035528	0.030085	-0.011393	0.072352	0.022456	0.014114	0.0098419	0.0031026	0.0058492	-0.048726	0.0034587	0.014445	0.067215	0.015589	0.05043	0.028509	0.037486	-0.0099182	0.029653
-0.0085195	-0.032247	0.026957	-0.0092061	0.074336	0.02917	0.0088247	0.0084941	0.00094096	0.0028737	-0.048574	0.0015259	0.019226	0.06574	0.013301	0.05717	0.026957	0.042038	-0.0090535	0.032399
-0.010961	-0.028	0.024083	-0.01325	0.072149	0.037308	0.013809	0.013148	0.0067139	0.0098674	-0.0354	-0.0011444	0.017344	0.06513	0.0118	0.051676	0.033722	0.045293	-0.0054423	0.026983
-0.0088501	-0.017115	0.020345	-0.013402	0.073115	0.039698	0.014064	0.024999	0.013936	0.017064	-0.028814	0.0048319	0.018412	0.066935	0.0057983	0.052414	0.040639	0.043869	-0.004069	0.024745
-0.0060272	-0.018768	0.030441	-0.010656	0.071742	0.032425	0.0099945	0.028025	0.013351	0.021057	-0.021388	0.0062052	0.023473	0.069834	0.00017802	0.05394	0.040944	0.034205	-0.0022634	0.029806
-0.0097402	-0.025533	0.024465	-0.0036112	0.07871	0.029907	0.011775	0.026525	0.015589	0.015488	-0.020167	0.0079854	0.023753	0.085754	0.0045013	0.050532	0.033493	0.026983	-0.0058492	0.035553
-0.011953	-0.029831	0.017776	-0.0043233	0.085246	0.041453	0.0068919	0.02477	0.018412	0.012716	-0.026932	0.016352	0.018692	0.09552	0.013555	0.049845	0.031916	0.021795	-0.0103	0.042547
-0.011622	-0.027288	0.021667	-0.014013	0.087255	0.040487	0.0029246	0.025126	0.0091553	0.012207	-0.031993	0.012741	0.022278	0.099106	0.022202	0.047811	0.031128	0.024643	-0.0039927	0.045191
-0.012589	-0.029602	0.019786	-0.012538	0.092392	0.037537	0.0045522	0.017878	0.01063	0.019353	-0.028839	0.011419	0.016632	0.098317	0.017726	0.052795	0.039164	0.022583	-0.00076294	0.036494
-0.006307	-0.030696	0.011978	-0.012817	0.094325	0.039698	0.01592	0.0070699	0.010045	0.020014	-0.041453	0.01152	0.013606	0.10343	0.009257	0.04982	0.048777	0.018336	0.0018819	0.038834
-0.0020345	-0.028712	0.010096	-0.018895	0.089417	0.040003	0.023931	0.0090535	0.00061035	0.019836	-0.037104	0.00091553	0.0065867	0.10966	0.0054932	0.044734	0.036138	0.023473	0.0061544	0.04893
-0.0095622	-0.019379	0.010071	-0.018387	0.095495	0.040054	0.027618	0.019836	0.00020345	0.020523	-0.03568	0.00030518	0.0038401	0.11185	0.0089518	0.048777	0.044505	0.017115	0.010274	0.048676
-0.0099691	-0.012258	0.0085449	-0.013504	0.10523	0.040029	0.02538	0.024999	0.0049082	0.022125	-0.036875	0.00295	0.0020599	0.1133	0.010808	0.049896	0.051422	0.020828	0.013733	0.035756
-0.010732	-0.016378	0.018997	-0.015208	0.10529	0.040003	0.016073	0.023321	0.01091	0.019201	-0.035451	0.0062815	0.0018819	0.1238	0.0034587	0.047175	0.045064	0.03095	0.014343	0.028432
-0.016149	-0.017014	0.02739	-0.0092061	0.095011	0.037867	0.013402	0.018438	0.01531	0.017649	-0.028687	0.0047557	-0.0016785	0.11965	0.0010681	0.046285	0.040156	0.027084	0.0074259	0.031001
-0.01208	-0.022125	0.025762	-0.010732	0.087865	0.032476	0.020243	0.012767	0.016937	0.017827	-0.019938	0.0060272	-0.0060781	0.11574	0.0040944	0.043182	0.034103	0.023626	-0.0048319	0.033976
-0.013707	-0.018717	0.022456	-0.0099436	0.085068	0.02154	0.019709	0.017497	0.023524	0.010529	-0.017802	0.011749	-0.0064341	0.11587	0.0099945	0.034231	0.031331	0.028356	-0.0035095	0.031052
-0.01269	-0.017598	0.031153	-0.0091553	0.087357	0.018438	0.02065	0.017624	0.017522	0.0162	-0.022405	0.011775	0.0044505	0.12266	0.016886	0.037206	0.036265	0.024897	-0.0049082	0.031153
-0.019684	-0.01475	0.031382	-0.0048574	0.089518	0.0236	0.027593	0.015182	0.014598	0.0084686	-0.019913	0.0067902	0.01653	0.12113	0.019913	0.037435	0.041453	0.017039	-0.0019582	0.028814
-0.018489	-0.0094859	0.025279	0.0019328	0.098114	0.031764	0.024007	0.011317	0.016225	0.0017039	-0.016988	0.0026703	0.018005	0.1118	0.025991	0.04158	0.03212	0.02182	-0.0037638	0.03184
-0.018616	-0.01737	0.03156	0.0026957	0.10071	0.031713	0.017955	0.0045522	0.016505	-0.0048319	-0.012512	-0.0052643	0.016708	0.098928	0.016963	0.036825	0.031026	0.024516	0.0026449	0.026118
-0.016352	-0.017624	0.030594	0.010249	0.10404	0.024109	0.018183	0.016988	0.012919	-0.016327	-0.017141	-0.010732	0.017726	0.094986	0.0019836	0.038503	0.031306	0.025965	0.009079	0.029043
-0.0087229	-0.014572	0.021439	0.0088755	0.10496	0.022812	0.022685	0.030645	0.0092061	-0.015361	-0.028254	-0.014394	0.012538	0.096537	-0.0010427	0.040283	0.035426	0.029017	0.0099436	0.027924
-0.013835	-0.019124	0.021566	-0	0.096588	0.02744	0.023626	0.030721	0.0080109	-0.012665	-0.031891	-0.0059764	0.0091553	0.098267	0.0089773	0.04631	0.036952	0.027466	0.0079854	0.032705
-0.016251	-0.026271	0.030034	0.0023142	0.090129	0.035095	0.026754	0.019455	0.0048828	-0.0063833	-0.031942	0.0058238	0.011012	0.095952	0.012156	0.051092	0.034561	0.026347	0.012131	0.037944
-0.021515	-0.028534	0.040563	0.00012716	0.090459	0.032501	0.023448	0.0090027	0.0031789	-0.018234	-0.024643	0.015818	0.015488	0.09435	0.010096	0.04837	0.032374	0.024846	0.011648	0.039266
-0.024974	-0.025304	0.042597	5.0863e-05	0.088984	0.029882	0.02538	0.02327	-0.0013987	-0.01742	-0.021922	0.015259	0.019786	0.094554	-0.0019073	0.049566	0.038808	0.019913	0.0066376	0.041173
-0.023371	-0.018819	0.046132	0.012538	0.083796	0.032323	0.026143	0.035044	-0.0015513	-0.024211	-0.017649	0.010223	0.021362	0.084788	0.0073497	0.050201	0.04275	0.020599	0.0026957	0.047735
-0.026525	-0.018463	0.038147	0.0084432	0.081406	0.033493	0.028559	0.03451	-0.00017802	-0.02655	-0.022914	0.012131	0.02032	0.080973	0.0072479	0.047353	0.037359	0.019531	0.011724	0.044352
-0.026754	-0.023855	0.033162	0.0049845	0.074361	0.038808	0.037104	0.029627	0.0042216	-0.022964	-0.024872	0.012004	0.018946	0.090434	0.0047302	0.044556	0.033264	0.012919	0.016861	0.040944
-0.034536	-0.023956	0.031433	0.0043996	0.072301	0.032832	0.040995	0.027924	0.010071	-0.023626	-0.020345	0.0091298	0.018336	0.093206	0.01119	0.041707	0.029577	0.013758	0.017624	0.040538
-0.029704	-0.017726	0.030289	-0.0008901	0.072734	0.025584	0.042597	0.028	0.011724	-0.024948	-0.016022	0.012894	0.019862	0.09936	0.011012	0.041453	0.034154	0.019658	0.019836	0.050557
-0.027212	-0.015666	0.023092	-0.00086466	0.084534	0.026601	0.038859	0.027033	0.010096	-0.026042	-0.012156	0.017115	0.014318	0.10178	0.0099182	0.040029	0.036316	0.019811	0.024185	0.050303
-0.028127	-0.022151	0.028432	0.011775	0.084127	0.027898	0.04069	0.025864	0.014242	-0.02655	-0.011393	0.017598	0.01325	0.10874	0.0059001	0.050023	0.042216	0.021718	0.02243	0.053406
-0.030441	-0.026957	0.038528	0.020701	0.083516	0.032705	0.044912	0.025075	0.0052134	-0.029551	-0.011673	0.015284	0.0052643	0.10892	0.0078074	0.05221	0.046412	0.026754	0.024821	0.054525
-0.038223	-0.025075	0.040538	0.02538	0.079015	0.032883	0.033442	0.029144	-0.00022888	-0.037409	-0.0084178	0.011902	0.0039164	0.098597	0.0082906	0.046285	0.046768	0.033722	0.021032	0.055949
-0.0398	-0.032425	0.039012	0.026855	0.068563	0.030187	0.02917	0.032934	0.0072734	-0.032756	-0.008316	0.012334	0.0039164	0.09524	0.012894	0.050837	0.042013	0.032781	0.018565	0.053813
-0.03123	-0.035324	0.03774	0.031713	0.062637	0.031153	0.032934	0.03334	0.010223	-0.021642	-0.0070445	0.019811	0.0052134	0.10167	0.016861	0.056966	0.039469	0.03746	0.01948	0.039266
-0.023448	-0.028915	0.038071	0.033061	0.067851	0.029093	0.032399	0.027262	0.0061035	-0.017776	-0.010427	0.018133	0.0087992	0.10572	0.01236	0.059102	0.033671	0.041606	0.016454	0.031586
-0.026754	-0.030772	0.02772	0.032196	0.074743	0.032298	0.039088	0.019862	0.0033824	-0.01531	-0.011876	0.015717	0.0089773	0.10211	0.013199	0.044607	0.025609	0.04804	0.012487	0.035578
-0.043488	-0.029551	0.024287	0.033569	0.057246	0.031255	0.037181	0.018234	0.0038656	-0.01236	-0.0057475	0.024185	0.013962	0.095698	0.0056712	0.038401	0.026932	0.050379	0.012207	0.036545
-0.048752	-0.024592	0.024185	0.020777	0.051931	0.029882	0.033213	0.027288	0.0074259	-0.016327	-0.0061798	0.026677	0.011037	0.085068	0.0032552	0.040766	0.035451	0.04186	0.012004	0.03245
-0.058161	-0.022354	0.015081	0.020803	0.057755	0.037409	0.027898	0.024999	0.010096	-0.014242	-0.011673	0.019175	0.014343	0.075582	0.0098419	0.036799	0.035756	0.03685	0.010529	0.030085
-0.057729	-0.028661	0.014369	0.019124	0.052236	0.042063	0.024261	0.021057	0.013046	-0.01442	-0.01475	0.0060781	0.018183	0.083008	0.015259	0.032705	0.037994	0.042547	0.010249	0.029907
-0.060755	-0.031331	0.022761	0.021057	0.052338	0.046666	0.025787	0.024439	0.012817	-0.0062561	-0.0066376	0.0031281	0.014165	0.084432	0.019684	0.039724	0.032527	0.050049	0.014292	0.032552
-0.056585	-0.02772	0.026398	0.023041	0.054525	0.042318	0.015233	0.019684	0.01503	-0.0041453	-0.0047302	0.0086212	0.011215	0.081889	0.021083	0.045013	0.030975	0.055466	0.014292	0.027974
-0.053635	-0.020676	0.02861	0.011088	0.055008	0.030619	0.016022	0.020549	0.013377	-0.013809	-0.005366	0.022888	0.008138	0.072428	0.022329	0.045776	0.041224	0.049591	0.01208	0.020727
-0.056356	-0.016403	0.026321	0.0056712	0.06162	0.023575	0.026728	0.01442	0.010885	-0.017548	-0.0021617	0.03212	0.0063324	0.069427	0.022914	0.048599	0.044556	0.042216	0.0068156	0.024694
-0.053736	-0.014801	0.023066	0.001653	0.076141	0.022659	0.03418	0.017598	0.011292	-0.025355	-0.0053406	0.034714	0.00015259	0.070165	0.01002	0.054525	0.048599	0.038503	-0.00053406	0.024287
-0.050964	-0.016123	0.023041	0.002416	0.073903	0.028127	0.032756	0.023092	0.021286	-0.027466	-0.003891	0.028992	-0.0070953	0.074565	0.0028229	0.049667	0.044861	0.02889	-0.0057729	0.028712
-0.056814	-0.023346	0.020498	0.0015513	0.05928	0.034205	0.028966	0.024261	0.020574	-0.021795	-0.0035095	0.032171	-0.0048319	0.073497	0.0018311	0.047607	0.048676	0.033137	-0.0074259	0.035578
-0.05895	-0.024465	0.024974	0.0062815	0.057653	0.036926	0.027669	0.023626	0.020599	-0.01976	-0.0069936	0.025686	-0.0010681	0.07899	0.0065867	0.044607	0.0457	0.034637	-0.0047048	0.033213
-0.058238	-0.024363	0.030009	0.011444	0.051168	0.029678	0.019404	0.0087992	0.017726	-0.021159	-0.0074768	0.020345	0.00050863	0.078023	0.013733	0.045471	0.042979	0.035985	0.0038147	0.036545
-0.0575	-0.035782	0.033849	0.017776	0.042903	0.019455	0.014064	0.0027466	0.015208	-0.024974	-0.0023142	0.023575	0.0066376	0.066732	0.012004	0.051066	0.045293	0.039749	0.0061289	0.036341
-0.055567	-0.0413	0.0354	0.024134	0.033493	0.019506	0.018539	0.0028737	0.010223	-0.022176	-0.005544	0.028229	0.0072225	0.062739	0.0071716	0.057882	0.041224	0.045929	0.0011444	0.036265
-0.051575	-0.039775	0.028509	0.029958	0.036545	0.018565	0.020065	0.0020854	0.0064596	-0.015666	-0.0076294	0.026932	0.016785	0.065918	0.0070953	0.058187	0.037994	0.045776	0.0038656	0.036138
-0.047429	-0.031611	0.025762	0.029907	0.040868	0.013707	0.02154	0.0012716	0.0090027	-0.0097402	0.0018311	0.023397	0.01503	0.069478	0.012945	0.053965	0.045751	0.046183	0.0032806	0.041707
-0.041377	-0.025787	0.024567	0.028737	0.047124	0.0075022	0.02243	-0.0015513	0.0065867	-0.0031281	0.00048319	0.022074	0.013046	0.071259	0.015691	0.044479	0.052312	0.036214	-0.010986	0.051346
-0.034587	-0.024516	0.024974	0.020828	0.04865	0.0045268	0.032298	-0.0029246	0.0093079	-0.0017802	-0.0049337	0.023804	0.0066376	0.075531	0.013326	0.043132	0.05455	0.029831	-0.019964	0.056381
-0.034663	-0.024389	0.028992	0.016378	0.051804	0.0092316	0.036825	0.00012716	0.014903	-0.0046794	-0.002238	0.015666	0.012156	0.075684	0.0046794	0.0413	0.047201	0.034993	-0.013631	0.065587
-0.035858	-0.029678	0.031535	0.016225	0.05127	0.01147	0.030416	0.0098928	0.011724	-0.0087229	-0.0063833	0.016174	0.018209	0.078863	0.0028483	0.038579	0.046285	0.037816	-0.0088501	0.065613
-0.039647	-0.026881	0.032806	0.021235	0.051651	0.012538	0.029551	0.014191	0.0055949	-0.0048065	-0.0049082	0.028458	0.011266	0.076116	-0.00073751	0.047938	0.055644	0.031484	-0.013758	0.057602
-0.029475	-0.020243	0.031764	0.022481	0.055745	0.015513	0.033773	0.013072	0.014979	-0.0050608	0.0041707	0.031052	0.011088	0.074005	-0.003713	0.052185	0.055491	0.026042	-0.0077566	0.060145
-0.02655	-0.02182	0.031459	0.020472	0.052872	0.0118	0.036723	0.0061798	0.0046539	0.0047048	0.0030518	0.023982	0.016251	0.080109	-0.010045	0.046997	0.047531	0.027186	-0.0053406	0.058797
-0.034485	-0.027059	0.028102	0.021057	0.051193	0.010071	0.035985	0.0022634	0.0030263	0.011648	-0.00068665	0.026093	0.021667	0.084864	-0.0085195	0.048345	0.044632	0.032298	-0.0078583	0.050557
-0.040105	-0.025736	0.026042	0.01742	0.046616	0.0099182	0.038986	-0.0049591	0.004425	0.014648	0.00063578	0.034205	0.026169	0.074692	-0.0066121	0.042089	0.043208	0.035451	-0.0063578	0.043615
-0.039647	-0.024312	0.024109	0.018946	0.041478	0.0081635	0.040919	0.00066121	0.0075277	0.013606	0.0052643	0.037003	0.029907	0.075022	-0.010681	0.040665	0.044047	0.035502	-0.0034332	0.039063
-0.035019	-0.028966	0.021362	0.024618	0.03713	0.0019836	0.038732	0.00501	0.0019073	0.010122	0.013504	0.030797	0.030848	0.07047	-0.008316	0.048294	0.048167	0.045726	-0.0046794	0.03919
-0.036138	-0.025431	0.021413	0.026118	0.036901	0.0008138	0.041758	0.010401	-0.0041707	0.0056712	0.018794	0.027415	0.023473	0.068766	-0.0067902	0.046794	0.044327	0.051956	-0.0093587	0.037842
-0.038401	-0.024465	0.033112	0.025864	0.036062	0.0091298	0.037867	0.021566	-0.0021108	0.0033315	0.020142	0.023931	0.026118	0.063833	-0.0029246	0.044657	0.038401	0.054372	-0.010834	0.037537
-0.031993	-0.019989	0.041351	0.021235	0.033366	0.018209	0.030289	0.020192	-0.0075277	-0.0019073	0.021998	0.024389	0.035095	0.063756	0.0064087	0.045191	0.039164	0.053736	-0.010401	0.03596
-0.026245	-0.015793	0.039698	0.019073	0.029653	0.019938	0.02622	0.027669	-0.0097402	-0.0074514	0.014343	0.024287	0.033569	0.063197	-0.00022888	0.045624	0.04186	0.050481	-0.0078328	0.039368
-0.020854	-0.026321	0.03891	0.018082	0.020065	0.026321	0.031001	0.020421	-0.0080872	-0.0061289	0.01297	0.028585	0.035146	0.056	-0.0061798	0.047353	0.04158	0.061925	-0.00017802	0.045954
-0.030797	-0.027669	0.035248	0.012563	0.018692	0.028356	0.039724	0.024109	-0.0051626	-0.0085195	0.016912	0.031255	0.032984	0.055822	-0.0062815	0.046565	0.029984	0.056051	0.0069936	0.039902
-0.040538	-0.027974	0.036443	0.0086975	0.023778	0.030594	0.036011	0.026016	-0.00050863	-0.0092316	0.013911	0.019582	0.035197	0.056407	-0.0099182	0.048396	0.024033	0.052745	0.018056	0.032399
-0.040563	-0.029551	0.041122	0.010376	0.031509	0.032883	0.031662	0.02271	-0.00066121	-0.0053406	0.018768	0.017675	0.036392	0.05277	-0.011698	0.044098	0.026169	0.054499	0.019353	0.040054
-0.034002	-0.025635	0.036087	0.014242	0.033925	0.039012	0.030212	0.022888	-0.004069	-0.00015259	0.0221	0.019862	0.037562	0.058085	-0.018972	0.040003	0.025711	0.056305	0.0057475	0.050379
-0.033849	-0.024897	0.026906	0.009613	0.028788	0.03685	0.033035	0.022964	-0.0068156	0.00066121	0.01742	0.025253	0.029907	0.061239	-0.021591	0.044912	0.029475	0.058009	0.00048319	0.054118
-0.037231	-0.023549	0.029322	0.0037638	0.021922	0.025609	0.038528	0.020269	-0.005722	-0.0013479	0.020218	0.032705	0.028051	0.064341	-0.017319	0.049362	0.039775	0.062612	0.0066121	0.053838
-0.032094	-0.026372	0.031204	0.0029755	0.013733	0.017955	0.038681	0.020549	-0.00086466	0.0012716	0.024948	0.03418	0.02065	0.0575	-0.021464	0.048472	0.042597	0.062256	0.012131	0.053151
-0.030085	-0.022939	0.030416	0.0048574	0.014903	0.01742	0.04331	0.017573	0.00038147	0.0019328	0.027517	0.030848	0.018285	0.05221	-0.021769	0.04837	0.04303	0.056076	0.019226	0.051778
-0.03095	-0.015055	0.030543	0.0059764	0.011698	0.0051626	0.043996	0.019557	-0.0027974	-0.0013987	0.029449	0.035375	0.015055	0.049235	-0.023244	0.046285	0.043157	0.053202	0.02655	0.050379
-0.02828	-0.011012	0.025457	0.0079346	0.0089264	0.007019	0.041936	0.016937	0.0010681	-0.0037384	0.034409	0.031433	0.012156	0.052923	-0.018082	0.048701	0.03479	0.05511	0.027186	0.052948
-0.032705	-0.011775	0.037511	0.0079091	0.0076548	0.016022	0.03624	0.022481	0.0068665	-0.0027974	0.041758	0.029449	0.014394	0.05867	-0.01681	0.04425	0.028737	0.057576	0.025609	0.054728
-0.030899	-0.010376	0.039571	-0.0021617	0.0084686	0.017548	0.032959	0.023448	0.011317	-0.0029246	0.041656	0.033824	0.016149	0.060933	-0.014013	0.046361	0.029602	0.060628	0.024312	0.050176
-0.01742	-0.0091044	0.038935	0.0021617	0.0056712	0.026398	0.034485	0.014598	0.0039927	-0.00012716	0.039113	0.035528	0.018489	0.062002	-0.0085449	0.051422	0.032908	0.056508	0.020345	0.049235
-0.01442	-0.006307	0.041631	0.0087738	0.0019073	0.030034	0.029068	0.018768	-0.0047302	-0.00099182	0.040232	0.0354	0.015742	0.055745	-0.013631	0.052694	0.026881	0.056458	0.030772	0.043386
-0.018005	-0.0056712	0.040792	0.0087738	0.0034587	0.027974	0.02828	0.025991	-0.0072225	-0.0070445	0.047099	0.041453	0.02299	0.062968	-0.013224	0.04687	0.022227	0.053177	0.039088	0.045064
-0.023499	-0.0016022	0.041046	0.01236	0.012182	0.02299	0.031204	0.025431	-0.0079854	0.0008138	0.0442	0.04275	0.024897	0.064087	-0.0050354	0.042648	0.025584	0.054932	0.041478	0.045319
-0.020727	-0.00099182	0.047633	0.022481	0.021057	0.02299	0.040436	0.032654	-0.0047048	0.0035604	0.037079	0.039469	0.024694	0.052872	0.0027212	0.04392	0.02505	0.049235	0.047887	0.044607
-0.013911	-0.0086721	0.053406	0.024287	0.012538	0.024592	0.036748	0.033061	-0.0028992	0.0079091	0.037944	0.033035	0.028254	0.060069	5.0863e-05	0.0398	0.023371	0.026271	0.051219	0.045141
-0.011876	-0.013199	0.061162	0.023549	0.0098928	0.030212	0.03067	0.035299	0.0018819	0.007604	0.036011	0.025177	0.027669	0.060654	-0.0012716	0.035146	0.021413	0.022024	0.047582	0.047277
-0.014801	-0.010986	0.061747	0.015767	0.0098928	0.033646	0.033595	0.038198	-0.0018819	0.0079854	0.036748	0.020142	0.013072	0.055161	0.006663	0.042216	0.018921	0.021795	0.043869	0.049438
-0.0054932	-0.0080363	0.051702	0.018997	0.010147	0.030746	0.03657	0.045904	-0.010045	0.0017039	0.049006	0.021795	0.010707	0.056051	0.012105	0.046336	0.024185	0.021845	0.038045	0.040995
-0.0011698	-0.0066376	0.042241	0.034459	0.0087738	0.027033	0.029551	0.041733	-0.012334	-0.0077311	0.054983	0.017141	0.016123	0.055771	0.011978	0.04804	0.021108	0.019353	0.039673	0.032221
-0.0064087	-0.010579	0.056178	0.041046	0.011266	0.027618	0.029144	0.052083	-0.013046	-0.0025177	0.048498	0.023702	0.026067	0.058136	0.0021871	0.048498	0.015844	0.015767	0.034281	0.039113
-0.0074259	-0.011495	0.060374	0.028203	0.018158	0.026652	0.027008	0.053736	-0.014191	0.0017802	0.040309	0.031433	0.031459	0.05895	-0.011546	0.041046	0.022278	0.016047	0.031052	0.042572
-0.01742	-0.011215	0.052083	0.024185	0.023549	0.036418	0.020116	0.051702	-0.0087229	-0.0064341	0.036189	0.028381	0.031713	0.066376	-0.016251	0.03624	0.029907	0.0074259	0.027161	0.047811
-0.022685	-0.010274	0.049108	0.021896	0.031357	0.040563	0.021642	0.068537	-0.013402	-0.0091553	0.031128	0.029043	0.035299	0.074081	-0.017955	0.032806	0.03156	0.0076548	0.0236	0.047938
-0.018311	-0.021489	0.044556	0.025889	0.027517	0.037638	0.017064	0.066477	-0.014826	-0.0075531	0.035019	0.027008	0.042013	0.069249	-0.024134	0.031382	0.037638	0.025152	0.022125	0.044708
-0.019964	-0.022278	0.042292	0.019887	0.026805	0.041911	0.02032	0.060832	-0.013631	-0.0028483	0.03746	0.024363	0.052465	0.061671	-0.029704	0.03624	0.037206	0.040817	0.024007	0.047404
-0.026499	-0.02622	0.041987	0.017853	0.018692	0.04303	0.030619	0.058772	-0.014038	-0.00030518	0.036469	0.020752	0.047989	0.066859	-0.02772	0.040538	0.041377	0.040538	0.026118	0.045064
-0.029246	-0.025991	0.042063	0.012309	0.01241	0.039851	0.038147	0.052414	-0.0094096	0.0095876	0.040741	0.017497	0.047684	0.067444	-0.024338	0.04303	0.039495	0.03034	0.028381	0.045395
-0.022125	-0.029043	0.044886	0.010223	0.011902	0.035985	0.02772	0.045064	-0.0044759	0.014343	0.043971	0.016912	0.050583	0.065664	-0.02622	0.038478	0.037969	0.028737	0.031713	0.053609
-0.019557	-0.022176	0.04331	0.015717	0.012538	0.032043	0.025736	0.042547	-0.0019328	0.021311	0.037994	0.010834	0.049464	0.073013	-0.035121	0.031459	0.039444	0.03301	0.021998	0.054601
-0.021311	-0.015895	0.043004	0.018234	0.019175	0.042267	0.028381	0.043284	0.00061035	0.017675	0.042674	0.017192	0.045522	0.080134	-0.030467	0.030874	0.041631	0.036697	0.021973	0.056864
-0.02093	-0.018489	0.042953	0.02032	0.019913	0.046234	0.029729	0.043615	0.0048065	0.012894	0.054906	0.015259	0.047862	0.077947	-0.023371	0.02538	0.039876	0.034917	0.021795	0.057475
-0.027771	-0.01386	0.042674	0.020854	0.021795	0.049362	0.035044	0.048752	-0.0021617	0.016123	0.065028	0.010656	0.049795	0.071869	-0.016734	0.030797	0.038376	0.026474	0.016963	0.057678
-0.030746	-0.018005	0.032552	0.023651	0.024211	0.051371	0.031535	0.042114	0.0016785	0.017904	0.061239	0.0084686	0.03746	0.072861	-0.012614	0.027262	0.036519	0.028152	0.012843	0.062129
-0.032654	-0.025711	0.028458	0.024745	0.028509	0.049082	0.031052	0.031306	0.0008138	0.021769	0.049515	0.00076294	0.0295	0.073395	-0.021871	0.020701	0.036519	0.021947	0.0089518	0.059331
-0.02828	-0.026855	0.026449	0.02327	0.029475	0.042826	0.022176	0.049311	0.0013479	0.021057	0.050685	-0.00043233	0.035095	0.06724	-0.030314	0.024338	0.030009	0.025609	0.014954	0.05455
-0.028076	-0.022354	0.037231	0.021261	0.036036	0.048396	0.021388	0.058848	0.0045522	0.022863	0.050913	0.0044759	0.030263	0.058161	-0.022456	0.026271	0.023092	0.032145	0.019124	0.051854
-0.029704	-0.010376	0.044708	0.01887	0.032196	0.049693	0.01859	0.058848	0.0056712	0.027466	0.045497	0.0027466	0.029602	0.054881	-0.026042	0.03479	0.023371	0.033442	0.021744	0.048599
-0.03301	-0.0062815	0.045878	0.031204	0.027669	0.040639	0.031967	0.065155	0.0032043	0.015411	0.047277	0.0038656	0.04336	0.04303	-0.022634	0.042903	0.030111	0.033544	0.023397	0.043462
-0.03568	-0.014038	0.046743	0.031281	0.023244	0.035655	0.036952	0.062129	0.0089518	0.016556	0.050379	-0.0042216	0.050252	0.03746	-0.021083	0.045013	0.033824	0.025787	0.010834	0.039469
-0.032832	-0.022507	0.041885	0.021006	0.019455	0.040003	0.036392	0.060654	0.012309	0.023422	0.0501	-0.00061035	0.042674	0.042343	-0.025558	0.043742	0.033239	0.022227	0.0024414	0.045166
-0.029093	-0.016886	0.028661	0.014318	0.015767	0.042318	0.037944	0.065943	0.016123	0.031459	0.041555	-2.5431e-05	0.04008	0.048269	-0.021642	0.049515	0.041224	0.024567	0.0041453	0.046819
-0.027796	-0.010274	0.029348	0.020243	0.025813	0.046641	0.038198	0.061696	0.0093079	0.035782	0.041885	0.0020091	0.038656	0.04954	-0.019302	0.040309	0.043081	0.024694	0.010961	0.037028
-0.026983	-0.0057983	0.02744	0.021922	0.035451	0.041987	0.035706	0.055847	0.011622	0.027517	0.047302	0.0062561	0.040512	0.050557	-0.021489	0.032628	0.045522	0.026423	0.019557	0.031331
-0.022303	-0.0010173	0.025304	0.024312	0.034892	0.046387	0.027771	0.056051	0.015945	0.020955	0.057449	0.0118	0.032221	0.056839	-0.016734	0.03123	0.048726	0.026398	0.012258	0.030899
-0.024974	-0.0026194	0.026372	0.022736	0.031967	0.053202	0.031738	0.054652	0.022227	0.014521	0.059052	0.018361	0.02622	0.050888	0.00066121	0.024897	0.045878	0.014979	0.009435	0.036875
-0.018463	-0.012919	0.032069	0.022227	0.034256	0.058034	0.035578	0.047811	0.01915	0.017141	0.065028	0.013758	0.035324	0.042165	0.014776	0.03184	0.04982	0.0086721	0.0038656	0.047989
-0.0091807	-0.021159	0.032984	0.024668	0.031891	0.05956	0.041351	0.047633	0.015182	0.025101	0.064875	0.0055949	0.041453	0.048014	0.0099436	0.033824	0.055389	0.0059509	-0.0012207	0.055084
-0.0030518	-0.017802	0.035273	0.027466	0.024083	0.055313	0.049311	0.049413	0.018972	0.030823	0.05216	0.0097911	0.045217	0.053151	0.013911	0.027593	0.055135	0.0048065	0.005544	0.060984
-0.0068665	-0.014572	0.042903	0.027746	0.027288	0.059052	0.046895	0.040563	0.022456	0.034587	0.052821	0.01742	0.055135	0.047328	0.021311	0.031331	0.047023	0.0004069	0.0093333	0.066681
-0.0045776	-0.020116	0.040868	0.028458	0.032145	0.056229	0.051422	0.032476	0.026932	0.041784	0.050125	0.023219	0.061671	0.049896	0.017192	0.030848	0.045242	-0.00073751	0.014954	0.060857
0.0054169	-0.027059	0.042063	0.025889	0.026627	0.05338	0.054016	0.023066	0.025457	0.044174	0.046412	0.020955	0.058797	0.049388	0.020091	0.027771	0.048676	-0.0021871	0.026703	0.050557
-0.0022888	-0.027924	0.034917	0.032984	0.024287	0.055771	0.046616	0.028305	0.024058	0.036825	0.041835	0.016276	0.052668	0.047557	0.02243	0.027466	0.047989	-0.0018056	0.035528	0.055669
-0.0057475	-0.020777	0.034841	0.026728	0.026118	0.065053	0.046234	0.030085	0.025228	0.032018	0.033264	0.015233	0.048803	0.046488	0.019506	0.025457	0.039698	-0.0040436	0.036443	0.062078
0.0037893	-0.021667	0.031916	0.02243	0.022863	0.065893	0.045166	0.032043	0.024134	0.041402	0.039953	0.016123	0.053558	0.048116	0.021464	0.032399	0.032984	0.0028229	0.034485	0.062408
0.0094859	-0.029551	0.030187	0.021998	0.018717	0.05778	0.043284	0.036036	0.016708	0.041402	0.041453	0.019048	0.052795	0.054703	0.01887	0.04214	0.026499	-0.0016276	0.035782	0.057398
0.0014496	-0.034154	0.033569	0.021083	0.016123	0.053329	0.048879	0.032374	0.013123	0.037308	0.046082	0.015055	0.056814	0.053507	0.014496	0.03184	0.031509	-0.0030009	0.036062	0.061696
-0.0083923	-0.020955	0.026042	0.017955	0.012131	0.060501	0.056305	0.027288	0.019048	0.029144	0.044607	0.014394	0.062586	0.049795	0.0042216	0.026067	0.034383	-0.0068665	0.037638	0.065791
-0.0022125	-0.018539	0.022761	0.014648	0.0055186	0.06485	0.061951	0.02538	0.025787	0.029882	0.049922	0.024109	0.062154	0.048396	0.013072	0.033315	0.031382	-0.0093842	0.046132	0.065333
0.00083923	-0.013301	0.023499	0.012436	0.00071208	0.068868	0.057958	0.026855	0.03095	0.027161	0.052185	0.024236	0.055898	0.050074	0.022252	0.032654	0.02772	-0.010071	0.05338	0.064087
0.0043996	-0.0010173	0.027593	0.019404	-0.0048828	0.072937	0.057373	0.031611	0.032756	0.025915	0.054576	0.02065	0.053202	0.04982	0.023778	0.032425	0.023219	-0.010757	0.056686	0.070674
0.00094096	-0.0017039	0.029755	0.030568	-0.0044505	0.067444	0.058721	0.0354	0.034688	0.033391	0.05366	0.018005	0.061722	0.049998	0.017827	0.032349	0.027059	-0.01208	0.061951	0.070216
-0.0084941	-0.0027466	0.033061	0.033137	-0.0059255	0.059611	0.052083	0.034053	0.029729	0.037104	0.058848	0.014267	0.06719	0.063273	0.010834	0.027237	0.029119	-0.0098419	0.069046	0.06752
-0.0082397	-0.004069	0.032018	0.025838	-0.00071208	0.057856	0.052287	0.037359	0.030212	0.0295	0.059052	0.019073	0.068359	0.063248	0.0095113	0.022634	0.021184	0.002772	0.069071	0.075048
-0.0097656	-0.0015259	0.025686	0.02449	0.0097656	0.063375	0.048955	0.050964	0.029729	0.025152	0.059662	0.026652	0.065664	0.060221	0.017675	0.024287	0.0118	0.0026449	0.065511	0.07932
-0.0062307	0.006307	0.024007	0.022176	0.006841	0.067571	0.042521	0.052389	0.028025	0.023321	0.054906	0.024083	0.055618	0.058365	0.032908	0.02861	0.021337	0.00050863	0.066833	0.071894
0.0027212	0.00027974	0.025965	0.026042	0.0041962	0.066223	0.05366	0.049057	0.027466	0.021617	0.047811	0.022786	0.04893	0.0575	0.032756	0.032857	0.027924	-0.0028737	0.066503	0.075251
0.0043488	0.0018311	0.02538	0.035299	0.015182	0.06602	0.055822	0.038376	0.025152	0.017802	0.047328	0.020981	0.05305	0.059509	0.022227	0.023575	0.034205	-0.0067902	0.065562	0.084
0.010503	0.004425	0.031891	0.033722	0.014954	0.05895	0.054042	0.035426	0.016251	0.018031	0.045853	0.022456	0.050456	0.057704	0.018768	0.018972	0.032705	-0.0081889	0.065358	0.079168
0.015488	0.0044759	0.038147	0.027491	0.0035604	0.057678	0.056534	0.02622	0.010986	0.021871	0.046158	0.016886	0.045776	0.051854	0.023117	0.016658	0.026728	-0.010656	0.062002	0.081736
0.009435	0.0073242	0.041199	0.029984	-0.0052389	0.056	0.056915	0.027364	0.011775	0.026957	0.047404	0.013046	0.047379	0.056763	0.025075	0.014979	0.024363	-0.021998	0.064189	0.084407
0.010223	0.0045522	0.043106	0.039037	0.0025177	0.056127	0.060806	0.026677	0.01414	0.022024	0.049082	0.01564	0.054448	0.055466	0.031052	0.016225	0.018412	-0.025202	0.069071	0.079168
0.0067139	0.0030518	0.033951	0.035655	0.0050354	0.057933	0.058695	0.032501	0.0054932	0.021591	0.048065	0.020905	0.056712	0.05338	0.032578	0.024668	0.018539	-0.021922	0.069173	0.076192
0.0065104	-0.0044759	0.033925	0.035426	0.011419	0.055898	0.053584	0.027491	0.0036875	0.020014	0.048701	0.024974	0.054728	0.059408	0.033875	0.025482	0.015666	-0.025482	0.065638	0.070928
0.010961	-0.011953	0.028966	0.037893	0.018412	0.059001	0.04336	0.031077	0.012512	0.021922	0.048625	0.022074	0.055059	0.058823	0.024007	0.015996	0.016734	-0.023753	0.063629	0.06663
0.01241	-0.0044505	0.020905	0.025965	0.018209	0.058314	0.05216	0.037028	0.01826	0.019023	0.041835	0.02655	0.060933	0.053558	0.013529	0.013326	0.024287	-0.019964	0.066427	0.071462
0.010249	0.00096639	0.018056	0.028203	0.014216	0.04921	0.065867	0.036748	0.026372	0.014165	0.040512	0.032832	0.053864	0.051702	0.017064	0.016454	0.033112	-0.022786	0.074336	0.080236
0.010198	0.0086212	0.012487	0.033671	0.013936	0.036697	0.069122	0.039698	0.027873	0.013097	0.041097	0.028381	0.042801	0.050659	0.015055	0.023117	0.034256	-0.01826	0.081838	0.085398
0.0072479	0.016429	0.0088501	0.041072	0.010071	0.034459	0.077515	0.039063	0.025915	0.011953	0.045878	0.02538	0.04069	0.050379	0.014216	0.028483	0.040995	-0.014572	0.070979	0.086314
0.0081126	0.020218	0.010478	0.042419	0.0096639	0.041656	0.073191	0.031204	0.029144	0.013555	0.050049	0.028458	0.041199	0.040843	0.010427	0.02477	0.03535	-0.0090281	0.066503	0.087636
0.0085449	0.022659	0.014496	0.045013	0.012385	0.042852	0.066935	0.024516	0.036392	0.007782	0.047989	0.03034	0.04481	0.040919	0.0076294	0.018972	0.023677	-0.0087992	0.066554	0.092545
0.0062307	0.021006	0.016683	0.040716	0.0046285	0.037003	0.058517	0.034968	0.035858	0.011622	0.042216	0.035807	0.046005	0.049718	-0.012843	0.011775	0.015361	-0.021464	0.056152	0.099843
0.012309	0.023295	0.012995	0.044607	0.0020854	0.039164	0.056458	0.044225	0.033391	0.016301	0.035731	0.027033	0.045929	0.046768	-0.01709	0.014826	0.015437	-0.02299	0.049235	0.098801
0.0065104	0.02477	0.013504	0.046895	-0.00022888	0.047201	0.060069	0.046158	0.034078	0.011622	0.040054	0.027491	0.043462	0.037409	-0.024185	0.0077057	0.017039	-0.01147	0.047201	0.095545
-0.0045268	0.023397	0.021718	0.051778	0.0058238	0.05717	0.065409	0.045522	0.032374	0.013529	0.044937	0.025457	0.035197	0.036036	-0.025838	0.0073751	0.023346	-0.0046031	0.047404	0.088628
-0.00295	0.02299	0.034866	0.053558	0.0052643	0.054448	0.064011	0.04331	0.036036	0.011495	0.050964	0.03802	0.038376	0.041504	-0.022024	0.009613	0.020523	-0.0073497	0.053279	0.083237
0.0029755	0.022354	0.029882	0.051397	0.0020854	0.04954	0.065562	0.036596	0.03334	0.0045776	0.055135	0.048955	0.046234	0.04509	-0.02622	0.0049591	0.020014	-0.0066884	0.057627	0.087814
0.00038147	0.034281	0.032272	0.041224	0.011037	0.047633	0.074005	0.04926	0.03863	0.012334	0.057831	0.04631	0.048676	0.038096	-0.022634	0.0075785	0.016174	-0.0071462	0.056127	0.098114
-0.0030772	0.049591	0.031433	0.033925	0.011876	0.05071	0.073954	0.05277	0.046412	0.0094096	0.054576	0.04921	0.054143	0.031204	-0.016988	0.0050863	0.01002	-0.010732	0.052465	0.093664
-0.0008138	0.047836	0.018717	0.040563	0.0029755	0.048116	0.068817	0.061773	0.052312	0.0067139	0.049464	0.044683	0.050557	0.045598	-0.019048	0.010681	0.0077311	-0.020091	0.054881	0.090129
-0.0062815	0.043945	0.023855	0.038732	0.00010173	0.052058	0.061264	0.065842	0.051168	0.011749	0.040258	0.040232	0.054347	0.051371	-0.014674	0.019023	0.014674	-0.027161	0.049693	0.09613
-0.01737	0.046616	0.024872	0.037994	0.0039164	0.054626	0.058721	0.064036	0.051804	0.0070699	0.039113	0.042038	0.052668	0.048218	-0.016479	0.019938	0.0097656	-0.035985	0.040614	0.10307
-0.012945	0.03863	0.026677	0.045649	0.0067393	0.054677	0.063578	0.068054	0.051982	0.011622	0.036494	0.049438	0.047785	0.049006	-0.0093333	0.019124	0.013758	-0.034765	0.040614	0.1091
-0.0074514	0.030568	0.029755	0.044454	0.0019328	0.061264	0.056585	0.078964	0.051829	0.019302	0.039698	0.050151	0.044556	0.044708	-0.0028737	0.01681	0.023651	-0.032323	0.038757	0.1061
-0.012029	0.030874	0.028534	0.041122	-5.0863e-05	0.061722	0.053965	0.079117	0.047785	0.015589	0.043564	0.04921	0.030212	0.039469	-0.0033824	0.012843	0.021795	-0.028966	0.04626	0.093943
-0.0031789	0.034815	0.03184	0.041021	0.0078837	0.061162	0.059586	0.07693	0.050303	0.015869	0.045369	0.049006	0.033925	0.033086	-0.0026703	0.0099182	0.017064	-0.02772	0.050735	0.090434
-0.0035604	0.03123	0.031509	0.03629	0.012563	0.07014	0.06223	0.066808	0.052923	0.015513	0.05249	0.048625	0.046209	0.036901	-0.0039419	0.014216	0.015361	-0.031637	0.05867	0.086568
-0.0028992	0.024999	0.024567	0.038986	0.0039164	0.073268	0.054652	0.055542	0.049515	0.010376	0.052668	0.046387	0.051397	0.041351	-0.00030518	0.010147	0.014318	-0.025889	0.060857	0.090586
0.0058492	0.013784	0.021108	0.038681	-0.0026194	0.075022	0.051498	0.050278	0.045039	0.013885	0.052541	0.049566	0.046438	0.040105	-0.001297	0.0079091	0.012156	-0.029958	0.055364	0.090663
0.0076548	0.015106	0.024134	0.045369	-0.011571	0.071259	0.051142	0.047557	0.043666	0.010376	0.055415	0.053355	0.047506	0.046285	-0.0026703	0.00048319	0.008138	-0.02739	0.060425	0.088552
-0.00073751	0.022558	0.02594	0.044149	-0.0071716	0.064672	0.055339	0.049591	0.034409	0.0080617	0.059484	0.055339	0.048777	0.037842	-0.0049082	0.0011698	0.0057729	-0.032374	0.060654	0.086873
-0.011597	0.02449	0.025457	0.048498	-0.0014496	0.047455	0.056025	0.050608	0.038656	0.017166	0.058975	0.050456	0.043767	0.033747	0.00043233	-0.0054423	0.003535	-0.020854	0.060984	0.093867
-0.0087229	0.020574	0.033468	0.046666	-0.002416	0.052643	0.048523	0.049235	0.045675	0.016429	0.057983	0.044607	0.037562	0.039927	-0.0092824	-0.0025177	0.011088	-0.007782	0.05422	0.097504
-0.002416	0.011698	0.040538	0.038757	0.0034078	0.055415	0.051727	0.053736	0.050176	0.014242	0.051676	0.050608	0.033366	0.033391	-0.010223	0.0043996	0.011902	-0.010376	0.045471	0.10277
0.00048319	0.016886	0.035451	0.032679	0.0059764	0.058416	0.055491	0.049006	0.044886	0.012207	0.045802	0.056992	0.033137	0.026677	-0.0095113	0.0023397	0.018921	-0.015971	0.040232	0.096588
0.0022634	0.029831	0.033671	0.035934	0.0019073	0.058975	0.049642	0.050939	0.032399	0.010198	0.051931	0.055618	0.041351	0.019455	-0.0029755	-0.0011444	0.016607	-0.020879	0.039037	0.091629
0.0017039	0.032043	0.032323	0.036265	0.0036621	0.062383	0.042191	0.060628	0.028737	0.014191	0.046539	0.056076	0.04331	0.019557	0.0019836	-0.001297	0.012334	-0.023117	0.039139	0.091553
0.0037638	0.024592	0.025915	0.032221	0.00091553	0.06218	0.04509	0.062917	0.0339	0.018183	0.044479	0.056254	0.034383	0.025813	-0.0030772	0.001475	0.0053406	-0.027212	0.036494	0.087662
0.0046794	0.019582	0.024389	0.026449	0.0020091	0.059052	0.051473	0.0619	0.039063	0.021489	0.040105	0.047582	0.034765	0.0383	-0.0018819	0.0025686	-0.0032552	-0.022329	0.041097	0.090866
0.0078074	0.02683	0.022812	0.02477	0.0046539	0.062764	0.052541	0.048091	0.047277	0.01503	0.043538	0.048904	0.036748	0.035782	-0.010452	0.00099182	-0.0024923	-0.011037	0.040919	0.091146
0.0013224	0.033468	0.024541	0.02622	-0.0021617	0.057475	0.046666	0.041148	0.050023	0.013606	0.049616	0.046209	0.035375	0.041478	-0.017293	0.0013733	0.0050354	-0.0065358	0.042013	0.088221
0.0010935	0.030162	0.030111	0.042877	-0.002238	0.047963	0.05277	0.04158	0.047455	0.016607	0.050125	0.041911	0.027873	0.038706	-0.011266	0.011546	0.012843	0.00061035	0.044657	0.094325
0.0036875	0.020345	0.038147	0.044657	0.0071462	0.03713	0.052567	0.042572	0.051142	0.015182	0.061188	0.037409	0.019709	0.032959	-0.01091	0.018209	0.011648	0.0013733	0.058365	0.09407
0.0068665	0.022964	0.042063	0.041377	0.014699	0.039622	0.040054	0.034154	0.058823	0.018845	0.060984	0.045319	0.018031	0.038656	-0.0061798	0.013301	0.018209	0.0024668	0.056407	0.095113
0.00295	0.024719	0.038376	0.0442	0.023321	0.040588	0.029551	0.036316	0.062536	0.019048	0.06279	0.045598	0.028	0.042267	-0.0020599	0.0032552	0.016225	0.002594	0.050888	0.097148
0.0068156	0.023499	0.033696	0.047353	0.018285	0.040512	0.023549	0.042343	0.05923	0.026499	0.068766	0.055771	0.039419	0.029068	-0.0030009	-0.0073751	0.0069682	2.5431e-05	0.051193	0.099131
0.0086975	0.03245	0.029093	0.053101	0.01236	0.045064	0.023956	0.040614	0.06218	0.034154	0.06307	0.057805	0.049515	0.02154	0.0056712	-0.008316	0.010808	-0.0054677	0.052999	0.098597
0.01241	0.030823	0.035451	0.059916	0.017319	0.054525	0.022634	0.044174	0.066071	0.031255	0.05661	0.053965	0.046412	0.024414	0.01152	-0.0010173	0.016708	-0.0068919	0.054398	0.1005
0.018539	0.026677	0.039469	0.054804	0.019048	0.050507	0.024439	0.042114	0.063833	0.021133	0.05633	0.061773	0.043004	0.027746	0.0062815	0.0011698	0.018361	-0.0069173	0.052007	0.10371
0.015945	0.022812	0.044352	0.056941	0.017904	0.050176	0.032399	0.036697	0.05984	0.018692	0.04982	0.065511	0.0413	0.030085	-0.0019836	-0.010249	0.0099945	-0.0017293	0.053686	0.10338
0.010579	0.021235	0.047023	0.057729	0.013885	0.049515	0.036316	0.036875	0.051727	0.012461	0.046132	0.060527	0.044174	0.024516	-0.0091553	-0.0076548	0.014165	-0.0038147	0.054398	0.095367
0.0090027	0.018082	0.039825	0.058339	0.017904	0.049896	0.036748	0.04921	0.044963	0.013529	0.044327	0.060145	0.038884	0.026754	-0.016454	-0.005544	0.0088247	-0.00010173	0.052439	0.089595
0.0078328	0.02032	0.035299	0.060933	0.027059	0.044276	0.035706	0.053609	0.048676	0.016403	0.051727	0.066452	0.040232	0.024974	-0.013097	-0.007019	0.0068919	0.00017802	0.053151	0.094172
0.013682	0.023142	0.03451	0.062536	0.02833	0.045446	0.036926	0.061442	0.049515	0.016734	0.045751	0.066223	0.040461	0.026423	-0.010045	0.0034332	0.0065104	-0.0081635	0.056051	0.087026
0.014369	0.026194	0.03156	0.05572	0.017039	0.049438	0.03774	0.061391	0.046234	0.017827	0.03568	0.065994	0.04041	0.026271	-0.010401	0.0040944	0.0097911	-0.010961	0.054092	0.08756
0.011139	0.028992	0.031611	0.054881	0.00030518	0.050685	0.04097	0.056686	0.044123	0.016759	0.033875	0.063222	0.042241	0.023066	-0.011495	0.0031281	0.015233	0.00045776	0.04336	0.085042
0.010071	0.02238	0.042801	0.057805	-0.0056458	0.05511	0.046005	0.046743	0.044123	0.011571	0.034256	0.064265	0.034993	0.017141	-0.010401	-0.0053151	0.0177	0.010122	0.035146	0.085958
0.014369	0.022608	0.04331	0.05633	-0.0048319	0.072886	0.041173	0.051727	0.042038	0.011571	0.040258	0.068436	0.032476	0.011724	-0.015259	-0.0061289	0.016556	0.013758	0.035782	0.087433
0.022812	0.029551	0.029068	0.050023	-0.0035604	0.07637	0.032883	0.054016	0.04776	0.0076294	0.036469	0.064952	0.031967	0.0056966	-0.017141	-0.010808	0.014216	0.013529	0.042953	0.078125
0.030848	0.035299	0.030212	0.050252	-0.0038147	0.069682	0.029577	0.052846	0.043818	0.0008138	0.043513	0.05984	0.036163	0.012207	-0.014725	-0.01091	0.019226	0.0043742	0.041606	0.073802
0.027084	0.03629	0.036977	0.054804	0.0018565	0.062307	0.027669	0.046336	0.042597	0.0004069	0.057119	0.059738	0.045293	0.026957	-0.016759	-0.0063324	0.0162	-0.0010427	0.042089	0.080948
0.02182	0.03156	0.035019	0.055695	0.0086975	0.057195	0.02566	0.054703	0.039444	0.0020345	0.06635	0.054983	0.045675	0.021566	-0.01887	-0.0075531	0.0056458	-0.0031281	0.03919	0.077311
0.019379	0.030568	0.035502	0.057983	0.0096639	0.051092	0.033442	0.061137	0.03746	-0.00066121	0.065715	0.060272	0.048548	0.016632	-0.017242	-0.0090281	0.013275	-0.002416	0.036672	0.078532
0.014292	0.036189	0.03273	0.05427	0.012461	0.045369	0.030874	0.058645	0.030645	-0.010096	0.063629	0.062408	0.040309	0.01091	-0.016378	-0.012232	0.014954	0.0013479	0.032806	0.081914
0.015182	0.036367	0.03273	0.063349	0.020523	0.04542	0.026321	0.059738	0.026779	-0.00796	0.062307	0.060145	0.039215	0.015691	-0.014343	-0.01531	0.0091553	-0.00022888	0.029806	0.076421
0.0097656	0.032756	0.032527	0.06134	0.025253	0.045598	0.026601	0.064621	0.033188	-0.0037384	0.056381	0.059992	0.032043	0.017446	-0.022558	-0.014903	-0.00048319	-0.0069682	0.026093	0.067012
0.0053151	0.033468	0.036163	0.05923	0.012182	0.042953	0.030162	0.068893	0.038808	-0.0065613	0.055542	0.058543	0.032018	0.019658	-0.034561	-0.014089	-0.0032552	-0.0064341	0.022125	0.059586
0.015462	0.02833	0.042292	0.063273	0.0032043	0.037308	0.033849	0.062968	0.035604	-0.012487	0.053787	0.05722	0.031942	0.022964	-0.032705	-0.0067139	0.0038656	-0.0049591	0.025991	0.060933
0.017217	0.019836	0.041072	0.063833	-0.0012716	0.036062	0.027237	0.058416	0.033747	-0.014903	0.050354	0.056229	0.028559	0.022405	-0.022812	-0.0047811	0.014598	0.00073751	0.021159	0.072784
0.018997	0.0097148	0.046743	0.067393	-0.0025177	0.043182	0.022456	0.058187	0.029755	-0.013835	0.046743	0.05455	0.02238	0.019099	-0.019709	-0.0048065	0.018336	-0.0039164	0.019379	0.073954
0.027898	0.0084941	0.048167	0.063527	0.005544	0.043716	0.022634	0.050125	0.020243	-0.0071716	0.053279	0.050964	0.024974	0.01297	-0.014699	0.0016785	0.018463	-0.0061544	0.015259	0.075938
0.030365	0.011698	0.042191	0.057576	0.0095113	0.050176	0.02154	0.04715	0.013911	-0.0080363	0.050201	0.048981	0.030365	0.005722	-0.013987	0.0052897	0.021871	-0.0062815	0.012792	0.074132
0.024338	0.0071971	0.043081	0.045649	0.0094859	0.04069	0.023753	0.047429	0.015437	-0.0031535	0.045039	0.042496	0.029475	0.010401	-0.0041707	0.010173	0.019328	-0.0013733	0.010757	0.063655
0.021489	0.0087229	0.042013	0.041707	0.0060018	0.035909	0.029729	0.043589	0.014623	0.0010173	0.041275	0.047404	0.026805	0.017726	-0.00063578	0.0076803	0.013224	0.00063578	0.0078837	0.057627
0.034154	0.011393	0.040461	0.046972	0.010783	0.039597	0.031281	0.029144	0.0075277	0.0050354	0.035909	0.056585	0.022227	0.027517	-0.0065104	0.0053914	0.011876	0.0033061	0.0099182	0.06307
0.029399	0.0095622	0.037333	0.049133	0.017853	0.036138	0.02978	0.022049	0.0093587	0.013682	0.03362	0.065715	0.02711	0.030823	-0.011241	0.012156	0.022736	0.007782	0.012258	0.064672
0.025991	0.019557	0.041758	0.046921	0.021515	0.027415	0.02772	0.020752	0.016683	0.018692	0.037181	0.068487	0.033468	0.027898	-0.013682	0.012767	0.026372	0.015767	0.0028229	0.063934
0.024567	0.027593	0.034866	0.049337	0.017141	0.027466	0.021337	0.017217	0.018209	0.012589	0.040614	0.06134	0.029195	0.026449	-0.0096385	-0.00050863	0.029627	0.010656	0.0028992	0.070165
0.024796	0.026372	0.029933	0.048167	0.017039	0.036418	0.020345	0.01592	0.014801	0.0084178	0.038198	0.058568	0.033162	0.020879	-0.0042216	0.00066121	0.030212	0.0082652	0.01236	0.073878
0.026194	0.027873	0.028763	0.050278	0.015132	0.039953	0.024516	0.014648	0.016886	0.0028737	0.037816	0.056356	0.032043	0.026016	0.0026449	0.0053914	0.02889	0.0088501	0.013987	0.077922
0.031942	0.022812	0.031764	0.062256	0.01475	0.037766	0.018285	0.0093333	0.012105	0.0008138	0.035553	0.055517	0.033875	0.028076	-0.0018565	0.014064	0.030136	0.0086721	0.012665	0.081355
0.023575	0.015539	0.02533	0.066808	0.016429	0.034714	0.018641	0.012258	0.00796	0.0085704	0.033722	0.056483	0.037079	0.022354	-0.0068665	0.014598	0.025406	0.0036112	0.0092316	0.079295
0.024719	0.013377	0.030874	0.05984	0.020218	0.036621	0.026703	0.016123	0.011139	0.010427	0.029984	0.061493	0.033315	0.015284	-0.0034587	0.012868	0.025965	0.0065867	0.00048319	0.076625
0.021133	0.0085958	0.037969	0.053838	0.019175	0.033162	0.027873	0.017192	0.0098419	0.011597	0.027924	0.059128	0.032679	0.020905	-0.010122	0.017319	0.026042	0.01152	-0.0031026	0.074514
0.019633	0.01475	0.037409	0.058263	0.025711	0.040461	0.028712	0.030111	0.0061035	0.01269	0.02917	0.057093	0.039139	0.026245	-0.012919	0.02154	0.024312	-0.0013479	0.0080109	0.083186
0.022252	0.026016	0.036265	0.059052	0.031967	0.043081	0.027949	0.024312	0.0024414	0.015945	0.026398	0.059204	0.03891	0.02772	-0.016556	0.01002	0.017064	-0.0061544	0.0036621	0.085246
0.022608	0.031713	0.025482	0.063858	0.030568	0.038706	0.022354	0.018209	0.013351	0.0093333	0.021362	0.061239	0.037308	0.030772	-0.019099	0.0019073	0.0098674	-0.0095113	-0.0069173	0.076345
0.017064	0.021795	0.028203	0.068359	0.020752	0.042801	0.024694	0.019582	0.025126	0.0042725	0.028509	0.063833	0.040868	0.031662	-0.01503	0.0074514	0.0065104	-0.0076294	-0.0093587	0.0693
0.014496	0.0118	0.02978	0.070216	0.017497	0.036062	0.020065	0.013885	0.025813	0.012029	0.032018	0.06663	0.037409	0.033722	-0.012131	0.0068665	0.0051626	5.0863e-05	-0.0098928	0.066706
0.017319	0.015132	0.030874	0.065511	0.019938	0.038884	0.01358	0.016988	0.023448	0.01297	0.03713	0.071106	0.033137	0.03418	-0.010656	0.0035095	0.0077311	0.0021362	-0.0046285	0.069834
0.01943	0.015691	0.03713	0.062612	0.017039	0.029221	0.017242	0.011444	0.025813	0.010605	0.046692	0.07782	0.025864	0.031128	-0.010783	0.0042725	0.014013	0.0027466	-0.011393	0.074819
0.01063	0.017675	0.040003	0.066706	0.013301	0.02449	0.024261	0.0017548	0.018565	0.0011698	0.045522	0.071945	0.017319	0.029678	-0.011927	0.0048828	0.023117	-0.0025686	-0.016937	0.076294
0.01358	0.014216	0.03657	0.066706	0.010351	0.018667	0.025126	0.0056712	0.016734	0.0045268	0.050278	0.0678	0.016225	0.033824	-0.012792	0.0023651	0.02121	-0.012614	-0.015818	0.070648
0.017471	0.0065358	0.032476	0.065511	0.01063	0.015742	0.013758	0.018463	0.017904	0.013835	0.049133	0.067571	0.015945	0.037944	-0.018005	0.010478	0.014343	-0.014776	-0.022507	0.06485
0.017446	0.00078837	0.039597	0.062205	0.0118	0.014292	0.0056966	0.023371	0.011342	0.0053406	0.046285	0.068893	0.0087738	0.037486	-0.019099	0.012843	0.011698	-0.0103	-0.028661	0.065384
0.01976	-0.00010173	0.035375	0.059865	0.0014496	0.018895	0.0016022	0.026805	0.0098419	-0.0053151	0.043742	0.067164	0.0056966	0.03067	-0.018183	0.017878	0.0092824	-0.012767	-0.023651	0.058212
0.01531	-0.0008901	0.027008	0.067418	-0.0023651	0.023905	0.0011953	0.023549	0.0095876	-0.011622	0.045064	0.062103	0.00015259	0.026957	-0.018768	0.023524	0.010554	-0.01826	-0.023855	0.062485
0.013199	-0.0047048	0.024211	0.064723	0.0040944	0.022659	0.0078328	0.025126	0.012004	-0.0081126	0.040817	0.056966	-0.0043233	0.033824	-0.020777	0.027618	0.0095113	-0.021108	-0.019964	0.060857
0.016022	-0.0067647	0.022481	0.067876	0.0030263	0.018921	0.010452	0.034053	0.013275	0.00015259	0.043004	0.050837	-0.0034841	0.024923	-0.021998	0.024567	0.0087229	-0.026423	-0.016123	0.06045
0.014877	0.00035604	0.018972	0.065943	0.011342	0.018972	-0.00096639	0.036443	0.015335	-0.0084178	0.039139	0.054728	-0.0056203	0.027517	-0.017548	0.01386	0.0019328	-0.027669	-0.0177	0.053457
0.016174	-0.0044759	0.021439	0.065333	0.0042216	0.020091	-0.0025431	0.039469	0.016505	-0.016047	0.031433	0.062129	-0.00048319	0.026449	-0.020803	0.013072	0.0035858	-0.028585	-0.020727	0.046539
0.017776	-0.00078837	0.016632	0.062841	0.0042216	0.022278	-0.0019328	0.04425	0.020828	-0.014572	0.02917	0.065282	-0.0077311	0.022532	-0.022074	0.01859	0.0062561	-0.025991	-0.024236	0.046794
0.0236	0.0011953	0.013987	0.061035	0.0054169	0.011241	-0.0051371	0.040894	0.020269	-0.015182	0.027212	0.065231	-0.0076548	0.025813	-0.023549	0.022303	0.0074005	-0.026372	-0.024618	0.053686
0.03039	-0.00038147	0.015182	0.060069	0.0083415	0.00071208	-0.01241	0.038859	0.0070699	-0.0099182	0.032018	0.065002	-0.0093842	0.014725	-0.018921	0.018056	0.0072734	-0.031916	-0.023727	0.050812
0.030823	-0.009435	0.0236	0.05806	0.0086212	0.012538	-0.01681	0.039063	0.0084178	-0.020777	0.034154	0.07342	-0.014928	0.0089518	-0.026474	0.016581	0.0095367	-0.032578	-0.023193	0.045497
0.028127	-0.0091044	0.026499	0.059255	0.009257	0.027339	-0.011393	0.030975	0.012919	-0.022532	0.035222	0.074895	-0.0096893	0.00796	-0.030848	0.013835	0.012105	-0.028712	-0.032806	0.043666
0.028305	0.00045776	0.022812	0.05427	0.016632	0.028865	-0.005544	0.034103	0.022456	-0.014369	0.032984	0.07225	0.00027974	0.012995	-0.028407	0.01414	0.017293	-0.025228	-0.028203	0.046819
0.032908	0.0031026	0.031509	0.053558	0.014343	0.032934	0.0013479	0.029729	0.023321	-0.010503	0.037384	0.069504	0.00010173	0.021769	-0.024745	0.020269	0.02655	-0.026525	-0.018387	0.050303
0.029043	0.010147	0.038122	0.053304	0.0096639	0.026601	-0.0072225	0.018845	0.02533	-0.021947	0.038859	0.068792	-0.0036112	0.023575	-0.027415	0.013123	0.02655	-0.024668	-0.014496	0.042877
0.020879	0.019099	0.032069	0.051498	0.010859	0.01976	-0.0060527	0.024058	0.023855	-0.02744	0.031433	0.071742	0.0052897	0.019328	-0.025533	0.013885	0.016912	-0.018717	-0.0083415	0.042114
0.020218	0.021286	0.024363	0.054626	0.017598	0.020396	-0.0072734	0.018438	0.022329	-0.02416	0.020091	0.072174	0.0072988	0.020727	-0.022888	0.027008	0.012843	-0.017014	-0.010401	0.041809
0.017904	0.014445	0.031433	0.064748	0.025202	0.019989	-0.012919	0.016301	0.01859	-0.024211	0.023142	0.068843	0.018183	0.024796	-0.014013	0.033951	0.019862	-0.014903	-0.014877	0.042547
0.021617	0.011113	0.032705	0.063273	0.023956	0.024389	-0.014928	0.023041	0.020396	-0.015208	0.016352	0.065664	0.019506	0.027873	-0.0093333	0.035477	0.03329	-0.011444	-0.013224	0.040868
0.029882	0.015767	0.034866	0.067164	0.019201	0.025915	-0.021744	0.03123	0.015844	-0.017344	0.012232	0.070241	0.021973	0.042267	-0.013758	0.03657	0.034307	-0.010427	-0.010859	0.043386
0.031459	0.021235	0.036138	0.062637	0.021973	0.020091	-0.020574	0.029424	0.014394	-0.024287	0.011139	0.072174	0.018234	0.035833	-0.014725	0.028915	0.028381	-0.0069682	-0.018794	0.043589
0.026576	0.025304	0.033162	0.058365	0.019811	0.020421	-0.025304	0.027135	0.0069936	-0.025762	0.017929	0.073268	0.013529	0.033213	-0.017115	0.027212	0.027669	-0.015361	-0.027771	0.035477
0.025024	0.02238	0.039342	0.060527	0.013199	0.025431	-0.021464	0.022125	0.0084432	-0.025406	0.018183	0.074209	0.017344	0.038172	-0.01325	0.029475	0.027364	-0.021591	-0.025126	0.037206
0.027212	0.018616	0.041962	0.06017	0.010096	0.028509	-0.016276	0.012283	0.0052134	-0.029678	0.010503	0.06897	0.0162	0.042114	-0.011342	0.025991	0.028458	-0.028966	-0.014623	0.044352
0.030721	0.018056	0.037918	0.0575	0.01948	0.032374	-0.021388	0.012589	0.008316	-0.027644	0.007782	0.064901	0.012563	0.04598	-0.013301	0.02739	0.02505	-0.030085	-0.012105	0.041529
0.033035	0.025431	0.037028	0.057297	0.01653	0.035553	-0.021057	0.013911	0.014877	-0.031509	0.0099691	0.067902	0.014826	0.0413	-0.014623	0.033264	0.021413	-0.028178	-0.011546	0.040461
0.038579	0.023295	0.037664	0.056915	0.01653	0.034688	-0.018514	0.0085958	0.020396	-0.041656	0.0062052	0.073547	0.025024	0.039113	-0.01592	0.030721	0.02271	-0.027491	-0.015157	0.041402
0.037384	0.028203	0.041046	0.05778	0.014013	0.04125	-0.015742	0.016581	0.021667	-0.045268	0.0030772	0.071335	0.023066	0.042801	-0.01208	0.026067	0.032399	-0.026627	-0.0064596	0.040512
0.034612	0.022786	0.038681	0.049998	0.0070953	0.053711	-0.015818	0.02388	0.017293	-0.036774	0.0066884	0.060094	0.013072	0.035833	-0.0019582	0.028839	0.033493	-0.024007	-0.0017039	0.047862
0.032069	0.030111	0.03624	0.04748	0.00022888	0.052846	-0.0103	0.029933	0.015615	-0.02533	0.0087738	0.055364	0.013555	0.040639	0.0061289	0.035553	0.024872	-0.018133	-0.0028992	0.052948
0.025075	0.031662	0.042623	0.059636	-0.0015259	0.047455	-0.010351	0.021108	0.014521	-0.024694	0.0092824	0.057017	0.0082397	0.047633	0.011088	0.032247	0.016632	-0.01386	-0.013199	0.049388
0.023855	0.031102	0.038096	0.052287	0.0028229	0.051168	-0.012207	0.018819	7.6294e-05	-0.033112	0.011495	0.065536	-0.00083923	0.046361	0.010173	0.029678	0.017624	-0.010656	-0.01859	0.047328
0.020625	0.033518	0.033035	0.046972	0.0072479	0.05572	-0.013835	0.013402	0.0013479	-0.043818	0.0014496	0.058746	-0.0023397	0.049413	0.00058492	0.03273	0.019913	-0.013911	-0.016022	0.040843
0.021184	0.035655	0.036316	0.052643	0.0043233	0.049337	-0.011546	0.011851	0.0035858	-0.044072	-0.0023397	0.065486	0.0046285	0.051854	0.0010681	0.029526	0.011571	-0.023142	-0.0099691	0.046082
0.021159	0.03039	0.036062	0.048777	0.00058492	0.049947	-0.011088	0.023015	0.00048319	-0.043284	0.0060527	0.06663	0.0088755	0.048116	-0.0055186	0.029958	0.013301	-0.019023	-0.0062561	0.050608
0.015818	0.022786	0.029856	0.046183	-0.00010173	0.053991	-0.011597	0.025355	-0.0010173	-0.047429	0.012767	0.067266	0.005722	0.047251	-0.0067139	0.037969	0.012283	-0.017217	-0.010579	0.044657
0.010579	0.021439	0.029348	0.046183	-7.6294e-05	0.052083	-0.00094096	0.026067	-0.0046031	-0.048701	0.018717	0.06752	0.0082397	0.053787	0.0027466	0.041606	0.010529	-0.021566	-0.020777	0.038656
0.014089	0.021896	0.034485	0.052439	0.009079	0.045649	0.003535	0.030416	-0.0021108	-0.045268	0.023193	0.062612	0.0078583	0.057627	-7.6294e-05	0.038147	0.014648	-0.020396	-0.020091	0.031052
0.0095622	0.02388	0.038452	0.052948	0.0039673	0.040716	0.0021108	0.027695	0.0045522	-0.042801	0.01742	0.062358	0.0095367	0.059738	-0.010529	0.036774	0.015793	-0.018565	-0.013555	0.031204
0.0026703	0.020727	0.042216	0.04097	0.0017548	0.042165	-0.0034332	0.030823	0.006663	-0.043106	0.013987	0.061213	0.0053151	0.055898	-0.014242	0.039927	0.018133	-0.021388	-0.014572	0.030772
0.0021617	0.011088	0.044963	0.045141	0.0087229	0.048625	-0.005188	0.020549	-0.0022634	-0.035528	0.020727	0.058034	0.0042216	0.045776	-0.013885	0.040131	0.014191	-0.011953	-0.011597	0.028229
0.001297	0.0050863	0.043615	0.050685	0.0091553	0.053075	-0.0033569	0.02533	0.0023397	-0.038834	0.022685	0.055186	-0.0013987	0.044963	-0.021133	0.040309	0.0074259	-0.0084178	-0.011826	0.030212
-0.0010427	0.016047	0.044785	0.046972	0.011139	0.049082	0.004247	0.031382	0.0044505	-0.042877	0.011749	0.050812	-0.0037384	0.043716	-0.018082	0.046692	0.0011444	-0.0089264	-0.016327	0.029958
-0.0027212	0.026957	0.049133	0.050608	0.015869	0.050786	0.0047557	0.031077	-0.001297	-0.044861	0.013758	0.044886	0.00068665	0.045191	-0.014013	0.046717	-0.0017548	-0.016479	-0.012385	0.026347
-0.0028483	0.026398	0.050125	0.049311	0.020243	0.055466	0.0027466	0.030975	-0.00094096	-0.049413	0.018234	0.046768	0.0066121	0.047175	-0.0074514	0.040563	-0.0055186	-0.019252	-0.011393	0.026449
0.0033061	0.026042	0.048116	0.05422	0.025482	0.050913	0.0056203	0.026271	-0.00043233	-0.045497	0.014598	0.053533	0.0044505	0.04598	-0.00045776	0.044047	-0.012512	-0.0081126	-0.019989	0.029627
0.0064341	0.02594	0.046717	0.058823	0.023117	0.042775	0.0029755	0.028509	0.0064341	-0.049235	0.0059764	0.053711	0.0011698	0.045497	-0.00076294	0.03952	-0.0051626	-0.0036112	-0.030314	0.030772
0.0039419	0.021566	0.043615	0.056814	0.032349	0.043233	0.0065867	0.029322	0.0085449	-0.052465	0.0028737	0.047836	-0.0016276	0.049845	0.0022888	0.034765	0.0061798	0.0023905	-0.026194	0.034943
-0.0016022	0.0098419	0.042852	0.048701	0.041733	0.041504	0.0040181	0.035528	0.01269	-0.047811	0.0089518	0.04893	-0.0048828	0.043818	-0.0033061	0.029577	0.017446	0.0016276	-0.023117	0.040029
-0.00071208	0.007019	0.0413	0.052516	0.039775	0.046234	0.0085195	0.040944	0.011419	-0.036469	0.014013	0.050227	-0.0021362	0.038961	-0.011368	0.027491	0.017955	-0.0038147	-0.018946	0.04336
0.0056966	-0.0043488	0.044683	0.049871	0.032399	0.045395	0.010681	0.037486	0.013148	-0.028661	0.024719	0.050049	-0.0061035	0.039088	-0.0073242	0.026271	0.013097	-0.0020854	-0.020981	0.046132
0.0029246	-0.014877	0.057348	0.045878	0.032425	0.050913	0.0094096	0.035655	0.0065867	-0.020116	0.030518	0.04748	-0.0061289	0.032196	-0.0077311	0.029627	0.010554	0.00501	-0.016378	0.051702
0.00501	-0.0098419	0.059433	0.04626	0.017726	0.046132	0.0092061	0.037409	0.0025177	-0.021973	0.025024	0.047251	-0.0040944	0.028254	-0.0054423	0.03507	0.0075531	0.0062561	-0.016479	0.052058
0.0095622	-0.0030263	0.066935	0.046717	0.010859	0.037028	0.007604	0.040512	0.0091298	-0.023677	0.019073	0.048167	-0.0060781	0.024948	-0.0064596	0.036367	0.011444	0.0029246	-0.024236	0.047557
0.012512	-0.0090535	0.075734	0.049566	0.014394	0.038122	0.0095876	0.034892	0.0065613	-0.025253	0.009435	0.051371	-0.0053914	0.022558	-0.007782	0.035858	0.020218	0.00096639	-0.031331	0.049896
0.010249	-0.011037	0.073725	0.056941	0.01241	0.042496	0.01915	0.023956	0.0094604	-0.02828	0.0078583	0.057755	-0.0051117	0.035807	-0.0017039	0.035146	0.01737	0.0010935	-0.023346	0.039419
0.014648	-0.0049082	0.077438	0.057424	0.011775	0.047607	0.019862	0.0086975	0.0068156	-0.030645	0.0058238	0.053838	-0.011724	0.046844	0.0093333	0.044378	0.0091553	-0.0041707	-0.022583	0.042089
0.014445	-0.0058492	0.076981	0.058467	0.0082397	0.052592	0.023066	0.019811	0.00045776	-0.034358	0.0056966	0.057805	-0.017242	0.046107	0.0016785	0.0398	0.0099436	-0.011622	-0.025558	0.041656
0.0090281	-0.009435	0.07014	0.055135	0.0040944	0.061289	0.032705	0.024109	0.00078837	-0.039088	0.0040436	0.059204	-0.013224	0.037282	-0.00027974	0.027084	0.00094096	-0.019658	-0.025304	0.03535
0.0008138	-0.0063833	0.066554	0.052058	0.0040436	0.060679	0.032705	0.016683	0.0036367	-0.037028	0.00063578	0.05455	-0.010961	0.047251	0.00501	0.015361	-0.00030518	-0.017039	-0.016301	0.031484
-0.0074514	-0.01447	0.068207	0.054804	0.021337	0.065664	0.031738	0.018438	0.0055186	-0.036367	-0.006307	0.049566	-0.0098928	0.056534	0.0074005	0.0074768	0.0082397	-0.0073242	-0.012156	0.035706
-0.0067393	-0.015335	0.058416	0.059357	0.028966	0.068893	0.024948	0.024312	0.0057983	-0.036545	-0.0061289	0.053329	-0.011571	0.05422	0.0046285	0.0089773	0.011368	0.0019328	-0.0059255	0.03746
0.00022888	-0.012639	0.049362	0.059636	0.030924	0.075099	0.02093	0.025915	0.0062815	-0.040359	0.00022888	0.047302	-0.0061035	0.044581	0.0073242	0.009257	0.0090535	0.0058746	-0.0032806	0.03774
0.0026957	-0.016149	0.052516	0.060298	0.021235	0.079168	0.01681	0.035858	0.0080872	-0.039469	0.0026703	0.049642	-0.0080363	0.039317	0.0070445	0.016632	0.0082652	0.0082397	-0.012131	0.036697
0.0012716	-0.025762	0.059942	0.060323	0.016073	0.068995	0.017573	0.036774	0.014572	-0.036748	-0.001653	0.053864	-0.013428	0.038198	0.0076803	0.021439	0.014598	0.0045013	-0.002416	0.037689
-0.0014242	-0.026805	0.063426	0.059662	0.017675	0.061493	0.0098928	0.032196	0.015971	-0.034688	0.0011444	0.05455	-0.0095113	0.039902	0.0018819	0.027796	0.014292	0.0045013	0.0058746	0.032196
-0.0024668	-0.023422	0.059484	0.055389	0.025177	0.06986	0.013885	0.019531	0.015386	-0.039088	-0.0073751	0.056636	-0.0035858	0.040309	-0.0052134	0.031611	0.011775	-0.00050863	0.013987	0.03746
0.0076803	-0.025838	0.05839	0.052032	0.026957	0.072988	0.015081	0.011037	0.018819	-0.033875	-0.010427	0.061264	-0.0054423	0.04069	-0.0061544	0.034815	0.0097402	-0.0093587	0.0056458	0.026423
0.010986	-0.027339	0.061874	0.043055	0.030085	0.082753	0.017573	0.0075785	0.01236	-0.026906	-0.0060527	0.059967	-0.011749	0.048269	-0.0054677	0.031535	0.011368	-0.0103	0.0045268	0.025533
-0.0034587	-0.028025	0.058085	0.035833	0.031611	0.086339	0.035884	0.0069173	0.0073497	-0.027618	-0.0052134	0.052261	-0.018031	0.051676	-0.016861	0.037562	0.0067647	-0.011164	0.011698	0.023499
-0.0060527	-0.02449	0.063426	0.04687	0.027084	0.091934	0.038147	0.0056203	0.0022125	-0.022863	-0.0030772	0.049667	-0.022354	0.045649	-0.017827	0.02594	0.0017548	-0.0068156	0.016327	0.027313
-0.00038147	-0.02154	0.065384	0.047404	0.019836	0.091426	0.036163	0.0072479	0.0070953	-0.02683	-0.0021108	0.044988	-0.015971	0.044454	-0.0089518	0.031509	0.0049845	-0.0084686	0.01737	0.036774
0.0033569	-0.013657	0.057576	0.045954	0.01653	0.091298	0.029984	0.0084432	0.019277	-0.027822	-0.0057475	0.054448	-0.015182	0.043488	0.00033061	0.038147	0.017293	-0.0098419	0.020727	0.035756
0.0050608	-0.015233	0.047353	0.042241	0.017344	0.10203	0.029043	-0.00020345	0.024312	-0.015539	-0.0079346	0.058568	-0.019684	0.03629	0.0072225	0.025253	0.019201	-0.0075785	0.019506	0.039647
0.0060272	-0.011902	0.048625	0.04331	0.016607	0.10836	0.027084	-0.0039927	0.023549	-0.0099945	-0.0072988	0.058772	-0.026093	0.035833	0.0029246	0.017115	0.01503	-0.0010427	0.022685	0.040843
0.00096639	-0.0061289	0.039419	0.037435	0.015589	0.10818	0.031865	-0.002416	0.024796	-0.013707	-0.014064	0.057678	-0.029856	0.029424	0.0049591	0.022634	0.012105	0.0031281	0.019226	0.036977
-0.0016022	-0.0090535	0.029449	0.030492	0.012131	0.10895	0.029577	-0.0010173	0.019226	-0.011037	-0.020014	0.062688	-0.025991	0.028915	0.001475	0.022659	0.019455	0.0004069	0.012232	0.038884
-0.0036112	-0.018209	0.034536	0.030365	0.015081	0.10808	0.034383	0.004069	0.016581	-0.0029246	-0.017268	0.064646	-0.032527	0.040716	0.0017293	0.020828	0.020828	-0.0070953	0.007782	0.037359
-0.0057983	-0.021311	0.041402	0.029933	0.012614	0.11083	0.037587	0.0080363	0.019023	0.0048319	-0.017014	0.061646	-0.028432	0.044454	0.0048065	0.024516	0.025075	-0.01475	0.013072	0.037053
-0.0031789	-0.017776	0.035502	0.030085	0.013758	0.11958	0.037435	0.0082397	0.011902	0.010173	-0.005366	0.056203	-0.023575	0.040741	0.0046031	0.033747	0.025787	-0.017675	0.024058	0.032196
-0.0034841	-0.021413	0.038122	0.041046	0.011622	0.11625	0.035375	0.0059255	0.012436	0.0069427	-0.0020854	0.063655	-0.023219	0.037918	0.003891	0.044683	0.027059	-0.017166	0.023448	0.033468
-0.004069	-0.018895	0.041885	0.039622	0.0069682	0.11007	0.042521	0.0049337	0.012868	0.00076294	-0.010656	0.065333	-0.01592	0.049159	-0.0038147	0.045497	0.027873	-0.0076803	0.020879	0.03039
-0.0043996	-0.016123	0.046361	0.037969	0.0082652	0.10529	0.040309	0.0053406	0.018819	0.0023905	-0.0096639	0.065206	-0.012105	0.051193	-0.010757	0.045039	0.029526	-0.0055949	0.023142	0.028432
-0.011571	-0.023346	0.04837	0.036875	0.0051371	0.10501	0.038478	0.0036112	0.016225	0.010223	-0.0093079	0.069529	-0.014572	0.046412	-0.010986	0.046361	0.025584	-0.0015004	0.01475	0.027186
-0.017014	-0.026627	0.048269	0.037003	0.014343	0.10343	0.036901	0.0060018	0.011241	0.011902	-0.0084432	0.070292	-0.022685	0.050888	-0.0061544	0.042903	0.029704	0.0021362	0.011876	0.035172
-0.029449	-0.026627	0.050405	0.039113	0.012843	0.10623	0.036062	0.010961	0.013351	0.016098	-0.013479	0.06513	-0.029399	0.053253	-0.002416	0.035502	0.033671	0.0021362	0.016734	0.046946
-0.029882	-0.022583	0.054321	0.045726	0.0055695	0.10737	0.03095	0.01358	0.01297	0.01442	-0.020523	0.061874	-0.03273	0.057348	-0.0035604	0.030874	0.033366	0.0010427	0.015437	0.057042
-0.021439	-0.019913	0.049337	0.047099	-0.00078837	0.11172	0.030289	0.0068156	0.011139	0.0061798	-0.012792	0.05572	-0.027542	0.060883	-0.0044759	0.027237	0.031001	-0.00061035	0.014496	0.064468
-0.020014	-0.013402	0.043488	0.049667	-0.0019328	0.10735	0.037766	0.0095113	0.0082143	0.0080363	-0.0078583	0.054296	-0.029373	0.058136	-0.0103	0.029577	0.0295	0.0036875	0.011826	0.065943
-0.015564	-0.0054169	0.043411	0.054347	0.0012716	0.11304	0.034434	0.0096385	0.0090281	0.0056712	-0.0026957	0.048319	-0.022125	0.063502	-0.011851	0.038071	0.030594	0.00063578	0.0091044	0.064138
-0.013555	-0.0015004	0.044632	0.054804	-0.0015513	0.11538	0.0398	0.010198	0.0045776	0.0098419	-0.0075277	0.053101	-0.016123	0.067952	-0.014064	0.034053	0.038045	-0.00045776	0.017675	0.060476
-0.019124	-0.0012207	0.04631	0.055669	-0.0025686	0.10969	0.038732	0.0038656	0.0070445	0.0091553	-0.0036621	0.054448	-0.015259	0.066833	-0.018387	0.030162	0.040512	0.0023142	0.028203	0.061366
-0.021006	0.0041962	0.044276	0.05338	0.0019582	0.10839	0.035375	-0.009613	0.010122	0.0028737	-0.0013224	0.06073	-0.01442	0.071182	-0.018082	0.035324	0.034256	-0.0012461	0.02833	0.05628
-0.027313	0.0062052	0.057348	0.050456	-0.00038147	0.10206	0.029933	-0.015386	0.014242	0.0041199	-0.0054932	0.062002	-0.021871	0.060705	-0.0093079	0.032628	0.036087	-0.0061035	0.036443	0.058543
-0.021667	0.0072225	0.064519	0.039851	-0.00073751	0.09229	0.031255	-0.012843	0.0093333	0.0096893	-0.0024668	0.063782	-0.021439	0.046895	-0.013351	0.022863	0.037994	-0.0091298	0.042013	0.060425
-0.020701	0.0060781	0.065562	0.034358	0.0034587	0.094554	0.031662	-0.0094604	0.0049845	0.0093333	-0.0018565	0.064265	-0.0091553	0.047658	-0.014852	0.016454	0.034205	-0.0084686	0.036774	0.055186
-0.030136	0.011622	0.068105	0.030899	0.0094604	0.099945	0.035451	-0.0023397	0.0032298	0.0078328	0.0063578	0.061137	-0.012995	0.047048	-0.01063	0.011648	0.036189	-0.007019	0.03156	0.055695
-0.027746	0.019353	0.061696	0.025635	0.016759	0.10508	0.038935	-0.002416	-0.0072479	0.0053151	0.0062307	0.065231	-0.021718	0.051219	-0.0091553	0.0098674	0.037511	-0.011622	0.020981	0.060247
-0.024389	0.029271	0.067546	0.019404	0.013453	0.11164	0.032679	0.0017802	-0.0046031	-0.0010935	0.0071716	0.061696	-0.020192	0.051346	-0.0062561	0.0024414	0.039546	-0.009435	0.010198	0.058873
-0.020142	0.032018	0.068003	0.014445	0.017064	0.11225	0.039088	-0.00022888	-0.009079	0.002772	0.01269	0.060145	-0.01325	0.0501	0.0025431	-0.0027212	0.035248	-0.0051371	0.010452	0.051346
-0.015233	0.017649	0.073929	0.021057	0.022634	0.1162	0.042801	-0.012105	-0.012512	0.0047557	0.011139	0.054957	-0.01475	0.043666	0.0012716	-0.00027974	0.037918	-0.0061289	0.017751	0.051753
-0.013733	0.01241	0.081482	0.029806	0.023092	0.11599	0.039215	-0.016479	-0.0091298	0.012512	0.0056966	0.054525	-0.011902	0.040461	0.00091553	0.0051371	0.032221	0.0073497	0.020599	0.049413
-0.015818	0.0045776	0.080973	0.032628	0.020269	0.11721	0.027491	-0.019099	-0.0086466	0.015488	0.0060272	0.049922	-0.01119	0.042801	0.0030518	0.011215	0.028687	0.015157	0.018565	0.04982
-0.017192	0.0019836	0.085729	0.033875	0.020803	0.11368	0.02416	-0.016429	-0.001653	0.014369	0.0062815	0.044403	-0.012995	0.039215	0.002594	0.011215	0.024719	0.017802	0.017904	0.056254
-0.018082	0.012792	0.086085	0.029399	0.011266	0.10941	0.022634	-0.012131	-0.0025177	0.020396	0.0043996	0.042623	-0.013301	0.041682	-0.00045776	0.010707	0.025686	0.020955	0.014801	0.053813
-0.0221	0.020498	0.08489	0.027822	0.011648	0.11635	0.018997	-0.01442	-0.0058746	0.019328	0.0071462	0.040003	-0.013504	0.041758	0.0067393	0.0034078	0.026805	0.024999	0.010427	0.062358
-0.018692	0.016225	0.078303	0.03273	0.014903	0.12329	0.016352	-0.01208	-0.010757	0.010071	0.0055949	0.037613	-0.0084178	0.046539	0.014216	-0.0048319	0.019836	0.022049	0.009435	0.069631
-0.016479	0.016479	0.081431	0.029246	0.013987	0.12426	0.018209	-0.016912	-0.023015	0.0097148	0.0066884	0.03535	-0.008138	0.040003	0.016047	-0.0060018	0.016988	0.022329	0.0093587	0.065511
-0.012639	0.013428	0.078888	0.027695	0.0078328	0.11457	0.016047	-0.024465	-0.032399	0.008138	0.0099945	0.039698	-0.0082906	0.045929	0.017242	-0.015691	0.015564	0.029297	0.0097402	0.063349
-0.015767	0.003535	0.077667	0.024948	0.001119	0.11703	0.012512	-0.021057	-0.033798	0.01208	0.013377	0.045547	-0.010249	0.054728	0.018158	-0.011749	0.020065	0.028661	0.00086466	0.066249
-0.024414	0.0019836	0.074234	0.02477	0.0067393	0.11332	0.0097656	-0.019709	-0.033849	0.0084686	0.018031	0.043488	-0.0055695	0.050532	0.015564	-0.0099945	0.021464	0.027822	0.0067902	0.067342
-0.018438	0.0083923	0.076192	0.027542	0.0092316	0.11612	0.0052389	-0.016708	-0.024948	0.0046794	0.01943	0.03835	-0.0089264	0.039953	0.012665	-0.0080617	0.027491	0.02833	0.015513	0.077845
-0.0068665	0.02182	0.073522	0.031713	0.015717	0.11571	0.0066376	-0.022608	-0.023448	0.0091298	0.021769	0.044734	-0.0061289	0.03123	0.018056	-0.019557	0.029856	0.030416	0.021871	0.081838
0.0038656	0.027517	0.071615	0.026245	0.011088	0.1177	0.0093079	-0.030289	-0.027593	0.013911	0.02299	0.048218	-0.00083923	0.035578	0.0177	-0.022608	0.028381	0.034714	0.019404	0.086823
0.00796	0.029907	0.071615	0.020447	0.010427	0.12405	0.015589	-0.02683	-0.028509	0.020421	0.024668	0.035604	0.0092061	0.049413	0.0063578	-0.014903	0.022558	0.031993	0.011419	0.095622
0.00061035	0.021744	0.077387	0.01798	0.016352	0.12199	0.014064	-0.019124	-0.029729	0.019786	0.031815	0.032781	0.015564	0.046387	0.0057729	-0.018387	0.01887	0.030162	0.0085195	0.088399
-0.0038401	0.019353	0.08489	0.018743	0.017497	0.11584	0.012945	-0.019887	-0.03184	0.025457	0.024668	0.034078	0.0099436	0.043869	0.00796	-0.018463	0.016251	0.017955	0.0099182	0.080719
0.006841	0.028102	0.083237	0.023651	0.013707	0.10943	0.017395	-0.025406	-0.028966	0.019328	0.024211	0.028737	0.0177	0.041224	0.01358	-0.017751	0.017115	0.01297	0.0059509	0.071538
0.0087229	0.028534	0.074412	0.021362	0.020955	0.096029	0.01826	-0.027873	-0.020828	0.014369	0.028585	0.029119	0.019379	0.036189	0.014776	-0.020981	0.012283	0.012665	0.0079854	0.079117
0.004069	0.023804	0.069224	0.021489	0.026118	0.091197	0.016251	-0.030187	-0.020777	0.011546	0.019684	0.031052	0.016174	0.037842	0.0049845	-0.030365	0.012487	0.014114	0.013784	0.079575
0.0082397	0.0295	0.072962	0.014877	0.033366	0.098114	0.028788	-0.032756	-0.023651	0.0071716	0.020803	0.037766	0.016479	0.035934	0.0034841	-0.030085	0.0086975	0.025279	0.014114	0.072886
0.0027466	0.029907	0.086594	0.012309	0.039317	0.10562	0.03095	-0.027542	-0.022405	0.0060272	0.021998	0.040716	0.018361	0.023575	0.0057475	-0.031764	0.005544	0.023549	0.014394	0.065715
0.00091553	0.028941	0.094121	0.020447	0.038096	0.11096	0.038223	-0.016988	-0.015895	0.0074005	0.028534	0.037664	0.027313	0.028661	0.0054932	-0.032018	0.0048319	0.021744	0.015081	0.062612
0.0070953	0.036062	0.087687	0.022608	0.031509	0.10864	0.03919	-0.027084	-0.013504	0.011648	0.036672	0.035985	0.031001	0.03746	0.0017039	-0.02093	0.0030772	0.02243	0.0096893	0.054932
0.0060781	0.04097	0.087763	0.018514	0.022151	0.1059	0.027746	-0.025406	-0.015208	0.012385	0.025253	0.041682	0.037486	0.039622	-0.0028737	-0.012156	0.0085449	0.012004	0.0044759	0.050176
0.0053406	0.033264	0.092926	0.022685	0.0096385	0.094172	0.023295	-0.018616	-0.0079091	0.015208	0.01531	0.044327	0.035909	0.043055	-0.006307	-0.0080872	0.011495	0.012385	0.0087738	0.053253
-0.0034587	0.033671	0.084559	0.022736	0.0078074	0.087407	0.022354	-0.016963	-0.0049082	0.018005	0.011088	0.042216	0.031204	0.053431	-0.0060527	-0.013123	0.021973	0.016225	0.0058746	0.054677
-0.0095876	0.028102	0.079651	0.026855	0.016734	0.091629	0.014801	-0.0103	-0.0052897	0.018717	0.019404	0.040487	0.036011	0.053813	0.00048319	-0.018056	0.024668	0.016073	0.00091553	0.057653
-0.010986	0.027669	0.072098	0.029424	0.023651	0.090764	0.012995	-0.0022634	-0.002238	0.016251	0.016454	0.042063	0.037359	0.041199	0.0041199	-0.016047	0.027288	0.014979	0.0058746	0.058467
-0.011113	0.035095	0.070775	0.028839	0.026245	0.095952	0.0087484	-0.0040436	-0.00295	0.0073497	0.0057983	0.045191	0.039698	0.041707	0.0041453	-0.014776	0.025355	0.0082397	0.0093587	0.054423
-0.013657	0.050634	0.081304	0.032171	0.022608	0.096868	0.0054932	-0.01442	-0.0071971	0.0015004	0.0064087	0.043233	0.037664	0.037766	0.0082906	-0.014801	0.022786	0.0096385	0.021973	0.046514
-0.017293	0.056992	0.083288	0.028458	0.017064	0.088425	0.0070953	-0.011876	-0.0054423	-5.0863e-05	0.014191	0.044149	0.034714	0.042496	0.0063324	-0.016886	0.021871	0.013402	0.018285	0.038172
-0.018641	0.05511	0.08316	0.031637	0.015589	0.084813	0.013224	-0.01002	-0.0023905	0.0031789	0.014369	0.047836	0.050913	0.045039	0.0008901	-0.012716	0.024083	0.018158	0.014292	0.037969
-0.017497	0.049464	0.083644	0.039444	0.0091807	0.084686	0.01943	-0.01358	-0.0010173	0.010529	0.013784	0.049464	0.053101	0.042038	-0.0042216	-0.015106	0.022558	0.024846	0.012436	0.034383
-0.017751	0.059204	0.085169	0.035985	0.014394	0.078074	0.013148	-0.0073751	-0.0053406	0.0078837	0.020701	0.048065	0.051676	0.037206	-0.010707	-0.020167	0.01798	0.029119	0.010859	0.032857
-0.021286	0.057068	0.085475	0.038732	0.019048	0.072378	0.010529	-0.0098165	-0.0034841	0.012512	0.026474	0.048777	0.048243	0.045293	-0.01152	-0.013351	0.015284	0.030568	0.0085958	0.037537
-0.024211	0.053838	0.085526	0.04125	0.010045	0.06841	0.010427	-0.011876	-0.0037384	0.015233	0.026474	0.04715	0.043742	0.046183	-0.010579	0.0022888	0.02032	0.034587	0.0039164	0.032094
-0.020116	0.047963	0.09107	0.038859	0.015793	0.068436	0.0017039	-0.013529	-0.002416	0.0097656	0.028381	0.037435	0.044098	0.044937	-0.0063833	-0.010401	0.025889	0.030034	0.0022634	0.025279
-0.028076	0.053991	0.093714	0.041885	0.019124	0.072632	-0.0052389	-0.012309	-0.0024414	0.012385	0.022405	0.035019	0.039368	0.035756	0.004069	-0.023626	0.024999	0.024897	0.0086212	0.024414
-0.023829	0.057144	0.096436	0.041072	0.024592	0.076574	-0.0019073	-0.017217	-0.0081126	0.013631	0.015157	0.032603	0.049896	0.034968	0.0069936	-0.019989	0.021795	0.025304	0.0041199	0.022456
-0.0091298	0.054016	0.09196	0.042191	0.025686	0.076777	-0.0052389	-0.015767	-0.013911	0.019277	0.018616	0.041809	0.050583	0.042241	0.013428	-0.011978	0.014928	0.021362	-0.0049591	0.022507
-0.0013479	0.050761	0.094147	0.043386	0.025304	0.082219	0.00076294	-0.010681	-0.021057	0.016658	0.02388	0.046209	0.052287	0.03774	0.014877	-0.0084432	0.013631	0.022405	-0.010681	0.025126
-0.006307	0.046972	0.097504	0.035578	0.029221	0.079041	0.00073751	-0.00071208	-0.026703	0.018234	0.020218	0.048548	0.047531	0.036265	0.015767	-0.017268	0.011546	0.026779	-0.014623	0.033264
-0.0079346	0.050405	0.089213	0.02978	0.027364	0.077922	0.00038147	0.0023397	-0.017217	0.023677	0.015895	0.048294	0.048243	0.03301	0.018234	-0.027949	0.010605	0.031509	-0.0089518	0.029577
-0.0054677	0.043971	0.082906	0.025813	0.018845	0.071691	0.0046539	-0.0018819	-0.0073497	0.028229	0.020549	0.046158	0.056788	0.041478	0.018514	-0.027898	0.0089773	0.026169	-0.0061798	0.031281
-0.0051117	0.041656	0.078964	0.019175	0.022634	0.073497	0.0039164	-0.0069173	-0.0091807	0.024083	0.026474	0.039546	0.063934	0.03919	0.0085704	-0.025609	0.014801	0.01915	-0.0080363	0.026906
0.001119	0.041784	0.084152	0.019989	0.028814	0.079575	0.0071716	-0.010096	-0.015818	0.021108	0.027212	0.035985	0.066579	0.035655	-0.00030518	-0.017776	0.027237	0.022812	-0.011393	0.030874
0.0034332	0.054728	0.079702	0.031102	0.034612	0.079651	0.019404	-0.014699	-0.019786	0.02243	0.032959	0.03123	0.071335	0.040995	0.00027974	-0.015182	0.033798	0.022964	-0.012817	0.03184
0.00078837	0.063349	0.077464	0.036901	0.036469	0.081736	0.017192	-0.013784	-0.018895	0.021515	0.039978	0.028992	0.069936	0.044657	-0.0046285	-0.024109	0.035324	0.018082	-0.011546	0.027644
-0.0049591	0.070241	0.071106	0.036418	0.035909	0.074743	0.012004	-0.011342	-0.017548	0.019658	0.034358	0.033976	0.06457	0.047785	-0.00058492	-0.034078	0.04008	0.022812	-0.011876	0.021642
-0.0037893	0.073446	0.071615	0.036138	0.047251	0.06958	0.017242	-0.0070699	-0.0093333	0.01915	0.0354	0.041835	0.061544	0.042648	0.0019328	-0.039647	0.039647	0.029449	-0.01503	0.014877
-0.003891	0.064596	0.073395	0.037537	0.047226	0.074946	0.015182	-0.0047048	-0.0068919	0.021057	0.033366	0.040258	0.065053	0.02683	0.011342	-0.043538	0.042674	0.032171	-0.017471	0.012792
0.00025431	0.058517	0.076752	0.035095	0.042318	0.075455	0.021591	-0.0029246	-0.0034841	0.012436	0.032679	0.040995	0.065002	0.020218	0.010401	-0.03835	0.043691	0.038757	-0.019404	0.011495
0.0023905	0.060603	0.075912	0.039622	0.034637	0.073954	0.019252	-0.0020599	-0.0029755	0.0087229	0.036672	0.041733	0.069427	0.021591	-0.00055949	-0.03184	0.042267	0.040461	-0.02594	0.0061798
0.0030518	0.057882	0.074488	0.044352	0.026754	0.071691	0.021693	0.0071716	-0.00063578	0.019964	0.031433	0.043488	0.066579	0.024668	-0.0084432	-0.029195	0.047201	0.036138	-0.01653	0.016123
-0.002416	0.05071	0.075506	0.041835	0.032425	0.080312	0.028381	0.010173	-0.0073751	0.022024	0.026398	0.036799	0.063477	0.023575	-0.010656	-0.029449	0.044403	0.045293	-0.016658	0.016225
0.0020599	0.049896	0.075277	0.039927	0.041122	0.080312	0.024261	0.0098928	-0.0084432	0.013199	0.030009	0.03568	0.068436	0.022888	-0.0056458	-0.024872	0.044072	0.053457	-0.014496	0.016479
0.0014242	0.055618	0.077642	0.041275	0.038961	0.080312	0.024745	0.0047048	-0.0025431	0.0089773	0.033112	0.030874	0.066833	0.022405	0.00035604	-0.030619	0.054957	0.057093	-0.018031	0.019404
-0.0035604	0.066655	0.078939	0.048065	0.041275	0.080414	0.02917	-0.0036621	-0.0008138	0.018183	0.032018	0.027161	0.062586	0.022405	0.0010935	-0.032832	0.049973	0.053533	-0.016556	0.024287
-0.0014496	0.055186	0.079447	0.051804	0.03273	0.074743	0.026576	-0.0037384	0.0024668	0.015666	0.028407	0.027542	0.060654	0.036087	0.0004069	-0.03596	0.043488	0.054983	-0.018183	0.01826
-0.0027212	0.045726	0.084356	0.051676	0.031993	0.06073	0.027161	0.0015004	0.0071971	0.010783	0.027974	0.032883	0.058289	0.044683	0.0055695	-0.040181	0.039139	0.066172	-0.027033	0.015233
0.0022634	0.045293	0.085983	0.050329	0.0383	0.061976	0.031382	0.0039419	0.0015513	0.0054677	0.034459	0.03746	0.051524	0.038096	0.004247	-0.034815	0.046844	0.074717	-0.029551	0.01063
0.016556	0.042572	0.087001	0.051905	0.039546	0.07192	0.029627	0.0052134	0.0068919	0.012945	0.036545	0.031586	0.046107	0.031687	0.0030263	-0.030289	0.04453	0.069834	-0.027008	0.0058238
0.017827	0.037079	0.087891	0.059611	0.04158	0.06897	0.032527	0.0083923	0.0097911	0.0080617	0.030162	0.022227	0.046819	0.03212	-0.0076294	-0.043081	0.039571	0.066121	-0.032323	0.0087229
0.019887	0.032552	0.088196	0.065053	0.036774	0.071589	0.032934	0.010605	0.0093079	0.0048065	0.022278	0.025686	0.050532	0.027466	-0.012995	-0.046361	0.037587	0.072784	-0.031128	0.0096893
0.01386	0.027949	0.083313	0.069046	0.036545	0.074793	0.034815	0.0073751	0.004069	0.00048319	0.026627	0.032857	0.06134	0.027898	-0.012054	-0.047124	0.04275	0.082525	-0.026093	0.016479
0.0065613	0.025101	0.085398	0.07075	0.036138	0.081431	0.038528	0.0084686	0.010351	0.00083923	0.031916	0.028941	0.07103	0.024821	-0.0067393	-0.03891	0.044327	0.085704	-0.023117	0.012207
-0.0051371	0.020676	0.091222	0.060247	0.0339	0.084508	0.038579	0.018412	0.015157	0.0065358	0.031891	0.029449	0.074717	0.032374	-0.0045013	-0.033391	0.04626	0.083669	-0.022914	0.0039927
-0.007604	0.025889	0.091883	0.050201	0.028305	0.07281	0.046946	0.024109	0.011495	0.006307	0.03006	0.031611	0.076396	0.035756	0.0013733	-0.030746	0.04275	0.085119	-0.020218	0.016479
-0.012843	0.028254	0.095393	0.051422	0.035502	0.070012	0.05394	0.02772	0.0060781	0.0071716	0.034002	0.032247	0.072734	0.0354	0.0048065	-0.033518	0.039113	0.087687	-0.025202	0.033671
-0.0071462	0.024796	0.096334	0.052058	0.038783	0.073624	0.050634	0.019836	0.006841	0.0070699	0.038274	0.03123	0.06897	0.038579	0.0088755	-0.034765	0.038045	0.086009	-0.031382	0.036469
-0.0020091	0.017649	0.09997	0.054321	0.031484	0.073598	0.043844	0.0097148	0.011698	0.0010681	0.035273	0.021642	0.066147	0.031637	0.016301	-0.037994	0.037486	0.080922	-0.030746	0.030696
-0.0055695	0.021439	0.1034	0.054143	0.028636	0.074209	0.04542	0.010885	0.015361	-0.0053914	0.028254	0.02093	0.065053	0.036036	0.024389	-0.041478	0.032501	0.084356	-0.033264	0.027415
-0.0091044	0.031306	0.099538	0.066045	0.034892	0.07314	0.048854	0.0098928	0.0095622	-0.010732	0.027542	0.020777	0.058085	0.04837	0.025253	-0.035095	0.028051	0.077438	-0.03301	0.023448
-0.0012207	0.032476	0.10134	0.075455	0.038834	0.07609	0.04865	0.00025431	0.015259	-0.011444	0.02739	0.019252	0.057093	0.04926	0.023371	-0.02655	0.015539	0.074285	-0.029399	0.015539
0.0034841	0.027059	0.1016	0.078176	0.033264	0.066757	0.047913	-0.0023905	0.018361	-0.0065613	0.024643	0.016098	0.063349	0.040741	0.015411	-0.017166	0.0077311	0.075328	-0.019302	0.022736
0.0062561	0.022964	0.10462	0.084305	0.026474	0.059255	0.056229	-0.0040944	0.0083415	-0.010707	0.026906	0.017548	0.070826	0.036138	0.0083923	-0.014725	0.016378	0.061391	-0.018031	0.02243
0.0033569	0.019836	0.10554	0.080617	0.028585	0.063553	0.058899	-0.00058492	0.0047048	-0.0097911	0.030874	0.021337	0.077616	0.041682	0.02032	-0.012385	0.019073	0.052745	-0.01442	0.026805
-0.0008138	0.025126	0.098419	0.07988	0.032399	0.066223	0.055161	0.0034078	0.014013	-0.0083669	0.03184	0.018717	0.082143	0.04453	0.031255	-0.018107	0.017115	0.055822	-0.018667	0.024999
0.0051117	0.036469	0.090993	0.083389	0.028178	0.06958	0.045827	0.0014242	0.01653	-0.0055186	0.035807	0.014318	0.076981	0.051092	0.035553	-0.014826	0.02121	0.07192	-0.02388	0.013885
0.00501	0.041835	0.091476	0.086365	0.038401	0.085475	0.05071	0.0047557	0.014852	-0.0033061	0.037867	0.010579	0.066986	0.046132	0.033188	-0.0073497	0.027593	0.076625	-0.027033	0.0072988
0.0078074	0.037816	0.088908	0.089137	0.047684	0.095469	0.058492	0.013326	0.025457	0.00071208	0.048065	0.017675	0.07014	0.042903	0.032323	-0.01564	0.028203	0.060552	-0.031306	0.013275
0.0020599	0.032984	0.091985	0.095088	0.046666	0.090866	0.056636	0.017776	0.024796	-0.0023905	0.050583	0.017064	0.072276	0.045039	0.030365	-0.013123	0.028966	0.055262	-0.026728	0.010783
-0.0022634	0.043157	0.092799	0.096054	0.046794	0.088679	0.053202	0.019709	0.025686	-0.00099182	0.048167	0.021083	0.077438	0.048472	0.028178	-0.0099691	0.025253	0.052261	-0.022176	0.0032552
-0.0092316	0.050786	0.097911	0.095698	0.046082	0.083364	0.051931	0.024643	0.022202	0.0030772	0.040385	0.02238	0.082143	0.043615	0.030721	-0.011724	0.019913	0.051626	-0.017548	0.010223
-0.019506	0.046666	0.11314	0.098343	0.043386	0.073293	0.057322	0.03301	0.018539	-0.0066121	0.036774	0.024211	0.083593	0.037994	0.033264	-0.017598	0.022583	0.059433	-0.022354	0.011164
-0.019252	0.048955	0.1151	0.092112	0.038249	0.076752	0.055466	0.034714	0.021871	-0.010274	0.036799	0.029704	0.084229	0.032781	0.030441	-0.021464	0.023727	0.060094	-0.023422	0.01208
-0.022278	0.046488	0.10971	0.087458	0.034358	0.083593	0.049896	0.031331	0.021133	-0.0034841	0.045547	0.028127	0.075836	0.03067	0.020676	-0.030289	0.028458	0.055644	-0.021566	-0.001653
-0.020828	0.055771	0.10877	0.084839	0.044912	0.083059	0.054703	0.030772	0.021667	-0.0036112	0.044785	0.025609	0.079803	0.027262	0.014598	-0.028636	0.022685	0.049489	-0.030543	-0.0074514
-0.016251	0.064138	0.12049	0.075251	0.04687	0.08489	0.054423	0.03273	0.018209	-0.012461	0.044454	0.028127	0.083389	0.032094	0.0074005	-0.021769	0.026703	0.041453	-0.036977	0.0025431
-0.017802	0.058467	0.11815	0.07899	0.046412	0.084101	0.055135	0.036799	0.015539	-0.015081	0.045624	0.027669	0.078761	0.037867	0.012665	-0.014191	0.029882	0.041911	-0.033137	0.010554
-0.022736	0.053151	0.11009	0.081685	0.05628	0.081635	0.062866	0.038605	0.025431	-0.0099945	0.044759	0.032171	0.075099	0.03952	0.019658	-0.0018056	0.03301	0.042191	-0.030721	0.011215
-0.023549	0.04804	0.11024	0.072149	0.050125	0.081762	0.049591	0.042572	0.030467	-0.01119	0.040105	0.032578	0.077082	0.042292	0.016581	0.0043996	0.034002	0.041122	-0.036011	0.0060781
-0.021388	0.045471	0.11373	0.06691	0.044912	0.081177	0.040359	0.044429	0.030924	-0.013529	0.034815	0.036469	0.076879	0.043004	0.011673	0.0041199	0.036875	0.029933	-0.037359	0.0045013
-0.018921	0.03535	0.09702	0.078354	0.052134	0.087382	0.050252	0.044734	0.029297	-0.011876	0.030111	0.030365	0.065918	0.040003	0.014064	0.0019073	0.0339	0.020498	-0.021769	0.015055
-0.014242	0.02978	0.095139	0.084712	0.058009	0.081863	0.062815	0.043844	0.031738	-0.012919	0.030212	0.02978	0.068512	0.041046	0.014699	-0.0067647	0.030492	0.026118	-0.018336	0.01152
-0.022481	0.031586	0.099818	0.085068	0.061417	0.075938	0.065842	0.038198	0.026271	-0.017293	0.031255	0.032527	0.069656	0.045726	0.020396	-0.016861	0.021515	0.031815	-0.020955	0.005544
-0.013657	0.034205	0.091019	0.082881	0.055186	0.079397	0.070216	0.033213	0.024414	-0.015437	0.03034	0.040003	0.073497	0.0457	0.022227	-0.024516	0.02154	0.032552	-0.023473	-0.0040436
-0.0018311	0.036519	0.091426	0.080617	0.049871	0.075277	0.075455	0.035426	0.027237	-0.012538	0.021311	0.041962	0.071259	0.035299	0.024287	-0.022761	0.027949	0.037409	-0.020294	-0.0068665
-0.0065104	0.039444	0.10071	0.090942	0.055618	0.080236	0.072123	0.032043	0.020167	-0.011113	0.02243	0.047607	0.071233	0.032679	0.018895	-0.010401	0.026983	0.040436	-0.022659	0.0055695
-0.0050863	0.034612	0.11035	0.08756	0.056788	0.083644	0.078939	0.027746	0.014292	-0.0060272	0.018845	0.046743	0.072428	0.023499	0.019302	-0.0056458	0.023855	0.032883	-0.020549	0.0016276
-0.0043742	0.030441	0.1118	0.087891	0.062154	0.07932	0.093536	0.025787	0.019557	-0.0049337	0.02037	0.041936	0.06719	0.0082397	0.016963	0.0048065	0.022303	0.032628	-0.025991	0.0035604
0.001653	0.034205	0.11248	0.097911	0.060043	0.081482	0.090637	0.025126	0.018819	0.0011698	0.029297	0.039673	0.061874	0.016429	0.013529	0.0031535	0.022914	0.040665	-0.03451	0.012792
-2.5431e-05	0.033366	0.112	0.096258	0.060145	0.078659	0.0796	0.025482	0.025965	-0.0042216	0.037791	0.033798	0.051448	0.020142	0.011037	-0.0053914	0.032578	0.040385	-0.036774	0.0075022
-0.0012207	0.033264	0.11447	0.097173	0.061417	0.077438	0.082245	0.033722	0.028407	-0.0028737	0.042013	0.025787	0.052083	0.02093	0.0054677	-0.0086466	0.033468	0.037537	-0.028254	0.0068919
0.0049337	0.037231	0.11594	0.10145	0.061696	0.082626	0.08728	0.030746	0.032679	-0.004069	0.036367	0.035019	0.052973	0.024592	-0.00091553	-0.0075022	0.030568	0.035985	-0.022583	0.0077311
-0.0023142	0.036341	0.11645	0.097758	0.061442	0.080897	0.082601	0.029119	0.023778	-0.0011444	0.036214	0.041402	0.055593	0.027924	-0.002416	-0.007019	0.025075	0.035629	-0.02533	0.014928
0.0097911	0.032603	0.10488	0.098979	0.061773	0.081838	0.079803	0.025228	0.021261	0.003713	0.041148	0.037053	0.054423	0.028305	0.012334	-0.00027974	0.022456	0.034332	-0.019302	0.010757
0.014852	0.030721	0.1017	0.086517	0.063044	0.080897	0.085958	0.021667	0.021159	0.011826	0.035782	0.032425	0.060094	0.027593	0.016912	0.0040944	0.026398	0.030645	-0.021769	0.0066121
0.018946	0.023524	0.11175	0.088832	0.071233	0.080719	0.082703	0.020447	0.02477	0.0026194	0.035095	0.022659	0.061417	0.025279	0.014954	0.0045013	0.03095	0.035884	-0.020345	0.002416
0.018412	0.024668	0.10951	0.090307	0.073573	0.073624	0.073598	0.027161	0.031993	-0.00096639	0.034205	0.014979	0.057424	0.025864	0.013758	0.0080617	0.030136	0.027771	-0.019048	0.012283
0.010732	0.022074	0.11032	0.087128	0.074107	0.066808	0.070419	0.031891	0.037537	-0.0039419	0.033315	0.018005	0.050278	0.019709	0.0103	0.010452	0.029602	0.025965	-0.025304	0.024185
0.010376	0.02533	0.10503	0.090408	0.069249	0.073903	0.077387	0.028407	0.03746	-0.001119	0.037359	0.023753	0.046107	0.021871	0.0077566	0.011978	0.036443	0.026881	-0.037664	0.012232
0.013072	0.029856	0.099614	0.09112	0.066325	0.076625	0.08166	0.027898	0.035222	0.0047811	0.038732	0.028839	0.045853	0.025482	0.0083923	0.009435	0.03123	0.026957	-0.038884	0.015335
0.017471	0.031535	0.099386	0.098292	0.068588	0.085169	0.081177	0.029984	0.034892	-0.00078837	0.026042	0.036443	0.044479	0.020803	0.016301	0.012029	0.030492	0.033493	-0.035884	0.019862
0.016886	0.034587	0.10017	0.10401	0.06457	0.085398	0.081151	0.031331	0.028585	-0.0029755	0.021642	0.032399	0.039546	0.0060272	0.023677	0.017319	0.031687	0.042241	-0.035019	0.016429
0.0024923	0.034027	0.10361	0.10574	0.064519	0.083466	0.079066	0.020727	0.022532	-0.0017293	0.024541	0.037155	0.043411	0.0041707	0.027568	0.020599	0.029017	0.041809	-0.035528	0.015895
0.0077311	0.02533	0.10236	0.10155	0.073624	0.081228	0.068105	0.013987	0.037206	-0.001653	0.025228	0.027771	0.040538	0.015971	0.024007	0.015717	0.033417	0.035273	-0.033086	0.014394
0.013936	0.019658	0.10157	0.096232	0.080948	0.073115	0.067393	0.019811	0.038605	-0.00035604	0.026627	0.032298	0.035782	0.013911	0.02182	0.01564	0.03334	0.025609	-0.030441	0.015259
0.01147	0.020091	0.10081	0.093587	0.08405	0.071894	0.075709	0.026703	0.047023	-0.0020345	0.036367	0.028483	0.045726	0.014343	0.014674	0.019582	0.030543	0.025635	-0.022964	0.014801
0.016403	0.024974	0.099157	0.081685	0.072454	0.067088	0.071386	0.034434	0.057373	-0.010885	0.043716	0.022558	0.053431	0.020294	0.0055186	0.022964	0.037028	0.024643	-0.025787	0.017675
0.028966	0.032934	0.089773	0.086924	0.069148	0.057983	0.068843	0.038503	0.05277	-0.018082	0.038401	0.026118	0.059764	0.028203	-0.00071208	0.021413	0.038986	0.020752	-0.032272	0.024414
0.026067	0.037359	0.086314	0.09997	0.076548	0.055923	0.075429	0.037766	0.049871	-0.013021	0.03624	0.027237	0.052821	0.030492	-0.0012461	0.022074	0.03479	0.022761	-0.033239	0.016886
0.016988	0.03334	0.085297	0.090052	0.077591	0.06162	0.077057	0.033646	0.055059	0.0024668	0.034587	0.023117	0.043437	0.027008	0.0013987	0.013224	0.03273	0.018361	-0.038401	0.016581
0.024668	0.030492	0.083949	0.082245	0.075353	0.057653	0.077566	0.03685	0.0575	0.0052389	0.033951	0.014572	0.053507	0.020396	7.6294e-05	0.0080872	0.030263	0.021159	-0.035756	0.028585
0.029551	0.031789	0.090535	0.074819	0.069733	0.057042	0.08433	0.037028	0.064367	-0.0055949	0.0354	0.013707	0.05544	0.011978	-0.0059255	0.0071716	0.032094	0.021947	-0.030797	0.032527
0.030848	0.020752	0.087179	0.066249	0.07988	0.055923	0.089315	0.041453	0.058543	-0.0070445	0.036265	0.012919	0.05422	0.015666	-0.00043233	0.011292	0.028356	0.018438	-0.029577	0.027135
0.026194	0.014038	0.087916	0.068563	0.077769	0.051905	0.093714	0.041173	0.061086	-0.0039673	0.035324	0.011037	0.045726	0.013097	0.0035604	0.0067647	0.031331	0.016174	-0.027644	0.03507
0.021286	0.024846	0.084864	0.069046	0.072988	0.043259	0.087611	0.03329	0.06663	0.00010173	0.033646	0.0091298	0.044708	0.012665	0.00020345	-0.0044505	0.031509	0.012868	-0.029017	0.041987
0.022329	0.029221	0.07988	0.067724	0.069529	0.038172	0.089951	0.021566	0.064214	0.0042216	0.030289	0.010757	0.042877	0.018005	-0.0014242	-0.0056712	0.037511	0.013173	-0.025279	0.047989
0.020142	0.035426	0.081177	0.069351	0.068665	0.027491	0.096715	0.023168	0.057933	0.0050608	0.031891	0.013351	0.047506	0.017014	0.0025177	-0.0053914	0.04425	0.017166	-0.030289	0.047913
0.018794	0.038478	0.077337	0.075862	0.063527	0.026449	0.093918	0.025228	0.057653	-0.003891	0.037969	0.0097911	0.049947	0.021439	0.0055695	-0.0021617	0.042953	0.013885	-0.034637	0.0442
0.020396	0.041631	0.075099	0.07637	0.052312	0.029678	0.091248	0.017446	0.067902	-0.0074514	0.043742	0.010554	0.04926	0.028076	0.010935	-0.0071716	0.041784	0.026169	-0.033137	0.051015
0.021566	0.045522	0.076904	0.075302	0.051066	0.023371	0.085144	0.020574	0.071589	-0.013123	0.038986	0.010961	0.047684	0.022863	0.013097	-0.0033824	0.042089	0.034053	-0.036519	0.052948
0.017242	0.039063	0.077031	0.07815	0.058085	0.023117	0.077667	0.027924	0.081177	-0.0162	0.042572	0.010096	0.04982	0.03418	0.010834	0.00035604	0.038045	0.030289	-0.034612	0.051575
0.018031	0.033646	0.075378	0.076803	0.05249	0.020142	0.079753	0.033468	0.086416	-0.019175	0.046056	0.010986	0.042623	0.038554	0.010351	0.0038147	0.032705	0.037511	-0.036596	0.046107
0.021667	0.033646	0.077998	0.071971	0.056915	0.024618	0.086136	0.033061	0.089874	-0.022125	0.051753	0.019099	0.030416	0.02828	0.0092316	-0.001653	0.029068	0.044607	-0.031484	0.046717
0.019709	0.03479	0.077566	0.069199	0.061925	0.022278	0.093511	0.030212	0.082016	-0.013606	0.051397	0.025202	0.024007	0.03568	0.0036621	-0.0045776	0.036952	0.040995	-0.03362	0.049057
0.021083	0.035121	0.080007	0.067749	0.060806	0.020981	0.093943	0.026474	0.072759	-0.015055	0.051092	0.033035	0.01503	0.041148	0.0022888	-0.0036621	0.037231	0.036062	-0.03746	0.044683
0.021744	0.034256	0.08906	0.067927	0.055593	0.029068	0.090764	0.012258	0.07253	-0.023753	0.055695	0.037231	0.014572	0.044123	-7.6294e-05	-0.0004069	0.035324	0.035019	-0.034536	0.045369
0.020243	0.041097	0.078227	0.074488	0.064214	0.032425	0.091654	0.0065104	0.068665	-0.023066	0.050507	0.03479	0.013733	0.05427	-0.002772	-0.0037893	0.030924	0.026449	-0.031306	0.042063
0.023117	0.049667	0.07309	0.070572	0.065104	0.027593	0.10274	0.0056712	0.069478	-0.021617	0.052363	0.027059	0.006307	0.054169	-0.0022634	-0.003535	0.025991	0.025762	-0.030212	0.03891
0.023015	0.056254	0.079142	0.060349	0.060145	0.027059	0.097936	0.0070699	0.067113	-0.023015	0.05483	0.021311	0.009435	0.045954	-0.0016022	0.0020599	0.035782	0.027695	-0.030975	0.039113
0.01976	0.053202	0.077387	0.065943	0.064545	0.029984	0.080083	0.013479	0.070063	-0.019048	0.063273	0.024796	0.0080872	0.039393	0.007019	0.00073751	0.043462	0.028051	-0.029526	0.04097
0.018285	0.050557	0.07754	0.076243	0.065028	0.040614	0.088272	0.018361	0.076803	-0.022354	0.057627	0.02744	0.0052389	0.045649	0.0086721	0.0071971	0.044479	0.023041	-0.035909	0.037231
0.019277	0.044988	0.082804	0.079956	0.062841	0.042038	0.098317	0.023092	0.074437	-0.027059	0.052236	0.024821	0.0065358	0.041606	0.0082652	0.0015767	0.04186	0.02861	-0.0383	0.033213
0.022761	0.040385	0.086136	0.076803	0.068385	0.044708	0.099131	0.01475	0.066198	-0.020701	0.052389	0.021337	0.012945	0.041275	0.0086212	-0.0037638	0.048192	0.041021	-0.037944	0.034866
0.022685	0.038223	0.08433	0.067317	0.072352	0.040461	0.10307	0.0067902	0.068436	-0.028305	0.049591	0.018921	0.015488	0.036697	0.0030518	-0.0082143	0.054983	0.031026	-0.031408	0.035731
0.020549	0.037842	0.081329	0.063477	0.073675	0.045039	0.10254	0.013046	0.075404	-0.034205	0.043691	0.019404	0.011241	0.033162	0.0087229	-0.016759	0.058467	0.026296	-0.027186	0.044276
0.015132	0.036875	0.077515	0.059662	0.073903	0.039825	0.1017	0.020625	0.084229	-0.034383	0.040817	0.026245	0.011164	0.047404	0.012639	-0.026016	0.047709	0.015971	-0.031052	0.053253
0.013199	0.038325	0.086873	0.058111	0.065765	0.036875	0.098343	0.022786	0.080134	-0.034332	0.041809	0.03863	0.010707	0.057678	0.015004	-0.028076	0.042445	0.02182	-0.032679	0.043716
0.013555	0.034078	0.087891	0.057093	0.067724	0.0354	0.097885	0.025304	0.077972	-0.033315	0.028915	0.049184	0.0077057	0.050888	0.019124	-0.022252	0.043004	0.027135	-0.032908	0.045573
0.011241	0.031764	0.086695	0.046794	0.073751	0.034332	0.088247	0.019175	0.089823	-0.029933	0.031967	0.04542	0.0081126	0.04364	0.017802	-0.014776	0.037028	0.022558	-0.037257	0.047557
0.017014	0.03479	0.076269	0.042648	0.072276	0.032959	0.079346	0.012105	0.089849	-0.031687	0.03657	0.035273	0.016276	0.048345	0.024897	-0.0080109	0.037359	0.023473	-0.040766	0.043538
0.015691	0.037613	0.074819	0.047251	0.065791	0.03123	0.082652	0.0072225	0.09112	-0.021922	0.038172	0.032679	0.020421	0.056	0.030111	-0.0047302	0.032883	0.023931	-0.040894	0.043767
0.014852	0.039622	0.076701	0.040792	0.062841	0.031306	0.087611	0.0038401	0.095673	-0.016479	0.032349	0.030924	0.014547	0.050812	0.028941	-0.0032552	0.033061	0.02711	-0.034765	0.044378
0.017598	0.04509	0.074412	0.034103	0.067393	0.033162	0.10297	0.0057983	0.096537	-0.027746	0.02505	0.034637	0.0086212	0.05127	0.031306	-0.0066884	0.036545	0.026677	-0.031306	0.044912
0.019124	0.044327	0.071665	0.039825	0.064418	0.042496	0.1088	-0.0008901	0.10084	-0.028712	0.02032	0.035731	0.0063578	0.041428	0.026271	-0.014725	0.038147	0.043106	-0.028661	0.040614
0.023778	0.045471	0.071233	0.038656	0.059764	0.052694	0.10111	-0.0080363	0.09697	-0.02594	0.01709	0.029882	0.0071971	0.037791	0.028025	-0.018209	0.039164	0.051549	-0.017649	0.032832
0.028814	0.044785	0.065028	0.039164	0.067495	0.050532	0.099182	-0.0049591	0.088069	-0.025736	0.02622	0.022659	0.014267	0.048319	0.02416	-0.011063	0.034637	0.051371	-0.017726	0.030924
0.021362	0.02861	0.068843	0.05127	0.066655	0.045191	0.10183	-0.001475	0.093511	-0.02238	0.029856	0.028687	0.018489	0.04776	0.025406	-0.0081635	0.039749	0.046819	-0.027135	0.035578
0.021286	0.018921	0.071055	0.058161	0.066579	0.043945	0.10228	0.00066121	0.099284	-0.020625	0.036367	0.033035	0.01564	0.050405	0.024007	-0.016607	0.04069	0.039495	-0.024846	0.038961
0.026143	0.022939	0.075963	0.053533	0.060628	0.043564	0.11258	0.001653	0.096664	-0.021439	0.034053	0.033315	0.011978	0.049286	0.023015	-0.014547	0.027771	0.044479	-0.02182	0.046463
0.029755	0.02889	0.072403	0.054118	0.061086	0.036265	0.10605	0.0080617	0.093486	-0.01564	0.043411	0.032094	0.0042725	0.042547	0.022608	-0.0047302	0.02182	0.047531	-0.016149	0.048599
0.019506	0.030848	0.064596	0.055211	0.052236	0.036723	0.09613	0.0037638	0.089162	-0.0091553	0.042979	0.02833	0.0030772	0.043971	0.022252	0.0008138	0.027491	0.041631	-0.011927	0.052973
0.015869	0.034892	0.064519	0.065384	0.049845	0.040029	0.095596	-0.0011444	0.093613	-0.016073	0.042597	0.025126	0.0054423	0.051117	0.02327	0.0031026	0.02833	0.026728	-0.019531	0.056788
0.018005	0.030696	0.062078	0.069275	0.050507	0.037028	0.09758	0.0026703	0.08461	-0.020727	0.042928	0.019455	0.012563	0.053253	0.033798	-0.0010681	0.029424	0.023142	-0.025202	0.058111
0.019506	0.036926	0.057805	0.070826	0.058085	0.031891	0.10396	0.0095113	0.092977	-0.022786	0.040181	0.018031	0.018209	0.056941	0.034154	-0.0060018	0.036647	0.016556	-0.03034	0.058924
0.019073	0.038325	0.05366	0.063095	0.062358	0.02416	0.10793	0.0087992	0.091171	-0.022024	0.03685	0.022558	0.02622	0.047989	0.031433	-0.0060272	0.032196	0.017598	-0.036392	0.055974
0.023626	0.033544	0.060145	0.063934	0.065994	0.019277	0.10531	0.0098165	0.093435	-0.019709	0.042216	0.029399	0.028585	0.038147	0.030187	-0.0079091	0.033951	0.030746	-0.032272	0.050761
0.026576	0.028763	0.065486	0.070775	0.069936	0.017776	0.10925	0.011648	0.094681	-0.018692	0.040309	0.034281	0.019735	0.044607	0.033518	-0.0042979	0.025762	0.030085	-0.024796	0.05338
0.017166	0.033696	0.061976	0.065079	0.059586	0.017471	0.11429	0.012207	0.088298	-0.02744	0.042801	0.033976	0.016988	0.036545	0.038528	-0.0041962	0.026779	0.03039	-0.021006	0.047277
0.0177	0.03451	0.063909	0.063502	0.056178	0.0086721	0.12248	0.014216	0.086695	-0.034281	0.040207	0.039978	0.02065	0.039673	0.038325	-0.0059001	0.027746	0.038045	-0.025075	0.044327
0.017929	0.034358	0.060883	0.057831	0.049667	0.0068919	0.11823	0.017166	0.090154	-0.038122	0.039393	0.041733	0.010452	0.039698	0.03034	-0.0013733	0.022964	0.046539	-0.020727	0.044785
0.019048	0.03535	0.059001	0.048294	0.045573	0.0095876	0.12286	0.017014	0.084076	-0.031077	0.041122	0.042114	0.0080109	0.045649	0.032196	0.0086212	0.023321	0.051473	-0.017497	0.039673
0.020218	0.033264	0.060959	0.036316	0.044072	0.010783	0.11497	0.015615	0.078659	-0.018514	0.040461	0.038198	0.0076294	0.049388	0.028687	0.012792	0.023066	0.054906	-0.026983	0.035858
0.011342	0.025864	0.0619	0.040385	0.046336	0.010045	0.106	0.0051626	0.075251	-0.021439	0.045471	0.037257	0.013784	0.049566	0.03184	0.014343	0.029882	0.052465	-0.040207	0.044174
0.0074768	0.028076	0.068156	0.038859	0.048676	0.0060272	0.10208	0.002416	0.073954	-0.027618	0.047048	0.034688	0.013555	0.05305	0.0383	0.012945	0.039266	0.062688	-0.037893	0.042699
0.012919	0.022608	0.078278	0.035833	0.047633	0.0087229	0.10262	0.0057983	0.075429	-0.028763	0.046972	0.023778	0.0015259	0.056	0.037079	0.0040436	0.042369	0.058924	-0.034917	0.045471
0.023651	0.014496	0.073751	0.034561	0.053482	0.016734	0.10096	0.01063	0.077438	-0.031204	0.036443	0.023753	0.0078328	0.047328	0.029526	0.0033061	0.045726	0.056407	-0.027746	0.044607
0.028356	0.0083923	0.071462	0.031077	0.05427	0.014547	0.10468	0.018895	0.073853	-0.028559	0.035197	0.023066	0.0096893	0.041707	0.029271	0.013123	0.046056	0.046234	-0.022685	0.042165
0.02449	0.0085958	0.069326	0.044174	0.048599	0.0065613	0.12077	0.012868	0.079193	-0.023041	0.03535	0.030721	0.013707	0.033468	0.031408	0.014216	0.050278	0.041606	-0.015742	0.041478
0.026067	0.0073242	0.082118	0.056763	0.047023	-0.002772	0.11566	0.0061289	0.092468	-0.017624	0.032934	0.032806	0.012283	0.029043	0.026576	0.0067393	0.052948	0.048574	-0.0059001	0.039902
0.027262	0.0052389	0.084712	0.05305	0.044581	-0.0068665	0.1032	0.003535	0.087916	-0.015106	0.033315	0.025508	0.0095622	0.040131	0.019277	-0.0050608	0.046107	0.044734	-0.0039673	0.036316
0.025584	0.010147	0.085169	0.040766	0.041885	-0.009613	0.1016	-0.00017802	0.085729	-0.016301	0.031077	0.022888	0.0118	0.04008	0.025915	-0.00010173	0.039622	0.038249	-0.0072225	0.033646
0.030365	0.0071208	0.087636	0.045395	0.035934	-0.00096639	0.10338	-0.006485	0.092519	-0.014496	0.035146	0.030746	0.019658	0.030874	0.02182	0.00068665	0.041987	0.052134	-0.014826	0.034993
0.027059	0.011139	0.084229	0.04804	0.038045	0.005366	0.092189	0.0015513	0.09936	-0.015386	0.036977	0.025101	0.015437	0.020523	0.025126	0.0028229	0.040995	0.057907	-0.014064	0.033671
0.027517	0.014801	0.075811	0.051092	0.047429	0.01119	0.077209	0.0027212	0.10722	-0.013631	0.039164	0.026601	0.0067393	0.012589	0.037079	0.0028992	0.041809	0.054601	-0.010808	0.037791
0.033951	0.0086212	0.066477	0.050685	0.053431	0.015081	0.083135	-0.0060018	0.10674	-0.0059001	0.038045	0.04659	0.004425	0.020472	0.03596	0.00045776	0.045141	0.047735	-0.0028483	0.03418
0.041428	0.0034587	0.064112	0.04542	0.050329	0.016886	0.085398	-0.0084941	0.10025	-0.01386	0.045446	0.052948	0.0028483	0.031077	0.038223	0.0031026	0.045675	0.055161	-0.010707	0.037409
0.034358	-0.0021362	0.069199	0.041224	0.047735	0.020905	0.084941	-0.0074768	0.09107	-0.017878	0.040283	0.052007	-0.00015259	0.028737	0.036926	0.0090027	0.050074	0.054576	-0.015717	0.035858
0.042623	0.0035858	0.074158	0.037409	0.052439	0.020828	0.085449	-0.0085195	0.087687	-0.019608	0.03123	0.051651	0.0053914	0.028915	0.031789	0.0059509	0.049159	0.051727	-0.016556	0.033213
0.042572	0.012182	0.079931	0.038528	0.055771	0.01531	0.078278	-0.0082143	0.08077	-0.022812	0.029678	0.046361	0.0099436	0.038172	0.032883	0.0091044	0.04158	0.054626	-0.020243	0.033747
0.033086	0.0082397	0.083084	0.043081	0.052516	0.014623	0.063502	-0.0082906	0.077133	-0.018107	0.033239	0.049286	0.014954	0.040181	0.031789	0.0081889	0.041529	0.052719	-0.018107	0.035197
0.029755	-0.0021617	0.079371	0.044072	0.043462	0.022481	0.066325	0.00071208	0.075455	-0.020116	0.030314	0.044047	0.022125	0.039597	0.028687	0.017904	0.049845	0.048955	-0.021769	0.022329
0.019786	-0.002238	0.078761	0.03624	0.042089	0.024745	0.067673	0.001653	0.085373	-0.016683	0.028712	0.040487	0.016174	0.036443	0.027237	0.019964	0.050939	0.043742	-0.021032	0.015564
0.018209	0.0012207	0.075938	0.030619	0.041707	0.021413	0.069275	-0.0077566	0.093206	-0.011826	0.027847	0.046234	0.0058492	0.042979	0.027339	0.013199	0.04659	0.043132	-0.016632	0.015742
0.027033	0.0091553	0.071742	0.039597	0.040919	0.024846	0.0796	-0.0063578	0.098063	-0.010885	0.031611	0.051041	0.0076803	0.041809	0.025686	0.00083923	0.048269	0.034129	-0.014013	0.014801
0.024439	0.0066884	0.070674	0.048141	0.045369	0.026398	0.080414	-0.0036367	0.094681	-0.017497	0.028534	0.05132	0.020014	0.031001	0.028737	-0.0049591	0.050176	0.038071	-0.011317	0.016607
0.020803	0.012919	0.070394	0.044505	0.047099	0.020472	0.081736	0.0083415	0.08784	-0.018133	0.031102	0.049337	0.020421	0.031993	0.027186	-0.0087229	0.049591	0.037409	-0.011851	0.025787
0.022837	0.01826	0.06546	0.045954	0.048548	0.022837	0.088781	0.010783	0.086975	-0.016708	0.036443	0.053762	0.022786	0.041809	0.029933	0.0015767	0.056636	0.037181	-0.0062815	0.028178
0.023931	0.014954	0.052287	0.05806	0.04275	0.025762	0.086568	0.0074514	0.083872	-0.0096639	0.028025	0.04865	0.040538	0.044683	0.036494	0.0045776	0.059687	0.042267	-0.011444	0.028585
0.020905	0.017293	0.056254	0.064519	0.036443	0.020243	0.083669	0.0022888	0.078354	-0.012461	0.030645	0.048141	0.043437	0.036621	0.041631	-0.00063578	0.055008	0.049413	-0.012817	0.033112
0.023778	0.015589	0.063375	0.055008	0.032679	0.016734	0.08461	0.0048828	0.078837	-0.01386	0.032425	0.047429	0.040181	0.036697	0.036952	0.0010427	0.051193	0.054626	-0.018438	0.026601
0.021998	0.016607	0.064926	0.045446	0.045242	0.01681	0.081075	0.0030009	0.084508	-0.0097911	0.035121	0.046005	0.034485	0.035629	0.037613	0.0081889	0.058746	0.052668	-0.019964	0.025126
0.022786	0.015717	0.070877	0.049973	0.043793	0.021057	0.082423	-0.00033061	0.091171	-0.013046	0.043818	0.050557	0.031891	0.037181	0.034485	0.010656	0.060349	0.053279	-0.0095876	0.026321
0.029195	0.012945	0.069555	0.045115	0.04598	0.031586	0.086594	0.00027974	0.089696	-0.013428	0.038808	0.055059	0.034434	0.050278	0.042801	0.010223	0.061646	0.052236	-0.0058492	0.03362
0.024134	0.0068665	0.067317	0.041173	0.044759	0.029755	0.092087	-0.00027974	0.090714	-0.0053406	0.02828	0.048294	0.033773	0.045853	0.044886	0.0027974	0.068258	0.054677	-0.0057983	0.035375
0.017802	0.0071462	0.07515	0.047836	0.044759	0.022659	0.088221	0.0036367	0.095418	0.005722	0.029755	0.048574	0.025813	0.047989	0.038172	0.00063578	0.072556	0.056661	-0.0050863	0.039953
0.016327	0.015335	0.086721	0.048854	0.039698	0.012589	0.082575	0.003891	0.094299	0.0029246	0.024465	0.051397	0.019226	0.04626	0.033671	-0.0012716	0.076523	0.051041	-0.0019582	0.042801
0.0097402	0.026245	0.085042	0.052846	0.037613	0.0086466	0.074005	0.0034078	0.085831	0.0033061	0.017649	0.044098	0.016581	0.037613	0.034409	0.0015004	0.083491	0.043767	-0.0068156	0.042013
0.0033569	0.023142	0.079269	0.0457	0.043894	0.0073497	0.066884	0.0066884	0.072479	-0.0012207	0.020727	0.044937	0.017319	0.032399	0.031179	-0.00073751	0.086492	0.036367	-0.0073751	0.03212
0.013021	0.022252	0.072479	0.042419	0.051092	0.015589	0.072047	0.01414	0.068054	-0.0045268	0.02538	0.044047	0.021083	0.035884	0.031077	0.0045776	0.081024	0.028941	0.0053406	0.021439
0.015691	0.018209	0.070572	0.040131	0.048014	0.019608	0.082652	0.017446	0.064901	-0.0033061	0.032959	0.041936	0.023753	0.039469	0.028737	0.0044505	0.076777	0.033595	0.0045776	0.017319
0.017217	0.014954	0.072988	0.03568	0.051193	0.021744	0.091146	0.017955	0.063985	-0.0024923	0.041021	0.044505	0.019735	0.040258	0.025965	0.0048828	0.078761	0.039063	0.0031281	0.01386
0.021489	0.026728	0.074081	0.03802	0.054601	0.022761	0.085424	0.021286	0.069733	-0.0069173	0.047048	0.047531	0.021667	0.028737	0.023982	0.0088755	0.07754	0.039164	0.0061289	0.01503
0.014242	0.030111	0.07047	0.038376	0.049032	0.022812	0.083898	0.02037	0.070852	-0.0052134	0.040054	0.050685	0.015666	0.029449	0.023931	0.0080109	0.080617	0.041046	0.0038656	0.0098165
0.018133	0.031433	0.069911	0.032628	0.049032	0.022227	0.084763	0.014725	0.065994	-0.0085704	0.033671	0.056076	0.013911	0.044556	0.030899	0.0059509	0.088247	0.037511	0.0091553	0.010147
0.017751	0.031128	0.0722	0.029322	0.056127	0.016683	0.08227	0.01325	0.055873	-0.010859	0.042979	0.04715	0.012054	0.054296	0.029119	0.0046539	0.086848	0.0339	0.0094859	0.012614
0.018667	0.027033	0.07815	0.026881	0.058034	0.00027974	0.08372	0.011876	0.056076	-0.013351	0.034332	0.038961	0.005722	0.049922	0.02449	0.0087484	0.086517	0.037155	0.00022888	0.0093842
0.018641	0.026372	0.07192	0.030899	0.055517	-0.0015513	0.077693	0.011292	0.06017	-0.022914	0.035884	0.033086	0.013606	0.054754	0.024719	0.0096385	0.081889	0.036087	-0.00010173	0.0080363
0.020777	0.025152	0.061569	0.0339	0.06218	-0.00017802	0.07309	0.015895	0.058085	-0.028076	0.039902	0.029322	0.01737	0.056686	0.023422	0.013657	0.07253	0.03418	0.0019073	0.0090535
0.018514	0.02889	0.055669	0.030416	0.063629	-0.00086466	0.068232	0.014598	0.062332	-0.022252	0.049159	0.025787	0.018514	0.046743	0.019811	0.0060018	0.073166	0.038198	0.0064596	0.012436
0.015717	0.029526	0.052719	0.037486	0.064418	-0.0023397	0.069834	0.013072	0.062968	-0.017217	0.046794	0.026499	0.026728	0.042979	0.020421	0.010147	0.077464	0.035909	0.0040436	0.013987
0.015666	0.032094	0.055033	0.036341	0.067215	0.0050608	0.069504	0.016174	0.064392	-0.018311	0.048625	0.030289	0.03418	0.03802	0.023931	0.011876	0.073217	0.034943	0.0075277	0.0076294
0.015513	0.039775	0.052897	0.033112	0.059891	0.0049082	0.073853	0.014496	0.068207	-0.02037	0.049311	0.036672	0.037308	0.034688	0.034917	0.0096639	0.076014	0.034154	0.0087484	0.006485
0.021845	0.036672	0.057093	0.026398	0.053482	0.0022125	0.078939	0.015106	0.063807	-0.024541	0.041962	0.041173	0.041097	0.035299	0.028229	0.0086212	0.077057	0.030162	0.0090027	0.0017039
0.020269	0.032323	0.062256	0.02065	0.068207	-7.6294e-05	0.079829	0.011317	0.066198	-0.027466	0.040538	0.040309	0.041326	0.043564	0.024058	0.010935	0.079244	0.032298	0.0097148	0.0040181
0.01592	0.035095	0.066198	0.023549	0.064468	0.0098674	0.079702	0.013402	0.069911	-0.026042	0.04659	0.042674	0.041809	0.048218	0.026093	0.016886	0.074387	0.033518	0.020243	0.0017548
0.018692	0.042063	0.064443	0.029093	0.051854	0.019404	0.081278	0.017395	0.071386	-0.026627	0.045497	0.048472	0.041199	0.045954	0.018667	0.021006	0.071843	0.031382	0.016454	0.0020854
0.027924	0.043462	0.065791	0.03006	0.055135	0.013733	0.078481	0.022049	0.071335	-0.017344	0.045954	0.039978	0.04097	0.047607	0.020599	0.014216	0.073013	0.03123	0.012919	0.005722
0.024389	0.043462	0.056814	0.031153	0.059713	0.0061289	0.07693	0.017446	0.066376	-0.017878	0.038554	0.021591	0.038706	0.053864	0.034459	0.017497	0.070343	0.021845	0.018489	0.0059001
0.0221	0.036723	0.0575	0.031891	0.059713	0.009079	0.084534	0.015767	0.064723	-0.019404	0.031637	0.013657	0.04481	0.051219	0.040614	0.018768	0.066223	0.020091	0.027974	0.008316
0.029119	0.03774	0.056559	0.037766	0.048828	0.015335	0.088654	0.020625	0.063883	-0.017319	0.027822	0.012538	0.034637	0.039266	0.038783	0.018972	0.056203	0.023626	0.02622	0.01297
0.024948	0.038554	0.050608	0.032425	0.040054	0.01091	0.094554	0.01976	0.061747	-0.015106	0.020803	0.019073	0.038147	0.028432	0.036545	0.020447	0.044785	0.014343	0.024592	0.014521
0.019836	0.040105	0.045929	0.022074	0.03891	0.016098	0.093486	0.018514	0.060679	-0.0013733	0.020142	0.021795	0.045064	0.020065	0.036138	0.017776	0.047989	0.0078583	0.026677	0.0053151
0.015895	0.035121	0.052541	0.022049	0.040054	0.024109	0.099691	0.022481	0.04982	-0.0012461	0.030645	0.017776	0.040334	0.028483	0.037562	0.016327	0.055415	0.0028992	0.021006	0.001297
0.014318	0.029907	0.053838	0.02238	0.045675	0.02828	0.085119	0.025304	0.040512	-0.0031281	0.035833	0.01442	0.037715	0.044835	0.042648	0.020345	0.061391	0.0010681	0.019633	-0.0013224
0.010452	0.026347	0.053329	0.017573	0.040054	0.020676	0.082448	0.029704	0.042419	0.0015259	0.03362	0.0068665	0.038732	0.040181	0.049464	0.024821	0.052719	-0.0019582	0.019964	-0.0090027
0.0092316	0.031128	0.052973	0.013072	0.027237	0.014826	0.078684	0.026449	0.03273	-0.0014496	0.023982	0.0018311	0.044301	0.033239	0.044276	0.020167	0.054499	-0.0025177	0.026169	-0.0067139
0.011673	0.031815	0.049311	0.017573	0.021667	0.010401	0.075556	0.024236	0.025482	0.0011953	0.024592	-0.0025686	0.045573	0.032705	0.037282	0.01414	0.05633	-0.0085449	0.027568	-0.004247
0.01147	0.037231	0.042877	0.026245	0.017141	0.011571	0.07899	0.024796	0.026906	0.00099182	0.024694	-0.0020091	0.042419	0.039647	0.029551	0.01859	0.052312	-0.0062561	0.025126	0.0016785
0.015844	0.04008	0.048192	0.031102	0.013199	0.020676	0.079041	0.018311	0.030568	-0.0034332	0.037842	-0.008316	0.034205	0.043767	0.021871	0.019989	0.054652	-0.0073497	0.026805	0.015437
0.015818	0.043564	0.054143	0.036748	0.011495	0.026347	0.074565	0.019048	0.038808	-0.011927	0.046082	-0.013606	0.035121	0.054983	0.01742	0.01742	0.054728	-0.014445	0.032603	0.019582
0.015208	0.043589	0.054398	0.043081	0.019709	0.022176	0.068537	0.019073	0.030543	-0.022634	0.042928	-0.015564	0.033747	0.058924	0.021362	0.017497	0.063222	-0.014979	0.027491	0.017548
0.018158	0.029399	0.049973	0.036799	0.020269	0.017014	0.060018	0.015233	0.026042	-0.021845	0.042496	-0.0095367	0.035095	0.045115	0.021464	0.017242	0.066605	-0.0071971	0.026779	0.01269
0.0095367	0.020955	0.046972	0.037359	0.026398	0.019124	0.063604	0.018056	0.033773	-0.021184	0.043259	-0.017649	0.037181	0.034943	0.030696	0.018514	0.069707	-0.002416	0.032145	0.01119
0.0011953	0.028712	0.051346	0.024999	0.029348	0.01887	0.061213	0.023651	0.033213	-0.020167	0.035985	-0.019302	0.03746	0.034866	0.02978	0.01976	0.073318	-0.009079	0.030721	0.011597
0.0070699	0.029907	0.0516	0.018336	0.028509	0.019531	0.061366	0.024592	0.033646	-0.02416	0.040461	-0.018997	0.029627	0.038274	0.03034	0.025711	0.067342	-0.011724	0.031077	0.0096893
0.019709	0.029017	0.045776	0.018489	0.029373	0.018921	0.062943	0.026474	0.0236	-0.01653	0.047582	-0.0054169	0.035299	0.051092	0.032349	0.023397	0.062663	-0.015793	0.031611	0.010325
0.024567	0.033442	0.050456	0.022812	0.029144	0.02449	0.062866	0.026194	0.025228	-0.01002	0.044683	-0.006307	0.03657	0.050303	0.028178	0.014547	0.053635	-0.015945	0.035375	0.01241
0.019404	0.031026	0.050303	0.026194	0.028483	0.024261	0.051549	0.03184	0.021617	-0.0084686	0.041326	-0.0042216	0.029246	0.052745	0.017726	0.015132	0.0501	-0.014623	0.034205	0.004425
0.017319	0.036596	0.060018	0.013275	0.026169	0.022252	0.064443	0.027949	0.025482	-0.0073751	0.034307	-0.0015004	0.021744	0.054804	0.019023	0.016886	0.053279	-0.0091553	0.022837	0.0061289
0.010961	0.041682	0.060755	0.018946	0.027873	0.027491	0.062027	0.023321	0.021947	-0.013046	0.024745	0.0045522	0.017115	0.049438	0.027262	0.015081	0.058797	-0.0091553	0.023855	0.01358
0.0072479	0.035477	0.057907	0.027135	0.031789	0.02566	0.06101	0.017141	0.020803	-0.012868	0.028839	0.0072734	0.018082	0.041631	0.021693	0.015157	0.059357	-0.010885	0.026779	0.015844
0.01269	0.029551	0.060628	0.029399	0.022278	0.020243	0.071462	0.0093333	0.030899	-0.011775	0.033417	-0.0047048	0.023015	0.040588	0.015539	0.015818	0.056585	-0.010961	0.024338	0.01414
0.015793	0.037944	0.05216	0.026449	0.011648	0.023041	0.074692	0.014089	0.037155	-0.015132	0.036418	-0.016022	0.025991	0.041377	0.021464	0.014496	0.056	-0.013224	0.026957	0.020421
0.016149	0.036392	0.052973	0.020523	0.0095622	0.030365	0.066859	0.011775	0.032857	-0.026398	0.028025	-0.012283	0.02655	0.039546	0.019989	0.012105	0.06162	-0.0058238	0.029882	0.023778
0.017242	0.035934	0.051931	0.021006	0.019582	0.027669	0.068487	0.01241	0.032323	-0.022583	0.020345	-0.013758	0.023346	0.042063	0.009613	0.0020345	0.054881	-0.0060781	0.031611	0.020854
0.016581	0.040385	0.054677	0.018641	0.027135	0.030238	0.074285	0.013835	0.029551	-0.015361	0.019277	-0.011902	0.027262	0.039342	0.014267	-0.0093842	0.054525	-0.0070953	0.034307	0.021006
0.022863	0.043182	0.051854	0.01653	0.028152	0.033061	0.086543	0.015615	0.020269	-0.013123	0.018107	-0.016429	0.026398	0.038503	0.021413	-0.011317	0.049616	-0.0004069	0.026372	0.017802
0.017039	0.047251	0.04631	0.016225	0.021718	0.02566	0.08344	0.021108	0.023422	-0.018285	0.026118	-0.015488	0.022786	0.041072	0.030696	-0.0057475	0.049108	-0.0039164	0.033086	0.019404
0.01208	0.041809	0.04097	0.0059001	0.018946	0.015182	0.081914	0.02271	0.028229	-0.021388	0.025406	-0.017573	0.027568	0.050837	0.028941	-0.0030009	0.051092	-0.0065613	0.041809	0.022685
0.0034587	0.039673	0.039291	0.0032552	0.029984	0.022176	0.074946	0.022176	0.036214	-0.01948	0.030111	-0.014598	0.029958	0.046031	0.027415	0.0058746	0.05483	-0.0045013	0.042775	0.024872
-0.0012207	0.036723	0.036723	0.012232	0.028356	0.016912	0.071564	0.022837	0.040639	-0.0074005	0.034256	-0.010096	0.026347	0.045776	0.027669	0.0044505	0.050049	0.0043742	0.05043	0.024567
0.0083415	0.037003	0.042419	0.0071716	0.031967	0.00091553	0.070241	0.017878	0.041606	-0.0055695	0.035273	-0.017293	0.024389	0.04865	0.028788	0.0087738	0.04425	0.0024668	0.054169	0.030492
0.014954	0.037053	0.03774	0.002594	0.028407	-0.0019836	0.073318	0.015386	0.040334	-0.0088501	0.020981	-0.013606	0.028661	0.041402	0.021718	0.012639	0.050685	0.0015004	0.0413	0.026576
0.02449	0.037409	0.040029	0.0034587	0.028992	-0.0019328	0.086899	0.018133	0.037333	-0.014038	0.012029	-0.0094859	0.03835	0.039444	0.026347	0.010071	0.057729	-0.0071716	0.039419	0.020727
0.027059	0.035273	0.037918	0.0041707	0.037079	-0.010173	0.089671	0.021006	0.043742	-0.014089	0.021896	-0.014267	0.041148	0.040716	0.024414	0.0078583	0.056534	-0.010605	0.048701	0.020523
0.019658	0.039698	0.036901	0.0051371	0.03418	-0.014572	0.09257	0.023346	0.046692	-0.010808	0.024007	-0.018133	0.041987	0.039495	0.021744	0.0063833	0.053787	-0.0065358	0.046794	0.018717
0.010656	0.048548	0.031204	0.0023905	0.029119	-0.0098928	0.0796	0.020549	0.047328	-0.017039	0.03039	-0.026703	0.034688	0.034688	0.018997	0.0068919	0.053507	-0.0032806	0.047582	0.021566
0.011698	0.048396	0.034765	0.0068665	0.026016	-0.0030518	0.082906	0.018031	0.044454	-0.0097402	0.036774	-0.027669	0.03451	0.03329	0.025762	0.0097911	0.049667	-0.0069936	0.051626	0.024923
0.012843	0.049362	0.038401	0.011673	0.027796	-0.0013224	0.092087	0.016073	0.037689	-0.0015004	0.044683	-0.022888	0.031382	0.031509	0.029475	0.00048319	0.04982	-0.0072225	0.045853	0.026652
0.014292	0.047302	0.040283	0.022863	0.036138	7.6294e-05	0.088272	0.013504	0.032781	0.0069936	0.0442	-0.022278	0.034485	0.028152	0.033468	0.0067902	0.048548	-0.0033315	0.043945	0.025177
0.012614	0.046209	0.032018	0.021566	0.043666	-0.00050863	0.082703	0.015055	0.029933	0.0091553	0.046819	-0.017217	0.036952	0.025355	0.043996	0.0095113	0.042241	-0.00027974	0.042165	0.016886
0.01297	0.036418	0.033544	0.029068	0.043818	0.00078837	0.086263	0.019658	0.032069	0.0039164	0.045395	-0.012716	0.036952	0.033747	0.037104	0.0082397	0.036799	-0.005544	0.038274	0.00076294
0.0099182	0.030492	0.033925	0.017293	0.044988	0.0046794	0.090256	0.018743	0.041682	-0.00058492	0.036596	-0.014852	0.034943	0.037333	0.031865	0.011724	0.039444	-0.0082652	0.034587	0.00033061
0.01742	0.036062	0.036265	0.012868	0.046234	0.0079091	0.083135	0.013987	0.041911	-0.00061035	0.032679	-0.016658	0.034129	0.034307	0.028712	0.013479	0.041631	-0.013911	0.037587	0.0017039
0.018031	0.025304	0.038122	0.013606	0.050125	0.003535	0.082728	0.015513	0.039546	0.0053151	0.030721	-0.024389	0.037486	0.029449	0.026754	0.01325	0.046234	-0.010783	0.052389	0.0048828
0.012232	0.0236	0.038452	0.012945	0.048828	-0.0010427	0.084661	0.019709	0.033773	0.0058238	0.033875	-0.027974	0.035121	0.017573	0.030416	0.013835	0.048803	-0.0064341	0.057729	0.0040436
0.015488	0.029399	0.041809	0.014903	0.05338	-0.0037638	0.085551	0.014979	0.035756	0.0030518	0.035273	-0.017064	0.0295	0.013911	0.026881	0.013529	0.057755	-0.0032552	0.054474	0.0058746
0.0098165	0.028305	0.043004	0.026499	0.059611	-0.0075785	0.085017	0.011113	0.036494	0.0050608	0.035731	-0.013072	0.026245	0.021159	0.024389	0.01325	0.055084	-0.00501	0.057678	0.0021617
0.010885	0.024414	0.043564	0.023778	0.070368	-0.0062561	0.082728	0.012894	0.042369	0.0060018	0.038122	-0.012309	0.02772	0.033264	0.023473	0.016123	0.044429	-0.0073751	0.061976	0.0070445
0.013606	0.021667	0.040995	0.020116	0.069173	-0.0033824	0.085424	0.0087229	0.038452	-0.006485	0.033391	-0.013351	0.022354	0.0398	0.021617	0.011571	0.043411	-0.0079346	0.05806	0.010478
0.018717	0.020142	0.039012	0.018794	0.056992	-0.0010681	0.080821	0.00030518	0.028305	-0.015462	0.021693	-0.015539	0.024236	0.046234	0.019328	0.0037384	0.048879	-0.0056966	0.052058	0.0010681
0.021362	0.033188	0.038808	0.026983	0.056458	-0.0066121	0.082372	0.0056203	0.028687	-0.014674	0.012614	-0.015767	0.023041	0.038427	0.016479	-0.00066121	0.050354	-0.0043996	0.045776	0.0031535
0.018946	0.032934	0.040538	0.026372	0.058441	-0.0040181	0.087763	0.0065867	0.02622	-0.013987	0.015132	-0.013784	0.028229	0.040665	0.019811	-0.007604	0.047226	-0.0020091	0.04097	0.0087484
0.021337	0.032349	0.050888	0.026423	0.061366	-0.00061035	0.088806	0.0065867	0.023015	-0.0071462	0.018667	-0.01236	0.024719	0.048981	0.019557	-0.0046031	0.042623	-0.0021617	0.044937	0.005544
0.024287	0.02093	0.059001	0.034027	0.071259	-0.00094096	0.071411	0.006485	0.02416	0.00063578	0.021973	-0.015361	0.016149	0.052312	0.013555	0.0049591	0.048879	-0.0025686	0.054754	0.0033569
0.029373	0.020294	0.057297	0.029449	0.06986	0.0049337	0.069224	0.0044759	0.024592	0.00071208	0.02739	-0.0094604	0.014165	0.045013	0.0088247	0.0053151	0.051448	-0.011088	0.053507	-0.0077057
0.025635	0.018895	0.046234	0.026906	0.0619	-0.00086466	0.061773	0.0023905	0.023092	-0.01063	0.025838	-0.00022888	0.0020854	0.044174	0.012131	0.0024668	0.049998	-0.015589	0.045268	-0.0060018
0.027059	0.024439	0.045827	0.030365	0.059382	-0.0013479	0.059891	-0.00083923	0.017395	-0.0091044	0.025635	0.0085195	0.011266	0.04275	0.016174	0.00025431	0.047557	-0.025126	0.042394	0.00045776
0.029348	0.026398	0.039012	0.032527	0.063807	0.0072734	0.064418	-0.0011444	0.015259	-0.0060781	0.02772	0.010529	0.012843	0.037944	0.020777	-0.0072734	0.046539	-0.02477	0.047506	0.0032298
0.027212	0.034841	0.036341	0.031153	0.066198	0.009435	0.05867	-0.0013224	0.012309	-0.0010935	0.015589	0.0072734	0.012589	0.040283	0.025304	-0.0013224	0.046234	-0.026728	0.047785	0.0046539
0.02711	0.032171	0.033518	0.031306	0.061798	0.0061798	0.064748	-0.0021871	0.012461	0.0035858	0.017115	0.0067647	0.013707	0.04214	0.025991	-0.00043233	0.048319	-0.022049	0.038503	0.0050354
0.022812	0.029017	0.039825	0.038834	0.071284	0.0062815	0.068309	-0.0031281	0.022736	0.00058492	0.021337	0.0028992	0.018667	0.046488	0.029526	-0.004069	0.04214	-0.019938	0.040003	-0.0042725
0.025431	0.034231	0.043081	0.035884	0.075658	0.00027974	0.064926	-0.0047557	0.02594	-0.0029755	0.024083	0.0043233	0.020523	0.046743	0.028915	-0.012563	0.034587	-0.012156	0.047023	-0.0024923
0.025075	0.037766	0.035273	0.033824	0.075404	-0.012054	0.062536	-0.0025686	0.033264	-0.00091553	0.03067	0.0078837	0.016632	0.04598	0.024745	-0.014038	0.035299	-0.0066376	0.046412	0.0013733
0.020396	0.044225	0.035833	0.031891	0.066986	-0.016479	0.057755	-0.005188	0.037511	0.002416	0.039241	0.0066884	0.013402	0.04186	0.022532	-0.012716	0.036087	-0.010529	0.046387	0.0050354
0.012029	0.048472	0.032171	0.026194	0.075073	-0.015106	0.056508	0.002238	0.037409	0.0051371	0.041682	-0.00096639	0.0049082	0.038605	0.029907	-0.010198	0.036647	-0.018438	0.044835	0.014165
0.0017039	0.037104	0.025965	0.025202	0.076167	-0.022634	0.060094	0.0049591	0.03451	0.008901	0.030162	-0.0013987	0.0053406	0.041835	0.027059	-0.0078074	0.037511	-0.01943	0.042674	0.017598
0.0031535	0.024083	0.030721	0.038122	0.079854	-0.023626	0.061747	0.0049591	0.036519	0.0074005	0.031687	-0.0032298	0.007604	0.040868	0.023855	-0.0020854	0.039851	-0.023702	0.044479	0.014776
0.0032552	0.016861	0.04008	0.049718	0.079854	-0.01358	0.05839	-0.0015259	0.029984	0.0024923	0.03334	-0.0044759	0.0074768	0.045954	0.026932	0.00078837	0.039876	-0.025838	0.043284	0.011698
0.0024414	0.019328	0.044937	0.042165	0.074005	-0.0073751	0.054118	-0.0036875	0.026652	0.0017039	0.033824	-0.0026957	0.015182	0.051193	0.027339	0.0054932	0.034205	-0.027008	0.038884	0.013529
-0.0054677	0.023371	0.044759	0.042521	0.067393	-0.0047811	0.056025	-0.0048828	0.019506	0.001653	0.032908	0.0061289	0.014089	0.047023	0.023855	0.013885	0.029043	-0.025838	0.040944	0.02327
-0.013199	0.026601	0.04425	0.03451	0.0693	0.00020345	0.064011	-0.0065613	0.015182	0.0094859	0.021439	0.0086975	0.027873	0.048828	0.012894	0.0093079	0.026983	-0.024668	0.055008	0.027822
-0.015284	0.023168	0.049108	0.033442	0.079803	0.0042725	0.065893	-0.0043742	0.01915	0.0025177	0.018056	0.0067647	0.032959	0.046183	0.011775	-0.00078837	0.027517	-0.024694	0.059026	0.026118
-0.012334	0.026525	0.047633	0.037181	0.082753	0.006841	0.064112	-0.00015259	0.026652	0.0028229	0.019099	0.0078074	0.030467	0.049464	0.019175	-0.0047048	0.029907	-0.027491	0.055161	0.016683
-0.0079346	0.03418	0.043462	0.040588	0.070394	0.0060018	0.061315	0.0015767	0.022583	0.0038656	0.015004	0.014038	0.021235	0.045141	0.024745	-0.006663	0.033569	-0.033671	0.055364	0.012639
-0.011927	0.042216	0.039876	0.03535	0.06986	0.0090535	0.051982	0.0019582	0.019124	0.0036112	0.005544	0.006307	0.02065	0.036952	0.024058	-0.0013987	0.036723	-0.036596	0.055593	0.01152
-0.0060018	0.040766	0.042699	0.028203	0.067012	0.016683	0.043869	0.00076294	0.023778	0.014165	0.0024668	0.0010935	0.022558	0.035375	0.012487	-0.0048065	0.030696	-0.030365	0.06017	0.01002
-0.0043742	0.037053	0.041962	0.033264	0.061391	0.016174	0.054881	0.0058746	0.031281	0.015004	0.0099436	0.00055949	0.033391	0.036265	0.0080872	-0.0061798	0.022252	-0.030314	0.058823	0.010478
-0.0094096	0.037181	0.043233	0.037359	0.057246	0.011775	0.053864	0.0054423	0.029144	0.014801	0.0067139	0.001297	0.040309	0.042241	0.00796	-0.0020345	0.027873	-0.031382	0.058161	0.0092061
-0.011648	0.038656	0.052312	0.036341	0.059713	0.012105	0.053177	0.013097	0.02772	0.016683	0.0077566	0.0081889	0.041656	0.049057	0.0025177	-0.0015259	0.039342	-0.023499	0.060374	0.0084432
-0.011673	0.0457	0.054881	0.034968	0.068614	0.012461	0.054728	0.014064	0.027847	0.015361	0.0087229	0.016352	0.043055	0.053609	0.0008138	0.00015259	0.037206	-0.024083	0.056661	0.0048065
-0.014979	0.05633	0.054906	0.042979	0.071309	0.0059001	0.061213	0.018387	0.031026	0.01798	0.0075785	0.019302	0.037003	0.055059	0.0051626	-0.00091553	0.042521	-0.023575	0.058441	0.0087738
-0.015767	0.053889	0.056534	0.043132	0.063324	0.0045268	0.056788	0.0093842	0.031052	0.021439	0.0088755	0.0097148	0.036036	0.063502	0.0084686	0.0069173	0.037918	-0.028356	0.059052	0.011368
-0.016734	0.046539	0.053202	0.049744	0.06518	0.010859	0.053228	7.6294e-05	0.028661	0.021769	0.007019	0.0051371	0.032552	0.068283	0.012919	0.00022888	0.040894	-0.028559	0.06752	0.012156
-0.01709	0.035451	0.052287	0.057297	0.067164	0.011546	0.04509	0.0039419	0.021973	0.014064	0.011444	0.0045013	0.030136	0.061442	0.013046	-0.0050608	0.041606	-0.018005	0.069453	0.0066884
-0.014903	0.038783	0.052846	0.057602	0.073878	0.01147	0.046183	0.0046539	0.018183	0.0083415	0.009613	0.004425	0.02917	0.048828	0.018031	-0.0037893	0.038147	-0.014191	0.06513	0.0081126
-0.01859	0.050634	0.053406	0.055186	0.084101	0.0061798	0.048167	0.0084686	0.018463	0.011902	0.011826	0.0024923	0.029653	0.041707	0.023041	0.0026957	0.040054	-0.020091	0.059433	0.0097148
-0.016327	0.050074	0.050812	0.056839	0.084534	0.0042979	0.044022	-0.00045776	0.014521	0.01653	0.019709	0.0018311	0.028966	0.041682	0.027415	0.0088755	0.050939	-0.014267	0.067113	0.0085704
-0.010223	0.039698	0.051651	0.060781	0.083516	5.0863e-05	0.042801	-0.00050863	0.015564	0.025558	0.016327	0.0020345	0.029043	0.036977	0.042038	0.00020345	0.045827	-0.011978	0.072835	0.0031281
-0.0097656	0.030212	0.057475	0.061671	0.080922	0.0027974	0.053304	0.0045268	0.02093	0.029144	0.011292	-0.0015767	0.029093	0.040232	0.039698	-0.0064087	0.049896	-0.022736	0.068741	0.0065104
-0.010732	0.027313	0.058772	0.06518	0.081609	-0.0048574	0.063248	0.00796	0.024312	0.032094	0.010173	-0.0045013	0.027669	0.051829	0.031637	-0.0029246	0.049744	-0.026271	0.082372	0.016022
-0.016276	0.024897	0.056992	0.063451	0.082982	-0.0034841	0.057551	0.011724	0.009079	0.026932	0.01002	-0.0052389	0.03362	0.054576	0.03535	-0.0026449	0.046132	-0.025533	0.085246	0.024363
-0.0098165	0.025686	0.058111	0.064367	0.082245	0.0021362	0.059052	0.017039	0.0013987	0.030848	0.007019	-0.0019582	0.036748	0.061544	0.043132	0.0079854	0.044963	-0.022202	0.084991	0.024109
-0.0054423	0.020218	0.064418	0.074209	0.094935	0.00020345	0.067368	0.021667	0.0043233	0.033213	0.0071462	0.004425	0.03479	0.070903	0.037842	0.016505	0.044505	-0.018946	0.083516	0.023397
-0.01826	0.016912	0.063146	0.072378	0.09435	0.0040436	0.066706	0.022481	0.013555	0.024974	0.0060018	0.010401	0.031382	0.078023	0.030645	0.012207	0.046463	-0.014216	0.073369	0.017039
-0.01887	0.027491	0.066935	0.073242	0.092799	0.0087229	0.056076	0.027771	0.012614	0.030467	0.0050863	0.015818	0.038808	0.061773	0.029297	0.015564	0.051397	-0.01442	0.063222	0.014064
-0.018387	0.034205	0.065435	0.084661	0.099792	0.01152	0.054855	0.027161	0.017192	0.035375	0.010605	0.023727	0.034103	0.053177	0.028051	0.022354	0.053736	-0.014064	0.063604	0.016632
-0.022329	0.037282	0.060959	0.087001	0.096614	0.014114	0.058594	0.033849	0.0221	0.045624	0.01414	0.023346	0.037994	0.061315	0.036825	0.031001	0.06073	-0.012105	0.062943	0.018133
-0.0221	0.046972	0.054932	0.081609	0.090993	0.012639	0.052872	0.032679	0.029221	0.039571	0.015844	0.014496	0.04659	0.069351	0.043844	0.031331	0.06424	-0.010249	0.060832	0.02711
-0.020345	0.045522	0.058619	0.088196	0.084152	0.004247	0.056051	0.037257	0.024261	0.036621	0.014292	0.016301	0.044479	0.079422	0.043869	0.024414	0.064138	-0.012868	0.057958	0.024694
-0.018692	0.042572	0.065587	0.082855	0.091349	0.0032043	0.046463	0.052897	0.020142	0.046361	0.016658	0.019786	0.039139	0.073649	0.040665	0.019201	0.066452	-0.0036367	0.060705	0.026957
-0.011444	0.039063	0.059586	0.08667	0.095215	0.0034841	0.049082	0.059586	0.02889	0.050685	0.011902	0.028814	0.04336	0.073446	0.044708	0.018158	0.065867	-0.0033315	0.064367	0.037308
-0.021617	0.042496	0.061874	0.093918	0.083516	0.0019328	0.05717	0.057627	0.027059	0.047557	0.0065867	0.032298	0.042013	0.07637	0.047658	0.020447	0.06424	-0.02243	0.066121	0.032857
-0.018692	0.044607	0.071335	0.083364	0.077209	0.010681	0.066884	0.052567	0.023778	0.044708	0.0047048	0.028127	0.045039	0.079447	0.04303	0.01859	0.075328	-0.026754	0.059992	0.02182
-0.0079346	0.043767	0.069707	0.075328	0.072021	0.022939	0.079803	0.048396	0.033213	0.036011	0.0089264	0.029373	0.050964	0.0811	0.051346	0.017802	0.067698	-0.015844	0.051448	0.016683
-0.0018819	0.040207	0.064901	0.06635	0.074793	0.032883	0.078354	0.053253	0.037003	0.041148	0.019786	0.032145	0.053991	0.071335	0.056814	0.021769	0.073039	-0.011826	0.053304	0.029984
0.00083923	0.045039	0.063095	0.060806	0.085678	0.03301	0.073598	0.054881	0.034231	0.048803	0.03212	0.035502	0.050481	0.067088	0.060857	0.026169	0.08166	-0.0094096	0.053889	0.033188
-0.0012461	0.049464	0.069453	0.071793	0.096258	0.040792	0.081813	0.060679	0.026906	0.051422	0.03273	0.04008	0.039393	0.071894	0.066935	0.024109	0.089696	-0.021057	0.049642	0.024694
-0.0035858	0.051244	0.080007	0.075022	0.09107	0.038274	0.079193	0.059077	0.023575	0.051524	0.032806	0.038961	0.037994	0.086594	0.06045	0.02388	0.089366	-0.019531	0.051829	0.02828
-0.0068919	0.058873	0.082957	0.074717	0.087229	0.037384	0.074234	0.06518	0.013275	0.04364	0.038223	0.039698	0.037893	0.093918	0.055745	0.023371	0.085271	-0.019073	0.054932	0.034307
-0.01269	0.071081	0.086644	0.077286	0.086543	0.047023	0.081406	0.069885	0.013326	0.037409	0.039953	0.03535	0.042648	0.092036	0.052541	0.018997	0.089417	-0.023575	0.053355	0.030543
-0.016276	0.075175	0.085526	0.083313	0.083898	0.058823	0.082219	0.070216	0.018819	0.031281	0.043259	0.039419	0.047175	0.088781	0.057119	0.021718	0.08489	-0.024516	0.05216	0.024872
[truncated: 2,001 more rows]
