# Supplementary material for: Delayed evoked potentials in zebra finch (Taeniopygia guttata) under midazolam-butorphanol-isoflurane anesthesia
Source: PeerJ. 2019 Oct 24;7:e7937. doi: 10.7717/peerj.7937 (PMC6815651; doi:10.7717/peerj.7937)
Supplement: Supplemental Information 6 [file peerj-07-7937-s006.zip › RawData_B1toB8/LFPB6.csv]

0.13852	-0.023397	-0.053126	0.023524	-0.043996	-0.0036875	-0.11408	-0.040283	0.007019	0.12571	0.089366	0.10091	-0.0093333	0.013402	0.017573	0.038834	0.022558	-0.050201	0.1299	-0.043793
0.15521	-0.024338	-0.050405	0.024465	-0.038401	-0.014369	-0.115	-0.04425	0.00025431	0.14453	0.095978	0.092799	-0.010554	0.012817	0.038274	0.023117	0.015564	-0.072632	0.13168	-0.040156
0.15976	-0.022074	-0.043869	0.033366	-0.028915	-0.024618	-0.11241	-0.054855	0.0081126	0.19661	0.094426	0.092723	-0.013936	0.0162	0.047175	0.020498	0.007782	-0.069911	0.13117	-0.037766
0.14854	-0.016073	-0.036723	0.038045	-0.02121	-0.025202	-0.10668	-0.080566	0.00073751	0.17092	0.087407	0.085144	-0.02154	0.014954	0.022812	0.02739	0.0069682	-0.055949	0.11279	-0.02032
0.13916	-0.0020345	-0.024948	0.043411	-0.047048	-0.0031535	-0.084457	-0.059128	0.0084941	0.1372	0.092494	0.085169	-0.034434	0.020447	-0.0094604	0.027288	0.0162	-0.051295	0.10366	-0.020396
0.14371	0.0038656	-0.022252	0.053889	-0.049438	0.0037893	-0.079091	-0.053533	0.0054932	0.1432	0.10045	0.090688	-0.018463	0.027415	0.0061798	0.038071	0.019328	-0.058441	0.095901	-0.015132
0.15808	-0.00066121	-0.021947	0.050532	-0.038554	0.019073	-0.071971	-0.057805	0.0036112	0.17937	0.094477	0.086492	0.0054932	0.03039	0.026728	0.05099	0.0052134	-0.073624	0.11854	-0.0090027
0.16012	-0.0046285	-0.023346	0.04509	-0.032094	-0.0011444	-0.056534	-0.05127	-0.0090027	0.19892	0.073649	0.090154	0.022252	0.027593	0.02533	0.058467	0.010325	-0.078634	0.1226	-0.0012716
0.15088	-0.0034332	-0.029984	0.055822	-0.012995	-0.011495	-0.049591	-0.058517	-0.016301	0.19587	0.080439	0.08901	0.020294	0.024821	0.016734	0.038706	0.0118	-0.083364	0.11805	-0.0052134
0.14412	0.0048828	-0.026525	0.061569	0.0021617	-0.023346	-0.028636	-0.053253	-0.019735	0.17021	0.09435	0.088603	0.011597	0.019557	0.018895	0.044276	0.012029	-0.074895	0.10885	-0.021235
0.15437	0.0029755	-0.03362	0.044785	0.0045013	-0.0081126	-0.017471	-0.037511	-0.016708	0.14979	0.10712	0.079168	0.0079346	0.02533	0.010529	0.031026	0.012639	-0.074209	0.1254	-0.017293
0.16324	0.014547	-0.02299	0.037969	-0.0010427	0.0028737	-0.024185	-0.038579	-0.020498	0.1546	0.11233	0.094401	0.0046285	0.02889	-0.0060018	0.037766	0.023473	-0.071462	0.13135	-0.023727
0.15462	0.023905	-0.015513	0.04008	0.0099691	0.0019073	-0.037257	-0.037893	-0.036672	0.1785	0.099462	0.10902	0.018768	0.032908	-0.004425	0.036189	0.016378	-0.067876	0.12835	-0.023142
0.14165	0.033442	-0.013479	0.041428	0.0032298	-0.0073242	-0.033544	-0.038478	-0.036519	0.15066	0.088526	0.096639	0.023982	0.032069	-0.008901	0.027262	0.014801	-0.08372	0.1339	-0.015437
0.13318	0.032501	-0.023905	0.043284	-0.012207	0.013758	-0.012589	-0.02327	-0.020676	0.095723	0.092265	0.090256	0.026449	0.033925	-0.016886	0.021947	0.030543	-0.089213	0.14361	-0.021896
0.12856	0.034459	-0.020828	0.051854	-0.0221	0.022532	-0.006307	-0.011317	-0.019073	0.10272	0.099106	0.09608	0.022837	0.015945	-0.022914	0.022786	0.033417	-0.088272	0.15129	-0.014699
0.11935	0.029348	-0.034231	0.07047	-0.024796	0.0091044	0.002238	-0.010885	-0.017293	0.14908	0.10574	0.090459	0.0033315	0.019252	-0.028458	0.021108	0.03835	-0.077489	0.13858	-0.015488
0.12337	0.032552	-0.034002	0.076472	-0.020447	0.0043488	0.018616	-0.014725	-0.012665	0.18107	0.10521	0.081787	0.0028229	0.010986	-0.021845	0.02622	0.031331	-0.069987	0.149	-0.022558
0.13189	0.039215	-0.029322	0.077998	-0.0085195	-0.005544	0.0062307	-0.012385	-0.021769	0.14697	0.097682	0.082957	0.018565	0.014064	-0.013021	0.032705	0.024439	-0.078964	0.15938	-0.023778
0.13476	0.023168	-0.02505	0.059052	-0.0032806	-0.021184	0.010579	-0.031408	-0.016632	0.14697	0.098368	0.072632	0.012843	0.0095367	-0.0040436	0.017039	0.02243	-0.080287	0.16268	-0.030721
0.13423	0.020243	-0.023473	0.045115	-0.007019	-0.027593	0.013199	-0.054804	-0.00099182	0.16627	0.086339	0.066808	0.0013479	-0.010274	0.016861	0.020955	0.024465	-0.071157	0.19012	-0.028559
0.13725	0.028229	-0.019836	0.04041	-0.014954	-0.025126	0.010325	-0.035248	0.0049337	0.13214	0.077311	0.07314	0.014826	-0.020345	0.029755	0.014521	0.011164	-0.08255	0.19478	-0.027695
0.13535	0.023702	-0.014318	0.030874	0.0097911	-0.016912	0.012385	-0.0061544	0.0022634	0.12288	0.066121	0.077896	0.0054423	-0.026398	0.047429	0.0043996	0.0088247	-0.08372	0.18262	-0.030746
0.15167	0.025762	-0.015513	0.032171	0.010351	-0.022329	0.020599	0.010249	-0.00045776	0.10997	0.073064	0.081228	-0.012792	-0.018489	0.042572	0.0085195	0.0064596	-0.060094	0.17937	-0.038198
0.16337	0.028839	-0.0022634	0.044607	0.0031281	-0.039571	0.027364	0.011088	-0.013275	0.09936	0.073776	0.072174	-0.0041199	-0.0090535	0.031662	0.0030772	0.0074259	-0.056	0.16912	-0.039012
0.16279	0.05249	-0.010732	0.041784	0.0059001	-0.058009	0.028737	0.0094604	-0.014852	0.12494	0.065536	0.066223	0.0021617	-0.0045268	0.0092061	-0.0054423	0.017751	-0.055822	0.1825	-0.052821
0.16024	0.071665	0.0028737	0.04776	0.018616	-0.045853	0.030848	0.0024923	-0.020142	0.14013	0.055873	0.070063	0.01152	-0.001297	0.011724	0.0056712	0.023778	-0.065816	0.18305	-0.06223
0.15233	0.071055	0.001297	0.042725	0.015767	-0.033951	0.0457	-0.012105	-0.020091	0.11121	0.059357	0.076065	0.033468	-0.013377	0.018463	0.015361	0.039546	-0.076141	0.17726	-0.056559
0.16027	0.073166	-0.00010173	0.031967	0.012309	-0.040563	0.050786	-0.017268	-0.0043488	0.081685	0.062612	0.08049	0.042648	-0.013479	0.027974	0.028229	0.037816	-0.053635	0.18064	-0.061849
0.1561	0.082932	-0.0099691	0.027491	-0.0093079	-0.031179	0.013606	-0.014521	-0.0036367	0.099513	0.062154	0.06958	0.037867	-0.017751	0.031128	0.050456	0.036367	-0.022456	0.17876	-0.051524
0.15099	0.089315	-0.023117	0.014776	-0.010885	-0.024872	0.0098419	-0.020167	-0.0039419	0.12385	0.053431	0.052795	0.051371	-0.015132	0.012919	0.050685	0.040054	-0.010859	0.16998	-0.048065
0.15386	0.089442	-0.026983	0.010834	-0.032857	-0.023753	0.017217	-0.030136	-0.013224	0.1665	0.04453	0.03657	0.060374	-0.018514	0.0054677	0.031408	0.026525	-0.020879	0.16871	-0.062256
0.15282	0.088679	-0.0066884	0.020676	-0.044301	-0.039317	0.014648	-0.043233	-0.022634	0.18275	0.026601	0.039647	0.059026	-0.011775	-0.005188	0.023524	0.037181	-0.019201	0.17733	-0.063756
0.16263	0.078506	-0.0087738	0.041606	-0.037003	-0.05277	0.013301	-0.058416	-0.026016	0.21314	0.043386	0.036621	0.050201	-0.023092	-0.019582	0.028763	0.050557	-0.020777	0.18834	-0.057297
0.18201	0.060832	-0.013555	0.04921	-0.030034	-0.055033	0.016276	-0.055745	-0.028585	0.17362	0.06808	0.026067	0.055974	-0.023193	0.0047811	0.034917	0.050125	-0.016479	0.17214	-0.049871
0.17598	0.062866	-0.0087992	0.061366	-0.029984	-0.065282	0.014598	-0.04715	-0.028534	0.13789	0.063578	0.020345	0.068512	-0.020879	0.013123	0.044403	0.049362	-0.017726	0.1727	-0.037715
0.1521	0.058085	0.0037384	0.064341	-0.059179	-0.079168	-0.0099436	-0.033086	-0.025279	0.11869	0.064646	0.014496	0.063578	-0.034612	0.00043233	0.043767	0.048752	-0.015361	0.18852	-0.038935
0.14816	0.049286	0.0051626	0.077947	-0.074717	-0.068639	-0.022761	-0.019786	-0.021871	0.11164	0.057907	0.0025177	0.052668	-0.043182	-0.009435	0.044301	0.036926	-0.0068665	0.18667	-0.040258
0.16528	0.032247	0.018641	0.077922	-0.082932	-0.052261	-0.024897	-0.028687	-0.016836	0.10999	0.067851	-0.0052134	0.05511	-0.060781	-0.011546	0.042547	0.02917	-0.0010935	0.17883	-0.047506
0.18468	0.029806	0.031433	0.068487	-0.077896	-0.062459	-0.021998	-0.033722	-0.016505	0.12594	0.057119	-0.00796	0.052872	-0.053151	-0.0089773	0.043462	0.036672	-0.021337	0.16243	-0.056254
0.18885	0.042114	0.019175	0.06602	-0.07754	-0.075124	-0.041987	-0.0295	-0.0042725	0.19101	0.040868	-0.01297	0.060018	-0.05366	-0.015233	0.053151	0.033188	-0.012487	0.14814	-0.052973
0.19814	0.044174	0.01531	0.080007	-0.073598	-0.077896	-0.04865	-0.030492	0.00501	0.1855	0.024618	-0.0068665	0.051015	-0.058848	-0.026957	0.068054	0.039775	0.0068156	0.16416	-0.043284
0.19211	0.045675	0.013377	0.07309	-0.079905	-0.074743	-0.046234	-0.023422	0.0031789	0.12146	0.013707	-0.013021	0.053635	-0.050939	-0.020854	0.082652	0.035756	0.01503	0.18753	-0.041275
0.19165	0.047353	0.022558	0.06251	-0.10094	-0.083262	-0.042496	-0.012182	-0.0093587	0.098292	0.025813	-0.021286	0.03685	-0.047557	-0.030289	0.081024	0.031433	0.01208	0.18593	-0.041402
0.19709	0.050354	0.040614	0.062459	-0.11998	-0.077413	-0.035756	-0.0096893	-0.01943	0.12016	0.014191	-0.0082652	0.014954	-0.055262	-0.035756	0.074743	0.030187	-0.0062815	0.19386	-0.04453
0.20198	0.048548	0.048243	0.05839	-0.11846	-0.064646	-0.043615	-0.02683	-0.016556	0.15917	-0.0023651	-0.011648	0.016301	-0.06162	-0.044708	0.057398	0.041377	-0.02978	0.18674	-0.05483
0.18417	0.057729	0.038605	0.059331	-0.11101	-0.072174	-0.039597	-0.027135	-0.0016276	0.19803	-0.019099	-0.0041199	0.035655	-0.048625	-0.038249	0.064646	0.045522	-0.0046285	0.18183	-0.054398
0.16032	0.055593	0.041504	0.062103	-0.1018	-0.07609	-0.026881	-0.014674	-0.00066121	0.18339	-0.021515	0.013479	0.032857	-0.051905	-0.02622	0.0811	0.039495	-0.0099182	0.16017	-0.048141
0.1653	0.061391	0.058797	0.073497	-0.10267	-0.082423	-0.030289	-0.0071716	0.0075022	0.1134	-0.026372	0.012817	0.029195	-0.067088	-0.035756	0.07782	0.056254	-0.028254	0.14356	-0.037537
0.18623	0.059052	0.054092	0.090612	-0.075556	-0.090307	-0.030645	-0.0047811	0.012538	0.09903	-0.027974	0.0066376	0.036316	-0.057119	-0.049922	0.086187	0.055033	-0.022481	0.15383	-0.026042
0.18814	0.049438	0.048625	0.10429	-0.068359	-0.10869	-0.039927	-0.013962	0.013199	0.12614	-0.010529	0.0085958	0.048854	-0.054525	-0.05132	0.080973	0.049337	-0.0020091	0.13769	-0.044454
0.20457	0.028483	0.055491	0.093333	-0.069529	-0.10122	-0.055898	-0.021769	0.018005	0.1443	0.0065867	0.015742	0.061976	-0.053457	-0.047989	0.084788	0.044861	0.0049591	0.13168	-0.03919
0.20658	0.0062307	0.049693	0.061696	-0.08728	-0.083796	-0.052236	-0.021159	0.027186	0.14229	-0.0032806	0.021591	0.062383	-0.036596	-0.045497	0.076955	0.048904	0.00796	0.14425	-0.039724
0.20223	0.0048574	0.045446	0.042241	-0.11225	-0.081024	-0.048777	-0.040309	0.031891	0.12248	-0.01798	0.035044	0.027313	-0.035324	-0.04631	0.07637	0.055567	0.011012	0.15874	-0.041656
0.20124	0.026906	0.044022	0.023753	-0.11213	-0.078786	-0.04926	-0.031408	0.033264	0.15874	-0.013936	0.042191	-0.0097656	-0.040359	-0.037359	0.081151	0.049769	0.0075531	0.15032	-0.036723
0.1978	0.029373	0.034154	0.04425	-0.109	-0.074412	-0.031128	-0.02449	0.043818	0.13092	-0.012538	0.049667	-0.016047	-0.036316	-0.05661	0.078913	0.054296	-0	0.14361	-0.043793
0.20948	0.033798	0.023499	0.076828	-0.092951	-0.081151	-0.018997	-0.018412	0.034866	0.074336	-0.018565	0.052872	-0.0034841	-0.031102	-0.061061	0.07192	0.062332	-0.010071	0.14793	-0.050481
0.18827	0.046743	0.036087	0.073013	-0.062892	-0.095876	-0.038732	0.0021871	0.032984	0.064443	-0.00073751	0.04542	0.0086975	-0.033035	-0.04837	0.066833	0.065842	-0.0086212	0.15628	-0.053584
0.17448	0.044759	0.045954	0.082601	-0.028432	-0.096512	-0.039647	-0.00035604	0.031128	0.10668	0.017624	0.055262	-0.0023397	-0.020752	-0.021769	0.071691	0.056152	0.016886	0.14567	-0.057297
0.16538	0.036418	0.044225	0.08105	-0.034409	-0.08405	-0.037511	0.0042979	0.029729	0.15554	0.025736	0.051015	0.0015004	-0.01742	-0.029017	0.075811	0.050379	0.028585	0.13809	-0.049337
0.16721	0.029271	0.043691	0.06218	-0.039546	-0.077159	-0.038274	0.0075531	0.027313	0.17624	0.020523	0.044098	-0.009435	-0.014699	-0.0442	0.057068	0.058136	0.034231	0.13349	-0.069656
0.15071	0.046743	0.044607	0.065994	-0.043335	-0.059026	-0.032145	0.016174	0.005544	0.11747	0.0095367	0.053228	-0.014445	-0.0065358	-0.056661	0.051956	0.056483	0.033849	0.13181	-0.062052
0.14788	0.059102	0.035578	0.063477	-0.043106	-0.067596	-0.047633	0.035578	-0.010401	0.10465	0.015208	0.051295	-0.033824	-0.0036875	-0.065918	0.05455	0.060094	0.039724	0.14506	-0.058289
0.14763	0.065079	0.028025	0.06602	-0.045319	-0.08578	-0.054499	0.04125	-0.019913	0.10582	0.022863	0.05867	-0.021769	-0.0092316	-0.054245	0.066986	0.054474	0.021032	0.14526	-0.049311
0.1313	0.056025	0.01241	0.078913	-0.033925	-0.091426	-0.042623	0.044734	-0.017446	0.14071	0.019811	0.060628	-0.002772	-0.019989	-0.029322	0.079575	0.04954	0.011978	0.16052	-0.034281
0.13395	0.054016	0.0065358	0.083135	-0.0085195	-0.091324	-0.03095	0.032578	-0.003891	0.18781	0.016327	0.062739	-0.0011444	-0.005544	-0.027771	0.072886	0.064621	0.012563	0.16286	-0.030034
0.11604	0.061417	0.021439	0.075022	-0.0030263	-0.083186	-0.01887	0.025253	0.0031281	0.15561	0.030162	0.072606	-0.015259	-0.010122	-0.036647	0.059433	0.055796	0.018311	0.16179	-0.026601
0.1133	0.058416	0.023855	0.073547	-0.0087738	-0.097071	-0.020116	0.027593	-0.00038147	0.094045	0.014369	0.075887	-0.021261	-0.012182	-0.025762	0.05188	0.042699	0.028	0.17237	-0.039597
0.11396	0.054703	0.019404	0.078583	-0.019582	-0.10445	-0.011978	0.038656	0.00076294	0.093969	0.0080109	0.061722	-0.032069	-0.020065	-0.031077	0.045878	0.039342	0.025457	0.16823	-0.0619
0.12591	0.026296	0.020116	0.081202	-0.014165	-0.10559	-0.013275	0.042241	-0.0090535	0.10506	0.016632	0.067342	-0.028585	-0.021896	-0.037944	0.047404	0.038681	0.013123	0.1521	-0.069529
0.15038	0.022659	0.029958	0.1047	0.0013733	-0.12054	0.0013224	0.038376	0.0013224	0.12154	0.01592	0.063121	-0.012105	-0.014801	-0.033671	0.060145	0.038681	0.0068919	0.14425	-0.059738
0.15185	0.043666	0.01442	0.109	-0.0063578	-0.10989	-0.0033315	0.011673	-0.0099182	0.14305	0.033391	0.052109	-0.0022634	-0.0048574	-0.038427	0.067647	0.048014	0.017471	0.1385	-0.045141
0.16411	0.06635	0.01119	0.11991	-0.02655	-0.093129	-0.019786	-0.0012207	-0.0085704	0.18155	0.037028	0.055949	-0.0050863	-0.0019836	-0.05984	0.056534	0.038783	0.011851	0.15167	-0.049515
0.14603	0.072657	0.012563	0.11246	-0.029602	-0.08812	-0.012614	0.009613	0.00061035	0.16218	0.029373	0.056864	-0.013809	0.011902	-0.073166	0.069885	0.038935	0.016073	0.15366	-0.055084
0.14971	0.074361	0.018158	0.087585	-0.058848	-0.10307	0.0063833	0.017649	-0.010834	0.12472	0.052643	0.060501	-0.015437	0.00796	-0.064036	0.086416	0.043004	0.017217	0.15963	-0.048548
0.1457	0.083033	0.027466	0.092112	-0.090103	-0.11559	0.010935	0.012029	-0.015844	0.12639	0.060145	0.057627	-0.0064087	0.014064	-0.055644	0.077464	0.031611	0.029627	0.14926	-0.038274
0.14163	0.078812	0.026932	0.073853	-0.093079	-0.11243	0.011317	0.0021871	-0.01447	0.096639	0.072683	0.079117	0.005366	0.0084686	-0.057983	0.081329	0.032908	0.029348	0.14305	-0.022583
0.12937	0.064723	0.028509	0.072581	-0.072835	-0.12286	0.013199	0.021261	-0.011597	0.10213	0.093002	0.08227	-0.002594	0.0076294	-0.059992	0.085983	0.035884	0.025253	0.1446	-0.045853
0.11899	0.050659	0.039953	0.07103	-0.085627	-0.12482	0.010478	0.025609	-0.0062815	0.10249	0.088501	0.087636	0.0030009	0.011648	-0.054804	0.08606	0.056814	0.031306	0.14257	-0.069148
0.12945	0.0383	0.050278	0.074437	-0.079778	-0.10345	0.015182	0.018463	-0.014267	0.11375	0.10201	0.084483	0.018285	0.017776	-0.061976	0.086009	0.037435	0.037206	0.13893	-0.054092
0.13964	0.048726	0.060145	0.062536	-0.094554	-0.099614	0.031865	0.0083415	-0.013606	0.026576	0.10529	0.06396	0.025279	0.0091807	-0.07103	0.074641	0.030518	0.044022	0.127	-0.042063
0.14282	0.03629	0.056636	0.047811	-0.11459	-0.093765	0.0413	-0.0018311	0.0055186	-0.033722	0.099869	0.076803	0.012843	0.015132	-0.071538	0.075175	0.0339	0.057704	0.12838	-0.042877
0.14651	0.034663	0.057576	0.057983	-0.097173	-0.081355	0.024821	0.0053406	0.0094859	0.041784	0.073547	0.091502	0.028203	0.02327	-0.058924	0.090459	0.027974	0.05923	0.11434	-0.048421
0.15269	0.0457	0.054398	0.091654	-0.062612	-0.068436	0.015106	0.018209	0.0082906	0.052719	0.067978	0.091883	0.02978	0.021489	-0.046412	0.088501	0.033569	0.060705	0.12901	-0.058416
0.16363	0.050913	0.064036	0.11576	-0.045522	-0.080312	0.015259	0.030314	0.0037638	0.058975	0.062103	0.083491	0.030721	0.013377	-0.043106	0.093689	0.039113	0.051498	0.12726	-0.056076
0.16421	0.040716	0.067368	0.1194	-0.029602	-0.074717	0.029271	0.029755	0.005544	0.088272	0.049922	0.070648	0.012995	0.0053406	-0.029373	0.09285	0.041733	0.051829	0.11848	-0.058873
0.14745	0.032756	0.064697	0.11864	-0.058543	-0.076879	0.021591	0.017293	0.01798	0.11454	0.055135	0.095266	-0.0046031	0.009435	-0.0020091	0.090561	0.042597	0.061213	0.11185	-0.060984
0.14496	0.037282	0.073547	0.10246	-0.078888	-0.082804	0.023397	0.0076548	0.012054	0.10592	0.064367	0.083923	-0.011546	0.04509	-0.001475	0.086772	0.036341	0.069453	0.096919	-0.069936
0.1383	0.018794	0.082677	0.097529	-0.069478	-0.072988	0.030746	0.0098419	0.0095113	0.058517	0.04687	0.088069	-0.01147	0.051295	0.0020599	0.075404	0.040639	0.076472	0.10892	-0.057831
0.14598	0.016225	0.090052	0.12123	-0.093079	-0.057424	0.045751	0.01063	-0.00022888	0.053889	0.033061	0.082041	-0.0094859	0.043971	-0.0052389	0.065333	0.038274	0.060933	0.10455	-0.064061
0.14646	0.019938	0.093053	0.12749	-0.1265	-0.053762	0.0516	0.014877	-0.012207	0.067266	0.047226	0.074158	-0.0099691	0.046132	-0.0039164	0.076523	0.034714	0.050405	0.1078	-0.073802
0.12115	0.025126	0.087229	0.14989	-0.12293	-0.062205	0.04542	0.020472	-0.013275	0.096029	0.044225	0.089722	-0.019608	0.041606	-0.0073242	0.0752	0.042775	0.056686	0.10778	-0.057551
0.12438	0.027771	0.083593	0.14821	-0.10363	-0.069682	0.042826	0.023651	-0.022227	0.077744	0.059865	0.10773	-0.026067	0.038986	-0.0049082	0.063349	0.049057	0.058746	0.1281	-0.055466
0.12833	0.016276	0.079168	0.15299	-0.12993	-0.069122	0.037435	0.02683	-0.031738	0.059814	0.057195	0.089951	-0.035451	0.031865	-0.013072	0.038656	0.049362	0.068003	0.12596	-0.065918
0.12527	0.019226	0.079117	0.16541	-0.14552	-0.078227	0.039393	0.02889	-0.017064	0.085729	0.045929	0.08934	-0.027593	0.014725	-0.019938	0.047429	0.031153	0.077438	0.10806	-0.057322
0.11358	0.0076294	0.076116	0.16329	-0.13855	-0.07431	0.038147	0.050151	-0.018209	0.11106	0.055135	0.087484	-0.024439	-0.0050608	-0.013148	0.071411	0.024999	0.084381	0.10155	-0.048676
0.087128	0.008901	0.078939	0.15277	-0.14463	-0.059357	0.022532	0.062256	-0.02238	0.11144	0.087128	0.074132	-0.028229	-0.0091807	-0.013631	0.087992	0.022583	0.085907	0.10178	-0.033798
0.080109	0.010376	0.080185	0.14585	-0.12726	-0.067469	0.023829	0.052592	-0.03568	0.12932	0.096944	0.078023	-0.024439	-0.016556	-0.0066121	0.077794	0.013784	0.062154	0.10178	-0.038274
0.10066	0.014598	0.096232	0.14338	-0.14043	-0.061747	0.035248	0.053711	-0.051549	0.12685	0.083389	0.085449	-0.037867	-0.011546	0.013224	0.07225	0.022151	0.045217	0.090179	-0.04715
0.10841	0.0048065	0.089696	0.15564	-0.11973	-0.060908	0.047684	0.066732	-0.056585	0.13326	0.070928	0.082169	-0.042394	-0.0081126	0.012461	0.065867	0.023066	0.057297	0.098368	-0.043716
0.10979	-0.0084432	0.094477	0.16243	-0.16429	-0.058772	0.05544	0.064723	-0.049311	0.14514	0.059433	0.08667	-0.056025	-0.0095113	0.012436	0.066757	0.029627	0.066681	0.096842	-0.040512
0.12505	-0.010249	0.086187	0.16558	-0.17881	-0.051168	0.051193	0.061137	-0.030899	0.14135	0.060552	0.083288	-0.036418	0.0013479	0.0041962	0.068868	0.018285	0.074615	0.090586	-0.025635
0.12199	-0.010529	0.088018	0.16368	-0.15266	-0.046616	0.056483	0.061366	-0.026652	0.13735	0.068054	0.07342	-0.0086212	-0.0027212	-0.02622	0.075175	0.006485	0.074336	0.073802	-0.030187
0.13812	0.0034078	0.099309	0.16116	-0.15699	-0.06691	0.065409	0.052007	-0.02566	0.12815	0.071945	0.069351	0.00076294	-0.013809	-0.030492	0.064545	0.0010681	0.06752	0.071335	-0.034434
0.12469	0.0084686	0.11378	0.1591	-0.12779	-0.059662	0.052821	0.053431	-0.0177	0.12278	0.067495	0.078684	0.021337	-0.010478	-0.017395	0.062561	0.005722	0.052719	0.070267	-0.03006
0.1089	0.0043996	0.11386	0.15455	-0.10165	-0.067724	0.045827	0.054906	-0.00063578	0.094274	0.067546	0.083389	0.014699	-0.010427	-0.0078074	0.073471	-0.00086466	0.051397	0.072454	-0.013885
0.10979	-0.0025431	0.10038	0.15422	-0.09435	-0.06457	0.040792	0.036494	0.011673	0.087585	0.065867	0.080109	0.015157	-0.027517	0.010274	0.079397	-0.0037638	0.062485	0.076192	-0.0085704
0.093842	-0.012919	0.086594	0.1548	-0.14882	-0.056585	0.034434	0.033569	0.016098	0.12077	0.058517	0.084381	0.046132	-0.045293	0.01653	0.070267	0.0033061	0.054677	0.074336	-0.018361
0.096868	-0.013453	0.075226	0.16001	-0.1385	-0.067368	0.030619	0.053736	0.010961	0.13092	0.057424	0.0781	0.046005	-0.065409	0.0047048	0.048396	0.023524	0.052541	0.081838	-0.054092
0.091222	-0.017497	0.068258	0.15874	-0.13468	-0.079981	0.030034	0.053482	0.020701	0.11279	0.046387	0.086416	0.032679	-0.0722	0.004069	0.044098	0.013173	0.062892	0.086772	-0.066121
0.069046	-0.011113	0.080032	0.14338	-0.20228	-0.079397	0.025101	0.049947	0.024465	0.098699	0.056076	0.089493	0.0089264	-0.06279	0.0053914	0.041122	0.011063	0.068588	0.089798	-0.051041
0.07281	-0.0031789	0.066833	0.14333	-0.22703	-0.079422	0.027924	0.04509	0.026347	0.11419	0.074056	0.096486	0.00094096	-0.050786	0.018234	0.033264	0.015411	0.07726	0.10849	-0.041936
0.076294	-2.5431e-05	0.049616	0.15953	-0.17265	-0.085093	0.029958	0.02711	0.0383	0.12886	0.078176	0.08316	2.5431e-05	-0.047913	0.024338	0.022176	0.025101	0.07576	0.10256	-0.040207
0.084559	0.00020345	0.0354	0.16289	-0.13074	-0.084254	0.018005	0.018972	0.028712	0.12581	0.075404	0.076065	-0.00025431	-0.064545	0.038706	0.0094859	0.018972	0.09196	0.10167	-0.049388
0.081889	0.010325	0.028152	0.16955	-0.10129	-0.06162	0.012105	0.022863	0.037028	0.11149	0.073725	0.078964	-0.0016785	-0.076879	0.051244	-0.00076294	0.025558	0.10791	0.090485	-0.059942
0.082753	0.015767	0.011368	0.143	-0.082296	-0.051524	0.018565	0.029424	0.045268	0.12853	0.071004	0.089595	-0.012207	-0.082448	0.05071	-0.0095113	0.025609	0.099106	0.086009	-0.05132
0.087026	0.01208	0.016327	0.14422	-0.11058	-0.048345	0.034434	0.029907	0.047175	0.15277	0.078583	0.071233	-0.012309	-0.082423	0.062281	0.0099691	0.02505	0.076497	0.083313	-0.05572
0.066605	0.017878	0.014114	0.16609	-0.12599	-0.038172	0.034587	0.031052	0.047709	0.16922	0.11101	0.071055	-0.00083923	-0.093511	0.068003	0.0065867	0.023651	0.08728	0.072632	-0.033391
0.064723	0.012919	0.0089773	0.16301	-0.08873	-0.048141	0.018463	0.028763	0.051956	0.1579	0.11286	0.078328	0.0051626	-0.10063	0.061849	-0.0015259	0.02683	0.069046	0.071055	-0.023219
0.060349	-0.007782	0.021973	0.16164	-0.075709	-0.041809	0.031687	0.020854	0.060425	0.13039	0.11551	0.076981	0.0054423	-0.1049	0.056508	-0.0063324	0.031382	0.063146	0.066554	-0.017217
0.048803	-0.018895	0.041784	0.15549	-0.091349	-0.026118	0.022939	0.01297	0.074717	0.10162	0.10874	0.068741	0.028992	-0.11195	0.043462	-0.0040436	0.031281	0.068563	0.069453	-0.029144
0.034078	-0.020218	0.034536	0.14198	-0.098597	-0.022176	0.019658	-0.0025431	0.074209	0.10503	0.10691	0.079727	0.016301	-0.10796	0.026652	0.0019328	0.039724	0.075836	0.094808	-0.027796
0.021667	-0.019073	0.025355	0.14147	-0.084712	-0.029729	0.037155	-0.0045013	0.078863	0.12723	0.11973	0.092392	-0.0027212	-0.12527	0.028915	0.020447	0.044937	0.077057	0.1004	-0.0089264
0.019124	-0.024363	0.010223	0.13713	-0.09374	-0.040207	0.055084	-0.014903	0.078812	0.11668	0.096868	0.092799	-0.013173	-0.14277	0.047785	0.023244	0.037689	0.096029	0.08138	0.00083923
0.015259	-0.033773	0.0077566	0.11571	-0.076599	-0.026703	0.054601	-0.0048574	0.081685	0.14333	0.09613	0.092316	-0.01742	-0.13596	0.078049	0.0031026	0.034765	0.09908	0.07281	-0.008316
0.0091807	-0.03863	0.0043996	0.10508	0.0052897	-0.01887	0.047328	-0.010096	0.089391	0.1311	0.11187	0.098902	-0.031687	-0.13318	0.079142	-0.021311	0.048294	0.097631	0.080287	-0.040716
0.0083923	-0.049311	0.0062815	0.080821	0.0028992	-0.021108	0.055262	-0.01208	0.081533	0.094248	0.11559	0.10951	-0.036367	-0.1297	0.060501	-0.0295	0.05394	0.11205	0.071767	-0.025101
0.0036367	-0.03891	0.024694	0.099792	-0.043055	-0.012436	0.055517	-0.00096639	0.074641	0.10656	0.090205	0.10788	-0.039622	-0.13346	0.060043	-0.033747	0.056839	0.1253	0.075989	-0.036316
0.0027466	-0.049489	0.019404	0.10465	-0.043386	-0.0098928	0.042521	0.0071971	0.06602	0.092087	0.089544	0.10386	-0.046565	-0.12774	0.055847	-0.027796	0.049998	0.13896	0.08906	-0.033366
-0.01592	-0.036748	0.013529	0.11202	0.018641	0.010808	0.035044	0.034358	0.062536	0.090357	0.10249	0.1182	-0.027949	-0.14687	0.059636	-0.033035	0.050151	0.13026	0.084356	0.0025177
-0.024134	-0.030772	0.016022	0.1177	0.067825	0.016988	0.040487	0.028992	0.064824	0.12413	0.11141	0.11281	-0.015233	-0.15012	0.045395	-0.033213	0.024948	0.11497	0.071767	0.016556
-0.017217	-0.046234	0.010605	0.09875	0.056636	0.0050863	0.03034	0.027466	0.048752	0.124	0.084076	0.10701	-0.026423	-0.15139	0.034993	-0.036875	0.023804	0.13028	0.062917	0.0066884
-0.010071	-0.066071	0.026169	0.095876	0.0019073	0.010223	0.018183	0.032094	0.046616	0.12149	0.076523	0.10073	-0.028381	-0.15917	0.012538	-0.035731	0.037003	0.13489	0.049388	-0.0047302
-0.0063578	-0.071513	0.027288	0.095978	-0.061264	0.022608	0.0008901	0.035044	0.071055	0.14333	0.085907	0.097402	-0.031026	-0.16515	0.0080363	-0.022227	0.036926	0.14605	0.032476	-0.010554
0.0079854	-0.070801	0.017166	0.093969	-0.024948	0.025355	-0.0078583	0.043106	0.067164	0.14046	0.09847	0.10312	-0.0065613	-0.13486	-0.0045013	-0.0054677	0.035807	0.14531	0.031306	-0.017827
0.01208	-0.078481	0.017319	0.093918	-0.024745	0.034307	-0.018234	0.039164	0.052795	0.1447	0.093536	0.10038	0.0092061	-0.1267	-0.0059255	-0.0064087	0.034561	0.13847	0.036621	-0.038503
0.013529	-0.077184	0.0066121	0.092163	-0.053991	0.042572	-0.0061289	0.044429	0.044149	0.13565	0.091985	0.097936	0.012538	-0.11358	-0.0099691	-0.022125	0.024923	0.14069	0.033315	-0.052363
0.019023	-0.055517	0.0039927	0.083745	-0.081151	0.025686	-0.013733	0.056458	0.037155	0.14221	0.10859	0.095088	0.025635	-0.10498	-0.0055949	-0.028865	0.036977	0.13283	0.018285	-0.049082
0.019709	-0.051219	0.016556	0.08077	-0.041784	0.021108	-0.031281	0.048345	0.028915	0.14771	0.10328	0.10348	0.037155	-0.10119	-0.0118	-0.023295	0.032272	0.13957	0.019099	-0.058339
0.044734	-0.04069	0.034002	0.087001	0.068817	0.016886	-0.034765	0.04804	0.027847	0.12433	0.112	0.094147	0.037308	-0.10193	-0.023931	-0.035375	0.04125	0.14613	0.026728	-0.058441
0.029297	-0.026576	0.022481	0.084178	-0.036799	0.030797	-0.034866	0.033696	0.025889	0.12993	0.13145	0.080821	0.037893	-0.086034	-0.021464	-0.033976	0.054016	0.13664	0.043716	-0.040741
0.020421	-0.045446	0.0027974	0.07192	-0.17148	0.036723	-0.036112	0.026703	0.02711	0.10966	0.11373	0.076828	0.037791	-0.076981	-0.011673	-0.041962	0.034739	0.12726	0.039139	-0.016022
0.023499	-0.042775	0.013021	0.088832	-0.076726	0.042114	-0.038884	0.042216	0.032221	0.11739	0.092417	0.064697	0.03657	-0.083669	-0.013199	-0.050532	0.03034	0.12909	0.031535	-0.0087229
0.014572	-0.059052	0.025177	0.090663	0.023295	0.049184	-0.048523	0.034765	0.039597	0.1166	0.063019	0.068003	0.016251	-0.070165	-0.013148	-0.050634	0.024185	0.12805	0.026194	-0.013707
0.012004	-0.074946	0.034536	0.11286	-0.022659	0.060399	-0.050456	0.051371	0.031865	0.11157	0.063502	0.072937	0.025762	-0.066477	-0.0027974	-0.04008	0.022558	0.11106	0.02533	-0.017217
0.015996	-0.093053	0.021133	0.14023	-0.040665	0.065409	-0.063731	0.071564	0.034739	0.096944	0.08021	0.080287	0.031586	-0.066096	-0.0079091	-0.050532	0.026093	0.10241	0.035629	-0.034765
0.012512	-0.10597	0.011978	0.11775	0.012054	0.048116	-0.065358	0.055745	0.046666	0.11475	0.07693	0.077438	0.018616	-0.058797	-0.016505	-0.042369	0.035044	0.089849	0.057602	-0.052363
-0.0036367	-0.10958	0.0034587	0.096639	0.042241	0.046438	-0.027695	0.048879	0.02538	0.1251	0.054067	0.07019	0.023066	-0.054423	-0.0093842	-0.034815	0.045954	0.080312	0.051117	-0.051982
-0.018336	-0.095495	-0.0068156	0.092163	-0.020447	0.027161	-0.015513	0.041351	0.0086975	0.10615	0.06986	0.071869	0.020981	-0.042521	-0.001653	-0.03919	0.04748	0.07548	0.025406	-0.034714
-0.012817	-0.088526	-0.0056203	0.099386	-0.047455	0.026169	-0.017192	0.048294	0.017395	0.12268	0.066935	0.068995	0.013936	-0.049591	0.015767	-0.026347	0.054525	0.10251	0.0118	-0.044378
-0.016607	-0.081762	-0.0068919	0.091832	0.047531	0.056025	-0.032705	0.050201	0.021235	0.15193	0.062408	0.054499	0.018768	-0.065842	0.01859	-0.0065867	0.04336	0.10539	0.0048828	-0.046361
0.0048828	-0.059026	-0.011953	0.074565	0.042343	0.071055	-0.043691	0.040054	0.025533	0.16808	0.052032	0.067902	0.010656	-0.0678	0.012817	-0.0031281	0.030136	0.096486	-0.002416	-0.020192
0.013835	-0.065002	-0.014954	0.049795	0.0017039	0.074972	-0.040665	0.027949	0.039673	0.14557	0.043055	0.074107	0.0027466	-0.0811	0.023855	-0.025508	0.031052	0.092138	-0.0011698	-0.014267
0.017598	-0.074717	-0.019379	0.039215	0.038834	0.068385	-0.035553	0.01948	0.03507	0.14193	0.030162	0.076701	0.0020599	-0.094808	0.025279	-0.047201	0.03067	0.087255	0.0016022	-0.018997
0.019811	-0.052032	-0.028458	0.051778	0.10277	0.067596	-0.039673	0.018616	0.036469	0.15882	0.021667	0.068181	0.026347	-0.10521	0.0072225	-0.032781	0.031687	0.092901	-0.0049082	-0.015488
0.041199	-0.041275	-0.012639	0.045395	0.10699	0.076319	-0.04921	0.01358	0.055084	0.13036	0.025355	0.079447	0.044861	-0.087585	0.011317	-0.035197	0.018209	0.083618	0.0044759	-0.0066884
0.040207	-0.041962	-0.015818	0.056661	-0.054143	0.066249	-0.064443	0.009613	0.065002	0.10155	0.024516	0.091883	0.055796	-0.086899	0.026855	-0.044861	0.02739	0.078227	0.0064087	-0.0022888
0.023066	-0.043182	-0.017344	0.056839	-0.057983	0.055669	-0.060323	0.0093079	0.06574	0.091044	0.0074514	0.089493	0.035604	-0.084	0.040309	-0.038122	0.027898	0.086772	-0.0054169	0.020396
0.034943	-0.042572	-0.015284	0.058314	0.0098928	0.035858	-0.049998	-0.0010935	0.034256	0.094808	0.0018056	0.081584	0.045344	-0.089976	0.02449	-0.031713	0.033137	0.069071	-0.013529	0.010656
0.04247	-0.043793	-0.020701	0.0693	0.055237	0.030696	-0.027542	-0.013733	0.021973	0.10246	-0.0030518	0.084635	0.046488	-0.095825	0.0013733	-0.047404	0.045954	0.056254	0.011495	-0.0099436
0.032527	-0.036596	-0.010757	0.066223	0.06691	0.037689	-0.035095	-0.0098928	0.050837	0.10007	-0.0022888	0.081635	0.022685	-0.096792	-0.010656	-0.057704	0.043055	0.048345	0.031637	-0.015055
0.040843	-0.029373	-0.0020854	0.048752	0.03685	0.065206	-0.045268	-0.011393	0.06307	0.10554	0.01063	0.079625	0.00295	-0.09669	-0.016505	-0.056534	0.03713	0.049718	0.03746	0.0090281
0.050557	-0.033824	0.0013987	0.02416	0.067444	0.05923	-0.039724	-0.015233	0.054118	0.087941	0.0032806	0.073547	-0.0022125	-0.09079	-0.020803	-0.057755	0.035197	0.063833	0.03095	-0.0066376
0.050151	-0.04453	-5.0863e-05	0.027033	0.030924	0.041656	-0.039291	-0.008316	0.046794	0.11007	-0.00063578	0.068385	-0.0054677	-0.093867	-0.016963	-0.05338	0.034917	0.074158	0.024846	-0.0027974
0.052338	-0.044301	-0.006485	0.027542	0.056229	0.054804	-0.054143	-0.01063	0.046412	0.12215	0.00086466	0.068893	-0.0091044	-0.097122	-0.0028992	-0.049566	0.041733	0.078456	0.013555	-0.0023651
0.045624	-0.047785	-0.013504	0.028076	0.01386	0.045751	-0.061417	-0.010783	0.053533	0.082932	0.0078328	0.060679	-0.025558	-0.081863	0.0066376	-0.06429	0.031179	0.075684	0.013097	-0.017471
0.036647	-0.053762	-0.0025686	0.030721	-0.00030518	0.039291	-0.054957	-0.015208	0.041046	0.048243	0.0058492	0.065435	-0.024923	-0.060679	0.0084432	-0.057195	0.02299	0.075556	0.013377	-0.022202
0.022329	-0.052668	0.00099182	0.041987	0.088043	0.061162	-0.040487	-0.008316	0.028356	0.062943	0.0047302	0.055898	5.0863e-05	-0.049133	0.015233	-0.05511	0.038757	0.059916	0.013428	-0.016047
0.031484	-0.04247	0.0033569	0.035858	0.046438	0.080083	-0.03919	0.0068919	0.030721	0.080566	0.0061544	0.065079	0.023193	-0.024236	0.016937	-0.05717	0.048777	0.05895	0.0072734	-0.025991
0.043055	-0.052516	0.015081	0.041529	0.022634	0.083491	-0.032018	0.00099182	0.024974	0.084737	0.0052134	0.049337	0.013529	-0.032501	0.0067647	-0.056763	0.025482	0.070852	0.01325	-0.018895
0.033493	-0.089111	0.019226	0.040105	0.080948	0.10368	-0.016708	-0.028788	0.016836	0.094426	-0.021591	0.038122	-0.012614	-0.04509	-0.012004	-0.052846	0.011215	0.071411	0.0055186	-0.024516
0.01709	-0.10045	0.029144	0.039037	0.087967	0.11653	-0.0035095	-0.029246	0.019582	0.10427	-0.023549	0.049057	-0.02388	-0.050532	-0.010071	-0.06251	0.017675	0.06808	0.01269	-0.021006
0.014292	-0.067266	0.030848	0.039978	0.068868	0.10796	-0.0043488	-0.0062815	0.01269	0.11004	-0.021667	0.056763	-0.027212	-0.038783	-0.0068156	-0.076625	0.026449	0.07075	0.012105	-0.015767
0.022354	-0.053787	0.030975	0.074463	0.026067	0.096029	-0.0021362	0.0035095	0.020192	0.08962	-0.0079854	0.054626	-0.024236	-0.037944	-0.010198	-0.071589	0.029093	0.07398	0.013936	-0.020472
0.025304	-0.05839	0.036189	0.1064	0.046463	0.10485	-0.017039	0.0054169	0.034332	0.083262	0.017598	0.060628	-0.012741	-0.032527	-0.0085704	-0.070165	0.027161	0.09669	-0.0028737	-0.019226
0.026779	-0.044098	0.053024	0.095723	0.12957	0.12624	-0.020701	0.016276	0.033493	0.085322	0.020167	0.066274	0.010401	-0.03184	0.0019582	-0.064036	0.019404	0.10612	-0.005188	-0.03006
0.023549	-0.031789	0.055339	0.066935	0.076218	0.13601	-0.020472	0.0045776	0.046819	0.090205	-0.0047048	0.070597	0.01241	-0.041021	0.0025177	-0.058187	0.032094	0.11416	0.00050863	-0.031535
0.0095876	-0.028305	0.050176	0.058314	0.016836	0.12182	-0.027415	0.0095622	0.049871	0.076675	0.0016022	0.080999	0.00096639	-0.050888	0.0085958	-0.033875	0.037409	0.11777	0.029806	-0.042343
0.014292	-0.03245	0.033442	0.068919	0.056839	0.11396	-0.041555	0.011164	0.037231	0.093002	0.013733	0.078786	-0.01208	-0.057449	0.011113	-0.040512	0.031662	0.13018	0.037409	-0.03891
0.018895	-0.025686	0.038223	0.071665	0.15572	0.10699	-0.048091	-0.0071716	0.035324	0.10846	0.019989	0.065384	-0.018285	-0.054398	0.010935	-0.03802	0.021032	0.12314	0.03863	-0.012512
0.0058746	-0.016683	0.045369	0.072327	0.18196	0.10755	-0.031535	-0.0008901	0.047124	0.11955	0.01236	0.060628	-0.006663	-0.068817	0.0054169	-0.028737	0.010529	0.11533	0.037664	-0.017726
0.0045268	-0.026754	0.051626	0.065842	0.060018	0.12349	-0.037664	0.0067139	0.052694	0.11004	-2.5431e-05	0.062663	0.010223	-0.058085	-0.0043996	-0.031001	0.021413	0.099208	0.045649	-0.0033569
0.0015767	-0.040741	0.061137	0.057882	0.04921	0.13227	-0.036596	0.00063578	0.034968	0.076548	-0.0059764	0.061518	0.015895	-0.051066	-0.0041962	-0.03863	0.011444	0.093994	0.069529	-5.0863e-05
0.002594	-0.041936	0.072454	0.074081	0.081482	0.13527	-0.042241	0.0011444	0.019608	0.08817	-0.024872	0.060374	-0.0081889	-0.046031	0.01531	-0.028814	0.0059764	0.086746	0.075862	-0.0018311
0.00027974	-0.044454	0.077718	0.075353	0.10546	0.12138	-0.033366	-0.005722	0.025965	0.10824	-0.043259	0.067215	-0.016251	-0.06368	0.0010681	-0.036367	0.020447	0.090535	0.07192	-0.0039164
-0.0090027	-0.051804	0.069122	0.074692	0.12339	0.11533	-0.027161	0.011622	0.019379	0.11993	-0.033112	0.050125	0.0027974	-0.059052	0.015895	-0.045954	0.011266	0.09229	0.046717	-0.012105
-0.012283	-0.059331	0.066299	0.060247	0.10925	0.10366	-0.027415	0.020752	0.014318	0.11714	-0.023727	0.027542	0.016886	-0.056152	0.03657	-0.054169	0.0062052	0.097961	0.018387	-0.011698
-0.026881	-0.058009	0.06012	0.053991	0.036469	0.099335	-0.031102	0.027262	0.022303	0.10816	-0.0035095	0.025635	0.036392	-0.056559	0.049438	-0.077057	0.017649	0.098267	0.019582	-0.0065104
-0.034281	-0.047379	0.069834	0.044861	-0.003891	0.097046	-0.038986	0.024261	0.041097	0.10867	-0.0067647	0.029093	0.017726	-0.051142	0.049108	-0.067774	0.044632	0.092723	0.02683	0.0028737
-0.024846	-0.042419	0.087916	0.033646	0.050252	0.081685	-0.04715	0.0090281	0.041122	0.11866	-0.015132	0.033061	-0.01147	-0.048803	0.045954	-0.063782	0.024287	0.085678	0.022151	-0.011292
-0.019913	-0.034434	0.076065	0.040639	0.07398	0.089976	-0.049896	-0	0.050329	0.14025	-0.012767	0.041656	-0.0013224	-0.067139	0.047506	-0.058543	0.017853	0.08138	0.020727	-0.0082652
-0.015971	-0.031357	0.056305	0.042216	0.10483	0.08812	-0.055084	-0.0032552	0.046514	0.15414	-0.0028483	0.033722	-0.0046285	-0.066503	0.039851	-0.071259	0.022202	0.076167	0.021845	-0.0021871
-0.0066376	-0.014674	0.051727	0.033569	0.11749	0.067876	-0.033035	0.0020599	0.051193	0.13463	-0.0087738	0.034078	-0.017319	-0.064952	0.040614	-0.084254	0.023117	0.081991	0.0413	0.0069682
-0.0069936	-0.027796	0.049769	0.030212	0.091909	0.060501	-0.044886	-0.0039673	0.057348	0.10729	-0.0096385	0.034154	-0.0023142	-0.052185	0.045522	-0.074285	0.034231	0.08049	0.050913	0.010707
-0.0061035	-0.039724	0.05366	0.016276	0.096156	0.064748	-0.064596	-0.0051117	0.05394	0.13557	-0.012716	0.030543	0.00025431	-0.064824	0.039953	-0.081507	0.04041	0.084508	0.059662	0.00030518
-5.0863e-05	-0.023422	0.073903	0.01236	0.13669	0.071665	-0.055517	-0.019277	0.046488	0.137	0.0020345	0.024821	-0.016912	-0.061569	0.033671	-0.073776	0.022685	0.087865	0.054652	-0.0061035
-0.012283	-0.018005	0.062586	0.015182	0.14999	0.073115	-0.054347	-0.0094859	0.039419	0.12985	0.02299	0.029551	-0.015335	-0.049235	0.0339	-0.05722	0.038783	0.082423	0.041478	-0.0081889
-0.016505	-0.0162	0.048243	0.033544	0.1639	0.089162	-0.049006	-0.013555	0.028381	0.11213	0.0162	0.052032	-0.028254	-0.036469	0.030924	-0.05839	0.04425	0.091298	0.044098	0.003535
-0.019964	-0.021464	0.054677	0.057348	0.16022	0.090739	-0.044429	-0.034943	0.027212	0.1135	0.00035604	0.061976	-0.0075277	-0.058645	0.028025	-0.056305	0.042394	0.10351	0.044734	0.0059255
-0.027212	-0.031713	0.039368	0.065028	0.13669	0.10137	-0.043691	-0.034129	0.025864	0.10465	-0.0013733	0.066198	-0.018387	-0.069071	0.025075	-0.049311	0.043157	0.094096	0.03835	0.0032552
-0.044022	-0.030263	0.037994	0.068232	0.1782	0.096995	-0.031357	-0.023422	0.019073	0.090027	-0.0059255	0.055898	-0.016098	-0.056203	0.028839	-0.042267	0.032781	0.090281	0.041682	0.0075785
-0.065358	-0.039749	0.0398	0.068639	0.17756	0.084407	-0.011215	-0.016022	0.014852	0.099411	0.0057983	0.030721	-0.017726	-0.046463	0.042165	-0.037181	0.02861	0.09079	0.056483	0.020574
-0.061544	-0.047328	0.034307	0.05984	0.16149	0.086365	-0.010681	-0.019709	0.043233	0.10885	0.0098928	0.029602	-0.025457	-0.040995	0.043945	-0.046641	0.021871	0.079625	0.067673	0.021388
-0.056076	-0.050023	0.031789	0.064087	0.13283	0.068868	-0.007019	-0.010401	0.041529	0.093231	0.0056203	0.037333	-0.039113	-0.042725	0.07164	-0.037994	0.018768	0.087179	0.064265	0.016123
-0.046743	-0.042292	0.032196	0.069478	0.18219	0.070648	0.0028992	-0.0052389	0.037231	0.060145	0.0013733	0.0084432	-0.032705	-0.047379	0.082652	-0.024516	0.013936	0.10198	0.057042	0.0032806
-0.03212	-0.040359	0.029399	0.074514	0.17492	0.080287	-0.0087992	0.010961	0.043284	0.049413	0.0041962	-0.010071	-0.030238	-0.046539	0.076879	-0.032908	-0.00035604	0.10907	0.053304	-0.0055949
-0.046082	-0.042343	0.030975	0.07047	0.13644	0.078761	-0.010834	0.031713	0.037282	0.074921	-0.0010935	-0.0062307	-0.017141	-0.043437	0.083822	-0.053151	-0.0069682	0.10882	0.036545	-0.0019836
-0.052363	-0.037816	0.026143	0.069402	0.15388	0.081228	-0.018794	0.034205	0.041021	0.09819	0.0046031	-0.0096385	-0.006841	-0.040054	0.081863	-0.051346	-0.0045013	0.1162	0.02861	-0.013326
-0.055695	-0.030416	0.029017	0.05544	0.14308	0.080744	-0.01241	0.030594	0.035044	0.10292	0.0028229	0.002416	-0.01002	-0.048828	0.061493	-0.036087	-0.0095113	0.089366	0.028966	-0.0075277
-0.043793	-0.034231	0.041606	0.036723	0.084813	0.081278	-0.0075531	0.025915	0.025457	0.10236	0.020447	0.00083923	0.0008138	-0.047226	0.045242	-0.027033	-0.013682	0.043106	0.026627	-0.0018311
-0.032298	-0.032603	0.042419	0.047811	0.11635	0.070267	-0.0042979	0.028915	-0.00094096	0.1032	0.03156	-0.015742	0.0035858	-0.036036	0.029653	-0.011419	-0.018895	0.03212	0.039953	-0.010783
-0.033366	-0.028254	0.033569	0.041173	0.196	0.062892	-0.0053914	0.026677	-0.0086975	0.085322	0.036036	-0.017878	5.0863e-05	-0.040741	0.017878	-0.021693	0.00053406	0.038096	0.042267	-0.010427
-0.042903	-0.033849	0.031713	0.038579	0.1856	0.061137	-0.010757	0.023677	-0.0067647	0.085347	0.01414	-0.015386	-0.011927	-0.040131	0.0038147	-0.028127	0.011215	0.032069	0.039063	-0.010757
-0.032552	-0.041758	0.031789	0.036443	0.15078	0.088908	-0.019023	0.028152	-0.0078837	0.087611	-0.010656	-0.020599	-0.012385	-0.04893	-0.0036112	-0.00096639	0.0098165	0.024287	0.052999	-0.023931
-0.018946	-0.046997	0.030009	0.036545	0.15663	0.097885	-0.036799	0.034892	0.0016022	0.075912	-0.0060272	-0.026449	-0.0059001	-0.046819	0.017039	0.0023905	0.00099182	0.01943	0.049489	-0.039698
-0.0093079	-0.043259	0.028814	0.030518	0.21255	0.08873	-0.043538	0.055135	0.012309	0.085907	0.013911	-0.032399	-0.010045	-0.042292	0.014623	0.002772	-0.0029246	0.019786	0.047353	-0.037562
0.0061289	-0.034587	0.032527	0.030645	0.18038	0.087102	-0.034409	0.057297	0.0067139	0.081965	0.023499	-0.019557	-0.03039	-0.034917	0.02154	0.020777	0.00094096	0.014826	0.062408	-0.026016
-0.0017548	-0.028839	0.031255	0.021006	0.16108	0.09641	-0.026016	0.06485	0.00053406	0.059662	0.017929	-0.027695	-0.02861	-0.035578	0.0078837	0.015157	-0.013097	0.033798	0.065384	-0.036443
-0.017497	-0.013453	0.046234	0.010351	0.18565	0.093435	-0.017446	0.049845	0.0039419	0.039393	0.011419	-0.032018	-0.0053406	-0.019887	0.012665	0.0092316	-0.0082652	0.026169	0.064926	-0.012385
-0.021845	-0.0071462	0.043945	0.017598	0.1871	0.07988	-0.02889	0.044301	0.0022888	0.050507	0.025533	-0.039546	-0.0060781	-0.018997	0.016912	0.011978	-0.010198	0.021744	0.055135	0.0021108
-0.02711	-0.01152	0.048269	0.0059255	0.14099	0.071055	-0.018107	0.047582	-0.0092824	0.087865	0.042419	-0.034587	-0.009079	-0.021083	0.0084686	0.01653	-0.012105	0.024541	0.044352	-0.004425
-0.034968	-0.0084432	0.049082	0.0099182	0.14295	0.046209	-0.015335	0.03835	-0.006841	0.071437	0.042674	-0.037969	-0.00020345	-0.015361	0.0021362	0.012105	0.00043233	0.018183	0.041758	0.0066884
-0.014038	-0.0083415	0.060603	0.015386	0.12929	0.029119	-0.022812	0.042725	-0.0085449	0.060679	0.017217	-0.037409	-0.0079346	-0.00083923	-0.017064	0.014877	0.0072479	0.0014242	0.043386	0.029093
0.00045776	-0.0095622	0.043844	0.033824	0.14193	-0.0026194	-0.014292	0.045878	0.014623	0.065816	0.0028229	-0.039063	-0.012054	0.011546	-0.023753	0.019277	-0.00091553	-0.00027974	0.050201	0.021311
-0.032171	-0.009257	0.038401	0.025431	0.13123	-0.0067902	-0.0091807	0.063655	0.031764	0.083898	-0.0091044	-0.044149	-0.016403	0.010808	-0.037944	0.018438	-0.0078583	-0.0041707	0.057551	0.011953
-0.039469	-0.0064341	0.049845	0.026347	0.15755	0.0041199	0.0093587	0.071742	0.032883	0.085551	-0.02271	-0.043411	-0.02594	0.030416	-0.027339	0.0067902	-0.0025686	0.015386	0.046183	0.0067393
-0.019633	0.0026449	0.054932	0.032349	0.18735	0.014826	0.0041199	0.08016	0.042369	0.065282	-0.020065	-0.032628	-0.035197	0.033162	-0.020574	-0.0048828	0.0026449	0.018234	0.053609	0.017955
-0.017395	0.02238	0.052973	0.020752	0.18074	0.027644	0.0039673	0.088196	0.035095	0.071971	-0.016174	-0.018005	-0.036163	0.018031	-0.0074005	-0.016123	-0.0054677	0.0081126	0.057348	0.029093
-0.03568	0.0090535	0.046132	0.032832	0.15058	0.035502	0.010503	0.086365	0.025228	0.092341	-0.017878	-0.020421	-0.045242	0.033061	-0.01241	-0.012029	-0.015895	0.015132	0.041987	0.024948
-0.033875	-0.0016785	0.061213	0.051448	0.14208	0.022583	-0.0022888	0.084356	0.019099	0.12098	-0.023702	-0.025787	-0.0354	0.037435	-0.0085449	-0.014114	-0.0024414	0.010605	0.045675	0.028432
-0.044683	-0.011292	0.066706	0.050176	0.18478	0.010071	-0.00078837	0.094757	0.016378	0.13565	-0.021922	-0.019913	-0.017039	0.02917	-0.012716	-0.010935	-0.020218	0.0022888	0.051015	0.022202
-0.042394	-0.012639	0.06574	0.055135	0.15981	-0.0070699	0.0096385	0.10498	-0.00066121	0.11261	-0.029933	-0.026016	-0.0046031	0.022176	-0.0162	0.0024414	-0.027008	0.0025686	0.081228	0.022227
-0.055974	-0.018768	0.063426	0.068741	0.13316	-0.017751	0.0027212	0.091553	-0.0093333	0.10508	-0.029322	-0.0082143	-0.013631	0.015767	0.0008901	-0.0044759	-0.02538	-0.0026703	0.09786	0.019201
-0.039393	-0.010325	0.055033	0.064621	0.14959	-0.028152	-0.0050354	0.07342	-0.013072	0.13234	-0.021591	-0.023066	-0.024974	0.005722	0.015666	-0.015539	-0.040639	-0.01681	0.092875	0.011826
-0.013199	0.0019073	0.063171	0.05867	0.13206	-0.020676	0.010834	0.079676	-0.016937	0.1577	-0.0090027	-0.023066	-0.041555	0.0091553	0.011648	-0.036901	-0.0457	-0.0098165	0.081202	0.0093842
-0.020879	0.0098928	0.052694	0.062637	0.12266	-0.016479	0.03624	0.091731	-0.015615	0.14844	-0.016886	-0.023321	-0.040741	0.0097148	0.01948	-0.02739	-0.044022	-0.010783	0.079956	-0.0087484
-0.0097148	0.0063833	0.049515	0.069326	0.14392	-0.014699	0.020752	0.093994	-0.029246	0.16195	0.0064087	-0.02566	-0.041504	-0.0067902	0.028814	-0.024287	-0.0442	-0.018209	0.080566	-0.010757
0.00099182	0.022303	0.052414	0.076726	0.14336	-0.029373	0.0085958	0.086695	-0.032476	0.14971	0.03039	-0.019302	-0.029831	-0.017395	0.034841	-0.037689	-0.044123	-0.023168	0.07932	-0.0085195
0.0064341	0.023499	0.061442	0.089696	0.16329	-0.042928	0.011597	0.096614	-0.020294	0.13117	0.048701	-0.020269	-0.028305	-0.035172	0.049871	-0.039825	-0.045751	-0.03039	0.074005	0.005722
0.011266	0.014267	0.072378	0.089493	0.17899	-0.037231	-0.0004069	0.1137	-0.051804	0.11304	0.036977	-0.028788	-0.04069	-0.030441	0.047633	-0.042775	-0.054143	-0.051651	0.05839	0.016454
0.030899	0.017853	0.070674	0.081533	0.19333	-0.03156	-0.012258	0.1093	-0.042877	0.12199	0.029119	-0.030212	-0.035858	-0.0089773	0.04982	-0.047836	-0.057119	-0.050379	0.044276	0.029831
0.021667	0.024745	0.05722	0.064723	0.16777	-0.0442	-0.027618	0.098521	-0.028	0.11536	0.028687	-0.03156	-0.041224	-0.0060781	0.065587	-0.048574	-0.063629	-0.029373	0.032527	0.019379
0.035477	0.023931	0.067622	0.064367	0.14941	-0.034332	-0.031281	0.095037	-0.027135	0.11777	0.016174	-0.024999	-0.026805	-0.008316	0.077667	-0.05071	-0.066376	-0.010274	0.044403	0.0066121
0.035858	0.018768	0.069987	0.064087	0.20068	-0.032781	-0.038198	0.089595	-0.023982	0.11917	0.014598	-0.018743	-0.018972	-0.022303	0.080795	-0.051397	-0.059814	0.0019836	0.070419	0.01887
0.028661	0.017573	0.060501	0.088882	0.16752	-0.040639	-0.030162	0.091095	-0.0090281	0.11742	0.017853	-0.031611	-0.0077566	-0.026576	0.072378	-0.045217	-0.051193	0.0039673	0.067698	0.014216
0.021006	0.029449	0.056101	0.083135	0.15025	-0.050812	-0.013199	0.085373	-0.024261	0.11937	0.020218	-0.026983	-0.0062815	-0.023702	0.074844	-0.023931	-0.059509	-0.010961	0.058492	-0.00055949
0.024719	0.039113	0.052694	0.061035	0.11442	-0.024007	0.0012207	0.077922	-0.022278	0.10852	0.028839	-0.011012	0.004425	-0.0080872	0.070572	-0.013631	-0.058899	-0.017598	0.073573	0.014013
0.0089773	0.043945	0.052973	0.055517	0.069606	-0.017064	0.01447	0.082626	-0.015157	0.12215	0.026932	-0.0059764	-0.0064596	-0.0010935	0.05839	-0.018641	-0.065104	-0.0094604	0.072962	0.017268
-0.0079091	0.046565	0.063756	0.060832	0.012614	-0.035604	0.0087738	0.058975	-0.0072988	0.12637	0.011571	0.0075785	-0.014114	-0.010427	0.060781	-0.028407	-0.067774	-0.013555	0.049845	-0.014369
-0.0091807	0.046285	0.070674	0.062129	0.051982	-0.041885	0.025762	0.051168	0.0082397	0.13262	0.020447	-0.00053406	-0.01325	-0.035858	0.074285	-0.026347	-0.060552	-0.0092061	0.037308	-0.011012
0.0023905	0.04631	0.061289	0.054754	0.08606	-0.055974	0.02833	0.054499	0.013657	0.15233	0.033315	0.0075277	-0.023829	-0.046132	0.091654	-0.03362	-0.034892	-0.015615	0.048701	0.0034332
0.016759	0.049973	0.05839	0.030212	0.098139	-0.05628	0.021235	0.04097	0.01442	0.11927	0.056025	0.0093079	-0.017573	-0.032196	0.10246	-0.042826	-0.024211	0.0015767	0.0516	0.00043233
0.030518	0.031738	0.03863	0.026169	0.09997	-0.041555	0.0080617	0.021845	0.016912	0.11055	0.059433	0.0089518	0.013606	-0.024541	0.097377	-0.039241	-0.032018	-0.0091044	0.063756	-0.00091553
0.037587	0.017242	0.023244	0.043767	0.095037	-0.044429	-0	0.0069173	0.017344	0.13903	0.042852	0.010529	0.026805	-0.030365	0.089086	-0.058772	-0.025838	-0.011826	0.063553	-0.0081635
0.021744	-0.0074005	0.028356	0.037537	0.13786	-0.056483	0.0012207	0.019124	0.0088247	0.12614	0.046336	0.015335	0.0096385	-0.032069	0.094859	-0.053482	-0.021108	-0.017522	0.053202	-0.020142
0.010122	-0.014928	0.017955	0.012589	0.12812	-0.06574	0.010656	0.020014	0.012614	0.089238	0.038172	0.023524	0.0056712	-0.014979	0.075328	-0.03624	-0.026703	-0.0018819	0.053813	-0.026271
0.016022	-0.021337	0.0087992	0.021744	0.10902	-0.082194	0.0084432	0.016276	0.032501	0.090459	0.028	0.028534	0.0036367	0.00017802	0.08817	-0.026499	-0.023829	-0.0221	0.066172	-0.033518
0.0071971	-0.024236	0.013529	0.022558	0.11078	-0.071233	-0.0028229	0.019404	0.033696	0.092672	0.026779	0.029195	-0.00055949	0.0099691	0.080287	-0.0236	-0.013809	-0.034078	0.065486	-0.02861
-0.0045522	-0.0032298	0.014979	0.011698	0.10803	-0.060628	-0.019887	0.032399	0.04425	0.089696	0.030543	0.039088	0.0014496	0.0004069	0.058314	-0.050913	-0.017573	-0.032984	0.066274	-0.017497
-0.0085704	0.0013987	0.018438	0.010401	0.12583	-0.049795	-0.01798	0.039749	0.046082	0.090561	0.016378	0.038045	-0.0027212	0.0032552	0.054804	-0.078557	-0.023473	-0.026983	0.066706	0.0082143
-0.013529	-0.017675	0.019811	0.0068156	0.14369	-0.036494	-0.014598	0.044861	0.029806	0.09524	0.0042216	0.041631	0.001297	0.00010173	0.048981	-0.076828	-0.031153	-0.027288	0.076853	-0.0088501
-0.014852	-0.015589	0.022939	0.001297	0.12805	-0.022837	-0.0052643	0.02538	0.04598	0.095444	0.0045522	0.050252	0.0058746	-0.003535	0.042394	-0.082067	-0.034103	-0.041199	0.077311	-0.022405
-0.0095622	-0.031586	0.020727	0.0017293	0.10852	-0.019124	-0.0016276	0.023193	0.032501	0.098572	0.017141	0.063299	-0.005722	0.0010681	0.0398	-0.052312	-0.042979	-0.038656	0.079829	-0.016683
-0.0103	-0.073013	0.0049337	-0.00055949	0.10803	-0.0092316	0.00066121	0.033595	0.028178	0.098572	0.043106	0.070419	-0.013224	-0.0024414	0.038172	-0.023422	-0.042292	-0.035451	0.070724	-0.0018565
-0.017293	-0.073318	0.016785	-0.0015259	0.12037	-0.012792	-0.0089518	0.049591	-0.007782	0.10907	0.018819	0.074081	-0.0098928	-0.01208	0.023855	-0.009613	-0.042318	-0.029577	0.071894	-0.0065613
-0.016505	-0.059764	0.027033	0.006485	0.078049	-0.0055186	-0.021718	0.061518	-0.0082397	0.11083	-0.0033315	0.069478	-0.0024414	-0.0044505	0.017064	-0.009613	-0.042674	-0.02032	0.069122	-0.020218
0.0026957	-0.038859	0.033646	0.0031535	0.092265	-0.022354	-0.013936	0.063985	0.0097148	0.11775	0.0033824	0.072123	0.0057475	-0.020167	0.0099691	-0.020269	-0.041097	0.0026194	0.069682	-0.022812
0.004425	-0.046844	0.03802	0.014877	0.08667	-0.033646	-0.011342	0.052083	0.003713	0.11218	-0.0084686	0.061111	0.014038	-0.034536	0.013631	-0.0087738	-0.040614	0.0015259	0.064061	-0.036825
0.0016022	-0.06518	0.022303	0.025838	0.042801	-0.02622	-0.0017039	0.039851	-0.010885	0.10455	-0.011902	0.05099	-0.0024923	-0.024134	0.0075785	-0.012894	-0.039927	-0.013123	0.080846	-0.038071
-0.0054932	-0.066681	0.016022	0.024058	0.071055	-0.025024	-7.6294e-05	0.040232	-0.0093842	0.11019	-0.0048319	0.06134	-0.010656	-0.0059255	0.0060272	-0.021108	-0.042928	-0.024109	0.090459	-0.029399
-0.016759	-0.061442	0.028763	0.017827	0.15119	-0.025406	0.0069936	0.055008	-0.001653	0.10981	-0.0043996	0.051626	0.0082652	-0.0047302	0.014242	-0.023931	-0.038986	-0.032171	0.090027	-0.022863
-0.0094859	-0.049871	0.029831	0.014165	0.13379	-0.036774	0.018692	0.072708	-0.0098928	0.13194	-0.0052134	0.041351	0.01269	-0.019887	0.023626	-0.031916	-0.031077	-0.020294	0.077031	-0.023041
0.0070699	-0.049693	0.035121	0.025101	0.11101	-0.04303	0.037486	0.075989	-0.0078837	0.13166	-0.0098928	0.038554	0.016073	-0.013733	0.020294	-0.013148	-0.035477	-0.011292	0.072606	-0.019073
0.0016022	-0.041122	0.033213	0.040029	0.15167	-0.049108	0.047862	0.078939	-0.01592	0.13293	-0.020116	0.026576	0.024033	-0.020549	0.031916	0.0049845	-0.031281	-0.01948	0.076396	7.6294e-05
0.0049591	-0.026499	0.010376	0.049973	0.1812	-0.033747	0.046844	0.075022	-0.01241	0.14018	-0.027033	0.028737	0.017166	-0.023244	0.032883	0.025101	-0.029755	-0.024897	0.10511	0.0017802
-0.012894	-0.025686	0.0099182	0.056101	0.16647	-0.048167	0.043666	0.082347	-0.027898	0.11973	-0.028458	0.017904	0.0081635	-0.034358	0.018489	0.028687	-0.018819	-0.019252	0.11607	0.0015513
-0.016607	-0.041758	0.017293	0.060476	0.18789	-0.040029	0.047302	0.098419	-0.043335	0.098902	-0.054652	0.014496	0.0015004	-0.059179	0.016225	0.01297	-0.011622	-0.0093079	0.094757	0.010427
-0.013885	-0.026677	0.0075785	0.068665	0.12685	-0.035273	0.038071	0.077286	-0.032959	0.10305	-0.052617	0.024312	0.0055949	-0.056915	0.019862	-0.015335	-0.0066884	-0.0082397	0.086136	0.010961
-0.0071716	-0.022939	0.010274	0.074641	0.10422	-0.026042	0.032883	0.080795	-0.031281	0.10984	-0.04598	0.010376	0.0074768	-0.061213	0.033442	-0.00033061	0.0010427	-0.014191	0.087865	0.012004
0.011953	-0.022736	0.014954	0.085475	0.18501	-0.015411	0.03952	0.088399	-0.046234	0.11365	-0.043335	0.022278	-0.0053406	-0.053482	0.038198	0.0090281	0.014114	-0.03245	0.084457	0.0095876
0.024109	-0.02538	0.011241	0.094604	0.18636	-0.0055949	0.03123	0.089518	-0.049337	0.1106	-0.036697	0.030568	-0.02299	-0.060959	0.044607	0.0031281	0.0013224	-0.029144	0.092392	0.014598
0.022761	-0.030187	0.014089	0.11729	0.08578	-0.0061289	0.038808	0.089213	-0.054016	0.09524	-0.025533	0.037435	-0.023626	-0.06574	0.048294	-0.0043488	-0.0025431	-0.028076	0.093816	0.024058
0.016861	-0.038783	0.017141	0.11233	0.11772	-0.0020599	0.060781	0.10816	-0.061442	0.0737	-0.018107	0.023066	-0.028051	-0.068232	0.041707	-0.0095367	0.0015767	-0.032196	0.087153	0.023905
0.0039927	-0.037893	0.028661	0.10559	0.13288	0.011444	0.073064	0.10791	-0.055237	0.091782	-0.0066121	0.022481	-0.020803	-0.061391	0.045064	-0.0036367	0.011164	-0.02828	0.086695	0.009613
0.0021362	-0.04954	0.032298	0.098012	0.13283	0.021413	0.066961	0.1033	-0.060425	0.092773	-0.00063578	0.016581	-0.021744	-0.061798	0.051142	0.016123	0.0036367	-0.027796	0.082804	0.0089773
0.01152	-0.024567	0.032323	0.084025	0.16154	0.021871	0.053838	0.10396	-0.07693	0.097682	0.015666	0.0093587	-0.030772	-0.063426	0.05277	0.0074259	0.0095367	-0.025762	0.083033	0.0050608
0.016886	-0.026347	0.032603	0.079346	0.21044	0.035655	0.036519	0.11248	-0.085932	0.10951	0.018361	0.007604	-0.040258	-0.0575	0.054092	-0.017115	0.02004	-0.042165	0.09201	-0.025304
0.020955	-0.036672	0.018285	0.085831	0.21449	0.02622	0.030467	0.10635	-0.069834	0.11678	0.023041	-0.0074259	-0.032552	-0.051778	0.045726	-0.019023	0.024414	-0.044683	0.094884	-0.037893
0.021083	-0.050786	0.015208	0.061264	0.19012	0.03334	0.022024	0.097783	-0.069097	0.14071	0.018183	-0.013199	-0.040868	-0.047862	0.039546	-0.025431	0.017242	-0.033849	0.09819	-0.011317
0.010122	-0.057144	0.030034	0.071487	0.17164	0.045064	0.028509	0.097733	-0.074488	0.13028	0.0075277	-0.0097148	-0.048777	-0.03952	0.045904	-0.037231	0.023142	-0.030365	0.09346	0.0028737
0.0086975	-0.041987	0.032272	0.078456	0.1874	0.045319	0.026372	0.11907	-0.082677	0.13072	-0.0065104	-0.015361	-0.064545	-0.040919	0.0413	-0.039953	0.018565	-0.022125	0.068843	0.004425
0.016556	-0.030263	0.027695	0.090663	0.20414	0.037053	0.013402	0.099691	-0.0737	0.14748	-0.0095367	-0.0071208	-0.07225	-0.041835	0.048498	-0.029704	0.021566	-0.03507	0.058212	0.012283
0.022202	-0.032374	0.036341	0.10849	0.20754	0.032349	0.0023905	0.086466	-0.085068	0.15404	0.0022634	-0.010859	-0.056839	-0.041656	0.061289	-0.0023651	0.025355	-0.031993	0.061646	0.032094
0.028788	-0.016378	0.050507	0.11096	0.1871	0.050023	-0.0067139	0.079625	-0.089696	0.16426	-0.0011444	-0.023066	-0.041936	-0.041326	0.073751	-0.0033061	0.035909	-0.049082	0.084966	0.014903
0.032196	-0.0048828	0.056152	0.11119	0.1635	0.057042	0.0062052	0.085602	-0.07693	0.1488	-0.0063578	-0.032756	-0.03034	-0.039851	0.071233	-0.0045013	0.036621	-0.048269	0.093867	-0.0068156
0.02477	-0.0019582	0.051982	0.10462	0.15661	0.05305	0.023702	0.088704	-0.076447	0.15038	-0.0068919	-0.028152	-0.043462	-0.040003	0.051676	0.014292	0.018056	-0.047251	0.088628	-0.0078074
0.027796	-0.012868	0.042038	0.097198	0.1561	0.066808	0.025584	0.085449	-0.06808	0.15121	-0.0082397	-0.016734	-0.04069	-0.034256	0.058187	0.015233	0.015818	-0.049667	0.080465	-0.014928
0.027364	-0.012385	0.032323	0.10259	0.16337	0.062586	0.00038147	0.089188	-0.048574	0.15249	-0.016785	-0.0053406	-0.038706	-0.034205	0.06719	0.013504	0.010478	-0.038478	0.085144	-0.021032
0.025864	-0.031255	0.028661	0.093562	0.14186	0.053965	-0.025584	0.091476	-0.044607	0.15622	-0.034459	-0.0023651	-0.051397	-0.017471	0.082881	0.012004	0.017598	-0.027746	0.080312	-0.015945
0.018514	-0.042648	0.033061	0.084483	0.14015	0.046132	-0.02828	0.087255	-0.056814	0.15905	-0.050634	-0.0085958	-0.061595	-0.028432	0.078278	-0.002416	0.0061798	-0.030289	0.092316	0.0024923
0.01859	-0.03418	0.023727	0.095495	0.16281	0.058238	-0.046183	0.087179	-0.061544	0.16752	-0.04631	-0.0022634	-0.060577	-0.027746	0.074107	-0.030848	0.0057475	-0.052567	0.085068	0.0056966
0.029831	-0.03156	0.011851	0.10061	0.16558	0.063248	-0.057856	0.096156	-0.062561	0.17082	-0.024872	0.013301	-0.061696	-0.03624	0.074844	-0.052083	0.021413	-0.05895	0.083237	0.014267
0.029729	-0.024185	0.010249	0.099843	0.17392	0.043793	-0.052643	0.10727	-0.051727	0.16975	-0.03039	0.032603	-0.073497	-0.029831	0.065893	-0.065104	0.029755	-0.040792	0.084483	0.011698
0.051931	-0.019709	-0.0026449	0.11485	0.21512	0.02243	-0.055771	0.095876	-0.04336	0.16144	-0.030263	0.03418	-0.08021	-0.030594	0.077438	-0.054194	0.028559	-0.036494	0.07431	0.0097656
0.064748	-0.013046	-0.0051371	0.1179	0.20729	0.0094096	-0.069656	0.10345	-0.045471	0.14381	-0.030416	0.023575	-0.082372	-0.022456	0.087763	-0.040639	0.029093	-0.041478	0.080439	0.007604
0.069148	-0.028051	0.0056712	0.10216	0.17888	0.0077311	-0.066172	0.10554	-0.05338	0.14153	-0.029907	0.02917	-0.074844	-0.010427	0.087255	-0.04631	0.029043	-0.031001	0.082601	0.012004
0.073675	-0.02828	0.012283	0.096207	0.11973	-0.009079	-0.051727	0.091883	-0.074819	0.13725	-0.013733	0.023778	-0.056508	-0.010198	0.072021	-0.038808	0.033391	-0.035375	0.079168	0.019353
0.086288	-0.019124	0.021693	0.093079	0.12263	0.00010173	-0.044963	0.087967	-0.092189	0.14056	-0.013936	0.016988	-0.041072	-0.020574	0.048777	-0.038122	0.033976	-0.03568	0.079854	0.025431
0.088984	0.0008138	0.01976	0.07815	0.17771	0.018717	-0.047048	0.093765	-0.095342	0.16352	-0.01859	0.0081126	-0.037003	-0.011419	0.047913	-0.021591	0.026449	-0.037816	0.07899	0.023371
0.075658	0.010529	0.01241	0.068588	0.19396	0.029119	-0.058517	0.10094	-0.095444	0.17886	-0.0085195	0.0032298	-0.029017	0.0010427	0.056788	0.0033315	0.02182	-0.031382	0.086644	0.019836
0.055542	0.03245	0.030416	0.074768	0.13738	0.028127	-0.076192	0.10496	-0.10432	0.15172	-0.0012716	-0.0077057	-0.020727	0.010096	0.052414	0.024974	0.015411	-0.037511	0.093053	0.028127
0.07192	0.037562	0.035629	0.082728	0.081406	0.027415	-0.082626	0.10277	-0.13822	0.12787	-0.0075022	-0.0099182	-0.025279	0.015488	0.041122	0.039953	0.00061035	-0.038732	0.092519	0.0097402
0.10946	0.034485	0.043818	0.064189	0.11454	0.0033315	-0.088654	0.11292	-0.15104	0.10757	-0.021388	-0.0080363	-0.027262	0.012589	0.049998	0.040156	-0.007604	-0.044225	0.090892	0.02004
0.11882	0.028839	0.040359	0.038783	0.21787	0.0015004	-0.099309	0.10961	-0.18572	0.12571	-0.0295	-0.016327	-0.038783	-0.00045776	0.056381	0.031942	-0.01887	-0.047302	0.091553	0.019557
0.12525	0.023244	0.025965	0.038198	0.18995	0.016505	-0.089238	0.09908	-0.1958	0.12286	-0.024185	-0.01442	-0.050227	0.0024668	0.052338	0.01653	-0.025279	-0.038706	0.082728	0.00796
0.12789	0.026016	0.027644	0.040588	0.14514	0.013784	-0.069707	0.077057	-0.20358	0.12563	-0.028509	-0.0062561	-0.035299	-0.0004069	0.045929	0.022024	-0.033925	-0.028381	0.093867	0.0079854
0.11439	0.021006	0.016251	0.03685	0.16187	0.0075531	-0.062052	0.090714	-0.19803	0.13153	-0.015615	-0.0042725	-0.022252	0.018183	0.041326	0.018845	-0.063578	-0.043004	0.096308	0.014954
0.12052	0.0061798	0.0067393	0.034866	0.19452	0.024821	-0.067596	0.0973	-0.17667	0.12235	-0.0042725	-0.00083923	-0.011113	0.027237	0.04954	0.01236	-0.059484	-0.069122	0.083262	0.0079091
0.12484	0.014191	0.0026703	0.038528	0.16047	0.025279	-0.06663	0.092239	-0.18003	0.11627	-0.0049082	0.00071208	-0.012512	0.027822	0.063095	0.0067139	-0.044785	-0.073395	0.091985	0.018158
0.10897	0.018056	0.002594	0.033112	0.1712	0.014114	-0.072047	0.086441	-0.19758	0.12642	-0.0021362	0.0054423	-0.030416	0.034434	0.052312	0.0070699	-0.041275	-0.061086	0.098012	0.017293
0.098953	0.008138	0.019913	0.037613	0.19516	0.013173	-0.088069	0.082448	-0.18135	0.13537	-0.0013224	0.0089518	-0.034409	0.036723	0.056737	0.028381	-0.03034	-0.06101	0.082245	0.0019073
0.11269	0.012868	0.027288	0.043818	0.20884	0.013962	-0.084076	0.057882	-0.17263	0.13789	-0.0087484	0.0059509	-0.030238	0.03713	0.060221	0.035756	-0.028687	-0.067596	0.072734	-0.011571
0.1195	0.00078837	0.034943	0.055695	0.20017	0.013707	-0.07726	0.057755	-0.14328	0.12716	-0.015564	0.025838	-0.034078	0.037384	0.059382	0.023778	-0.037715	-0.0737	0.093867	0.0004069
0.10513	-0.004425	0.037384	0.057195	0.19091	0.0023397	-0.096334	0.068665	-0.11213	0.12243	-0.017573	0.024872	-0.033442	0.037486	0.067062	0.035934	-0.036494	-0.080643	0.10473	-0.0048319
0.089086	0.009613	0.033824	0.062027	0.12891	0.015742	-0.09023	0.060501	-0.068715	0.12009	-0.021947	0.014369	-0.025635	0.027517	0.056636	0.035985	-0.029399	-0.058517	0.10071	0.0013733
0.088654	0.021362	0.034892	0.069122	0.17131	0.036265	-0.076777	0.052795	-0.061976	0.10867	-0.027033	0.011342	-0.025838	0.015895	0.047836	0.027313	-0.01236	-0.043335	0.10831	0.00096639
0.078557	0.029755	0.036418	0.066172	0.19269	0.031916	-0.070724	0.041453	-0.03273	0.091273	-0.03418	0.016708	-0.0036875	0.00045776	0.052999	0.024541	-0.0068919	-0.023804	0.12917	-0.0004069
0.072708	0.037664	0.047226	0.074539	0.13926	0.036647	-0.062892	0.034409	0.0076548	0.10757	-0.020091	0.01241	0.0096385	0.0031789	0.054906	0.031713	-0.011749	-0.017573	0.12995	0.0076294
0.077057	0.049413	0.044072	0.072835	0.13435	0.030365	-0.056483	0.026576	0.034561	0.11363	-0.010757	0.011241	0.017039	0.0031535	0.065638	0.042775	-0.027669	-0.013148	0.13196	0.013987
0.06958	0.059077	0.047455	0.078735	0.18621	0.016963	-0.050685	0.025126	0.020828	0.10791	-0.011851	0.0010935	0.0059001	0.00073751	0.082092	0.028178	-0.026728	-0.014928	0.14386	0.034943
0.060984	0.055644	0.044022	0.078405	0.1722	0.0118	-0.045929	0.018997	0.0059764	0.087814	-0.00048319	-0.011876	-0.0008138	-0.010478	0.094706	0.016047	-0.030746	-0.00796	0.13807	0.04425
0.062892	0.050837	0.038172	0.055491	0.11388	0.016352	-0.056686	0.0068919	0.021261	0.08522	-0.008901	-0.015691	0.0046285	-0.019099	0.11009	0.0091044	-0.032883	-0.02121	0.1516	0.034154
0.053075	0.070368	0.036443	0.038147	0.14053	0.027313	-0.063883	-0.01681	0.056152	0.088348	-0.031484	0.010249	0.0046539	-0.011215	0.10892	0.00027974	-0.022608	-0.042521	0.16525	0.044835
0.043793	0.082626	0.038325	0.035528	0.20266	0.030823	-0.053482	-0.016479	0.075073	0.084025	-0.043589	0.014623	0.007782	0.0016022	0.10002	-0.0038401	-0.015259	-0.034383	0.171	0.042114
0.038478	0.081787	0.044174	0.039088	0.20261	0.03802	-0.037003	-0.031179	0.095495	0.085678	-0.056712	0.021591	0.011673	-0.0043996	0.093002	0.012843	-0.014623	-0.024974	0.16736	0.01475
0.048599	0.079981	0.053101	0.041809	0.14712	0.031153	-0.047709	-0.042725	0.096258	0.074743	-0.051092	0.029704	0.020803	-0.0062307	0.090714	0.0086466	-0.0091553	-0.019099	0.1855	0.01737
0.040156	0.088221	0.04542	0.051804	0.13145	0.021591	-0.059331	-0.033417	0.067012	0.065943	-0.033493	0.036723	0.030543	-0.0052897	0.097122	0.0084178	-0.0082397	-0.018641	0.20457	0.013224
0.032145	0.079854	0.051676	0.06307	0.17339	0.0098928	-0.048498	-0.031687	0.06752	0.082423	-0.030085	0.037028	0.032069	-0.013809	0.095266	0.014877	0.0083415	-0.019277	0.21792	0.012385
0.030772	0.06752	0.07253	0.04954	0.24529	0.0063833	-0.040766	-0.032272	0.064341	0.091502	-0.037181	0.016429	0.0383	-0.015335	0.077337	0.012207	0.019201	-0.024389	0.22046	0.019379
0.022837	0.083364	0.071971	0.039012	0.20017	0.008901	-0.037664	-0.039012	0.057576	0.077718	-0.023397	0.019684	0.05511	0.0024668	0.063705	0.007019	0.01442	-0.02594	0.22143	0.029373
0.028992	0.10381	0.055695	0.037638	0.14315	0.00020345	-0.034587	-0.042547	0.057755	0.087941	-0.017064	0.021922	0.041758	0.0022634	0.055186	0.0089773	0.0051626	-0.04069	0.22636	0.041199
0.030314	0.11976	0.047582	0.044657	0.17311	-0.0056203	-0.031509	-0.047735	0.072734	0.08433	-0.016708	0.028051	0.02594	0.016886	0.056712	0.022736	0.013529	-0.048269	0.24134	0.047582
0.030034	0.11228	0.037231	0.040207	0.23727	-0.0032043	-0.031433	-0.047379	0.10076	0.082957	-0.026016	0.028127	0.028839	-0.0031535	0.064646	0.021489	0.0088501	-0.061798	0.24015	0.03919
0.034281	0.10808	0.040766	0.046183	0.24185	0.0079091	-0.029373	-0.035578	0.082753	0.0796	-0.025202	0.020116	0.036316	-0.015488	0.078761	0.018819	0.0090535	-0.060501	0.22036	0.040334
0.025508	0.11525	0.04453	0.041758	0.15653	0.021362	-0.03334	-0.035172	0.067495	0.10025	-0.04158	0.0099691	0.031052	-0.012207	0.072657	0.0078074	0.011673	-0.050252	0.21708	0.026347
0.012258	0.1103	0.042928	0.047353	0.11632	0.025558	-0.030619	-0.050201	0.053813	0.10821	-0.043259	0.014292	0.037791	0.0024923	0.055313	-0.0074514	0.024261	-0.032374	0.23137	0.031433
0.0041453	0.096385	0.048192	0.044098	0.12767	0.012512	-0.033264	-0.065638	0.0050354	0.10358	-0.036367	0.00094096	0.049133	0.013911	0.054118	-0.0075277	0.029856	-0.027618	0.20978	0.031713
0.016098	0.097377	0.047633	0.034663	0.18995	-0.0065613	-0.035044	-0.061976	0.020167	0.10292	-0.043615	-0.0086721	0.069555	0.0060018	0.061824	0.0031026	0.025558	-0.025406	0.2151	0.040181
0.027517	0.10661	0.044174	0.040359	0.19763	-0.0021362	-0.03039	-0.053482	0.00027974	0.10404	-0.048141	-0.017395	0.060196	-0.021947	0.065536	0.0045522	0.024389	-0.028687	0.22641	0.028356
0.026067	0.096614	0.04509	0.034714	0.17644	0.0050608	-0.018311	-0.054983	-0.043437	0.10058	-0.042318	-0.0033061	0.05628	-0.021642	0.063044	0.0079091	0.026881	-0.031026	0.22794	0.029907
0.031815	0.078532	0.052007	0.017878	0.1785	0.0069682	-0.0063833	-0.061391	-0.046132	0.099589	-0.04041	0.0033061	0.04247	-0.023295	0.055415	-0.0029246	0.038452	-0.031865	0.22703	0.026805
0.0075785	0.052414	0.05511	0.01976	0.1504	0.032654	0.0025431	-0.077515	-0.01887	0.10381	-0.033569	0.0069427	0.026016	-0.040792	0.041478	-0.0078074	0.036494	-0.026398	0.21172	0.026779
-0.013453	0.031993	0.063553	0.023422	0.22176	0.055974	-0.0073497	-0.059713	0.0027466	0.1136	-0.030314	0.0054677	0.026525	-0.033086	0.047913	-0.011927	0.037766	-0.012131	0.21322	0.045471
-0.0089518	0.033518	0.075556	0.02449	0.25098	0.052465	-0.013224	-0.037333	-0.020777	0.10658	-0.02449	0.017039	0.036341	-0.036367	0.049006	-0.014496	0.033035	-0.0067902	0.20902	0.040054
0.00068665	0.021515	0.064163	0.03034	0.19867	0.06012	-0.0094859	-0.047709	-0.011571	0.10831	-0.024872	0.021235	0.051931	-0.054448	0.04303	-0.016225	0.030289	-0.0025431	0.21645	0.042267
-0.012207	0.028178	0.054932	0.031993	0.19587	0.082804	-0.0098419	-0.054804	-0.020854	0.10099	-0.034993	0.030848	0.054881	-0.07314	0.033112	-0.021896	0.049286	-0.0023905	0.21362	0.052312
0.0018565	0.033773	0.059509	0.04158	0.20159	0.074997	0.0008138	-0.056686	-0.05956	0.10162	-0.058848	0.025838	0.040309	-0.069682	0.037003	-0.029755	0.059967	-0.017598	0.20966	0.043564
0.0098928	0.039495	0.052923	0.02388	0.21378	0.071665	0.0055186	-0.053253	-0.033951	0.11553	-0.078837	0.044301	0.024948	-0.051676	0.045369	-0.050278	0.065358	-0.022329	0.21388	0.041326
0.012258	0.033798	0.075175	0.020905	0.17151	0.075048	0.0012461	-0.057398	-0.019913	0.11228	-0.0737	0.05216	0.015539	-0.046666	0.04837	-0.052719	0.044937	-0.029806	0.21472	0.040995
0.016658	0.043386	0.088603	0.028737	0.10541	0.069809	-0.0054677	-0.04186	0.023702	0.099564	-0.072683	0.04715	0.019455	-0.036875	0.033773	-0.029246	0.041682	-0.028254	0.21164	0.036265
0.036265	0.049337	0.090739	0.036265	0.070012	0.072327	-0.013453	-0.050151	0.01564	0.091426	-0.072962	0.057856	0.020777	-0.021006	0.033035	-0.028102	0.051066	-0.0016276	0.20192	0.026805
0.040716	0.048904	0.084229	0.032069	0.13349	0.071081	-0.017548	-0.043411	-0.0044759	0.092773	-0.076396	0.058975	0.010401	-0.046438	0.031509	-0.051219	0.057678	0.014496	0.20231	0.024414
0.046997	0.045217	0.077667	0.036723	0.14117	0.075633	-0.018412	-0.040665	-0.00099182	0.10862	-0.08639	0.063578	-0.0051626	-0.058314	0.041733	-0.060832	0.045369	0.025075	0.21205	0.024999
0.048625	0.047023	0.074946	0.049286	0.063197	0.090612	-0.022303	-0.035248	-0.02772	0.11436	-0.087662	0.073522	-0.010071	-0.049693	0.0516	-0.053838	0.040995	0.032959	0.20732	0.022964
0.040461	0.063782	0.069962	0.044149	0.084432	0.097834	-0.013631	-0.042953	-0.032959	0.12316	-0.093384	0.077972	-0.019099	-0.036036	0.0501	-0.051015	0.055211	0.040868	0.19129	0.036926
0.03713	0.081914	0.069224	0.024541	0.1251	0.095749	0.0010681	-0.052541	0.0039927	0.12695	-0.086212	0.073471	-0.020294	-0.037155	0.056229	-0.060069	0.062002	0.044912	0.2037	0.02711
0.036748	0.085424	0.06574	0.019811	0.11111	0.090408	0.0008138	-0.042445	0.03301	0.13242	-0.085907	0.087585	-0.00078837	-0.048141	0.067418	-0.0575	0.055669	0.050837	0.22438	0.010656
0.016378	0.07665	0.049133	0.018539	0.055644	0.090256	-0.0079346	-0.033518	0.059611	0.14656	-0.095139	0.10124	0.0087738	-0.035655	0.04125	-0.034892	0.039012	0.047963	0.2254	-0.012614
0.020142	0.084712	0.041021	0.026983	0.023575	0.074565	-0.027542	-0.021922	0.03624	0.15274	-0.10905	0.10201	-0.017649	-0.029882	0.035833	-0.045802	0.026347	0.031738	0.22611	0.001475
0.023244	0.087484	0.045954	0.036112	0.046819	0.088425	-0.028788	-0.019862	0.014165	0.13585	-0.11648	0.097555	-0.032628	-0.022837	0.037079	-0.055974	0.031331	0.028636	0.22133	0.011851
0.019124	0.089798	0.04926	0.026983	0.062027	0.1017	-0.041835	-0.013097	0.0031281	0.13295	-0.11749	0.09613	-0.034053	-0.022278	0.041199	-0.070521	0.039393	0.039215	0.22769	0.0091553
0.027796	0.099258	0.058212	0.013148	0.081991	0.10928	-0.052516	2.5431e-05	-0.0093842	0.13031	-0.10836	0.095189	-0.038401	-0.028381	0.053304	-0.076828	0.038935	0.045344	0.242	0.00017802
0.025024	0.095062	0.068843	0.021057	0.11742	0.10442	-0.069733	0.0042979	0.024516	0.12105	-0.10969	0.086568	-0.041784	-0.019836	0.067698	-0.093002	0.038147	0.037587	0.24887	-0.01386
0.032298	0.08405	0.069046	0.025864	0.097987	0.10544	-0.061747	0.00071208	0.042394	0.13827	-0.10462	0.08105	-0.022303	-0.017649	0.070572	-0.074844	0.051651	0.035553	0.25299	-0.03507
0.051244	0.077438	0.057322	0.052643	0.088272	0.091705	-0.048269	0.014292	0.02271	0.13219	-0.096537	0.084635	-0.017522	-0.017192	0.064926	-0.057017	0.064061	0.0383	0.26642	-0.020218
0.048777	0.086517	0.052846	0.053228	0.14404	0.083415	-0.048523	0.020065	-0.0071208	0.13964	-0.11169	0.085754	-0.002594	-0.009079	0.072072	-0.06513	0.069021	0.040639	0.27095	0.010681
0.043793	0.088679	0.040487	0.03891	0.12975	0.085907	-0.039241	0.0066376	-0.015182	0.14788	-0.1105	0.064646	0.0041962	-0.0032552	0.07693	-0.069682	0.065562	0.021337	0.28053	0.025431
0.048599	0.087484	0.031306	0.016149	0.090968	0.087153	-0.036265	-0.0099945	-0.0038147	0.13611	-0.087382	0.04425	-0.0010935	0.021489	0.067825	-0.054677	0.057983	0.009079	0.28526	0.020905
0.037282	0.08021	0.036977	0.0013224	0.090205	0.071437	-0.037893	-0.0039419	0.043488	0.11706	-0.08105	0.052465	-0.0087484	0.030136	0.061467	-0.054932	0.052745	0.017064	0.27855	0.024541
0.034307	0.078456	0.038122	-0.0051117	0.14989	0.063629	-0.047836	-0.010122	-0.0055186	0.11848	-0.08728	0.064112	-0.0067902	0.0068919	0.070216	-0.071793	0.057856	0.018285	0.26316	0.016022
0.031815	0.067622	0.047277	-0.017166	0.14908	0.063705	-0.05249	0.01531	-0.028458	0.1357	-0.097453	0.046844	-0.0087738	0.0075277	0.086797	-0.068334	0.045624	0.029068	0.2697	-0.00501
0.019989	0.057805	0.03362	-0.014267	0.092061	0.062943	-0.065308	0.02711	0.0052643	0.12733	-0.099665	0.034688	-0.0082906	0.015818	0.075328	-0.057246	0.044047	0.033518	0.26917	-0.029704
0.00295	0.067571	0.0075022	-0.00086466	0.066859	0.091476	-0.074997	0.016276	-0.00027974	0.10236	-0.10106	0.049845	-0.021591	0.026855	0.074972	-0.069326	0.034841	0.043716	0.26421	-0.015386
0.0065613	0.07609	0.0064087	-0.00073751	0.10188	0.10661	-0.067596	0.0092824	-0.027796	0.082041	-0.097707	0.050201	-0.016683	0.018717	0.090688	-0.077972	0.027542	0.047836	0.26494	-0.0087992
0.010961	0.072276	0.0097148	-0.0022888	0.19648	0.10432	-0.063833	-0.012029	-0.0054169	0.090561	-0.085373	0.049413	-0.0083415	0.022736	0.088501	-0.083008	0.017471	0.045598	0.25167	0.0037638
0.0085195	0.060933	0.018616	0.0019328	0.16075	0.092392	-0.072428	-0.023753	0.017522	0.11988	-0.068181	0.060298	-0.01709	0.032756	0.073293	-0.10145	0.010986	0.046387	0.24564	0.0031026
0.0097402	0.042267	0.028661	-0.0040944	0.072886	0.09112	-0.077718	-0.025126	0.0039673	0.11637	-0.067139	0.069834	-0.01592	0.021184	0.082779	-0.1005	0.0099945	0.027974	0.26774	-0.01447
0.0069682	0.046921	0.034612	-0.0069682	0.059306	0.098139	-0.066706	-0.014648	-0.019684	0.1106	-0.056356	0.073903	-0.0081126	0.020498	0.082575	-0.089849	0.01915	0.025253	0.26794	-0.017014
0.0049845	0.068512	0.048269	-0.01709	0.11762	0.1177	-0.057042	2.5431e-05	-0.024923	0.11337	-0.029373	0.063858	-0.0084178	0.019353	0.094121	-0.08812	0.027974	0.031204	0.252	-0.0085958
0.018133	0.068944	0.062892	-0.018438	0.18804	0.11828	-0.046666	0.017751	-0.0011953	0.11411	-0.010427	0.061696	-0.0096639	0.023142	0.099564	-0.087738	0.025126	0.02772	0.23481	0.0032552
0.020421	0.052999	0.044454	-0.011444	0.10704	0.10162	-0.052643	0.034129	0.027339	0.12812	-0.0085704	0.07253	-0.011495	0.029449	0.10193	-0.083211	0.024363	0.018107	0.22443	-0.0035095
0.0042216	0.038605	0.05099	0.0061544	0.059001	0.083466	-0.060349	0.039164	0.055618	0.14392	-0.021515	0.069758	-0.0079854	0.02655	0.10686	-0.096461	0.02533	0.023905	0.22807	-0.010859
-0.014521	0.043106	0.034765	0.024389	0.047124	0.0722	-0.057678	0.046285	0.083644	0.13672	-0.035833	0.062358	0.0050608	0.030111	0.11002	-0.10951	0.012665	0.042801	0.2137	-0.032374
-0.0054423	0.042063	0.036341	0.032476	0.07548	0.068868	-0.040817	0.036926	0.11157	0.12304	-0.040817	0.069834	0.0015767	0.043844	0.11009	-0.10834	0.01564	0.046031	0.22494	-0.033798
0.0085449	0.055923	0.045191	0.039139	0.082194	0.063782	-0.037435	0.018336	0.092748	0.11185	-0.019811	0.071996	0.0057983	0.031255	0.093562	-0.10175	0.0065867	0.046031	0.23867	-0.01119
0.0074259	0.052287	0.059255	0.045573	0.07342	0.070953	-0.039419	0.026067	0.08461	0.1105	-0.0043996	0.084559	0.013529	0.033824	0.080236	-0.095393	0.013784	0.038376	0.26255	-0.0032043
-0.0071462	0.033976	0.070674	0.029449	0.047506	0.074437	-0.040741	0.042267	0.062764	0.1223	-0.0088755	0.086034	0.0098674	0.049693	0.079244	-0.089086	0.020803	0.022532	0.239	-0.0071462
-0.016123	0.016327	0.082525	-0.001653	0.032171	0.084839	-0.037511	0.059382	0.01414	0.12362	-0.0026194	0.077464	0.01236	0.072225	0.062968	-0.10333	0.021845	0.021032	0.21762	-0.017242
-0.0066376	0.022532	0.08021	-0.0043488	0.095927	0.079066	-0.027695	0.057373	-0.008901	0.15071	-0.013046	0.077896	0.020243	0.06719	0.057729	-0.10961	0.020142	0.022837	0.20559	-0.01653
0.0025686	0.041733	0.08461	0.0026957	0.13715	0.085704	-0.02271	0.049693	0.0072988	0.15523	-0.0162	0.074132	0.011978	0.074692	0.05455	-0.10628	0.011393	0.035426	0.18616	0.008316
0.016785	0.043945	0.092443	0.010808	0.14386	0.086136	-0.029093	0.039622	0.028559	0.14392	-0.025228	0.067927	0.0015004	0.076523	0.056127	-0.097605	-0.0024414	0.037079	0.16874	-0.0021617
0.0074259	0.035121	0.077235	0.037511	0.086746	0.078303	-0.034943	0.040309	0.061213	0.14824	-0.032501	0.060654	0.0077057	0.077108	0.073395	-0.072072	-0.016988	0.02505	0.18061	-0.003891
-0.00017802	0.034943	0.067037	0.040156	0.063222	0.088806	-0.046641	0.042089	0.062383	0.15594	-0.024821	0.04626	0.0083669	0.059916	0.081406	-0.090281	-0.012182	0.01063	0.18527	0.0008138
0.0063578	0.02243	0.082804	0.02182	0.090485	0.093002	-0.044785	0.049566	0.073191	0.14196	-0.014877	0.046743	0.0079091	0.039546	0.076752	-0.11571	-0.015488	-0.0025177	0.18875	0.00501
0.0093587	0.0095876	0.083796	0.019582	0.084559	0.091527	-0.051804	0.053635	0.050252	0.12769	-0.017929	0.044403	0.016149	0.031484	0.083186	-0.11668	0.0032298	-0.0022634	0.17067	0.0054423
-0.010427	0.021311	0.071742	0.0017293	0.091858	0.092723	-0.055949	0.044378	0.029144	0.14231	-0.043488	0.055644	0.0093842	0.015869	0.070826	-0.11317	0.012868	0.024236	0.1829	-0.0071716
-0.014598	0.024058	0.060374	0.0052134	0.10826	0.077972	-0.053609	0.038274	0.052745	0.14397	-0.05455	0.055618	-0.0088501	0.0017548	0.059713	-0.13934	0.021667	0.022659	0.18552	-0.02889
-0.014242	0.02037	0.044327	0.0034587	0.086695	0.074158	-0.06986	0.022049	0.061391	0.13529	-0.053406	0.053914	-0.026016	0.00025431	0.059662	-0.12314	0.013962	0.020345	0.17863	-0.019658
-0.025635	0.025864	0.046666	0.021947	0.12215	0.096563	-0.080109	0.021947	0.068715	0.1428	-0.042826	0.046285	-0.015844	0.00078837	0.06719	-0.089391	0.017624	0.023956	0.16922	-0.022227
-0.034714	0.021006	0.027618	0.038732	0.1401	0.10862	-0.077006	0.030772	0.079676	0.15002	-0.02505	0.029627	0.018336	0.01414	0.077566	-0.093435	0.018005	0.037079	0.16838	-0.022176
-0.044352	0.016785	0.012436	0.023778	0.1018	0.10546	-0.076116	0.03802	0.071615	0.14949	-0.023092	0.021388	0.021642	0.023982	0.080999	-0.088425	0.012792	0.03535	0.15602	-0.015106
-0.044429	0.01653	0.016683	0.024338	0.091298	0.10129	-0.077667	0.044352	0.061137	0.14407	-0.037028	0.026703	0.020803	0.026347	0.094935	-0.083364	0.015182	0.043488	0.15147	-0.0045776
-0.024312	-0.00055949	0.024948	0.015844	0.097834	0.10193	-0.077566	0.051931	0.069377	0.1442	-0.045726	0.036799	0.021311	0.011978	0.08372	-0.085983	0.019658	0.056686	0.13865	-0.002772
-0.019938	-0.001119	0.027542	0.011113	0.15925	0.10366	-0.070114	0.044886	0.065028	0.15862	-0.039241	0.041097	0.02889	-0.0008138	0.095495	-0.073242	0.030111	0.05455	0.134	-0.01887
-0.038147	0.0049845	0.034892	-0.00015259	0.16864	0.11523	-0.067062	0.021286	0.060374	0.14656	-0.030746	0.05366	0.0021871	-0.0022634	0.080643	-0.064824	0.037918	0.058365	0.14191	-0.019811
-0.055466	0.016123	0.04687	-0.0064341	0.11932	0.12095	-0.057322	0.017853	0.071716	0.13789	-0.019862	0.060018	-0.020014	-0.00086466	0.076879	-0.064748	0.039724	0.050151	0.14844	-0.0097402
-0.05366	0.0012461	0.039393	0.0054677	0.13593	0.11075	-0.056229	0.014521	0.058924	0.13728	-0.015691	0.078405	-0.043767	-0.011037	0.0855	-0.087306	0.04041	0.049032	0.15907	-0.012741
-0.0457	0.022125	0.031179	0.0082397	0.14491	0.12327	-0.052668	0.015055	0.069377	0.14114	-0.0030772	0.072098	-0.073064	-0.010147	0.091604	-0.10684	0.025482	0.056814	0.15874	-0.023702
-0.026576	0.019862	0.024287	0.0091807	0.13509	0.14727	-0.059026	0.0098674	0.079193	0.13563	-0.00033061	0.07047	-0.0619	-0.010885	0.11007	-0.11325	0.03863	0.047455	0.15556	-0.017141
-0.011876	0.030594	0.017929	0.013123	0.15345	0.15216	-0.047811	-0.0022125	0.070496	0.12149	0.0020091	0.072835	-0.048676	-0.021006	0.11584	-0.098139	0.043691	0.055033	0.16276	0.00295
0.0085704	0.046666	0.015004	0.011444	0.14816	0.16586	-0.029704	-0.0045268	0.065918	0.11342	-0.016301	0.077133	-0.04214	-0.020701	0.11836	-0.088603	0.057119	0.054957	0.16378	0.011749
0.0030772	0.030772	0.028763	0.023295	0.12794	0.18644	-0.022074	0.00022888	0.083008	0.11775	-0.045191	0.057398	-0.042572	-0.0097148	0.11347	-0.074514	0.068563	0.032857	0.15628	-0.00066121
-0.0082906	0.026627	0.019302	0.028661	0.13695	0.18008	-0.036952	0.0023905	0.071182	0.10948	-0.069885	0.018463	-0.050354	-0.013936	0.10595	-0.069148	0.067851	0.010223	0.16584	-0.0056966
-0.0034078	0.018234	0.017955	0.040207	0.16495	0.16068	-0.048421	-0.011724	0.075506	0.096003	-0.069402	0.015182	-0.052185	-0.0070953	0.09524	-0.076396	0.075429	0.036799	0.15991	-0.0081635
0.00015259	0.015589	0.013072	0.051295	0.18092	0.15539	-0.027974	-0.028661	0.086644	0.094045	-0.055949	0.02978	-0.058517	0.0043488	0.095901	-0.10068	0.083644	0.055339	0.16856	-0.014903
-0.0060527	0.024948	0.013224	0.048447	0.17749	0.15742	-0	-0.034434	0.09997	0.096944	-0.072021	0.015437	-0.068843	-0.0046794	0.10582	-0.088832	0.10132	0.056076	0.18305	-0.00086466
0.00035604	0.02182	-0.0026449	0.041784	0.15198	0.13425	0.0051626	-0.022964	0.090764	0.093918	-0.072708	0.0023651	-0.066935	-0.013275	0.10831	-0.084712	0.098343	0.035426	0.18394	0.014623
0.014267	0.03685	-0.011317	0.04481	0.11904	0.13774	-0.0030009	-0.018387	0.093816	0.10391	-0.064824	0.0045013	-0.063553	-0.01948	0.094096	-0.086238	0.083237	0.021261	0.18997	0.01447
0.029526	0.037816	-0.016098	0.049515	0.12843	0.14971	0.00078837	-0.016479	0.089086	0.11208	-0.060145	-0.0042979	-0.055644	-0.020574	0.087687	-0.074437	0.084839	0.030441	0.19264	0.023448
0.030874	0.040283	-0.029526	0.052058	0.1472	0.15485	0.016301	-0.016251	0.086009	0.10221	-0.066452	-0.022049	-0.065333	-0.014496	0.087357	-0.077209	0.076625	0.041453	0.20261	0.020091
0.025126	0.027033	-0.04275	0.043106	0.11747	0.13845	0.02037	-0.021133	0.096664	0.10259	-0.051651	-0.033137	-0.055364	0.0069936	0.088476	-0.065028	0.072912	0.047506	0.21764	0.01592
0.02299	0.010427	-0.047836	0.037994	0.086644	0.13293	0.03212	-0.030034	0.12433	0.092672	-0.035706	-0.028509	-0.049133	0.035273	0.08639	-0.059891	0.076218	0.050659	0.2197	0.028636
0.021159	0.0070445	-0.040817	0.048599	0.027618	0.12904	0.040512	-0.027033	0.11579	0.095037	-0.011241	-0.018285	-0.045547	0.045802	0.072479	-0.070216	0.085882	0.031942	0.21835	0.032527
0.029297	0.0098419	-0.039749	0.055008	0.0033061	0.13865	0.03685	-0.015895	0.0958	0.096334	-0.020625	-0.0080109	-0.055033	0.031611	0.073547	-0.05099	0.090154	0.014852	0.23969	0.024414
0.015691	0.010757	-0.041606	0.046666	0.026855	0.13916	0.043488	-0.026067	0.087814	0.094376	0.011698	0.006485	-0.052694	0.030314	0.089747	-0.038605	0.083033	0.0012207	0.23084	0.023448
0.026042	0.03685	-0.042267	0.057042	0.089467	0.13201	0.045039	-0.029984	0.085449	0.085347	0.019684	0.0079346	-0.042521	0.029806	0.080134	-0.049006	0.071411	0.0062307	0.2197	0.013631
0.027237	0.038452	-0.034002	0.071945	0.089188	0.13112	0.026347	-0.026118	0.13117	0.081787	0.023778	0.0040181	-0.051422	0.026016	0.090103	-0.057119	0.07314	0.021464	0.21746	0.004425
0.046361	0.030085	-0.04804	0.089976	0.03006	0.11144	0.011113	-0.023524	0.14318	0.096029	0.016759	-0.0049591	-0.053507	0.021617	0.097377	-0.066299	0.075531	0.018082	0.2179	0.0062307
0.051854	0.038605	-0.036265	0.088832	0.032094	0.11236	0.0051117	-0.033773	0.13522	0.097402	-0.011317	-0.0033824	-0.063883	0.013021	0.090764	-0.07609	0.062536	0.013784	0.21718	0.013275
0.056839	0.051905	-0.013351	0.076803	0.10763	0.13796	0.012995	-0.051905	0.13898	0.090968	-0.020803	-0.011724	-0.046946	0.013987	0.091909	-0.074031	0.065206	0.027847	0.22405	0.035222
0.055771	0.046565	-0.01358	0.071538	0.14702	0.1516	0.012258	-0.048218	0.1383	0.086161	-0.035146	-0.017573	-0.047709	0.0084432	0.093155	-0.071411	0.065816	0.033366	0.22977	0.038274
0.041097	0.044072	-0.023778	0.072047	0.095774	0.13654	-0.0041453	-0.03507	0.14175	0.075963	-0.032628	-0.010096	-0.043335	0.0013733	0.07637	-0.06691	0.071665	0.020167	0.22367	0.025584
0.030467	0.044734	-0.024338	0.093842	0.097427	0.1255	-0.0032298	-0.030975	0.13095	0.065613	-0.014013	-0.0023905	-0.051549	0.0061798	0.066299	-0.05099	0.060094	0.035273	0.21922	0.014852
0.035095	0.054143	-0.011368	0.10114	0.13329	0.11419	-0.0027974	-0.032705	0.13097	0.077438	-0.0049337	-0.0029755	-0.078557	0.0055186	0.06808	-0.049693	0.039749	0.057322	0.21558	0.0064596
0.033518	0.039749	-0.007019	0.085678	0.13997	0.1192	-0.0066884	-0.029043	0.1133	0.079524	-0.015411	0.0018819	-0.097478	0.01325	0.060425	-0.053457	0.030696	0.065002	0.21996	-0.00099182
0.016073	0.040309	0.0028992	0.058975	0.14107	0.12293	0.026067	-0.031891	0.10518	0.095545	-0.0076803	-0.0019073	-0.072352	0.0045268	0.071386	-0.056763	0.033976	0.079219	0.2223	0.0038147
-0.00010173	0.036469	0.026957	0.047887	0.14086	0.1252	0.02739	-0.032934	0.080566	0.10129	0.01119	0.0050608	-0.04954	0.00058492	0.088374	-0.05661	0.044225	0.069351	0.21311	0.0027974
0.0053406	0.035655	0.028203	0.041453	0.10297	0.11782	0.0095876	-0.029627	0.10839	0.10142	0.023219	0.021617	-0.056178	0.0032552	0.089442	-0.067139	0.036774	0.060501	0.21118	0.0038401
0.00020345	0.031865	0.025965	0.047862	0.1136	0.11991	0.0080872	-0.023549	0.12599	0.11561	0.017268	0.029271	-0.05628	0.013733	0.099792	-0.053965	0.033366	0.056152	0.22191	-0.00048319
-0.0097402	0.026703	0.02711	0.059001	0.18339	0.14109	0.03334	-0.0077057	0.11528	0.12199	0.022659	0.031586	-0.059306	0.020905	0.089518	-0.042674	0.040232	0.068919	0.22809	-0.0022634
-0.011266	0.017548	0.019175	0.063171	0.15355	0.14697	0.02238	-0.0013479	0.10386	0.106	0.013046	0.035299	-0.058161	0.029958	0.112	-0.042292	0.052567	0.069987	0.21489	-0.0023397
-0.020218	0.027186	0.014572	0.07014	0.085983	0.15628	0.032654	-0.0061035	0.086899	0.098114	0.020192	0.017573	-0.036952	0.03273	0.10638	-0.044174	0.049642	0.062612	0.17937	-0.0037638
-0.03535	0.057398	0.020523	0.071208	0.072149	0.17988	0.046895	-0.0030772	0.062408	0.10895	0.017268	0.013962	-0.024897	0.022405	0.082703	-0.040334	0.060374	0.083008	0.17843	0.005722
-0.028839	0.041962	0.025024	0.061061	0.056915	0.18143	0.017268	0.0034587	0.045141	0.11116	0.017776	0.019048	-0.025457	0.021032	0.075099	-0.032043	0.063426	0.080058	0.18013	0.014191
-0.02683	0.026601	0.0047048	0.058441	0.051829	0.15798	0.012589	0.0071716	0.042852	0.093918	0.019302	0.021286	-0.046616	0.019277	0.087382	-0.021159	0.068639	0.070445	0.19544	0.010783
-0.03362	0.015361	-0	0.053736	0.050456	0.15447	0.021261	0.014674	0.034968	0.067342	0.010503	0.017497	-0.053762	0.0099182	0.08283	-0.0073751	0.059357	0.063146	0.20457	0.028178
-0.028152	0.0071208	-0.0021108	0.035629	0.059179	0.15526	0.016047	0.011088	0.039876	0.072174	0.013885	0.013758	-0.041987	0.020091	0.078328	0.008316	0.055262	0.068741	0.20208	0.037104
-0.023117	-0.00073751	-0.01709	0.036112	0.056864	0.15111	0.01241	0.0025177	0.056152	0.073013	-0.0034587	0.0074514	-0.045395	0.025202	0.085195	0.0062307	0.064875	0.066198	0.18557	0.037969
-0.033468	-0.010732	-0.027288	0.035324	0.026067	0.13784	0.016937	0.0020091	0.080007	0.082092	-0.015742	0.0024414	-0.045344	0.044123	0.074539	0.0025686	0.057729	0.062027	0.17965	0.033213
-0.049667	-0.010935	-0.023346	0.042191	-0.010986	0.13082	0.026143	0.0043488	0.065689	0.093689	-0.014572	0.0018819	-0.040792	0.050252	0.059535	0.01002	0.050634	0.061137	0.19552	0.027949
-0.048447	0.0072988	-0.033442	0.051524	0.022024	0.14531	0.018183	0.0087738	0.052821	0.087153	-0.026118	0.0066121	-0.028483	0.041809	0.063883	0.024439	0.04893	0.076803	0.2007	0.030111
-0.06073	0.024694	-0.029755	0.03039	0.077286	0.13891	0.010173	0.0097656	0.060857	0.08728	-0.026194	-0.0044505	-0.0065358	0.049362	0.082677	0.018692	0.052465	0.10506	0.19183	0.02655
-0.042496	0.033239	-0.032628	0.02917	0.10376	0.14214	0.010045	0.00058492	0.056839	0.088552	-0.021667	-0.012563	0.0024923	0.039215	0.086441	0.020777	0.044479	0.1089	0.17494	0.02182
-0.037206	0.028661	-0.032374	0.020599	0.10035	0.15373	0.015869	0.00027974	0.054347	0.082296	-0.012639	-0.0082652	0.0039673	0.044861	0.098495	0.015488	0.053253	0.10417	0.1517	0.030187
-0.045522	0.041656	-0.012334	0.035782	0.095571	0.14623	0.026754	-0.017192	0.060425	0.074209	-0.0082397	0.0012207	-0.0071716	0.050303	0.10066	-0.0033569	0.064646	0.10124	0.14002	0.032323
-0.040207	0.057805	-0.013072	0.048396	0.098343	0.13875	0.02744	-0.02299	0.043589	0.075531	-0.012131	0.0019328	0.010249	0.041733	0.094325	-0.0083669	0.054601	0.098114	0.13649	0.030619
-0.039241	0.056636	-0.022354	0.041402	0.12917	0.15053	0.029856	-0.024007	0.060908	0.080541	-0.013351	-0.010096	0.019938	0.042903	0.090866	-0.012919	0.05867	0.096054	0.14544	0.042979
-0.041478	0.047506	-0.0039164	0.035833	0.17532	0.16881	0.033162	-0.024439	0.072759	0.082092	-0.015132	-0.021464	0.0062561	0.049515	0.083567	-0.027313	0.053228	0.11416	0.13855	0.026703
-0.017242	0.030034	0.013351	0.03418	0.1519	0.15511	0.046717	-0.014445	0.083033	0.07192	-0.015945	-0.04069	0.013936	0.060501	0.074234	-0.037613	0.058568	0.11444	0.11688	0.016454
-0.014699	0.028865	0.019608	0.052923	0.085017	0.15597	0.061646	-0.010808	0.057042	0.066274	-0.024414	-0.038783	0.019252	0.062358	0.072479	-0.026372	0.062027	0.097275	0.10226	0.025253
-0.024236	0.02917	0.035299	0.050151	0.05132	0.1609	0.051549	0.0011444	0.081202	0.069758	-0.034027	-0.035934	0.024592	0.05867	0.081126	-0.026321	0.06368	0.098699	0.093943	0.0177
-0.027262	0.023371	0.031942	0.050608	0.087636	0.15729	0.033773	0.0056966	0.088755	0.074412	-0.023651	-0.013504	0.043259	0.045547	0.070903	-0.024109	0.065002	0.10557	0.092214	0.030619
-0.026423	0.021439	0.03067	0.039571	0.1324	0.15004	0.029449	0.0083415	0.069249	0.068232	-0.010554	0.0017293	0.049464	0.043869	0.07515	-0.016937	0.057958	0.089264	0.084127	0.046336
-0.019506	0.033493	0.046361	0.027084	0.09936	0.14511	0.03746	0.020396	0.05127	0.06986	-0.0041453	0.00045776	0.038401	0.040283	0.084661	-0.011673	0.066935	0.080312	0.076396	0.047582
-0.02744	0.028356	0.051295	0.042063	0.062688	0.15269	0.027746	0.015742	0.070801	0.084941	-0.031077	-0.0056966	0.032171	0.042318	0.095088	-0.016912	0.065893	0.077515	0.06663	0.058619
-0.030721	0.026245	0.055923	0.043132	0.079168	0.14575	0.027593	0.011851	0.081278	0.080388	-0.031586	-0.00063578	0.028305	0.044276	0.099233	-0.019836	0.062154	0.087763	0.075887	0.05277
-0.025813	0.015182	0.056763	0.038961	0.079625	0.14516	0.026347	0.011927	0.050634	0.065384	-0.023422	0.00295	0.040003	0.050735	0.070801	-0.022405	0.066706	0.093104	0.075506	0.043411
-0.034002	0.0097402	0.060247	0.031509	0.062739	0.13555	0.035121	0.016098	0.052567	0.078074	-0.015742	-0.00094096	0.037664	0.063019	0.073395	-0.018539	0.062383	0.10508	0.067724	0.029043
-0.040639	0.0082906	0.039622	0.032247	0.074259	0.13468	0.050252	0.020777	0.066935	0.072962	0.0010173	0.011698	0.030975	0.064214	0.077184	-0.032298	0.053736	0.10381	0.050964	0.016301
-0.044479	0.0039419	0.037231	0.042623	0.099538	0.14201	0.065435	0.021413	0.057271	0.05867	-0.010783	0.025838	0.026499	0.068054	0.07988	-0.044912	0.056127	0.097605	0.020243	0.024287
-0.04186	0.012614	0.04392	0.042013	0.070038	0.16151	0.066655	0.023829	0.058543	0.06223	-0.024694	0.034129	0.0077057	0.058161	0.087687	-0.04336	0.058721	0.086339	0.0065613	0.034866
-0.036036	0.02655	0.044505	0.04659	-0.0017293	0.17342	0.052668	0.028509	0.058441	0.052567	-0.023321	0.027746	-0.0047302	0.052973	0.098368	-0.029221	0.030746	0.07782	-0.0025686	0.033544
-0.045776	0.024872	0.060679	0.045319	-0.00063578	0.17057	0.029348	0.026143	0.053406	0.038528	-0.002416	0.024745	-0.0016785	0.043132	0.10935	-0.0097148	0.025355	0.08194	-0.00076294	0.021057
-0.044327	0.026906	0.057373	0.03123	0.050379	0.17581	0.001119	0.028127	0.066452	0.053329	-0.0046539	0.030492	0.02121	0.05628	0.10122	-0.0096639	0.033747	0.065842	0.0030263	0.023677
-0.034917	0.024643	0.050608	0.030492	0.079549	0.18646	-0.0071716	0.01531	0.044861	0.052668	-0.0045776	0.023473	0.026525	0.055567	0.13018	-0.014903	0.038147	0.073954	0.010427	0.019887
-0.049184	0.028407	0.041936	0.027695	0.068105	0.18776	0.010961	0.0061289	0.051448	0.043767	-0.0015259	0.034739	0.014826	0.042241	0.15152	-0.0236	0.028483	0.076396	-0.0040944	0.024872
-0.046844	0.016759	0.037893	0.029627	0.070903	0.19666	0.011597	0.012156	0.038706	0.053558	0.0004069	0.040436	0.0075531	0.04598	0.14867	-0.025915	0.018082	0.075658	-0.005722	0.031153
-0.038757	0.019786	0.039749	0.023117	0.072123	0.20569	0.0077057	0.017649	0.019684	0.051041	0.0080872	0.040156	0.018489	0.060069	0.1372	-0.021845	0.027924	0.07726	0.0021362	0.015666
-0.046082	0.019099	0.03479	0.01915	0.050812	0.22227	-0.005366	0.027135	0.040385	0.039953	0.035426	0.036367	0.036112	0.056966	0.14432	-0.015335	0.026983	0.098368	-0.0062561	0.001119
-0.049082	0.0030772	0.03067	0.028661	0.063705	0.22649	-0.012334	0.037308	0.052338	0.036875	0.049616	0.015513	0.04509	0.064214	0.1444	-0.024846	0.045446	0.097071	-0.014267	0.0069173
-0.04626	-0.0089773	0.039266	0.02449	0.070241	0.20897	-0.0094859	0.031713	0.047811	0.055339	0.051905	0.0088247	0.050023	0.061849	0.12934	-0.016047	0.059865	0.093791	-0.015335	0.0083415
-0.038681	-0.017446	0.047175	0.032603	0.065969	0.20538	0.007019	0.027542	0.0041199	0.049591	0.056152	0.019913	0.03919	0.065816	0.11848	-0.0041199	0.062943	0.09491	0.0071208	0.01386
-0.038656	-0.02477	0.046056	0.045954	0.051854	0.20844	0.0066376	0.032069	0.0236	0.058975	0.066274	0.020447	0.023702	0.06574	0.13051	-0.013479	0.04598	0.094426	0.00027974	0.01442
-0.032349	-0.024643	0.042419	0.051422	0.020905	0.21072	-0.018794	0.03596	0.026779	0.066808	0.062714	0.011622	0.03835	0.056381	0.13362	-0.028458	0.03657	0.083262	0.0023905	0.0065613
-0.032756	-0.035578	0.042979	0.051397	0.037944	0.2241	-0.021973	0.040766	0.025991	0.082321	0.08166	0.0036621	0.049667	0.053736	0.13774	-0.0072734	0.042623	0.098495	0.018412	0.012843
-0.046717	-0.059458	0.073573	0.043716	0.061213	0.23331	-0.010732	0.053431	0.02243	0.094503	0.094935	0.0044759	0.044937	0.060069	0.13835	0.0089773	0.04748	0.11073	0.018794	0.0082143
-0.050837	-0.081177	0.071055	0.04303	0.076167	0.23481	-0.025101	0.052567	0.053686	0.10999	0.09196	0.0019836	0.043767	0.033646	0.11492	0.010885	0.054423	0.092545	0.023778	-0.002594
-0.067164	-0.071411	0.06602	0.039546	0.074132	0.23298	-0.026271	0.059052	0.052236	0.1074	0.088679	-0.0053406	0.059586	0.031789	0.10668	-0.00048319	0.069199	0.074946	0.045039	0.019633
-0.076218	-0.076116	0.064494	0.044327	0.05394	0.23631	-0.016301	0.07192	0.082652	0.092748	0.078201	-0.014648	0.054423	0.062485	0.10699	0.0032043	0.06691	0.074972	0.028712	0.025711
-0.064163	-0.063273	0.060221	0.043996	0.066935	0.23427	-0.021362	0.067469	0.090408	0.092189	0.072479	-0.024261	0.037613	0.071691	0.097631	0.02416	0.054092	0.06719	0.013351	0.02037
-0.046641	-0.044479	0.053228	0.050354	0.057602	0.22797	-0.024668	0.077108	0.06045	0.1046	0.058034	-0.033849	0.032756	0.063934	0.089493	0.041555	0.061824	0.085373	-0.0017293	0.0077057
-0.044861	-0.034943	0.048599	0.037613	0.037867	0.24218	-0.023346	0.092087	0.077947	0.09875	0.039597	-0.025787	0.030543	0.064468	0.098572	0.046488	0.060908	0.095952	0.0065358	0.013123
-0.047455	-0.037181	0.042445	0.049591	0.0037638	0.23244	-0.017217	0.093613	0.10106	0.096207	0.04069	-0.016149	0.031001	0.050379	0.11742	0.051422	0.036519	0.08021	-0.00063578	0.012665
-0.045369	-0.029958	0.047557	0.052109	0.0071716	0.20849	-0.0037893	0.096715	0.12065	0.1091	0.028737	0.00022888	0.043488	0.037359	0.10923	0.051829	0.033518	0.071157	0.010147	0.020269
-0.037766	-0.033162	0.0295	0.055796	0.040156	0.20983	-0.0087229	0.11475	0.099614	0.092214	0.031306	-0.0086975	0.039724	0.0295	0.10724	0.056356	0.029093	0.064443	0.015615	0.0083923
-0.025762	-0.032196	0.028661	0.062332	0.084763	0.20093	-0.019633	0.12428	0.1148	0.081126	0.034841	-0.0072479	0.044734	0.0084941	0.099665	0.045929	0.01915	0.062714	0.032934	0.0053406
-0.048777	-0.043233	0.037537	0.061824	0.048396	0.20322	-0.012309	0.12156	0.12497	0.094223	0.011902	-0.017115	0.059713	-0.0053914	0.092773	0.048854	0.033264	0.056864	0.025152	0.0056458
-0.060501	-0.037308	0.038249	0.070216	0.0078328	0.21578	-0.0054932	0.12922	0.12428	0.093486	-0.0026957	-0.018743	0.047429	-0.0026703	0.10363	0.042419	0.037842	0.061773	0.013529	0.015564
-0.061442	-0.047836	0.046158	0.064824	0.025228	0.22504	-0.01564	0.12792	0.12901	0.08433	-0.010223	-0.023651	0.024618	0.0055186	0.092367	0.035121	0.023829	0.069733	0.031459	0.014547
-0.050939	-0.054448	0.043106	0.050939	0.035909	0.21301	-0.02594	0.13084	0.10785	0.075887	0.0046031	-0.023651	0.010681	-0.0066376	0.070368	0.041122	0.011876	0.075099	0.0501	0.018692
-0.045598	-0.059764	0.032476	0.053609	0.041835	0.20289	-0.02004	0.13751	0.12123	0.071411	0.010249	-0.0087229	-0.0045013	-0.019277	0.068537	0.05661	0.0084941	0.072886	0.051295	0.029449
-0.017776	-0.065689	0.023931	0.062917	0.016276	0.1916	-0.0096385	0.13967	0.15373	0.066071	0.0017293	-0.012461	0.0089264	-0.012792	0.057551	0.070623	0.0082652	0.069885	0.058314	0.025864
-0.0072988	-0.055618	0.02861	0.063655	-0.010579	0.18707	-0.013224	0.14847	0.13306	0.06424	-0.014979	-0.013911	0.016403	-0.005544	0.065969	0.079397	0.0045013	0.058645	0.047862	0.030543
-0.012894	-0.051295	0.031408	0.057729	-0.020218	0.18595	-0.010071	0.1446	0.12558	0.073827	-0.0065613	-0.0027974	0.020879	-0.022405	0.074641	0.064494	0.01592	0.075124	0.03329	0.021617
-0.016454	-0.044963	0.036316	0.051244	-0.010147	0.18417	-0.018946	0.12253	0.12838	0.063578	-0.010707	-0.012741	0.024439	-0.023092	0.056839	0.060781	0.010096	0.076853	0.044454	0.012716
-0.029246	-0.038884	0.034637	0.05366	-0.013173	0.18145	-0.031535	0.10315	0.12128	0.057424	-0.013733	-0.0079091	0.02182	-0.0095876	0.058187	0.052287	0.0048828	0.073268	0.047251	-0.0060018
-0.031052	-0.047607	0.026347	0.049286	0.00076294	0.16029	-0.013606	0.093384	0.1163	0.049388	0.0033569	-0.0036112	0.044734	-0.027847	0.058111	0.068537	-0.0018565	0.090586	0.055745	-0.015411
-0.016886	-0.045624	0.032501	0.036469	0.045624	0.16581	-0.0049845	0.083796	0.12189	0.044708	-0.0015259	0.0034841	0.059967	-0.029907	0.059179	0.071004	-0.0081889	0.080897	0.069631	-0.018667
-0.0046794	-0.053482	0.033798	0.046209	0.064011	0.17909	-0.0031535	0.076777	0.13654	0.036214	-0.019531	-0.015945	0.052643	-0.037003	0.058848	0.056737	-0.0072734	0.077744	0.075277	0.00099182
0.011826	-0.069021	0.033646	0.053813	0.047175	0.17858	0.019099	0.08845	0.13143	0.038605	-0.0018819	-0.027593	0.03746	-0.041987	0.060069	0.049845	-0.001475	0.092443	0.056814	0.0075277
0.012054	-0.078456	0.036672	0.055593	0.05661	0.1741	0.033035	0.090663	0.11299	0.052134	-0.0044505	-0.028381	0.046132	-0.022812	0.055873	0.047023	0.0084432	0.10104	0.047277	-0.0055186
0.016098	-0.0722	0.026042	0.055186	0.061417	0.17975	0.031001	0.095698	0.13227	0.06518	-0.0072988	-0.011673	0.070521	-0.037511	0.044047	0.04865	0.0065358	0.10101	0.045954	0.0004069
0.0060527	-0.073446	0.017319	0.053279	0.066376	0.17746	0.036087	0.096461	0.14371	0.06223	0.00083923	-0.0095876	0.083415	-0.034561	0.055644	0.061493	0.021362	0.10844	0.031255	-0.0053914
0.012283	-0.05984	0.021133	0.057424	0.091019	0.17118	0.030263	0.098216	0.16408	0.045954	0.022329	-0.0068665	0.074844	-0.03329	0.06162	0.070928	0.041809	0.10671	0.03507	-0.016301
0.01531	-0.054855	0.02772	0.066732	0.1089	0.15889	0.026067	0.091858	0.17563	0.039291	0.031026	0.0052643	0.063731	-0.036189	0.057195	0.068766	0.025406	0.1032	0.039444	-0.0043742
0.0050354	-0.056966	0.032221	0.075048	0.10635	0.15238	0.02154	0.082804	0.16589	0.030899	0.017064	0.021642	0.05633	-0.031942	0.048243	0.081762	0.014547	0.11492	0.044352	-0.00058492
-0.012894	-0.069326	0.034917	0.08756	0.10211	0.15656	0.014292	0.067266	0.14674	0.018005	0.0052897	0.013402	0.060679	-0.032298	0.040258	0.080414	0.016301	0.12604	0.06045	-0.0045268
-0.025711	-0.096308	0.039953	0.1103	0.11617	0.1458	0.0097402	0.064875	0.15307	0.022507	-0.0053914	-0.0047048	0.051982	-0.037155	0.034993	0.085983	0.01943	0.11871	0.053482	-0.0024668
-0.024236	-0.10124	0.02477	0.11904	0.1267	0.14473	0.0040944	0.085144	0.14521	0.019226	-0.010986	-0.0061289	0.055669	-0.041936	0.02566	0.077845	0.030187	0.11625	0.027466	0.003535
-0.020599	-0.1074	0.012258	0.11531	0.12273	0.14275	-0.0027466	0.088628	0.1501	0.019557	-0.031281	0.00066121	0.0634	-0.039393	0.047023	0.044149	0.033544	0.13056	0.023829	-0.0041962
-0.026093	-0.11434	0.013707	0.10798	0.128	0.12794	-0.013885	0.090357	0.15213	0.026805	-0.022252	0.0008901	0.079854	-0.043335	0.046031	0.044912	0.03006	0.11566	0.013199	-0.0032043
-0.027033	-0.11882	0.011622	0.10503	0.12428	0.11365	-0.019811	0.095037	0.16459	0.024439	-0.023397	0.009257	0.093079	-0.043488	0.024923	0.030823	0.024974	0.097351	0.004425	0.0092061
-0.031408	-0.10246	0.011292	0.10577	0.10679	0.10297	-0.042979	0.099996	0.16871	0.02004	-0.0050608	0.014064	0.073954	-0.018692	0.0098928	0.019913	0.032603	0.091731	-0.0010173	-0.0028229
-0.024363	-0.097122	0.019709	0.11068	0.08611	0.11223	-0.04926	0.098139	0.17586	0.039647	0.0040436	0.020269	0.057042	-0.0072479	0.00796	0.021769	0.034281	0.10513	0.0025431	-0.0060018
-0.023829	-0.091324	0.016073	0.10262	0.10259	0.096944	-0.030441	0.080897	0.15694	0.024287	0.0094096	0.033646	0.053838	-0.018387	0.028025	0.018641	0.024389	0.1062	-0.0063578	-0.018107
-0.016327	-0.07515	0.00017802	0.09524	0.10984	0.087179	-0.018412	0.051829	0.15572	0.0032298	0.018997	0.033391	0.057017	-0.0036367	0.042191	0.021464	0.028356	0.10005	-0.014648	-0.0089264
-0.015767	-0.066325	-0.0038656	0.11055	0.084991	0.07342	-0.020091	0.064087	0.15523	0.00096639	0.0028483	0.031052	0.060399	0.0019836	0.04125	0.014547	0.03067	0.093028	-0.00796	-0.0024668
0.0037893	-0.068207	-2.5431e-05	0.12896	0.084381	0.068715	-0.0091298	0.091782	0.15195	-0.00025431	-0.00048319	0.034129	0.058467	-0.0075531	0.020727	0.0038147	0.027949	0.093562	-0.0043996	-0.0054932
0.004069	-0.071055	-0.006841	0.12527	0.099157	0.055415	0.0057475	0.099564	0.17031	0.010961	-0.0032043	0.025991	0.065791	-0.0018311	0.032654	0.0015004	0.027669	0.10406	-0.0063833	0.0095367
0.018794	-0.068436	-0.0118	0.11742	0.083135	0.051702	0.014114	0.095698	0.18796	0.023346	-0.00086466	0.013657	0.076777	0.014928	0.031459	-0.0020854	0.028432	0.10956	0.0013987	0.017014
0.017776	-0.060501	-0.015767	0.118	0.061417	0.049795	0.005544	0.086212	0.1696	0.011266	-0.012207	-0.0032298	0.060069	0.019277	0.016759	-0.0060018	0.0383	0.10709	0.016734	0.0032552
0.023499	-0.055974	-0.013479	0.10351	0.043335	0.032221	-0.0019328	0.073776	0.14732	0.018641	-0.015666	0.011978	0.063883	0.016149	0.012843	0.0037384	0.043081	0.11337	0.016632	-0.013428
0.039342	-0.081202	-0.011215	0.086136	0.066172	0.023499	-0.0041453	0.068766	0.12797	0.008316	-0.029093	0.033493	0.068512	0.024134	-0.00086466	0.021642	0.04069	0.10724	0.023193	0.0051117
0.032679	-0.091171	-0.014928	0.077413	0.07576	0.02533	-0.014242	0.064672	0.098317	0.0052897	-0.032857	0.033544	0.085093	0.018768	0.0091298	0.024745	0.031738	0.098597	0.035884	0.0091553
0.023066	-0.073802	-0.0097656	0.079753	0.10081	0.033162	-0.011037	0.056	0.070343	0.023092	-0.016123	0.026754	0.093028	0.0093587	0.0049845	0.023677	0.051041	0.10071	0.04041	-0.010351
0.036545	-0.048065	-0.01531	0.068309	0.10111	0.042063	-0.0074259	0.057958	0.06869	0.033976	0.0026449	0.026423	0.093638	0.016301	-0.00010173	0.027212	0.054804	0.10081	0.037664	-0.029831
0.026321	-0.052643	-0.017751	0.077794	0.11093	0.050227	0.010401	0.056992	0.07314	0.033315	-0.0051626	0.03863	0.084991	0.020752	0.0018311	0.036875	0.038122	0.10053	0.040563	-0.024796
0.026855	-0.053584	-0.023626	0.10765	0.084	0.049642	0.017115	0.042953	0.097733	0.041504	0.00045776	0.05127	0.092265	0.019658	0.0032806	0.032806	0.026855	0.071665	0.024745	-0.010834
0.0060781	-0.050049	-0.036163	0.10755	0.059789	0.052109	0.017878	0.032171	0.11391	0.029246	0.022405	0.052872	0.096003	0.037969	0.0049591	0.020803	0.039139	0.050379	0.017344	-0.0023905
-0.0039419	-0.069351	-0.031586	0.10892	0.073191	0.053457	0.017573	0.038935	0.11899	0.02299	0.018361	0.05249	0.09786	0.046794	-0.03034	0.02739	0.039851	0.043004	0.01119	-0.024312
0.001297	-0.066528	-0.03123	0.1061	0.073598	0.061849	0.0042725	0.035222	0.12126	0.024948	0.021998	0.042114	0.10684	0.0099945	-0.054016	0.030492	0.037511	0.044505	0.0086975	-0.04392
0.0063578	-0.061773	-0.016301	0.082703	0.059611	0.041122	0.0036367	0.031687	0.1236	0.022914	0.039393	0.024999	0.11271	0.005544	-0.044607	0.012054	0.028534	0.057424	-0.0016276	-0.049184
0.0071462	-0.052516	-0.0020854	0.089035	0.071894	0.048091	-0.012436	0.032781	0.12896	0.027212	0.04748	0.023804	0.1151	0.0044759	-0.049032	-0.0012716	0.024312	0.057093	-0.00025431	-0.041097
-0.0076803	-0.050532	0.0096639	0.085119	0.073217	0.049566	-0.0090281	0.036112	0.13962	0.014114	0.053355	0.017598	0.10674	0.0045268	-0.049795	0.0012461	0.010834	0.046666	-0.0052389	-0.037384
-0.031662	-0.044123	-0.0039927	0.08138	0.0678	0.047633	0.0068665	0.033798	0.14654	0.010427	0.047913	0.0071208	0.1031	0.0058492	-0.065791	0.0075277	0.002772	0.043716	-0.007604	-0.013631
-0.038096	-0.048421	0.0017293	0.087992	0.077209	0.04982	0.018336	0.034561	0.13306	0.0032806	0.061976	-0.0035604	0.10315	0.008138	-0.085729	-0.00045776	0.00017802	0.061366	0.004425	-0.0021108
-0.039419	-0.059713	0.0093842	0.081024	0.074412	0.047302	0.013657	0.03006	0.14854	0.019023	0.059255	-0.013733	0.11879	0.00025431	-0.10292	0.011215	0.0086975	0.069377	0.011266	-0.0053914
-0.013733	-0.060832	0.0056203	0.079473	0.038147	0.044022	0.018336	0.028865	0.14585	0.0081126	0.052923	-0.022202	0.12461	0.002238	-0.10106	-0.0039419	0.01887	0.060323	-0.0011953	-0.020472
-0.016505	-0.056686	0.0093587	0.075734	0.0059509	0.042241	0.028356	0.028992	0.13374	0.0019073	0.057755	-0.026143	0.13064	0.009079	-0.10391	-0.013529	0.0010173	0.05689	-0.023575	-0.02327
-0.042318	-0.053558	-0.0065867	0.07014	0.016607	0.045751	0.011266	0.031102	0.13832	-0.0046539	0.06368	-0.011749	0.11815	0.016429	-0.10638	-0.022761	0.014699	0.055745	-0.040995	-0.021973
-0.057907	-0.0501	-0.0086721	0.078405	0.035629	0.056407	0.016251	0.036214	0.14656	-0.022481	0.067113	-0.0008901	0.10913	0.018158	-0.11912	-0.013123	0.017726	0.058975	-0.049591	-0.015666
-0.051422	-0.053558	-0.00061035	0.088781	0.026627	0.047175	0.020192	0.060094	0.14506	-0.01915	0.044301	0.00030518	0.077718	0.013631	-0.12904	0.011063	-0.006485	0.075607	-0.043589	-0.0058746
-0.059865	-0.050837	-0.0042216	0.094783	0.011266	0.028687	0.017344	0.057424	0.1399	-0.013453	0.027898	0.0087229	0.067774	0.010605	-0.13395	0.023321	-0.014623	0.075048	-0.040029	-0.0089264
-0.06307	-0.040614	0.0013479	0.099564	0.0039164	0.032272	0.013962	0.072632	0.14315	-0.0034587	0.033264	0.00015259	0.069249	0.0060781	-0.12222	0.038325	-0.0054932	0.070674	-0.034765	-0.0080872
-0.066986	-0.0398	0.0063833	0.091527	0.024389	0.014826	0.010249	0.068207	0.13728	-0.010223	0.044835	0.0036112	0.084025	0.016225	-0.11454	0.058212	-0.014242	0.079524	-0.0442	-0.014089
-0.075531	-0.037435	0.012487	0.089493	0.052795	0.013097	0.015996	0.054906	0.13425	-0.011851	0.03746	-0.00048319	0.085424	0.021159	-0.11668	0.076319	-0.015488	0.084991	-0.032349	-0.020091
-0.068893	-0.048243	0.026576	0.10208	0.057119	0.0074768	0.039215	0.064163	0.11823	-0.017192	0.044632	-0.014521	0.093486	0.015411	-0.10897	0.078863	-0.013758	0.074717	-0.019658	-0.022354
-0.049159	-0.041377	0.015717	0.084813	0.053177	-0.005188	0.035578	0.072937	0.10834	-0.01948	0.043793	-0.0069936	0.09702	0.0075785	-0.09435	0.04336	-0.031738	0.086187	-0.024185	-0.028661
-0.045904	-0.028076	0.021896	0.068283	0.056763	-0.012868	0.028203	0.081177	0.10844	-0.0029246	0.031993	-0.0042725	0.10234	0.0080109	-0.094528	0.034561	-0.047455	0.10208	-0.019099	-0.018107
-0.039495	-0.026754	0.021108	0.055389	0.061289	0.011597	0.021998	0.078405	0.11637	-0.019506	0.030848	-0.013046	0.088526	0.0080872	-0.08372	0.055339	-0.046234	0.10907	-0.025609	-0.01002
-0.041097	-0.03301	0.017548	0.061976	0.054194	-0.0066121	0.031077	0.08901	0.12149	-0.038986	0.031611	0.0042725	0.074183	0.0083923	-0.085373	0.066172	-0.05427	0.10974	-0.036443	-0.0023397
-0.042394	-0.055593	0.021464	0.077464	0.040563	-0.015844	0.036418	0.096919	0.12973	-0.045726	0.038376	0.012029	0.077718	0.011876	-0.098852	0.080948	-0.056763	0.096537	-0.038045	0.009613
-0.046387	-0.055695	0.032781	0.069275	0.048472	-0.0059509	0.030568	0.092239	0.14933	-0.039037	0.04481	0.027746	0.073853	0.018895	-0.090027	0.088755	-0.070953	0.091756	-0.028381	0.027771
-0.055288	-0.042496	0.035426	0.058212	0.055415	-0.01737	0.032934	0.096563	0.14336	-0.016912	0.043818	0.034307	0.069885	0.021311	-0.089111	0.081278	-0.079117	0.084457	-0.013835	0.043716
-0.072072	-0.03034	0.039063	0.053686	0.033671	-0.040461	0.029195	0.10183	0.12716	-0.011495	0.032272	0.022888	0.079295	0.015488	-0.099258	0.069682	-0.088145	0.075607	-0.021032	0.038884
-0.071106	0.0033824	0.043335	0.036952	0.02449	-0.05277	0.048803	0.094528	0.1325	-0.0074514	0.040131	0.027491	0.085373	0.0070445	-0.098038	0.075963	-0.10035	0.070292	-0.023931	0.026321
-0.055567	0.0072225	0.038096	0.036926	0.037104	-0.06017	0.028178	0.086212	0.14221	-0.014572	0.040588	0.037409	0.091298	0.009613	-0.11848	0.08756	-0.083949	0.063807	-0.016047	0.025965
-0.048676	0.0072734	0.047862	0.042292	0.037028	-0.06663	0.010045	0.091222	0.14587	-0.039012	0.056661	0.02744	0.082296	0.015996	-0.11665	0.072784	-0.06101	0.055262	-0.0066884	0.031026
-0.044072	0.017166	0.047811	0.033417	0.038656	-0.07932	0.007019	0.098139	0.1324	-0.052973	0.057882	0.031789	0.080592	0.02622	-0.10539	0.06635	-0.048345	0.047684	0.021845	0.017776
-0.053838	0.021133	0.026906	0.03095	0.034968	-0.063858	-0.0015767	0.099564	0.14125	-0.063477	0.046107	0.044861	0.083338	0.031331	-0.11299	0.064367	-0.062154	0.035502	0.030136	0.0177
-0.054525	0.026881	0.019506	0.041097	0.031408	-0.075506	-0.022125	0.094706	0.15114	-0.048141	0.051651	0.050532	0.094376	0.016251	-0.10979	0.070623	-0.070241	0.035858	0.023422	0.026372
-0.049922	0.014064	0.019099	0.041504	0.036621	-0.0855	-0.024846	0.093155	0.13143	-0.042343	0.067698	0.055059	0.087153	0.01442	-0.11368	0.082347	-0.065943	0.042013	0.01915	0.040639
-0.059891	0.01119	0.030263	0.047684	0.033696	-0.091756	-0.015615	0.08461	0.10862	-0.048777	0.093079	0.051193	0.089442	0.020294	-0.13885	0.081533	-0.056559	0.045191	0.022405	0.016047
-0.059077	0.025533	0.032628	0.045573	0.023397	-0.077489	-0.00010173	0.084712	0.12268	-0.065715	0.094884	0.050685	0.10674	0.0078328	-0.14463	0.072225	-0.052236	0.044835	0.036214	0.0072479
-0.041962	0.025279	0.02711	0.053304	0.024083	-0.088221	0.008316	0.079269	0.1399	-0.054652	0.091578	0.03685	0.12355	-0.030085	-0.11752	0.046031	-0.045446	0.035858	0.02594	0.0091298
-0.034205	0.032679	0.035222	0.039368	0.0099436	-0.11121	0.0043488	0.072988	0.13913	-0.036341	0.10056	0.043564	0.10503	-0.051829	-0.10872	0.047124	-0.028305	0.036138	0.016937	0.015411
-0.032425	0.036621	0.036341	0.024821	0.010707	-0.12352	0.0084686	0.073853	0.14539	-0.027974	0.10422	0.043869	0.097834	-0.048319	-0.10234	0.062968	-0.024541	0.038757	0.0056203	0.02182
-0.031052	0.042241	0.03245	0.010122	0.014979	-0.13733	-0.0031026	0.074259	0.14885	-0.023804	0.11157	0.034993	0.10239	-0.048726	-0.12187	0.067215	-0.015869	0.029806	0.0049845	0.020955
-0.032705	0.047506	0.029831	0.0067393	0.0070445	-0.14618	-0.00076294	0.073853	0.14351	-0.035197	0.10923	0.043335	0.093002	-0.049159	-0.1298	0.072403	-0.019582	0.040131	0.015793	0.0059764
-0.03774	0.030314	0.013987	0.014343	-0.0012716	-0.12723	0.0079854	0.069809	0.11083	-0.038579	0.10724	0.044835	0.095749	-0.034892	-0.14366	0.081889	-0.010249	0.040461	0.039368	0.012182
-0.042496	0.018514	-0.0047811	0.017014	-0.006485	-0.1211	0.00058492	0.060425	0.11599	-0.040334	0.11004	0.042547	0.086848	-0.048625	-0.12906	0.069097	0.0028737	0.040894	0.029882	0.014165
-0.030009	0.0015767	-0.014903	0.015895	-0.0045776	-0.12787	0.0043742	0.073954	0.1239	-0.032425	0.10173	0.050557	0.077693	-0.077387	-0.11739	0.07637	0.0075277	0.03685	0.017217	0.0089518
-0.04331	0.00068665	-0.029933	0.016073	0.0068156	-0.12543	-0.0010427	0.074259	0.13245	-0.015182	0.10785	0.031891	0.096715	-0.05394	-0.11294	0.092468	0.0049337	0.044734	0.013631	0.022151
-0.051651	0.018336	-0.031738	0.037282	0.0072225	-0.1314	0.0078328	0.078074	0.11765	-0.046056	0.11274	0.021464	0.11213	-0.028992	-0.098699	0.087891	0.005188	0.043437	0.021845	0.025279
-0.046997	0.031815	-0.024745	0.03123	0.022888	-0.12057	0.018209	0.076904	0.10429	-0.041326	0.11948	0.034129	0.11592	-0.018056	-0.089086	0.077031	0.0076548	0.037231	0.02978	0.018819
-0.046488	0.031306	-0.015386	0.025253	0.025991	-0.12578	0.030365	0.085398	0.09407	-0.035884	0.13763	0.039215	0.095266	-0.0090027	-0.098546	0.069122	-0.0060781	0.041072	0.023015	0.020599
-0.047124	0.020676	-0.011698	0.033468	0.021947	-0.12291	0.024796	0.1074	0.093867	-0.04331	0.12833	0.050557	0.090688	-0.00053406	-0.11553	0.065816	-0.0084178	0.043411	0.031255	0.012995
-0.055364	0.015793	-0.011902	0.030187	0.006663	-0.10447	0.0097402	0.11848	0.10297	-0.037766	0.1162	0.048599	0.096461	-0.0020599	-0.12583	0.041631	-0.014038	0.047735	0.0295	0.0043233
-0.070775	0.015437	0.005188	0.032654	-0.007604	-0.11411	0.0078583	0.10198	0.095393	-0.028102	0.11325	0.050532	0.091222	-0.0010427	-0.12095	0.038071	-0.0072479	0.048625	0.026754	0.018031
-0.08873	0.026372	0.0094604	0.038706	-0.012207	-0.12967	-0.003891	0.08873	0.081431	-0.038376	0.11266	0.047251	0.089773	-0.0070699	-0.11658	0.022685	-0.0080617	0.042877	0.019811	0.020192
-0.07988	0.050125	0.020549	0.04275	-0.011088	-0.12372	-0.0097656	0.085907	0.077337	-0.040766	0.11108	0.052007	0.089137	-0.018514	-0.11439	0.013733	-0.015818	0.027771	0.024287	0.024541
-0.07487	0.05366	0.038884	0.03006	-0.015284	-0.13847	-0.013021	0.088501	0.095037	-0.033595	0.12232	0.048777	0.10363	-0.017955	-0.12708	0.031052	-0.010529	0.016734	0.018819	0.026703
-0.077082	0.040283	0.034053	0.015284	-0.025279	-0.15383	-0.0068156	0.068715	0.10325	-0.023549	0.13362	0.043004	0.094604	-0.016556	-0.12466	0.046082	-0.0081635	0.017598	0.013885	0.02566
-0.077184	0.055542	0.033951	0.015437	-0.031637	-0.13878	0.010045	0.073624	0.10384	-0.014699	0.13641	0.048854	0.089874	-0.028305	-0.10315	0.076319	-0.021108	0.02004	0.033824	0.015004
-0.06134	0.068207	0.033264	0.027695	-0.022558	-0.14048	0.017802	0.076599	0.11648	0.001297	0.14582	0.033468	0.065053	-0.040792	-0.092951	0.078049	-0.013148	0.019786	0.047277	0.022405
-0.059408	0.069427	0.038503	0.02449	-0.026423	-0.13662	0.0039673	0.077413	0.11236	0.019913	0.14915	0.020574	0.058797	-0.038045	-0.088323	0.065791	-0.026423	0.015615	0.054728	0.032857
-0.052236	0.048192	0.025508	0.030848	-0.0339	-0.12469	0.0095622	0.10104	0.10562	0.036545	0.14809	0.034154	0.063095	-0.030772	-0.083745	0.062459	-0.03039	0.0094604	0.055008	0.023626
-0.053355	0.036926	0.036011	0.050405	-0.02327	-0.12461	0.02299	0.091476	0.093638	0.025406	0.1475	0.024058	0.050786	-0.019353	-0.073751	0.080592	-0.012995	0.011088	0.028814	0.0058492
-0.06251	0.035299	0.043335	0.038249	-0.021515	-0.12533	0.019582	0.088552	0.1044	0.041606	0.13041	0.015996	0.048854	-0.016912	-0.065308	0.081253	-0.0068156	0.0058238	0.016734	0.0040944
-0.069834	0.03273	0.041478	0.023778	-0.023295	-0.12456	0.0034078	0.081228	0.10691	0.048243	0.13392	0.031255	0.058467	-0.01503	-0.065257	0.080363	0.0017293	-0.00045776	0.033518	0.017446
-0.069834	0.023804	0.042216	0.022456	-0.032628	-0.13522	-0.0049591	0.068639	0.068944	0.042394	0.14356	0.020116	0.076192	-0.024796	-0.053507	0.095266	-0.00071208	0.0056712	0.041173	0.026321
-0.054398	0.011419	0.051651	0.0047048	-0.026627	-0.15119	-0.01325	0.069504	0.081533	0.027059	0.13814	0.020523	0.079931	-0.034993	-0.070979	0.094172	0.011953	0.012792	0.065689	0.015539
-0.035299	-0.0020854	0.049438	-0.0012207	-0.0096639	-0.14234	-0.0078074	0.061442	0.090129	0.0076548	0.12856	0.01152	0.084457	-0.044556	-0.067724	0.097961	0.018539	0.030187	0.083135	-0.0036621
-0.017268	0.0084941	0.046285	0.011113	0.0064596	-0.14552	-0.024058	0.053711	0.080694	0.014521	0.13774	0.014496	0.086492	-0.03479	-0.068359	0.094859	0.0042725	0.022761	0.062459	0.012207
-0.0074259	0.012894	0.049922	0.0087229	0.026169	-0.15549	-0.03301	0.035528	0.069453	0.015666	0.16055	0.027212	0.06897	-0.022608	-0.061544	0.12601	-0.0033061	0.033061	0.049362	0.023905
-0.014165	0.018005	0.035706	0.0020091	0.035782	-0.14913	-0.035273	0.0044759	0.091883	0.0020091	0.18588	0.027517	0.043513	-0.018158	-0.066452	0.11838	-0.0043742	0.042445	0.04921	0.039571
-0.016149	0.0069936	0.041224	0.0028737	0.02538	-0.15386	-0.041122	0.0052389	0.090663	0.0041453	0.19279	0.030263	0.039902	-0.00012716	-0.05806	0.11238	-0.0010173	0.036189	0.053482	0.072581
-0.011215	0.0027466	0.058289	0.014089	0.028763	-0.13827	-0.038528	0.0054423	0.072149	0.024694	0.20065	0.022125	0.047353	0.015589	-0.049311	0.099589	0.016505	0.021718	0.060857	0.071411
-0.014877	0.0058238	0.060349	0.011597	0.046387	-0.13725	-0.02154	-0.0027466	0.072174	0.016607	0.19953	0.00796	0.056941	0.015615	-0.043589	0.10701	0.034053	0.021032	0.055593	0.056864
-0.025101	0.014496	0.062408	0.0094096	0.034587	-0.12263	-0.01592	0.0057983	0.050583	-0.0039419	0.20556	0.020396	0.044479	0.011851	-0.066859	0.13402	0.029704	0.0118	0.040054	0.052007
-0.014191	0.0033061	0.066757	0.020599	0.024261	-0.10236	-0.014318	0.019658	0.045904	-0.023295	0.19328	0.030416	0.040385	0.012945	-0.093664	0.13227	0.02416	0.011012	0.023193	0.045853
-0.017242	-0.003891	0.06724	0.024592	0.026627	-0.09613	0.004425	0.015004	0.060832	-0.023499	0.18206	0.034103	0.062968	0.021337	-0.096334	0.12492	0.021261	-0.0031535	0.019099	0.047887
-0.027415	0.011139	0.058238	0.021489	0.019608	-0.099131	0.0031535	0.0054169	0.073318	-0.026398	0.18542	0.03245	0.058187	0.03123	-0.093486	0.12759	0.0070953	-0.022532	0.018234	0.055567
-0.030085	-0.019913	0.066045	0.018692	0.024745	-0.099258	0.0060781	0.010808	0.066071	-0.02828	0.18745	0.039851	0.05956	0.033061	-0.10694	0.11818	0.019353	-0.023371	0.020701	0.043462
-0.030899	-0.029551	0.06457	0.037766	0.040741	-0.1047	0.0089773	0.0097148	0.062841	-0.034663	0.19114	0.044225	0.062408	0.029399	-0.11864	0.099233	0.020345	-0.012385	0.025126	0.0413
-0.044174	-0.029322	0.058085	0.038401	0.041072	-0.10686	0.0036621	-0.0068665	0.07136	-0.062256	0.19048	0.048396	0.052694	0.034943	-0.11703	0.094325	0.02566	-0.019913	0.031789	0.049057
-0.036265	-0.0221	0.053253	0.032832	0.0020854	-0.10109	0.0032552	-0.014445	0.046107	-0.049489	0.19368	0.045573	0.075658	0.050125	-0.10615	0.086644	0.027161	-0.01152	0.037791	0.041428
-0.027695	-0.016403	0.045064	0.020676	-0.026754	-0.10269	0.0068665	-0.0092061	0.035477	-0.014496	0.18578	0.03451	0.079473	0.056254	-0.10506	0.0796	0.031459	-0.0063324	0.025711	0.047531
-0.036977	-0.013097	0.040766	0.015335	-0.018107	-0.10717	0.021413	-0.022685	0.046158	-0.027491	0.19699	0.029119	0.073802	0.066376	-0.11912	0.079091	0.034841	0.004247	0.021413	0.056356
-0.032628	-0.01798	0.037181	0.010325	0.0058238	-0.096537	0.024846	-0.031535	0.022786	-0.039393	0.21139	0.013631	0.079015	0.059789	-0.11403	0.091502	0.035426	-0.0056712	0.024312	0.046717
-0.018336	-0.018387	0.031815	0.0079346	-0.0045522	-0.083923	0.019506	-0.022786	0.033264	-0.060043	0.21083	0.0033315	0.08227	0.045649	-0.11749	0.10297	0.042648	0.0067647	0.024363	0.053431
-0.01386	-0.02243	0.0097656	0.010885	-0.020472	-0.086517	0.022685	-0.014191	0.066452	-0.054245	0.19539	0.0043742	0.069046	0.049845	-0.11561	0.1147	0.048752	0.0036875	0.017675	0.032908
-0.028025	-0.028381	0.016785	0.034358	-0.021032	-0.095698	0.031865	-0.0034078	0.073318	-0.055873	0.20223	0.015767	0.056712	0.058543	-0.11848	0.089671	0.037587	-0.00022888	0.006485	0.019989
-0.031077	-0.031433	0.017649	0.057907	-0.030263	-0.09936	0.034587	0.00083923	0.057195	-0.044632	0.19493	0.024109	0.05661	0.05427	-0.12678	0.06073	0.022608	-0.0093842	0.0039927	0.028559
-0.042241	-0.043132	0.0088501	0.054499	-0.022761	-0.099564	0.024083	-0.009079	0.022303	-0.046819	0.19051	0.027593	0.048955	0.047684	-0.11983	0.062536	0.028178	-0.0034078	0.016174	0.036723
-0.05455	-0.063044	0.022329	0.038884	-0.023244	-0.10668	0.032247	-0.02093	0.022659	-0.073954	0.19869	0.018082	0.066986	0.050023	-0.097758	0.089264	0.01325	0.0090281	0.037003	0.028941
-0.051015	-0.05867	0.036189	0.0413	-0.018005	-0.092672	0.031357	-0.028356	0.061773	-0.061671	0.2109	-0.0069427	0.087458	0.040283	-0.099284	0.10315	-0.0010173	0.010707	0.038274	0.031102
-0.04748	-0.042241	0.043284	0.054474	-0.019073	-0.080058	0.022736	-0.024389	0.073497	-0.045293	0.20638	-0.011419	0.10544	0.010859	-0.092087	0.10307	-0.0098928	0.00058492	0.028941	0.047175
-0.037766	-0.019099	0.043106	0.067673	-0.025533	-0.08016	0.041377	0.0017293	0.071157	-0.050761	0.17469	-0.014064	0.11408	0.0015004	-0.09613	0.1165	-0.024897	0.009079	0.034027	0.034841
-0.026271	-0.007604	0.040283	0.040665	-0.0087992	-0.10061	0.046158	0.018082	0.091146	-0.043691	0.1755	0.00022888	0.096308	0.030619	-0.098546	0.12973	-0.035706	0.022634	0.039978	0.025024
-0.034256	-0.0040436	0.050659	0.025889	-0.020396	-0.12093	0.042394	0.022049	0.095774	-0.040181	0.17649	0.0057475	0.089111	0.042953	-0.10345	0.14646	-0.040029	0.014369	0.040665	0.011012
-0.041021	-0.0066884	0.042801	0.030874	-0.024134	-0.11533	0.033417	0.0084941	0.10574	-0.045497	0.18745	0.0012207	0.10602	0.023448	-0.09786	0.15071	-0.03891	-0.0062815	0.036138	0.00501
-0.040868	0.00068665	0.040487	0.054092	-0.033696	-0.11386	0.031637	0.0035095	0.11103	-0.057958	0.18618	-0.021413	0.096461	0.016454	-0.094579	0.14379	-0.013123	-0.0049337	0.02416	-0.0073497
-0.030009	-0.00048319	0.044759	0.064138	-0.044225	-0.11826	0.028483	0.004247	0.13074	-0.064977	0.15958	-0.032756	0.08311	0.010223	-0.089951	0.1427	-0.012817	-0.0037893	0.021388	-0.030034
-0.013224	-0.0034332	0.032654	0.075912	-0.038579	-0.11302	0.027059	0.014979	0.1427	-0.048498	0.13941	-0.039673	0.074387	0.010732	-0.079295	0.137	-0.03479	0.0063578	0.0099436	-0.027237
-0.018794	0.0087484	0.020777	0.069758	-0.021311	-0.1164	0.023499	0.030111	0.16167	-0.050888	0.1339	-0.037079	0.062256	0.0041453	-0.0693	0.14407	-0.037613	0.020396	0.002238	0.0016276
-0.031433	0.010045	0.029806	0.073903	-0.035604	-0.11831	0.024541	0.022176	0.16327	-0.057297	0.1383	-0.04626	0.05216	0.0015767	-0.070216	0.143	-0.029119	0.01208	0.0026194	0.017548
-0.026855	0.027517	0.037587	0.08578	-0.028636	-0.1162	0.017751	0.0056966	0.13847	-0.055847	0.12522	-0.065002	0.04921	0.0059509	-0.064011	0.13166	-0.028737	-0.0076548	0.0103	0.036189
-0.015742	0.02772	0.039724	0.086136	-0.044963	-0.1134	0.018921	-0.0070699	0.13123	-0.050964	0.12115	-0.081609	0.027262	0.002238	-0.061366	0.11808	-0.037079	-0.015233	0.03596	0.033493
-0.0094604	0.038096	0.052185	0.087357	-0.042089	-0.11337	0.022634	0.00022888	0.13903	-0.03535	0.12077	-0.047913	0.028865	-0.014089	-0.057195	0.10689	-0.029043	-0.018056	0.054703	0.030492
-0.01091	0.043564	0.058339	0.080643	-0.018082	-0.12057	0.008138	0.00096639	0.15111	-0.049489	0.10727	-0.043488	0.042648	-0.016429	-0.060654	0.098572	-0.030797	-0.016505	0.040105	0.02238
-0.016759	0.051931	0.052541	0.099157	-0.010274	-0.13329	-0.0067647	0.0020854	0.13499	-0.045598	0.086873	-0.041962	0.044708	-0.0068665	-0.075607	0.10241	-0.046463	-0.018234	0.045217	0.022659
-0.030136	0.067266	0.046895	0.10226	-0.015004	-0.1561	-0.025431	0.0022634	0.11322	-0.051676	0.07019	-0.047582	0.037664	0.0098165	-0.05717	0.10236	-0.053457	-0.016581	0.041478	0.016963
-0.042191	0.060476	0.038605	0.10941	-0.015233	-0.15012	-0.027237	0.003713	0.11152	-0.064367	0.084915	-0.072505	0.040156	0.0090535	-0.052058	0.10984	-0.0501	-0.022176	0.04509	0.0087229
-0.041377	0.034739	0.038986	0.1162	-0.02271	-0.14351	-0.022964	0.012792	0.11167	-0.073217	0.099767	-0.06485	0.040156	-0.0098165	-0.048523	0.12293	-0.059408	-0.0054423	0.046946	0.01859
-0.040766	0.029933	0.030136	0.12845	-0.030543	-0.14305	-0.023549	0.034103	0.13128	-0.089595	0.080719	-0.04626	0.037028	-0.019608	-0.034739	0.13036	-0.051448	-0.0097402	0.036672	0.027771
-0.049795	0.021769	0.037715	0.1416	-0.025609	-0.13779	-0.0097402	0.054626	0.10943	-0.075328	0.054143	-0.043818	0.045191	-0.018794	-0.037028	0.10788	-0.036469	-0.013046	0.046692	0.029119
-0.054652	0.035604	0.03891	0.13435	-0.038681	-0.11525	-0.0029755	0.069631	0.10129	-0.059814	0.0634	-0.061544	0.054677	-0.012894	-0.032756	0.084737	-0.039927	-0.015895	0.039063	0.029882
-0.035451	0.036418	0.041707	0.12794	-0.053736	-0.11414	-0.0028737	0.072835	0.10763	-0.059179	0.070826	-0.070724	0.045497	-0.016861	-0.038656	0.078608	-0.058238	-0.025686	0.030441	0.037181
-0.011419	0.038986	0.048243	0.11309	-0.045039	-0.12619	-0.0098674	0.061925	0.11965	-0.055517	0.092494	-0.044632	0.062714	-0.0045013	-0.048192	0.077744	-0.064087	-0.028763	0.02449	0.050074
-0.014064	0.050913	0.066833	0.090968	-0.018158	-0.13588	-0.0075785	0.064952	0.12558	-0.046768	0.092799	-0.049184	0.07047	-0.0080363	-0.037715	0.075506	-0.064265	-0.0339	0.014598	0.061391
-0.017166	0.059026	0.063273	0.080083	0.0013224	-0.14654	0.0021362	0.069148	0.12667	-0.041555	0.081457	-0.051371	0.070928	-0.019786	-0.034663	0.048192	-0.06307	-0.051931	-0.0019582	0.054372
-0.0078837	0.03301	0.054296	0.079397	0.015055	-0.12878	0.0098928	0.069199	0.11086	-0.041631	0.065664	-0.057449	0.065791	-0.028102	-0.027517	0.040436	-0.06073	-0.049616	0.0076548	0.046972
0.001297	0.031433	0.037231	0.069326	0.035604	-0.11299	0.0065104	0.081202	0.11691	-0.042038	0.0516	-0.057729	0.05806	-0.024516	-0.01269	0.057907	-0.061162	-0.042547	-0.0034078	0.040487
0.0018565	0.044734	0.041046	0.066427	0.038401	-0.10366	-0.0065104	0.096766	0.11861	-0.047709	0.069173	-0.069377	0.069249	-0.0098419	-0.011571	0.068309	-0.064011	-0.033391	-0.013402	0.035578
-0.013707	0.048421	0.048345	0.046895	0.034993	-0.10353	0.0042979	0.08316	0.13135	-0.051092	0.067571	-0.057526	0.10017	0.014216	-0.0032043	0.050583	-0.063858	-0.022837	-0.033035	0.025889
-0.0099691	0.039825	0.058848	0.0457	0.029755	-0.10119	0.020905	0.075328	0.1402	-0.043208	0.071843	-0.048218	0.091019	0.024363	0.00030518	0.048828	-0.071437	-0.030162	-0.044708	0.031738
-0.0024414	0.041911	0.053838	0.05099	0.032883	-0.1063	0.02594	0.071055	0.14086	-0.035273	0.079168	-0.03685	0.081685	0.035095	0.0036112	0.074336	-0.066427	-0.036748	-0.038732	0.02828
-0.0067393	0.052541	0.055415	0.058721	0.033773	-0.11243	0.025889	0.057576	0.1371	-0.026423	0.08021	-0.019353	0.071945	0.028102	0.0098928	0.064748	-0.038376	-0.03362	-0.029424	0.03184
-0.015539	0.041199	0.056864	0.065358	0.023778	-0.12652	0.020498	0.04837	0.14259	-0.025813	0.08667	-0.014445	0.058136	0.02861	0.0055695	0.059408	-0.03713	-0.036723	-0.0516	0.029551
-0.018946	0.031687	0.057271	0.081278	0.012614	-0.12632	0.012995	0.051092	0.15088	-0.04481	0.074336	-0.021108	0.043589	0.027059	-0.00083923	0.057704	-0.038656	-0.050481	-0.072327	0.0055695
-0.0030772	0.022532	0.058492	0.093257	0.0034332	-0.11134	-0.011292	0.059433	0.14175	-0.046082	0.079727	-0.0091298	0.0383	0.015895	0.0094604	0.053584	-0.045293	-0.033188	-0.069478	0.017497
0.0018311	0.01798	0.060577	0.088832	-0.013936	-0.12095	-0.01414	0.061442	0.12222	-0.026957	0.098597	-0.013682	0.041809	0.0088501	0.011902	0.060399	-0.038427	-0.017446	-0.079931	0.035782
0.0043996	0.0085449	0.050761	0.10203	-0.014394	-0.12497	-0.0025177	0.061671	0.12919	-0.022202	0.097936	0.002416	0.055644	0.0019836	0.020396	0.059509	-0.027822	-0.0032806	-0.080236	0.04804
0.0038401	-0.0066376	0.048141	0.092519	-0.0048828	-0.11024	-0.023804	0.068639	0.13662	-0.020574	0.10124	0.0057729	0.058873	0.0071971	0.017649	0.045878	-0.029068	0.010401	-0.081253	0.020905
0.01063	-0.0056203	0.042852	0.074259	-0.011749	-0.1049	-0.050863	0.060476	0.12634	-0.023117	0.10694	-0.0065867	0.043335	-0.00091553	0.016937	0.04748	-0.039291	0.021845	-0.07548	-0.00045776
0.015844	-0.0056712	0.029678	0.089111	-0.035782	-0.090535	-0.059992	0.051753	0.13611	-0.025457	0.11765	0.0041962	0.044835	-0.025101	0.0032298	0.066198	-0.041224	0.033035	-0.074743	0.0075785
0.003713	-0.012004	0.041072	0.099564	-0.016047	-0.096283	-0.050913	0.054372	0.14061	-0.036163	0.11859	0.013835	0.032298	-0.023651	-0.0084178	0.079447	-0.028076	0.032374	-0.087229	0.010325
0.014496	-0.0055186	0.043488	0.09112	-0.020803	-0.094833	-0.041936	0.062078	0.12835	-0.030518	0.1148	0.001119	0.029806	-0	-0.0053914	0.10658	-0.023041	0.025635	-0.094274	0.0021871
0.012919	0.0077311	0.060705	0.087763	-0.025202	-0.09318	-0.036214	0.059357	0.13023	-0.024414	0.1194	-0.0032552	0.0091044	0.0040181	-0.009257	0.10475	-0.028763	0.016963	-0.082118	0.0033569
0.015589	0.010401	0.056788	0.083313	-0.04247	-0.082779	-0.035095	0.044098	0.1532	-0.020065	0.11642	0.0015767	0.010859	0.0069936	-0.012334	0.084254	-0.029322	-0.0024923	-0.072276	-0.012156
0.0011953	0.016123	0.055567	0.073166	-0.049947	-0.074641	-0.031713	0.038859	0.14572	-0.037791	0.10974	0.005544	0.025202	0.01297	0.0063833	0.076014	-0.016403	0.0098674	-0.068385	-0.011851
0.013529	0.024592	0.03334	0.035197	-0.062739	-0.077286	-0.018311	0.046972	0.13677	-0.065715	0.10824	-0.00091553	0.032501	0.00015259	0.012894	0.068639	-0.023753	0.010986	-0.063019	0.010961
0.017217	0.021006	0.030416	0.026652	-0.047226	-0.076548	-0.021718	0.050608	0.1166	-0.067774	0.11597	0.010351	0.036418	-0.0026194	0.031433	0.061162	-0.014674	0.011698	-0.049998	0.03245
0.026499	0.017497	0.0082652	0.061493	-0.040716	-0.069529	-0.019633	0.034688	0.1222	-0.045547	0.1328	0.027161	0.037384	0.00022888	0.059382	0.074844	-0.011876	0.0038147	-0.032018	0.057551
0.02744	0.03919	-0.002594	0.067876	-0.047404	-0.066147	-0.015182	0.032705	0.14824	-0.032145	0.1255	0.021769	0.034459	-0.0028737	0.05661	0.09847	-0.014496	0.0071208	-0.047913	0.041529
0.025202	0.04158	-0.007782	0.060857	-0.028509	-0.052999	-0.02004	0.024618	0.15121	-0.021947	0.11594	0.033162	0.029348	0.0059764	0.040461	0.081838	-0.01592	-0.012665	-0.045929	0.032018
0.026906	0.025228	-0.0076803	0.060908	-0.030645	-0.054652	-0.025482	0.025355	0.14882	-0.03802	0.11101	0.026347	0.011495	0.016479	0.034281	0.072988	-0.017217	-0.0087229	-0.055389	0.038808
0.046844	0.029093	-0.0049845	0.052897	-0.027517	-0.056356	-0.011444	0.031764	0.16411	-0.070674	0.10562	0.017344	0.010325	0.013275	0.026855	0.067673	-0.030416	0.01208	-0.070368	0.030518
0.049693	0.03657	0.0027212	0.070038	-0.031865	-0.069784	0.00020345	0.031509	0.16886	-0.078201	0.10595	0.0221	0.024643	0.0042725	0.023956	0.062917	-0.02978	0.027746	-0.087458	0.022964
0.052694	0.037206	-0.0027212	0.068614	-0.043971	-0.061925	-0.0048065	0.01859	0.16276	-0.057933	0.099157	0.029627	0.016225	-0.011215	0.014064	0.067596	-0.054804	0.019735	-0.068715	0.034536
0.045344	0.026576	-0.0075785	0.056432	-0.045904	-0.052694	-0.0082906	-0.0051117	0.17189	-0.059611	0.096868	0.030365	0.014521	-0.017064	0.023778	0.062841	-0.046031	0.008138	-0.057755	0.050913
0.043869	0.019124	-0.0045776	0.064061	-0.038478	-0.049311	0.006841	-0.017268	0.17891	-0.062663	0.10796	0.027771	-0.019048	-0.011063	0.038783	0.052897	-0.02917	0.0029246	-0.05839	0.03301
0.028585	0.011749	-0.0072225	0.064418	-0.044429	-0.055364	0.016912	-0.025075	0.16558	-0.052795	0.10989	0.032883	-0.037842	-0.012589	0.04687	0.058517	-0.041326	0.0067393	-0.042292	0.01091
0.017675	0.012665	-0.015996	0.053762	-0.036418	-0.032578	0.037435	-0.033239	0.15401	-0.065384	0.096639	0.037181	-0.023753	0.0021362	0.05544	0.046794	-0.047404	-0.0016022	-0.045471	0.011927
0.020269	0.019658	-0.0073497	0.056178	-0.032781	-0.031179	0.061925	-0.027339	0.13718	-0.071665	0.099564	0.024745	0.0047302	-0.001119	0.045878	0.037689	-0.039622	-0.0095367	-0.05099	0.025355
0.018946	0.021006	0.0008138	0.067724	-0.03568	-0.024948	0.072352	-0.025736	0.14854	-0.065562	0.084432	0.027415	0.011113	0.0070953	0.027491	0.049642	-0.025101	-0.021591	-0.061213	0.031942
0.023549	0.02243	-0.00017802	0.082067	-0.035172	0.0045522	0.075429	-0.025355	0.14338	-0.082855	0.086873	0.039876	0.015132	0.0066376	0.03301	0.063222	-0.025838	-0.032069	-0.063985	0.023778
0.023295	0.021998	-0.00025431	0.066554	-0.035553	0.026398	0.093918	-0.022202	0.13285	-0.087255	0.083262	0.052261	0.016251	0.0066376	0.04336	0.061722	-0.024948	-0.029729	-0.054042	0.016276
0.022837	0.025152	-0.0008901	0.055695	-0.084381	0.028407	0.070368	-0.018997	0.14074	-0.078684	0.082575	0.052134	0.02004	0.011571	0.046539	0.074768	-0.01826	-0.016912	-0.043513	0.0063578
0.0034841	0.021159	-0.001297	0.063807	-0.099004	0.030772	0.030238	-0.002594	0.13105	-0.071996	0.087204	0.062129	0.01653	0.018412	0.053355	0.091451	-0.021515	-0.014114	-0.053431	0.02093
-0.010325	0.0041962	0.0089518	0.072734	-0.081457	0.016937	0.032374	-0.0061289	0.12817	-0.061824	0.099106	0.043437	-0.010147	0.017497	0.05689	0.097656	-0.02243	-0.027364	-0.06307	0.02594
-0.012054	-0.0090281	0.012232	0.07309	-0.055135	0.017242	0.045166	-0.0058238	0.13323	-0.065384	0.11777	0.038478	-0.016937	0.0017548	0.051956	0.10579	-0.027084	-0.028865	-0.058416	0.024465
-0.0015259	-0.020701	0.024872	0.075226	-0.045064	0.023778	0.054855	-0.016785	0.12863	-0.062408	0.12207	0.030823	-0.016886	0.0045268	0.061773	0.10483	-0.039368	-0.033391	-0.048828	0.0094604
-0.0096385	-0.017955	0.027974	0.079117	-0.050608	0.022888	0.070826	-0.03095	0.12215	-0.062841	0.12024	0.03039	-0.0075022	-5.0863e-05	0.064036	0.09908	-0.048472	-0.036443	-0.044657	0.01442
-0.0024668	0.0082906	0.009079	0.093129	-0.04425	0.01709	0.092824	-0.04509	0.13051	-0.050812	0.10389	0.038249	0.0015513	-0.00501	0.0752	0.10277	-0.045904	-0.039342	-0.042953	0.017242
0.011826	0.008901	0.0021871	0.1029	-0.059814	0.019073	0.095622	-0.034968	0.12657	-0.046005	0.10406	0.04247	0.0047557	0.0061035	0.081965	0.11439	-0.053965	-0.022329	-0.034103	-0.0027974
0.020828	0.007019	0.0069682	0.10696	-0.064519	0.0086212	0.091019	-0.031204	0.12271	-0.047531	0.11622	0.043538	0.017802	0.018565	0.093486	0.11027	-0.060043	-0.014318	-0.017598	-0.0049337
0.026601	-0.0074005	0.00020345	0.1064	-0.04659	-0.0052389	0.089391	-0.029093	0.12599	-0.048752	0.10887	0.042572	0.023142	0.017726	0.10923	0.10259	-0.055542	-0.00012716	-0.010452	-0.0013479
0.037155	-0.0080872	-0.0039164	0.10818	-0.042572	-0.014801	0.096029	-0.044174	0.14712	-0.060323	0.10295	0.038732	0.023727	0.025152	0.11742	0.089035	-0.048548	-0.011978	-0.031306	-0.0042979
0.037231	-0.00022888	-0.0036621	0.097885	-0.041606	-0.028152	0.0722	-0.060603	0.1666	-0.070572	0.10707	0.036062	0.021591	0.031153	0.11538	0.069631	-0.063044	-0.012334	-0.040359	0.0030772
0.039419	0.0033824	-0.001119	0.086263	-0.024389	-0.040156	0.050125	-0.055745	0.16795	-0.061239	0.098317	0.035578	0.0096385	0.031382	0.11419	0.07192	-0.063426	-0.015666	-0.03418	0.00020345
0.046285	-0.0022888	-0.0049082	0.097707	-0.013148	-0.036596	0.043132	-0.064341	0.15516	-0.049896	0.089391	0.026652	0.009435	0.026271	0.11681	0.081075	-0.050278	-0.005722	-0.044098	-0.012512
0.066477	-0.0099436	-0.011724	0.090866	-0.010096	-0.023321	0.034637	-0.06518	0.14694	-0.061442	0.090764	0.029068	0.010656	0.024211	0.11841	0.073395	-0.037613	0.01236	-0.04481	-0.025508
0.086746	-0.013682	-0.015437	0.086339	-0.041097	-0.016276	0.028636	-0.064799	0.16665	-0.075099	0.10061	0.043691	0.020345	0.020676	0.13151	0.065918	-0.041377	0.030111	-0.041351	0.0095367
0.11009	-0.0094604	-0.024465	0.099386	-0.04982	-0.0077311	0.038732	-0.051676	0.18689	-0.072835	0.093536	0.065435	0.043208	0.021006	0.14359	0.064875	-0.031891	0.037715	-0.051346	0.0095113
0.095901	0.0070699	-0.028915	0.090612	-0.046209	-0.0039419	0.051778	-0.048141	0.1696	-0.077515	0.098292	0.070368	0.052516	0.020167	0.15612	0.058212	-0.016149	0.037079	-0.052465	0.005722
0.09079	0.0059764	-0.037867	0.090917	-0.051041	-0.0036621	0.049718	-0.045013	0.15396	-0.080948	0.091426	0.066401	0.039266	0.01915	0.14918	0.044937	-0.018819	0.026067	-0.026474	0.015971
0.099487	-0.013199	-0.04748	0.09374	-0.045268	-0.008138	0.044937	-0.052846	0.15757	-0.077235	0.093536	0.053507	0.021032	0.025635	0.1501	0.063477	-0.028407	0.016123	-0.0034841	0.013657
0.081228	-0.012919	-0.040283	0.10658	-0.036112	-0.0049337	0.041122	-0.051575	0.14259	-0.066935	0.099742	0.05806	0.0089773	0.032018	0.14239	0.058111	-0.030848	0.021617	-0.0089518	0.017853
0.062892	-0.026627	-0.046183	0.10557	-0.063807	-0.010198	0.039571	-0.058289	0.1427	-0.058212	0.10228	0.062943	0.013351	0.040131	0.14646	0.051626	-0.020396	0.036672	-0.018743	0.011139
0.046005	-0.042089	-0.065918	0.084483	-0.0796	0.0029755	0.018361	-0.060196	0.13908	-0.064545	0.094833	0.050049	0.025686	0.042597	0.13542	0.066655	-0.023244	0.029882	-0.015157	0.023371
0.045827	-0.061951	-0.062358	0.081355	-0.063934	0.013479	0.022481	-0.061696	0.1429	-0.059001	0.092621	0.044225	0.019506	0.049744	0.13761	0.058365	-0.021973	0.016174	-0.015132	0.016734
0.053635	-0.069071	-0.052109	0.095342	-0.061086	0.026677	0.035477	-0.050125	0.13781	-0.045547	0.092672	0.041809	0.02917	0.049871	0.1576	0.052617	-0.019048	0.01241	-0.015233	0.021515
0.04659	-0.049616	-0.055796	0.097198	-0.038325	0.017573	0.036443	-0.038783	0.14809	-0.048498	0.090586	0.041453	0.020574	0.047023	0.15589	0.052948	-0.017446	0.016836	-0.010427	0.02093
0.047785	-0.04748	-0.07253	0.11319	-0.036036	0.018133	0.016174	-0.030645	0.15259	-0.054804	0.093409	0.050405	0.019684	0.042903	0.15714	0.057449	-0.0067647	0.026067	-0.012716	0.03301
0.049032	-0.050379	-0.068512	0.11024	-0.070572	0.030416	-7.6294e-05	-0.043793	0.13336	-0.050023	0.083567	0.049159	0.02566	0.041122	0.16408	0.067902	-0.027262	0.041428	-0.022202	0.034892
0.057297	-0.028025	-0.051473	0.11373	-0.090815	0.037638	0.0081635	-0.059306	0.12683	-0.037053	0.085729	0.047455	0.03418	0.044174	0.16154	0.078252	-0.044479	0.042699	-0.020523	0.014598
0.055262	-0.027161	-0.04776	0.11932	-0.10394	0.025406	0.014318	-0.056254	0.13896	-0.044708	0.079727	0.055339	0.033188	0.035451	0.17082	0.082169	-0.03952	0.04041	-0.027568	0.0066884
0.068766	-0.033722	-0.035019	0.12472	-0.095291	0.012868	0.022252	-0.050252	0.1357	-0.056203	0.06897	0.065155	0.047735	0.032171	0.19554	0.084356	-0.034256	0.040334	-0.021032	0.015004
0.071843	-0.044276	-0.049032	0.13039	-0.074412	0.010198	0.028458	-0.044072	0.14427	-0.061188	0.070063	0.066071	0.052516	0.028915	0.19185	0.073268	-0.04069	0.015767	-0.0077566	0.041122
0.077642	-0.043513	-0.055084	0.13201	-0.059357	0.014521	0.02594	-0.02861	0.13769	-0.073242	0.078608	0.064545	0.057017	0.021489	0.19427	0.056636	-0.046895	-0.0025431	-0.0082906	0.046972
0.07782	-0.038732	-0.055135	0.11607	-0.072556	0.028763	0.039622	-0.03006	0.12136	-0.051422	0.080795	0.057475	0.035985	0.022659	0.19366	0.067749	-0.048498	-0.0015767	0.0032298	0.033391
0.071767	-0.034714	-0.064494	0.1341	-0.060298	0.030187	0.042623	-0.032781	0.11477	-0.029831	0.073675	0.049922	0.038325	0.0034078	0.19404	0.06724	-0.061061	0.012207	0.0053914	0.025762
0.062281	-0.047709	-0.060272	0.14206	-0.067749	0.018794	0.032756	-0.026805	0.13723	-0.021388	0.071157	0.051448	0.029602	-0.0098419	0.19371	0.061467	-0.064087	0.0010681	-0.0049845	0.033213
0.074946	-0.03334	-0.053864	0.16228	-0.071818	0.019786	0.010173	-0.018463	0.14122	-0.014191	0.082575	0.036901	0.034485	-0.010274	0.19755	0.058136	-0.053914	-0.017166	-0.02299	0.034027
0.084432	-0.025126	-0.059814	0.15638	-0.056686	0.024439	-0.0008901	-0.015055	0.13293	-0.033112	0.082118	0.027415	0.056636	0.0065358	0.19376	0.054143	-0.054067	-0.022456	-0.019073	0.025024
0.087611	-0.017395	-0.063095	0.14847	-0.059204	0.030136	-0.014928	-0.017395	0.12759	-0.043538	0.072327	0.019328	0.06513	0.015335	0.17517	0.067851	-0.055593	-0.011342	-0.012741	0.015691
0.095062	-0.0088501	-0.04715	0.13283	-0.079549	0.03273	-0.021311	-0.0097656	0.12482	-0.029958	0.062434	0.023092	0.056839	0.023524	0.17405	0.049667	-0.071055	-0.0070445	0.0027466	0.034027
0.084712	0.00055949	-0.044429	0.14023	-0.09285	0.034205	-0.018082	-0.0082652	0.13242	-0.012207	0.042572	0.027568	0.048828	0.013835	0.17344	0.059306	-0.078634	-0.012868	0.015182	0.050964
0.090154	-0.0043233	-0.043691	0.14547	-0.077031	0.023346	-0.010223	-0.012589	0.12095	-0.011063	0.053762	0.024948	0.060298	0.017446	0.1756	0.054423	-0.078812	-0.01887	0.031865	0.048701
0.089417	-0.0085449	-0.036087	0.14099	-0.0693	0.024516	-0.011113	-0.0062815	0.12782	-0.02004	0.035273	0.00043233	0.057424	0.020701	0.17815	0.053457	-0.079829	-0.025024	0.029933	0.048625
0.069936	-0.010173	-0.035858	0.13796	-0.093053	0.024033	-0.018438	-0.0051371	0.13596	-0.020243	0.029882	-0.0091807	0.04158	0.013377	0.18209	0.046209	-0.071259	-0.034307	0.010122	0.042394
0.057983	-0.0072988	-0.021566	0.14956	-0.10981	0.017598	-0.011368	-0.010274	0.13753	-0.022812	0.041072	0.0055695	0.036545	0.0118	0.19493	0.044276	-0.075684	-0.033264	0.0034078	0.038834
0.05422	-0.007019	-0.030874	0.1609	-0.11907	0.0084686	0.0095876	-2.5431e-05	0.11823	-0.0036875	0.061162	0.017624	0.036469	0.020854	0.18702	0.04926	-0.088704	-0.034205	-0.0023651	0.042852
0.048726	-0.0092061	-0.029653	0.15602	-0.12683	0.0056712	0.0067647	0.015539	0.1093	-0.015869	0.057195	0.019938	0.03334	0.012207	0.18417	0.043233	-0.10328	-0.029449	0.00033061	0.033544
0.042953	-0.00012716	-0.023931	0.12955	-0.13636	0.0080363	-0.0092824	0.0036112	0.11553	-0.020828	0.050125	0.016123	0.029068	0.01592	0.17598	0.03039	-0.11703	-0.016073	0.020879	0.020294
0.046844	-0.012283	-0.035222	0.099309	-0.11358	0.009435	0.0058492	-0.0017802	0.11714	-0.016632	0.058441	0.015844	0.031357	0.018412	0.16546	0.018412	-0.12227	-0.025991	0.02861	0.026093
0.038935	-0.051804	-0.025202	0.088425	-0.11925	-0.00045776	-0.006307	0.019786	0.11096	-0.020294	0.076116	0.013148	0.052261	0.0022125	0.15279	0.013987	-0.10231	-0.040181	0.011063	0.02182
0.03863	-0.060399	-0.02121	0.10241	-0.10907	0.0031789	0.00061035	0.023041	0.11398	-0.015411	0.078557	0.020142	0.048904	-0.0099945	0.16095	0.032552	-0.080439	-0.022278	0.016149	0.0056966
0.046768	-0.050329	-0.012894	0.11584	-0.10648	0.019684	-0.0094859	0.020014	0.11645	-0.03156	0.07253	0.028025	0.056127	0.00017802	0.15401	0.03123	-0.074539	-0.020421	0.0095367	-0.018667
0.049311	-0.030492	-0.027135	0.10859	-0.086924	0.014064	0.00094096	0.02744	0.10534	-0.046539	0.071894	0.034561	0.043793	-0.00015259	0.15676	0.03624	-0.084305	-0.020345	0.0018311	-0.010325
0.062739	-0.034358	-0.022202	0.089951	-0.066121	-0.0032043	0.014013	0.021998	0.10017	-0.0354	0.087433	0.016022	0.016505	-0.0048319	0.15602	0.04214	-0.079803	-0.037587	0.005544	-0.013707
0.067622	-0.032043	-0.0023905	0.073471	-0.060857	-0.018387	0.021667	0.022914	0.08901	-0.043894	0.093867	0.015844	0.012614	-0.010859	0.14854	0.054779	-0.085831	-0.038935	-0.007782	-0.0082143
0.046438	-0.02449	-0.0027974	0.070165	-0.069987	-0.0054169	0.011749	0.021286	0.080083	-0.036621	0.095825	0.010249	0.0061544	0.019608	0.15406	0.052261	-0.077972	-0.02833	-0.0099182	-0.0042979
0.024948	-0.0046539	-0.0084686	0.079117	-0.07309	-0.014013	-0.0021108	0.027847	0.086466	-0.035172	0.076853	0.0015004	0.009079	0.033773	0.16546	0.05867	-0.068792	-0.026093	-0.012589	0.005722
0.027415	0.0034078	-0.0055695	0.07726	-0.074615	-0.028051	0.0018819	0.021871	0.099157	-0.055745	0.067622	0.0096893	0.024338	0.028127	0.16813	0.044225	-0.065943	-0.0043996	-0.01798	0.0033061
0.021845	0.0086975	-0.0083923	0.073929	-0.062256	-0.023855	0.0010173	0.016047	0.094961	-0.068537	0.09669	0.0040181	0.029348	0.024389	0.16253	0.04125	-0.08728	0.0019582	-0.023626	-0.0011953
0.018489	-5.0863e-05	0.0031026	0.080821	-0.058823	-0.014699	-0.01152	0.001119	0.099309	-0.06368	0.10836	-0.0011444	0.027517	0.020905	0.16118	0.050507	-0.09992	-0.00096639	-0.022634	0.00053406
0.020218	-0.0059001	-0.0034841	0.065079	-0.050405	0.0015004	-0.0069682	0.00020345	0.1236	-0.050201	0.1002	0.0056203	0.031433	0.016022	0.16103	0.028915	-0.099309	0.0049082	-0.031509	0.0069936
0.026932	-0.0086212	-0.016708	0.060577	-0.034892	-0.0056458	-0.013809	-0.013021	0.11556	-0.047429	0.092163	0.011317	0.032069	0.010249	0.15925	0.038681	-0.10363	-0.0046031	-0.037181	0.00295
0.031916	-0.0052643	-0.029984	0.062103	-0.050761	-0.0033061	-0.022227	-0.01948	0.12161	-0.065816	0.10579	0.012487	0.013682	0.0082652	0.15394	0.039063	-0.10056	-0.0065867	-0.034231	0.0046539
0.038096	0.0023905	-0.032705	0.062688	-0.0796	-0.0036621	-0.012258	-0.029297	0.12054	-0.052567	0.10109	0.001119	-0.010554	0.0083415	0.15991	0.037104	-0.091349	-0.0014496	-0.022049	0.0031281
0.0516	-0.0077566	-0.035273	0.053787	-0.085347	0.0023651	-0.011673	-0.05895	0.12555	-0.056229	0.08728	0.0029755	-0.022964	0.026067	0.15462	0.031433	-0.092214	-0.0010681	-0.020905	0.0074005
0.059077	-0.019302	-0.050074	0.043716	-0.070674	-0.0083415	-0.016963	-0.057373	0.13163	-0.057373	0.065765	0.0052389	-0.022151	0.017242	0.13626	0.023753	-0.10427	-0.0065358	-0.0062307	0.0026449
0.060399	-0.0070699	-0.034383	0.049973	-0.023778	-0.0035858	-0.0084686	-0.04804	0.12736	-0.06813	0.059255	0.010376	-0.022659	0.0038401	0.13341	0.027974	-0.1003	-0.0059509	0.017395	0.0094604
0.049795	0.0039164	-0.039037	0.053609	0.0092061	0.0055186	-0.0038401	-0.035629	0.12377	-0.077387	0.043259	0.022964	-0.018845	0.00295	0.11236	0.044352	-0.089696	-0.026143	0.0073497	0.019073
0.053864	-0.0012207	-0.045166	0.053024	-0.0044505	0.023448	0.010757	-0.03507	0.13669	-0.07164	0.0098928	0.039749	-0.020269	-0.024618	0.11253	0.05338	-0.096385	-0.027364	0.0065867	0.021337
0.044327	-0.0040436	-0.029704	0.047429	-0.023702	0.04041	0.015615	-0.044988	0.12955	-0.05422	0.0087992	0.039393	-0.016429	-0.038605	0.13428	0.051117	-0.097631	-0.011648	0.0083669	0.024668
0.040894	-0.015004	-0.021744	0.038172	-0.03568	0.034358	0.001119	-0.032578	0.11319	-0.041987	0.020269	0.015895	-0.010656	-0.047862	0.14412	0.050735	-0.085754	0.0098674	-0.016556	0.02037
0.046005	-0.010325	-0.039622	0.030746	-0.031764	0.030772	0.0004069	-0.0023905	0.11365	-0.038376	0.021057	0.0097656	-0.019938	-0.040359	0.14287	0.055237	-0.074641	0.022786	-0.019862	0.020192
0.068537	-0.012995	-0.047201	0.026093	-0.027542	0.011215	0.00073751	0.0046539	0.12032	-0.039902	0.015386	0.024261	-0.033112	-0.027517	0.14674	0.043767	-0.05127	0.0093333	0.0026449	0.027847
0.068232	-0.015691	-0.050456	0.011215	-0.029984	-0.0059001	-0.0016276	0.0051117	0.12512	-0.048294	0.0015767	0.032272	-0.027517	-0.027542	0.13466	0.03535	-0.056407	0.026143	0.00015259	0.027033
0.066884	-0.026728	-0.055059	0.020142	-0.032934	0.010656	0.010096	0.009435	0.12143	-0.052261	0.0016785	0.020828	-0.04041	-0.032857	0.1427	0.029475	-0.048218	0.053126	-0.02327	0.0095622
0.064977	-0.034103	-0.063121	0.038198	-0.026779	0.029093	0.011597	-0.0059255	0.1239	-0.056661	-0.0077057	0.011876	-0.039368	-0.038325	0.13929	0.036316	-0.035807	0.064545	-0.026143	0.018412
0.064926	-0.021108	-0.077159	0.038427	-0.007019	0.037893	0.0086212	-0.0028992	0.10844	-0.046107	-0.019302	-0.0012716	-0.049464	-0.03835	0.13468	0.031052	-0.032628	0.059102	-0.0071208	0.025686
0.074285	-0.0035604	-0.095215	0.028178	-0.0056203	0.020142	0.023626	0.0060527	0.089213	-0.066147	-0.023651	-0.0060018	-0.063171	-0.0354	0.14704	0.013707	-0.030518	0.065613	-0.013631	0.016937
0.070877	0.0099182	-0.086339	0.032221	-0.024897	0.017853	0.02683	0.02655	0.069275	-0.07019	-0.0071716	0.010071	-0.044403	-0.029043	0.15717	0.00017802	-0.016352	0.059992	-0.011368	0.015895
0.080922	0.014318	-0.08283	0.043488	-0.054525	0.018845	0.010986	0.018336	0.05422	-0.064952	-0.00796	0.012182	-0.038427	-0.026805	0.15984	0.0080109	-0.0078583	0.046412	-0.00027974	0.027084
0.087077	0.0004069	-0.072021	0.03624	-0.046565	0.013301	0.0055949	0.017014	0.03746	-0.063248	-0.006485	-0.0033824	-0.054042	-0.03006	0.14605	0.014114	-0.006307	0.044835	-0.002416	0.030263
0.092367	0.00048319	-0.075938	0.011342	-0.029678	0.021388	0.011927	0.035985	0.02182	-0.050379	-0.0096639	-0.0089264	-0.060705	-0.042063	0.12665	0.019302	-0.016505	0.054601	-0.0088501	0.027033
0.092799	0.0015513	-0.077845	-0.0089264	-0.041656	0.019175	0.016734	0.046565	0.035044	-0.040334	-0.01475	-0.0047557	-0.052541	-0.029297	0.13407	0.023295	0.00022888	0.055288	0.0061035	0.035553
0.086288	-0.0027466	-0.085017	-0.00035604	-0.067469	0.022964	0.0034078	0.044225	0.037689	-0.050481	0.00027974	-0.0027212	-0.051778	-0.01709	0.13835	0.00053406	-0.00038147	0.048854	0.011648	0.056534
0.065308	-0.016251	-0.096614	-0.011648	-0.069122	0.018336	0.0055949	0.049871	0.068537	-0.057526	0.010351	-0.0045013	-0.061162	-0.024974	0.13446	-0.012487	-0.0052134	0.06045	0.0047302	0.058797
0.06134	-0.01386	-0.10015	0.0025686	-0.06017	0.020701	0.020701	0.041148	0.069529	-0.06518	0.00020345	-0.0095113	-0.069275	-0.021311	0.15579	0.0057475	-0.010376	0.060018	0.006307	0.067546
0.076421	-0.0097656	-0.096664	-0.014191	-0.069249	0.017904	0.033544	0.039953	0.071233	-0.045293	-0.00015259	-0.0082906	-0.069529	-0.023168	0.14669	0.025024	-0.022812	0.056101	0.0060272	0.05984
0.090663	-0.0074259	-0.094986	-0.011063	-0.074158	0.012029	0.035833	0.056864	0.070699	-0.04247	-0.0040436	-0.014216	-0.057475	-0.031942	0.14109	0.026525	-0.0052134	0.044683	0.00012716	0.056992
0.085704	-0.0024668	-0.094808	-0.003891	-0.080414	0.034968	0.03039	0.076625	0.05722	-0.037384	-0.01358	-0.0098165	-0.045929	-0.027949	0.1489	0.025024	-0.014725	0.053329	-0.0039673	0.070089
0.073369	-0.0072734	-0.078634	0.0059001	-0.062586	0.062892	0.040309	0.054906	0.059509	-0.047404	-0.018056	-0.022049	-0.045242	-0.0062307	0.16525	0.017853	-0.044886	0.060425	-0.0021617	0.066655
0.07075	-0.0084686	-0.079066	0.014979	-0.058111	0.059814	0.050608	0.047328	0.056381	-0.044963	-0.01269	-0.0061798	-0.052795	0.00010173	0.16683	0.012512	-0.053253	0.052821	0.0058746	0.079422
0.065308	0.002238	-0.075836	0.01152	-0.047226	0.056559	0.024134	0.053787	0.057627	-0.03746	-0.014013	0.0084178	-0.034358	-0.011088	0.16167	0.007019	-0.031967	0.05366	0.014369	0.099513
0.063477	0.0045268	-0.08283	0.0086212	-0.056864	0.063375	0.033188	0.057627	0.045751	-0.05572	-0.0061798	0.015793	-0.025101	-0.014165	0.16495	0.0088247	-0.009257	0.054677	0.019201	0.10887
0.076523	-0.0036621	-0.082397	0.0020345	-0.071742	0.04336	0.057475	0.04303	0.032069	-0.073649	0.0014496	0.024261	-0.030314	-0.013173	0.16963	-0.0039419	0.00061035	0.034536	0.025533	0.11904
0.085271	-0.015717	-0.083822	-0.0026703	-0.07253	0.025965	0.067469	0.036799	0.030365	-0.075353	0.0070699	0.012461	-0.032679	-0.017802	0.18105	-0.028941	-0.0010935	0.018005	0.016123	0.10493
0.077667	-0.027212	-0.074031	0.0036367	-0.053024	0.024185	0.077184	0.03362	0.021083	-0.090103	-0.0072988	0.00083923	-0.027212	-0.029475	0.17858	-0.028178	0.00094096	0.02538	0.024999	0.10363
0.088526	-0.02538	-0.076726	0.014725	-0.069148	0.027695	0.079422	0.016734	0.030696	-0.097402	-0.0098165	-0.0022125	-0.020269	-0.0047048	0.19526	-0.013529	-0.00048319	0.042979	0.044174	0.10221
0.10106	-0.0058238	-0.077896	0.0059255	-0.074844	0.026067	0.090027	0.018209	0.043996	-0.090179	-0.0030772	-0.0099436	-0.018946	0.0090535	0.20899	-0.01152	0.010707	0.03273	0.049082	0.095851
0.097377	0.0041199	-0.077235	-0.022888	-0.048218	0.016047	0.090154	0.019684	0.050227	-0.077438	-0.0010681	-0.011978	-0.010961	-0.0036112	0.21243	-0.0090281	0.011368	0.029221	0.050227	0.08166
0.091832	0.0034078	-0.074692	-0.043157	-0.052465	0.010401	0.078557	0.022456	0.046844	-0.055033	-0.006485	-0.018946	0.0037384	-0.002772	0.21703	-0.011571	0.0004069	0.023015	0.046209	0.070038
0.083694	0.014903	-0.076192	-0.059992	-0.046412	-0.0021617	0.062205	0.01948	0.043564	-0.058187	0.012894	-0.031102	0.0077566	-0.0016022	0.21294	-0.0079346	-0.013326	0.020345	0.046539	0.066732
0.078863	0.025126	-0.073497	-0.047709	-0.034231	-0.00045776	0.069555	0.019277	0.037282	-0.052745	0.042597	-0.029271	-0.00012716	-0.013453	0.19806	-0.016378	-0.01592	0.015462	0.071742	0.073624
0.093307	0.023066	-0.07693	-0.041504	-0.049464	0.0033824	0.067596	0.038172	0.032857	-0.042292	0.040512	-0.021006	0.001297	-0.0095113	0.1769	-0.0099691	-0.019964	0.034129	0.089238	0.077616
0.090256	0.032374	-0.077209	-0.030009	-0.07609	0.012283	0.054957	0.055008	0.019836	-0.047811	0.029093	-0.011648	0.030365	-0.017471	0.17614	-0.0026957	-0.028458	0.053965	0.084712	0.07487
0.080617	0.049235	-0.075912	-0.019811	-0.071742	0.010351	0.044683	0.038834	0.02744	-0.056229	0.027898	-0.0063578	0.02917	-0.012589	0.1781	-0.026855	-0.040639	0.051931	0.070267	0.093002
0.075353	0.037511	-0.079956	-0.020345	-0.071818	-0.0059509	0.049922	0.032171	0.031535	-0.046031	0.027542	-0.007604	0.017929	-0.0028229	0.18148	-0.05099	-0.027542	0.053914	0.060323	0.092316
0.07843	0.026932	-0.073725	-0.0064087	-0.067342	-0.024083	0.052923	0.022024	0.035095	-0.040283	0.026627	-0.02416	0.0028229	-0.00022888	0.18598	-0.0354	-0.014928	0.06719	0.059992	0.076701
0.056788	0.0221	-0.057475	-0.0078074	-0.047201	-0.026042	0.052617	0.015818	0.029093	-0.049718	0.0013987	-0.024592	0.015411	-0.013657	0.19348	-0.024719	-0.021311	0.072683	0.068003	0.075048
0.042394	0.014521	-0.064952	-0.014928	-0.059967	-0.028585	0.045649	0.027924	0.02416	-0.064341	-0.021235	-0.020523	0.023448	-0.021362	0.17827	-0.030187	-0.020854	0.06162	0.05984	0.070089
0.037766	0.017319	-0.072556	-0.010579	-0.047684	-0.032984	0.048574	0.04453	0.012894	-0.06897	-0.016479	-0.027491	0.014165	-0.024439	0.16744	-0.035604	-0.019938	0.072352	0.062485	0.075073
0.046285	0.0098928	-0.085449	-0.013148	-0.042852	-0.028432	0.040944	0.050888	0.03629	-0.074972	-0.0020091	-0.022507	0.0093079	-0.030924	0.15928	-0.029831	-0.018997	0.085907	0.061442	0.073039
0.058746	0.010783	-0.099742	-0.019582	-0.031382	-0.027618	0.019328	0.042419	0.041809	-0.085246	-0.0048065	-0.020879	0.02449	-0.010935	0.16741	-0.028407	-0.0062815	0.10427	0.054499	0.073115
0.061518	0.020294	-0.095495	-0.021261	-0.01826	-0.023219	0.026398	0.050049	0.026805	-0.075531	-0.013758	-0	0.014979	-0.0026957	0.1712	-0.017802	-0.02032	0.10816	0.044785	0.072149
0.061646	0.0072734	-0.087662	-0.021744	-0.045954	-0.015462	0.040309	0.080236	0.039902	-0.061976	-0.019124	0.021286	0.017878	-0.0004069	0.15279	-0.029221	-0.032094	0.095215	0.036469	0.058695
0.071615	0.0072988	-0.073395	-0.017955	-0.066401	0.0033315	0.033798	0.053457	0.048269	-0.04392	-0.017904	0.018743	-0.0004069	0.012232	0.16083	-0.039266	-0.024948	0.090129	0.035731	0.057704
0.077794	0.019964	-0.05483	-0.033976	-0.057424	-0.0012207	0.046336	0.024211	0.037282	-0.044581	-0.020574	0.011292	-0.011342	0.017268	0.17736	-0.018361	-0.018133	0.081813	0.059916	0.069046
0.0958	0.00501	-0.054779	-0.045802	-0.051473	-0.008138	0.061773	0.027771	0.036011	-0.051854	-0.0073497	0.01236	-0.0023397	0.018056	0.16932	-0.017217	-0.032043	0.073471	0.072632	0.068232
0.078659	-0.010503	-0.044861	-0.040741	-0.061671	-0.0026194	0.058289	0.046895	0.039291	-0.059179	-0.00094096	0.027135	0.0026703	0.0067393	0.16121	-0.021083	-0.049235	0.077006	0.07342	0.064621
0.072632	-0.0023905	-0.03685	-0.030619	-0.062281	0.0069427	0.036316	0.046031	0.032043	-0.070699	0.019658	0.040944	-0.0019328	0.011622	0.16357	-0.008316	-0.036926	0.092341	0.061289	0.066528
0.085576	0.016988	-0.043081	-0.026576	-0.053482	0.016123	0.03835	0.048472	0.02978	-0.059382	0.025991	0.036214	-0.0043996	0.02037	0.162	-0.0091298	-0.028102	0.095901	0.059458	0.07309
0.093918	0.0013224	-0.038554	-0.020727	-0.040258	0.013758	0.040436	0.038147	0.018794	-0.052745	0.023142	0.027237	-0.0094604	0.030568	0.15045	-0.010986	-0.031128	0.095444	0.058416	0.075938
0.075404	-0.022786	-0.028381	-0.02772	-0.038122	0.0070699	0.020701	0.054626	0.024974	-0.055796	0.012995	0.0076803	-0.014292	0.034765	0.15643	-0.015869	-0.011749	0.10099	0.053991	0.078405
0.064061	-0.027161	-0.03301	-0.040843	-0.044352	-0.0075277	0.0062815	0.074641	0.031738	-0.046514	0.016734	0.0066376	-0.00010173	0.04186	0.14692	-0.0070445	-0.0082652	0.091095	0.056101	0.08194
0.05544	-0.026194	-0.021184	-0.045369	-0.039139	-0.011673	-0.00017802	0.081813	0.038325	-0.06574	0.020777	0.010681	0.0095113	0.031204	0.1503	-0.01503	-0.013275	0.08962	0.064036	0.072225
0.060298	-0.021032	-0.01592	-0.038274	-0.028687	-0.0078837	-0.0061544	0.089798	0.028687	-0.060374	0.023321	0.012461	-0.0078837	0.024058	0.16996	-0.020472	-0.014776	0.092595	0.075429	0.05305
0.06457	-0.014699	-0.015844	-0.03919	-0.035451	-0.0065358	-0.019302	0.1015	0.021845	-0.045013	0.026855	0.011775	-0.005544	0.024643	0.16037	-0.014064	5.0863e-05	0.075073	0.080643	0.044276
0.053609	-0.010045	-0.022176	-0.049947	-0.036545	-0.0052643	-0.021006	0.10368	0.019073	-0.053864	0.019531	0.01002	0.015895	0.030314	0.16068	-0.0069427	0.0063833	0.064901	0.085475	0.040131
0.068283	0.0103	-0.031611	-0.041987	-0.061442	-0	-0.022558	0.10002	0.035528	-0.058873	0.020218	0.006841	0.0095367	0.036087	0.16296	0.0031026	0.006663	0.076116	0.08138	0.044352
0.070496	0.027542	-0.028381	-0.028966	-0.066452	0.0064341	-0.022329	0.093892	0.022151	-0.062281	0.021947	0.0062307	0.018489	0.031179	0.15935	-0.01709	0.017319	0.095037	0.063044	0.065664
0.066655	0.022837	-0.046692	-0.032476	-0.045293	0.011088	-0.018514	0.092036	0.025915	-0.071437	0.0056712	0.0072734	0.033264	0.044454	0.16037	-0.02683	0.017395	0.11531	0.067012	0.065257
0.071564	0.024618	-0.065053	-0.03624	-0.037155	0.026855	-0.026728	0.10991	0.010605	-0.060476	0.0046285	0.0095367	0.021057	0.054957	0.16528	-0.027593	0.020218	0.11953	0.067215	0.060145
0.07192	0.042547	-0.061086	-0.032399	-0.037409	0.049871	-0.025915	0.13219	-0.01503	-0.048777	0.013529	-0.0051626	-0.0024414	0.061569	0.1474	-0.020854	0.024033	0.11937	0.061467	0.065816
0.066961	0.023956	-0.044403	-0.030874	-0.047251	0.04158	-0.023575	0.13278	-0.0091553	-0.041784	0.00025431	-0.0057729	0.0032298	0.053329	0.12393	-0.019023	0.021489	0.10399	0.077871	0.062764
0.069224	0.022939	-0.038986	-0.033468	-0.045039	0.046438	-0.015615	0.11642	-0.016073	-0.047353	-0.01737	-0.0032298	0.0061544	0.03624	0.11147	-0.021515	0.027593	0.09463	0.070165	0.052795
0.076141	0.032501	-0.022608	-0.023727	-0.043538	0.045802	-0.017039	0.12199	-0.0099945	-0.055618	-0.024897	-0.014776	-0.0010427	0.027771	0.10391	-0.020142	0.036036	0.094732	0.062281	0.054016
0.08255	0.029449	-0.013784	-0.010045	-0.040741	0.037104	-0.019277	0.12906	0.0018819	-0.058848	-0.004247	-0.021311	0.010376	0.035706	0.10236	-0.017166	0.02683	0.09524	0.059992	0.038325
0.075429	0.023422	-0.015844	0.0045013	-0.048498	0.040512	-0.019811	0.14198	0.0032806	-0.050023	0.010554	-0.010757	0.0062561	0.039317	0.094274	-0.011317	0.028076	0.094681	0.067647	0.040639
0.074158	0.025965	-0.014292	0.0011953	-0.040436	0.029729	-0.016886	0.13362	-0.0083669	-0.031916	0.0036621	-0.0015767	0.00027974	0.025736	0.088323	-0.0092061	0.034434	0.10948	0.07515	0.045293
0.073929	0.016683	-0.026449	0.0086212	-0.030645	0.038528	-0.0118	0.11798	-0.010401	-0.039927	-0.011419	0.0067393	-0.01887	0.020828	0.087738	-0.023702	0.050252	0.11136	0.088323	0.046132
0.076218	0.034917	-0.041529	0.0072225	-0.052567	0.0501	-0.017929	0.12072	0.0075531	-0.062561	-0.008316	-0.00045776	-0.025152	0.028737	0.10091	-0.034866	0.057805	0.11787	0.079931	0.033137
0.086873	0.064545	-0.037486	0.0046285	-0.054245	0.028687	-0.031662	0.11668	0.0086975	-0.063146	-0.0041962	0.0035858	-0.02889	0.024974	0.10874	-0.035273	0.062637	0.12375	0.076294	0.026627
0.087941	0.07871	-0.033824	0.018183	-0.077744	0.026042	-0.02154	0.10742	0.011495	-0.062078	0.0056966	0.0019582	-0.032781	0.028941	0.10783	-0.034154	0.052821	0.13713	0.067444	0.024923
0.073497	0.071843	-0.039012	0.032756	-0.075328	0.031967	-0.0066121	0.10473	0.017064	-0.065409	0.019048	0.0056712	-0.032221	0.024007	0.11879	-0.022252	0.02477	0.12881	0.07515	0.039317
0.067088	0.05544	-0.036723	0.032984	-0.055135	0.027873	-0.015971	0.094452	0.032221	-0.074132	0.0020854	0.0054932	-0.0221	0.026321	0.1339	-0.025482	0.034815	0.12019	0.096614	0.028458
0.074972	0.038859	-0.038579	0.031942	-0.023295	0.040792	0.00043233	0.093206	0.028509	-0.068359	-0.014521	0.015869	-0.0020091	0.048421	0.14109	-0.027974	0.041148	0.12306	0.10694	0.037944
0.078303	0.041122	-0.041097	0.038706	-0.02477	0.056076	0.011113	0.088704	0.036774	-0.039444	-0.01119	0.017471	-0.0080363	0.035604	0.13247	-0.037791	0.020269	0.12886	0.1123	0.0457
0.070775	0.033315	-0.039444	0.054525	-0.026016	0.040639	0.016886	0.086492	0.046539	-0.057755	-0.015793	0.022049	0.0075277	0.021744	0.12217	-0.034688	0.020955	0.13237	0.10882	0.046209
0.065308	0.034434	-0.041885	0.069046	-0.021184	0.012258	0.010071	0.066096	0.049642	-0.076752	-0.015259	0.025762	0.0061035	-0.0065358	0.13044	-0.014674	0.037028	0.11177	0.095952	0.030543
0.056737	0.02978	-0.034612	0.077133	-0.037257	-0.0031535	0.021083	0.075556	0.057678	-0.07192	-0.015767	0.018692	0.016607	-0.027746	0.12207	-0.027033	0.027059	0.11419	0.10099	0.0092061
0.046005	0.018387	-0.037206	0.068487	-0.047989	-0.011266	0.026932	0.096156	0.062103	-0.079549	-0.011775	0.025762	0.022608	-0.016632	0.11599	-0.032756	0.021617	0.12461	0.085754	0.00030518
0.054398	0.013301	-0.034637	0.056661	-0.035782	-0.01091	0.021744	0.10376	0.055237	-0.088069	-5.0863e-05	0.017675	0.016327	0.0052389	0.11724	-0.027262	0.033569	0.12393	0.080236	0.010885
0.058746	0.013072	-0.051931	0.042114	-0.031306	0.0018056	0.025711	0.10157	0.041962	-0.063731	-0.0033824	0.0031281	0.035578	0.01681	0.10859	-0.041224	0.036799	0.12711	0.10366	0.014954
0.06223	0.019633	-0.038198	0.036748	-0.037613	0.0034078	0.031077	0.093307	0.042953	-0.038172	0.0029246	0.0017548	0.032272	0.010986	0.10709	-0.040003	0.031382	0.11401	0.13199	0.020625
0.052745	0.010681	-0.049286	0.041885	-0.017293	0.0048574	0.050583	0.1032	0.022608	-0.053584	-0.00068665	-0.0028229	0.024236	0.02154	0.11266	-0.021464	0.021261	0.13153	0.11195	0.026499
0.047735	-0.0022125	-0.049973	0.045547	-0.013199	-0.0092824	0.062027	0.10979	-0.0016022	-0.055618	-0.0069936	0.0045776	0.029297	0.034154	0.13382	0.0008901	0.021159	0.15165	0.092519	0.021032
0.053202	0.0103	-0.028941	0.042038	-0.021667	-0.024999	0.066121	0.11055	-0.0061289	-0.059179	0.0073242	2.5431e-05	0.045064	0.018641	0.14025	-0.009613	0.0015513	0.14252	0.06691	0.0091807
0.047379	0.023397	-0.01859	0.043157	-0.019633	-0.011724	0.076828	0.091426	-0.0048574	-0.057449	0.0029246	-0.028509	0.050125	0.0059764	0.13509	-0.026016	-0.020218	0.14615	0.0619	0.00078837
0.056	0.011241	-0.022151	0.027364	-0.01948	-0.0059255	0.085907	0.095596	0.011241	-0.040868	0.0087484	-0.024185	0.028915	0.011724	0.14534	-0.02683	-0.024668	0.14875	0.072047	0.0052897
0.058365	0.0080872	-0.018565	0.029831	-0.016479	-0.01859	0.085882	0.10434	0.011037	-0.044632	0.0081635	-0.0039419	0.019379	0.028992	0.1238	-0.039317	-0.017497	0.13301	0.083237	0.018361
0.051346	-0.00020345	-0.028559	0.024796	-0.034027	-0.018895	0.09112	0.10826	0.0064596	-0.068512	-0.00068665	0.012156	0.020269	0.035909	0.12675	-0.054169	-0.031942	0.12789	0.055339	0.016581
0.045471	0.0022125	-0.023142	0.036214	-0.023575	-0.006307	0.0796	0.12032	0.023549	-0.0678	0.0018056	0.018463	0.022125	0.028356	0.11495	-0.05132	-0.041199	0.14158	0.029424	0.020421
0.04687	-0.00295	-0.0383	0.031382	-0.02449	-0.02243	0.079651	0.11808	0.019862	-0.066096	0.0096893	0.026194	0.02449	0.034688	0.10785	-0.039266	-0.037003	0.15076	0.023982	0.028254
0.051575	-0.01147	-0.040868	0.026728	-0.018387	-0.02238	0.081635	0.09608	0.0026703	-0.068893	0.0074768	0.0086721	0.02065	0.037587	0.11653	-0.022761	-0.025813	0.15015	0.020421	0.040919
0.0575	0.0042216	-0.029627	0.032883	-0.024796	-0.009257	0.084457	0.095113	-0.0065104	-0.078125	0.018336	0.012589	0.010885	0.043691	0.13031	-0.022176	-0.04659	0.13484	0.030034	0.047862
0.061976	-0.0030009	-0.013835	0.050074	-0.02533	0.0013733	0.084635	0.098419	-0.019633	-0.068614	0.027746	0.026728	0.016785	0.041478	0.14455	-0.028203	-0.048777	0.14295	0.036138	0.053558
0.064418	0.0062052	-0.012919	0.073344	-0.0012207	0.0063324	0.092697	0.069173	-0.026347	-0.075022	0.020599	0.024796	0.024796	0.021489	0.13903	-0.034943	-0.03301	0.12014	0.035222	0.050023
0.062943	-0.0017802	-0.0027212	0.082016	-0.025991	0.00091553	0.10587	0.055796	-0.0071208	-0.083898	0.010757	0.025787	0.019531	-0.0039164	0.11459	-0.043564	-0.025508	0.12904	0.048141	0.039113
0.051422	-0.024287	-0.0031535	0.068843	-0.041072	0.0061544	0.10907	0.039291	-0.0081889	-0.075404	-0.00078837	0.028661	0.014038	-0.0051371	0.096334	-0.038579	-0.024948	0.15091	0.05132	0.053558
0.054576	-0.015742	-0.0071716	0.073268	-0.047175	0.013224	0.099055	0.042369	-0.019658	-0.061086	-0.0059509	0.016454	0.010173	-0.0032806	0.08906	-0.042674	-0.024389	0.13865	0.059484	0.05366
0.058848	-0.011927	-0.0014242	0.07281	-0.047913	-0.00035604	0.094376	0.046921	-0.028687	-0.052541	-0.0084941	-0.00501	0.0030518	0.020091	0.081838	-0.05071	-0.029653	0.12591	0.072123	0.040538
0.061849	-0.0095113	-0.0092316	0.087814	-0.077896	-0.009079	0.10106	0.052948	-0.027542	-0.039469	-0.0049845	-0.0031789	0.0022888	0.028788	0.073395	-0.0501	-0.043869	0.11744	0.078125	0.028941
0.066706	-0.0070953	-0.016149	0.081177	-0.10264	0.0019836	0.10414	0.049515	-0.013987	-0.038986	0.0084178	-0.0083415	0.0031026	0.0061035	0.073497	-0.041148	-0.048676	0.13123	0.079346	0.031128
0.073166	0.0082397	-0.023321	0.085907	-0.13667	0.012767	0.091756	0.049438	-0.02154	-0.044785	0.015945	-0.017446	-0.0059764	-0.0094604	0.06218	-0.035451	-0.040843	0.16212	0.071538	0.029958
0.077591	0.026525	-0.019836	0.079168	-0.13039	0.030187	0.092545	0.037918	-0.020727	-0.045039	0.024567	-0.023346	-0.0048574	-0.021845	0.066376	-0.042419	-0.033366	0.17438	0.070318	0.040665
0.086009	0.032247	-0.0032298	0.076243	-0.11253	0.046361	0.078684	0.036316	-0.024338	-0.045853	0.02299	-0.034103	0.0076294	-0.0055695	0.04954	-0.045497	-0.034841	0.17014	0.070979	0.059026
0.072886	0.023015	0.0086212	0.069199	-0.094681	0.031586	0.074259	0.016912	-0.038325	-0.056254	0.014292	-0.037384	0.029373	0.00045776	0.027771	-0.044734	-0.026652	0.16238	0.071793	0.081635
0.07871	-0.001119	0.012792	0.074946	-0.078913	0.017497	0.091273	0.026067	-0.046794	-0.040792	-0.0019582	-0.043793	0.035248	-0.00099182	0.034154	-0.044861	-0.036036	0.16268	0.063477	0.058339
0.075887	-0.020269	0.011775	0.085068	-0.072149	0.016123	0.097656	0.031052	-0.052846	-0.046234	-0.019379	-0.042801	0.020091	0.0015004	0.05188	-0.047379	-0.042801	0.15732	0.059179	0.042216
0.069071	-0.019226	-0.00022888	0.075607	-0.09051	0.025762	0.11828	0.040309	-0.044327	-0.051982	-0.015589	-0.04275	0.0072988	0.019455	0.043945	-0.050227	-0.047531	0.16762	0.06958	0.044429
0.058517	-0.012309	0.0074005	0.066325	-0.076116	0.049566	0.1266	0.056254	-0.057246	-0.038172	-0.037359	-0.044149	0.016225	0.018819	0.054296	-0.059814	-0.056915	0.17481	0.058543	0.053431
0.049362	-0.0032298	-0.0032806	0.054423	-0.069021	0.060425	0.12166	0.054779	-0.054677	-0.033671	-0.040029	-0.042699	0.017217	0.014903	0.045954	-0.075556	-0.061798	0.19328	0.070368	0.038783
0.043869	-0.0023142	0.0054932	0.037664	-0.074743	0.053609	0.11922	0.031484	-0.041148	-0.028559	-0.013097	-0.058517	0.023778	0.021718	0.048243	-0.077031	-0.069199	0.19358	0.079117	0.033646
0.051041	0.010986	0.012945	0.038528	-0.076599	0.040792	0.12515	0.026372	-0.04626	-0.015284	-0.016276	-0.055262	0.019658	0.021617	0.06017	-0.068817	-0.059306	0.19244	0.088908	0.054601
0.043666	0.0089518	0.011597	0.054423	-0.082219	0.0069427	0.12421	0.020498	-0.056407	-0.018539	-0.028966	-0.022736	0.025508	0.030111	0.040003	-0.063782	-0.042419	0.19114	0.086314	0.056356
0.02655	0.003713	0.00043233	0.061035	-0.071971	0.00076294	0.12077	0.030314	-0.045497	-0.019404	-0.033468	-0.019786	0.019557	0.025838	0.024261	-0.047938	-0.028585	0.18677	0.072759	0.044047
0.040359	-0.011698	-0.01208	0.058543	-0.058797	0.0017039	0.12143	0.027008	-0.032832	-0.025762	-0.037257	-0.026474	0.017751	0.030848	0.035095	-0.043513	-0.032832	0.19315	0.058314	0.034536
0.035528	0.0042979	-0.013631	0.050252	-0.030924	-0.017649	0.11241	0.018565	-0.027415	-0.02182	-0.025228	-0.027135	0.02093	0.036316	0.02683	-0.041835	-0.034866	0.19071	0.029806	0.041555
0.031306	0.026321	-0.0029755	0.047277	-0.055084	-0.016912	0.092595	0.00076294	-0.030111	-0.021795	-0.0093587	-0.023829	0.0060781	0.036748	0.030263	-0.05216	-0.030594	0.19305	0.046768	0.049489
0.035299	0.026576	-0.0033569	0.030238	-0.066121	-0.011241	0.082194	0.0047811	-0.038452	-0.019887	-0.014699	-0.041682	0.0014242	0.044378	0.040512	-0.050481	-0.033951	0.19043	0.077464	0.04125
0.025609	0.029297	-0.00295	0.034256	-0.094477	-0.0097402	0.090103	0.028229	-0.047887	-0.022863	0.0021362	-0.042725	0.0029246	0.03039	0.04158	-0.026423	-0.033773	0.20315	0.077794	0.025686
0.029119	0.021184	-0.00083923	0.029195	-0.11154	-0.0064087	0.093129	0.03156	-0.058365	-0.0086975	0.026754	-0.045751	0.0036875	0.043818	0.046895	-0.036494	-0.025558	0.2062	0.0693	0.030899
0.035044	0.011698	0.010681	0.025635	-0.11398	0.0062052	0.10035	0.02416	-0.045141	-0.008316	0.04336	-0.049896	-0.0094604	0.043538	0.02037	-0.027491	-0.012817	0.2121	0.067774	0.047201
0.045675	0.020854	0.010325	0.019836	-0.11564	0.00071208	0.1002	0.012589	-0.037842	-0.017268	0.042903	-0.05249	-0.00038147	0.032603	0.005366	-0.038884	-0.026169	0.214	0.048701	0.038071
0.046895	0.021133	0.012665	0.02121	-0.12642	-0.0033569	0.097733	0.007782	-0.040665	-0.020116	0.052439	-0.05277	0.011648	0.028534	0.011953	-0.045802	-0.041656	0.20416	0.050735	0.028687
0.036036	0.0036112	0.022736	0.038808	-0.11459	-0.006307	0.090357	0.00022888	-0.047862	-0.024033	0.044149	-0.053304	0.0028992	0.026677	0.01325	-0.024033	-0.044886	0.2065	0.055237	0.023575
0.022736	-0.016607	0.038528	0.035477	-0.076599	-0.006841	0.080566	0.0033569	-0.05394	-0.0072479	0.031052	-0.05455	0.0065867	0.027237	0.018514	-0.028737	-0.055135	0.23669	0.040232	0.035172
0.012334	-0.0034841	0.028992	0.036341	-0.044479	-0.013631	0.085373	-0.0030263	-0.042267	0.011902	0.029933	-0.061696	0.01241	0.031153	0.025177	-0.032628	-0.068563	0.23257	0.035833	0.04069
0.019455	0.015132	0.021871	0.038783	-0.060933	-0.0029246	0.10236	-0.0044759	-0.058543	-0.016352	0.030518	-0.074972	0.00066121	0.038706	0.023321	-0.018387	-0.06574	0.22669	0.033773	0.034866
0.033824	0.007019	0.022405	0.037511	-0.069707	-0.014776	0.10885	-0.0089773	-0.079447	-0.036214	0.036418	-0.069224	0.014648	0.035807	0.013936	-0.0043233	-0.06719	0.22255	0.028305	0.026576
0.034231	0.018819	0.030085	0.031128	-0.056992	-0.022685	0.10424	-0.023117	-0.089417	-0.015971	0.054906	-0.05043	0.048523	0.025024	0.0068919	-0.015361	-0.071437	0.21566	0.024363	0.024592
0.036825	0.029119	0.029297	0.014648	-0.029348	-0.011673	0.09196	-0.016836	-0.095367	-0.011139	0.046895	-0.042063	0.060755	0.015691	0.0025686	-0.027873	-0.06162	0.20693	0.034561	0.0095876
0.034917	-0.0040944	0.030619	0.013987	-0.049006	-0.027796	0.094732	-0.025965	-0.076879	-0.010834	0.015081	-0.044429	0.069707	0.0033061	0.0095622	-0.028381	-0.059509	0.20439	0.042674	0.010656
0.025279	-0.028203	0.02739	0.0056712	-0.04954	-0.037944	0.10305	-0.043386	-0.067317	-0.024185	-0.0038656	-0.032171	0.058772	-0.020828	0.01948	-0.023778	-0.070318	0.20561	0.049438	-0.0069173
0.0048065	-0.01414	0.016861	0.014852	-0.044988	-0.045598	0.12484	-0.02238	-0.073776	-0.030899	-0.014165	-0.024363	0.066427	-0.040868	0.021642	-0.01564	-0.074183	0.2225	0.04331	-0.020574
0.0026957	-0.010401	0.017548	0.020574	-0.046539	-0.039469	0.13133	-0.0093333	-0.074666	-0.03507	-0.021057	-0.023422	0.069834	-0.025101	0.022252	-0.013504	-0.061137	0.218	0.042979	-0.0097148
0.026601	-0.024211	0.016581	0.014852	-0.046438	-0.039978	0.12156	-0.011826	-0.061874	-0.041682	-0.031331	-0.03006	0.058238	-0.01592	0.019048	-0.026093	-0.055695	0.19941	0.046794	-0.010274
0.028254	-0.036469	0.020752	0.02065	-0.065562	-0.034714	0.12037	-0.010122	-0.069834	-0.042521	-0.029551	-0.035222	0.043437	-0.015132	0.0073751	-0.031484	-0.04715	0.19974	0.03746	0.0099691
0.030136	-0.040817	0.028483	0.028992	-0.063833	-0.044607	0.12909	-0.012334	-0.085297	-0.039113	-0.037282	-0.030441	0.052821	-0.0090027	0.012817	-0.025787	-0.046819	0.19534	0.034993	0.021769
0.034459	-0.032552	0.029806	0.01442	-0.04687	-0.041224	0.1327	-0.012894	-0.079422	-0.038834	-0.035807	-0.020828	0.06017	-0.0093587	0.030619	-0.017548	-0.039698	0.18265	0.037359	0.035985
0.030721	-0.030568	0.035477	-0.0019073	-0.045369	-0.026296	0.14587	-0.0095367	-0.099233	-0.044429	-0.035502	-0.023829	0.066833	-0.0068919	0.035604	-0.0081635	-0.043742	0.17385	0.03624	0.045497
0.035197	-0.035375	0.027542	-0.012792	-0.038503	-0.0062561	0.13529	-0.0054169	-0.11439	-0.044022	-0.030721	-0.022837	0.056585	-0.0061289	0.03713	-0.0048319	-0.051676	0.16131	0.032984	0.039647
0.037231	-0.043208	0.023041	0.0059509	-0.016073	-0.0099945	0.13975	-0.010223	-0.12082	-0.038783	-0.014572	-0.028254	0.046209	0.0040944	0.030543	-0.0072225	-0.033213	0.15869	0.019684	0.029399
0.043386	-0.040131	0.029119	0.01915	-0.021617	0.0015004	0.15081	-0.0032043	-0.11594	-0.049591	0.0029755	-0.02828	0.053762	0.014496	0.044327	0.010427	-0.018514	0.1578	0.02828	0.037918
0.043691	-0.02416	0.03067	0.014064	-0.015055	-0.013021	0.15254	-0.0047557	-0.11098	-0.060577	0.020091	-0.02505	0.052617	0.014826	0.077616	0.015284	-0.023651	0.16042	0.041046	0.050049
0.031687	-0.030238	0.047099	0.0040181	-0.010834	-0.012639	0.15149	-0.016963	-0.093918	-0.060552	0.031967	-0.011063	0.057805	0.0082652	0.085246	0.015259	-0.023041	0.17782	0.047913	0.048396
0.017827	-0.045191	0.049286	0.012004	-0.016454	-0.0037384	0.13763	-0.024465	-0.080185	-0.048955	0.030365	-0.0039164	0.06223	-5.0863e-05	0.08316	0.015233	-0.039317	0.16749	0.036519	0.042903
0.016073	-0.056407	0.027924	0.028458	-0.015132	0.0067393	0.1517	-0.038783	-0.094452	-0.033366	0.022812	-0.0039673	0.063705	-0.011139	0.06719	0.022507	-0.051727	0.16673	0.034053	0.071691
0.021566	-0.057093	0.024465	0.026576	-0.0082906	0.016658	0.16937	-0.038122	-0.093969	-0.033162	0.013301	-0.0018311	0.062052	-0.0098419	0.052668	0.01859	-0.055313	0.18689	0.043691	0.086975
0.016632	-0.061264	0.012665	0.022329	0.0038656	0.0047048	0.1696	-0.03685	-0.074158	-0.023626	0.018285	-0.0060527	0.060857	-0.011012	0.058645	0.010808	-0.054652	0.17481	0.046005	0.085169
0.017726	-0.047099	0.0084178	0.016022	0.013962	-0.0092316	0.16436	-0.041097	-0.066427	-0.016047	0.014114	-0.0051626	0.050964	-0.012436	0.067113	-0.0017802	-0.056025	0.15381	0.031001	0.07988
0.03596	-0.036952	0.013173	0.013987	0.031281	0.0017293	0.14409	-0.03596	-0.066452	-0.017242	0.0081126	0.00066121	0.059891	-0.0093333	0.044937	-0.020014	-0.074565	0.15737	0.011241	0.061544
0.043182	-0.035756	0.027237	0.015488	0.035095	0.015513	0.13161	-0.023677	-0.053762	-0.036163	-0.0036112	-0.0063833	0.072937	-0.017115	0.027059	-0.017293	-0.084864	0.15516	0.00091553	0.051422
0.042241	-0.034307	0.018387	0.016734	0.035731	0.0087229	0.13026	-0.029322	-0.037969	-0.06101	-0.012207	-0.0086466	0.071208	-0.020752	0.032781	0.0026194	-0.075734	0.14903	-0.012054	0.06012
0.033442	-0.014979	0.0027466	0.010656	0.037511	0.013707	0.13484	-0.037308	-0.04364	-0.063248	-0.025431	-0.01859	0.089162	-0.025915	0.03067	0.014013	-0.08522	0.14961	-0.0086212	0.088094
0.037359	0.0069173	0.0084941	0.0018056	0.022481	0.026118	0.13456	-0.029806	-0.047506	-0.063756	-0.012309	-0.023651	0.095723	-0.038554	0.014445	0.013351	-0.095139	0.15104	-0.0061798	0.091858
0.045776	-0.0027212	0.028585	-0.013453	0.019175	0.020752	0.14559	-0.032527	-0.038961	-0.063451	-0	-0.01943	0.10791	-0.035146	0.014496	0.015081	-0.083211	0.14755	0.0071971	0.070953
0.041122	-0.0097148	0.024033	-0.018133	0.01737	0.0062815	0.14885	-0.020905	-0.036214	-0.062866	0.01297	-0.02327	0.12655	-0.033442	0.0030263	0.0065867	-0.086924	0.14984	0.020116	0.072072
0.051854	-0.015004	0.016352	-0.018514	0.016785	0.0071716	0.13392	-0.026042	-0.040716	-0.04715	0.024821	-0.027542	0.12805	-0.034663	-0.0056966	-0.0047048	-0.079041	0.16401	0.023778	0.09374
0.052821	-0.015767	0.015971	-0.019277	0.029246	0.028432	0.11976	-0.01147	-0.044072	-0.042318	0.042114	-0.023295	0.095291	-0.026321	-0.0019073	-0.014369	-0.067164	0.18524	0.01297	0.08695
0.048777	0.0037638	0.014216	-0.025457	0.021159	0.055033	0.12367	0.017471	-0.043691	-0.037537	0.058441	-0.027491	0.10256	-0.022634	-0.022405	-0.0016785	-0.072479	0.17975	0.015055	0.073497
0.047328	-0	0.015361	-0.027033	0.00010173	0.065587	0.12057	0.033925	-0.03418	-0.037155	0.061264	-0.020065	0.10592	-0.025406	-0.032552	0.015589	-0.057424	0.16172	0.0085958	0.040461
0.059458	-0.012207	0.0049591	-0.037333	-0.014776	0.056483	0.11864	0.035578	-0.022252	-0.038325	0.068385	-0.036647	0.093053	-0.038732	-0.013911	0.018082	-0.056686	0.16093	0.025024	0.025253
0.073471	-0.016963	-0.024592	-0.027288	-0.0022634	0.031382	0.1118	0.025431	-0.030619	-0.054499	0.066605	-0.026525	0.10317	-0.03952	-0	0.0085958	-0.049388	0.15663	0.026957	0.014318
0.06218	-0.023473	-0.019658	-0.033442	-0.011597	0.02861	0.10905	0.022024	-0.032374	-0.064952	0.063095	-0.014598	0.11856	-0.044632	0.008138	0.010579	-0.049845	0.15182	0.040792	0.032501
0.052389	-0.029958	-0.0069173	-0.037766	-0.017497	0.051498	0.12627	0.030136	-0.025304	-0.057271	0.058695	-0.026957	0.10696	-0.048294	0.014826	0.026983	-0.054728	0.15806	0.0693	0.019964
0.058823	-0.034129	-0.018717	-0.021388	-0.0036367	0.047251	0.11086	0.024948	-0.01236	-0.058111	0.05839	-0.016505	0.091298	-0.060221	0.01241	0.040894	-0.066681	0.15353	0.079397	0.0012207
0.057093	-0.037715	-0.037562	0.001475	0.011444	0.026194	0.10366	0.030746	-0.022532	-0.062256	0.057068	-0.0177	0.088476	-0.056966	0.016607	0.039622	-0.065536	0.16612	0.080948	0.017853
0.066706	-0.041072	-0.039597	-0.0043488	0.0066376	0.010122	0.10025	0.043894	-0.010249	-0.051448	0.047353	-0.022964	0.078583	-0.055313	0.025075	0.032908	-0.053507	0.17825	0.084381	0.029526
0.080948	-0.018845	-0.033544	-0.023168	0.010834	0.020828	0.095978	0.050863	0.0056458	-0.040487	0.071945	-0.019048	0.094477	-0.050227	0.026321	0.035172	-0.060705	0.17405	0.077133	0.029704
0.064901	-0.0072479	-0.039571	-0.031738	0.024796	0.033544	0.096588	0.046107	0.0023905	-0.039241	0.086009	-0.018616	0.11851	-0.04598	0.025177	0.036494	-0.078405	0.18194	0.060323	0.037257
0.041046	-0.0162	-0.056356	-0.020777	0.034205	0.033798	0.10818	0.041682	-0.0046031	-0.056508	0.081711	-0.032476	0.1148	-0.042674	0.03713	0.0413	-0.07604	0.18705	0.045115	0.038325
0.037155	-0.0074005	-0.049616	-0.019531	0.036214	0.03123	0.10134	0.016607	-0.0048574	-0.046005	0.07576	-0.021998	0.106	-0.049184	0.024516	0.054499	-0.075073	0.18504	0.041377	0.032272
0.047557	-0.00091553	-0.041148	-0.0035858	0.032476	0.02032	0.1002	0.028407	-0.014369	-0.038503	0.083262	-0.0085958	0.1046	-0.045929	-0.0012716	0.047607	-0.070546	0.17591	0.034892	0.030848
0.053558	0.012792	-0.03685	-0.0048319	0.035095	0.023956	0.1123	0.028229	-0.030212	-0.043589	0.092951	-0.00053406	0.091832	-0.047557	-0.020879	0.037893	-0.050634	0.17977	0.053279	0.044708
0.052389	0.015971	-0.03039	-0.0012716	0.030924	0.015055	0.12899	0.02533	-0.038986	-0.047073	0.09552	-0.015742	0.077693	-0.047124	-0.013072	0.027135	-0.04331	0.18595	0.058009	0.045878
0.028152	0.012538	-0.034281	0.010452	0.016759	0.018361	0.14768	0.022939	-0.048828	-0.052795	0.085373	-0.025279	0.086212	-0.023982	0.015589	0.031484	-0.048014	0.1976	0.072454	0.038096
0.020345	-0.0027212	-0.023524	0.021617	0.0059764	0.031713	0.14674	0.034815	-0.03891	-0.061696	0.093613	-0.030263	0.098445	-0.009257	0.010122	0.038656	-0.049438	0.20988	0.067825	0.035655
0.037969	0.0053406	-0.021413	0.022024	0.0049845	0.039876	0.13323	0.029297	-0.031255	-0.062943	0.10579	-0.031611	0.095622	-0.016429	0.00094096	0.028458	-0.058416	0.20935	0.060806	0.031281
0.042623	0.010503	-0.037282	0.018234	0.010045	0.037181	0.11396	0.026245	-0.036723	-0.070089	0.12245	-0.049998	0.093638	-0.013555	0.013784	0.032247	-0.050507	0.20022	0.066071	0.044734
0.039266	0.014903	-0.048091	0.021057	0.015895	0.040614	0.096995	0.019862	-0.036875	-0.075378	0.13931	-0.039647	0.079473	-0.025838	0.022405	0.0043742	-0.048345	0.19569	0.066121	0.045802
0.040563	0.016734	-0.045446	0.010681	0.030365	0.015411	0.084254	0.041784	-0.023422	-0.05305	0.12456	-0.04837	0.078506	-0.025736	0.025915	-0.025482	-0.038554	0.18873	0.071665	0.032883
0.04687	0.0075277	-0.032501	0.0052897	0.05338	0.0026449	0.084661	0.051778	-0.042725	-0.055008	0.11683	-0.064112	0.07726	-0.0010427	0.027644	-0.028127	-0.045878	0.17469	0.063171	0.031281
0.039317	0.013199	-0.023117	-0.0019328	0.056585	-0.012258	0.080617	0.041911	-0.057322	-0.065002	0.1178	-0.066554	0.058238	0.014165	0.020625	-0.030034	-0.055491	0.16495	0.050278	0.02711
0.015971	0.031687	-0.0092824	-0.012207	0.050176	-0.0098928	0.088196	0.032298	-0.044886	-0.059764	0.11871	-0.058289	0.054626	0.0054932	0.035172	-0.016912	-0.05633	0.16548	0.04982	0.018311
0.0058746	0.039495	-0.00796	-0.020574	0.040919	-0.014013	0.088603	0.025177	-0.033544	-0.056432	0.13418	-0.040665	0.066706	-0.0072734	0.034663	-0.021795	-0.051626	0.16319	0.051219	0.0236
0.0048828	0.050685	0.0048828	-0.03156	0.031052	-0.017624	0.10101	0.021998	-0.040334	-0.062739	0.14605	-0.047379	0.057195	-0.00050863	0.038452	-0.021845	-0.037918	0.17054	0.052109	0.024872
0.011698	0.059153	-0.0019836	-0.036672	0.03034	-0.011113	0.12009	0.024465	-0.045039	-0.063248	0.14562	-0.040614	0.054576	0.0054932	0.054906	0.0020091	-0.035909	0.16945	0.046743	0.024134
0.01269	0.036774	-0.017319	-0.043284	0.027568	-0.00063578	0.10406	0.024261	-0.048854	-0.047099	0.14064	-0.033875	0.056814	0.018361	0.055033	0.030746	-0.037918	0.16919	0.045547	0.028966
0.0055949	0.030518	-0.025126	-0.036621	0.042216	0.0047557	0.11818	0.041199	-0.070979	-0.044734	0.13385	-0.043004	0.048574	0.021439	0.065969	0.014928	-0.039241	0.15109	0.045751	0.053813
0.014979	0.022837	-0.017573	-0.045522	0.02655	0.0076548	0.11754	0.032425	-0.062815	-0.023295	0.1414	-0.047913	0.059789	0.024974	0.054703	0.0039673	-0.028839	0.14262	0.034536	0.050812
0.0010427	0.028534	-0.0098928	-0.066681	0.015259	-0.0012207	0.11757	0.029933	-0.049108	-0.027974	0.15188	-0.045751	0.073853	0.034993	0.054474	0.0004069	-0.027949	0.15406	0.046209	0.035248
-0.016174	0.029068	-0.015284	-0.05633	0.012665	0.0015004	0.11289	0.011113	-0.058085	-0.030924	0.14893	-0.037409	0.090154	0.030441	0.065791	-0.0096893	-0.031255	0.16029	0.058848	0.030187
-0.022659	0.012792	0.0036112	-0.050608	0.025533	0.0023651	0.11419	0.022685	-0.063655	-0.043767	0.14946	-0.039673	0.073827	0.043666	0.066223	0.012665	-0.023855	0.17026	0.052185	0.031306
-0.020701	0.012817	0.019938	-0.059662	0.036494	-0.0023905	0.11935	0.018692	-0.066376	-0.047862	0.14676	-0.031764	0.051524	0.044734	0.061162	0.0099436	-0.027873	0.19129	0.051117	0.048319
-0.021566	0.028407	0.014903	-0.067724	0.030492	0.0067393	0.14056	0.013199	-0.067317	-0.060781	0.1432	-0.027593	0.038274	0.069555	0.068639	-0.0021871	-0.036214	0.21772	0.040792	0.063604
-0.022939	0.023422	-0.0062815	-0.081075	0.024338	0.0043742	0.15864	0.017726	-0.06457	-0.065562	0.13695	-0.016479	0.03067	0.09051	0.083822	-0.012614	-0.05071	0.22125	0.031001	0.036011
-0.024261	0.02243	-0.023677	-0.098852	0.040283	0.014369	0.1457	0.014292	-0.052872	-0.059662	0.14491	-0.010579	0.025533	0.084407	0.079015	-0.018361	-0.055669	0.21952	0.038656	0.028178
-5.0863e-05	0.0058746	-0.026805	-0.10885	0.037562	0.019048	0.11744	0.025686	-0.071818	-0.050786	0.15439	-0.017904	0.016632	0.067139	0.092926	0.023448	-0.05956	0.20302	0.042877	0.037537
-0.0099691	-0.0066884	-0.018107	-0.10597	0.045827	0.012054	0.12428	0.004425	-0.09407	-0.04425	0.17418	-0.020854	0.02065	0.054296	0.10104	0.040054	-0.062256	0.1945	0.042928	0.039113
-0.014928	-0.01236	-0.0063833	-0.10485	0.061289	0.031382	0.11202	-0.0071971	-0.097427	-0.038096	0.16846	-0.026296	0.021693	0.052567	0.099487	0.032756	-0.04954	0.17695	0.043793	0.039673
-0.0018565	-0.010071	-0.0079346	-0.10935	0.090714	0.03184	0.11269	0.012004	-0.10137	-0.035655	0.14882	-0.0099691	0.022024	0.057271	0.11805	0.029322	-0.043106	0.18092	0.044632	0.029907
-0.0058492	0.001119	0.0020854	-0.11396	0.089238	0.011622	0.11749	0.018794	-0.1003	-0.035248	0.15203	-0.009435	0.034587	0.069453	0.12868	0.027212	-0.045751	0.18288	0.056076	0.025431
-0.0058746	0.017141	-0.00010173	-0.11345	0.11111	0.025686	0.12245	0.015589	-0.11632	-0.05043	0.14654	-0.018514	0.049159	0.075607	0.11124	0.014954	-0.039571	0.16225	0.057195	0.017064
-0.022202	0.014954	0.012004	-0.12375	0.12011	0.014165	0.11879	0.029068	-0.12253	-0.073166	0.13423	-0.015361	0.032934	0.060883	0.11754	0.0052897	-0.036647	0.13652	0.043259	0.014114
-0.017319	0.022583	0.032399	-0.11663	0.10981	0.0081635	0.12042	0.043793	-0.11157	-0.089162	0.11915	-0.010783	0.035807	0.061722	0.11342	-0.0018056	-0.028407	0.14501	0.041555	0.018158
-0.016912	0.034027	0.03629	-0.085449	0.09964	0.011292	0.11297	0.064774	-0.1104	-0.096207	0.10254	-0.016759	0.027033	0.053253	0.11503	-0.0057729	-0.018921	0.15663	0.04542	0.02538
-0.015233	0.037435	0.043869	-0.072734	0.089391	0.016988	0.11599	0.05778	-0.11515	-0.1018	0.081787	-0.028559	0.014725	0.056381	0.10447	0.010656	-0.020014	0.15963	0.050913	0.041428
-0.011571	0.049744	0.048625	-0.075022	0.090815	0.039775	0.11271	0.057195	-0.11281	-0.092036	0.081635	-0.028127	0.035528	0.036621	0.10122	0.024185	-0.032552	0.1693	0.039037	0.047785
-0.00033061	0.059052	0.035858	-0.08522	0.090739	0.03629	0.097936	0.05722	-0.12299	-0.057551	0.090052	-0.028941	0.021515	0.039647	0.12441	0.03034	-0.023219	0.16546	0.04748	0.045675
0.013275	0.07314	0.039902	-0.089137	0.10114	0.020523	0.092138	0.043818	-0.12296	-0.061467	0.090179	-0.037053	0.0043233	0.025533	0.1265	0.014343	-0.030619	0.16134	0.044581	0.031459
0.038859	0.074641	0.054398	-0.079371	0.093028	0.015971	0.083516	0.054042	-0.1221	-0.06429	0.093435	-0.040741	0.0037638	0.017395	0.11218	-0.017293	-0.024872	0.14796	0.023321	0.040207
0.038096	0.068232	0.053355	-0.079524	0.10061	-0.0008138	0.081329	0.058873	-0.12497	-0.070826	0.095469	-0.026372	0.012894	0.040131	0.11637	-0.01943	-0.01269	0.11879	0.012487	0.05043
0.039876	0.062637	0.045878	-0.074615	0.10208	-0.007019	0.084127	0.070292	-0.094503	-0.05689	0.08901	-0.015462	0.024109	0.039495	0.11899	-0.018972	-0.0221	0.10839	-0.0055186	0.045242
0.048091	0.058263	0.034129	-0.072098	0.10127	0.00063578	0.076879	0.082728	-0.090332	-0.053507	0.086288	-0.023142	0.018565	0.023575	0.099411	-0.022074	-0.019836	0.103	-0.0011953	0.031586
0.055211	0.068283	0.04659	-0.052058	0.094833	0.0059764	0.092672	0.098801	-0.064494	-0.047938	0.078252	-0.026855	-0.0031281	0.026271	0.089213	0.0022125	-0.026347	0.095673	0.011876	0.012105
0.048014	0.069199	0.045904	-0.059586	0.09669	0.0010935	0.091095	0.11747	-0.069046	-0.060476	0.062103	-0.037257	-0.027135	0.046641	0.087636	0.012894	-0.029577	0.089213	0.029577	0.023321
0.047506	0.039622	0.049566	-0.065664	0.10806	0.0062561	0.078176	0.12357	-0.078863	-0.067418	0.05928	-0.033442	-0.025177	0.038122	0.080388	0.011088	-0.029806	0.09908	0.021286	0.033315
0.049871	0.025915	0.054677	-0.073929	0.10854	0.018031	0.080236	0.12108	-0.077718	-0.062892	0.071182	-0.048243	-0.0058238	0.037842	0.086034	0.0040181	-0.027669	0.11505	-0.0067647	0.028051
0.06574	0.02594	0.053075	-0.069275	0.09875	0.025711	0.10356	0.12576	-0.079829	-0.058543	0.062714	-0.053406	-0.0059255	0.036697	0.079397	-0.0030009	-0.03006	0.11159	-0.036621	0.022278
0.065028	0.037562	0.051753	-0.050761	0.094859	0.022659	0.12309	0.11981	-0.082016	-0.049184	0.055822	-0.057907	-0.0047811	0.022354	0.055949	0.0018565	-0.024389	0.11637	-0.012512	0.01943
0.040309	0.058848	0.046794	-0.029602	0.086492	0.02538	0.11795	0.11882	-0.079447	-0.052745	0.05099	-0.056356	0.0065613	0.019938	0.04097	0.016658	-0.011292	0.10475	-0.0084686	0.013784
0.021286	0.056636	0.065231	-0.047124	0.083847	0.027288	0.11197	0.1282	-0.087789	-0.064265	0.041224	-0.051575	0.012563	0.027033	0.051905	0.037944	-0.0050608	0.088704	-0.022303	0.018311
0.011419	0.051448	0.074514	-0.04364	0.088806	0.032043	0.095444	0.11144	-0.096105	-0.08606	0.036977	-0.060603	0.010249	0.036112	0.042445	0.018946	0.00096639	0.086543	-0.013402	0.0070953
0.018361	0.074259	0.06574	-0.05366	0.093511	0.021845	0.094986	0.10427	-0.10106	-0.082881	0.04069	-0.068258	-0.0060781	0.017522	0.050786	0.024872	-0.011775	0.067368	-0.013784	-0.0042216
0.02622	0.078074	0.049006	-0.041784	0.065511	0.0061798	0.089238	0.099436	-0.10496	-0.057678	0.043488	-0.052465	-0.014699	0.01063	0.04158	0.021388	-0.0073497	0.047455	-0.0162	-0.00083923
0.045776	0.096258	0.061391	-0.049845	0.064723	0.0028483	0.094986	0.11134	-0.099894	-0.049362	0.043767	-0.032806	-0.021261	-0.001297	0.040029	0.016581	-0.0078074	0.032272	-0.025889	0.0055949
0.044556	0.10676	0.064138	-0.045878	0.081914	0.01063	0.10844	0.11981	-0.093664	-0.065842	0.042369	-0.023499	-0.013275	-0.013682	0.040334	0.022202	-0.0028483	0.052134	-0.0063833	0.021845
0.047785	0.10267	0.070903	-0.037969	0.090129	0.015666	0.092697	0.10867	-0.089798	-0.060628	0.036316	-0.014089	-0.016429	-0.012156	0.044657	0.02533	0.011012	0.069707	-0.0077311	0.024923
0.047506	0.11292	0.053864	-0.03596	0.09201	0.024592	0.081838	0.096715	-0.089951	-0.046234	0.043513	0.0012461	-0.024974	-0.019226	0.03245	0.021896	0.033086	0.060094	-0.021489	0.0063833
0.034205	0.10724	0.047073	-0.050735	0.091273	0.027364	0.085017	0.07899	-0.076955	-0.036062	0.046234	0.0056712	-0.01503	-0.0074768	0.016988	0.025711	0.022074	0.040334	-0.029195	0.0080617
0.034103	0.087662	0.046921	-0.059357	0.090764	0.014343	0.089925	0.064977	-0.061646	-0.029221	0.055084	-0.0054423	-0.0059255	-0.0095367	0.018692	0.028178	0.0236	0.0354	-0.028509	0.012232
0.04364	0.10585	0.03507	-0.030874	0.099208	-0.0035858	0.1029	0.07047	-0.054576	-0.019353	0.061951	-0.018005	-0.0075531	-0.015411	0.013733	0.019633	0.027033	0.026169	-0.021439	-0.001119
0.054957	0.1237	0.049973	-0.012538	0.092545	0.0059255	0.09964	0.077794	-0.061595	-0.039063	0.065638	-0.019633	-0.017141	-0.010529	0.010834	0.023855	0.029577	0.034663	-0.0083923	-0.0077057
0.049718	0.12594	0.055618	-0.024592	0.097224	-0.0053914	0.090637	0.085907	-0.065155	-0.060984	0.065206	-0.027847	-0.018209	-0.0162	0.0070445	0.027262	0.020142	0.048548	-0.0066376	-0.014445
0.071869	0.11744	0.048625	-0.024083	0.097504	-0.0008138	0.083313	0.083313	-0.06223	-0.063197	0.059814	-0.033086	-0.005544	-0.0019073	0.003891	0.027008	0.024821	0.055974	-0.00796	-0.0028992
0.06897	0.099665	0.031001	-0.013631	0.098546	0.0011698	0.084076	0.073547	-0.092545	-0.071386	0.057856	-0.03273	-0.023244	0.0077311	0.0021617	-0.0081126	0.023244	0.044988	-0.0038401	-0.0060272
0.052897	0.086466	0.030543	-0.0082906	0.088348	0.002238	0.092392	0.071131	-0.087458	-0.072657	0.059382	-0.036469	-0.046895	0.004247	-0.0074768	-0.0086721	0.03039	0.031408	-0.013657	-0.0039419
0.043208	0.097936	0.034078	-0.0083923	0.071869	0.0092061	0.079829	0.098852	-0.07782	-0.087992	0.069504	-0.022176	-0.04186	0.00015259	-0.018667	-0.0034587	0.031408	0.031128	-0.012385	0.016632
0.027262	0.10335	0.016073	-0.005722	0.060552	0.039673	0.074463	0.10539	-0.070928	-0.080032	0.077616	-0.0069682	-0.046234	0.012563	-0.014318	0.0017293	0.031331	0.020828	-0.02004	0.024439
0.026271	0.086568	0.011317	-0.0026703	0.057526	0.042445	0.084254	0.10979	-0.074819	-0.081507	0.07726	-0.011546	-0.044785	0.0079091	-0.015615	0.017217	0.046107	-0.0022634	-0.023956	0.014267
0.035553	0.068181	0.024948	0.00091553	0.064316	0.04631	0.077235	0.11551	-0.085246	-0.065943	0.090179	-0.015895	-0.047277	0.016937	-0.010732	0.036062	0.044835	0.01442	-0.02978	0.0032552
0.044708	0.061824	0.025228	0.0026194	0.078659	0.040334	0.073827	0.10183	-0.083033	-0.049388	0.091095	-0.033035	-0.02861	0.017548	0.017395	0.026881	0.050303	0.021439	-0.034943	-0.0039673
0.045624	0.042038	0.037053	-0.0098674	0.07815	0.040029	0.088094	0.11108	-0.075607	-0.047328	0.083262	-0.041173	-0.012283	0.018133	0.02655	0.027974	0.041809	0.021667	-0.030111	0.017064
0.027924	0.063629	0.031281	-0.017446	0.066045	0.040258	0.085627	0.10956	-0.083872	-0.066249	0.087967	-0.028788	0.010859	0.032679	0.017598	0.047251	0.043488	0.004425	-0.023549	0.0037384
0.026983	0.060755	0.025101	-0.035782	0.060933	0.028	0.075124	0.098495	-0.086823	-0.074031	0.087535	-0.022481	0.0098419	0.04364	0.007604	0.04865	0.038503	-0.010173	-0.027771	-0.0017802
0.028839	0.051142	0.014877	-0.049108	0.076421	0.039851	0.057042	0.089035	-0.087585	-0.061824	0.095291	-0.026271	-0.0092316	0.056203	-0.0063324	0.058289	0.043818	-0.021744	-0.039113	5.0863e-05
0.025533	0.064774	0.001119	-0.05661	0.088552	0.047811	0.053762	0.08372	-0.10081	-0.063121	0.092138	-0.01859	-0.024185	0.067571	-0.0162	0.047963	0.040614	-0.022252	-0.046565	0.001653
0.01358	0.069453	-0.0056203	-0.037867	0.070241	0.028661	0.049235	0.08016	-0.10948	-0.080744	0.089417	-0.0034332	-0.014725	0.076447	-0.018463	0.034205	0.019938	-0.019913	-0.040538	0.011342
0.010859	0.056712	0.02004	-0.017242	0.073776	0.018336	0.050532	0.075556	-0.11279	-0.077133	0.09079	0.0020091	-0.028712	0.079473	-0.016454	0.038681	-0.00099182	-0.030162	-0.029577	0.0081635
0.026525	0.067952	0.026347	-0.010198	0.072327	0.0060272	0.064977	0.080846	-0.12454	-0.061976	0.085653	0.012054	-0.029221	0.08522	-0.012843	0.0398	-0.0085958	-0.026805	-0.014165	0.01208
0.025075	0.075506	0.02299	-0.00099182	0.06813	0.010427	0.082092	0.081813	-0.1387	-0.053202	0.086212	0.014496	-0.025686	0.088145	-0.017624	0.023219	-0.016785	-0.01386	-0.0049591	0.026296
0.022303	0.078354	0.028254	-0.0090027	0.063095	0.015945	0.10269	0.082499	-0.1313	-0.049032	0.097707	0.014496	-0.0339	0.086644	-0.024439	0.019175	-0.021413	0.00055949	-0.021718	-0.0030772
0.023727	0.084229	0.029119	-0.027186	0.080999	0.010401	0.10628	0.073547	-0.13028	-0.041148	0.11935	0.015666	-0.035121	0.083618	-0.024668	0.0070445	-0.011927	-0.0031535	-0.02861	-0.0047557
0.018056	0.0737	0.01531	-0.021388	0.084127	-0.012817	0.11297	0.075353	-0.10745	-0.042979	0.12141	0.015691	-0.046031	0.07431	-0.012309	0.005544	-0.024007	-0.0037893	-0.031662	0.0051117
0.033417	0.089747	0.018285	-0.025482	0.075226	-0.013682	0.11401	0.074132	-0.097478	-0.0383	0.10206	0.0091044	-0.055415	0.067368	-0.003535	0.0073497	-0.041758	-0.00073751	-0.030772	0.014369
0.039673	0.10661	0.01147	-0.035833	0.077616	-0.010173	0.10567	0.07047	-0.10127	-0.044479	0.078023	0.028254	-0.035604	0.069606	-0.0041453	0.0097402	-0.057424	-0.0061289	-0.027415	-0.00048319
0.033188	0.095647	-0.0021108	-0.059586	0.086772	0.014572	0.10035	0.067215	-0.10773	-0.058772	0.090917	0.036418	-0.026118	0.077947	-0.0064341	0.003713	-0.053736	-0.0082143	-0.026703	-0.011978
0.030467	0.085119	0.010757	-0.061442	0.083466	0.015284	0.094528	0.075226	-0.093714	-0.057755	0.09964	0.04336	-0.02477	0.074666	-0.0078328	0.00094096	-0.068919	-0.02744	-0.016708	0.0045522
0.028992	0.082194	0.019277	-0.058619	0.074666	0.010249	0.091426	0.0899	-0.10676	-0.053151	0.085322	0.046387	-0.027568	0.073802	-0.009257	-0.0023142	-0.070394	0.0029755	-0.015081	0.022558
0.028025	0.074997	0.012436	-0.050227	0.070674	-0.017064	0.088399	0.096486	-0.12965	-0.036189	0.080312	0.048828	-0.030467	0.074743	-0.020625	-0.0045776	-0.075073	0.021845	-0.01948	0.013885
0.028737	0.0693	0.023575	-0.040436	0.058975	-0.020142	0.091171	0.10218	-0.11854	-0.053457	0.073013	0.053507	-0.017726	0.077235	-0.015945	-0.0086466	-0.089035	0.0020599	-0.014877	0.012004
0.024923	0.081609	0.042013	-0.060247	0.049159	-0.020167	0.092036	0.095113	-0.11246	-0.050303	0.073293	0.043488	-0.01147	0.080261	0.0072479	-0.014877	-0.078354	-0.0061544	-0.0058746	0.027466
0.028712	0.089823	0.039088	-0.046514	0.053101	-0.016225	0.096563	0.096105	-0.10137	-0.036621	0.060883	0.035375	0.0078837	0.085551	0.0047811	0.0030518	-0.068385	-0.0087992	-0.0024668	0.03802
0.010808	0.10038	0.019582	-0.045242	0.044454	-0.023499	0.10188	0.097707	-0.083567	-0.036214	0.063426	0.036748	0.023855	0.073191	-0.0075022	0.017522	-0.069784	-0.010681	-0.008316	0.029043
0.0040436	0.098546	0.025533	-0.063375	0.045726	-0.012232	0.09997	0.10101	-0.080032	-0.062764	0.076599	0.065231	0.037359	0.076472	-0.017446	0.026093	-0.07899	-0.0039164	-0.010605	0.015615
0.0059764	0.087331	0.024236	-0.065638	0.05806	-0.0091044	0.10541	0.092138	-0.096156	-0.088908	0.082855	0.059153	0.020345	0.081024	-0.012436	0.03624	-0.079575	-0.00094096	0.0030263	0.022786
0.0053914	0.08817	0.017497	-0.080465	0.065587	-0.013885	0.10228	0.087204	-0.084305	-0.093435	0.094096	0.04509	0.002238	0.073929	0.0087992	0.028483	-0.068995	0.00061035	-0.0038401	0.034765
0.01414	0.096715	0.015564	-0.08461	0.067266	-0.023041	0.10869	0.07075	-0.090052	-0.1044	0.10818	0.036926	-0.0032298	0.085042	0.014369	0.032476	-0.058848	0.0019582	-0.01119	0.028636
0.023448	0.076396	0.0076294	-0.064596	0.0634	-0.017573	0.097504	0.070826	-0.097504	-0.10508	0.11899	0.037155	-0.0060272	0.091019	0.017802	0.041835	-0.05544	-0.00010173	-0.0068665	0.0096385
0.032323	0.061696	0.013326	-0.047302	0.069631	0.00025431	0.10554	0.074234	-0.12098	-0.099869	0.11429	0.037257	-0.018743	0.078176	0.0026449	0.038935	-0.061467	0.015004	-0.012105	-0.017802
0.028585	0.048141	0.022964	-0.053635	0.064138	0.0069427	0.087687	0.083542	-0.12469	-0.081736	0.098775	0.035197	-0.021362	0.057475	0.0031789	0.051702	-0.059001	0.008901	-0.016683	-0.017014
0.016454	0.019302	0.037257	-0.051015	0.084534	0.006307	0.075353	0.10511	-0.11454	-0.063578	0.080388	0.017573	-0.015259	0.051295	-0.0047048	0.060501	-0.064545	0.015081	-0.016149	-0.0012461
-0.0016276	0.014776	0.046412	-0.045547	0.088272	-0.0019328	0.082728	0.10254	-0.10824	-0.0457	0.063502	0.013936	-0.017471	0.062154	-0.0058238	0.05722	-0.057246	0.028865	-0.015615	-0.010808
-0.0067647	-0.0050863	0.029653	-0.046361	0.071869	-0.0036112	0.08405	0.08728	-0.083516	-0.042801	0.060857	0.023778	-0.029755	0.064011	0.0039927	0.054601	-0.062205	0.022939	0.002416	-0.014547
-0.023905	-0.004247	0.0082143	-0.038579	0.061289	0.00086466	0.0796	0.087636	-0.080744	-0.054143	0.048319	0.027669	-0.023778	0.046209	0.022151	0.055974	-0.073166	0.026525	0.024211	-0.010223
-0.027491	0.0034587	0.013428	-0.037689	0.066198	0.011622	0.070368	0.093562	-0.094248	-0.059204	0.040436	0.041351	-0.0087484	0.047913	0.020981	0.06752	-0.076625	0.023905	0.030009	-0.014572
-0.022532	0.012741	0.019735	-0.060501	0.055974	0.0055949	0.063197	0.090383	-0.081914	-0.056101	0.062993	0.050252	-0.004247	0.067698	0.026525	0.070267	-0.078608	0.007604	0.033646	-0.018921
-0.020727	0.018794	0.02271	-0.076447	0.052694	0.012207	0.059636	0.093765	-0.08021	-0.058161	0.05455	0.044479	0.0080617	0.067291	0.029449	0.074285	-0.071615	-0.0012461	0.031738	-0.014801
-0.013021	0.0072479	0.040487	-0.07899	0.06513	-0.0016022	0.082601	0.085678	-0.10114	-0.064621	0.040131	0.013301	0.022863	0.068156	0.023371	0.06635	-0.067088	-0.012182	-0.0013224	-0.0074768
-0.01002	0.0084178	0.050481	-0.066045	0.07665	0.0084686	0.083542	0.08695	-0.079549	-0.067418	0.038757	-0.0044759	0.035858	0.074132	0.032094	0.060705	-0.069656	-0.017344	-0.012436	0.016785
-0.00066121	0.027135	0.050913	-0.047455	0.073446	-0.0036112	0.086873	0.077133	-0.071996	-0.057933	0.042852	-0.002238	0.03479	0.079346	0.048345	0.060628	-0.07314	-0.010452	-0.0118	-0.00045776
0.0025177	0.054143	0.059509	-0.049896	0.07075	-0.0057983	0.085958	0.072276	-0.074259	-0.048726	0.042801	0.013046	0.026779	0.080032	0.040003	0.079727	-0.069427	0.012843	-0.018997	-0.009079
-0.01002	0.079549	0.062383	-0.04865	0.064392	0.017319	0.091222	0.056305	-0.071055	-0.053228	0.041326	0.011673	0.029577	0.064926	0.034993	0.095571	-0.06424	0.017039	-0.024872	-0.013707
0.0045776	0.10086	0.062815	-0.069071	0.061213	0.022558	0.09697	0.040461	-0.066783	-0.068715	0.044352	0.010452	0.009079	0.054398	0.03596	0.091858	-0.06045	0.0075022	-0.0019073	0.0016022
0.0026957	0.10696	0.071437	-0.077616	0.075455	0.017726	0.087891	0.032578	-0.053253	-0.072734	0.040665	0.0088247	0.0019073	0.055949	0.047557	0.079142	-0.063705	-0.019201	0.014064	0.011164
0.0036621	0.11525	0.070419	-0.077337	0.077769	0.010223	0.08578	0.046438	-0.042241	-0.08255	0.049082	0.017446	0.011927	0.047048	0.050125	0.074539	-0.055186	-0.038172	0.027237	0.011241
0.027771	0.1106	0.059179	-0.066783	0.08016	0.017471	0.082296	0.048243	-0.053126	-0.075938	0.055288	0.02182	0.022252	0.050278	0.043742	0.073598	-0.029907	-0.049286	0.023219	0.0067902
0.040436	0.11307	0.042979	-0.059942	0.072174	0.016785	0.089518	0.049057	-0.055288	-0.061569	0.053101	0.029221	0.026779	0.035985	0.041428	0.072047	-0.047023	-0.055339	0.010885	0.0047557
0.050685	0.13514	0.039495	-0.068181	0.059001	0.0062561	0.077972	0.053101	-0.081889	-0.06017	0.052694	0.031204	0.015717	0.029449	0.033951	0.067418	-0.058695	-0.057678	0.008138	0.013504
0.034332	0.14488	0.043513	-0.065257	0.068436	0.0060781	0.073573	0.051626	-0.08817	-0.055211	0.061086	0.040792	0.012894	0.025838	0.020065	0.059052	-0.055135	-0.056305	0.0060527	0.018489
0.011164	0.14132	0.044785	-0.067164	0.082321	0.0066376	0.085882	0.043793	-0.099157	-0.064545	0.06691	0.033569	0.012995	0.03535	0.016479	0.062637	-0.052109	-0.043691	0.01297	0.025609
0.010757	0.1343	0.044301	-0.063705	0.085526	0.007782	0.085017	0.046005	-0.10849	-0.098368	0.069021	0.052083	0.0040436	0.031204	-0.0036621	0.045013	-0.049515	-0.045853	0.013885	0.038528
0.013682	0.13649	0.038249	-0.047658	0.096308	0.00038147	0.074158	0.054372	-0.096817	-0.13237	0.052719	0.045573	-0.0087738	0.03039	0.0057729	0.034053	-0.049337	-0.041606	0.016022	0.03624
-0.0066376	0.15488	0.038528	-0.046031	0.083059	0.002772	0.075989	0.053864	-0.066681	-0.12665	0.073318	0.052109	-0.004247	0.033849	0.019989	0.044174	-0.050888	-0.048625	0.029907	0.028661
-0.014928	0.15615	0.031509	-0.040385	0.082753	0.046438	0.090917	0.049718	-0.058212	-0.11848	0.094859	0.059535	0.0056712	0.039342	0.02917	0.040131	-0.059306	-0.06513	0.022863	0.018845
-0.0072734	0.15261	0.021947	-0.052058	0.085271	0.055593	0.093714	0.051702	-0.074437	-0.11706	0.11642	0.052261	0.0032298	0.035731	0.036443	0.011851	-0.074437	-0.08372	-0.0031535	0.02538
-0.015411	0.127	0.025126	-0.039953	0.064875	0.046412	0.090434	0.025711	-0.062637	-0.1019	0.11154	0.060374	-0.0024668	0.032527	0.033188	0.017039	-0.063934	-0.082296	-0.0088755	0.057526
-0.0078328	0.10811	0.016607	-0.023727	0.038605	0.046361	0.11724	0.0066121	-0.054601	-0.088043	0.10691	0.06457	-0.0019328	0.026093	0.043284	0.014826	-0.068868	-0.092799	-0.00043233	0.066503
-0.0034078	0.13151	0.013606	-0.018768	0.03245	0.047963	0.13995	-0.0047557	-0.082423	-0.090307	0.099335	0.056686	-0.01915	0.037206	0.056559	0.01976	-0.070826	-0.086746	-0.0079346	0.050354
-0.0052389	0.14765	0.030314	-0.024363	0.024007	0.041275	0.14748	-0.02505	-0.080312	-0.088323	0.09285	0.075811	-0.028712	0.060221	0.053991	0.021108	-0.07136	-0.096512	-0.013784	0.039775
-0.0072225	0.15162	0.036672	-0.037435	0.027924	0.037562	0.14964	-0.048116	-0.055923	-0.095189	0.084381	0.097555	-0.034002	0.070546	0.059102	0.026906	-0.060755	-0.11058	-0.016937	0.032323
-0.033875	0.14791	0.047557	-0.047353	0.040766	0.028203	0.15048	-0.050151	-0.045573	-0.10226	0.067952	0.07548	-0.035146	0.06602	0.050379	0.033366	-0.043869	-0.11368	-0.016251	0.012716
-0.047531	0.13171	0.053457	-0.032323	0.043945	0.02828	0.14442	-0.038249	-0.045929	-0.10356	0.062586	0.068461	-0.035172	0.068461	0.058339	0.019124	-0.042826	-0.13435	-0.0085704	0.0015513
-0.061366	0.11442	0.055949	-0.049973	0.043513	0.018667	0.14328	-0.012029	-0.053838	-0.098495	0.059255	0.056407	-0.043411	0.072937	0.058111	0.0060018	-0.042394	-0.12947	0.0033061	0.0078837
-0.072454	0.10066	0.067368	-0.040003	0.043513	0.018463	0.13758	-0.0064087	-0.039037	-0.10068	0.038427	0.054016	-0.036825	0.066401	0.072301	0.0048065	-0.037079	-0.13514	-0.00015259	0.0015767
-0.091985	0.087204	0.062663	-0.042623	0.044378	0.036723	0.15505	-0.0045013	-0.052109	-0.090561	0.031484	0.058441	-0.021413	0.064468	0.077159	-0.0039673	-0.05043	-0.12492	-0.002594	-0.00015259
-0.098063	0.083338	0.088043	-0.027847	0.062993	0.039215	0.16055	-0.023066	-0.056407	-0.071411	0.049642	0.060323	-0.010757	0.051473	0.085169	-0.0086466	-0.054347	-0.11996	0.0021617	0.0058238
-0.08817	0.084279	0.092926	-0.0162	0.065308	0.049693	0.1591	-0.028407	-0.053329	-0.047302	0.044378	0.039164	-0.015411	0.037537	0.073013	-0.0045776	-0.040487	-0.13819	0.011724	0.016378
-0.079422	0.087967	0.09285	-0.020421	0.064036	0.053482	0.15383	-0.044047	-0.047684	-0.048192	0.0339	0.014038	-0.016581	0.026321	0.074259	-0.0019328	-0.028178	-0.14557	0.01002	0.024796
-0.066961	0.087916	0.10025	-0.01915	0.077515	0.060933	0.16106	-0.035833	-0.054626	-0.061696	0.029475	-0.0085704	0.00073751	0.026449	0.07281	-0.009079	-0.030314	-0.14964	0.011088	0.041453
-0.052058	0.093104	0.093689	-0.037333	0.079931	0.045497	0.15315	-0.023015	-0.064646	-0.052948	0.032806	-0.024312	0.0050354	0.017293	0.074107	-0.0085704	-0.02711	-0.13616	0.023092	0.039902
-0.054296	0.09346	0.085678	-0.050735	0.07103	0.026245	0.15422	-0.031586	-0.06396	-0.072403	0.024541	-0.01414	0.0052134	0.0043233	0.076853	-0.0094096	-0.033442	-0.11846	0.023956	0.014674
-0.0619	0.099487	0.07019	-0.050481	0.062663	0.031001	0.17054	-0.032221	-0.062586	-0.072072	0.010351	-0.0080617	0.007019	-0.0080617	0.068893	-0.018463	-0.023905	-0.1268	0.018895	0.0017548
-0.049108	0.12632	0.053813	-0.041758	0.0678	0.032171	0.17248	-0.029271	-0.055389	-0.059942	0.017039	-0.0049337	-0.0021362	-0.01152	0.068487	-0.02182	-0.020599	-0.14816	0.029144	0.0086721
-0.018031	0.12993	0.05572	-0.053991	0.043945	0.030111	0.17324	-0.034078	-0.054143	-0.056992	0.026016	0.0021617	-0.0032298	-0.006663	0.071106	-0.04509	-0.005366	-0.16205	0.039164	0.031916
-0.018082	0.13181	0.050837	-0.048091	0.029348	0.041224	0.18163	-0.036443	-0.051117	-0.05071	0.035731	0.00295	0.0032806	-0.018972	0.068639	-0.05188	-0.0051626	-0.16258	0.059814	0.029551
-0.022558	0.12156	0.047073	-0.040716	0.02416	0.054143	0.18707	-0.047709	-0.054296	-0.031967	0.021261	-0.0069682	0.011037	-0.027364	0.067596	-0.034993	-0.0061544	-0.16131	0.057856	0.01442
-0.019862	0.10989	0.059153	-0.033213	0.02711	0.055059	0.17721	-0.057271	-0.056966	-0.02772	0.0037384	-0.0066884	0.018489	-0.021769	0.073318	-0.04275	-0.0066376	-0.15689	0.061849	0.0090027
-0.011292	0.11861	0.058289	-0.035451	0.038478	0.036062	0.16327	-0.048726	-0.057602	-0.016759	0.0020599	-0.0053151	0.011749	-0.012538	0.082601	-0.045319	-0.015132	-0.1386	0.053914	0.0054677
0.0012716	0.12388	0.049744	-0.04336	0.030441	0.014979	0.14628	-0.062027	-0.045726	-0.025508	0.013631	-0.0018819	0.0025686	-0.010605	0.10282	-0.026855	-0.015208	-0.15045	0.0575	0.0046539
-0.015437	0.11327	0.042953	-0.044505	0.028915	0.013529	0.1516	-0.070826	-0.049947	-0.026372	0.012258	-0.0040181	-0.0084941	-0.017344	0.11246	-0.024923	-0.0067647	-0.16744	0.062078	-0.0022125
-0.010579	0.10579	0.0442	-0.041046	0.022329	0.020243	0.14549	-0.054906	-0.060679	-0.012283	0.021286	-0.018819	-0.017522	-0.017166	0.10091	-0.028941	-0.010656	-0.14964	0.073115	-0.00796
-0.027644	0.11447	0.046768	-0.035706	0.010783	0.016556	0.14877	-0.036316	-0.06429	-0.0033315	0.039876	-0.016403	0.0027974	-0.018158	0.095266	-0.03774	-0.021617	-0.13257	0.09107	-0.010732
-0.023626	0.13629	0.03245	-0.045141	0.023295	0.023168	0.15284	-0.036367	-0.080414	-0.017395	0.062103	-0.019836	0.021388	-0.022837	0.10201	-0.05221	-0.030975	-0.13504	0.086594	-0.014877
-0.011292	0.1503	0.026016	-0.042292	0.028458	0.025279	0.14514	-0.025584	-0.10241	-0.019226	0.060476	-0.031865	0.0023397	-0.030162	0.10284	-0.075378	-0.039393	-0.13934	0.065613	-0.019557
-0.0015259	0.16271	0.02861	-0.031509	0.025482	0.033798	0.13504	-0.0103	-0.13735	-0.0042979	0.040716	-0.039139	-0.011292	-0.028966	0.1001	-0.079981	-0.041987	-0.13501	0.066274	-0.020091
-0.017776	0.16965	0.030518	-0.017268	0.018895	0.022049	0.13186	-0.009079	-0.15081	-0.0055186	0.023244	-0.037282	-0.0058492	-0.012894	0.08901	-0.059865	-0.042547	-0.12553	0.08194	0.00027974
-0.016861	0.16413	0.04008	-0.023321	0.027796	0.008138	0.14709	-0.017192	-0.13519	0.004247	0.031204	-0.030238	-0.0096893	-0.011139	0.085144	-0.041072	-0.020294	-0.10605	0.085169	-0.00015259
-0.021515	0.13939	0.031052	-0.050608	0.033773	0.019302	0.16307	-0.019506	-0.11182	0.01002	0.037867	-0.027593	-0.0038656	-0.011775	0.089238	-0.041097	-0.019379	-0.098394	0.066579	0.0031789
-0.034434	0.15256	0.016886	-0.044072	0.041911	0.032705	0.15699	-0.014547	-0.085144	0.019124	0.031077	-0.023117	0.0049591	-0.023422	0.090434	-0.044861	-0.02416	-0.097733	0.039597	0.0047557
-0.045853	0.13957	0.010198	-0.047099	0.045751	0.033188	0.14867	-0.005722	-0.061671	0.019938	0.047201	-0.018489	-0.0043996	-0.013758	0.10373	-0.05188	-0.019277	-0.092748	0.041911	-0.0025177
-0.05394	0.13496	-0.0011953	-0.068461	0.038122	0.02861	0.13809	0.0021362	-0.042165	0.022252	0.031357	0.002416	0.0013224	-0.0073751	0.087229	-0.053889	-0.011851	-0.10747	0.053355	5.0863e-05
-0.052973	0.1359	-0.00063578	-0.055389	0.069351	0.024694	0.13237	0.0013479	-0.052389	0.010859	0.019658	0.0054169	-0.026449	-0.0047302	0.073903	-0.055059	-0.015539	-0.11269	0.037766	-0.0042216
-0.04097	0.1535	-0.0071716	-0.050939	0.085271	0.018412	0.12182	-0.011088	-0.05806	-0.0083415	0.026118	-0.0070953	-0.031509	-0.0020091	0.052795	-0.069071	-0.021337	-0.11597	0.030136	0.01475
-0.041987	0.1534	-0.015666	-0.051854	0.084076	0.026601	0.10498	-0.015615	-0.056229	-0.017166	0.04041	-0.01531	-0.042674	0.002238	0.053736	-0.077362	-0.025304	-0.12866	0.032425	0.030314
-0.049108	0.14537	-0.0053406	-0.035553	0.086288	0.014674	0.10091	-0.030594	-0.056915	-0.017802	0.032349	0.0054932	-0.050939	-0.0056966	0.039851	-0.04687	-0.017039	-0.14514	0.04425	0.03245
-0.045217	0.12032	0.015539	-0.023575	0.072225	0.010732	0.095469	-0.038401	-0.054321	-0.011953	0.021769	-0.00010173	-0.045675	-0.021464	0.025711	-0.060374	0.0037893	-0.13934	0.043589	0.029958
-0.03507	0.11861	0.037638	-0.01358	0.059331	0.01442	0.088882	-0.03657	-0.048421	-0.014801	0.026906	-0.015818	-0.010096	-0.016836	0.03891	-0.080236	-0.0015004	-0.12189	0.046488	0.008138
-0.030111	0.11739	0.055211	-0.020447	0.05895	0.01147	0.10058	-0.034739	-0.050354	-0.024363	0.02121	-0.0087738	-0.0067647	-0.0072225	0.040156	-0.062866	-0.0068156	-0.10638	0.045878	0.0033569
-0.048447	0.11436	0.050023	-0.015437	0.056051	0.00076294	0.11256	-0.040436	-0.064596	-0.0093587	0.014776	-0.012131	-0.028915	-0.00043233	0.031535	-0.057882	-0.0035858	-0.087662	0.057576	-0.0048828
-0.060857	0.13026	0.058339	0.0033824	0.053584	-0.017827	0.13016	-0.033722	-0.075022	-0.017268	0.018107	-0.0045268	-0.034714	-0.0084941	0.024185	-0.064138	-0.0038401	-0.083618	0.054245	0.018005
-0.058161	0.12293	0.059357	0.0025686	0.072327	-0.017344	0.13453	-0.011012	-0.085398	-0.0041453	0.013885	0.0050863	-0.044098	-0.010351	0.020981	-0.06663	-0.0085704	-0.098902	0.042928	0.046794
-0.05956	0.096486	0.030467	0.0062307	0.066121	-0.0095113	0.13339	0.0055186	-0.10007	-0.00017802	0.026347	-0.013402	-0.0383	-0.0021362	0.017115	-0.064443	-0.011292	-0.085398	0.045013	0.029729
-0.037918	0.090307	0.029068	-0.016886	0.07604	-0.0039419	0.099106	0.016581	-0.075684	-0.0042216	0.033951	-0.0077057	-0.050227	-0.0082397	0.021515	-0.072759	-0.0053406	-0.086517	0.052541	0.0099945
-0.023193	0.084737	0.037613	-0.02327	0.075709	-0.0048574	0.091349	0.015767	-0.031484	-0.014877	0.022914	0.011673	-0.065613	-0.010579	0.01208	-0.069987	-0.013123	-0.096258	0.067113	0.020523
-0.023448	0.077616	0.034281	-0.027644	0.065053	-0.022176	0.097224	0.00050863	-0.023321	-0.017192	0.0057729	0.0028992	-0.061493	-0.019201	-0.0023651	-0.067571	-0.02889	-0.082194	0.096868	0.0013224
-0.010351	0.07398	0.042826	-0.032399	0.05483	-0.027313	0.11172	-0.011063	-0.033747	-0.0037893	0.0083669	-0.013885	-0.078074	-0.010707	-0.0077566	-0.073191	-0.028966	-0.045013	0.093257	-0.028865
-0.0085704	0.080185	0.047913	-0.038656	0.051931	-0.016174	0.12779	-0.0046794	-0.026499	-0.00017802	0.018158	-0.021642	-0.065435	-0.01358	-0.0095876	-0.071437	-0.015361	-0.022125	0.086136	-0.03451
-0.03624	0.080617	0.049438	-0.036621	0.04659	-0.018539	0.10752	-0.016505	-0.041631	-0.0039673	0.0162	-0.014547	-0.048447	-0.0087229	-0.0073497	-0.075582	-0.0072225	-0.029144	0.077972	-0.019735
-0.048803	0.081278	0.05928	-0.036672	0.04926	-0.023015	0.095113	-0.018158	-0.052109	-0.010122	0.0066121	-0.012792	-0.061086	0.01002	-0.022227	-0.099614	-0.010198	-0.041122	0.06958	-0.0098928
-0.047328	0.073268	0.070521	-0.036163	0.054652	-0.014979	0.088704	-0.026143	-0.047175	0.0099436	0.0080872	-0.017319	-0.066706	0.018031	-0.027364	-0.098368	-0.015513	-0.048345	0.08405	-0.0098674
-0.039241	0.082194	0.079091	-0.041936	0.056076	0.0024923	0.078201	-0.030874	-0.062968	0.023626	0.021083	-0.025431	-0.060552	0.023931	-0.031713	-0.095673	-0.019252	-0.024541	0.094757	-0.0066376
-0.052032	0.078328	0.06429	-0.032221	0.053355	-0.0069682	0.07103	-0.020116	-0.052948	0.024007	0.024592	-0.011876	-0.043055	0.024414	-0.042419	-0.083313	-0.014928	-0.028559	0.098877	0.006841
-0.044556	0.082601	0.071259	-0.036494	0.058645	-0.034027	0.068944	-0.021057	-0.029755	0.021337	0.011698	0.0058492	-0.01147	0.036163	-0.035858	-0.086034	-0.0091553	-0.041656	0.096436	-0.010529
-0.048167	0.092494	0.082423	-0.052897	0.063985	-0.0076548	0.077184	-0.035731	-0.027974	0.0081635	0.0036875	0.00501	-0.0059001	0.053711	-0.026703	-0.10173	-0.0048065	-0.02154	0.10442	-0.021362
-0.044047	0.091451	0.081863	-0.067393	0.071869	-0.0033315	0.078354	-0.017344	-0.02833	0.00091553	-0.011139	0.0071971	-0.015233	0.071996	-0.028152	-0.097402	0.0025431	-0.03479	0.10114	-0.02449
-0.038427	0.089849	0.091146	-0.080795	0.072988	-0.01943	0.084763	-0.016836	-0.016251	-0.0015767	-0.022303	0.014496	-0.018361	0.058034	-0.02683	-0.07103	0.005544	-0.038605	0.090561	-0.020014
-0.053279	0.097631	0.099614	-0.079117	0.063197	-0.017853	0.10317	-0.024312	-0.0091553	-0.0059509	-0.01147	0.014572	-0.011775	0.053609	-0.031459	-0.06808	0.018107	-0.048752	0.11004	-0.0076803
-0.059026	0.11182	0.082219	-0.076803	0.066579	-0.0097656	0.10305	-0.030568	-0.010045	-0.0034078	-0.0069427	0.016047	0.0097402	0.059764	-0.030645	-0.072174	0.038834	-0.055695	0.11843	-0.008901
-0.069453	0.11884	0.078863	-0.085805	0.070292	-0.01475	0.097783	-0.020676	-0.0060527	0.0020345	-0.0075277	0.0090535	0.011444	0.058823	-0.0221	-0.075302	0.034078	-0.06663	0.11648	-0.01269
-0.077133	0.11251	0.086314	-0.072861	0.088018	-0.024058	0.079803	-0.01798	-0.0052389	-0.0047557	0.00050863	-0.011215	-0.0056966	0.059128	-0.027771	-0.059738	0.020142	-0.071131	0.11777	-0.0074514
-0.059636	0.095774	0.08962	-0.06869	0.088247	-0.01826	0.069834	-0.018616	-0.007019	-0.018819	0.0060781	-0.013021	-0.035807	0.07253	0.0050608	-0.044835	0.034409	-0.047785	0.11665	-0.024923
-0.059204	0.069427	0.095113	-0.044556	0.097936	-0.0054169	0.075378	-0.031331	-0.029678	-0.019124	0.026449	-0.02327	-0.04481	0.059357	-0.0029755	-0.054677	0.035884	-0.034637	0.10145	-0.030467
-0.060018	0.06251	0.092239	-0.033569	0.10417	-0.0086212	0.079549	-0.0069682	-0.025686	-0.012919	0.012512	-0.031611	-0.066935	0.052312	0.004425	-0.049515	0.030924	-0.04659	0.096436	-0.028152
-0.061035	0.063477	0.087941	-0.028025	0.10323	0.0068919	0.081838	-0.0079346	-0.032959	-0.018794	-0.0067139	-0.018489	-0.067673	0.040894	0.021388	-0.030289	0.029958	-0.039393	0.10747	-0.047785
-0.05043	0.064723	0.091146	-0.022303	0.07342	0.00015259	0.097224	-0.0095876	-0.035044	-0.017624	-0.0023651	-0.019658	-0.060832	0.035756	0.018082	-0.048726	0.020192	-0.033569	0.11126	-0.029017
-0.040741	0.050735	0.085729	-0.015132	0.071665	-0.0031535	0.10859	-0.0028229	-0.029068	-0.0090027	-0.0025177	-0.022964	-0.052083	0.031637	0.023193	-0.055237	0.001297	-0.031077	0.11864	-0.027517
-0.023499	0.046209	0.094986	-0.020192	0.066172	-0.016073	0.11253	-0.0025431	-0.040258	-0.017776	-0.0090281	-0.033569	-0.056559	0.028636	0.018997	-0.064036	0.008901	-0.044556	0.11548	-0.041173
-0.012309	0.043818	0.096461	-0.024058	0.050303	-0.016174	0.12217	-0.02121	-0.056076	-0.018794	-0.0057983	-0.02388	-0.060628	0.019735	0.024821	-0.070572	0.019379	-0.030696	0.11523	-0.020447
0.0022125	0.050329	0.10264	-0.016785	0.054652	-0.012512	0.11335	-0.018031	-0.052973	-0.0045013	-0.0013224	-0.018794	-0.057983	0.018234	0.033162	-0.083313	0.030365	-0.035121	0.10249	-0.021261
0.012004	0.058848	0.099411	-0.015793	0.063934	-0.015996	0.089976	-0.0079346	-0.014038	-0.010859	-0.0064087	-0.025355	-0.073115	0.008316	0.040614	-0.090892	0.02861	-0.03535	0.090357	-0.010173
0.015233	0.05956	0.09819	-0.017014	0.07988	-0.030518	0.077235	0.0036621	-0.0031789	-0.0032043	-0.0089773	-0.028178	-0.089849	-0.0057983	0.041911	-0.08227	0.023168	-0.049566	0.097453	-0.024185
0.0078583	0.059789	0.11256	-0.021718	0.083872	-0.025991	0.085169	-0.013707	-0.025406	0.010503	-0.02917	-0.033086	-0.084966	0.0029246	0.045878	-0.080592	0.017904	-0.063451	0.090027	-0.031179
0.0057983	0.060577	0.11086	-0.012182	0.076396	-0.020116	0.086416	-0.005722	-0.02388	0.010579	-0.050456	-0.025762	-0.070114	0.018285	0.052058	-0.076675	0.030263	-0.048116	0.088323	-0.027898
0.0030009	0.05043	0.10195	-0.003891	0.056152	-0.0033569	0.081558	-0.0036875	0.028	0.017141	-0.06752	-0.017141	-0.053202	0.0064596	0.069631	-0.068537	0.036901	-0.04008	0.095189	-0.018616
-0.0013987	0.051117	0.10239	-0.011164	0.044556	-0.0086466	0.075912	0.0048065	0.052745	0.015361	-0.094757	-0.014826	-0.037638	0.015539	0.077947	-0.060374	0.0339	-0.0398	0.096258	-0.020243
-0.00071208	0.035884	0.10366	-0.011037	0.052821	-0.0047302	0.066808	0.0093842	0.059865	-0.0015513	-0.10984	-0.017064	-0.037053	0.021718	0.087331	-0.0501	0.031509	-0.046336	0.1222	-0.01826
-0.0060272	0.032171	0.10536	-0.015589	0.026271	-0.0032552	0.070318	0.021642	0.055796	-0.0025686	-0.089671	-0.031153	-0.03596	0.032832	0.09407	-0.051854	0.019989	-0.023982	0.14605	-0.015844
0.015666	0.075251	0.10607	-0.014928	0.0084686	0.0042979	0.052007	0.011495	0.050329	-0.010071	-0.066579	-0.029449	-0.038427	0.017904	0.081685	-0.040588	0.034205	-0.026067	0.15663	-0.0039419
0.016327	0.10259	0.1105	-0.022405	0.018336	-0	0.061264	0.016912	0.040919	-0.001653	-0.056636	-0.022252	-0.044403	0.02505	0.063833	-0.034892	0.045242	-0.026169	0.15945	-0.014648
-0.0047302	0.08433	0.11017	-0.042165	0.025253	-0.013835	0.063197	0.023702	0.035197	0.011419	-0.065689	-0.025889	-0.056839	0.042241	0.059306	-0.028661	0.052872	-0.027695	0.15709	-0.014369
-0.0089264	0.078634	0.11042	-0.04982	0.034841	-0.0090535	0.069097	0.0037384	0.032374	0.0069936	-0.057653	-0.036214	-0.05633	0.040232	0.071309	-0.031382	0.031102	-0.0088755	0.16474	-0.0162
-0.015106	0.073344	0.096944	-0.035273	0.013123	-0.0060018	0.066121	-0.00015259	0.047073	0.0049591	-0.049616	-0.015895	-0.038834	0.047862	0.08166	-0.022074	0.028203	0.00076294	0.16538	-0.01503
-0.012258	0.08461	0.09285	-0.019633	0.034307	-0.0047048	0.08021	0.0013479	0.053304	0.0097911	-0.039241	-0.0084941	-0.019658	0.047811	0.09847	-0.023397	0.028737	-0.0023142	0.16296	-0.012131
-0.024363	0.096537	0.075582	-0.0040944	0.051193	-0.0096893	0.078405	-0.0043488	0.055288	0.016123	-0.051702	-0.0018056	-0.014572	0.031128	0.10111	-0.022278	0.042648	-0.00099182	0.16429	-0.004069
-0.042826	0.099131	0.085042	-0.0032806	0.051346	-0.008901	0.084101	0.00066121	0.076853	0.018616	-0.050659	-0.020243	-0.026245	0.036952	0.10501	-0.03039	0.040944	-0.018209	0.16479	-0.012639
-0.051651	0.1016	0.098292	-0.0078837	0.05422	-0.0065104	0.08227	-0.0043233	0.076981	0.019658	-0.057068	-0.02449	-0.024134	0.05661	0.10295	-0.025813	0.021388	-0.035172	0.15996	-0.038198
-0.05394	0.10188	0.085169	-0.015411	0.037842	0.013529	0.079193	-0.0080872	0.056661	0.019353	-0.054042	-0.01592	-0.0082143	0.056585	0.081126	-0.02739	-0.0011953	-0.022125	0.15577	-0.016251
-0.052567	0.084305	0.067978	-0.037664	0.030111	0.012334	0.069071	-0.038452	0.045522	0.0089773	-0.06045	-0.0010427	-0.0092824	0.056966	0.074844	-0.02449	0.0024923	-0.020472	0.15879	0.0084178
-0.031993	0.067546	0.043081	-0.052338	0.01358	0.0053406	0.077972	-0.067952	0.03891	-0.002772	-0.049744	0.011317	-0.015208	0.048854	0.070826	0.0087229	0.014089	-0.015437	0.1607	-0.0063833
-0.021744	0.053024	0.06368	-0.044683	0.017192	0.0070953	0.092926	-0.0678	0.016047	0.0019328	-0.032171	0.0060781	-0.013123	0.04893	0.050201	0.015132	0.027313	-0.0067393	0.17403	-0.0042216
-0.016556	0.067469	0.077286	-0.034332	0.028076	-0.0033061	0.098343	-0.057653	0.021184	0.017955	-0.037715	-0.018336	-0.022914	0.053406	0.049032	0.026576	0.030543	0.0068919	0.16078	-0.011215
-0.0042216	0.060679	0.054576	-0.020981	0.028152	-0.00027974	0.10053	-0.05867	0.018158	0.0075277	-0.038834	-0.00055949	-0.047557	0.046056	0.058543	0.026855	0.022227	0.011215	0.16388	-0.0092824
-0.010478	0.059306	0.062205	-0.032043	0.024516	0.0038401	0.10852	-0.056305	0.040563	0.01152	-0.04069	0.018311	-0.059586	0.035756	0.052719	0.046387	0.024541	-0.010579	0.1609	-0.009613
0.00071208	0.05099	0.064799	-0.025431	0.033162	0.006307	0.10437	-0.04921	0.051931	0.004069	-0.056025	0.0076548	-0.064596	0.042648	0.041173	0.048014	0.028458	-0.01737	0.16192	-0.0103
-0.00048319	0.045141	0.054677	-0.011546	0.03713	0.0027466	0.089213	-0.041173	0.01475	0.014521	-0.053253	-0.0030263	-0.047735	0.054499	0.039876	0.023041	0.018031	0.0071971	0.15246	-0.017548
-0.0023397	0.04125	0.040156	-0.016683	0.039139	-0.0092316	0.082397	-0.029627	0.028915	0.021108	-0.057144	0.0029755	-0.048523	0.038732	0.041326	0.010579	0.010096	-0.0023397	0.1444	-0.006485
-0.007019	0.044835	0.065079	-0.025686	0.054423	-0.0075277	0.092977	-0.025101	0.010096	0.018336	-0.074158	-0.0008138	-0.062307	0.020116	0.035782	-0.010249	0.007604	0.0011698	0.13206	0.02037
0.00027974	0.071843	0.072784	-0.01447	0.0516	0.012131	0.098699	-0.016123	-0.0058238	2.5431e-05	-0.086848	-0.0058492	-0.070012	0.018183	0.034765	-0.017929	0.0026703	0.0068919	0.11744	0.018107
0.0054677	0.071131	0.062281	0.0075785	0.059204	0.030441	0.11444	-0.016403	0.0028737	-0.011088	-0.10307	-0.011266	-0.070699	0.013428	0.031052	-0.011902	0.015386	0.015793	0.11983	0.01742
-0.012258	0.068919	0.056508	-0.0072479	0.067724	0.0038401	0.10518	-0.019862	-0.00078837	-0.015259	-0.091324	-0.011241	-0.081228	0.013682	0.019836	0.0079854	0.011978	0.019379	0.13311	0.024033
-0.0036367	0.084483	0.057704	-0.010961	0.055033	-0.0041707	0.13199	-0.0162	0.0022634	-0.022507	-0.083186	-0.0070445	-0.069427	0.0071462	0.015386	0.021311	0.010351	0.017776	0.12792	0.020421
-0.0047557	0.074972	0.040232	-0.015818	0.052236	-0.0051117	0.12973	-0.00022888	-0.0048828	-0.031865	-0.077006	-0.0085449	-0.050456	-0.0031281	0.0088755	0.022659	-0.00073751	0.022583	0.13354	0.0062561
0.0017548	0.062103	0.046361	-0.0067393	0.044429	-0.031408	0.12573	0.001653	0.00025431	-0.044098	-0.085882	-0.013784	-0.050608	-0.0057729	0.029831	0.026576	-0.017242	0.013885	0.13827	0.0056458
0.012665	0.046768	0.066299	0.005544	0.055033	-0.04008	0.12159	0.0097911	-0.020014	-0.054703	-0.096741	-0.01681	-0.047175	-0.0093587	0.047684	0.024033	-0.013733	0.016149	0.14852	0.0093333
-0.0013733	0.027186	0.061315	0.0091044	0.074972	-0.016785	0.11302	0.014394	-0.031789	-0.040995	-0.10272	-0.019353	-0.073293	-0.0039419	0.054347	0.015615	-0.014064	0.02594	0.15081	0.0118
0.0082143	0.011978	0.044861	-0.0035604	0.080694	-0.0012461	0.086594	0.025711	-0.011368	-0.057297	-0.094121	-0.024821	-0.080312	0.0010427	0.046234	0.012589	-0.010986	0.039037	0.13313	0.0086466
0.016225	0.029831	0.02683	-0.013529	0.070445	-0.00025431	0.082626	0.026932	-0.012054	-0.05956	-0.097478	-0.015945	-0.074997	-0.0047557	0.035426	0.011876	-0.0088247	0.057856	0.10452	-0.0025177
0.019506	0.044301	0.018514	-0.018972	0.072428	-0.001119	0.064163	0.044378	-0.04837	-0.049973	-0.097987	-0.017471	-0.067596	-0.0098165	0.028254	0.021235	-0.00033061	0.064697	0.10035	-0.0053406
0.044123	0.07314	0.02037	-0.0025686	0.077794	0.017039	0.064977	0.057322	-0.048319	-0.036138	-0.088882	-0.023295	-0.05839	-0.0053151	0.02683	0.022024	0.0084178	0.040385	0.10918	0.013123
0.05043	0.082169	0.036494	0.011113	0.076218	0.012131	0.071665	0.056101	-0.022659	-0.031102	-0.087662	-0.027847	-0.056076	0.00022888	0.026728	0.011698	0.0080363	0.017217	0.12316	0.015513
0.047099	0.061289	0.051676	0.0073751	0.058441	0.0069427	0.07665	0.050379	-0.013936	-0.04687	-0.09847	-0.022837	-0.053813	0.0097656	0.012232	0.012843	0.01442	0.010579	0.13318	-0.0086721
0.029119	0.045853	0.057042	-0.008316	0.063375	0.0043233	0.088374	0.053406	-0.0093587	-0.059382	-0.11332	-0.0079091	-0.043208	0.014928	0.014648	0.00053406	0.0079854	0.024211	0.13657	-0.025101
0.022786	0.056152	0.033239	-0.01063	0.043284	0.0056712	0.093994	0.059891	-0.0048574	-0.057678	-0.11073	-0.01447	-0.040385	-0.0028992	0.013809	-0.0023142	0.017242	0.025736	0.14707	-0.0047557
0.019328	0.04865	0.039775	-0.012309	0.046158	0.0041707	0.085449	0.052058	-0.021693	-0.047506	-0.10574	-0.03034	-0.046514	0.002238	0.018361	-0.0067902	0.024694	0.032374	0.12759	0.020269
0.016785	0.036545	0.046717	-0.028865	0.054321	-0.0019073	0.071589	0.061747	-0.0036621	-0.041835	-0.1093	-0.041021	-0.057042	0.011597	0.020472	0.0031789	0.026093	0.038122	0.11737	0.018158
0.027288	0.029602	0.021973	-0.040105	0.039469	-0.022863	0.081355	0.071233	0.0073751	-0.03039	-0.11897	-0.03362	-0.062103	0.0033315	0.021489	0.0088501	0.025202	0.034434	0.10615	0.022964
0.037206	0.014648	0.0089773	-0.042877	0.018005	-0.036723	0.085729	0.068232	-0.022888	-0.036214	-0.13486	-0.027059	-0.052058	0.007782	0.018997	0.019862	0.025711	0.025202	0.10534	0.025736
0.04247	0.032806	0.020777	-0.047862	0.016734	-0.036672	0.090612	0.06223	-0.032781	-0.042318	-0.12746	-0.021973	-0.038808	0.03568	0.019709	0.030365	0.029373	0.030619	0.095952	-0.0011953
0.066732	0.060196	0.035756	-0.047785	0.01681	-0.029831	0.098419	0.063731	-0.0037384	-0.042369	-0.11787	-0.014776	-0.043132	0.031865	0.034154	0.024287	0.043055	0.030111	0.10216	-0.0012207
0.068461	0.063121	0.058085	-0.051066	0.0099945	-0.013911	0.088348	0.06813	0.012563	-0.048447	-0.11765	-0.010808	-0.055161	0.033798	0.042953	0.018234	0.061061	0.05188	0.11108	0.020167
0.058161	0.039571	0.066605	-0.04303	0.00083923	0.0017802	0.062968	0.0678	0.0011953	-0.047938	-0.11976	-0.011444	-0.072505	0.034714	0.036392	0.017929	0.057271	0.057373	0.12367	0.023448
0.061213	0.0016785	0.058111	-0.04598	0.0033824	0.01002	0.055389	0.069733	-0.0038656	-0.052058	-0.11513	-0.006663	-0.087026	0.031408	0.03123	0.019887	0.041987	0.054601	0.10989	0.0062307
0.059687	-0.030162	0.052083	-0.049667	-0.026423	-0.013275	0.061518	0.070241	-0.0097911	-0.034205	-0.10745	0.0085958	-0.10127	0.033468	0.02711	0.045446	0.046234	0.059026	0.10572	0.0086466
0.054576	-0.048192	0.05689	-0.062612	-0.033264	-0.022583	0.068054	0.056127	0.046056	-0.046997	-0.11721	0.0085449	-0.11752	0.034663	0.030187	0.06513	0.055237	0.065715	0.10727	0.023524
0.0619	-0.03212	0.050786	-0.056636	-0.016836	-0.0079346	0.061824	0.05572	0.044301	-0.060323	-0.12355	0.0039927	-0.11955	0.035553	0.037308	0.064926	0.045522	0.081762	0.088196	0.050863
0.070419	-0.013224	0.042419	-0.055796	-0.00050863	-0.014852	0.065282	0.058873	-0.033824	-0.054804	-0.09992	0.017929	-0.10727	0.022914	0.023346	0.061162	0.014598	0.088628	0.091248	0.059586
0.067774	-0.0025686	0.046234	-0.047429	-0.0022125	-0.0021871	0.071106	0.048218	-0.069911	-0.032552	-0.093384	0.014547	-0.10404	0.030619	0.029551	0.054881	-0.01475	0.096919	0.091782	0.03212
0.057856	0.010325	0.042801	-0.044072	-0.0031535	0.018717	0.06223	0.045115	-0.041021	-0.01503	-0.090739	0.031789	-0.082804	0.023956	0.031738	0.044174	-0.0082143	0.11121	0.098699	0.021896
0.036443	0.0089264	0.060806	-0.050939	-0.0043996	0.03451	0.059789	0.049515	-0.032247	-0.01386	-0.095851	0.025991	-0.07665	0.020676	0.024033	0.050608	-0.0060018	0.10076	0.09491	0.019684
0.018158	0.013123	0.065867	-0.055313	-0.005188	0.018158	0.044708	0.045802	0.00099182	-0.035782	-0.09552	0.026449	-0.06396	0.019048	0.02655	0.054296	-0.0092061	0.095901	0.10869	0.021057
0.028661	0.008901	0.062561	-0.05394	-0.022481	0.01531	0.041046	0.03362	0.026372	-0.043055	-0.082245	0.018895	-0.048828	0.009079	0.010935	0.063299	-0.0093587	0.096766	0.1224	0.029755
0.036062	0.026321	0.059789	-0.062536	-0.021922	0.012995	0.053457	0.032628	-0.014648	-0.045497	-0.068359	0.025355	-0.048167	-0.0041707	0.011393	0.073802	-0.02739	0.079142	0.12647	0.039571
0.04214	0.033239	0.051041	-0.072098	-0.01709	0.0087484	0.045853	0.031001	-0.01531	-0.04481	-0.071462	0.030721	-0.05661	-0.00022888	0.022049	0.071589	-0.011215	0.084712	0.13713	0.033722
0.058238	0.039673	0.046539	-0.078583	-0.014267	-0.0039164	0.028763	0.034714	-0.014903	-0.043437	-0.072428	0.036596	-0.06396	-0.0035095	0.022608	0.0678	-0.01147	0.080973	0.13306	0.037079
0.060298	0.024694	0.044429	-0.062307	-0.0096893	-0.0062561	0.029271	0.053024	-0.050634	-0.043564	-0.080236	0.044581	-0.078481	0.0060527	0.023397	0.079753	-0.015996	0.092239	0.12833	0.015691
0.035833	0.0062561	0.047531	-0.053329	-0.028712	-0.0049591	0.046438	0.073853	-0.028381	-0.046717	-0.086187	0.050023	-0.066299	0.0026449	0.039876	0.074997	-0.0038401	0.088272	0.11584	0.03713
0.034078	0.0026957	0.045166	-0.059458	-0.023549	0.0060527	0.083923	0.088781	0.012461	-0.034485	-0.1016	0.058187	-0.066045	0.0028992	0.0442	0.071055	-0.0086721	0.084788	0.11449	0.039291
0.040766	-0	0.015462	-0.062027	0.0038401	-0.00094096	0.071462	0.098826	-0.045878	-0.010579	-0.10559	0.061722	-0.064265	-0.010783	0.059306	0.071233	-0.00050863	0.080973	0.11233	0.033493
0.04008	0.011139	0.0068919	-0.072047	0.0029246	0.008138	0.058212	0.098597	-0.055695	-0.0057983	-0.10078	0.055873	-0.049464	-0.00043233	0.058365	0.065664	-0.014598	0.099538	0.10846	0.03067
0.030721	0.017751	0.010681	-0.050634	-0.0028737	0.022634	0.038706	0.081838	-0.025686	-0.0045776	-0.099233	0.050557	-0.052617	0.0049591	0.05394	0.069606	-0.015844	0.10887	0.12304	0.03774
0.019099	0.015004	0.022532	-0.041758	0.031764	0.019709	0.029119	0.064468	-0.043055	-0.010045	-0.076345	0.060679	-0.058619	0.015564	0.069936	0.086339	-0.008901	0.10269	0.14389	0.034561
0.02243	0.020625	0.026372	-0.039012	0.019379	0.018005	0.014089	0.067698	-0.038478	-0.017064	-0.077845	0.076319	-0.064087	0.01976	0.060806	0.086492	-0.015233	0.11945	0.14412	0.029984
0.031738	0.020498	0.036316	-0.040232	0.011876	0.015259	0.011546	0.0619	-0.029424	-0.010173	-0.08021	0.062027	-0.063527	0.029068	0.063349	0.07693	-0.019124	0.11477	0.13224	0.045242
0.024821	0.010249	0.030492	-0.049286	-0.0046539	0.0383	0.013402	0.064875	0.0035095	-0.019073	-0.082194	0.054042	-0.059942	0.032349	0.071157	0.067266	-0.024236	0.12199	0.14486	0.051397
0.018514	0.008901	0.035019	-0.053507	-0.031611	0.027898	0.011266	0.067215	0.036519	-0.011215	-0.091934	0.053838	-0.053533	0.027212	0.05366	0.068817	-0.009079	0.12367	0.13334	0.039495
0.023651	0.01091	0.036341	-0.06223	-0.026499	0.018412	0.017039	0.060806	0.003713	-0.009613	-0.10752	0.045293	-0.03301	0.026042	0.038808	0.089467	-0.0087484	0.12644	0.1134	0.029806
0.01063	0.025864	0.023142	-0.071996	0.00050863	0.019048	-0.0019582	0.066096	0.042013	-0.019379	-0.11248	0.04453	-0.011063	0.014343	0.035273	0.10572	-0.0074005	0.121	0.11737	0.039698
0.012029	0.026169	0.02861	-0.08077	-0.0020599	0.036519	-0.0029755	0.058797	0.074793	-0.011012	-0.10724	0.056101	-0.0012461	0.012563	0.047379	0.10264	0.0087484	0.13491	0.11589	0.042369
0.01269	0.025991	0.030721	-0.082601	-0.006663	0.053202	0.0021871	0.051117	0.028458	-0.0092061	-0.10587	0.042165	-0.0093587	0.0085195	0.052897	0.099182	0.0099182	0.13468	0.13059	0.037791
0.0096893	0.039902	0.052719	-0.077871	-0.040359	0.05338	-0.01325	0.049337	0.091248	-0.0017802	-0.11574	0.04069	-0.013326	0.0048574	0.056966	0.081787	0.01152	0.13496	0.13652	0.031916
0.0068156	0.043589	0.040614	-0.070724	-0.052541	0.045013	-0.010834	0.034536	0.128	-0.00027974	-0.11197	0.045802	-0.011393	0.00066121	0.060628	0.086924	0.023829	0.13926	0.14959	0.03596
-0.0068919	0.020014	0.021947	-0.068537	-0.048447	0.037435	-0.017141	0.040741	0.062154	-0.0055695	-0.11754	0.048472	2.5431e-05	0.0098928	0.04598	0.088781	0.013707	0.1506	0.14267	0.037359
-0.013453	0.028025	0.029526	-0.064189	-0.031077	0.032247	-0.029221	0.039037	0.053304	-0.011673	-0.10663	0.042089	0.002416	0.0097911	0.039419	0.10264	-0	0.15205	0.12861	0.032527
-0.029526	0.040817	0.032628	-0.063019	-0.027644	0.04158	-0.035172	0.028051	0.071564	-0.010885	-0.11319	0.0339	0.00058492	0.011088	0.046641	0.096283	0.0073242	0.14697	0.12245	0.0028229
-0.027644	0.035426	0.033722	-0.052134	-0.012767	0.049438	-0.042597	0.024846	0.026118	0.01119	-0.1268	0.02739	-0.016251	0.0095113	0.056051	0.093867	0.0177	0.14445	0.11943	0.00099182
-0.011876	0.032654	0.03212	-0.038834	-0.019989	0.038427	-0.052567	0.04158	0.034688	0.012334	-0.13415	0.034739	-0.023727	0.014089	0.056	0.10412	0.015666	0.15063	0.10167	0.023397
0.0032552	0.039927	0.029678	-0.042547	-0.033366	0.036062	-0.053279	0.045293	0.060781	-0.0010935	-0.12787	0.034027	-0.033544	0.021235	0.068919	0.12273	0.0097656	0.15358	0.099284	0.042394
0.022507	0.063756	0.038198	-0.055313	-0.024999	0.045268	-0.07309	0.035197	0.030085	-0.012563	-0.13036	0.023931	-0.035553	0.015437	0.088908	0.12202	0.0053151	0.13573	0.10203	0.042725
0.03746	0.08845	0.040334	-0.073369	-0.011037	0.044988	-0.06518	0.039495	0.0019582	-0.022634	-0.14353	0.02416	-0.01737	0.0087229	0.084457	0.12108	-0.010071	0.13545	0.095317	0.048726
0.032374	0.08901	0.034917	-0.086975	-0.0098165	0.057856	-0.062612	0.046565	0.018387	-0.036443	-0.13041	0.040436	0.005722	0.00096639	0.061976	0.11737	-0.0050863	0.1359	0.10104	0.035222
0.033061	0.075582	0.018336	-0.097173	-0.01948	0.061646	-0.065028	0.030162	-0.0045013	-0.05572	-0.12746	0.052541	0.022481	0.0079091	0.058009	0.10643	-0.011368	0.13997	0.10137	0.034993
0.024796	0.075251	0.01653	-0.096563	-0.025228	0.074259	-0.08578	0.024338	0.0039419	-0.052668	-0.13089	0.046361	0.021489	0.024261	0.074768	0.099487	-0.013275	0.14094	0.10994	0.041351
0.024516	0.076548	0.024592	-0.082601	-0.018692	0.10612	-0.085449	0.03273	0.080592	-0.021896	-0.12136	0.052795	0.0060272	0.03156	0.069224	0.094376	-0.026271	0.14615	0.10246	0.040003
0.030136	0.077794	0.025736	-0.065002	-0.0016276	0.12253	-0.078328	0.054601	0.093129	-0.018234	-0.12408	0.053558	0.0067393	0.03713	0.061264	0.095139	-0.036189	0.15757	0.10757	0.038528
0.012436	0.10709	0.038706	-0.057373	0.0030263	0.12759	-0.086594	0.063883	0.075404	-0.0034841	-0.11782	0.046616	0.0047557	0.037359	0.051804	0.1136	-0.049667	0.16777	0.10999	0.039978
0.0045776	0.12349	0.053355	-0.059357	-0.0024668	0.12548	-0.086009	0.073802	0.074259	-0.010427	-0.1267	0.058111	-0.011698	0.03156	0.045242	0.10223	-0.060857	0.16627	0.10846	0.037231
0.013911	0.12372	0.039342	-0.076294	0.00083923	0.12174	-0.078354	0.072276	0.047862	-0.023651	-0.13084	0.052592	-0.0045013	0.022583	0.032043	0.10399	-0.067495	0.16108	0.11592	0.023982
0.026703	0.12825	0.030823	-0.060654	0.0043996	0.10638	-0.088552	0.058619	0.024948	-0.032679	-0.13273	0.045242	0.0028737	0.027313	0.028	0.10216	-0.060221	0.15246	0.12848	-0.005544
0.016174	0.14236	0.024312	-0.059942	0.0031281	0.094884	-0.074158	0.061391	0.035629	-0.047582	-0.11088	0.047379	0.0077057	0.040258	0.02238	0.089137	-0.042928	0.15958	0.13461	-0.0034078
0.0067902	0.14071	-0.0076803	-0.063527	-0.0021617	0.098114	-0.065079	0.058187	0.13351	-0.039927	-0.097326	0.038198	0.012232	0.020396	0.0062815	0.091604	-0.046768	0.18018	0.13295	0.0026449
0.02065	0.13641	-0.002416	-0.051142	-0.003891	0.092036	-0.065511	0.041733	0.11543	-0.050379	-0.079269	0.046514	0.0039419	0.019379	-0.0078583	0.077133	-0.034078	0.17975	0.14501	0.011444
0.036494	0.14076	0.012487	-0.078023	0.023321	0.090383	-0.086466	0.032908	0.066732	-0.049133	-0.070267	0.041987	0.003535	0.014852	-0.021235	0.070038	-0.022278	0.17977	0.15569	0.014979
0.046107	0.13405	0.023448	-0.088476	0.027059	0.08283	-0.10139	0.025965	0.058212	-0.04631	-0.087967	0.03095	0.0088501	0.037359	-0.020752	0.064824	-0.019201	0.1678	0.14697	0.020091
0.056737	0.12573	0.011368	-0.090892	0.010935	0.095342	-0.10406	0.032399	0.076828	-0.034587	-0.086365	0.037918	-0.0018565	0.05366	-0.015971	0.066249	-0.013072	0.16495	0.1472	0.033671
0.06368	0.11663	0.014547	-0.091756	0.0064341	0.083491	-0.10803	0.026321	0.10094	-0.032476	-0.086899	0.042165	0.0086721	0.028788	-0.01236	0.069021	-0.011164	0.1564	0.14549	0.031738
0.06279	0.094121	0.017751	-0.10071	0.01681	0.096639	-0.11147	0.021362	0.077489	-0.022125	-0.094859	0.034459	0.014801	0.028	0.0053914	0.077311	-0.016378	0.13672	0.15846	0.014699
0.07309	0.098852	0.019913	-0.10633	0.024668	0.08906	-0.11467	0.014903	0.096817	-0.024211	-0.087967	0.039393	0.0075531	0.038147	0.02243	0.064723	-0.014089	0.13168	0.14753	0.00025431
0.070012	0.10287	0.014852	-0.11032	0.024236	0.084991	-0.11136	0.0062561	0.096893	-0.017192	-0.088043	0.049642	0.0030009	0.032679	0.032679	0.074361	0.0082652	0.15279	0.14559	-0.0011698
0.077133	0.10979	0.014038	-0.10015	0.021261	0.091527	-0.10506	-0.018158	0.09107	-0.0082143	-0.087763	0.045446	-0.034459	0.035019	0.043106	0.086772	0.021362	0.14849	0.15241	0.0023397
0.070216	0.11393	0.020599	-0.1074	0.016352	0.070012	-0.084813	-0.029297	0.14557	0.006307	-0.06218	0.046743	-0.064621	0.034434	0.052948	0.095723	0.019379	0.12871	0.17403	0.010376
0.068258	0.1136	0.037181	-0.099894	0.027796	0.050303	-0.080846	-0.043564	0.078328	0.010198	-0.046463	0.041809	-0.038681	0.030721	0.045547	0.099589	0.032527	0.12136	0.16886	0.0061544
0.067596	0.12688	0.024974	-0.093867	0.022939	0.039673	-0.097249	-0.057907	0.0051117	0.0052389	-0.063756	0.03863	-0.0053914	0.029399	0.051168	0.10661	0.041326	0.12749	0.17311	0.016225
0.070496	0.12095	0.017776	-0.11113	0.022964	0.033391	-0.11187	-0.04804	0.10849	-0.0052134	-0.08461	0.026499	-0.01414	0.022736	0.055796	0.10127	0.028788	0.13868	0.16543	0.023092
0.07487	0.12515	0.008316	-0.11378	0.018387	0.038656	-0.10882	-0.038223	0.13181	-0.0008901	-0.09229	0.02065	-0.012105	0.022507	0.057882	0.089035	0.012156	0.11889	0.16167	0.0032298
0.093282	0.12817	0.0013987	-0.11246	7.6294e-05	0.059814	-0.10696	-0.034231	0.13654	0.0028229	-0.085831	0.021591	-0.013504	0.04598	0.068487	0.090637	0.011037	0.11319	0.16543	-0.020727
0.099157	0.11899	-0.0049591	-0.12255	-0.019099	0.09112	-0.10228	-0.03479	0.10773	0.016098	-0.077871	0.028966	0.00010173	0.054703	0.06045	0.086466	0.0062561	0.11281	0.16919	-0.01737
0.085322	0.11907	-0.014648	-0.12657	-0.015233	0.08784	-0.10915	-0.040487	0.097275	0.013682	-0.086873	0.021667	0.0067647	0.048955	0.053533	0.082906	-0.0016022	0.10249	0.16299	-0.0094096
0.077031	0.11035	0.00096639	-0.11772	-0.016886	0.059357	-0.11922	-0.04125	0.072327	0.00015259	-0.093791	0.029551	0.0051371	0.062968	0.047506	0.079066	5.0863e-05	0.10651	0.13837	-0.016658
0.0811	0.11388	0.010096	-0.091451	-0.012487	0.058619	-0.10885	-0.03629	0.029093	0.012283	-0.095164	0.033264	-0.0019582	0.066605	0.043844	0.08077	0.0083669	0.11024	0.13832	-0.033468
0.07487	0.12383	0.0070953	-0.071411	-0.01063	0.073446	-0.1046	-0.028432	0.0045522	0.026957	-0.092773	0.027593	-0.0083415	0.064875	0.045344	0.078557	-0.0024414	0.11599	0.13512	-0.036265
0.073013	0.13791	0.0059509	-0.073471	-0.029806	0.078456	-0.1148	-0.024338	0.029678	0.023524	-0.094833	0.032628	-0.02477	0.061747	0.047353	0.088094	-0.0033569	0.1062	0.13845	-0.038427
0.06869	0.13987	0.0029755	-0.070801	-0.039393	0.090714	-0.12334	-0.014572	-0.003713	0.027618	-0.10188	0.035197	-0.031179	0.062281	0.05483	0.10717	0.0014242	0.098724	0.14491	-0.029271
0.057526	0.14692	-0.0081635	-0.072556	-0.025686	0.098699	-0.10989	0.0022125	0.0097148	0.01592	-0.094757	0.034688	-0.014598	0.062358	0.028483	0.1298	-0	0.09257	0.13532	-0.013707
0.066376	0.14582	-0.021845	-0.061442	-0.015869	0.089645	-0.10572	0.012487	0.039393	0.023346	-0.084203	0.034587	0.0060781	0.064799	0.0094859	0.13545	-0.0041453	0.098419	0.12456	-0.0099691
0.063909	0.16782	-0.0056712	-0.06396	0.00063578	0.070724	-0.10272	0.018056	0.031459	0.024541	-0.077489	0.032578	0.029882	0.066223	0.0067647	0.14282	-0.0026703	0.087814	0.11668	-0.016759
0.066147	0.15477	-0.0050354	-0.064494	-0.0023905	0.062459	-0.11653	0.019684	0.022685	0.012589	-0.09669	0.041606	0.018819	0.05511	0.017115	0.15546	0.0021617	0.08695	0.10887	-0.011317
0.061366	0.14254	-0.0085195	-0.071716	-0.0065613	0.07637	-0.098724	0.024312	0.030975	0.0048574	-0.08934	0.057246	0.0065613	0.061976	0.021362	0.13425	0.0092061	0.091248	0.10877	-0.006663
0.066884	0.15198	0.0087484	-0.063477	-0.013504	0.055822	-0.093384	0.021591	0.091629	0.010732	-0.084966	0.069173	0.0033824	0.057755	0.035731	0.12726	0.0099436	0.11551	0.11513	0.0065867
0.066198	0.15012	0.015233	-0.067495	-0.011749	0.046514	-0.10114	0.022863	0.083516	0.0012716	-0.088145	0.064087	0.0022125	0.047607	0.034027	0.16942	0.019684	0.1194	0.12255	0.01653
0.045598	0.1503	0.0073751	-0.088323	-0.0042979	0.04303	-0.073166	0.022659	0.017878	-0.0058492	-0.090917	0.085093	-0.0065613	0.056254	0.048625	0.18252	0.020167	0.10468	0.13262	0.018692
0.030009	0.16118	-0.00015259	-0.10104	-0.0011444	0.044505	-0.071462	0.0027466	0.039673	-0.015182	-0.08283	0.087814	-0.020345	0.052973	0.059179	0.17802	0.040588	0.091349	0.12937	0.010351
0.027771	0.1592	-0.010529	-0.10147	-0.013911	0.050634	-0.065053	0.0082652	0.11177	-0.010605	-0.072912	0.073395	-0.0063833	0.059484	0.062459	0.16314	0.054703	0.079117	0.12388	0.0025686
0.050888	0.16324	0.013987	-0.10086	-0.035299	0.056992	-0.055211	0.02093	0.11836	-0.014114	-0.061493	0.068436	0.019684	0.050735	0.068766	0.13563	0.059814	0.079931	0.10724	0.016505
0.066325	0.17314	0.020752	-0.078837	-0.039342	0.042191	-0.032349	0.02093	0.054067	-0.012945	-0.055466	0.075404	0.0065613	0.050608	0.08283	0.1344	0.051575	0.086746	0.10892	0.026932
0.044556	0.17214	0.022303	-0.07103	-0.032221	0.040894	-0.014547	0.031942	0.030162	-0.012868	-0.06691	0.077031	-0.0055186	0.039597	0.068232	0.12751	0.015106	0.076421	0.11721	0.027339
0.01915	0.16139	0.029043	-0.08194	-0.036138	0.040919	-0.029856	0.045064	-0.0034587	-0.012309	-0.071259	0.07225	-0.024567	0.035528	0.052745	0.13613	0.011113	0.09257	0.12515	0.039088
0.037409	0.1563	0.038961	-0.089569	-0.048726	0.049566	-0.027796	0.060476	0.028636	-0.0020345	-0.064824	0.063273	-0.027949	0.043716	0.052516	0.13128	0.010579	0.091298	0.13163	0.044174
0.049388	0.16327	0.048548	-0.099513	-0.037537	0.051524	-0.016836	0.050176	0.032984	-0.015691	-0.06841	0.05216	-0.029984	0.050888	0.063121	0.12774	0.016098	0.080643	0.13077	0.029144
0.055822	0.17049	0.038986	-0.090459	-0.025609	0.035477	-0.022939	0.039825	0.036163	-0.027135	-0.050507	0.060857	-0.027974	0.050557	0.065333	0.11602	0.02271	0.078074	0.12362	0.015793
0.049616	0.17787	0.030746	-0.091858	-0.0516	0.030467	-0.022456	0.04626	0.076319	-0.019175	-0.046005	0.06251	-0.025024	0.053558	0.058695	0.11599	0.013148	0.079676	0.10445	0.018183
0.032094	0.17337	0.025533	-0.090942	-0.061417	0.0017802	-0.023244	0.034561	0.036469	-0.037816	-0.037384	0.070521	-0.033798	0.041351	0.06045	0.099335	0.00038147	0.075734	0.10445	0.033061
0.028509	0.17357	0.039164	-0.074259	-0.058645	-0.0061798	-0.029831	0.029017	-0.012614	-0.04626	-0.047735	0.082957	-0.036138	0.037435	0.054398	0.089086	0.0051117	0.079269	0.099004	0.037155
0.03507	0.16507	0.042903	-0.062103	-0.055084	-0.01737	-0.040868	0.049413	0.043844	-0.035731	-0.069249	0.093307	-0.033951	0.033849	0.033035	0.078227	0.012741	0.068766	0.098089	0.022558
0.030187	0.16439	0.041275	-0.07899	-0.055873	-0.037206	-0.028865	0.056432	0.03273	-0.020599	-0.083338	0.1104	-0.035833	0.03034	0.022049	0.068283	-0.0025686	0.076548	0.10269	0.015055
0.027746	0.16558	0.051193	-0.096563	-0.044734	-0.030162	-0.010961	0.0619	-0.0012207	-0.025686	-0.066045	0.11533	-0.022914	0.032501	0.029755	0.084457	-0.0087738	0.069275	0.10175	0.031026
0.014064	0.16838	0.036926	-0.09819	-0.042419	-0.013479	-0.0035095	0.058441	0.028432	-0.020828	-0.057322	0.11993	-0.020345	0.029271	0.045141	0.091451	-0.021973	0.073649	0.10557	0.04008
0.017115	0.1653	0.034205	-0.10056	-0.03273	0.0078837	-0.014725	0.066833	0.10442	0.0046285	-0.064646	0.11279	-0.027313	0.030721	0.033112	0.088043	-0.042013	0.058416	0.10404	0.018539
0.016912	0.17232	0.046539	-0.10284	-0.039469	0.030899	-0.025508	0.070801	0.091654	0.010656	-0.057602	0.10078	-0.022151	0.042979	0.025152	0.08166	-0.045827	0.064723	0.097275	-0.007019
-0.0010173	0.16925	0.054906	-0.10918	-0.034892	-0.0091807	-0.019506	0.060806	0.045954	-0.015055	-0.057271	0.10183	-0.017827	0.064011	0.024846	0.081304	-0.035222	0.087814	0.099614	0.0011953
-0.015386	0.16843	0.065562	-0.085271	-0.038478	-0.030645	-0.026194	0.052236	0.11187	-0.036392	-0.044937	0.11037	-0.011597	0.065562	0.032832	0.075328	-0.037867	0.099742	0.090459	-0.0016022
-0.006663	0.17026	0.074412	-0.073115	-0.056636	-0.020854	-0.027313	0.044734	0.12973	-0.013097	-0.059738	0.10956	-0.0022888	0.067393	0.0354	0.072886	-0.040894	0.083974	0.078303	0.00012716
-5.0863e-05	0.1977	0.080236	-0.080007	-0.061417	-0.022252	-0.0040181	0.035324	0.10493	-0.0027974	-0.057933	0.11645	-0.00027974	0.076243	0.034612	0.079981	-0.029399	0.083567	0.068334	0.0056203
0.0064087	0.19185	0.074387	-0.097656	-0.055771	-0.015157	-0.0065613	0.04158	0.074666	-0.015971	-0.056483	0.12192	-0.0073751	0.070648	0.033849	0.083211	-0.018667	0.07253	0.072225	0.018768
0.0032552	0.19046	0.081151	-0.095698	-0.059306	-0.0062307	-0.013555	0.043513	0.079575	-0.012512	-0.047836	0.11798	-0.018031	0.075277	0.026143	0.077616	-0.03479	0.057627	0.08227	0.0060781
0.0032806	0.18349	0.087814	-0.092723	-0.061544	-0.018641	-0.012614	0.050812	0.11937	-0.019531	-0.026296	0.12245	-0.015259	0.093791	0.0059001	0.05628	-0.046972	0.066706	0.093867	-0.0088755
0.0014242	0.17248	0.10084	-0.099538	-0.056636	-0.036392	-0.015666	0.055186	0.084356	-0.020879	-0.029933	0.134	-0.023677	0.095901	0.0067647	0.04659	-0.059586	0.061646	0.076701	-0.0062052
0.0025177	0.18789	0.091604	-0.095749	-0.050023	-0.049362	-0.023295	0.055618	0.087051	-0.018641	-0.021515	0.14183	-0.019582	0.074336	0.003891	0.044225	-0.04275	0.052745	0.076879	-0.0086466
-0.0031789	0.19282	0.090027	-0.10648	-0.048548	-0.036062	-0.020905	0.071309	0.13702	-0.0092061	-0.023931	0.14089	-0.0070953	0.067596	-0.012512	0.044352	-0.014496	0.041021	0.060933	-0.013377
0.0046794	0.17916	0.071589	-0.12909	-0.034409	-0.029399	-0.0092061	0.081151	0.09875	-0.013911	-0.019404	0.14058	0.016378	0.080719	-0.024261	0.037613	-0.00083923	0.033646	0.045319	-0.012131
0.0055695	0.17647	0.069987	-0.14305	-0.012182	-0.036392	-0.019989	0.076726	0.063222	-0.0034078	-0.020879	0.13769	0.0064087	0.076065	-0.032857	0.047811	0.00048319	0.051626	0.042775	0.0038401
0.0053914	0.16998	0.083618	-0.13685	-0.017471	-0.050227	-0.02299	0.073318	0.1181	-0.001297	-0.025355	0.12848	-0.011546	0.086619	-0.016607	0.060628	0.0062307	0.063604	0.046463	0.010986
0.0027212	0.17759	0.10274	-0.11983	-0.039647	-0.063197	-0.020523	0.060552	0.13692	-0.021235	-0.014369	0.13395	-0.013123	0.087306	-0.0043488	0.059891	0.024033	0.057068	0.064443	0.0071716
0.015081	0.17654	0.097148	-0.10419	-0.04954	-0.06485	-0.021159	0.038935	0.11457	-0.027822	-0.0040436	0.12978	-0.0082652	0.081736	-0.026245	0.059077	0.034231	0.038452	0.068461	0.0086975
0.028381	0.17751	0.088399	-0.1048	-0.026805	-0.057704	-0.017929	0.032984	0.13133	-0.036952	0.018387	0.1239	-0.0077057	0.091146	-0.016174	0.061696	0.017827	0.038427	0.076218	0.025965
0.0162	0.16881	0.10361	-0.11396	-0.024211	-0.051702	-0.033951	0.041326	0.15432	-0.017319	0.023193	0.12375	-0.032043	0.093664	-0.014801	0.038528	0.028737	0.040741	0.083669	0.031433
-0.0035858	0.16439	0.11419	-0.092977	-0.042063	-0.037308	-0.025228	0.050507	0.15043	-0.0070953	0.025736	0.11691	-0.030518	0.096385	-0.035782	0.028763	0.031586	0.039164	0.079727	0.020701
0.0023905	0.16095	0.12311	-0.066198	-0.039622	-0.038605	-0.022405	0.055873	0.13875	0.0030009	0.045954	0.11375	-0.018565	0.080973	-0.050557	0.021311	0.037994	0.025584	0.073827	0.01915
0.01002	0.16823	0.11625	-0.091502	-0.043386	-0.039113	-0.013224	0.057373	0.1328	0.0054677	0.061849	0.097504	-0.023931	0.074565	-0.054626	0.01976	0.039927	0.027542	0.082728	0.008316
0.020014	0.1609	0.11737	-0.10063	-0.043411	-0.037791	-0.013809	0.06073	0.12723	-0.0017039	0.058975	0.090052	-0.034536	0.073293	-0.050278	0.016734	0.0054423	0.042063	0.090027	0.0028992
0.011698	0.14811	0.11442	-0.10585	-0.039749	-0.032374	-0.016505	0.055923	0.10587	-0.0091553	0.055059	0.085475	-0.040944	0.073929	-0.051422	0.015717	-0.0025431	0.034815	0.085983	0.0062052
-0.0039419	0.13288	0.11655	-0.11574	-0.034612	-0.0093333	-0.014623	0.081304	0.11935	-0.012334	0.048472	0.079066	-0.050837	0.080007	-0.057398	0.013123	0.0089773	0.016352	0.090332	0.00091553
-0.00096639	0.11696	0.11124	-0.1133	-0.037918	-0.0068919	-0.025991	0.079219	0.10907	-0.010935	0.04893	0.087992	-0.04481	0.071437	-0.072479	0.031459	0.018946	0.022939	0.082753	0.0012716
-0.00055949	0.10539	0.10722	-0.11754	-0.027593	-0.0036367	-0.027364	0.072276	0.1535	-0.0099436	0.059306	0.095545	-0.011495	0.070419	-0.057144	0.034892	0.042013	0.022583	0.068156	-0.0097402
-0.0042216	0.10211	0.10101	-0.14099	0.0026957	0.0058238	-0.012029	0.077438	0.17062	0.00066121	0.071259	0.10012	0.010732	0.077006	-0.034409	0.046997	0.051676	0.013962	0.068334	-0.020447
-0.016886	0.097326	0.10455	-0.12899	-0.012182	0.00010173	0.0071716	0.063934	0.16548	-0.0056712	0.070826	0.083745	0.020727	0.0899	-0.052134	0.052821	0.039444	0.023321	0.079091	-0.022659
-0.013885	0.087484	0.11581	-0.11286	-0.018997	0.0018311	0.014598	0.04275	0.14915	-0.0064087	0.066935	0.076675	0.024007	0.098826	-0.046285	0.065816	0.030365	0.022659	0.07342	-0.011113
-0.0079091	0.070368	0.12472	-0.098063	-0.022685	0.0099182	-0.00027974	0.041326	0.12983	-0.019684	0.063934	0.077489	0.012995	0.090307	-0.06635	0.050456	0.02449	0.031001	0.078328	-0.017242
-0.0077311	0.075022	0.11012	-0.1047	-0.0097402	0.0064341	-0.018158	0.035604	0.1019	-0.015818	0.048319	0.084712	-0.00020345	0.089391	-0.074666	0.029602	0.028102	0.031001	0.085856	-0.014572
-0.015361	0.079778	0.10737	-0.11073	-0.020701	0.01915	-0.0099436	0.012207	0.092138	-0.0055186	0.028305	0.07309	-0.0052897	0.08405	-0.072327	0.021515	0.02477	0.031459	0.089874	-0.023727
0.00091553	0.086517	0.11202	-0.10391	-0.033086	0.024719	0.0022888	0.01241	0.14768	0.015869	0.01709	0.066299	-0.011597	0.06724	-0.048574	0.024338	0.016149	0.025736	0.083415	-0.024083
0.0083669	0.079397	0.10193	-0.088298	-0.031204	0.02711	0.016886	0.024439	0.17347	0.015132	0.00043233	0.053711	-0.032425	0.062307	-0.046031	0.026881	0.013224	0.0051626	0.0722	0.011495
0.012054	0.067673	0.083542	-0.083694	-0.029017	0.013962	-0.0066376	0.050329	0.12644	0.010198	0.012004	0.058695	-0.043971	0.074005	-0.05249	0.038427	0.026906	0.00045776	0.083847	0.012639
0.014852	0.066198	0.077489	-0.086517	-0.030899	0.0099945	-0.027796	0.047404	0.12131	0.005366	0.028458	0.069631	-0.039571	0.082372	-0.073853	0.053457	0.03212	0.020981	0.084381	-0.0054677
0.013631	0.060247	0.086034	-0.089188	-0.020167	0.021845	-0.038834	0.048777	0.14781	0.022812	0.0354	0.077438	-0.036469	0.072606	-0.087102	0.057373	0.014623	0.017217	0.077972	-0.01592
-0.001119	0.063197	0.095088	-0.081762	-0.016759	0.018692	-0.038249	0.050151	0.14437	0.020752	0.04776	0.078049	-0.026499	0.066071	-0.086339	0.061061	0.021845	-0.0014242	0.082957	-0.017471
-0.021439	0.077006	0.10602	-0.091349	-0.022914	0.011826	-0.026932	0.051575	0.14	0.018438	0.043996	0.089696	-0.024465	0.07459	-0.07548	0.064596	0.027059	0.0030518	0.08845	-0.019023
-0.036952	0.086034	0.12736	-0.1093	-0.022659	0.00012716	-0.027288	0.060196	0.13621	0.0066376	0.041962	0.088374	-0.017598	0.066121	-0.061162	0.047353	0.010045	0.0071971	0.093714	-0.018056
-0.036265	0.084381	0.12349	-0.11355	-0.027288	-0.00071208	-0.026805	0.066147	0.17504	-0.0042216	0.058365	0.084915	-0.018743	0.049362	-0.057653	0.046539	0.019531	0.006663	0.10671	-0.015793
-0.025253	0.087153	0.11871	-0.11314	-0.022125	0.0088501	-0.038274	0.047836	0.18984	-0.0024668	0.066503	0.082423	-0.040003	0.056203	-0.050405	0.052185	0.0069682	0.0049082	0.12655	-0.0004069
-0.017141	0.09669	0.11289	-0.11609	-0.011164	0.0059764	-0.035731	0.034866	0.18801	0.0061544	0.066986	0.085678	-0.046336	0.08344	-0.05544	0.056381	-0.0017039	0.01147	0.14511	0.00083923
-0.026703	0.11368	0.10399	-0.084279	-0.0026703	-0.0090535	-0.032349	0.01737	0.16602	0.0018565	0.070216	0.083974	-0.042979	0.075633	-0.070063	0.047251	-0.0099182	0.022736	0.1386	0.0020345
-0.027084	0.11818	0.13354	-0.076243	0.00501	-0.006663	-0.041962	0.0074768	0.16352	0.0010935	0.059942	0.086441	-0.042038	0.069987	-0.078074	0.021795	-0.030492	0.017827	0.14989	0.0046539
-0.020599	0.11528	0.1473	-0.065689	0.010783	-0.010935	-0.025915	0.010274	0.17937	0.0091044	0.05249	0.071055	-0.052287	0.075938	-0.068563	0.0079346	-0.03006	0.022354	0.18931	0.0032552
-0.034256	0.12301	0.14819	-0.064443	-0.0037893	0.012614	-0.025152	0.012309	0.19819	0.0047048	0.061239	0.053024	-0.054042	0.078684	-0.063756	0.016098	-0.024211	0.018819	0.18926	-0.0055949
-0.042674	0.1251	0.15638	-0.058161	-0.01091	0.028483	-0.014903	0.01297	0.20287	-0.01531	0.06162	0.041453	-0.035299	0.078812	-0.082881	0.015945	-0.028458	0.01147	0.16721	-0.01447
-0.037562	0.11508	0.15261	-0.051854	-0.010656	0.029653	-0.00017802	0.022685	0.165	-0.0028737	0.067368	0.027339	-0.02505	0.071462	-0.099564	0.018717	-0.024185	0.0081889	0.15551	-0.029297
-0.044683	0.12375	0.15043	-0.052821	-0.014038	0.028254	0.010808	0.018921	0.13301	0.0073497	0.053228	0.024033	-0.018946	0.044327	-0.094376	0.0044505	-0.021032	0.011241	0.15551	-0.017446
-0.056483	0.11701	0.13489	-0.044072	-0.01681	0.014267	0.011292	0.020752	0.16604	0.011749	0.039495	0.038096	-0.033035	0.037664	-0.1118	-0.01325	-0.017548	0.028788	0.14783	0.0084941
-0.068868	0.11536	0.1325	-0.035833	-0.0088501	-0.013148	0.013707	0.012385	0.21637	0.009613	0.019023	0.036367	-0.042089	0.038859	-0.1252	-0.012054	-0.0055186	0.030289	0.14188	-0.002772
-0.071615	0.12433	0.13758	-0.03273	-0.029144	-0.00796	0.0054932	0.015539	0.17502	0.0041453	0.026372	0.020167	-0.052261	0.036977	-0.10208	-0.003891	-0.005366	0.022914	0.15091	-0.021718
-0.07899	0.11477	0.14465	-0.037384	-0.038783	0.011419	0.0031281	0.010935	0.13944	-0.0042725	0.04687	0.00501	-0.062841	0.051626	-0.099411	-0.0020091	-0.016886	0.032934	0.14539	-0.018463
-0.074209	0.11129	0.14626	-0.038757	-0.025711	0.018463	-0.028712	0.013021	0.15584	-0.0061289	0.036062	0.013784	-0.071437	0.067342	-0.10811	-0.0086721	-0.019608	0.039317	0.13603	-0.023677
-0.076065	0.11017	0.14562	-0.055745	-0.025736	0.013758	-0.02065	-0.012868	0.12919	-0.011215	0.025482	0.015106	-0.058873	0.061162	-0.09608	0.006307	-0.028203	0.031306	0.12833	-0.023448
-0.078074	0.11889	0.14519	-0.045166	-0.016607	0.0026194	0.0066121	-0.024211	0.041885	-0.017319	0.020498	0.019124	-0.042903	0.056534	-0.10356	-0.010427	-0.036062	0.028229	0.11864	-0.018438
-0.086848	0.12316	0.14722	-0.030619	-0.0078074	0.0024668	0.0077057	-0.023448	0.090103	-0.016174	0.0061289	0.0295	-0.037003	0.054906	-0.10078	-0.0081635	-0.041097	0.040868	0.11197	-0.0025177
-0.089391	0.1343	0.16246	-0.025075	-0.0043233	0.0058746	0.0053914	-0.0034587	0.10577	-0.02093	0.0068665	0.030568	-0.044098	0.054525	-0.099335	0.00050863	-0.039139	0.065765	0.11856	0.0062052
-0.074921	0.14448	0.14826	-0.026906	-0.0033824	0.001475	0.00025431	0.019455	0.11571	-0.0067139	0.016937	0.034739	-0.035095	0.054855	-0.09997	0.0018819	-0.036799	0.061951	0.11152	-0.02121
-0.075099	0.13672	0.13323	-0.021337	-0.013021	-0.02655	-0.0099182	0.015564	0.13364	-0.0077311	0.018056	0.026525	-0.032094	0.055695	-0.095596	-0.0072988	-0.033035	0.04041	0.087407	-0.028305
-0.068385	0.13855	0.15294	-0.022786	-0.0074259	-0.048421	0.0070699	0.012563	0.12619	-0.004425	0.024643	0.016479	-0.044047	0.045369	-0.08667	-0.007019	-0.037994	0.041682	0.076141	-0.0043488
-0.060221	0.15689	0.15549	-0.025431	0.0032298	-0.051829	0.022558	0.0076803	0.16604	-0.0052643	0.042038	0.012182	-0.046819	0.044505	-0.087535	-0.018768	-0.020955	0.033569	0.077438	0.0084178
-0.062586	0.1844	0.15823	-0.018387	0.003535	-0.03245	0.013301	-0.0087229	0.17527	-0.015691	0.041758	0.020396	-0.034714	0.048269	-0.098343	-0.026754	-0.014343	0.030823	0.074132	0.0085449
-0.073166	0.1753	0.12878	-0.026855	-0.010223	-0.025838	0.011012	-0.025508	0.18672	-0.026067	0.040105	0.028992	-0.036265	0.056661	-0.098445	-0.028915	0.014318	0.010096	0.077006	0.0061798
-0.076218	0.16571	0.13056	-0.024033	-0.01325	-0.023753	0.020803	-0.0077311	0.19384	-0.027796	0.041072	0.049566	-0.024389	0.044886	-0.093969	-0.02243	0.019379	0.0040181	0.066528	0.020955
-0.089518	0.1649	0.13822	-0.022634	-0.02004	-0.020599	0.024923	-0.0045522	0.2313	-0.017827	0.047913	0.046285	-0.020014	0.043462	-0.09936	-0.024414	0.0046031	0.0073751	0.076421	0.02037
-0.080032	0.1649	0.14442	-0.029399	-0.01386	-0.012487	0.024363	-0.0058492	0.21105	-0.007019	0.043411	0.043055	-0.016734	0.051168	-0.10295	-0.044785	0.0024923	0.0075531	0.088196	0.01297
-0.06518	0.17042	0.14829	-0.037359	-0.009613	-0.0065104	0.028636	0.012029	0.20551	-0.0085704	0.047302	0.039495	-0.017573	0.057424	-0.099869	-0.04453	0.00091553	-0.0051626	0.086416	0.016454
-0.078506	0.16078	0.14165	-0.046158	-0.012614	0.0086212	0.012487	0.023219	0.20292	-0.0084178	0.048218	0.030518	-0.013402	0.065765	-0.10208	-0.016251	0.01709	-0.0099945	0.093231	0.02154
-0.085729	0.16556	0.13842	-0.058772	0.010045	-0	-0.01414	0.011927	0.15495	-0.0034332	0.044505	0.021744	0.00035604	0.0722	-0.10775	-0.018997	0.029449	0.0066376	0.099691	0.021159
-0.074844	0.16927	0.12703	-0.04687	0.024821	-0.0078583	-0.016734	-0.002594	0.1414	-0.00099182	0.040817	0.02037	-0.007782	0.071971	-0.10852	-0.015284	0.022151	0.014725	0.10958	0.025075
-0.059992	0.14069	0.12749	-0.026957	0.016352	0.0017039	-0.00066121	0.013479	0.18545	-0.012767	0.019048	0.023117	-0.0067393	0.084025	-0.11251	-0	0.035629	0.011546	0.096588	0.019201
-0.036087	0.1266	0.12179	-0.01742	0.0050354	0.0050863	0.029678	0.019531	0.16897	-0.0036367	0.016556	0.03629	-0.012843	0.087662	-0.12848	0.0073751	0.048726	-0.0039673	0.071971	0.0082652
-0.037562	0.13268	0.12568	-0.0021617	0.018794	0.022278	0.036545	0.032501	0.18494	0.005722	0.0035858	0.034637	-0.0064087	0.078557	-0.13008	0.007019	0.05422	-0.01358	0.075124	0.010223
-0.045624	0.12655	0.12988	-0.0040436	0.019582	0.0080363	0.045827	0.029449	0.26174	-0.0029755	0.006485	0.041606	0.00501	0.074997	-0.12716	0.00035604	0.033646	-0.022125	0.080388	0.020192
-0.03334	0.12843	0.11841	-0.0091553	0.025915	7.6294e-05	0.047862	0.031382	0.25187	-0.012309	0.0048065	0.073649	-0.0050608	0.095622	-0.14547	0.0063324	0.0028992	-0.025508	0.072047	0.01826
-0.031052	0.12884	0.11981	-0.0031281	0.019557	-0.0048319	0.05511	0.032323	0.22781	-0.0024668	0.015208	0.091807	-0.033391	0.087941	-0.14542	-0.0067647	-0.0090027	-0.018565	0.080922	0.0088755
-0.037231	0.1312	0.12873	0.0088501	0.012665	-0.0012461	0.05422	0.031865	0.21629	-0.0093333	0.015589	0.071055	-0.064519	0.07871	-0.15485	-0.022558	-0.0089264	-0.01503	0.081228	0.0073751
-0.032527	0.14305	0.13117	2.5431e-05	0.02032	0.017776	0.042648	0.028712	0.16075	-0.008901	0.014038	0.060755	-0.042801	0.081075	-0.15432	-0.041682	-0.008138	-0.017827	0.086314	0.0026449
-0.035833	0.15022	0.13148	-0.01447	0.013173	0.037257	0.049388	0.024999	0.25612	-0.012436	0.0019582	0.063502	-0.025965	0.077616	-0.15882	-0.023346	-0.0034332	-0.016632	0.094783	-0.0050863
-0.046641	0.15236	0.12744	-0.029729	0.033188	0.043844	0.053279	0.041402	0.25696	-0.025686	-0.0037384	0.063146	-0.018794	0.093333	-0.16116	0.01442	-0.016937	-0.016276	0.084534	-0.0084941
-0.070546	0.16416	0.10727	-0.042801	0.033391	0.044327	0.043716	0.049438	0.16342	-0.027059	-0.0041199	0.070394	-0.01269	0.087229	-0.15353	0.016658	-0.038249	-0.014699	0.090586	0.00010173
-0.071716	0.16683	0.093206	-0.036825	0.020498	0.040665	0.037816	0.049845	0.17873	-0.038859	-0.0025177	0.060094	0.0089264	0.068817	-0.13565	-0.0034332	-0.039978	-0.024134	0.097275	0.023346
-0.068436	0.14353	0.096766	-0.020192	0.02121	0.041097	0.04331	0.048879	0.20833	-0.028814	-0.00083923	0.049896	0.020727	0.061671	-0.13288	-0.045904	-0.01709	-0.034459	0.092163	0.01475
-0.067164	0.14249	0.1092	-0.028915	0.010503	0.018082	0.048014	0.047582	0.20241	-0.020269	0.010503	0.033671	0.016683	0.070903	-0.11884	-0.047735	-0.0085449	-0.046183	0.09023	0.00022888
-0.062485	0.13486	0.10801	-0.049388	0.0089773	0.020727	0.043564	0.044225	0.17044	-0.03418	0.013097	0.016174	0.012105	0.086441	-0.097529	-0.050786	-0.0071208	-0.063349	0.097249	0.0074768
-0.061747	0.12367	0.10526	-0.03067	0.00050863	0.036087	0.034434	0.036952	0.15338	-0.037486	0.009257	0.0082143	0.011597	0.096385	-0.092595	-0.041682	-0.013072	-0.066299	0.093765	0.016403
-0.060933	0.11032	0.11337	-0.031281	-0.0079346	0.027898	0.031662	0.036723	0.16604	-0.020752	0.027415	0.0026449	0.0039927	0.0973	-0.11747	-0.044352	-0.02327	-0.04954	0.078252	0.0072988
-0.065002	0.1059	0.11665	-0.023142	-0.0085958	0.0071462	0.040538	0.040003	0.15465	-0.010325	0.041326	0.0089264	-0.0053151	0.097504	-0.13125	-0.04921	-0.020981	-0.025915	0.068258	-0.0074259
-0.052287	0.098928	0.11584	-0.014064	0.0045268	-0.0043233	0.058517	0.037715	0.1649	-0.026906	0.027669	0.017471	0.0091298	0.10813	-0.14015	-0.066783	-0.002238	-0.011571	0.075734	0.0060527
-0.062129	0.11172	0.11922	-0.019557	0.013682	-0.0081635	0.054677	0.047226	0.1416	-0.02388	0.018056	0.0080617	0.017802	0.10277	-0.13598	-0.063171	0.020345	-0.032603	0.086924	0.0046794
-0.05572	0.11388	0.11856	-0.034002	0.012487	-0.012309	0.044301	0.056076	0.10991	-0.0103	0.010808	-0.0018311	0.0074514	0.10818	-0.11706	-0.071411	0.022863	-0.031331	0.095545	0.01737
-0.046361	0.10376	0.12624	-0.028127	0.022964	-0.0081635	0.048065	0.046844	0.10785	-0.021489	0.00027974	-0.012156	0.012512	0.12311	-0.11663	-0.080872	0.032069	-0.049464	0.10005	0.013809
-0.056814	0.10518	0.13329	-0.0042725	0.043691	-0.012334	0.048854	0.03657	0.14084	-0.030899	-0.0016022	-0.0043233	0.020091	0.11655	-0.10841	-0.084254	0.03685	-0.056636	0.10373	0.017675
-0.059331	0.10529	0.13293	0.0040181	0.050685	-0.00099182	0.042089	0.034256	0.14727	-0.037816	-0.014114	-0.0017548	0.0077057	0.11004	-0.10048	-0.091654	0.031764	-0.058034	0.094172	0.026881
-0.032349	0.11147	0.13796	0.0052134	0.05839	0.0049082	0.051219	0.023015	0.1432	-0.027237	-0.027771	-0.010503	0.015844	0.11139	-0.10818	-0.098343	0.01564	-0.057907	0.070699	0.019582
-0.019913	0.10831	0.14565	-0.0031026	0.056	-0.0074768	0.044632	0.012487	0.11505	-0.020498	-0.031662	-0.016403	0.018311	0.11322	-0.11159	-0.082601	0.01887	-0.065104	0.058797	0.015717
-0.021922	0.10335	0.13585	-0.009257	0.053253	-0.0044505	0.039368	0.016276	0.12006	-0.025304	-0.022558	-0.011419	0.021261	0.12334	-0.12199	-0.084534	0.013809	-0.072937	0.051651	0.0082652
-0.026601	0.085831	0.14297	-0.0048828	0.063273	0.00061035	0.023346	0.043488	0.16434	-0.027135	-0.017522	-0.01091	0.031459	0.1241	-0.11363	-0.086339	0.017649	-0.071335	0.049464	0.0076548
-0.019226	0.072886	0.15282	-0.0056712	0.065028	-0.0046285	0.024033	0.037333	0.13486	0.0045268	-0.036621	0.00043233	0.039012	0.12154	-0.121	-0.08906	0.035909	-0.082143	0.049388	-0.010147
-0.0075277	0.070292	0.15091	-0.0017802	0.038325	-0.001475	0.021718	0.049159	0.094808	0.025126	-0.029729	0.0068156	0.037816	0.10701	-0.12039	-0.078303	0.041606	-0.082703	0.05394	-0.0073242
-0.026321	0.065562	0.14539	-0.0043742	0.03212	0.00030518	0.0032552	0.061773	0.059636	0.031611	-0.021896	0.019557	0.032298	0.11063	-0.12456	-0.080338	0.048319	-0.079524	0.066884	0.0065867
-0.034968	0.066859	0.14142	-0.01269	0.045319	0.0062815	0.008138	0.065206	0.11983	0.019964	-0.0069173	0.025864	0.020218	0.10902	-0.13407	-0.086416	0.024363	-0.073395	0.063858	0.0042979
-0.050329	0.072454	0.11993	-0.015132	0.070419	0.0083669	0.022888	0.060857	0.1606	0.0064087	0.00017802	0.019582	0.012945	0.11078	-0.14247	-0.079931	0.017115	-0.069733	0.072149	0.011648
-0.04125	0.070648	0.12398	-0.011113	0.076803	0.012283	0.0058238	0.055186	0.19872	0.0024414	-0.017853	-0.0008138	0.010452	0.11292	-0.13939	-0.069402	0.01358	-0.068919	0.065206	0.028051
-0.051498	0.071665	0.12995	-0.0058492	0.087585	0.018692	-0.0025686	0.059611	0.19793	0.010503	-0.023855	-0.0018819	0.0067902	0.1034	-0.11716	-0.062815	0.024465	-0.058543	0.085576	0.028941
-0.044683	0.088882	0.11642	-0.0036112	0.095647	0.030568	-0.00045776	0.068512	0.19831	-0.010885	-0.017624	0.0027466	-0.003713	0.10951	-0.11327	-0.065257	0.022456	-0.065486	0.094477	0.0078583
-0.032374	0.086314	0.12568	0.00035604	0.089874	0.043157	-0.015844	0.072021	0.2066	-0.0019073	-0.019582	0.0048065	0.0089264	0.1062	-0.11355	-0.072149	0.010325	-0.075811	0.090866	0.0039164
-0.032806	0.084508	0.13761	-0.00048319	0.063705	0.0442	-0.017471	0.076319	0.20816	-0.0030518	-0.0071716	-0.0047302	0.018463	0.10976	-0.10554	-0.078049	0.017319	-0.056254	0.083516	0.019608
-0.031102	0.098012	0.14226	-0.0035604	0.055745	0.031052	-0.01002	0.068105	0.25686	-0.018997	-0.00035604	-0.0067902	0.034587	0.10941	-0.099462	-0.079803	0.025787	-0.034205	0.076752	0.047913
-0.024872	0.10935	0.14781	0.0040181	0.064875	0.032959	-0.0036621	0.069631	0.25553	-0.037511	0.013097	-0.0082906	0.037028	0.11508	-0.097987	-0.075175	0.026703	-0.013097	0.086797	0.058823
-0.0008901	0.12472	0.13499	0.0019073	0.062332	0.038528	-0.018489	0.07014	0.23822	-0.043945	0.017319	-0.022024	0.037766	0.1108	-0.097046	-0.068207	0.031586	-0.032374	0.11442	0.042394
-0.0008138	0.11386	0.13158	0.0080363	0.051727	0.038478	-0.013326	0.062332	0.24028	-0.038732	0.017776	-0.014267	0.031662	0.11955	-0.077133	-0.057398	0.034154	-0.050583	0.12039	0.017675
-0.0041962	0.10742	0.13143	0.017319	0.03657	0.046031	-0.0070953	0.060043	0.20693	-0.012487	0.0035604	-0.009435	0.02744	0.11988	-0.074158	-0.057424	0.041784	-0.053355	0.11902	0.011826
0.01119	0.10493	0.13067	0.030111	0.018641	0.033747	-0.0016785	0.066528	0.15869	0.0015259	-0.0053406	0.001297	0.031179	0.1167	-0.076828	-0.06691	0.047684	-0.063705	0.11068	0.034129
0.011902	0.10918	0.12591	0.023626	0.021388	0.036596	0.00012716	0.062764	0.22451	0.0024668	-0.0066376	-0.0043742	0.044785	0.10104	-0.087509	-0.07609	0.026855	-0.062612	0.09201	0.03156
0.010045	0.12828	0.14036	0.026677	0.0041707	0.053762	-0.012512	0.060476	0.23984	0.00010173	-0.02388	-0.018565	0.046107	0.10612	-0.088043	-0.08522	0.022354	-0.070394	0.098902	0.02655
0.00073751	0.12522	0.14643	0.032934	0.0099691	0.051244	-0.0091553	0.044708	0.17352	0.0038147	-0.015462	-0.034714	0.03746	0.10559	-0.074743	-0.09257	0.025152	-0.069071	0.090714	0.027873
0.007604	0.13496	0.14664	0.014547	0.0052134	0.046997	-0.019175	0.063604	0.17957	-0.00048319	-0.0020599	-0.037587	0.037969	0.11106	-0.071157	-0.081685	0.027593	-0.065664	0.090485	0.027161
0.016123	0.13649	0.14417	0.0057475	-0.011342	0.042063	-0.0099436	0.055923	0.21024	-0.0056203	-0.02037	-0.009435	0.034129	0.11859	-0.079219	-0.075251	0.01948	-0.071004	0.085119	0.02416
-0.00096639	0.13	0.12423	0.0052134	-0.014699	0.044734	0.0042725	0.060781	0.15958	-0.005366	-0.024261	0.0031535	0.019455	0.12093	-0.072962	-0.07103	0.012614	-0.087967	0.077566	0.037791
-0.0062052	0.12555	0.13662	0.0060018	-0.0074768	0.047811	-0.012995	0.065867	0.12367	0.0073242	-0.021032	0.0090281	0.032501	0.13641	-0.07782	-0.074158	0.020218	-0.085653	0.082525	0.039368
0.0025431	0.12344	0.16172	0.029729	0.0068919	0.058111	-0.035833	0.063502	0.16866	-0.0020599	-0.017471	0.022558	0.034714	0.13835	-0.084203	-0.081991	0.016963	-0.079854	0.087967	0.033696
-0.0065867	0.13608	0.16065	0.041835	0.0043233	0.058848	-0.041199	0.038783	0.24058	-0.0026957	-0.00058492	0.013606	0.018845	0.12227	-0.070318	-0.076497	0.015157	-0.077108	0.092824	0.039419
-0.0028483	0.15388	0.15704	0.044276	-0.014903	0.041148	-0.041835	0.034663	0.16693	0.026932	0.0030518	-0.0015767	0.0061289	0.10203	-0.065638	-0.074844	0.01564	-0.07075	0.094859	0.027466
-0.0072988	0.15198	0.15823	0.041377	-0.0018565	0.041911	-0.054855	0.033315	0.11599	0.035044	-0.011775	-0.0059255	-0.0036112	0.085424	-0.09257	-0.082804	0.0039673	-0.073853	0.079524	0.026423
0.0033569	0.14844	0.15422	0.040588	0.0023397	0.045242	-0.042191	0.025864	0.12235	0.035731	-0.015666	0.0023651	0.010783	0.091146	-0.096664	-0.089086	0.006485	-0.068995	0.065409	0.033671
0.003891	0.12316	0.1384	0.039495	0.0098674	0.045166	-0.047201	0.022024	0.13217	0.027237	-0.013148	-0.0078074	0.029043	0.092748	-0.069656	-0.081024	-0.0021617	-0.080338	0.066172	0.02655
0.0031026	0.13171	0.14033	0.02271	0.025533	0.044072	-0.058161	0.017827	0.17611	0.038478	-0.022558	-0.014648	0.046641	0.087763	-0.067825	-0.069046	-0.02004	-0.082219	0.066961	0.035273
0.011063	0.14206	0.13262	0.018183	0.023651	0.035858	-0.049286	0.032221	0.15401	0.035426	-0.019862	-0.020091	0.042318	0.084076	-0.074005	-0.085475	-0.016607	-0.087713	0.07459	0.019989
0.019353	0.13563	0.13321	0.027949	0.014776	0.034866	-0.038808	0.03479	0.10674	0.02121	-0.00295	-0.0339	0.044581	0.077337	-0.063604	-0.092443	-0.0080363	-0.074565	0.06546	0.028025
0.016505	0.12731	0.14613	0.02861	0.021159	0.043996	-0.031026	0.020116	0.10028	0.0091298	-0.016785	-0.038503	0.043793	0.080846	-0.064621	-0.098775	-0.006841	-0.073649	0.047506	0.042725
0.0067139	0.11147	0.13115	0.034307	0.021489	0.044708	-0.030975	0.022939	0.16291	0.015691	-0.026805	-0.037257	0.052058	0.07815	-0.058594	-0.10081	0.0013733	-0.072072	0.060221	0.044657
-0.018285	0.1048	0.13486	0.040792	0.021922	0.047531	-0.037079	0.050685	0.2491	0.0041199	-0.047862	-0.033544	0.065562	0.079702	-0.056636	-0.095164	-0.0034332	-0.063883	0.046412	0.047429
-0.034663	0.11574	0.1486	0.04481	0.039775	0.056254	-0.028534	0.051117	0.12276	0.010885	-0.047328	-0.017014	0.065918	0.096385	-0.052261	-0.07309	-0.016429	-0.058517	0.044963	0.04631
-0.024872	0.10501	0.14203	0.055033	0.039902	0.040029	-0.025864	0.064265	0.070292	0.011953	-0.049616	-0.0091044	0.055008	0.078786	-0.051168	-0.080363	-0.020803	-0.046717	0.049718	0.03156
-0.031916	0.093104	0.11943	0.06396	0.03095	0.047607	-0.015386	0.06223	0.11978	0.0076548	-0.055237	-0.022125	0.038732	0.065969	-0.042572	-0.078049	-0.0028737	-0.050735	0.054245	0.028025
-0.034027	0.07988	0.12624	0.061747	0.017776	0.057958	-0.0103	0.0501	0.18056	-0.0018565	-0.065486	-0.023422	0.034205	0.060577	-0.041631	-0.081406	0.00045776	-0.050863	0.051854	0.032984
-0.020167	0.075709	0.1355	0.053406	0.013987	0.048854	-0.00796	0.049133	0.1403	-0.018794	-0.073547	-0.011622	0.047302	0.04631	-0.052516	-0.076447	-0.010707	-0.058619	0.058289	0.041453
-0.0052897	0.086797	0.13016	0.04982	0.035731	0.041021	-0.0041962	0.031001	0.115	0.004069	-0.087026	-0.0069173	0.054855	0.042801	-0.07225	-0.072962	-0.0060527	-0.057449	0.05895	0.047429
0.007604	0.084457	0.1166	0.05633	0.031306	0.033646	-0.012461	0.019836	0.14389	0.010529	-0.085424	-0.0035604	0.069606	0.044759	-0.085195	-0.062281	0.0088755	-0.060196	0.054652	0.034231
-0.0026703	0.08166	0.11531	0.073497	0.0096639	0.031153	-0.024923	0.010223	0.15429	0.016912	-0.090739	0.0030772	0.077311	0.054576	-0.072428	-0.055364	0.012716	-0.0575	0.05427	0.034536
-0.014242	0.071284	0.13046	0.088984	0.01798	0.016708	-0.018972	0.0082906	0.11396	0.0071971	-0.09613	0.0055695	0.078049	0.057983	-0.055084	-0.042903	0.00050863	-0.051473	0.047735	0.043233
-0.02566	0.06958	0.1431	0.097656	0.017955	0.01653	-0.025838	0.0082397	0.11019	0.013072	-0.097682	0.01119	0.068868	0.076014	-0.042801	-0.046107	-0.0042979	-0.064545	0.058924	0.037104
-0.034154	0.057195	0.14417	0.095698	0.034536	0.030034	-0.028051	-0.0025431	0.16703	0.030187	-0.090968	0.011953	0.073242	0.09318	-0.026423	-0.045624	-0.017115	-0.053762	0.05867	0.060349
-0.031408	0.050329	0.14008	0.074819	0.02449	0.040741	-0.030645	-0.018539	0.19091	0.038122	-0.098572	0.019073	0.07782	0.10511	-0.026576	-0.050023	-0.034053	-0.051804	0.06251	0.058899
-0.040334	0.04837	0.13295	0.071284	0.019735	0.046921	-0.025152	-0.010096	0.15068	0.031611	-0.11625	0.017141	0.082525	0.088323	-0.031077	-0.060399	-0.043132	-0.047913	0.065257	0.05544
-0.04041	0.056254	0.12428	0.076574	0.0078328	0.018361	-0.02004	-0.024745	0.12194	0.012105	-0.10852	0.0073751	0.070241	0.081762	-0.024796	-0.071411	-0.039215	-0.048625	0.085475	0.075302
-0.037613	0.057017	0.12767	0.074234	0.0064341	0.02655	-0.01564	-0.035909	0.16299	0.013046	-0.10081	0.022786	0.076167	0.075912	-0.014445	-0.06841	-0.036952	-0.050456	0.095901	0.0678
-0.048955	0.053151	0.12222	0.06752	0.017726	0.039698	-0.016454	-0.026245	0.23031	0.01358	-0.088857	0.030543	0.06663	0.063604	-0.0098419	-0.047328	-0.034688	-0.046895	0.10328	0.04893
-0.052414	0.037791	0.11205	0.067444	0.0069682	0.038656	-0.0060781	-0.023956	0.19313	0.0078074	-0.085551	0.033035	0.06279	0.066655	0.00050863	-0.070648	-0.027313	-0.0383	0.097809	0.046641
-0.041885	0.044047	0.11851	0.069173	0.0016276	0.040563	-0.0016022	-0.039953	0.12499	0.008316	-0.080007	0.039978	0.063426	0.052872	-0.0070953	-0.069834	-0.020777	-0.03156	0.10211	0.054677
-0.033518	0.038732	0.12352	0.069377	0.0010935	0.054728	0.0032806	-0.054983	0.1663	0.0017293	-0.07459	0.043284	0.074539	0.044988	-0.0067647	-0.072835	-0.015869	-0.021362	0.11215	0.05511
-0.03863	0.029449	0.11116	0.083771	0.007019	0.060755	0.012817	-0.044429	0.20312	-0.0046285	-0.071716	0.046565	0.079193	0.056407	-0.0060018	-0.084152	-0.020498	-0.012868	0.10979	0.06101
-0.044429	0.020752	0.11266	0.075887	-0.0043996	0.070394	0.017853	-0.028458	0.18812	-0.020701	-0.075251	0.053965	0.073802	0.045649	-0.0080617	-0.089544	-0.03535	-0.0078328	0.14615	0.04481
-0.041021	0.027873	0.12741	0.058594	0.0057983	0.07487	0.020854	-0.023473	0.13458	-0.0084178	-0.087204	0.058314	0.080058	0.04158	-0.013784	-0.086161	-0.034205	0.0032552	0.17774	0.062332
-0.040995	0.0044505	0.13102	0.058975	0.033569	0.067215	0.014216	-0.025609	0.14844	0.0092316	-0.10643	0.062536	0.075302	0.035884	-0.0056458	-0.097173	-0.024618	0.0042216	0.17306	0.067266
-0.045751	0.010503	0.13501	0.054855	0.033875	0.075658	-0.014801	-0.038045	0.21538	0.028483	-0.1105	0.069885	0.063934	0.037944	0.0035858	-0.081151	0.00066121	-0.00086466	0.16218	0.07431
-0.034637	0.019328	0.1459	0.056814	0.04954	0.064214	-0.027542	-0.042292	0.19625	0.017242	-0.11299	0.073369	0.072912	0.033976	0.0054423	-0.060272	0.016327	-0.008316	0.14814	0.080643
-0.038834	0.01948	0.14247	0.047302	0.057195	0.050176	-0.02416	-0.050074	0.14862	0.013275	-0.11447	0.083593	0.075887	0.02004	0.0066376	-0.054626	0.019913	-0.015564	0.13433	0.077642
-0.036163	0.015208	0.14173	0.042979	0.050634	0.064036	-0.014242	-0.063019	0.1636	0.015589	-0.11258	0.078913	0.085678	0.013123	0.015411	-0.057729	0.031179	-0.021439	0.12016	0.066961
-0.032527	0.010757	0.13575	0.046539	0.048243	0.074031	-0.010376	-0.053406	0.23348	0.015717	-0.11154	0.065587	0.090408	0.0057983	0.013148	-0.088069	0.039037	-0.024719	0.12705	0.049464
-0.034714	0.0084432	0.13753	0.05689	0.058924	0.061849	-0.020777	-0.042674	0.21245	0.020523	-0.10681	0.071793	0.08812	0.0062561	0.0064596	-0.10312	0.034637	-0.027059	0.12484	0.039673
-0.04837	0.014369	0.1443	0.067215	0.045217	0.052872	-0.011266	-0.040487	0.13728	0.015208	-0.10813	0.068283	0.08667	0.009079	0.011571	-0.093943	0.041631	-0.014801	0.13519	0.032781
-0.064392	0.017598	0.13212	0.064697	0.034688	0.046285	-0.0059255	-0.029653	0.15406	0.0069173	-0.11808	0.071157	0.093638	0.0064596	0.010223	-0.095545	0.053762	-0.0020854	0.13491	0.040334
-0.068029	0.012639	0.12998	0.062663	0.041606	0.039953	-0.0026194	-0.02744	0.24846	0.029373	-0.10249	0.056686	0.097249	0.018895	0.022227	-0.081991	0.072454	-0.015767	0.12067	0.060984
-0.068258	0.017166	0.1195	0.062688	0.011876	0.054092	0.002238	-0.035426	0.1902	0.061467	-0.098495	0.057653	0.082881	0.02477	0.046565	-0.060323	0.084483	-0.032578	0.12113	0.051931
-0.062536	0.0094604	0.13392	0.069427	0.018336	0.065282	0.0053151	-0.044479	0.18283	0.042216	-0.10231	0.053304	0.079269	0.019277	0.055695	-0.048726	0.068385	-0.047201	0.11518	0.043767
-0.071665	0.00010173	0.13491	0.079091	0.014216	0.074234	0.013682	-0.044174	0.14931	0.031102	-0.099487	0.053838	0.080694	0.024923	0.057958	-0.046844	0.075328	-0.048472	0.10262	0.047811
-0.07487	-0.0014496	0.12436	0.084966	0.005544	0.076192	0.022659	-0.036748	0.13903	0.026957	-0.098902	0.055059	0.083974	0.023371	0.04392	-0.049489	0.085093	-0.043259	0.087331	0.060069
-0.093613	-0.0024414	0.11363	0.094503	0.033264	0.055084	0.026093	-0.035324	0.15071	0.018616	-0.10824	0.040741	0.068715	0.027339	0.032349	-0.055898	0.082067	-0.038376	0.074793	0.06897
-0.07604	0.0045522	0.12372	0.10539	0.047582	0.044988	0.039317	-0.017115	0.11861	0.024796	-0.1122	0.038376	0.068665	0.021744	0.033951	-0.050278	0.078888	-0.038656	0.07309	0.064519
-0.080744	0.0074768	0.13018	0.12217	0.036138	0.041656	0.052643	-0.019811	0.11355	0.022354	-0.087662	0.049795	0.083567	0.016301	0.048599	-0.043869	0.051244	-0.017064	0.062078	0.051473
-0.073776	-0.00063578	0.14196	0.11505	0.025126	0.033646	0.048676	-0.019328	0.12293	0.019023	-0.087229	0.047735	0.093562	0.025889	0.060043	-0.046387	0.052261	-0.016963	0.070521	0.045166
-0.05895	-0.015182	0.13438	0.11998	0.021083	0.032603	0.057907	-0.014877	0.11113	0.0042216	-0.084508	0.05544	0.085297	0.036494	0.043411	-0.037638	0.056432	-0.016658	0.065867	0.039698
-0.062078	-0.021489	0.12639	0.13128	0.018463	0.026271	0.066503	-0.013428	0.11648	-0.0022634	-0.088882	0.064367	0.068385	0.053838	0.030848	-0.032654	0.057246	-0.0047557	0.068665	0.042216
-0.063705	-0.027898	0.11701	0.1444	0.014292	0.037791	0.065511	-0.011037	0.087992	0.018539	-0.10305	0.057678	0.049337	0.040588	0.026499	-0.027898	0.062688	-0.0059764	0.074539	0.049616
-0.060043	-0.033773	0.10841	0.1476	0.017471	0.032679	0.059611	-0.018717	0.080566	0.031204	-0.093613	0.045013	0.046285	0.04392	0.043437	-0.019964	0.05394	0.00025431	0.061442	0.055949
-0.057755	-0.038732	0.11561	0.14356	0.024389	0.040538	0.048294	-0.022074	0.12589	0.022863	-0.085932	0.040563	0.042877	0.064545	0.050049	-0.017344	0.040944	0.018031	0.044505	0.064596
-0.04715	-0.041173	0.1134	0.12517	0.011292	0.05099	0.047099	-0.0098165	0.13789	0.013733	-0.091934	0.04598	0.059738	0.068995	0.036596	-0.0075785	0.029933	0.018972	0.049515	0.070826
-0.037511	-0.02093	0.12377	0.1062	0.015589	0.059484	0.040487	-0.0090281	0.10142	0.017217	-0.089569	0.029729	0.079778	0.062307	0.033188	-0.010325	0.031942	0.011266	0.048828	0.070063
-0.050252	-0.01358	0.12194	0.10358	0.013428	0.055847	0.034688	-0.0016022	0.035833	0.0076803	-0.087535	0.024389	0.0722	0.063044	0.032628	-0.01859	0.037511	-0.0045522	0.042063	0.048269
-0.055313	-0.0015259	0.10549	0.10056	0.015335	0.049311	0.03774	0.0030518	0.023295	0.0094604	-0.085678	0.03624	0.082932	0.061111	0.035706	-0.015488	0.040181	-0.0043742	0.04186	0.040258
-0.048116	0.00501	0.10551	0.098241	0.021871	0.032476	0.036011	0.0091553	0.075404	-0.0085449	-0.088501	0.037155	0.079651	0.073853	0.042623	-0.01976	0.03184	-0.0078328	0.033137	0.021464
-0.050659	-0.00033061	0.1105	0.09786	0.025279	0.018794	0.039851	0.0074514	0.12911	-0.018234	-0.06752	0.033925	0.06897	0.081507	0.054169	-0.012665	0.033213	-0.0079346	0.021006	0.010173
-0.059357	-0.026677	0.093918	0.11622	0.0092316	0.012461	0.035273	0.011698	0.094528	-0.0060018	-0.039139	0.030289	0.086594	0.068766	0.080465	0.021184	0.028407	-0.010808	0.01798	0.0084941
-0.046005	-0.049438	0.10012	0.11882	-0.00033061	0.019175	0.026677	0.001297	0.038859	-0.017471	-0.045675	0.015259	0.083923	0.068868	0.090663	0.01447	0.038528	-0.010986	0.034434	0.015869
-0.043411	-0.033086	0.10816	0.12474	0.0049591	0.019709	0.025406	-0.0064596	0.032247	-0.020854	-0.047302	0.022736	0.083618	0.073522	0.1049	0.0038656	0.038783	-0.0025686	0.046234	0.034892
-0.051422	-0.028941	0.10943	0.12507	-0.001119	0.025787	0.036189	-0.022125	0.056508	-0.0090281	-0.034637	0.022176	0.077947	0.091095	0.09608	-0.0069427	0.046107	0.00091553	0.042547	0.057398
-0.064443	-0.031026	0.11831	0.1225	0.013351	0.049718	0.032069	-0.022608	0.039647	0.0048574	-0.026932	0.024389	0.086365	0.10587	0.095444	-0.010503	0.042979	-0.0048828	0.040283	0.063273
-0.051702	-0.02538	0.1089	0.12741	0.015437	0.040919	0.029984	-0.026677	0.028051	-0.0027974	-0.050176	0.016785	0.10345	0.10363	0.11152	-0.0019836	0.027186	-0.0056458	0.04097	0.067927
-0.040868	-0.045039	0.10656	0.13201	0.0073751	0.044607	0.024439	-0.011317	0.046539	-0.0050608	-0.057246	-0.0033569	0.11332	0.095825	0.11963	-0.0065613	0.029068	-0.0029755	0.039495	0.068029
-0.035172	-0.054042	0.11464	0.11754	0.014648	0.038961	0.035934	0.0084686	0.064697	-0.011495	-0.068334	-0.00078837	0.10264	0.096486	0.11319	0.0011953	0.035884	-0.0048574	0.038172	0.072301
-0.033442	-0.072327	0.12199	0.10368	0.011953	0.029424	0.042191	0.0295	0.051778	-0.030848	-0.073675	0.01358	0.098674	0.10063	0.12454	-0.00048319	0.047836	-0.012283	0.025355	0.074717
-0.026983	-0.077566	0.12505	0.10412	-0.01442	0.036545	0.033442	0.031891	0.043182	-0.036621	-0.062052	0.024541	0.10084	0.087662	0.1224	-0.0046285	0.049133	-0.019938	0.020243	0.074793
-0.030696	-0.073598	0.128	0.11279	0.00073751	0.044174	0.014623	0.033315	0.072021	-0.023422	-0.059128	0.034663	0.12634	0.074539	0.12253	-0.0015004	0.07075	-0.018946	0.016454	0.061239
-0.020294	-0.082906	0.124	0.11729	0.0055695	0.056305	0.018183	0.021795	0.071742	-0.01475	-0.063731	0.03451	0.15551	0.073217	0.13151	0.0093079	0.070597	-0.033951	0.024185	0.050303
0.0017802	-0.088552	0.11726	0.12858	-0.0008901	0.037715	0.015259	0.014699	0.078049	-0.022354	-0.064061	0.01653	0.15058	0.088476	0.1476	0.010452	0.071182	-0.022278	0.0062307	0.059865
0.01976	-0.087458	0.1135	0.12932	-0.016734	0.039342	0.016047	0.0072479	0.088069	-0.016429	-0.077642	0.020854	0.13738	0.082703	0.15437	-0.0057729	0.062536	-0.03245	0.021489	0.064799
0.029475	-0.10251	0.11363	0.13664	-0.024592	0.046997	0.023727	0.013199	0.086899	-0.018717	-0.092901	0.02538	0.12985	0.084686	0.14216	-0.0061798	0.054677	-0.042369	0.029119	0.078863
0.043132	-0.096207	0.11787	0.14587	-0.016836	0.065282	0.038528	0.027669	0.13354	-0.023651	-0.086772	0.034739	0.10961	0.083135	0.12731	-0.007782	0.073878	-0.038986	0.032552	0.082423
0.048523	-0.079549	0.10785	0.1373	-0.018234	0.069351	0.038223	0.030848	0.2062	-0.0010427	-0.10061	0.046488	0.11236	0.09257	0.13079	-0.0099691	0.060069	-0.035502	0.042623	0.083084
0.040283	-0.066299	0.10791	0.13054	-0.038605	0.068054	0.023727	0.032628	0.20116	-0.0068156	-0.097377	0.035604	0.11803	0.077438	0.12904	-0.0067647	0.067317	-0.038274	0.039495	0.071004
0.033671	-0.065155	0.10071	0.12886	-0.047048	0.063171	0.022812	0.031204	0.13547	-0.0070699	-0.09847	0.02182	0.11737	0.070165	0.11503	-0.013275	0.079244	-0.03535	0.036926	0.065562
0.03596	-0.0678	0.098038	0.12917	-0.034231	0.057322	0.034078	0.032171	0.14399	-0.0023905	-0.11531	0.024185	0.1005	0.072225	0.11289	-0.017497	0.092697	-0.035451	0.03507	0.062358
0.053507	-0.074005	0.11439	0.12416	-0.039927	0.057424	0.020116	0.038732	0.1683	-0.0018056	-0.11024	0.022964	0.10867	0.067825	0.10737	-0.013809	0.094732	-0.042725	0.041224	0.049337
0.040105	-0.058263	0.11162	0.1475	-0.036036	0.045751	-0.010325	0.040385	0.13107	-0.0083415	-0.093664	0.0042216	0.11627	0.072403	0.099945	-0.025558	0.090663	-0.019633	0.042419	0.045497
0.033875	-0.052617	0.1032	0.15686	-0.035222	0.03039	-0.013224	0.040512	0.12169	-0.0039419	-0.083338	0.0034332	0.093613	0.08016	0.11828	-0.019557	0.073878	-0.010529	0.055415	0.049133
0.059967	-0.045573	0.10511	0.15088	-0.040258	0.022608	0.024541	0.042623	0.1399	-0.020879	-0.074921	0.010427	0.10396	0.08756	0.1177	-0.006485	0.0634	-0.019989	0.035426	0.041275
0.06897	-0.041428	0.094961	0.14147	-0.044581	0.014598	0.051549	0.03507	0.17039	-0.030619	-0.070368	0.013936	0.10048	0.093791	0.11851	-0.005188	0.067266	-0.027288	0.018158	0.037562
0.065536	-0.04125	0.095571	0.15928	-0.04893	0.0067139	0.043615	0.041504	0.16599	-0.030899	-0.051448	0.026321	0.07431	0.094528	0.11823	0.00025431	0.061824	-0.021795	0.016963	0.018997
0.045268	-0.032399	0.087102	0.17125	-0.044683	0.0090535	0.0221	0.035884	0.17042	-0.017853	-0.04331	0.031662	0.08016	0.09051	0.109	-0.0015004	0.057297	-0.019379	0.0236	0.022863
0.040309	-0.018641	0.092545	0.16757	-0.046616	0.034307	-0.0093587	0.026398	0.1752	-0.01681	-0.058212	0.035248	0.087331	0.10269	0.10022	-0.005366	0.065511	-0.018133	0.023982	0.037003
0.052185	-0.025838	0.10394	0.14537	-0.02538	0.03596	-0.032349	0.01297	0.18814	-0.024618	-0.062739	0.043208	0.096054	0.10475	0.099284	-0.0038656	0.070801	-0.018539	0.025864	0.031357
0.040334	-0.053736	0.11093	0.15221	-0.0082906	0.050557	-0.048472	-0.0031535	0.14503	-0.00035604	-0.060755	0.042979	0.10648	0.096537	0.10376	0.005544	0.079295	-0.0095367	0.031484	0.032272
0.033137	-0.069606	0.11416	0.16708	-0.0099691	0.057297	-0.042165	0.001297	0.17802	0.0090281	-0.073802	0.0457	0.098546	0.09201	0.11093	0.0054677	0.07487	-0.010681	0.036469	0.037689
0.032883	-0.062764	0.11368	0.17471	-0.015411	0.059077	-0.044149	0.016123	0.18613	0.02833	-0.066121	0.053965	0.11248	0.081813	0.11876	0.0023142	0.0575	-0.032705	0.047455	0.034231
0.034078	-0.049108	0.11937	0.17497	-0.019735	0.056483	-0.04776	0.015411	0.15839	0.031077	-0.051193	0.062485	0.12258	0.074819	0.12632	0.00073751	0.054321	-0.044479	0.048167	0.052872
0.03624	-0.048167	0.11785	0.18534	-0.0054169	0.063756	-0.034536	0.017217	0.15322	0.026525	-0.052617	0.056966	0.11754	0.065053	0.12622	-0.0047811	0.048421	-0.038579	0.045802	0.070928
0.036469	-0.042038	0.12858	0.21103	-0.0048574	0.060043	-0.041733	0.022303	0.17161	-0.0015004	-0.044581	0.046031	0.096486	0.054525	0.12146	-0.014343	0.037689	-0.033417	0.040716	0.072657
0.034815	-0.037181	0.1044	0.21698	-0.028941	0.053304	-0.037308	0.020549	0.1638	-0.02271	-0.038681	0.038376	0.11368	0.049922	0.11981	-0.022786	0.015895	-0.01442	0.0354	0.07253
0.048116	-0.028381	0.088704	0.22766	-0.050074	0.050557	-0.05633	0.01447	0.12042	-0.012741	-0.051549	0.031001	0.13173	0.051295	0.12909	-0.028458	0.021133	-0.0078583	0.048777	0.050303
0.071818	-0.033925	0.098445	0.22937	-0.036926	0.049973	-0.068232	0.02683	0.12662	0.013173	-0.05628	0.039597	0.10882	0.04247	0.12965	-0.032756	0.02772	-0.017776	0.064646	0.035299
0.06017	-0.030899	0.099487	0.227	-0.040461	0.041402	-0.059077	0.036265	0.16579	0.0061035	-0.057475	0.069911	0.11238	0.032628	0.12629	-0.036901	0.032781	-0.013809	0.061391	0.025482
0.040868	-0.023193	0.0914	0.21657	-0.041072	0.058645	-0.069682	0.027364	0.20083	-0.01826	-0.061824	0.077871	0.1182	0.025838	0.13115	-0.028229	0.027644	-0.018412	0.059916	0.028585
0.049616	-0.012436	0.09702	0.21848	-0.021108	0.065155	-0.065842	0.036011	0.15297	-0.0103	-0.0693	0.055135	0.11637	0.020498	0.14132	-0.012665	0.010147	-0.003891	0.056229	0.030696
0.036977	0.0042216	0.096181	0.19547	-0.017446	0.06691	-0.03629	0.045268	0.12825	0.0010935	-0.058212	0.049973	0.11365	0.024948	0.13476	0.0024668	-0.0032552	0.0085704	0.045726	0.030518
0.030416	0.019048	0.10076	0.17629	-0.023117	0.059535	-0.037562	0.032196	0.15544	-0.0071971	-0.054499	0.048548	0.12128	0.032705	0.12784	0.017598	-0.0054423	0.011164	0.046056	0.037638
0.044683	0.013453	0.10178	0.17586	-0.018056	0.065994	-0.061391	0.035629	0.15188	-0.0066121	-0.062586	0.045242	0.13603	0.02889	0.12042	0.0035095	0.0008901	0.005188	0.056864	0.025177
0.053431	0.012232	0.090841	0.17372	-0.034409	0.059662	-0.069911	0.038401	0.18387	-0.027008	-0.054983	0.038884	0.1458	0.018717	0.11312	0.0044759	-0.013885	0.011978	0.061646	0.030263
0.056407	-0.0092316	0.087153	0.15739	-0.040919	0.058111	-0.08077	0.030874	0.17372	-0.021642	-0.047353	0.041199	0.14491	0.016174	0.12548	0.0082397	-0.0069682	0.021286	0.072021	0.05511
0.05127	-0.034154	0.097427	0.13903	-0.022456	0.08138	-0.095393	0.046336	0.11897	-0.008316	-0.050151	0.027059	0.14338	0.026855	0.14954	-0.0026194	0.015081	0.040512	0.070597	0.062027
0.049235	-0.039698	0.081126	0.14336	-0.018133	0.090459	-0.10373	0.028636	0.09552	-0.0028737	-0.046666	-0.0036875	0.15182	0.019023	0.12385	-0.018768	0.0076548	0.036799	0.078379	0.066554
0.062205	-0.041758	0.078863	0.15757	-0.013199	0.088094	-0.11182	0.028814	0.12469	-0.008316	-0.05544	-0.004247	0.14005	0.017242	0.11798	-0.025686	-0.0086212	0.032527	0.051829	0.060984
0.062536	-0.037816	0.077387	0.16388	-0.0021108	0.079931	-0.10791	0.04954	0.13674	0.005366	-0.055415	0.006307	0.13489	0.019048	0.12388	-0.024389	0.0014242	0.033518	0.03535	0.047913
0.047353	-0.046412	0.083237	0.15694	0.0043742	0.063705	-0.090942	0.05132	0.11208	0.017598	-0.049006	0.015386	0.12383	0.038579	0.10722	-0.021286	0.014547	0.02655	0.048498	0.048981
0.04509	-0.055898	0.09903	0.15956	0.0073751	0.036596	-0.096308	0.041707	0.10579	0.016607	-0.039419	0.016581	0.12962	0.049973	0.11454	-0.023295	0.027746	0.0069936	0.071411	0.053329
0.046794	-0.040843	0.10633	0.15778	-0.00012716	0.028076	-0.11172	0.036418	0.094325	0.022024	-0.036825	0.0040944	0.13944	0.053584	0.11096	-0.027262	0.024261	0.023117	0.079753	0.05455
0.059891	-0.031815	0.1224	0.15773	-0.0008901	0.019658	-0.1123	0.021896	0.10969	0.0065613	-0.038325	-0.0041453	0.14046	0.048014	0.11449	-0.0086212	0.019964	0.038427	0.06986	0.04481
0.065791	-0.031052	0.12222	0.16388	0.019913	0.015361	-0.11831	0.03212	0.15216	-0.018768	-0.018768	0.0032043	0.11823	0.037435	0.11871	-0.0048319	0.010096	0.049438	0.0752	0.03334
0.057195	-0.019226	0.11144	0.16065	0.023829	0.014394	-0.10963	0.039291	0.14257	-0.01592	-0.01447	-0.0040944	0.11525	0.049769	0.1193	-0.014928	0.020447	0.046946	0.05633	0.044072
0.048752	-0.031586	0.11564	0.16797	0.02505	-0.010173	-0.10317	0.046132	0.14539	-0.0071971	-0.0084941	-0.010071	0.12164	0.073802	0.1267	-0.034383	0.025355	0.031077	0.027313	0.047836
0.048752	-0.034968	0.11086	0.16726	0.020167	-0.011546	-0.11411	0.052668	0.11452	-0.00073751	-0.011241	-0.0065358	0.11594	0.073318	0.12006	-0.025508	0.030212	0.027059	0.046616	0.039622
0.047328	-0.04158	0.11622	0.16164	0.023677	0.013275	-0.14036	0.056305	0.13982	-0.0034841	-0.020625	-0.0081635	0.10493	0.06045	0.12436	-0.0017293	0.019073	0.026677	0.046616	0.03067
0.044556	-0.048523	0.099716	0.17484	0.02683	0.017904	-0.13888	0.054042	0.19274	-0.018031	-0.018489	-0.00094096	0.10976	0.064875	0.11546	-0.010579	0.010376	0.034205	0.03301	0.03329
0.022583	-0.046031	0.088145	0.16322	0.018819	0.003713	-0.12454	0.056254	0.21683	-0.010732	-0.025355	0.0098674	0.10462	0.064545	0.11083	-0.012868	0.014089	0.029043	0.024185	0.031026
0.018412	-0.056534	0.08611	0.16195	0.028432	0.011673	-0.12856	0.045446	0.14921	-0.0085195	-0.029449	0.024668	0.1136	0.051371	0.09079	-0.01681	0.03891	0.025304	0.032934	0.025762
0.025406	-0.061773	0.09168	0.15572	0.029119	0.0099691	-0.14743	0.047328	0.13087	-0.001653	-0.030416	0.021388	0.11213	0.052719	0.10155	-0.01653	0.04926	0.012029	0.030823	0.024185
0.033035	-0.045497	0.091248	0.14196	0.012385	0.01269	-0.16492	0.052821	0.15841	0.00099182	-0.02622	-0.0011953	0.10635	0.071538	0.093638	-0.014674	0.03746	0.0030263	0.018743	0.053126
0.035248	-0.026271	0.083669	0.14842	-0.00050863	0.0010173	-0.15706	0.048676	0.19783	-0.0030009	-0.02978	-0.022863	0.11912	0.080261	0.084635	-0.0068665	0.016886	0.013529	0.032756	0.075378
0.0398	-0.026372	0.079498	0.15526	0.0033824	-0.00295	-0.14905	0.038605	0.1947	0.0017293	-0.024312	-0.036036	0.10907	0.082118	0.10351	-0.014979	-0.0048574	0.01325	0.03212	0.068334
0.034688	-0.044632	0.076599	0.15366	0.0075022	0.007782	-0.14127	0.023651	0.18616	0.011419	-0.017675	-0.038834	0.098394	0.070445	0.11813	-0.03156	-0.012436	0.010859	0.025915	0.065435
0.0076294	-0.056737	0.071208	0.15727	0.021998	0.0065867	-0.12016	0.01948	0.17207	0.0026703	-0.01943	-0.029577	0.10434	0.073878	0.12164	-0.031459	0.0035095	0.0093842	0.029551	0.060679
0.0041199	-0.060628	0.074158	0.14905	0.031891	0.0076803	-0.11762	0.027364	0.19564	-0.015539	-0.027364	-0.01826	0.094706	0.075353	0.12238	-0.037003	0.021032	0.0065867	0.035909	0.056661
0.0095367	-0.050405	0.074743	0.14882	0.019506	0.027059	-0.12477	0.018082	0.26594	-0.0060018	-0.033849	-0.035426	0.074081	0.068665	0.13059	-0.027746	0.0090027	0.0027466	0.055974	0.045344
0.0082397	-0.023905	0.080058	0.13247	0.016988	0.037155	-0.1295	0.0339	0.28117	-0.009079	-0.04481	-0.028025	0.079931	0.059611	0.13362	-0.010096	-0.0081889	-0.018972	0.053914	0.056864
0.003535	-0.027695	0.093307	0.12647	0.011215	0.060196	-0.12062	0.028178	0.25935	-0.013453	-0.05806	-0.033137	0.10162	0.034968	0.12708	-0.0058492	0.0033061	-0.017293	0.048396	0.053787
-0.0058492	-0.028127	0.072886	0.14313	-0.010707	0.048879	-0.11274	0.0086466	0.24396	-0.024287	-0.03713	-0.028178	0.10501	0.019302	0.13273	-0.0038656	-0.0062561	-0.018463	0.040588	0.047989
0.0081635	-0.036316	0.076497	0.15282	-0.0059764	0.040258	-0.12072	0.021133	0.20681	-0.026525	-0.031509	-0.028	0.096334	0.0057475	0.1343	-0.017064	0.0037638	-0.019252	0.048447	0.047226
0.004247	-0.036469	0.073471	0.16591	0.013402	0.011546	-0.10633	0.031281	0.20421	-0.017039	-0.035706	-0.0033569	0.09168	-0.0073242	0.13298	-0.016327	0.02243	-0.018158	0.045446	0.056483
-0.0011444	-0.020955	0.072021	0.16881	0.025075	0.0058492	-0.095113	0.029144	0.21044	-0.020014	-0.031815	-0.0039673	0.090993	-0.017166	0.12805	0.0018311	0.031153	-0.0096893	0.029399	0.056458
0.016632	-0.016861	0.06724	0.17934	0.022405	-0.007019	-0.11098	0.026245	0.18237	-0.021515	-0.03273	-0.0099691	0.094757	-0.02622	0.124	0.0056966	0.017217	-0.02243	0.011215	0.051117
0.014572	0.0028229	0.067291	0.1884	0.0098165	-0.019353	-0.12105	0.022202	0.14844	-0.031713	-0.034103	0.00295	0.10564	-0.04158	0.14259	-0.01208	0.0093079	-0.035706	0.0033824	0.057704
0.020599	0.0075022	0.062408	0.17583	0.0060272	-0.010554	-0.12889	0.0062052	0.17654	-0.054703	-0.049311	0.0080109	0.095622	-0.048879	0.12332	-0.028381	-0.00073751	-0.017192	0.012995	0.049006
0.02238	-0.0094096	0.068283	0.17242	0.019608	0.0060272	-0.12937	0.0030518	0.23107	-0.051626	-0.049667	-0.0071462	0.10058	-0.059687	0.10157	-0.02828	0.00058492	-0.0081889	0.018361	0.034561
0.026296	-0.030441	0.062841	0.18133	0.021845	0.021998	-0.13969	0.0030263	0.22247	-0.029729	-0.045827	0.0017293	0.08728	-0.073344	0.10094	-0.012995	-0.0030518	0.0010173	0.009079	0.033544
0.03123	-0.038808	0.051549	0.18171	0.0087484	0.02833	-0.14654	-0.010325	0.21011	-0.015564	-0.03624	0.0060781	0.082779	-0.066249	0.099818	0.0089773	-0.0057475	0.0022888	-0.0013224	0.041122
0.022278	-0.031586	0.041911	0.19112	0.0054677	0.025508	-0.14262	-0.015284	0.23232	-0.017598	-0.031713	-0.015055	0.09697	-0.062841	0.081711	0.039444	-0.0053151	-0.00030518	0.0065358	0.04837
0.027339	-0.013504	0.043513	0.19719	-0.0040944	0.01152	-0.15701	-0.018768	0.2006	-0.0070699	-0.049082	-0.022507	0.093104	-0.047073	0.081889	0.052516	0.0010173	0.0049082	0.021286	0.063324
0.018311	-0.015539	0.038528	0.17812	-0.014801	0.013835	-0.16019	-0.024236	0.15526	-0.0062815	-0.057602	-0.015767	0.088145	-0.048625	0.086517	0.043259	0.0028483	0.0057475	0.030823	0.062408
0.032679	-0.012105	0.031586	0.17367	-0.01915	0.011775	-0.17593	-0.0091044	0.12952	-0.016836	-0.056305	-0.0084686	0.079041	-0.046082	0.10043	0.040512	-0.0062561	0.0048828	0.037206	0.06162
0.037053	-0.009079	0.028203	0.16805	-0.017853	-0.0008138	-0.1742	0.0053406	0.11007	-0.011775	-0.080872	0.0024923	0.080694	-0.033951	0.10445	0.0398	0.0012207	0.014547	0.039927	0.062205
0.03863	-0.0092061	0.015971	0.15877	-0.021769	-0.016073	-0.15887	0.00048319	0.02978	-0.011342	-0.10096	0.0066884	0.091731	-0.023041	0.087738	0.028102	0.0035604	0.013784	0.05221	0.047785
0.054296	-0.023041	0.010198	0.1664	-0.03245	-0.017649	-0.14173	-0.020701	-0.0069936	-0.006663	-0.1133	0.0072988	0.092214	0.0061544	0.082347	0.026677	0.0072479	0.0044759	0.054143	0.0398
0.059967	-0.025965	0.026805	0.15917	-0.03919	-0.030746	-0.15366	-0.032883	0.064163	-0.012919	-0.11454	0.0093079	0.075328	0.010503	0.087382	0.029577	0.021439	0.0066121	0.042826	0.042038
0.067978	-0.020294	0.021388	0.14941	-0.033112	-0.039368	-0.1697	-0.025024	0.1665	-0.026474	-0.10564	0.028534	0.087255	0.015182	0.11035	0.029526	0.023015	0.020091	0.049082	0.046768
0.071106	-0.037994	0.027873	0.13611	-0.026271	-0.037028	-0.1741	-0.0026449	0.18494	-0.014242	-0.084864	0.028102	0.10935	0.009257	0.11024	0.017751	0.03067	0.027339	0.058568	0.050863
0.079778	-0.056534	0.025202	0.14025	-0.0059509	-0.037384	-0.15401	-0.010681	0.15877	-0.0011444	-0.10821	0.019786	0.1163	0.012105	0.084381	0.018005	0.030111	0.016937	0.060323	0.043691
0.074692	-0.053864	0.026067	0.14119	-0.0073242	-0.048192	-0.1532	0.0019836	0.11815	-0.0013224	-0.090154	0.014598	0.1061	-0.00015259	0.082804	0.020472	0.017471	0.0028992	0.06073	0.041911
0.065969	-0.033646	0.040766	0.1387	-0.01564	-0.034078	-0.16599	0.0087229	0.12746	0.009613	-0.069351	0.013885	0.087179	-0.00053406	0.086314	0.012767	0.016708	-0.005544	0.075175	0.040512
0.057729	-0.015437	0.046666	0.13451	-0.018667	-0.025889	-0.18087	0.0023397	0.15274	0.0019328	-0.06045	0.016556	0.085119	0.00295	0.069606	0.015004	0.0035858	0.0021362	0.083593	0.055822
0.043818	-0.01475	0.033442	0.12454	-0.021845	-0.032603	-0.1667	0.0062052	0.16078	0.0046794	-0.058975	0.045242	0.088781	0.024007	0.068487	0.014267	0.023346	0.0045268	0.088832	0.051956
0.037664	-0.030365	0.050583	0.12904	2.5431e-05	-0.044963	-0.14923	0.014292	0.086314	0.00073751	-0.058187	0.063197	0.078481	0.055186	0.070267	0.011088	0.028127	0.021057	0.081024	0.069682
0.044912	-0.036367	0.054703	0.1121	-0.0056203	-0.01503	-0.13865	0.010478	0.041529	-0.00050863	-0.05867	0.065842	0.090764	0.050634	0.053457	0.0035095	0.024389	0.01152	0.09402	0.077464
0.050201	-0.029602	0.052643	0.099538	-0.0016276	-0.0078328	-0.12151	0.006841	0.043793	0.0091553	-0.039266	0.0619	0.10056	0.044835	0.05305	0.00058492	0.02917	-0.0077057	0.098877	0.05483
0.045319	-0.029627	0.048294	0.094732	0.0086721	-0.027542	-0.13245	0.0093079	0.10353	0.0061544	-0.031967	0.056203	0.095088	0.043971	0.05216	-0.0071716	0.036062	-0.0094604	0.11917	0.019887
0.049159	-0.033875	0.041784	0.103	0.017573	-0.024923	-0.12705	0.018387	0.11759	-0.005188	-0.027415	0.053126	0.089874	0.036011	0.054423	0.0057983	0.030518	0.0028229	0.1282	0.019735
0.062586	-0.042801	0.041097	0.11533	0.0080109	-0.0016785	-0.12159	0.023677	0.11124	-0.00017802	-0.019862	0.047379	0.077718	0.025838	0.050074	0.017598	0.039775	0.024211	0.12708	0.0383
0.06724	-0.05249	0.035604	0.11162	0.0039673	0.011571	-0.10735	0.017573	0.069529	0.0074259	-0.016047	0.051778	0.076396	0.020294	0.057297	0.017802	0.0442	0.02566	0.12945	0.054423
0.077718	-0.05422	0.012487	0.096156	0.0067902	-0.003535	-0.093358	0.020116	0.072276	0.0021108	-0.015666	0.066452	0.075887	-0.0011444	0.066554	0.034281	0.045217	0.014064	0.12042	0.057856
0.091782	-0.027135	0.0078328	0.07843	0.0066376	-0.0023397	-0.083135	0.028254	0.12433	0.017649	-0.020879	0.051829	0.062688	-0.0078837	0.079269	0.053991	0.060806	0.023727	0.11004	0.058492
0.086772	-0.013809	0.0070953	0.078328	-0.0065104	-0.0027466	-0.083338	0.027008	0.12515	0.020498	-0.014013	0.043564	0.055542	-0.023956	0.084508	0.055415	0.05099	0.027491	0.10872	0.054118
0.077133	-0.007604	0.013529	0.085958	-0.0079346	0.019328	-0.073853	0.016963	0.063019	0.014547	-0.0091807	0.032756	0.045039	0.0026703	0.093765	0.057882	0.039266	0.036341	0.11065	0.052973
0.083313	-0.014318	0.0094096	0.097656	-0.0023905	0.026601	-0.08255	0.018667	0.04865	0.0045013	-0.01447	0.036087	0.049286	0.0082906	0.10152	0.043716	0.028407	0.028559	0.12327	0.054703
0.095825	-0.021489	0.0177	0.093511	-0.0032298	0.023982	-0.086263	0.021362	0.034307	-0.016479	-0.009435	0.027084	0.050405	0.021413	0.10358	0.02711	0.025101	0.024363	0.12884	0.030314
0.11012	-0.035172	0.015996	0.07665	0.0016022	0.034002	-0.082169	0.024261	0.074972	-0.0066376	-0.0088501	0.017904	0.038096	0.01531	0.088679	0.039775	0.014598	0.031942	0.12189	0.022939
0.11584	-0.039597	0.012792	0.066833	0.00094096	0.032399	-0.084305	0.034765	0.093918	0.011673	-0.0083669	0.018107	0.056229	0.012182	0.075633	0.043132	0.011724	0.038071	0.11126	0.032628
0.12751	-0.033951	0.0023651	0.068537	-0.0053914	0.023677	-0.07843	0.040538	0.092112	0.0056966	-0.015132	0.018819	0.060476	0.021388	0.064163	0.034637	0.013529	0.033315	0.10516	0.036062
0.11434	-0.030797	0.006307	0.081914	-0.0041962	0.028661	-0.086772	0.035629	0.075734	0.0023651	-0.026906	0.029526	0.063095	0.034536	0.076497	0.055211	-0.0037893	0.021184	0.094808	0.016658
0.10432	-0.034409	0.02238	0.089518	-0.0061544	0.030848	-0.077286	0.035502	0.080261	-0	-0.032578	0.023956	0.071106	0.052363	0.099996	0.045853	-0.002238	0.012309	0.080058	-0.0078328
0.094859	-0.024465	-0.0027466	0.093206	0.00045776	0.032959	-0.076269	0.045624	0.13051	0.0052134	-0.030746	0.014954	0.07309	0.058645	0.095545	0.036189	0.006485	0.011724	0.087687	0.00078837
0.080617	-0.021184	-0.0043488	0.10104	-0.00050863	0.032272	-0.091858	0.034154	0.12703	0.0032298	-0.018056	0.015818	0.083694	0.037587	0.086543	0.014292	-0.0051626	0.023702	0.10328	-0.013962
0.061239	-0.0074259	0.0015004	0.095571	-0.0023142	0.049057	-0.090917	0.030899	0.10557	0.0070699	-0.013148	0.012817	0.070216	0.029958	0.080312	-0.021947	-0.017039	0.02917	0.10335	-0.010808
0.053787	-0.014725	0.013784	0.096792	-0.004247	0.078074	-0.093664	0.032578	0.15869	-0.017675	-0.0069173	0.021235	0.076574	0.0053151	0.063629	-0.037918	-0.024389	0.02182	0.10338	-0.012817
0.056076	-0.027796	0.01447	0.10623	0.006841	0.069631	-0.087687	0.033569	0.1844	-0.019658	0.003535	0.019608	0.088094	-0.0079346	0.065358	-0.024541	-0.020701	0.027542	0.11228	0.004247
0.060908	-0.051015	0.010096	0.1075	0.012054	0.05867	-0.090561	0.03156	0.15002	-0.0030772	0.0065613	-0.0044505	0.083847	-0.0084178	0.047811	0.00022888	-0.015081	0.043691	0.12121	-0.005188
0.052287	-0.030467	-0.002238	0.11424	0.015081	0.055567	-0.088094	0.035222	0.11401	-0.0078328	-0.0030518	0.00027974	0.078074	0.011749	0.047582	0.013529	0.0040436	0.045344	0.13608	-0.021642
0.051397	-0.0029755	-0.018311	0.12418	0.021032	0.06513	-0.075302	0.042699	0.14908	-0.016759	-0.0076548	-0.0033061	0.064189	-0.00099182	0.062307	0.0065104	0.001297	0.059026	0.13451	-0.022507
0.041122	-0.0062307	-0.029246	0.14267	0.018514	0.061289	-0.056356	0.038986	0.18016	-0.028178	-0.0034841	0.015666	0.041504	-0.039113	0.077566	-0.00061035	0.010732	0.061467	0.11495	0.00022888
0.056686	-0.00055949	-0.01503	0.15149	0.0082143	0.05956	-0.061467	0.017649	0.16691	-0.018972	-0.017471	0.031382	0.046438	-0.049057	0.071055	0.020167	0.011241	0.04715	0.1047	0.0045268
0.066808	0.01241	0.002772	0.14755	0.020065	0.041402	-0.069021	0.021362	0.13962	-0.019277	-0.023015	0.024974	0.061188	-0.091044	0.059789	0.022914	0.018794	0.042953	0.10053	0.021769
0.096181	0.0083669	0.011622	0.13316	0.032806	0.030162	-0.067418	0.021439	0.15434	-0.018539	-0.011978	0.02065	0.069962	-0.14214	0.054932	0.0053914	0.01297	0.041656	0.11113	0.044047
0.12011	-0.0070699	0.0030772	0.12746	0.025177	0.039241	-0.069911	0.01564	0.15175	-0.020345	-0.015895	0.033086	0.083288	-0.1547	0.041021	0.0093079	0.0080363	0.042801	0.12014	0.03156
0.12543	-0.0060272	-0.0054932	0.1388	0.013072	0.039393	-0.061417	0.0013224	0.1163	-0.020701	-0.013682	0.03507	0.070292	-0.14346	0.034968	0.0052897	0.0075785	0.025787	0.11467	0.024058
0.11775	-0.013682	-0.012614	0.13232	0.022329	0.062205	-0.040207	0.0074768	0.063349	-0.017853	-0.0038656	0.014445	0.078634	-0.13781	0.032654	-0.0010935	0.020828	0.019709	0.1122	0.028534
0.09992	-0.017853	-0.034281	0.12304	0.027949	0.050557	-0.036952	0.029653	0.082779	-0.020167	0.0021871	-0.0054677	0.073802	-0.10951	0.017192	-5.0863e-05	0.027288	0.030162	0.10264	0.019913
0.098292	-0.011368	-0.059509	0.1255	0.02533	0.040054	-0.031891	0.022049	0.099208	-0.021998	-0.011648	0.0011953	0.060399	-0.10287	0.010401	0.012054	0.017446	0.055949	0.086823	0.028788
0.11347	-0.012767	-0.083669	0.1373	0.034358	0.041351	-0.033773	0.020879	0.09407	-0.014699	-0.031637	0.0019328	0.068181	-0.11864	0.026652	0.0072225	0.0066884	0.061544	0.09079	0.023015
0.11403	-0.0095622	-0.09051	0.14529	0.042775	0.043335	-0.02299	0.025024	0.07075	-0.014267	-0.03123	0.00076294	0.063833	-0.13074	0.027008	-0.011724	0.0077311	0.065104	0.10155	0.024643
0.11696	0.019557	-0.088984	0.14875	0.052872	0.033544	-0.023956	0.03095	0.054448	-0.0090535	-0.023321	-0.01269	0.073522	-0.10732	0.015259	-0.015742	0.012156	0.068258	0.097478	0.03418
0.10887	0.035934	-0.087407	0.15294	0.050964	0.035655	-0.026652	0.035655	0.090892	-0.0089773	-0.025075	-0.0032298	0.085093	-0.080872	0.018692	-0.0053151	0.018336	0.088298	0.073675	0.052923
0.1047	0.020345	-0.076701	0.14191	0.039444	0.025635	-0.03245	0.03329	0.14984	-0.024948	-0.021337	-0.0074005	0.08461	-0.053762	0.017802	0.0078583	0.023015	0.070648	0.064646	0.055415
0.11515	-0.010096	-0.075811	0.13741	0.038325	0.01208	-0.044454	0.03034	0.15035	-0.02238	-0.024083	-0.017522	0.079702	-0.032094	0.018794	0.019099	0.023193	0.060476	0.057983	0.054448
0.11004	-0.013504	-0.072581	0.13529	0.027974	0.0023905	-0.047531	0.037282	0.10981	-0.021261	-0.0056203	-0.008138	0.076675	-0.048625	0.014089	0.021159	0.016937	0.072632	0.044607	0.031331
0.10658	-0.01681	-0.067774	0.11673	0.021184	-0.013046	-0.031306	0.050201	0.10053	-0.0063324	-0.0026703	0.0043742	0.087636	-0.061061	-0.0095622	0.019404	0.012309	0.068385	0.037079	0.030111
0.11859	-0.018921	-0.066579	0.09346	0.019506	0.0041707	-0.025686	0.043691	0.10274	0.0089773	0.0054169	0.0048319	0.07871	-0.07665	-0.0071462	0.0072225	0.01002	0.030924	0.035426	0.019989
0.12487	-0.01236	-0.059306	0.086517	0.0086466	0.012309	-0.031815	0.036647	0.12204	-0.002594	0.022837	0.002416	0.067774	-0.072988	0.0069427	-0.0071716	0.0095876	0.010605	0.026703	0.032221
0.12622	-0.008901	-0.049896	0.083389	0.0025686	0.0071462	-0.036926	0.034358	0.1254	-0.004247	0.023015	0.0083415	0.077337	-0.048319	0.019862	-0.016251	0.020854	0.013224	0.011775	0.035172
0.13972	0.0091807	-0.046183	0.069046	0.012995	-0.0014242	-0.049845	0.0516	0.080465	-0.0042725	0.012258	-0.0067647	0.088501	-0.039571	0.021769	-0.0069173	0.03301	0.019124	0.0018056	0.035553
0.12983	0.016327	-0.045039	0.070903	0.030187	0.025508	-0.066961	0.065358	0.091349	-0.0083923	0.013097	7.6294e-05	0.093587	-0.030238	0.026728	-0.0070445	0.035095	0.014928	0.0075785	0.027059
0.094986	0.022074	-0.040868	0.067164	0.028814	0.041478	-0.057449	0.064799	0.12899	-0.0021362	0.001297	0.014013	0.098394	-0.046717	0.030975	-0.046132	0.022024	0.017675	0.00796	0.027466
0.085602	0.0036112	-0.041555	0.070038	0.023193	0.033976	-0.034968	0.068944	0.14613	0.00501	0.0033824	0.016327	0.10648	-0.036418	0.021871	-0.060679	0.014725	0.022964	0.019887	0.026296
0.10366	-0.0030263	-0.039698	0.073827	0.016861	0.010757	-0.010274	0.061925	0.15531	-0.0008138	-0.0013733	0.021515	0.10717	-0.044734	0.023321	-0.059255	0.0068156	0.02271	0.019862	0.028737
0.087789	-0.021464	-0.037231	0.05338	0.010173	-0.0080109	0.00066121	0.053711	0.17649	0.011571	-0.00038147	0.036367	0.10849	-0.053914	0.015869	-0.075175	-0.00030518	0.012131	0.022659	0.029882
0.076853	-0.035426	-0.034688	0.043004	-0.0030263	0.0039673	-0.014445	0.049337	0.11454	0.013326	0.0078837	0.047404	0.12372	-0.055771	0.012258	-0.08461	-0.001297	0.0043488	0.025101	0.034078
0.084229	-0.037613	-0.030924	0.042877	-0.0078074	0.017573	-0.013707	0.045751	0.071665	0.010732	0.0064087	0.035731	0.11899	-0.053177	0.0093079	-0.092621	-0.0083669	0.0084686	0.04097	0.034459
0.076675	-0.033086	-0.03952	0.055389	-0.015767	0.0066884	-0.0019328	0.057246	0.089162	0.025558	0.0075277	0.029806	0.11442	-0.051219	-0.013097	-0.083237	-0.007782	0.0095876	0.049235	0.051015
0.069504	-0.017675	-0.032323	0.053965	-0.021464	-0.0010681	-0.0063324	0.053838	0.14966	0.037766	0.0177	0.048879	0.10254	-0.039876	-0.003713	-0.076447	-0.017878	0.01737	0.059509	0.055135
0.069962	-0.0039927	-0.014547	0.038223	-0.037333	-0.010808	-0.0095876	0.053609	0.15048	0.028966	0.022736	0.04336	0.10223	-0.022176	0.011775	-0.065536	-0.035248	0.03507	0.06134	0.058467
0.061951	0.0018056	-0.014242	0.040919	-0.029119	-0.011342	-0.026627	0.056585	0.11729	0.015132	0.023244	0.045853	0.10963	-0.0050863	0.023804	-0.07871	-0.031382	0.049133	0.050888	0.054169
0.056381	0.0070445	-0.019099	0.050939	-0.016174	-0.019506	-0.033468	0.069758	0.086644	0.033239	0.02037	0.046692	0.11322	0.0089773	0.039368	-0.077744	-0.008138	0.04425	0.041758	0.060628
0.050456	0.015564	-0.025101	0.063705	-0.0061035	-0.0053914	-0.013224	0.071182	0.11147	0.021744	0.032272	0.052236	0.12166	0.030238	0.03568	-0.066172	0.016276	0.043233	0.038045	0.046285
0.032501	0.022456	-0.022964	0.067546	-0.0022634	-0.010452	-0.014801	0.067469	0.14168	0.007019	0.02622	0.043742	0.13822	0.030263	0.029017	-0.066249	0.0065104	0.04331	0.029322	0.041809
0.044098	0.02243	-0.021388	0.056	-0.0049337	0.0054932	-0.016022	0.076803	0.15663	0.0050863	0.028	0.038223	0.15307	0.040614	0.010173	-0.07693	0.0074259	0.046107	0.029984	0.052032
0.043386	0.012182	-0.024109	0.049795	-0.0024668	0.0091553	-0.0049337	0.076192	0.14173	0.028432	0.025177	0.056407	0.14847	0.059001	0.0095876	-0.073191	0.00068665	0.04954	0.017598	0.057526
0.05717	0.0053914	-0.020752	0.038757	0.0097148	0.0085704	-0.0010427	0.064214	0.13288	0.028763	0.027084	0.076981	0.13217	0.052312	0.01915	-0.04776	-0.0051117	0.06663	0.017776	0.066147
0.08283	0.021769	-0.0081126	0.034587	0.0067139	0.012334	-0.0020345	0.058034	0.13125	0.021057	0.027135	0.064596	0.13631	0.055745	0.008901	-0.026754	0.011902	0.059891	0.018005	0.061646
0.075938	0.037028	0.0017802	0.035782	0.01091	0.012843	-0.0022888	0.053355	0.15167	0.019099	0.032832	0.05984	0.14442	0.070012	0.0018819	-0.043844	0.0027974	0.059535	0.00066121	0.058492
0.057576	0.031865	-0.0058746	0.046997	0.014852	0.014572	-0.0086212	0.045802	0.16233	0.021388	0.034866	0.059611	0.12296	0.074005	-0.0019582	-0.062078	-5.0863e-05	0.066986	0.012334	0.062281
0.061925	0.0063324	0.0061544	0.059865	0.019455	0.0010935	-0.019124	0.046794	0.12627	0.0084941	0.039495	0.053228	0.10765	0.069834	0.0026449	-0.076625	-0.014699	0.08021	0.012029	0.051498
0.061646	-0.006841	0.018921	0.050837	0.016352	0.0015767	-0.017751	0.033264	0.091782	-0.0016022	0.027746	0.046972	0.10785	0.057195	0.0031281	-0.083186	-0.016403	0.099462	0.015793	0.048955
0.057348	-0.0022634	0.03212	0.040665	0.015055	-0.0011698	-0.0089518	0.030111	0.09435	-0.008316	0.036977	0.053762	0.12042	0.053711	0.01236	-0.091248	-0.0026194	0.09257	0.014242	0.083033
0.069631	0.015462	0.02683	0.034205	0.040232	0.0074514	-0.0050354	0.042267	0.13807	-0.012309	0.033468	0.067596	0.12586	0.059509	0.033925	-0.099843	0.012639	0.080109	0.024287	0.099055
0.069478	0.034561	0.019989	0.032399	0.046082	0.024236	0.0021871	0.042191	0.14554	0.0008138	0.0383	0.081355	0.13171	0.062052	0.031382	-0.098012	0.019709	0.082143	0.038706	0.084864
0.072454	0.023499	0.0027974	0.028712	0.031281	0.028432	0.0064596	0.038986	0.11731	0.021337	0.03095	0.06424	0.13288	0.059992	0.028712	-0.098419	0.018616	0.080541	0.027084	0.091782
0.057576	-0.0074259	0.014877	0.036977	0.024439	0.041453	0.018463	0.039393	0.11861	0.022354	0.041046	0.067342	0.13329	0.056636	0.021311	-0.0914	0.010707	0.075989	0.011419	0.086823
0.058009	-0.0067647	0.011113	0.037486	0.0070953	0.031865	0.023371	0.045904	0.13832	0.020142	0.032069	0.065155	0.12543	0.064036	0.0068156	-0.089747	0.0077566	0.081584	0.020472	0.073649
0.074972	0.014928	0.013021	0.026042	0.0021617	0.030416	0.013072	0.050125	0.15516	0.015233	0.024821	0.066859	0.12906	0.058467	-0.0063324	-0.089544	-0.002238	0.081228	0.036062	0.077515
0.069453	0.013402	0.020091	0.022964	0.013377	0.04158	0.0027974	0.049998	0.17309	0.0052897	0.029322	0.057042	0.1236	0.040538	-0.0075022	-0.084	0.012868	0.085805	0.027466	0.066579
0.055822	0.0091298	0.020549	0.02683	0.012589	0.050125	-0.020142	0.050557	0.13402	0.011698	0.042241	0.053787	0.1075	0.052999	-0.0096639	-0.069504	0.029958	0.079244	0.0034078	0.053075
0.05455	0.020574	0.012563	0.030009	0.0010681	0.042496	0.0010681	0.029627	0.11525	0.018336	0.046768	0.042674	0.10028	0.067546	-0.026627	-0.07103	0.032221	0.073827	0.0082397	0.062968
0.04926	0.019379	0.015691	0.042038	0.0018056	0.045522	0.010935	0.012868	0.1017	0.0070953	0.044479	0.04748	0.11576	0.06808	-0.033468	-0.077286	0.031993	0.058314	0.020854	0.067825
0.050659	0.015081	0.015055	0.061849	-0.005722	0.065435	0.00078837	0.021845	0.092341	0.009435	0.046997	0.059967	0.16047	0.077744	-0.033518	-0.078405	0.028559	0.062764	0.038859	0.06719
0.065409	0.0080109	0.0086466	0.074107	-0.013758	0.063985	0.0042725	0.026805	0.11381	0.016174	0.04921	0.046692	0.17904	0.083211	-0.052007	-0.092392	0.045013	0.092138	0.04748	0.05895
0.070852	0.00796	0.00020345	0.082779	-0.0098928	0.072479	-0.00096639	0.030874	0.12182	0.018412	0.052897	0.036774	0.15643	0.092392	-0.056101	-0.095037	0.046946	0.097631	0.049566	0.070674
0.075607	0.027517	0.0066376	0.071971	-0.020294	0.094223	0.0059764	0.0457	0.12146	0.014699	0.048243	0.019353	0.13514	0.094859	-0.054067	-0.085347	0.046539	0.094299	0.042419	0.060603
0.077922	0.042699	0.011927	0.064163	-0.044937	0.089366	0.0081889	0.047506	0.10167	0.030899	0.047887	0.011113	0.12164	0.086238	-0.057831	-0.049744	0.036545	0.087967	0.04748	0.040232
0.074615	0.027517	0.022583	0.061671	-0.045395	0.075429	-0.00020345	0.039012	0.069936	0.029831	0.048269	0.0012461	0.12761	0.073344	-0.072505	-0.039088	0.034053	0.088221	0.047251	0.040665
0.072606	0.010325	0.031179	0.05099	-0.03212	0.079422	-0.010529	0.04509	0.094757	0.019226	0.04125	-0.016098	0.13486	0.077922	-0.055567	-0.033798	0.016683	0.083262	0.061111	0.047251
0.070546	0.0034587	0.027847	0.063248	-0.027568	0.091451	-0.018717	0.053838	0.12278	0.031865	0.036723	-0.027771	0.14674	0.082321	-0.034663	-0.062841	0.014623	0.076243	0.082677	0.045573
0.063146	0.014826	0.019328	0.075684	-0.021286	0.089391	-0.015945	0.057576	0.15455	0.034078	0.024618	-0.030314	0.1324	0.092189	-0.043716	-0.062612	0.014877	0.08255	0.077235	0.048014
0.059102	0.028076	0.011266	0.084864	-0.0081126	0.083059	0.0076548	0.056915	0.16558	0.013453	0.033035	-0.019938	0.14041	0.08728	-0.043081	-0.065791	0.0096893	0.10173	0.072556	0.047201
0.05455	0.0008138	0.0063578	0.063121	-0.012283	0.091756	0.020523	0.059179	0.12693	0.0033569	0.052389	-0.0015259	0.13069	0.096715	-0.037333	-0.044098	0.0062815	0.10401	0.069148	0.047887
0.051498	-0.007782	-0.001475	0.04631	-0.015157	0.097987	0.034002	0.043132	0.074895	0.0053914	0.07281	0.0066121	0.10526	0.10152	-0.027974	-0.040181	0.002416	0.097555	0.054398	0.050863
0.048091	0.0017039	0.023371	0.040436	0.008138	0.098292	0.034892	0.048548	0.083033	0.0012461	0.066655	0.011673	0.10913	0.099182	-0.019531	-0.039393	-0.00058492	0.078888	0.050863	0.069326
0.04158	-0.0052643	0.023219	0.044912	0.0065104	0.093969	0.028203	0.048421	0.134	-0.0016022	0.063985	0.0064341	0.11383	0.10091	-0.00094096	-0.0516	0.011698	0.064163	0.035782	0.05338
0.051854	-0.0054423	0.024796	0.040309	-0.0011444	0.094045	0.015767	0.04954	0.14572	-0.019379	0.047226	0.0056458	0.12085	0.10997	0.0089518	-0.049337	0.0056966	0.048447	0.025813	0.047201
0.065562	0.013936	0.023727	0.035655	0.0089773	0.097529	0.012563	0.054245	0.13776	-0.012843	0.037333	0.01325	0.1078	0.10999	0.0067393	-0.045649	-0.0044505	0.058111	0.034561	0.048777
0.064519	0.0039927	0.047506	0.017242	-0.0031026	0.091934	0.001653	0.058492	0.12001	-0.0050863	0.038147	0.016301	0.10712	0.12194	-0.011088	-0.046565	0.0071462	0.073853	0.03629	0.043132
0.069529	0.0019582	0.054347	0.016988	-0.0092824	0.090307	0.012894	0.04921	0.10539	-0.0057729	0.051829	0.020345	0.085602	0.11205	-0.011444	-0.044683	0.0095876	0.077438	0.024516	0.036901
0.069275	0.010096	0.046616	0.0024414	-0.0036621	0.077209	0.045141	0.052236	0.12329	-0.0060781	0.04921	0.020523	0.087662	0.091654	0.0090535	-0.052668	0.016454	0.077566	0.020091	0.029119
0.064697	0.0097911	0.033671	-0.00078837	0.005722	0.070241	0.072301	0.05099	0.16497	-0.0095367	0.050278	0.017217	0.089976	0.081228	0.0063578	-0.039368	0.013453	0.083313	0.019735	0.029221
0.076472	0.007604	0.024083	0.0090535	0.0081635	0.072962	0.065664	0.038808	0.1887	-0.010325	0.057271	0.006663	0.09613	0.078964	0.0038656	-0.025228	0.010274	0.07609	0.031382	0.031815
0.094299	0.018133	0.029017	0.0023142	0.00068665	0.05422	0.0693	0.024643	0.1693	-0.0084941	0.062892	0.0043233	0.1133	0.078049	0.0033315	-0.022888	0.016479	0.071309	0.033798	0.023778
0.11279	0.0098419	0.029068	-0.0042979	0.018794	0.053609	0.078303	0.022634	0.13262	-0.0094604	0.070648	0.00058492	0.096029	0.08166	-0.011292	-0.019252	0.027771	0.069478	0.034078	0.013529
0.11256	-0.0047302	0.036647	-0.009079	0.012232	0.059992	0.072708	0.023244	0.1502	-0.012995	0.084966	-0.0046794	0.062714	0.092341	-0.025101	-0.012004	0.026347	0.09435	0.051804	0.023092
0.10831	0.0026194	0.035095	-0.0059764	0.024439	0.063349	0.071182	0.016251	0.15971	-0.012309	0.087204	-0.0024414	0.050176	0.084941	-0.026449	-0.0027974	0.014343	0.10506	0.056661	0.018412
0.1078	0.014776	0.035909	0.0021617	0.023321	0.064468	0.065816	0.0067647	0.16505	-0.010045	0.096232	-0.0016022	0.045904	0.0796	-0.015386	-0.0068665	-0.007782	0.090892	0.045166	0.019531
0.10244	0.020981	0.047607	0.0082652	0.033595	0.057653	0.03863	0.0024923	0.17555	-0.0055186	0.092443	-0.0039164	0.062866	0.068512	-0.0094096	0.0096385	-0.008138	0.088577	0.040995	0.034281
0.10361	0.017497	0.037003	0.0033061	0.035985	0.058924	0.057246	0.0070445	0.15333	-0.013377	0.077693	0.0067902	0.070216	0.062993	-0.014903	0.012843	0.0048319	0.087916	0.032781	0.036392
0.10689	0.013021	0.026067	0.016963	0.030314	0.054372	0.052948	-0.0012716	0.12973	-0.028254	0.071437	0.001297	0.071538	0.070267	-0.023499	0.0067139	0.014852	0.078583	0.038198	0.019836
0.10801	0.018234	0.038249	0.016963	0.037155	0.044835	0.073471	0.0068665	0.15086	-0.018768	0.079269	0.008901	0.06663	0.06251	-0.014369	0.0032552	0.021184	0.075302	0.024796	0.017904
0.10353	0.03006	0.043259	0.017751	0.035782	0.042318	0.091883	0.012868	0.14493	-0.020396	0.072683	0.020574	0.069275	0.051829	-0.001297	0.0095367	0.019964	0.078812	0.0025177	0.027212
0.098267	0.027593	0.03329	0.021845	0.03329	0.035451	0.080617	0.0095622	0.13924	-0.020218	0.067088	0.029348	0.065587	0.053228	-0.015971	0.021286	0.047506	0.072403	-0.0096639	0.022608
0.099487	0.029475	0.034688	0.009079	0.014826	0.013123	0.078328	0.002594	0.14137	-0.0046539	0.077718	0.034154	0.060577	0.055644	-0.029322	0.038757	0.051473	0.078481	-0.012385	0.022456
0.10234	0.031052	0.051524	-0.012843	0.0090535	0.011953	0.089086	0.0019328	0.17146	0.0040436	0.087738	0.03451	0.06223	0.049184	-0.020218	0.054372	0.034993	0.063451	-0.0020345	0.024694
0.094655	0.024567	0.052541	-0.020218	0.0035095	0.012741	0.090688	0.009257	0.1753	-0.0083415	0.080694	0.033544	0.076599	0.057475	-0.002594	0.080643	0.025101	0.049718	0.0021362	0.018031
0.091985	0.012894	0.04893	-0.032628	0.0072225	0.01948	0.081685	-0.00061035	0.15406	-0.0028229	0.067291	0.031255	0.088603	0.049998	-0.016683	0.085297	0.013529	0.045319	-0.0063324	0.027746
0.094248	0.014801	0.055364	-0.01948	0.0077057	0.033213	0.067724	-0.0013733	0.11284	0.01414	0.079524	0.034434	0.089823	0.040843	-0.017242	0.060018	0.020981	0.036723	-0.003713	0.036469
0.095774	0.033696	0.045649	0.0089264	0.0047048	0.034688	0.084457	0.0012716	0.10056	0.019862	0.067825	0.03418	0.08461	0.057373	-0.013275	0.025711	0.0097402	0.046209	-0.010757	0.03095
0.10152	0.059967	0.040665	0.021845	0.00086466	0.035273	0.1049	0.00078837	0.10994	0.011241	0.071386	0.036189	0.05544	0.065664	-0.02833	0.021566	0.022736	0.058009	-0.0080872	0.016454
0.10379	0.07459	0.049947	0.027161	0.00094096	0.031306	0.10203	0.00043233	0.12171	0.0041453	0.070801	0.028025	0.05956	0.058467	-0.036494	0.0048828	0.04715	0.062815	0.0080617	0.015259
0.10958	0.068817	0.056025	0.043716	0.0020345	0.016047	0.1092	0.0011953	0.10862	0.0069173	0.057704	0.040131	0.070877	0.05221	-0.053101	-0.016073	0.047989	0.064468	0.010096	0.023829
0.11241	0.060476	0.053279	0.036825	0.0036367	-0.0013479	0.1104	-0.0037638	0.11195	0.012309	0.070928	0.040766	0.060196	0.059052	-0.063477	-0.013097	0.03568	0.058314	0.0078328	0.012334
0.12741	0.057627	0.048828	0.020599	0.024134	-0.01358	0.10366	-0.0096893	0.093129	-0.0039419	0.070368	0.038427	0.063324	0.071538	-0.045013	0.0071208	0.030874	0.056203	0.016047	0.003891
0.12983	0.041809	0.047328	0.020116	0.018819	-0.04336	0.099436	-0.0099436	0.11375	0.015386	0.0678	0.015564	0.066325	0.059001	-0.041682	0.005722	0.042572	0.065155	0.019557	0.009257
0.14081	0.027949	0.042826	0.028407	0.02889	-0.027949	0.10615	-0.0074259	0.14275	0.027237	0.074565	-0.0022888	0.059967	0.059611	-0.03596	0.0064341	0.036697	0.075073	0.01447	0.0099691
0.13786	0.021795	0.048065	0.028585	0.024643	-0.010223	0.12024	-0.015208	0.1414	0.02772	0.080948	-0.0045013	0.048091	0.043437	-0.036138	-0.014648	0.039037	0.084763	0.01826	0.0065867
0.11289	0.034002	0.059128	0.040894	0.034358	-0.016352	0.13941	-0.024211	0.13153	0.0035858	0.10216	-0.0080109	0.042419	0.019353	-0.038198	-0.004425	0.040868	0.081228	0.011139	-0.013224
0.10193	0.037409	0.057322	0.048472	0.042445	-0.03039	0.13911	-0.036545	0.13936	-0.0041707	0.10615	-0.0081889	0.035833	0.013809	-0.048116	0.0042979	0.033442	0.077667	0.024745	-0.0089518
0.088018	0.015081	0.054474	0.04214	0.0398	-0.031026	0.12273	-0.039139	0.16464	-0.013377	0.09229	-0.019811	0.024363	0.019684	-0.046844	-0.0023651	0.034892	0.073751	0.036112	-0.0022888
0.088501	0.0072988	0.047709	0.03629	0.057373	-0.037969	0.12482	-0.031204	0.15966	-0.0050863	0.085398	-0.027288	0.019048	0.027771	-0.043716	-0.0098165	0.038147	0.071691	0.02449	0.012894
0.10429	0.019353	0.049744	0.040156	0.04926	-0.032857	0.12484	-0.0086212	0.15714	0.0062815	0.096792	-0.026372	0.027059	0.039927	-0.033086	-0.023524	0.038503	0.08405	0.024643	0.015767
0.11124	0.031662	0.050659	0.037613	0.036418	-0.029271	0.11167	-0.014445	0.16151	0.02154	0.11742	-0.021286	0.034078	0.058289	-0.050685	-0.02711	0.031942	0.085526	0.027288	0.0054423
0.099309	0.028254	0.054779	0.040258	0.044607	-0.022024	0.13031	-0.024439	0.17975	0.026347	0.11424	-0.028483	0.044149	0.070521	-0.051524	-0.021845	0.017675	0.09107	0.015233	-0.0025686
0.0811	0.027669	0.058873	0.043462	0.051397	-0.024974	0.12283	-0.023702	0.19824	0.011698	0.11879	-0.02449	0.06368	0.057958	-0.053355	-0.038478	0.0057983	0.10165	0.0059001	-0.0083669
0.071589	0.025355	0.050634	0.056051	0.058009	-0.040538	0.11406	-0.025152	0.16462	-0.010198	0.12388	-0.025355	0.060501	0.053736	-0.064061	-0.060374	-0.0083669	0.10373	0.016098	0.015691
0.0678	0.023473	0.043844	0.050125	0.0501	-0.025024	0.10585	-0.01531	0.12609	-0.0077311	0.11047	-0.0221	0.069834	0.044912	-0.072606	-0.072098	-0.0082652	0.10315	0.036977	0.017776
0.063044	0.045827	0.046616	0.041656	0.053253	-0.020167	0.10117	-0.0022125	0.1208	0.00050863	0.10307	-0.010656	0.078786	0.05305	-0.068487	-0.053304	0.0033061	0.10086	0.053228	0.0098674
0.061824	0.048599	0.045598	0.045319	0.049438	-0.015666	0.10422	0.0103	0.1251	-0.010249	0.0973	-0.0059764	0.069122	0.052363	-0.063273	-0.040944	0.021515	0.095622	0.048625	0.0098674
0.028966	0.027313	0.036774	0.053024	0.037537	-0.0069427	0.093816	0.0036112	0.12538	-0.013275	0.10623	0.008316	0.052465	0.055822	-0.061493	-0.04336	0.031128	0.096614	0.048981	0.0093333
0.0063324	0.023626	0.042318	0.053584	0.036494	-0.014292	0.093435	0.0084432	0.12372	-0.007604	0.11401	0.022608	0.034281	0.058823	-0.066859	-0.033696	0.039113	0.10798	0.03535	0.0054677
0.0094859	0.037003	0.055974	0.063756	0.031331	-0.021566	0.090485	0.016098	0.12657	-0.0038656	0.11004	0.021693	0.037994	0.069682	-0.078939	-0.028305	0.05099	0.096334	0.039749	0.013962
0.023982	0.022863	0.054042	0.067647	0.037206	0.0075277	0.087611	0.0090281	0.10373	-0.007019	0.1089	0.0031535	0.04626	0.062052	-0.091248	-0.046336	0.057373	0.082753	0.03535	0.043462
0.018539	0.034612	0.057449	0.065943	0.055822	0.021845	0.084483	0.0023905	0.10872	-0.00050863	0.11457	0.00086466	0.063095	0.064418	-0.089162	-0.053304	0.067876	0.082906	0.03624	0.041606
0.018921	0.032679	0.071869	0.068537	0.060781	0.025482	0.07047	0.016937	0.095698	0.0031026	0.10445	0.010579	0.057755	0.061569	-0.08227	-0.060959	0.07459	0.059535	0.035731	0.014547
0.023499	0.031433	0.078888	0.076396	0.058136	0.038198	0.076192	0.026703	0.12398	-0.0015004	0.10005	0.00038147	0.040461	0.051346	-0.083288	-0.044988	0.068741	0.067673	0.02917	-0.0037638
0.020498	0.039139	0.071945	0.085144	0.045598	0.033646	0.10053	0.037231	0.1604	-0.0092061	0.094503	0.011215	0.05366	0.054143	-0.083796	-0.039164	0.063044	0.066859	0.001297	-0.0041707
0.022964	0.05249	0.074997	0.091807	0.065511	0.037053	0.13552	0.04069	0.13863	-0.010605	0.096614	-0.0020599	0.056712	0.058695	-0.10101	-0.035324	0.056356	0.060552	-0.010783	-0.0036875
0.021159	0.04715	0.073878	0.090129	0.069071	0.034053	0.1196	0.032781	0.15241	-0.029806	0.090129	-0.02093	0.031102	0.064977	-0.1152	-0.025813	0.059687	0.057322	-0.019709	-0.0037384
0.035299	0.042038	0.077616	0.093486	0.068741	0.030314	0.12502	0.031687	0.12189	-0.038172	0.099131	-0.020955	0.022151	0.062943	-0.10228	-0.0084941	0.067647	0.061111	-0.011393	0.014598
0.039291	0.036875	0.091349	0.093969	0.07637	0.013707	0.1285	0.036545	0.1123	-0.038834	0.10071	-0.018692	0.034459	0.058772	-0.10437	0.00058492	0.054474	0.064418	-0.0083669	0.018234
0.049489	0.019404	0.073598	0.092189	0.067164	0.0028737	0.10117	0.031331	0.13026	-0.035375	0.091934	-0.016963	0.030136	0.029068	-0.11317	0.006841	0.046692	0.063095	-0.0026449	0.0075022
0.06017	0.018946	0.063807	0.077438	0.078608	0.01887	0.095622	0.029882	0.1162	-0.02538	0.076879	-0.015513	0.031637	0.039444	-0.10986	-0.0017802	0.045929	0.050176	-0.0045776	0.0097656
0.067342	0.012487	0.066732	0.082474	0.08489	0.016022	0.11022	0.02505	0.085627	-0.016352	0.078684	-0.013046	0.029577	0.050837	-0.093282	0.011317	0.048472	0.051066	-0.006841	0.011749
0.067418	0.006307	0.07899	0.079803	0.086441	0.0062307	0.11027	0.04186	0.083923	-0.030136	0.081278	0.00053406	0.03952	0.034688	-0.076396	0.026652	0.050507	0.041784	-0.00017802	0.006841
0.073954	0.020142	0.095342	0.081431	0.083949	0.0028483	0.1209	0.061646	0.05778	-0.025304	0.057526	-0.0012461	0.041072	0.045217	-0.074488	0.033468	0.057373	0.047201	-0.01737	-0.0041707
0.08461	0.028788	0.087229	0.08194	0.087585	0.00066121	0.11139	0.056941	0.044301	-0.016327	0.054118	-0.010783	0.039419	0.053202	-0.071615	0.038528	0.06635	0.039419	-0.017115	-0.0034841
0.090281	0.013021	0.090739	0.089544	0.062841	0.0012207	0.1236	0.066681	0.027364	-0.026398	0.030467	-0.009079	0.034714	0.054296	-0.05043	0.046031	0.05956	0.033925	0.0092824	-0.00055949
0.097707	0.011419	0.091578	0.094757	0.064977	-0.010961	0.13364	0.071208	0.021006	-0.02182	0.053736	-0.014903	0.021489	0.055822	-0.060603	0.044047	0.060679	0.036341	0.0025177	-0.0048319
0.10895	0.023473	0.082219	0.093943	0.085271	-0.023041	0.13557	0.06546	0.035578	-0.021083	0.058517	-0.024312	0.0098165	0.037333	-0.059916	0.056458	0.072581	0.042419	0.00096639	-0.0103
0.11271	0.053787	0.084508	0.073268	0.087636	-0.031306	0.12561	0.056381	0.027695	-0.011597	0.062586	-0.026779	0.012716	0.035985	-0.056432	0.066249	0.074259	0.050023	-0.0087229	0.0014496
0.099106	0.05043	0.078735	0.060527	0.089544	-0.022405	0.1312	0.048625	0.047531	-0.010045	0.067062	-0.018234	0.029119	0.032832	-0.052109	0.062714	0.068741	0.054601	-0.0091807	0.037486
0.10371	0.022354	0.076777	0.062129	0.081965	-0.021362	0.14549	0.055466	0.047633	-0.00071208	0.071843	-0.026398	0.031637	0.03507	-0.040029	0.078354	0.082092	0.040385	-0.0086975	0.053635
0.096105	0.023371	0.066884	0.071309	0.078176	-0.029322	0.14656	0.059077	0.054245	0.019404	0.063222	-0.035578	0.02032	0.035985	-0.037104	0.085144	0.099716	0.041377	0.00050863	0.031102
0.080516	0.025228	0.059077	0.083644	0.07576	-0.023142	0.1403	0.052668	0.049845	-0.0045013	0.058085	-0.026042	0.017344	0.021744	-0.046107	0.076574	0.096003	0.043666	0.011953	0.02739
0.084025	0.022786	0.070699	0.087738	0.074234	-0.033518	0.13102	0.041835	0.08255	-0.0027466	0.066147	-0.028661	0.0077311	0.0067902	-0.049464	0.059509	0.084178	0.04687	0.0060018	0.019684
0.088221	0.018336	0.079931	0.095139	0.078354	-0.027746	0.13227	0.054754	0.078964	0.016785	0.059916	-0.031052	0.015691	0.0064087	-0.057144	0.054779	0.0796	0.057551	0.0059255	0.013682
0.091731	0.0096893	0.077591	0.089213	0.078583	-0.023575	0.12243	0.051524	0.074056	0.0094604	0.060349	-0.03863	0.03123	-0.0027466	-0.063604	0.052083	0.074463	0.053431	-0.0011698	0.025152
0.080846	0.00017802	0.09608	0.073675	0.083288	-0.026449	0.12179	0.043411	0.043818	-0.0025431	0.064697	-0.048676	0.032501	0.0024414	-0.045649	0.05717	0.062943	0.051626	-0.0090281	0.026754
0.084712	0.0030009	0.10506	0.072988	0.088908	-0.030212	0.11818	0.050252	0.0031535	0.015157	0.065638	-0.044734	0.019709	-0.0087484	-0.035273	0.057576	0.048854	0.066859	-0.015411	0.028636
0.10745	0.013301	0.10389	0.049922	0.090637	-0.029933	0.11833	0.04158	0.010783	0.028865	0.07103	-0.046997	0.03362	-0.0072988	-0.039266	0.06045	0.052032	0.065969	-0.024389	0.025838
0.13219	0.0011953	0.096639	0.034256	0.078634	-0.034332	0.12304	0.029678	0.019455	0.02243	0.077718	-0.048904	0.033875	0.0024923	-0.034281	0.063197	0.049642	0.059204	-0.013173	0.024439
0.14875	0.0010173	0.1001	0.025202	0.08283	-0.041046	0.10854	0.015004	0.013097	0.016836	0.093816	-0.047506	0.043081	-0.0091553	-0.033442	0.058645	0.03123	0.050964	0.0033569	0.0354
0.13504	-0.0030009	0.093257	0.01358	0.079142	-0.040334	0.12349	0.00094096	0.030721	0.0064087	0.093791	-0.046234	0.047277	-0.0057983	-0.041021	0.04336	0.02182	0.069707	0.016734	0.017548
0.12184	-0.0018056	0.074209	-0.0074259	0.086873	-0.016785	0.12238	-0.015717	0.050761	0.0027466	0.089086	-0.043767	0.050201	0.005366	-0.035934	0.053177	0.048726	0.07609	0.033798	0.0014496
0.11533	0.0039419	0.10417	-0.0065867	0.091604	-0.010325	0.11744	-0.014725	0.050354	0.0095113	0.092239	-0.039241	0.043182	0.014826	-0.044835	0.051524	0.052795	0.063299	0.031102	0.0035604
0.1148	0.010579	0.10468	0.014877	0.098216	-0.012843	0.11866	-0.013631	0.05689	0.010554	0.097478	-0.031052	0.038732	0.019252	-0.0295	0.031128	0.04598	0.055364	0.029627	0.019608
0.10427	0.017242	0.10208	0.017014	0.094477	-0.0062052	0.11757	-0.014394	0.083186	0.013351	0.09875	-0.024083	0.034154	0.016352	-0.026423	0.0088247	0.021108	0.04542	0.031967	0.025126
0.096232	0.018794	0.10551	0.028152	0.086238	-0.011749	0.10445	-0.013326	0.087077	0.030823	0.090841	-0.01531	0.034663	0.006307	-0.030797	0.0060527	0.014725	0.029577	0.031916	0.01119
0.087001	0.0086466	0.11452	0.037842	0.078176	-0.010096	0.11236	-0.0067393	0.067342	0.045242	0.094198	-0.0057729	0.033315	0.0013987	-0.057704	0.01859	0.014318	0.012817	0.022024	0.0017802
0.064621	0.011876	0.1118	0.037308	0.074615	-0.018794	0.12266	-0.010986	0.085475	0.05956	0.10292	-0.019201	0.0084178	0.0011953	-0.055745	0.034231	0.028966	0.010401	0.021515	0.00055949
0.057373	0.043411	0.10445	0.039597	0.083796	-0.031942	0.13575	-0.018311	0.069199	0.046361	0.11731	-0.019252	-0.0086721	-0.014165	-0.041707	0.036697	0.032806	-0.0024668	0.029348	0.0012461
0.053762	0.050125	0.10554	0.025202	0.10056	-0.036774	0.13476	-0.01681	0.066554	0.039825	0.12878	0.0055949	-0.0088247	-0.005544	-0.040487	0.029399	0.032552	0.0065867	0.035833	-0.019633
0.035604	0.027771	0.10447	0.026932	0.10638	-0.046768	0.13039	-0.007782	0.079498	0.022049	0.13743	0.016581	0.00086466	-0.010885	-0.025584	0.03746	0.039597	0.014013	0.040487	-0.024821
0.030111	0.01531	0.10643	0.039825	0.097504	-0.049438	0.13092	0.0066884	0.087941	0.019252	0.14715	0.017802	0.0097656	-0.016912	-0.039953	0.050532	0.040995	0.0093333	0.033824	-0.015717
0.023575	0.010351	0.11503	0.035121	0.082448	-0.056178	0.12304	0.012131	0.079524	0.019023	0.14155	0.026372	0.01709	-0.03095	-0.034231	0.060959	0.044174	0.018107	0.04125	-0.011826
0.01943	0.0087484	0.10951	0.048523	0.078176	-0.069707	0.11691	0.019709	0.064977	0.020472	0.13507	0.023371	0.023804	-0.028915	-0.019557	0.062205	0.039368	0.03006	0.037511	-0.025075
0.02978	0.012563	0.10925	0.036316	0.091451	-0.070826	0.1149	0.017064	0.052261	0.022125	0.13573	0.021718	0.029093	-0.024312	-0.025177	0.056254	0.03568	0.039597	0.044479	-0.0053151
0.020192	0.0043996	0.12044	0.05132	0.1001	-0.049311	0.11009	0.0086212	0.032756	0.020294	0.14	0.023829	0.038122	-0.021006	-0.017827	0.032349	0.051142	0.02121	0.038223	0.030543
0.034714	-0.00015259	0.12494	0.059865	0.10633	-0.043996	0.089137	0.02594	0.047023	0.028941	0.12306	0.030721	0.045497	-0.0087992	-0.026703	0.015539	0.05127	0.018031	0.032018	0.037766
0.019379	0.0059255	0.12616	0.043615	0.09051	-0.036952	0.084941	0.028585	0.073293	0.034459	0.12227	0.035172	0.055796	-0.001297	-0.020599	0.028814	0.039266	0.016174	0.032501	0.014267
0.011978	0.0060018	0.11846	0.028865	0.08667	-0.035172	0.080973	0.018082	0.075455	0.029068	0.13621	0.045827	0.083491	0.012614	-0.015411	0.035985	0.036036	0.0098165	0.02711	-0.0036367
0.025838	0.016988	0.12011	0.024109	0.10101	-0.035706	0.075353	0.0011953	0.058263	0.023015	0.14537	0.052032	0.0693	0.0073751	-0.01531	0.023778	0.035782	0.032654	0.024007	-0.010223
0.028992	0.023422	0.11355	0.020905	0.094935	-0.044785	0.079142	0.0016022	0.074946	0.034281	0.13941	0.051193	0.069097	0.011597	-0.0093333	0.044937	0.033951	0.045319	0.020777	-0.0064341
0.013046	0.032069	0.12866	0.036977	0.10658	-0.051448	0.091553	0.001297	0.089315	0.054754	0.14015	0.048828	0.076065	0.021337	0.004425	0.037867	0.049667	0.029297	0.031967	-0.0050354
0.0076803	0.015208	0.11195	0.036316	0.10963	-0.065715	0.091782	0.0031789	0.07754	0.061671	0.14432	0.059967	0.071284	0.039902	0.0045776	0.027822	0.045497	0.03746	0.037384	-0.017751
0.0075022	0.01826	0.12316	0.010986	0.1032	-0.06218	0.10511	-0.0011698	0.081762	0.043894	0.13583	0.059458	0.053787	0.045802	-0.009079	0.041885	0.035019	0.048498	0.040919	-0.02004
0.0087992	0.014725	0.14173	0.0059764	0.089645	-0.050303	0.10325	-0.0023905	0.067902	0.03362	0.12998	0.065486	0.043208	0.044835	0.0029246	0.035909	0.037816	0.047048	0.027288	-0.03301
0.00025431	0.0030009	0.14414	0.00058492	0.084763	-0.04364	0.075277	-0.0089264	0.060349	0.049133	0.14842	0.074819	0.036138	0.045929	-0.0060527	0.01564	0.02449	0.044276	0.025965	-0.04926
-0.00295	0.012741	0.15633	-0.010732	0.080058	-0.042165	0.08433	-0.0083669	0.054296	0.056127	0.14348	0.062205	0.027847	0.036723	-0.0075785	0.0072479	0.0039419	0.060221	0.037028	-0.043437
-0.0008138	0.0037384	0.15643	-0.0055695	0.079702	-0.056483	0.084381	-0.010274	0.084737	0.03006	0.12019	0.0398	0.037944	0.034587	-0.017853	-0.015208	0.013657	0.070445	0.04247	-0.024465
0.004069	0.014725	0.15498	-0.014572	0.060425	-0.050405	0.075404	-0.0086975	0.10368	0.0022888	0.087992	0.035248	0.044378	0.050049	-0.023092	-0.025609	0.0044759	0.081075	0.037104	-0.025279
0.0085449	0.035197	0.15554	-0.017497	0.059967	-0.052414	0.071869	-0.01152	0.10778	0.0048574	0.075353	0.037486	0.04453	0.054626	0.0015004	-0.025457	-0.008138	0.076116	0.027746	-0.033061
0.0016276	0.042013	0.15643	-0.01859	0.073903	-0.066655	0.07459	-0.018056	0.10409	-0.0064596	0.074793	0.015767	0.044123	0.067902	0.0074514	-0.030518	-0.010732	0.086288	0.020243	-0.034815
0.018463	0.040563	0.16525	-0.020676	0.075328	-0.072886	0.09112	-0.019023	0.11424	-0.020396	0.070318	0.016785	0.064316	0.074081	0.0058238	-0.017293	-0.019938	0.078125	0.016632	-0.03006
0.032832	0.037079	0.16747	-0.021413	0.078786	-0.08934	0.097961	-0.023549	0.10722	-0.019608	0.072708	0.027618	0.069173	0.077972	0.014064	-0.0048574	-0.022227	0.07899	0.013504	-0.035426
0.031891	0.047963	0.15745	-0.0236	0.090815	-0.096181	0.093816	-0.021998	0.10203	-0.0093079	0.069606	0.035248	0.06485	0.088908	0.037181	0.0099436	-0.0088247	0.084152	0.0074005	-0.024719
0.02683	0.03891	0.15312	-0.021617	0.10343	-0.075862	0.084661	-0.012716	0.084127	0.0019073	0.058568	0.021184	0.068359	0.066681	0.023727	0.027822	-0.019302	0.092138	0.01976	-0.03362
0.020777	0.022914	0.14681	-0.014903	0.10666	-0.08639	0.077642	-0.0049337	0.09023	0.0054423	0.050074	0.0050608	0.053813	0.057144	0.0043233	0.028534	-0.039063	0.094223	0.024821	-0.041529
0.016352	0.018158	0.1417	0.0026194	0.093511	-0.09112	0.069733	0.011876	0.10221	-0.0095113	0.055339	0.0016022	0.069707	0.050761	0.011063	0.022405	-0.045166	0.081863	0.006663	-0.053406
0.00038147	0.014267	0.1427	0.01236	0.089391	-0.09669	0.06691	0.005188	0.07515	-0.024083	0.048141	0.016632	0.092468	0.049057	0.019811	0.023371	-0.031484	0.09936	-0.014369	-0.050608
-0.010401	0.0085449	0.14125	-0.0051117	0.1047	-0.085831	0.063883	0.0023651	0.079447	-0.015208	0.048574	0.027135	0.10574	0.050329	0.015564	0.012639	-0.016479	0.10381	-0.013021	-0.035858
0.0043996	0.023346	0.13443	-0.026118	0.094655	-0.088933	0.06813	0.024694	0.091578	-0.00083923	0.043157	0.028737	0.097249	0.050735	0.027669	0.0043996	-0.016047	0.08784	-7.6294e-05	-0.02065
-0.0025177	0.028585	0.128	-0.039393	0.078303	-0.079753	0.081863	0.048599	0.068512	0.0043742	0.0067647	0.036138	0.086238	0.045064	0.044276	0.0031281	-0.03301	0.075073	0.016632	-0.034485
0.0060781	0.043411	0.12291	-0.028636	0.083898	-0.077031	0.10394	0.050964	0.060883	0.0060272	0.0039927	0.052465	0.064774	0.049871	0.041606	-0.0014242	-0.048218	0.063985	0.011597	-0.033951
0.003535	0.055466	0.1326	-0.020421	0.085627	-0.082169	0.1107	0.058975	0.044912	0.0023651	0.00071208	0.048803	0.056025	0.063197	0.036875	-0.0037638	-0.047887	0.068665	0.0054932	-0.044963
0.0069427	0.051448	0.13041	-0.018692	0.085805	-0.086009	0.1222	0.060527	0.051854	-0.0035604	-0.00035604	0.033366	0.052338	0.066706	0.051422	0.0022888	-0.04893	0.076701	0.013453	-0.039139
0.010554	0.069402	0.11368	-0.023982	0.079651	-0.080236	0.12578	0.064443	0.033875	-0.0015259	-0.0094096	0.024312	0.049108	0.060043	0.062052	-0.0017039	-0.066605	0.09112	0.028814	-0.036697
0.0097911	0.062358	0.091858	-0.021947	0.082219	-0.079905	0.10971	0.055466	0.038656	-0.015717	-0.032552	0.025711	0.045522	0.061213	0.074692	-0.0023905	-0.059535	0.087407	0.027593	-0.041377
-0.0025177	0.026347	0.096003	-0.033569	0.093664	-0.089925	0.10188	0.056636	0.040512	-0.018361	-0.014776	0.037791	0.045522	0.057449	0.088247	-0.0015513	-0.051778	0.071538	0.019811	-0.043284
0.0084432	-0.0081126	0.080338	-0.046234	0.11574	-0.078684	0.099843	0.064087	0.033061	-0.020218	0.0012461	0.026474	0.054448	0.058568	0.073446	-0.01119	-0.061239	0.053304	0.023346	-0.045064
0.010401	0.0048319	0.07726	-0.049337	0.12143	-0.063019	0.077566	0.062561	0.037384	-0.023575	0.0063833	0.029068	0.046539	0.05071	0.079015	-0.01297	-0.074412	0.054703	0.0087229	-0.037969
0.0048828	0.0051626	0.084661	-0.059586	0.12009	-0.063426	0.083542	0.059001	0.064723	-0.015742	0.00796	0.044454	0.039012	0.054881	0.08166	-0.013148	-0.06841	0.068944	0.0033315	-0.042445
0.0056458	0.011393	0.085017	-0.086416	0.10813	-0.075658	0.088018	0.067317	0.060094	0.0049591	0.019328	0.038376	0.046132	0.022888	0.064596	-0.022558	-0.057882	0.080897	0.013479	-0.022303
0.0036112	0.0070699	0.083491	-0.081177	0.097783	-0.073115	0.077845	0.066681	0.014648	0.0063833	0.022507	0.024439	0.037613	0.018412	0.060043	-0.023677	-0.040919	0.091654	0.01503	-0.0069936
0.0083415	-0.012385	0.093587	-0.086746	0.089773	-0.07548	0.085449	0.073242	0.019709	0.0010935	0.026728	0.036316	0.038071	0.029958	0.058212	-0.022761	-0.026805	0.077642	0.018082	0.016632
0.0032552	-0.00091553	0.10689	-0.090179	0.08433	-0.082703	0.096283	0.076269	0.055822	-0.01091	0.034688	0.02622	0.046183	0.045319	0.054423	-0.014114	-0.036112	0.067393	-0.0011953	0.024033
0.017293	0.010452	0.10981	-0.091578	0.082245	-0.084025	0.10661	0.08255	0.055796	-0.012232	0.033518	0.030263	0.041936	0.060781	0.063324	-0.013301	-0.032145	0.060781	0.00099182	0.021108
0.018895	0.015055	0.12151	-0.09997	0.080795	-0.065155	0.12207	0.077871	0.042496	-0.014191	0.030263	0.024821	0.025126	0.06101	0.069733	-0.02327	-0.031102	0.061874	0.017929	0.02327
0.021388	0.0039419	0.13021	-0.096639	0.083059	-0.046234	0.11286	0.087229	0.035604	-0.010173	0.024211	0.0036621	0.035172	0.051346	0.070699	-0.020243	-0.030009	0.079371	0.021311	0.026016
0.010274	0.0089518	0.13077	-0.093307	0.073598	-0.054092	0.10312	0.080592	0.036723	-0.010961	0.021566	-0.009435	0.044861	0.033925	0.051473	-0.023448	-0.050023	0.095317	0.014979	0.017776
0.016734	-0.0034587	0.12217	-0.099182	0.07548	-0.054779	0.10885	0.067062	0.037104	-0.008138	0.022608	-0.018031	0.032094	0.015818	0.032323	-0.027364	-0.057398	0.088755	0.02271	0.0053914
0.014648	-0.014267	0.11627	-0.098394	0.069504	-0.080795	0.1224	0.05689	-0.0034587	0.0015259	0.017904	-0.012182	0.020879	0.010401	0.023448	-0.019404	-0.054194	0.075684	0.032501	-0.010834
0.01653	-0.021642	0.11856	-0.08873	0.068003	-0.089391	0.10518	0.052261	-0.020701	-0.0013224	0.02449	-0.0054932	0.014191	0.020091	0.021184	-0.011037	-0.066427	0.071513	0.010935	-0.0026194
0.029678	-0.017471	0.11731	-0.095571	0.066172	-0.083567	0.10053	0.052821	-0.024185	-0.0060527	0.037664	-0.00027974	0.006485	0.023219	0.022863	-0.0086466	-0.076955	0.05923	0.01943	0.0097402
0.022278	-0.012665	0.11976	-0.095291	0.073064	-0.093867	0.11645	0.052541	-0.027084	0.0053914	0.036214	-0.0008901	0.011648	0.0048319	0.017726	0.0096385	-0.083694	0.044174	0.029322	0.011368
0.01297	0.0013224	0.10513	-0.070674	0.066096	-0.088196	0.13334	0.048345	-0.014013	0.016403	0.044174	0.0065104	0.029297	-7.6294e-05	0.020574	0.024618	-0.089951	0.048955	0.022278	-0.00045776
0.0011698	0.016886	0.11289	-0.055008	0.065638	-0.091324	0.1118	0.04425	0.0065613	0.017548	0.045039	0.0089518	0.030543	0.0023905	0.032272	0.030416	-0.073903	0.050863	0.027059	-0.0043488
-0.0067139	-0.0086721	0.11882	-0.065816	0.065791	-0.081482	0.10328	0.054143	0.0099436	0.022278	0.039368	0.0084941	0.039902	-0.00035604	0.037409	0.041758	-0.067546	0.051015	0.018158	0.003713
-0.017064	-0.021083	0.12492	-0.072072	0.068436	-0.071106	0.10147	0.060755	-0.0054677	0.014191	0.036443	0.0054932	0.051549	-0.013072	0.034561	0.044886	-0.05956	0.052134	0.01887	0.0084432
-0.0046794	-0.031306	0.12619	-0.086365	0.0737	-0.064316	0.09908	0.05633	-0.029984	0.0097148	0.026194	0.0047048	0.041351	0.00038147	0.036367	0.047506	-0.071411	0.056508	0.022558	0.0085195
0.0019836	-0.027746	0.11269	-0.093079	0.075912	-0.059357	0.10478	0.083186	-0.0457	0.0021617	0.014343	0.0051117	0.029907	0.008138	0.034993	0.037867	-0.069249	0.056356	0.011088	0.0065104
-0.013097	-0.015895	0.11335	-0.090764	0.073318	-0.055898	0.090129	0.087204	-0.055669	-0.01943	0.013784	0.0017293	0.03863	0.014165	0.040894	0.034943	-0.060857	0.066452	0.014954	0.0072479
-0.016658	-0.023702	0.11017	-0.079498	0.086899	-0.055211	0.092824	0.075404	-0.038427	-0.019252	0.023117	0.0022125	0.046819	0.027339	0.038579	0.041682	-0.070318	0.064418	0.017319	-0.00048319
-0.01826	-0.03685	0.10956	-0.066528	0.082245	-0.036469	0.099258	0.073827	-0.0085195	0.0013733	0.0354	0.0060018	0.050964	0.019379	0.0413	0.055186	-0.0899	0.075633	0.0045268	0.012919
-0.024185	-0.027796	0.10646	-0.080541	0.078684	-0.024389	0.11943	0.070724	-0.020014	0.0032806	0.029068	0.0030518	0.052338	0.009079	0.049693	0.044683	-0.081126	0.083338	-0.0049591	0.018819
-0.015208	-0.025279	0.10997	-0.094325	0.077108	-0.036138	0.12482	0.07019	-0.004247	0.0041707	0.024185	0.012589	0.044657	0.011648	0.044301	0.029653	-0.083491	0.082245	0.00025431	0.031509
-0.022685	-0.025126	0.12011	-0.092646	0.096385	-0.033366	0.11754	0.076625	0.0093587	-0.0095113	0.034205	0.010147	0.03596	0.012716	0.042521	0.04275	-0.070089	0.091578	-0.0027212	0.036952
-0.036621	-0.024821	0.11477	-0.079269	0.099487	-0.022329	0.10796	0.090968	0.010554	-0.0086721	0.035934	0.0087992	0.021667	0.013987	0.042775	0.062027	-0.051168	0.088806	0.0099182	0.018514
-0.04097	-0.011241	0.11457	-0.081558	0.099564	-0.022786	0.11205	0.098038	0.024745	0.017598	0.031357	0.0075277	0.028203	0.010147	0.056	0.06134	-0.062129	0.072047	0.031916	-0.009257
-0.047455	0.0012461	0.11495	-0.090942	0.11805	-0.037944	0.12756	0.091375	0.037511	0.019633	0.025126	0.023117	0.048192	0.016759	0.057195	0.045751	-0.07637	0.054983	0.04687	-0.012614
-0.078608	-0.021998	0.10091	-0.096105	0.11238	-0.052032	0.12446	0.07548	0.049362	0.018082	0.03123	0.043767	0.049871	0.022303	0.053304	0.050354	-0.074158	0.059408	0.037969	-0.0050608
-0.073217	-0.04214	0.10305	-0.087357	0.12042	-0.050456	0.12901	0.067927	0.02594	0.030823	0.024312	0.029144	0.053304	0.029755	0.066783	0.074259	-0.059204	0.06073	0.04748	0.010198
-0.060145	-0.038579	0.10485	-0.078812	0.12932	-0.026296	0.12288	0.073166	0.013351	0.037435	0.022354	0.033569	0.033239	0.053533	0.068868	0.082703	-0.058645	0.062612	0.06635	0.022583
-0.069606	-0.040512	0.1031	-0.075048	0.10694	-0.022659	0.11754	0.075429	-0.0050608	0.026652	0.012868	0.044632	0.0087738	0.049667	0.061035	0.076014	-0.062485	0.07253	0.06813	0.038859
-0.061773	-0.048548	0.12128	-0.06635	0.095088	-0.0070953	0.10686	0.077947	-0.032298	0.014954	0.014572	0.042445	0.005544	0.03245	0.071716	0.080134	-0.055796	0.075912	0.044988	0.042775
-0.056025	-0.047099	0.12276	-0.068385	0.10175	0.003535	0.1044	0.072734	-0.042292	0.027949	-5.0863e-05	0.02622	0.020269	0.033696	0.068868	0.071742	-0.066045	0.085119	0.043767	0.028102
-0.055262	-0.046692	0.11543	-0.066223	0.10544	0.0080872	0.090942	0.058772	-0.019506	0.022634	-0.0028483	0.028941	0.012512	0.03034	0.072378	0.053253	-0.06012	0.096207	0.0575	0.012105
-0.054626	-0.055644	0.097275	-0.057449	0.095876	-0.0038147	0.083415	0.058772	-0.022608	0.01297	0.00017802	0.031611	0.026957	0.010071	0.088094	0.055669	-0.04481	0.092214	0.075048	0.0065867
-0.040944	-0.067927	0.093867	-0.068995	0.099792	-0.0072225	0.091146	0.05455	-0.027898	0.0118	0.0070953	0.033468	0.017395	0.0093842	0.10462	0.048141	-0.02683	0.090866	0.087433	0.018692
-0.031611	-0.065053	0.10752	-0.076675	0.10396	-0.0013224	0.093231	0.03418	-0.010096	0.029475	0.015996	0.029704	0.017141	0.0071208	0.10854	0.051651	-0.036952	0.096512	0.10111	0.031001
-0.034154	-0.063705	0.11065	-0.071615	0.10025	-0.023397	0.10986	0.023931	-0.020294	0.041148	0.029882	0.02037	0.020599	-0.0026703	0.095673	0.063477	-0.055974	0.10541	0.081762	0.044098
-0.026347	-0.059713	0.10946	-0.064214	0.10251	-0.034943	0.10925	0.025228	-0.043157	0.033417	0.023397	0.016988	0.021235	0.0023651	0.096486	0.06602	-0.061315	0.10228	0.068919	0.044937
-0.021133	-0.043259	0.12054	-0.056636	0.11091	-0.038834	0.10857	0.01859	0.0023905	0.024948	0.015717	0.012741	0.033391	-0.0071208	0.10638	0.068436	-0.039368	0.098419	0.066833	0.040359
-0.012563	-0.037587	0.12639	-0.064341	0.09997	-0.023346	0.11223	-0.0011698	-0.019887	0.03006	0.0080363	0.0118	0.027339	-0.019557	0.10857	0.059102	-0.047633	0.098267	0.056763	0.018845
-0.0041199	-0.027262	0.13385	-0.054143	0.083847	-0.0048828	0.11111	-0.011241	-0.040588	0.029221	-0.0039164	0.017726	0.02037	-0.014165	0.11022	0.036545	-0.039088	0.11767	0.059535	0.014572
0.0048828	-0.030543	0.1387	-0.040512	0.077947	0.0085704	0.11678	-0.0097402	-0.028966	0.016123	-0.031993	0.024338	0.0044505	-0.029755	0.11012	0.032476	-0.038478	0.13448	0.051142	0.037613
-0.0064087	-0.041758	0.13969	-0.010732	0.084712	0.0052134	0.12299	-0.017064	-0.037613	0.015259	-0.030162	0.02917	-0.0093079	-0.023092	0.092265	0.030136	-0.040868	0.13016	0.038757	0.06012
-0.023295	-0.042903	0.13865	-0.0031789	0.10048	0.012436	0.10498	-0.018209	-0.055161	0.019023	-0.022761	0.032171	0.0074514	-0.017395	0.093079	0.025838	-0.041402	0.12815	0.053991	0.039546
-0.021057	-0.027873	0.14592	0.0059255	0.10094	0.018311	0.10846	-0.0051626	-0.036392	0.0095622	-0.015564	0.043208	0.030136	-0.016123	0.098114	0.012995	-0.055237	0.11668	0.057933	0.050481
-0.0029755	-0.025253	0.15874	0.021896	0.097148	0.022558	0.11014	0.0015004	-0.0020599	0.015081	-0.0085195	0.038198	0.025889	-0.013682	0.09079	-0.00033061	-0.052668	0.11294	0.050329	0.069987
0.0089773	-0.024821	0.16095	0.021362	0.082016	0.020599	0.13153	0.0015767	-0.0095367	0.011215	-0.023015	0.034154	0.0067647	-0.0091807	0.084712	-0.011571	-0.039469	0.13748	0.043106	0.065384
0.025584	0.0023142	0.15996	0.027796	0.076675	0.025787	0.14798	-0.00295	-0.051244	0.016022	-0.040563	0.037944	-0.010427	-0.018997	0.077871	-0.023397	-0.03919	0.15274	0.041682	0.062663
0.032578	0.009079	0.1678	0.024312	0.075938	0.034587	0.1516	-0.012817	-0.027008	0.021464	-0.036723	0.025406	-0.024465	-0.01592	0.084229	-0.026169	-0.048269	0.14366	0.042877	0.08077
0.036672	0.011215	0.1667	0.023702	0.079854	0.040334	0.15266	-0.0046539	-0.0050608	0.031789	-0.043945	0.032399	-0.034815	-0.0075785	0.082652	-0.025736	-0.052261	0.12329	0.034078	0.078176
0.036621	0.019073	0.17509	0.019913	0.072123	0.022761	0.16098	-0.0093842	0.017192	0.019302	-0.045166	0.034332	-0.029068	-0.007604	0.073725	-0.018895	-0.03184	0.12772	0.03624	0.065053
0.032501	0.042928	0.16975	0.025279	0.063349	0.0031026	0.14135	-0.027898	-0.0040944	-0.0012461	-0.055898	0.028381	-0.017014	-0.013123	0.072276	-0.0060018	-0.027542	0.11353	0.032679	0.055237
0.023092	0.049413	0.12624	0.027517	0.050608	-0.0027466	0.11098	-0.025101	-0.045395	-0.0069427	-0.04954	0.033875	-0.01976	-0.014038	0.06429	-0.0092824	-0.024745	0.1167	0.0413	0.051066
0.027695	0.034002	0.11767	0.038528	0.057907	-0.010808	0.10379	-0.019379	-0.057093	-0.015361	-0.033162	0.048879	-0.017853	-0.0063833	0.065994	-0.0094859	-0.016403	0.11589	0.064443	0.053965
0.013529	0.0086212	0.11548	0.051753	0.063527	-0.002594	0.10157	-0.0061544	-0.028687	-0.00025431	-0.031764	0.058772	-0.026983	0.0035604	0.062027	-0.0054677	-0.020599	0.11678	0.066071	0.047328
0.012232	0.00017802	0.10244	0.055491	0.064392	0.0095622	0.10646	-0.0034841	0.047913	0.005366	-0.016861	0.054423	-0.011724	0.0026957	0.066249	0.002416	-0.033366	0.11503	0.065486	0.052821
0.0058746	-0.0018565	0.092316	0.061595	0.073675	0.018641	0.099106	0.001119	0.072428	0.0060272	-0.009257	0.054677	0.00076294	0.0053406	0.051142	0.015717	-0.043335	0.11874	0.051193	0.062586
-0.0037638	0.013987	0.071767	0.070521	0.080007	0.045319	0.096664	-0	0.071742	0.00078837	-0.0042979	0.069249	0.0056712	0.013784	0.058263	0.023727	-0.045726	0.11297	0.048752	0.059738
-0.0058746	-0.004069	0.089976	0.084101	0.087407	0.050608	0.080414	-0.019073	0.030518	0.007019	-0.0090281	0.057322	0.020421	0.01414	0.060984	0.025864	-0.044301	0.09997	0.046387	0.049693
0.013631	-0.018641	0.092036	0.10056	0.087331	0.034765	0.071742	-0.022125	0.0052389	-0.0036875	-0.0027212	0.05984	0.013835	-0.00053406	0.055161	0.025457	-0.037969	0.10256	0.026093	0.045726
0.024007	-0.016327	0.082728	0.10638	0.088781	0.037359	0.067368	-0.016352	0.04008	-0.013987	-0.0070953	0.064138	0.00501	-0.00295	0.052363	0.035197	-0.022914	0.10353	0.02889	0.045878
0.030594	-0.021871	0.093969	0.098114	0.092494	0.036087	0.066935	-0.0096385	0.075506	-0.013529	-0.024211	0.066121	0.0098928	0.0036112	0.065308	0.032756	-0.0063324	0.10462	0.037715	0.059357
0.014877	-0.019709	0.10262	0.098852	0.092392	0.039673	0.044759	-0.022583	0.091883	-0.011571	-0.036341	0.081787	-0.0041453	0.017217	0.073318	0.02243	-0.0036367	0.095698	0.047709	0.065791
0.0060781	-0.0029246	0.088959	0.093282	0.077794	0.044988	0.037791	-0.018234	0.076574	-0.025482	-0.025482	0.086899	-0.0041962	0.017344	0.084279	0.022914	0.016225	0.093613	0.038427	0.079397
0.021718	-0.017624	0.093002	0.097733	0.083644	0.053101	0.029017	-0.0074259	0.066071	-0.016937	-0.021108	0.089086	0.013733	0.020549	0.094147	0.028737	0.035121	0.095647	0.024287	0.078074
0.018768	-0.033824	0.09524	0.096588	0.098012	0.060832	0.037231	-0.015895	0.07431	-0.01241	-0.019455	0.091553	0.009257	0.013631	0.09318	0.022481	0.036774	0.10785	0.013428	0.058517
0.034688	-0.051066	0.090612	0.096181	0.084203	0.056508	0.062434	-0.0083415	0.092977	-0.0095367	-0.010071	0.08578	0.011724	0.014394	0.094401	0.040461	0.036163	0.10554	0.018082	0.045522
0.04776	-0.025991	0.079575	0.10216	0.097758	0.064875	0.075099	0.0046539	0.08817	-0.012054	-0.0036875	0.089951	0.023397	0.015589	0.10239	0.046743	0.018895	0.10829	0.028763	0.055796
0.034485	0.012512	0.070343	0.1092	0.097071	0.063629	0.086517	0.016174	0.087814	-0.014725	-0.017598	0.090561	0.031179	0.014369	0.099309	0.045344	0.020981	0.11322	0.02538	0.069529
0.030721	0.014598	0.072683	0.10183	0.093358	0.0619	0.07604	0.021184	0.10295	0.0097911	-0.01236	0.090434	0.040894	0.021261	0.095393	0.065002	0.034892	0.10587	-0.0038147	0.070699
0.039749	-0.0098928	0.077998	0.10162	0.095113	0.060679	0.073369	0.019582	0.091451	0.037791	-0.015462	0.087001	0.038935	0.025024	0.1048	0.05633	0.045954	0.10208	-0.011749	0.070114
0.037435	-0.021718	0.074565	0.10618	0.10117	0.059636	0.080388	0.013072	0.10015	0.015666	0.0033569	0.079091	0.017548	0.0084432	0.10358	0.052338	0.023905	0.098139	-0.021896	0.0796
0.037613	-0.016963	0.072454	0.13051	0.10691	0.061925	0.092519	0.025864	0.10592	-0.0086721	0.015157	0.075734	-0.0035858	-0.010834	0.10053	0.051142	0.013402	0.099742	-0.036214	0.080541
0.031052	-0.029424	0.070292	0.14346	0.1032	0.063451	0.084076	0.041631	0.077337	-0.013758	0.020396	0.081177	-0.012919	-0.025355	0.11213	0.062408	0.035807	0.089289	-0.037893	0.057246
0.014369	-0.04631	0.077871	0.13733	0.10284	0.040563	0.070546	0.032654	0.065486	0.011215	0.038172	0.086975	0.014547	-0.021769	0.11688	0.075633	0.054016	0.084229	-0.033696	0.053558
0.0091044	-0.039724	0.053787	0.12589	0.10752	0.051448	0.064494	0.031815	0.045929	0.029297	0.049133	0.090561	0.043691	-0.01503	0.12248	0.053355	0.064367	0.068817	-0.04125	0.048701
0.019048	-0.040232	0.034612	0.11187	0.12169	0.052973	0.059001	0.032018	0.05099	0.020167	0.035604	0.093129	0.058721	0.0041962	0.12199	0.032628	0.065079	0.062434	-0.050201	0.069351
0.033518	-0.055873	0.039571	0.1046	0.12983	0.033544	0.0457	0.033722	0.077133	0.028051	0.034815	0.10389	0.062383	0.030518	0.12321	0.032349	0.057475	0.05923	-0.049947	0.065511
0.044022	-0.066249	0.049082	0.096461	0.11978	0.030034	0.022761	0.024211	0.090027	0.037638	0.030797	0.11065	0.066732	0.041072	0.1283	0.030543	0.05043	0.059001	-0.053991	0.045497
0.026881	-0.053711	0.042394	0.09112	0.11528	0.037715	0.016581	0.033569	0.094554	0.041885	0.031408	0.11637	0.065079	0.031128	0.11378	0.043945	0.03657	0.072734	-0.041275	0.053024
0.035019	-0.033569	0.040868	0.11096	0.13166	0.049922	0.012512	0.024618	0.10068	0.03746	0.031967	0.11373	0.035273	0.024745	0.11347	0.063451	0.042267	0.076701	-0.039622	0.056992
0.042623	-0.023626	0.048777	0.12428	0.14198	0.05806	-0.0033824	0.011724	0.090256	0.033747	0.035553	0.10249	0.030721	0.041351	0.12779	0.068334	0.047836	0.083186	-0.02889	0.085678
0.032857	-0.019531	0.051778	0.13903	0.12388	0.046285	0.016734	0.0089264	0.092061	0.026499	0.042775	0.10521	0.024134	0.043411	0.12713	0.061289	0.046895	0.10585	-0.021261	0.089823
0.032984	-0.014191	0.052032	0.14381	0.12075	0.030696	0.010885	0.0025177	0.093536	0.041885	0.051778	0.099386	0.037435	0.036596	0.13107	0.073369	0.03479	0.10951	-0.022278	0.079702
0.026703	-0.021744	0.066452	0.14534	0.11841	0.022812	0.01442	-0.0041199	0.090764	0.047785	0.049718	0.11152	0.036316	0.037918	0.12754	0.087814	0.02828	0.12388	-0.0098674	0.071284
0.032705	-0.029729	0.074107	0.13006	0.12334	0.031789	0.018082	-0.016429	0.099665	0.045319	0.041936	0.11892	0.052185	0.028356	0.1329	0.081609	0.011495	0.11274	-0.0068665	0.075378
0.052795	-0.026449	0.068283	0.11421	0.12215	0.025609	0.016861	-0.015742	0.061391	0.042547	0.049438	0.099258	0.067012	0.021515	0.13824	0.076879	0.0043996	0.10707	-0.036469	0.080287
0.058085	-0.02711	0.064392	0.11948	0.12502	0.013021	0.023626	-0.0091553	0.065562	0.037155	0.049362	0.10351	0.05928	0.041021	0.16024	0.084483	0.0030009	0.10676	-0.033671	0.076879
0.04125	-0.014598	0.074514	0.13593	0.12558	0.010935	0.039927	-0.0064087	0.070267	0.028356	0.05633	0.11909	0.060806	0.037715	0.15338	0.079117	0.0058746	0.093536	-0.037028	0.062943
0.01503	-0.0055695	0.070063	0.12339	0.1223	0.028407	0.04453	0.0004069	0.080617	0.022405	0.054652	0.11431	0.073675	0.057602	0.16533	0.067851	0.011342	0.086695	-0.049311	0.057424
0.0076294	-0.015869	0.068614	0.11561	0.11503	0.028788	0.046234	-0.020345	0.079041	0.016632	0.035528	0.1236	0.067724	0.07047	0.16523	0.064316	0.040868	0.096258	-0.036545	0.063299
-0.0011953	-0.0019836	0.068893	0.11495	0.10783	0.024516	0.045853	-0.023829	0.052185	0.021922	0.02416	0.13084	0.062408	0.066605	0.17026	0.058797	0.057805	0.093282	-0.040207	0.069097
-0.0060781	0.0066121	0.055847	0.094579	0.11007	0.015589	0.046794	-0.02744	0.066249	0.0087484	0.011368	0.12695	0.048472	0.058924	0.17423	0.061595	0.053126	0.099462	-0.044429	0.064061
0.019201	0.013072	0.055466	0.077515	0.11157	0.012665	0.05188	-0.034561	0.089417	0.026169	0.013453	0.12492	0.040461	0.052439	0.17062	0.068385	0.043945	0.11617	-0.043513	0.065791
0.022608	0.032069	0.044556	0.077972	0.10651	0.01269	0.07431	-0.047226	0.065053	0.038554	0.0103	0.12123	0.052058	0.051702	0.16864	0.052007	0.03568	0.1163	-0.037918	0.078456
0.038122	0.042699	0.051295	0.07342	0.11172	0.0052134	0.087357	-0.058441	0.036011	0.024541	0.022278	0.11782	0.086975	0.048828	0.16647	0.030568	0.038122	0.11864	-0.019328	0.082728
0.029678	0.037715	0.065028	0.069173	0.11976	0.026118	0.06663	-0.062459	0.009079	0.015666	0.031891	0.1265	0.10358	0.041097	0.17354	0.03184	0.03507	0.10765	-0.017929	0.082932
0.039953	0.030034	0.065613	0.073013	0.13161	0.038401	0.047963	-0.033417	0.041936	0.031484	0.016734	0.11625	0.10813	0.04804	0.17342	0.035731	0.024668	0.10221	-0.019201	0.090663
0.050608	0.034968	0.081838	0.091705	0.12927	0.040944	0.037384	-0.041428	0.055669	0.03507	0.014648	0.10295	0.086594	0.04331	0.17036	0.044047	0.011368	0.096308	-0.018514	0.093842
0.029246	0.041097	0.079447	0.08021	0.12296	0.053126	0.034383	-0.044632	0.035629	0.015132	0.010045	0.094096	0.074259	0.037893	0.17354	0.049235	0.0099691	0.074488	-0.0080617	0.085551
0.011851	0.029577	0.084152	0.08311	0.12489	0.050863	0.018743	-0.036011	0.061646	0.014928	0.019633	0.076218	0.065282	0.035934	0.17863	0.058975	-0.0023142	0.070216	-0.015182	0.087357
0.015462	0.030696	0.084101	0.096029	0.14435	0.036977	0.017395	-0.036443	0.041555	0.0091298	0.02622	0.073217	0.046031	0.040639	0.17166	0.062841	0.003891	0.062332	-0.00796	0.085932
0.0064341	0.023931	0.074158	0.10045	0.13074	0.016454	0.0054423	-0.039063	0.030085	-0.0086721	0.024872	0.08962	0.04776	0.023956	0.16886	0.07014	0.0095622	0.05778	-0.0053914	0.074056
-0.0008138	0.045369	0.079447	0.097885	0.11795	0.0095367	0.0046794	-0.046616	0.041656	-0.018539	0.022303	0.09552	0.063527	0.014343	0.16759	0.076548	0.0055186	0.071233	0.00071208	0.064799
-0.0038401	0.039393	0.073039	0.094986	0.10829	0.011495	-0.0046794	-0.037104	0.063985	-0.0075785	0.038427	0.10246	0.063299	0.013377	0.1609	0.073598	0.0085704	0.058263	-0.016403	0.071767
0.0090535	0.029373	0.068919	0.083745	0.12037	0.025813	0.0019582	-0.032756	0.08166	-0.005544	0.038783	0.099716	0.049998	0.019735	0.14875	0.076192	0.00022888	0.052236	-0.024338	0.073598
0.025915	0.028661	0.060806	0.081914	0.1206	0.046946	0.026093	-0.021515	0.068715	-0.010757	0.040131	0.0914	0.035197	0.021032	0.14262	0.074921	-0.0050354	0.051422	-0.014928	0.089162
0.027593	0.027466	0.058238	0.086619	0.12779	0.049845	0.040258	-0.029627	0.063502	-0.0062052	0.046082	0.071513	0.022964	0.014521	0.14971	0.073344	0.00071208	0.058746	0.003535	0.10035
0.028941	0.025813	0.06101	0.090586	0.12784	0.045446	0.031916	-0.024821	0.041224	0.00501	0.052287	0.078863	0.020701	0.0047811	0.16027	0.064367	0.0077311	0.053431	0.0048319	0.090281
0.018209	0.01798	0.063222	0.078761	0.13145	0.025584	0.025279	-0.01943	0.041911	0.0078583	0.055618	0.095647	0.043844	0.010325	0.16823	0.056101	0.027008	0.050278	0.0019582	0.082499
0.024236	0.010885	0.060857	0.064341	0.12128	0.017192	0.026143	-0.018209	0.048447	0.01325	0.032374	0.075887	0.046819	0.023575	0.18303	0.049235	0.013758	0.063655	0.0047811	0.08695
0.0071208	0.01119	0.071742	0.073039	0.12039	0.029221	0.014776	-0.02271	0.023982	0.025686	0.019608	0.076625	0.052109	0.0080872	0.18656	0.027237	0.028127	0.076396	-0.012156	0.088221
-0.0025177	0.012894	0.066147	0.087738	0.12634	0.029831	0.0092316	-0.0030772	0.018438	0.027059	0.01002	0.067495	0.053024	0.0058746	0.17738	0.038579	0.039749	0.089391	-0.027237	0.092977
0.010732	0.017471	0.058797	0.099335	0.13761	0.040054	0.011546	0.0062307	0.041784	0.022049	0.0087992	0.045497	0.066045	0.035273	0.18143	0.035756	0.038071	0.090841	-0.019862	0.10938
0.032374	0.021108	0.062586	0.071665	0.1326	0.035299	0.028814	0.0014496	0.053864	0.0018819	0.00022888	0.041606	0.066833	0.03123	0.17146	0.030645	0.026143	0.10264	-0.03329	0.11225
0.036341	0.010757	0.071437	0.062637	0.12812	0.019658	0.045039	0.007604	0.038249	0.0058746	0.015233	0.037257	0.054321	0.019582	0.17499	-0.0013987	0.033112	0.09992	-0.047887	0.11767
0.040843	0.013123	0.054398	0.074031	0.11986	0.0087229	0.053126	0.00096639	0.021845	0.018438	0.033824	0.034485	0.067546	0.021159	0.18733	-0.0047302	0.038528	0.10292	-0.049947	0.13311
0.03657	0.010834	0.041962	0.075734	0.106	-0.0013224	0.054652	-0.001297	0.035578	0.029526	0.048167	0.032984	0.059687	0.010401	0.20175	0.0094859	0.05127	0.12362	-0.031153	0.1402
0.042547	0.003535	0.0457	0.071284	0.097682	0.0065613	0.041606	0.012131	0.081609	0.022685	0.057856	0.026677	0.044912	-0.00086466	0.20554	0.019379	0.040919	0.11597	-0.021769	0.13407
0.04303	0.025787	0.049413	0.072276	0.098216	0.020345	0.025202	0.0046539	0.064061	0.030467	0.051829	0.015106	0.051498	0.0085449	0.20109	0.03657	0.049845	0.10841	-0.037944	0.13522
0.049667	0.019226	0.051092	0.072301	0.099691	0.034129	0.04041	0.015717	0.018743	0.029221	0.061773	0.0059001	0.061366	-0.00045776	0.193	0.036265	0.043894	0.10216	-0.041809	0.1402
0.056178	0.0053914	0.055262	0.071869	0.096283	0.035273	0.040512	0.015742	0.039775	0.029221	0.067978	0.0051626	0.06368	-0.0074768	0.21011	0.046082	0.043945	0.078405	-0.0501	0.1269
0.059128	-0.0047811	0.048167	0.098165	0.095444	0.031306	0.039317	0.0075277	0.047989	0.022176	0.047506	0.001475	0.076497	0.013606	0.20276	0.060501	0.059814	0.06897	-0.047226	0.1074
0.04715	0.0034841	0.030212	0.11195	0.082957	0.034714	0.054194	0.0097656	0.041428	0.015361	0.041936	-0.0089518	0.077667	0.034841	0.18745	0.070953	0.061824	0.069199	-0.040919	0.099335
0.052363	0.01503	0.024974	0.12955	0.080643	0.023753	0.054601	0.0041453	0.051448	0.01147	0.048904	-0.0099182	0.079117	0.034307	0.18936	0.055262	0.07136	0.077998	-0.038172	0.098953
0.055745	-0.001475	0.014521	0.14737	0.087687	0.0075022	0.055695	0.016734	0.12026	0.012131	0.054016	0.0015004	0.08405	0.032018	0.19755	0.0722	0.08728	0.068232	-0.026652	0.076701
0.059509	-0.022024	0.0057729	0.14038	0.095876	-0.0019073	0.056203	0.014954	0.12131	0.011037	0.075328	0.012436	0.11063	0.021413	0.19592	0.068512	0.086543	0.075455	-0.02032	0.072683
0.067546	-0.024083	0.0030772	0.12807	0.090205	0.0059509	0.072276	0.015691	0.083084	0.0083923	0.078506	0.024999	0.10086	0.025711	0.19277	0.070165	0.084941	0.089391	-0.014598	0.067012
0.078735	0.014445	-0.0036367	0.13189	0.089747	0.012639	0.077413	0.011342	0.052923	0.0052897	0.074844	0.0091807	0.073903	0.037638	0.18997	0.087509	0.10381	0.090485	-0.015106	0.070979
0.085576	0.01742	-0.019887	0.13753	0.083313	0.024872	0.064901	-0.0030518	0.07637	0.012538	0.090434	-0.0060272	0.067139	0.02828	0.19277	0.08372	0.10541	0.086085	-0.0029755	0.079981
0.085424	-0.0078328	-0.029297	0.13786	0.077311	0.03212	0.057348	0.0059255	0.1107	0.016022	0.084991	-0.016454	0.057704	0.015539	0.21116	0.089289	0.091527	0.088247	0.028432	0.061086
0.094401	-0.016708	-0.028865	0.15399	0.081991	0.036545	0.053736	0.010885	0.10829	0.008138	0.086466	-0.021973	0.046412	-7.6294e-05	0.22357	0.093918	0.086797	0.09908	0.051626	0.071615
0.09964	-0.017115	-0.029144	0.15208	0.090815	0.042445	0.05427	0.0054932	0.083923	0.028203	0.090968	-0.017446	0.074743	0.0055949	0.2331	0.089925	0.067139	0.10493	0.035706	0.075785
0.10902	-0.019938	-0.025762	0.14895	0.10414	0.040385	0.057449	0.010554	0.095469	0.024338	0.080897	-0.013962	0.064392	0.013097	0.23544	0.079269	0.058111	0.092265	0.022303	0.06808
0.10864	0.0054932	-0.021108	0.15091	0.10997	0.042241	0.047379	0.00096639	0.062968	0.023041	0.087179	-0.00055949	0.055084	0.01709	0.22758	0.082728	0.059586	0.074183	0.026118	0.065562
0.11233	0.017802	-0.016683	0.13428	0.084712	0.050125	0.04392	0.015793	0.067774	0.016479	0.095113	0.0079346	0.061646	0.00076294	0.2329	0.083771	0.060196	0.058238	0.031102	0.072352
0.11739	0.012767	-0.017395	0.12517	0.079854	0.052236	0.046921	0.017141	0.093613	0.0065358	0.10244	-0.0059255	0.068436	-0.0036112	0.22624	0.095037	0.070826	0.065053	0.022532	0.083923
0.10134	0.019379	-0.031815	0.13771	0.087789	0.056	0.04275	0.0064596	0.093511	-0.0037384	0.090764	-0.016836	0.064468	-0.014267	0.22959	0.092697	0.090383	0.066452	0.029399	0.078379
0.086314	0.014877	-0.04453	0.16421	0.095749	0.062561	0.035858	0.0063324	0.047379	0.010707	0.096232	-0.015717	0.06307	-0.026016	0.22692	0.091375	0.085958	0.085322	0.032603	0.082575
0.10094	0.023219	-0.039419	0.16332	0.090357	0.077337	0.030746	0.0062815	0.032476	0.023168	0.091044	-0.016912	0.057119	-0.010351	0.21706	0.1104	0.082296	0.093511	0.021515	0.089951
0.1045	0.0036621	-0.046819	0.15134	0.087611	0.073166	0.032628	-0.0077311	-0.0046031	0.02032	0.086085	-0.0074005	0.056941	0.0011698	0.20734	0.12492	0.085932	0.08316	0.018336	0.093079
0.10976	0.00796	-0.054754	0.16157	0.10078	0.059306	0.036265	-0.0078837	-0.0023905	0.018972	0.079397	-0.0015513	0.068232	-0.0027466	0.2239	0.12492	0.079702	0.085907	0.023015	0.092951
0.11012	0.021896	-0.058238	0.16408	0.11129	0.05867	0.022863	-0.011953	0.001475	0.014292	0.073013	-0.016047	0.059814	-0.0032298	0.24643	0.11335	0.065053	0.087357	0.021464	0.10951
0.10203	0.024541	-0.054932	0.16177	0.10399	0.068588	0.011113	-0.019938	0.0094604	0.026601	0.069351	-0.02861	0.042648	-0.017904	0.2622	0.1074	0.065918	0.094147	0.018768	0.11531
0.081431	0.011292	-0.037867	0.17443	0.10585	0.079346	2.5431e-05	-0.014496	0.062968	0.029399	0.073064	-0.045344	0.032171	-0.013962	0.26131	0.1088	0.082423	0.10236	0.023702	0.10452
0.089595	0.007604	-0.037587	0.15841	0.10775	0.081914	0.00094096	-0.0039419	0.081024	0.025864	0.074844	-0.051117	0.034587	0.0068156	0.25063	0.10676	0.094121	0.10198	0.0093842	0.1136
0.095571	0.0056712	-0.033976	0.15228	0.10791	0.078812	0.041224	0.0040181	0.082804	0.033696	0.082423	-0.056686	0.051041	-7.6294e-05	0.23186	0.099614	0.077387	0.10834	0.00068665	0.12057
0.091553	-0.002416	-0.035985	0.17103	0.089238	0.084025	0.06368	0.003713	0.11846	0.02121	0.079269	-0.056	0.064596	-0.0071462	0.22786	0.098928	0.066935	0.11838	0.011622	0.11149
0.093333	-0.009257	-0.046743	0.19101	0.094096	0.09992	0.064138	-0.0063833	0.12662	0.01091	0.07281	-0.052007	0.069249	-0.0083415	0.23806	0.10844	0.046056	0.13438	0.012131	0.11897
0.085653	-0.021388	-0.023168	0.18346	0.098521	0.10572	0.047531	0.0053406	0.096868	0.023677	0.063731	-0.049845	0.066884	-0.0037384	0.23216	0.1118	0.047302	0.1078	0.013301	0.099767
0.084305	-0.042496	-0.028127	0.18084	0.093206	0.10956	0.041428	0.013784	0.082855	0.015793	0.067139	-0.044657	0.073624	0.00048319	0.2328	0.094452	0.053406	0.10465	0.019608	0.077133
0.083237	-0.058441	-0.045115	0.17517	0.096308	0.12187	0.037816	0.024668	0.08138	0.011724	0.074437	-0.037638	0.077794	-0.0092061	0.21489	0.072632	0.060679	0.10699	0.019709	0.075506
0.076879	-0.054855	-0.058746	0.17273	0.10923	0.11632	0.038884	0.025177	0.10684	0.020701	0.091527	-0.045115	0.060908	-0.006485	0.2168	0.074666	0.066732	0.093002	0.025508	0.085068
0.069936	-0.050964	-0.052338	0.15915	0.11495	0.087916	0.029806	0.026372	0.11864	0.024083	0.09758	-0.035426	0.046107	-0.001653	0.2152	0.059153	0.069249	0.095952	0.029043	0.082779
0.070343	-0.057729	-0.047429	0.15727	0.11264	0.066859	0.032043	0.037511	0.09903	0.029119	0.094706	-0.038579	0.051549	-0.0061289	0.20693	0.066706	0.074132	0.10933	0.036875	0.077642
0.051473	-0.049108	-0.050227	0.15663	0.11645	0.067647	0.035528	0.049973	0.048701	0.042775	0.10612	-0.048218	0.059255	-0.0221	0.20907	0.076574	0.074997	0.11421	0.041122	0.085373
0.061646	-0.032349	-0.046514	0.15834	0.10615	0.078049	0.0039673	0.040792	0.065358	0.034002	0.11599	-0.053355	0.056661	-0.036621	0.18509	0.081965	0.09257	0.11525	0.04893	0.087077
0.061391	-0.01742	-0.038427	0.15612	0.094808	0.084585	0.0040944	0.03334	0.10282	0.031306	0.11848	-0.041072	0.065206	-0.030136	0.18227	0.068436	0.086924	0.09374	0.059382	0.080363
0.051651	-0.013758	-0.030492	0.1664	0.11037	0.10475	0.0049337	0.019658	0.076701	0.030441	0.12431	-0.045726	0.081126	-0.018005	0.19259	0.062256	0.088272	0.072581	0.060349	0.091832
0.051168	-0.0091044	-0.024974	0.16299	0.10048	0.12184	0.014674	-0.00010173	0.079473	0.038656	0.12558	-0.05867	0.096003	-0.0177	0.18733	0.05043	0.086466	0.064087	0.062307	0.09196
0.047658	0.0010681	-0.028687	0.16075	0.086492	0.12197	0.0075785	-0.00796	0.080134	0.020854	0.12182	-0.0678	0.087891	-0.0058238	0.18489	0.059077	0.081838	0.061976	0.055288	0.09023
0.047658	-0.0023142	-0.044581	0.16747	0.069046	0.11846	0.0069682	-0.0043996	0.064112	-0.0066376	0.12151	-0.073903	0.080846	-0.0065867	0.18901	0.058645	0.05806	0.054423	0.032984	0.085627
0.06574	0.00096639	-0.053584	0.1623	0.061137	0.11358	0.0021362	0.0118	0.071081	-0.0038656	0.12693	-0.060832	0.068003	-0.01325	0.19562	0.066096	0.044301	0.034154	0.023041	0.089035
0.068843	0.006841	-0.072683	0.15765	0.065842	0.1046	0.002416	0.015361	0.10661	-0.0011444	0.13903	-0.044861	0.063858	-0.017955	0.19412	0.065638	0.060298	0.039902	0.010351	0.092799
0.069148	0.0023142	-0.070012	0.16917	0.070038	0.089188	0.014852	0.028152	0.14229	-0.015895	0.14783	-0.045929	0.062434	-0.030568	0.19923	0.044683	0.061646	0.036011	-0.0012461	0.08812
0.059433	0.0015004	-0.071157	0.17764	0.096614	0.09318	0.02271	0.031637	0.15541	-0.015259	0.1575	-0.046641	0.089417	-0.012258	0.20027	0.056	0.05511	0.039622	-0.0065867	0.099004
0.045268	0.010427	-0.061824	0.18166	0.094401	0.11721	0.030467	0.021922	0.1414	0.0039927	0.14631	-0.052541	0.085093	-0.032756	0.19353	0.074107	0.049667	0.033951	-0.016759	0.09641
0.046565	0.02772	-0.053075	0.17303	0.08105	0.10859	0.037664	0.019277	0.14135	0.018056	0.13181	-0.055618	0.078074	-0.034688	0.19353	0.087407	0.042191	0.029907	-0.01737	0.1104
0.048447	0.020167	-0.05249	0.17156	0.087967	0.098419	0.045293	0.014928	0.12911	0.0060781	0.13687	-0.073217	0.064519	-0.011876	0.18056	0.089111	0.039546	0.02744	-0.00071208	0.12255
0.043716	0.015259	-0.04921	0.16429	0.079905	0.11019	0.033849	0.011673	0.10167	-0.013173	0.14211	-0.085246	0.07871	0.0045522	0.18801	0.078761	0.032552	0.029221	0.0091807	0.11907
0.032705	0.020701	-0.038884	0.14959	0.081584	0.087636	0.032425	0.0046539	0.11261	-0.0118	0.13023	-0.052516	0.085831	0.0103	0.19524	0.070903	0.020421	0.028941	0.017014	0.1108
0.037613	0.027568	-0.031408	0.14002	0.08695	0.073242	0.035909	-0.020777	0.14292	-0.010147	0.11986	-0.035604	0.090892	0.02154	0.19511	0.071894	0.0075277	0.040156	0.012436	0.10935
0.029653	0.03802	-0.030314	0.14015	0.076014	0.059357	0.023219	-0.030823	0.12911	-0.01475	0.11678	-0.056051	0.090612	0.018972	0.19241	0.060781	0.013555	0.032272	0.010656	0.097707
0.0221	0.045547	-0.027746	0.15999	0.072886	0.059586	0.027008	-0.018616	0.093206	-0.0080109	0.11848	-0.032705	0.072861	0.016734	0.19254	0.051473	0.0089264	0.040003	0.003713	0.096664
0.018717	0.058161	-0.019277	0.16937	0.077286	0.059102	0.038452	0.013707	0.09875	-0.0052643	0.11798	-0.023905	0.08311	-0.015106	0.20536	0.053686	0.0037638	0.04804	0.005722	0.10254
0.019735	0.045904	-0.029221	0.17642	0.071767	0.062739	0.029856	0.021591	0.11996	-0.011673	0.12578	-0.020269	0.088628	-0.011444	0.22102	0.050303	0.00043233	0.051371	0.00027974	0.083745
-0.00017802	0.039088	-0.02889	0.18433	0.06724	0.06279	0.030568	0.016251	0.12288	-0.01147	0.14191	-0.020599	0.077159	0.0095876	0.22842	0.033544	0.0011698	0.044149	-0.0059764	0.073268
-0.012156	0.022837	-0.027313	0.18148	0.063655	0.05661	0.041402	0.022659	0.13357	-0.027898	0.1359	-0.029475	0.075429	-0.020116	0.21296	0.036392	-0.0055695	0.053889	-0.0071971	0.060425
-0.019531	0.031535	-0.018056	0.17532	0.050456	0.055847	0.038223	0.0118	0.14511	-0.015818	0.14224	-0.049693	0.064519	-0.014674	0.22723	0.070343	-0.0055695	0.065079	-0.018921	0.057373
-0.013173	0.027644	-0.014216	0.17776	0.043335	0.072581	0.035197	0.024312	0.14158	-0.0064087	0.14577	-0.035807	0.072937	0.0027466	0.23692	0.057348	-0.011571	0.068436	-0.014038	0.054499
0.0072734	0.022761	-0.017929	0.19035	0.046132	0.0722	0.027084	0.018082	0.143	-0.0049845	0.13377	-0.043564	0.077693	0.024058	0.22715	0.037308	-0.010605	0.070114	-0.0097656	0.058441
0.0060527	0.023219	-0.027084	0.18972	0.050507	0.051168	0.022252	0.016073	0.1255	-0.010783	0.1194	-0.040639	0.060705	0.012487	0.22003	0.030975	-0.0080617	0.072072	-0.01002	0.067978
-0.011546	0.036494	-0.023499	0.17822	0.044912	0.050964	0.0079854	0.028229	0.13563	-0.022914	0.10414	-0.038859	0.054957	0.016301	0.22087	0.031764	-0.0099436	0.075048	-0.011775	0.072021
-0.024134	0.046819	-0.031281	0.17072	0.017955	0.034943	0.025431	0.024033	0.14147	-0.01976	0.1046	-0.030772	0.069402	0.012894	0.23936	0.022278	-0.025024	0.081762	-0.015717	0.076701
-0.037206	0.04954	-0.037257	0.15912	0.0094096	0.008901	0.01653	0.017141	0.12245	-0.015081	0.1048	-0.025355	0.067698	0.011164	0.24579	0.014496	-0.033722	0.084025	-0.011139	0.085958
-0.040792	0.043284	-0.028407	0.14537	0.016352	0.0085704	0.018743	0.025787	0.13156	-0.021566	0.10897	-0.02711	0.061849	0.019989	0.23773	0.023956	-0.020854	0.10269	0.0013987	0.089315
-0.032399	0.042216	-0.028534	0.14529	0.022252	0.024465	0.028	0.030212	0.11742	-0.0067647	0.106	-0.011292	0.057449	0.016607	0.23125	0.030975	-0.013072	0.092697	0.0050608	0.076319
-0.034968	0.041631	-0.026855	0.15584	0.021133	0.028076	0.038656	0.024185	0.12039	0.017751	0.10287	0.0060527	0.05689	-0.0075785	0.22723	0.028254	-0.0073751	0.092951	0.012843	0.062714
-0.029399	0.04336	-0.025813	0.15188	0.011139	0.023117	0.036265	0.017827	0.1635	0.014242	0.094808	0.013682	0.06162	0.003891	0.22301	0.01358	-0.0061798	0.095927	0.011826	0.067673
-0.032272	0.028483	-0.030975	0.13855	-0.0022888	0.026728	0.022914	0.0066121	0.18153	0.027186	0.091604	0.0052389	0.068766	0.0085958	0.21856	0.013555	0.0021871	0.083974	0.0069427	0.070063
-0.029526	0.0071462	-0.037359	0.12067	-0.00033061	0.0086975	0.026805	0.0032552	0.18143	0.016301	0.088145	0.0094096	0.064926	0.024821	0.21797	0.013936	-0.0073242	0.081838	0.025279	0.056483
-0.0295	0.010274	-0.029653	0.11531	0.008316	-0.011215	0.032349	0.0065867	0.16314	0.0074259	0.074666	0.0033569	0.068054	0.036799	0.21756	-0.00030518	-0.02594	0.087763	0.022405	0.067495
-0.026601	0.027898	-0.019099	0.11162	0.020142	-0.010096	0.031535	0.01236	0.16078	-0.0026957	0.060196	-0.0057729	0.067673	0.04247	0.20678	0.0016022	-0.021744	0.093307	0.0029246	0.075506
-0.01681	0.051651	-0.0059509	0.10757	0.012461	-0.014216	0.024516	0.0030518	0.12843	0.0074005	0.044072	-0.0065104	0.062892	0.018082	0.19671	0.0061798	-0.013021	0.089874	0.0052897	0.079676
-0.017751	0.061874	-0.015208	0.093257	0.020727	-0.017904	0.030594	0.014064	0.11635	0.029119	0.042445	-0.018361	0.073547	0.011648	0.19511	0.0013224	0.00025431	0.091807	0.0046794	0.076345
-0.023168	0.056839	-0.016378	0.10264	0.013173	-0.008138	0.048676	0.018997	0.10806	0.021871	0.041784	-0.015666	0.07637	0.015869	0.18781	0.010783	0.017166	0.076421	0.0020345	0.083135
-0.014369	0.043462	-0.011139	0.094198	0.0081889	0.0040436	0.051066	0.033544	0.12115	0.028687	0.036545	-0.0014496	0.090103	0.028559	0.19127	0.0015767	0.028305	0.067444	0.0060272	0.095673
-0.02416	0.031459	0.0010935	0.072276	-0.0008138	0.0031535	0.051727	0.028432	0.11859	0.049006	0.048294	0.01358	0.08934	0.036672	0.21367	0.011622	0.044556	0.06223	-0.0015513	0.096614
-0.04336	0.032323	0.0018311	0.063299	-0.013529	0.0046285	0.069809	0.022507	0.10312	0.05099	0.05717	0.016632	0.063095	0.03034	0.22436	0.017649	0.04158	0.058695	-0.0036367	0.095901
-0.062129	0.03891	0.0011698	0.069275	0.0031281	0.0039927	0.065308	0.026194	0.11302	0.056229	0.076396	0.013504	0.057246	-0.0049082	0.20994	0.025482	0.043004	0.048243	0.00073751	0.089442
-0.058034	0.040588	-0.0077057	0.066757	0.01442	0.011393	0.04214	0.021057	0.13298	0.040334	0.073369	0.00295	0.068766	0.0032043	0.20762	0.038834	0.037257	0.043691	0.0066376	0.086466
-0.055389	0.024261	-0.017624	0.056025	0.019836	0.031128	0.02889	0.0068156	0.13006	0.022125	0.080287	-0.0016785	0.058467	0.016607	0.21873	0.03624	0.038401	0.036341	0.018717	0.086772
-0.047658	0.005366	0.0052134	0.067622	0.023422	0.033518	0.020294	-0.014038	0.1181	0.01503	0.077337	0.014572	0.060781	0.046107	0.20391	0.02711	0.035146	0.024618	0.0039927	0.092138
-0.05427	-0.0040181	0.015208	0.075378	0.020676	0.055593	0.022786	-0.019811	0.094757	0.003713	0.079854	0.022202	0.067266	0.041148	0.20653	0.054779	0.034459	0.016352	0.0035604	0.088145
-0.056203	-0.0050863	0.0090535	0.067622	0.028966	0.051142	0.030772	-0.019557	0.10607	0.016708	0.087357	0.022252	0.080744	0.022252	0.22016	0.065002	0.032018	0.0042979	0.0236	0.095622
-0.056127	0.011292	0.0043996	0.068385	0.039469	0.031815	0.015666	-0.030619	0.11625	0.024058	0.10226	0.01475	0.085526	0.019455	0.21851	0.055313	0.025864	-0.005722	0.033747	0.10483
[truncated: 2,001 more rows]
