# Supplementary material for: Delayed evoked potentials in zebra finch (Taeniopygia guttata) under midazolam-butorphanol-isoflurane anesthesia
Source: PeerJ. 2019 Oct 24;7:e7937. doi: 10.7717/peerj.7937 (PMC6815651; doi:10.7717/peerj.7937)
Supplement: Supplemental Information 6 [file peerj-07-7937-s006.zip › RawData_B1toB8/LFPB7.csv]

0.068756	-0.0080261	-0.075623	0.065765	-0.003479	0.019318	0.075623	-0.044739	-0.080109	0.029541	-0.039551	0.04953	0.15863	0.06842	-0.04068	0.10468	0.020416	0.029694	0.16782	0.0034485
0.061523	-0.0074463	-0.07843	0.061798	-0.0029297	0.021606	0.076782	-0.049255	-0.076324	0.027252	-0.035278	0.041809	0.16196	0.073303	-0.044647	0.10922	0.023071	0.028503	0.17172	-0.00027466
0.067047	-0.0071106	-0.082764	0.059143	-0.00024414	0.020355	0.074768	-0.042328	-0.069763	0.02887	-0.041046	0.034302	0.16351	0.073456	-0.044067	0.11304	0.020844	0.027466	0.17487	-0.0016174
0.069336	-0.013916	-0.082092	0.062073	0.00088501	0.016174	0.068542	-0.037415	-0.069672	0.02594	-0.047211	0.031891	0.16257	0.074738	-0.048309	0.11331	0.019562	0.028412	0.17474	0.0010071
0.07132	-0.0177	-0.076599	0.060638	0.0036621	0.0079651	0.065521	-0.043304	-0.064331	0.021759	-0.048645	0.031647	0.15747	0.085388	-0.051514	0.11206	0.0092468	0.030792	0.16763	0.0084534
0.072052	-0.020294	-0.0737	0.06073	0.0042114	0.0073242	0.06427	-0.045563	-0.058228	0.019226	-0.040466	0.028839	0.16122	0.090149	-0.05426	0.10645	0.0034485	0.024628	0.1626	0.016876
0.069	-0.016388	-0.074493	0.059631	0.0020447	0.01123	0.066559	-0.039093	-0.064545	0.015839	-0.03241	0.027161	0.16653	0.092133	-0.051056	0.10614	0.0080872	0.021698	0.16495	0.018372
0.066071	-0.014954	-0.074097	0.059113	0.0037537	0.010223	0.061127	-0.03476	-0.069672	0.018005	-0.029327	0.035065	0.1687	0.097198	-0.047302	0.11212	0.0074768	0.022034	0.15958	0.01712
0.069397	-0.02179	-0.07486	0.054688	0.0058594	0.013489	0.062653	-0.036407	-0.069153	0.021088	-0.025146	0.040985	0.1734	0.10541	-0.049438	0.11905	0.0041809	0.024109	0.15872	0.02002
0.068573	-0.025177	-0.076996	0.057037	0.0028381	0.012421	0.06723	-0.034973	-0.070068	0.025909	-0.024475	0.044678	0.17252	0.10529	-0.054535	0.12076	-0.0010376	0.029846	0.15723	0.020874
0.063782	-0.025818	-0.081848	0.053131	0.0024719	0.0081177	0.07251	-0.034119	-0.075592	0.027527	-0.025421	0.054138	0.17111	0.10309	-0.060516	0.11838	-0.0061646	0.022522	0.15408	0.016632
0.058807	-0.02774	-0.085815	0.051361	0.0045471	0.013458	0.066711	-0.03183	-0.07605	0.026855	-0.028168	0.066803	0.17142	0.098572	-0.060303	0.11621	-0.0039978	0.01886	0.15427	0.015625
0.063446	-0.027191	-0.085114	0.055054	0.0028992	0.016449	0.063721	-0.036011	-0.077026	0.026398	-0.035583	0.074127	0.16858	0.096252	-0.059601	0.11368	0.0012512	0.021973	0.15292	0.010803
0.065735	-0.02774	-0.084747	0.056549	-0.0017395	0.02179	0.075226	-0.034546	-0.078705	0.032043	-0.036835	0.077393	0.16129	0.095764	-0.053986	0.11514	0.0044861	0.027649	0.15332	0.0089722
0.065643	-0.030945	-0.084839	0.050934	-0.0075378	0.018707	0.086212	-0.034576	-0.075287	0.028046	-0.035522	0.07431	0.16602	0.089325	-0.056213	0.11703	0.0054321	0.029144	0.15045	0.0072937
0.059082	-0.030212	-0.085632	0.051971	-0.008606	0.012726	0.087524	-0.035583	-0.077515	0.026794	-0.038116	0.068878	0.16498	0.081085	-0.060333	0.12125	0.004364	0.031708	0.14441	0.0081482
0.057129	-0.034546	-0.082703	0.044617	-0.0058899	0.0088501	0.088623	-0.033752	-0.073303	0.028687	-0.038422	0.062256	0.16168	0.071442	-0.057556	0.12885	0.0063477	0.030518	0.13782	0.0077209
0.05246	-0.035187	-0.079773	0.037384	-0.0011292	0.0013428	0.085602	-0.03418	-0.074738	0.026031	-0.033539	0.05719	0.15952	0.065796	-0.053528	0.12808	0.0010681	0.025085	0.13153	0.0076904
0.045166	-0.039337	-0.083221	0.039948	-0.0085754	-0.0015869	0.082825	-0.032135	-0.075378	0.022156	-0.029785	0.056763	0.16003	0.068207	-0.057129	0.12643	0.00045776	0.023193	0.12219	0.0067444
0.040497	-0.03952	-0.082001	0.044189	-0.0093384	-0.006958	0.079468	-0.031006	-0.074615	0.020935	-0.022064	0.057404	0.15674	0.068115	-0.06012	0.12869	0.00082397	0.031494	0.11383	0.0097656
0.042175	-0.037994	-0.082977	0.044159	0.0032043	-0.0073853	0.082825	-0.028748	-0.076691	0.020813	-0.018463	0.065186	0.15686	0.077118	-0.064728	0.13028	0.0024414	0.030273	0.10364	0.015228
0.04303	-0.040405	-0.083466	0.045258	0.0079651	0.0031738	0.091614	-0.029236	-0.076416	0.017609	-0.020905	0.067657	0.16211	0.087555	-0.065094	0.12964	-0.0039368	0.027802	0.10117	0.013336
0.045258	-0.044556	-0.079041	0.046631	0.0074768	0.0062561	0.088959	-0.037018	-0.075104	0.018555	-0.025299	0.078278	0.16266	0.084137	-0.063232	0.13281	-0.0073242	0.029175	0.10297	0.015656
0.045654	-0.044189	-0.083771	0.041626	-0.0037842	0.0051575	0.091492	-0.03891	-0.073608	0.024017	-0.028687	0.083893	0.17325	0.081024	-0.068604	0.13269	-0.0082092	0.030518	0.10452	0.01947
0.042908	-0.047974	-0.088165	0.040283	-0.0049744	0.0072632	0.098877	-0.036743	-0.071533	0.021301	-0.024048	0.083344	0.17203	0.082489	-0.070038	0.13379	-0.0069275	0.031311	0.097931	0.016907
0.045258	-0.052307	-0.086914	0.035339	-0.0038757	0.010254	0.10117	-0.038757	-0.07431	0.016876	-0.014374	0.080719	0.17276	0.076294	-0.067993	0.13586	-0.015656	0.032623	0.092773	0.012848
0.048645	-0.052338	-0.084839	0.030334	-0.0013733	0.01535	0.09549	-0.038757	-0.078247	0.018738	-0.013702	0.075378	0.1716	0.075714	-0.066193	0.13464	-0.011292	0.032715	0.098511	0.011078
0.048553	-0.048676	-0.079834	0.030914	-0.0047607	0.015625	0.092316	-0.036041	-0.076477	0.015381	-0.012726	0.079041	0.1767	0.076294	-0.066803	0.12497	-0.0054321	0.0383	0.1019	0.0099792
0.047241	-0.047974	-0.081268	0.029907	-0.0086975	0.017181	0.09494	-0.035553	-0.076019	0.012848	-0.016418	0.083893	0.18201	0.072021	-0.067871	0.12683	-0.0051575	0.043335	0.10284	0.005188
0.047333	-0.052155	-0.087189	0.028137	-0.01178	0.021271	0.097046	-0.039459	-0.078918	0.014557	-0.016541	0.085022	0.17804	0.065155	-0.071747	0.1337	-0.0050049	0.040833	0.097839	0.0022583
0.040131	-0.051483	-0.089813	0.027679	-0.016907	0.028473	0.094116	-0.039886	-0.07309	0.014069	-0.011566	0.080383	0.1734	0.055237	-0.076385	0.13022	-0.0020752	0.041412	0.09668	0.00045776
0.036133	-0.051788	-0.090607	0.024292	-0.019226	0.03476	0.09552	-0.034546	-0.067871	0.011078	-0.003479	0.068909	0.17258	0.048584	-0.078674	0.12695	-0.00018311	0.043762	0.10117	0.0036011
0.036896	-0.055939	-0.087494	0.021667	-0.017883	0.030762	0.095428	-0.032257	-0.062561	0.0112	0.0079956	0.063507	0.16861	0.044678	-0.078094	0.12695	-0.0030823	0.050568	0.099457	0.0050049
0.037201	-0.056732	-0.081848	0.015472	-0.013275	0.031067	0.089417	-0.031342	-0.055725	0.01059	0.011139	0.067108	0.1622	0.049377	-0.076111	0.12793	0.00076294	0.054443	0.097076	0.010468
0.031708	-0.059204	-0.080536	0.012268	-0.01532	0.029053	0.090973	-0.035156	-0.056335	0.012695	0.0089111	0.070465	0.15903	0.054779	-0.072388	0.12469	-0.0027466	0.05127	0.094604	0.0084839
0.034088	-0.06073	-0.079956	0.013641	-0.018982	0.029327	0.09491	-0.02951	-0.058472	0.01358	0.0067444	0.072327	0.1637	0.049469	-0.075287	0.12473	-0.0075989	0.047272	0.10159	0.0067139
0.034515	-0.057098	-0.08017	0.019104	-0.022247	0.028625	0.094482	-0.023468	-0.066589	0.016052	0.0065613	0.072296	0.16876	0.04425	-0.08017	0.12112	-0.013153	0.042053	0.11182	0.0063782
0.039276	-0.058502	-0.081085	0.023926	-0.024628	0.026031	0.092896	-0.017975	-0.072571	0.017426	0.0090027	0.072144	0.17053	0.043213	-0.08075	0.12091	-0.012482	0.040375	0.11176	0.0082397
0.035065	-0.058044	-0.085205	0.018097	-0.030701	0.028625	0.091736	-0.015961	-0.070831	0.01828	0.011505	0.07074	0.17462	0.037445	-0.078461	0.1218	-0.012451	0.042419	0.10913	0.013489
0.033508	-0.058624	-0.084656	0.011719	-0.032776	0.027557	0.086731	-0.013153	-0.070068	0.018036	0.012878	0.070709	0.1705	0.035034	-0.077667	0.12238	-0.023407	0.034912	0.10818	0.021301
0.042847	-0.059906	-0.079865	0.007843	-0.035706	0.022186	0.089111	-0.013458	-0.06897	0.016235	0.011719	0.075684	0.16702	0.027893	-0.072876	0.1236	-0.022766	0.037628	0.10971	0.024933
0.047913	-0.061798	-0.079773	0.0075684	-0.036316	0.022034	0.086975	-0.012787	-0.067078	0.011322	0.0083618	0.0802	0.16678	0.027466	-0.076538	0.11865	-0.025665	0.038849	0.10959	0.020325
0.043762	-0.06015	-0.07959	0.0066223	-0.037537	0.021576	0.08493	-0.007019	-0.074341	0.0061646	0.010406	0.083374	0.1669	0.029907	-0.074982	0.11496	-0.02533	0.034851	0.11121	0.017365
0.038757	-0.064728	-0.0784	0.0039368	-0.039856	0.024414	0.086334	-0.0068665	-0.076477	0.0087585	0.0098267	0.081299	0.16449	0.027344	-0.079773	0.1174	-0.023712	0.029114	0.11673	0.022858
0.035797	-0.067871	-0.079681	0.0058289	-0.04422	0.026245	0.086884	-0.010345	-0.075439	0.011292	0.012177	0.073975	0.16479	0.026947	-0.080444	0.12076	-0.017029	0.026337	0.12314	0.031067
0.040649	-0.066223	-0.087555	0.013489	-0.050018	0.021912	0.086426	-0.011261	-0.075531	0.0079041	0.016113	0.072174	0.16949	0.026154	-0.081909	0.12277	-0.0055542	0.024963	0.11865	0.021667
0.04538	-0.071014	-0.086884	0.01889	-0.052032	0.024506	0.086884	-0.014069	-0.076477	0.0079346	0.014374	0.080414	0.17035	0.024902	-0.088013	0.11884	-0.0033264	0.021515	0.11093	0.019257
0.043762	-0.082428	-0.082306	0.018219	-0.055298	0.026733	0.085022	-0.0073242	-0.07489	0.0040283	0.010712	0.08075	0.16931	0.023712	-0.082336	0.11591	0.0020447	0.018616	0.10464	0.020782
0.04187	-0.077789	-0.07962	0.020477	-0.058624	0.025909	0.084412	-0.0013428	-0.07962	0.00067139	0.013397	0.074371	0.16907	0.021301	-0.074677	0.11526	0.0089111	0.021423	0.099915	0.018524
0.031494	-0.071442	-0.081482	0.021057	-0.057159	0.022766	0.085205	0.0020752	-0.079559	-0.00088501	0.014282	0.069794	0.16943	0.021057	-0.072205	0.11115	0.0042114	0.022797	0.096893	0.019012
0.02829	-0.075073	-0.079102	0.019379	-0.060455	0.024048	0.084564	-0.00015259	-0.07663	0.0030823	0.018768	0.071411	0.16745	0.016418	-0.074432	0.11176	0.0033264	0.025085	0.0961	0.019257
0.028015	-0.076477	-0.069794	0.010193	-0.060211	0.01944	0.081238	0.0021667	-0.07962	0.0015564	0.021759	0.075043	0.17059	0.011627	-0.073303	0.11758	0.0016479	0.023224	0.099457	0.021088
0.028473	-0.075012	-0.07077	0.007019	-0.057495	0.013855	0.085449	0.0016479	-0.080078	-0.0045166	0.025269	0.071289	0.17349	0.012604	-0.073639	0.11734	0.0071106	0.026337	0.10605	0.021606
0.029938	-0.075897	-0.070862	0.01062	-0.059937	0.0095825	0.08783	-0.00021362	-0.078278	-0.0037537	0.029541	0.064545	0.17041	0.014435	-0.07486	0.12003	-0.0072327	0.028839	0.11087	0.025543
0.028381	-0.079468	-0.067474	0.014343	-0.058807	0.013184	0.084503	-0.00079346	-0.072113	-0.0049133	0.028259	0.062775	0.16129	0.0092773	-0.07547	0.12881	-0.014832	0.02829	0.10956	0.028137
0.024628	-0.077881	-0.067261	0.017059	-0.056274	0.013184	0.085907	0.0046692	-0.067444	-0.0063782	0.026978	0.063538	0.15533	0.0046692	-0.082611	0.1312	-0.01886	0.024719	0.10318	0.031525
0.026093	-0.075531	-0.063507	0.015472	-0.058319	0.01889	0.088715	0.0088196	-0.063599	-0.0072021	0.025604	0.062164	0.15619	0.0060425	-0.081726	0.12662	-0.01416	0.025146	0.098083	0.031616
0.027222	-0.074646	-0.064911	0.015656	-0.060852	0.023132	0.091766	0.014435	-0.063538	-0.0076599	0.02652	0.065338	0.15063	0.01236	-0.083038	0.12369	-0.0095825	0.026337	0.09317	0.026886
0.018097	-0.081055	-0.064484	0.0099792	-0.067535	0.019867	0.089355	0.013519	-0.059875	-0.013306	0.033051	0.068573	0.14987	0.010071	-0.084534	0.11865	-0.019684	0.027496	0.082916	0.025452
0.017395	-0.079437	-0.065826	0.0024414	-0.070496	0.016327	0.087036	0.0099487	-0.059082	-0.017883	0.034302	0.066986	0.14737	0.0095215	-0.085022	0.1116	-0.015167	0.027527	0.082092	0.026581
0.018585	-0.074066	-0.065186	-0.0016785	-0.070221	0.020844	0.089417	0.008728	-0.057526	-0.017914	0.035065	0.067566	0.14227	0.0089417	-0.084473	0.11255	-0.010986	0.03241	0.082581	0.026642
0.012787	-0.079163	-0.068848	-0.0028076	-0.07196	0.023834	0.096222	0.0073853	-0.056763	-0.020813	0.038116	0.069092	0.13751	0.011108	-0.087677	0.11768	-0.013092	0.032501	0.078644	0.022949
0.0081787	-0.083832	-0.074982	-9.1553e-05	-0.070984	0.021973	0.094177	0.0058899	-0.050354	-0.01767	0.043182	0.067993	0.13882	0.0112	-0.093811	0.1134	-0.0080566	0.032959	0.077606	0.027863
0.0075989	-0.084625	-0.072998	0.0018311	-0.070465	0.022278	0.090759	0.0085144	-0.043243	-0.015656	0.04248	0.070648	0.13855	0.0046997	-0.090057	0.10703	-0.0038147	0.029358	0.075714	0.032776
0.0096741	-0.082764	-0.068268	0.0014343	-0.067139	0.020569	0.095764	0.013855	-0.041687	-0.018585	0.040039	0.071442	0.13165	0.00061035	-0.083527	0.11023	0.0036926	0.028961	0.070892	0.029816
0.010437	-0.083313	-0.069427	-0.0021667	-0.062622	0.023285	0.099426	0.01712	-0.044464	-0.020325	0.045105	0.063446	0.12823	-0.005188	-0.087891	0.12094	0.0032959	0.028992	0.066895	0.031464
0.014404	-0.084045	-0.06485	-0.0062561	-0.062592	0.026306	0.10156	0.018372	-0.043396	-0.017731	0.049164	0.055328	0.12619	-0.0019531	-0.082977	0.12469	0.0053711	0.019562	0.064392	0.029022
0.01593	-0.09082	-0.058167	-0.011597	-0.064026	0.024384	0.10178	0.02124	-0.039001	-0.019409	0.04483	0.055145	0.12543	0.00033569	-0.079071	0.12231	0.00085449	0.022461	0.06546	0.026611
0.015778	-0.087646	-0.05484	-0.018951	-0.065582	0.028839	0.10355	0.020538	-0.040192	-0.017792	0.041565	0.053772	0.11853	-0.00033569	-0.083588	0.12146	-0.0037231	0.024872	0.06543	0.036072
0.016876	-0.078278	-0.048767	-0.020447	-0.074371	0.034088	0.10107	0.022308	-0.043854	-0.015717	0.03717	0.054108	0.11737	-0.0039673	-0.087402	0.12347	-0.0057983	0.024506	0.069092	0.039764
0.016327	-0.075592	-0.046143	-0.01825	-0.076263	0.038147	0.10074	0.030121	-0.045502	-0.014069	0.034332	0.050629	0.11664	-0.0037842	-0.08548	0.12521	-0.013245	0.021698	0.069977	0.038696
0.017365	-0.079315	-0.041382	-0.016724	-0.073944	0.035522	0.099304	0.036896	-0.042023	-0.013092	0.037933	0.046387	0.1239	-0.0021667	-0.083771	0.12561	-0.027557	0.020844	0.067108	0.039276
0.01947	-0.079834	-0.040466	-0.014862	-0.081268	0.033997	0.098541	0.042267	-0.045898	-0.017731	0.045654	0.046326	0.12878	-0.0015869	-0.091705	0.12369	-0.027435	0.017944	0.059265	0.034241
0.017303	-0.078949	-0.039185	-0.011414	-0.087708	0.027405	0.099915	0.040527	-0.043732	-0.017365	0.050659	0.049408	0.1203	-0.0025024	-0.095764	0.11948	-0.026276	0.016846	0.056885	0.034943
0.014313	-0.072601	-0.036194	-0.016357	-0.083923	0.028198	0.10059	0.033936	-0.041931	-0.013184	0.057037	0.050262	0.12	-0.0038452	-0.10114	0.11795	-0.031403	0.020172	0.060822	0.034821
0.019867	-0.074829	-0.037201	-0.014496	-0.082062	0.028107	0.10223	0.033264	-0.04007	-0.015991	0.055359	0.052704	0.11957	-0.0083008	-0.1091	0.11197	-0.028229	0.020264	0.062225	0.038788
0.02356	-0.075714	-0.037567	-0.0086975	-0.080872	0.035858	0.10245	0.035614	-0.04129	-0.014221	0.048798	0.05896	0.11826	-0.010254	-0.10983	0.10492	-0.021393	0.019867	0.060364	0.038086
0.026794	-0.074249	-0.034637	0.00067139	-0.081177	0.03656	0.1041	0.038971	-0.04425	-0.012665	0.046234	0.058807	0.12186	-0.011841	-0.10678	0.10699	-0.016846	0.02774	0.055603	0.036499
0.02359	-0.072662	-0.032257	0.011719	-0.073853	0.035889	0.10117	0.044098	-0.037903	-0.016022	0.045685	0.060547	0.12265	-0.0033875	-0.10483	0.10825	-0.019348	0.028961	0.053894	0.032532
0.022522	-0.070129	-0.03775	0.014282	-0.073975	0.037415	0.099823	0.04837	-0.036224	-0.025024	0.042236	0.057159	0.11731	-0.0036621	-0.10486	0.1098	-0.012573	0.025024	0.055817	0.026611
0.02179	-0.068573	-0.035736	0.017731	-0.078583	0.034363	0.09552	0.045898	-0.035156	-0.03244	0.044678	0.054657	0.11597	-0.007843	-0.10745	0.11038	-0.01062	0.021179	0.062103	0.028046
0.017944	-0.065613	-0.033356	0.020325	-0.079712	0.031128	0.091187	0.044556	-0.031067	-0.032501	0.042755	0.047028	0.11371	-0.016296	-0.10999	0.11069	-0.014954	0.025604	0.060425	0.03418
0.016052	-0.060425	-0.028198	0.016693	-0.082794	0.03717	0.088043	0.04599	-0.027374	-0.031281	0.039337	0.041901	0.11295	-0.019867	-0.10724	0.10556	-0.020905	0.026825	0.05426	0.035553
0.01828	-0.060791	-0.02713	0.012756	-0.087006	0.038788	0.08902	0.056854	-0.023712	-0.03421	0.037231	0.040924	0.11453	-0.017181	-0.10574	0.10876	-0.023407	0.025055	0.050507	0.037231
0.020081	-0.059906	-0.030487	0.0093689	-0.088501	0.036438	0.087952	0.058441	-0.020538	-0.034393	0.03653	0.043488	0.11072	-0.014465	-0.10678	0.11057	-0.026398	0.023865	0.043091	0.044647
0.022491	-0.061981	-0.024628	0.0097351	-0.08786	0.041046	0.089661	0.05426	-0.022125	-0.02951	0.033936	0.05304	0.11447	-0.012634	-0.10693	0.11081	-0.025208	0.025696	0.040405	0.044922
0.022034	-0.058441	-0.018463	0.011322	-0.089203	0.051453	0.094391	0.056976	-0.028229	-0.024384	0.036774	0.052521	0.11346	-0.011932	-0.10681	0.11737	-0.020355	0.02533	0.042175	0.040588
0.020569	-0.053619	-0.022491	0.015411	-0.085724	0.057709	0.098907	0.061005	-0.030823	-0.028137	0.034607	0.049866	0.10876	-0.011139	-0.10706	0.12372	-0.01355	0.022888	0.036804	0.036926
0.018646	-0.048035	-0.016663	0.022339	-0.08017	0.06308	0.096649	0.062958	-0.03183	-0.029877	0.044159	0.049622	0.11133	-0.014984	-0.11081	0.12601	-0.014313	0.018127	0.03479	0.04129
0.012543	-0.045288	-0.0084534	0.019104	-0.078156	0.071381	0.088074	0.067352	-0.028809	-0.030853	0.053253	0.047699	0.112	-0.015167	-0.11545	0.12021	-0.016205	0.0099487	0.040161	0.039948
0.016632	-0.045044	0.00048828	0.011261	-0.075592	0.073151	0.086304	0.072205	-0.023834	-0.032227	0.052063	0.046478	0.11096	-0.013	-0.11118	0.12344	-0.015961	0.0068359	0.039063	0.037109
0.021515	-0.0401	0.0059509	0.0055237	-0.072266	0.076599	0.089722	0.075348	-0.023407	-0.030121	0.053497	0.050964	0.11505	-0.014801	-0.11285	0.12662	-0.015411	0.0036011	0.039734	0.039429
0.016418	-0.042877	0.00027466	0.00033569	-0.068878	0.077881	0.093689	0.077728	-0.024384	-0.039276	0.057556	0.049713	0.11566	-0.019592	-0.1134	0.13055	-0.023651	0.002533	0.038788	0.035187
0.018799	-0.041901	-0.0048218	0.0019836	-0.070404	0.081757	0.093994	0.078735	-0.028839	-0.042877	0.062195	0.048706	0.11166	-0.021332	-0.11353	0.12906	-0.023743	0.010254	0.039093	0.033386
0.016815	-0.043945	-0.0015259	0.01532	-0.06723	0.088104	0.086365	0.085999	-0.027893	-0.040649	0.063293	0.047668	0.10837	-0.025177	-0.11462	0.11874	-0.021027	0.018402	0.037872	0.036499
0.016815	-0.040253	-0.0025024	0.025757	-0.061584	0.084747	0.082703	0.088501	-0.022858	-0.038544	0.059784	0.043091	0.10654	-0.028992	-0.11624	0.11255	-0.02597	0.015503	0.039459	0.043701
0.018921	-0.039093	0.004303	0.036713	-0.068481	0.080688	0.082703	0.09198	-0.016205	-0.037048	0.055084	0.040649	0.10675	-0.033447	-0.11584	0.11298	-0.034546	0.0093994	0.042908	0.052826
0.014069	-0.046204	0.0039673	0.039459	-0.072388	0.0802	0.082306	0.097137	-0.016937	-0.04129	0.057617	0.038666	0.10773	-0.039978	-0.11389	0.1225	-0.035675	0.0027466	0.034149	0.052307
0.01239	-0.048065	0.0038147	0.039612	-0.072021	0.07605	0.083466	0.10269	-0.017517	-0.050415	0.058838	0.03656	0.11145	-0.04303	-0.11597	0.12704	-0.02832	-0.0023193	0.028992	0.046875
0.0098572	-0.050293	0.0060425	0.040771	-0.072754	0.074005	0.091949	0.10315	-0.010223	-0.04953	0.051086	0.040497	0.11072	-0.040497	-0.11618	0.13287	-0.033173	-0.0028687	0.03183	0.042511
0.0088196	-0.048096	0.014069	0.037018	-0.075317	0.075348	0.093781	0.10596	-0.0091858	-0.048096	0.055023	0.038696	0.10315	-0.035919	-0.11636	0.1301	-0.026581	-0.0077209	0.032776	0.034729
0.0067139	-0.046051	0.012848	0.029785	-0.072571	0.074799	0.089386	0.10733	-0.009552	-0.050598	0.051941	0.036407	0.10339	-0.036255	-0.1142	0.12766	-0.022766	-0.0035706	0.030334	0.034393
0.0045471	-0.04248	0.012177	0.023682	-0.069092	0.075226	0.087494	0.11432	-0.0097351	-0.049591	0.051453	0.028351	0.10056	-0.040833	-0.10861	0.12299	-0.020294	0.00045776	0.031036	0.035004
0.0047607	-0.040283	0.013916	0.021912	-0.065826	0.077087	0.089508	0.12186	-0.013702	-0.041321	0.061096	0.030945	0.10275	-0.044067	-0.10614	0.12366	-0.014984	-0.001709	0.034332	0.034302
0.0053406	-0.046478	0.015106	0.022064	-0.065216	0.080536	0.083252	0.12146	-0.010681	-0.046753	0.065338	0.033813	0.10422	-0.035889	-0.10519	0.12149	-0.011719	-0.007782	0.03363	0.035095
0.0046082	-0.048218	0.016571	0.025635	-0.067322	0.078857	0.077789	0.12042	-0.0048828	-0.056244	0.064117	0.032745	0.10181	-0.038147	-0.10159	0.12415	-0.018433	-0.010315	0.036407	0.039215
-0.00042725	-0.046631	0.01947	0.025879	-0.065308	0.074585	0.079681	0.1261	-0.00097656	-0.057129	0.059814	0.025055	0.10004	-0.036499	-0.099731	0.12723	-0.01297	-0.0075684	0.038483	0.036072
-0.0020447	-0.050232	0.02298	0.031464	-0.065125	0.073914	0.075287	0.12711	0.00094604	-0.06189	0.061859	0.023529	0.096222	-0.035278	-0.099487	0.12625	-0.011902	-0.0088196	0.038147	0.033966
-0.0046997	-0.05249	0.026245	0.035248	-0.059784	0.071259	0.073212	0.13165	-0.00018311	-0.062195	0.067993	0.024078	0.089294	-0.033569	-0.10199	0.12131	-0.011292	-0.0077209	0.040955	0.036713
-0.0019836	-0.048096	0.030884	0.033905	-0.060486	0.068542	0.070007	0.12894	-0.00030518	-0.059967	0.066895	0.021973	0.088501	-0.036835	-0.10349	0.11963	-0.013947	-0.010498	0.042267	0.039001
-0.0030212	-0.044556	0.030121	0.026947	-0.055084	0.064117	0.070557	0.12936	-0.002655	-0.059357	0.066803	0.023529	0.089508	-0.039185	-0.1073	0.12122	-0.012329	-0.01181	0.042816	0.040405
-0.0057068	-0.050049	0.035065	0.021545	-0.050232	0.065643	0.069031	0.13437	-0.0017395	-0.058716	0.069489	0.025513	0.083649	-0.040436	-0.10864	0.1283	-0.018036	-0.017456	0.044342	0.044739
-0.0098267	-0.057129	0.043396	0.022247	-0.048523	0.066406	0.069641	0.14145	0.0034485	-0.060059	0.060883	0.025818	0.081848	-0.037811	-0.10818	0.13223	-0.011169	-0.017975	0.045349	0.045654
-0.010376	-0.058014	0.046997	0.022675	-0.041931	0.071075	0.067902	0.1442	0.008667	-0.059967	0.049988	0.028351	0.083069	-0.036591	-0.1077	0.12921	-0.0057068	-0.017181	0.042633	0.046326
-0.0039063	-0.058197	0.045166	0.019836	-0.041077	0.071594	0.063812	0.14401	0.012146	-0.060516	0.047363	0.031799	0.089386	-0.039063	-0.10437	0.12744	-0.0096436	-0.011353	0.040009	0.045532
-0.0012512	-0.060303	0.048645	0.015686	-0.043182	0.066376	0.064392	0.14212	0.014923	-0.056671	0.045319	0.032959	0.088226	-0.045105	-0.1106	0.12277	-0.011719	-0.0069885	0.039551	0.048737
-0.0050354	-0.056305	0.05249	0.012512	-0.038879	0.057983	0.068298	0.14648	0.016235	-0.058533	0.036987	0.031586	0.085266	-0.048035	-0.10913	0.12338	-0.015106	-0.0055847	0.038788	0.049164
-0.0096741	-0.056549	0.057465	0.018585	-0.042145	0.047394	0.068451	0.14771	0.016815	-0.064819	0.040894	0.030701	0.084106	-0.051147	-0.11017	0.12787	-0.016602	-0.0053406	0.037781	0.051422
-0.015656	-0.055237	0.054443	0.024902	-0.044159	0.048187	0.065369	0.14157	0.015717	-0.058838	0.043365	0.030121	0.082855	-0.052948	-0.10669	0.1264	-0.012543	-0.0093689	0.039001	0.058228
-0.014008	-0.052582	0.05014	0.031616	-0.044586	0.052094	0.065277	0.13678	0.014069	-0.053345	0.043671	0.025208	0.083801	-0.052124	-0.10129	0.12848	-0.014008	-0.014862	0.038239	0.053223
-0.015625	-0.055695	0.048248	0.036804	-0.041534	0.051758	0.064209	0.13705	0.01593	-0.055634	0.046082	0.014069	0.083405	-0.050507	-0.10226	0.13199	-0.017944	-0.0091553	0.034485	0.049896
-0.018158	-0.054993	0.048981	0.040863	-0.031403	0.047791	0.061859	0.13934	0.021149	-0.054413	0.043579	0.011627	0.082184	-0.044128	-0.10449	0.14102	-0.01944	-0.0072021	0.032776	0.051697
-0.017883	-0.055023	0.049957	0.040222	-0.030945	0.043396	0.057281	0.138	0.025879	-0.049927	0.04541	0.02301	0.078827	-0.039825	-0.10986	0.15439	-0.020355	-0.0084839	0.028473	0.048431
-0.016266	-0.054504	0.054535	0.038818	-0.026245	0.034851	0.050201	0.13797	0.027039	-0.046906	0.05249	0.021637	0.077606	-0.041565	-0.11423	0.17151	-0.029999	-0.0098877	0.028961	0.049469
-0.019684	-0.049805	0.058289	0.038086	-0.024292	0.037842	0.046265	0.13748	0.026733	-0.046051	0.053497	0.016296	0.078217	-0.043396	-0.11722	0.17947	-0.034729	-0.010162	0.036163	0.056458
-0.019989	-0.049164	0.059418	0.039795	-0.024506	0.041718	0.046509	0.13672	0.022369	-0.046173	0.045715	0.010254	0.078278	-0.044769	-0.11581	0.17932	-0.031433	-0.012146	0.033569	0.061005
-0.021362	-0.050842	0.05896	0.044128	-0.022705	0.044586	0.050293	0.13419	0.022766	-0.05014	0.040985	0.0053406	0.087189	-0.050964	-0.11084	0.17975	-0.030548	-0.012024	0.035126	0.061432
-0.022766	-0.043152	0.065338	0.046204	-0.022156	0.044556	0.05072	0.1373	0.024719	-0.052582	0.03302	0.00177	0.084229	-0.048676	-0.1066	0.17813	-0.03067	-0.012054	0.032745	0.061157
-0.020355	-0.038361	0.073456	0.046753	-0.020752	0.045074	0.048157	0.14301	0.029816	-0.052429	0.029541	0.011383	0.084595	-0.046295	-0.10684	0.17477	-0.023499	-0.0095215	0.028595	0.057434
-0.021576	-0.038971	0.077667	0.042664	-0.017517	0.045929	0.049896	0.1438	0.032227	-0.05838	0.019684	0.01236	0.088562	-0.04892	-0.117	0.17004	-0.018311	-0.01059	0.033295	0.05722
-0.023743	-0.035858	0.077698	0.039581	-0.015686	0.045227	0.046326	0.14719	0.035858	-0.059021	0.0099792	0.0041809	0.092194	-0.048187	-0.12393	0.1651	-0.020874	-0.0080261	0.037292	0.060333
-0.02536	-0.034119	0.080475	0.038116	-0.008667	0.049988	0.041351	0.15094	0.039948	-0.058411	0.012604	-0.00079346	0.090271	-0.051788	-0.12265	0.16519	-0.019012	-0.009552	0.039764	0.064911
-0.024139	-0.039825	0.082886	0.038361	-0.0069885	0.052094	0.034332	0.15027	0.042542	-0.058258	0.019135	-0.00094604	0.08847	-0.050079	-0.12436	0.16663	-0.032349	-0.0096741	0.040588	0.063385
-0.019867	-0.037415	0.087952	0.040344	-0.0065002	0.047791	0.02832	0.15247	0.040161	-0.052765	0.02124	-0.0083008	0.086426	-0.04892	-0.12384	0.16693	-0.044403	-0.013092	0.044037	0.060181
-0.013885	-0.036224	0.096771	0.042664	-0.005127	0.041565	0.031433	0.15598	0.041565	-0.047089	0.023926	-0.010559	0.080505	-0.050385	-0.1192	0.16913	-0.041779	-0.016022	0.048035	0.062683
-0.010986	-0.035553	0.1022	0.045593	-0.0010986	0.04068	0.036774	0.15829	0.045593	-0.045258	0.028503	-0.011566	0.081268	-0.049011	-0.11511	0.17078	-0.043854	-0.021973	0.046844	0.062531
-0.0070496	-0.034821	0.10031	0.051392	0.0021667	0.035461	0.035797	0.16028	0.049408	-0.046478	0.037079	-0.01123	0.082184	-0.050415	-0.11859	0.17065	-0.047363	-0.025482	0.045807	0.061035
-0.0089722	-0.030792	0.10175	0.056763	0.0048218	0.027039	0.033752	0.16626	0.048126	-0.041443	0.041351	-0.014771	0.080536	-0.050568	-0.12625	0.16818	-0.037781	-0.020447	0.041779	0.058685
-0.011963	-0.036011	0.10468	0.061859	0.0095215	0.022369	0.031158	0.1687	0.044952	-0.037964	0.045013	-0.020538	0.083893	-0.051208	-0.12924	0.16571	-0.038025	-0.01593	0.04184	0.058075
-0.016602	-0.034149	0.10785	0.06781	0.0093689	0.021912	0.028137	0.16959	0.043091	-0.033173	0.052032	-0.023254	0.085205	-0.058563	-0.12982	0.16187	-0.034698	-0.022095	0.04599	0.059113
-0.019012	-0.030762	0.11142	0.069031	0.0036011	0.023163	0.021393	0.17621	0.045502	-0.028259	0.049652	-0.020966	0.08609	-0.055786	-0.13495	0.15674	-0.038605	-0.021576	0.045715	0.063293
-0.020782	-0.032806	0.10907	0.064026	-0.0028687	0.024017	0.019562	0.17709	0.046051	-0.02652	0.041687	-0.024811	0.088074	-0.055664	-0.1416	0.15729	-0.042084	-0.017181	0.046173	0.070923
-0.02594	-0.025543	0.10403	0.055817	-0.0045471	0.019745	0.022064	0.18103	0.046875	-0.028839	0.03186	-0.029022	0.091614	-0.050354	-0.14178	0.16187	-0.038635	-0.013702	0.039764	0.078033
-0.025452	-0.022217	0.10574	0.050385	-0.0015259	0.019043	0.02182	0.18121	0.050201	-0.022797	0.019104	-0.034637	0.092957	-0.041107	-0.13846	0.16699	-0.028107	-0.016083	0.034241	0.077423
-0.024536	-0.023071	0.10635	0.050232	0.0040894	0.021576	0.023102	0.18167	0.053497	-0.019104	0.0064087	-0.035797	0.093536	-0.033508	-0.13562	0.16556	-0.035309	-0.018219	0.039398	0.071503
-0.028687	-0.023926	0.10712	0.049347	0.0064697	0.024872	0.017639	0.18329	0.054291	-0.017334	-0.00076294	-0.030457	0.09375	-0.029297	-0.13443	0.16248	-0.039215	-0.016724	0.044342	0.067993
-0.036194	-0.01889	0.10925	0.050568	0.013367	0.025726	0.019989	0.18546	0.05249	-0.01474	-0.002594	-0.036041	0.096039	-0.032349	-0.13766	0.16251	-0.038971	-0.018951	0.045074	0.062714
-0.042725	-0.018616	0.10614	0.053741	0.014008	0.025452	0.016998	0.1904	0.048065	-0.013947	-0.0034485	-0.033264	0.093781	-0.033813	-0.1391	0.16418	-0.038635	-0.019379	0.039917	0.058716
-0.044281	-0.017151	0.10477	0.052521	0.016113	0.025513	0.011566	0.1937	0.046967	-0.0088196	0.0074768	-0.034363	0.091888	-0.036865	-0.14145	0.16632	-0.036072	-0.023499	0.035248	0.060638
-0.043945	-0.009491	0.10178	0.0513	0.017365	0.022125	0.01004	0.19412	0.051147	-0.0040283	0.013245	-0.03479	0.086029	-0.03186	-0.14426	0.16672	-0.043427	-0.02475	0.03302	0.059174
-0.042389	-0.0048523	0.10385	0.054199	0.021301	0.015808	0.011292	0.19043	0.05069	0.0026245	0.017731	-0.035431	0.084991	-0.032532	-0.14426	0.16754	-0.058441	-0.023132	0.031311	0.057098
-0.040802	-0.0066223	0.10147	0.052094	0.017914	0.019409	0.010254	0.19067	0.051788	0.0022888	0.023865	-0.036194	0.088379	-0.036133	-0.1452	0.16556	-0.051483	-0.022369	0.032166	0.058746
-0.042664	-0.0045776	0.096191	0.051117	0.018433	0.021423	0.011719	0.18698	0.051575	0.0028381	0.023132	-0.040894	0.091797	-0.032745	-0.14441	0.16455	-0.05246	-0.019531	0.029297	0.06073
-0.045105	-0.0030823	0.096191	0.052917	0.021332	0.019501	0.011078	0.18497	0.055115	0.0083618	0.020233	-0.040955	0.089569	-0.033661	-0.14417	0.16714	-0.05603	-0.015533	0.02887	0.060608
-0.042755	-0.0015259	0.10168	0.053986	0.023804	0.017334	0.0082397	0.18784	0.052002	0.014771	0.014374	-0.036835	0.094452	-0.042877	-0.14114	0.17096	-0.04837	-0.017487	0.025574	0.05954
-0.039581	-0.0054016	0.10187	0.057678	0.025085	0.014557	0.0050354	0.19458	0.048981	0.019745	0.010132	-0.036713	0.097931	-0.044983	-0.14188	0.17322	-0.04834	-0.019287	0.029541	0.060974
-0.038177	-0.009552	0.10471	0.054504	0.031433	0.010986	0.0060425	0.20242	0.05011	0.02533	0.007019	-0.043243	0.098877	-0.035645	-0.14389	0.17123	-0.049316	-0.015167	0.033936	0.063293
-0.040436	-0.0099182	0.097809	0.045624	0.033722	0.0024414	0.0063171	0.20639	0.049438	0.029388	0.0047913	-0.042084	0.10272	-0.032928	-0.14362	0.1723	-0.037994	-0.014984	0.038177	0.069458
-0.04425	-0.01059	0.10016	0.049988	0.033295	-0.0046692	0.0090027	0.20706	0.048553	0.03775	0.0042419	-0.041138	0.10995	-0.031616	-0.14514	0.17609	-0.033112	-0.015167	0.040253	0.068817
-0.044525	-0.012268	0.098602	0.051025	0.029572	-0.0072632	0.010376	0.21024	0.049194	0.038055	0.0072021	-0.042389	0.11432	-0.030273	-0.14203	0.17999	-0.031555	-0.018555	0.042206	0.060913
-0.042755	-0.0086365	0.092896	0.04892	0.030823	-0.0066528	0.0057678	0.20712	0.05069	0.037048	0.0078125	-0.040924	0.11963	-0.033325	-0.14279	0.18054	-0.032135	-0.017975	0.039429	0.060638
-0.040405	-0.0013733	0.091797	0.05072	0.030762	-0.0068054	0.0041199	0.2016	0.056458	0.039093	0.0027771	-0.039215	0.12683	-0.027649	-0.14639	0.17822	-0.043854	-0.015259	0.034424	0.06192
-0.049683	0.0061646	0.095367	0.0513	0.028809	-0.007782	-0.0007019	0.19879	0.057343	0.042572	-0.0024109	-0.036896	0.12772	-0.024078	-0.14429	0.17914	-0.039856	-0.021912	0.031006	0.059235
-0.050751	0.0056763	0.09729	0.052948	0.033386	-0.005127	-0.0037842	0.19333	0.062408	0.042572	-0.0012512	-0.03476	0.12625	-0.020905	-0.13916	0.17978	-0.032745	-0.028137	0.033478	0.062469
-0.047363	0.0048828	0.097992	0.055389	0.03244	-0.0047913	-0.0044556	0.18845	0.065399	0.03714	-0.0059204	-0.037445	0.1261	-0.018372	-0.13776	0.18195	-0.034332	-0.021423	0.033234	0.062866
-0.046906	0.010773	0.09729	0.058716	0.035522	-0.0037537	-0.0072632	0.18784	0.063446	0.042877	-0.0074158	-0.038971	0.12888	-0.01712	-0.13681	0.1759	-0.037262	-0.016693	0.040436	0.063477
-0.050293	0.010437	0.095673	0.059692	0.040802	-0.0020752	-0.01413	0.18671	0.064789	0.049683	-0.0057983	-0.04068	0.13419	-0.019897	-0.13303	0.16962	-0.033813	-0.017334	0.042511	0.063568
-0.049408	0.012085	0.098022	0.05661	0.046234	-0.0018311	-0.017334	0.18298	0.066559	0.055206	-0.00045776	-0.045044	0.14307	-0.024628	-0.13733	0.16681	-0.027496	-0.018433	0.035004	0.061707
-0.046448	0.01059	0.094604	0.051147	0.047424	-0.00073242	-0.018066	0.18307	0.068604	0.059174	0.0016174	-0.046631	0.14856	-0.026489	-0.14587	0.16458	-0.031067	-0.021698	0.032837	0.062927
-0.048157	0.0049438	0.086517	0.051727	0.044952	-0.0040283	-0.017792	0.1842	0.075165	0.062683	0.0016174	-0.045898	0.15314	-0.027832	-0.14233	0.16144	-0.04657	-0.02533	0.035645	0.065308
-0.054077	0.0042419	0.087494	0.05307	0.04245	-0.0019836	-0.021729	0.18307	0.083038	0.063049	0.00018311	-0.047913	0.15387	-0.026886	-0.13715	0.16397	-0.045685	-0.025696	0.032837	0.063385
-0.053802	0.0083313	0.089081	0.05249	0.044312	0.0023499	-0.026947	0.18665	0.082123	0.059265	0.0010681	-0.051666	0.15213	-0.025543	-0.13354	0.16309	-0.040771	-0.024872	0.031616	0.06192
-0.051544	0.015594	0.091827	0.055084	0.04303	0.0074463	-0.028809	0.18466	0.077911	0.05722	0.002594	-0.050171	0.15164	-0.020813	-0.13177	0.16629	-0.035675	-0.025269	0.033661	0.061249
-0.051178	0.018524	0.094391	0.058441	0.047668	0.012054	-0.031921	0.18402	0.076172	0.059296	0.0023193	-0.045135	0.15247	-0.014679	-0.13577	0.16779	-0.032623	-0.026489	0.035767	0.063385
-0.047516	0.014893	0.094116	0.058594	0.047302	0.012238	-0.037933	0.1803	0.075012	0.055206	0.0061646	-0.046875	0.15927	-0.018311	-0.13379	0.16681	-0.031799	-0.030029	0.039581	0.065674
-0.053009	0.0073547	0.091553	0.056702	0.044525	0.01358	-0.038727	0.17975	0.076538	0.054199	0.0084839	-0.046265	0.16144	-0.025238	-0.13412	0.17014	-0.026489	-0.033813	0.032867	0.057251
-0.055847	0.0037842	0.097656	0.056885	0.041504	0.013428	-0.043976	0.18579	0.083435	0.056122	0.0011597	-0.046692	0.16104	-0.026428	-0.13577	0.16382	-0.03064	-0.033142	0.027496	0.056396
-0.057129	0.0054321	0.09848	0.06015	0.041809	0.0091553	-0.04425	0.18802	0.086334	0.062256	-0.0064087	-0.054138	0.16437	-0.023926	-0.13348	0.16388	-0.037415	-0.029541	0.028198	0.06073
-0.062683	0.015167	0.097046	0.062958	0.045349	0.0039368	-0.041809	0.18497	0.090149	0.058929	-0.012695	-0.060181	0.16968	-0.015137	-0.13403	0.17151	-0.044617	-0.030792	0.030701	0.059906
-0.065887	0.019867	0.096649	0.061371	0.048035	-0.0052185	-0.038666	0.18845	0.093689	0.057312	-0.012909	-0.067688	0.17166	-0.01532	-0.12906	0.17758	-0.05188	-0.03006	0.030365	0.058655
-0.070801	0.023224	0.095276	0.057373	0.047516	-0.0091248	-0.039886	0.18979	0.089264	0.057068	-0.009491	-0.065002	0.1785	-0.011475	-0.12622	0.17883	-0.054749	-0.026642	0.030975	0.054077
-0.071716	0.026672	0.088501	0.064575	0.046906	-0.0067444	-0.045563	0.1864	0.090881	0.063782	-0.0069275	-0.064606	0.18536	-0.0068054	-0.12897	0.18024	-0.05481	-0.027649	0.028595	0.054871
-0.068512	0.027435	0.08844	0.070038	0.038269	-0.0051575	-0.050568	0.18472	0.090088	0.069336	-0.0047607	-0.066925	0.18661	-0.0062866	-0.1283	0.18771	-0.051086	-0.027832	0.022034	0.053864
-0.068085	0.029205	0.093567	0.075104	0.031372	-0.0095825	-0.049286	0.18106	0.085663	0.069214	-0.0061951	-0.071747	0.18182	-0.0030518	-0.12915	0.19104	-0.058655	-0.025665	0.016724	0.05542
-0.068268	0.028503	0.095245	0.069183	0.029327	-0.0092163	-0.049683	0.17502	0.082825	0.070068	-0.012207	-0.071503	0.1799	-0.0013733	-0.12079	0.1889	-0.055298	-0.026001	0.012848	0.058075
-0.071869	0.023804	0.090057	0.068176	0.025604	-0.0045166	-0.051636	0.17322	0.087646	0.074646	-0.017273	-0.073486	0.17712	0.0036926	-0.11984	0.19119	-0.050873	-0.031921	0.014099	0.061188
-0.070923	0.02594	0.086304	0.069458	0.027649	-0.003479	-0.051178	0.17004	0.088623	0.076874	-0.017975	-0.074951	0.1774	0.0056763	-0.12338	0.19443	-0.047211	-0.032471	0.018158	0.060303
-0.071747	0.023834	0.083649	0.069183	0.028809	-0.0054932	-0.046448	0.17447	0.08783	0.078796	-0.014862	-0.074829	0.18286	-0.0041809	-0.12268	0.19547	-0.0495	-0.038635	0.023315	0.059357
-0.075623	0.022736	0.079468	0.06488	0.018951	0.002655	-0.04599	0.18005	0.090607	0.084991	-0.01651	-0.079773	0.18317	-0.006012	-0.1199	0.19089	-0.049347	-0.035187	0.02533	0.053955
-0.078033	0.025085	0.076202	0.064301	0.020111	0.0069275	-0.051361	0.17508	0.093964	0.093994	-0.020447	-0.080658	0.18362	-0.0038757	-0.10699	0.1832	-0.049225	-0.031799	0.029999	0.055084
-0.08252	0.025055	0.077026	0.062805	0.024231	0.0076294	-0.056091	0.17194	0.10162	0.099854	-0.022552	-0.073395	0.18198	0.00073242	-0.1073	0.18134	-0.048615	-0.02713	0.029388	0.053284
-0.083893	0.025543	0.077545	0.059998	0.019928	0.0056458	-0.058472	0.17093	0.10306	0.10449	-0.023163	-0.069244	0.17535	0.010986	-0.11264	0.17856	-0.050781	-0.031036	0.028931	0.051239
-0.086487	0.025787	0.078339	0.063202	0.0089417	0.0028381	-0.06012	0.16959	0.099457	0.10123	-0.018707	-0.072021	0.17188	0.026672	-0.10873	0.17841	-0.048462	-0.031525	0.027954	0.047363
-0.091766	0.030182	0.074768	0.064941	0.0028687	0.00354	-0.057343	0.16959	0.086609	0.097992	-0.016083	-0.074585	0.17615	0.035889	-0.10403	0.1806	-0.045258	-0.036285	0.028107	0.049011
-0.091248	0.03183	0.075989	0.061096	-0.0034485	0.0079956	-0.063599	0.1734	0.083221	0.091309	-0.010315	-0.080017	0.17242	0.035248	-0.10614	0.18143	-0.048859	-0.041901	0.025909	0.052582
-0.091125	0.035431	0.078003	0.055176	-0.0020142	0.011566	-0.06311	0.17221	0.081512	0.094574	-0.0096741	-0.083649	0.17523	0.030762	-0.10477	0.18845	-0.059418	-0.039734	0.030426	0.053009
-0.08667	0.036163	0.082275	0.051178	-0.0023193	0.011841	-0.068176	0.17175	0.08728	0.098328	-0.014191	-0.08606	0.17987	0.03009	-0.10349	0.18442	-0.048889	-0.036987	0.026154	0.051636
-0.083282	0.036774	0.081879	0.052704	-0.0072021	0.012939	-0.072418	0.17139	0.092438	0.096619	-0.01239	-0.083893	0.18353	0.031616	-0.10287	0.17453	-0.052032	-0.040649	0.031097	0.048615
-0.085907	0.03952	0.080017	0.055054	-0.013763	0.0086975	-0.073914	0.17081	0.088409	0.094452	-0.01297	-0.084961	0.19275	0.031403	-0.099792	0.17725	-0.059692	-0.045593	0.035217	0.044189
-0.08548	0.040375	0.079529	0.05899	-0.011017	0.0074463	-0.074799	0.16968	0.084808	0.098206	-0.016602	-0.087402	0.1929	0.031097	-0.098083	0.17822	-0.049774	-0.040802	0.037231	0.037781
-0.083282	0.037933	0.077057	0.053711	-0.014069	0.010284	-0.076843	0.16837	0.086456	0.10364	-0.018372	-0.089691	0.19452	0.031036	-0.10281	0.17361	-0.053711	-0.036072	0.036224	0.034912
-0.083893	0.036896	0.074341	0.057739	-0.017273	0.0098267	-0.076904	0.17267	0.087799	0.11014	-0.017517	-0.09082	0.1998	0.032623	-0.10193	0.16864	-0.055359	-0.03537	0.03241	0.033844
-0.083984	0.036346	0.080109	0.061096	-0.017426	0.0088501	-0.084167	0.17081	0.086639	0.10306	-0.019348	-0.091431	0.19913	0.034698	-0.10184	0.1694	-0.046967	-0.036041	0.037048	0.034637
-0.086792	0.034424	0.075043	0.060059	-0.025818	0.0055847	-0.082764	0.16806	0.08963	0.097839	-0.021149	-0.090332	0.19897	0.0354	-0.10068	0.17145	-0.051056	-0.038513	0.041168	0.034149
-0.0896	0.030701	0.066895	0.054413	-0.025726	0.0059204	-0.082184	0.16556	0.092407	0.098694	-0.02774	-0.085999	0.19485	0.035858	-0.095306	0.17114	-0.050964	-0.044312	0.044128	0.027496
-0.08783	0.03186	0.063354	0.057281	-0.024139	0.0055847	-0.077026	0.1665	0.095306	0.10309	-0.023041	-0.080872	0.19406	0.036591	-0.092773	0.1687	-0.057129	-0.045319	0.042999	0.018738
-0.086914	0.02832	0.066437	0.056335	-0.031189	0.0045776	-0.076935	0.16769	0.094086	0.10324	-0.019745	-0.081421	0.19403	0.034882	-0.091339	0.17148	-0.058044	-0.040436	0.042175	0.023468
-0.088379	0.032532	0.066711	0.050934	-0.042633	0.0068054	-0.079773	0.16776	0.095215	0.096313	-0.01474	-0.08493	0.19125	0.035553	-0.086823	0.16812	-0.05368	-0.039215	0.037445	0.027557
-0.09256	0.034637	0.066681	0.052856	-0.048859	0.0036011	-0.080139	0.17047	0.10046	0.090118	-0.0092773	-0.08783	0.19531	0.032776	-0.085236	0.16727	-0.054321	-0.041382	0.033569	0.026886
-0.096375	0.0383	0.062927	0.049469	-0.049286	0	-0.086853	0.17056	0.10193	0.096954	-0.0097656	-0.087921	0.19922	0.037689	-0.081635	0.16742	-0.059967	-0.045654	0.0383	0.03067
-0.10086	0.043976	0.053772	0.049774	-0.054871	0	-0.085754	0.17371	0.10791	0.097351	-0.01236	-0.083466	0.19373	0.043152	-0.077515	0.16684	-0.050995	-0.047699	0.039276	0.035797
-0.10239	0.046326	0.05191	0.04953	-0.051422	-0.0048218	-0.085846	0.17679	0.10538	0.096405	-0.0097961	-0.082306	0.19394	0.037506	-0.081451	0.16776	-0.049652	-0.055084	0.03772	0.035065
-0.099243	0.048187	0.058807	0.053986	-0.056122	-0.0012207	-0.080231	0.18317	0.10577	0.097961	-0.0074768	-0.088013	0.19092	0.03656	-0.083282	0.16592	-0.054047	-0.055298	0.037354	0.031586
-0.096771	0.045715	0.061798	0.05365	-0.058319	0.0074463	-0.079041	0.18399	0.10556	0.10016	-0.0072327	-0.089539	0.18588	0.03476	-0.081329	0.1637	-0.061279	-0.056458	0.037628	0.035126
-0.098816	0.038513	0.058167	0.054077	-0.054749	0.013245	-0.085419	0.18561	0.098053	0.098328	-0.012573	-0.086182	0.18488	0.030304	-0.087952	0.15762	-0.050537	-0.056122	0.039764	0.037811
-0.10284	0.035767	0.054504	0.052094	-0.051727	0.015961	-0.087006	0.18576	0.096191	0.10751	-0.02005	-0.082916	0.18756	0.032104	-0.089081	0.15079	-0.047455	-0.053741	0.043152	0.041595
-0.10767	0.035248	0.05368	0.046356	-0.058533	0.012421	-0.085297	0.1875	0.099701	0.11029	-0.022369	-0.088562	0.1864	0.031281	-0.082611	0.15768	-0.046021	-0.054443	0.046265	0.03833
-0.11063	0.037872	0.050995	0.049927	-0.059601	0.0096741	-0.084167	0.18747	0.10712	0.11349	-0.022949	-0.087372	0.18481	0.03186	-0.079468	0.1683	-0.04364	-0.054047	0.050995	0.035828
-0.1131	0.037415	0.049957	0.053009	-0.060699	0.010223	-0.08783	0.19107	0.10678	0.11633	-0.019775	-0.083588	0.18176	0.033112	-0.078217	0.16608	-0.04599	-0.055878	0.049866	0.033783
-0.11322	0.035645	0.054504	0.045715	-0.06488	0.011658	-0.08786	0.19171	0.1037	0.11804	-0.016296	-0.084412	0.1741	0.029602	-0.07254	0.16382	-0.042603	-0.05899	0.049286	0.035461
-0.1124	0.033203	0.055603	0.042145	-0.072144	0.0035095	-0.087585	0.18423	0.10239	0.12204	-0.0159	-0.083557	0.16922	0.030212	-0.075226	0.15732	-0.049652	-0.056885	0.049286	0.036224
-0.11191	0.031006	0.059479	0.047089	-0.073456	0.0075989	-0.09079	0.18216	0.099701	0.12283	-0.014801	-0.087402	0.16492	0.038513	-0.077362	0.16443	-0.044922	-0.050476	0.051941	0.033234
-0.11053	0.035461	0.060822	0.045227	-0.071899	0.0088806	-0.091156	0.18365	0.10117	0.12009	-0.016632	-0.092468	0.16357	0.044647	-0.079071	0.16132	-0.040741	-0.051056	0.056763	0.029785
-0.10794	0.035339	0.061646	0.041992	-0.070068	0.00033569	-0.096802	0.18967	0.10254	0.11792	-0.014313	-0.091522	0.16174	0.045166	-0.078796	0.15042	-0.036652	-0.057861	0.058502	0.022491
-0.10791	0.032837	0.064392	0.042603	-0.076355	-0.0044861	-0.099426	0.18381	0.093811	0.12057	-0.01416	-0.090912	0.15424	0.049927	-0.076996	0.15079	-0.027771	-0.061523	0.062347	0.02478
-0.11179	0.039551	0.061676	0.046814	-0.082306	-0.0053406	-0.10287	0.18179	0.085968	0.1207	-0.010681	-0.088043	0.14966	0.047638	-0.06842	0.14764	-0.026947	-0.065887	0.059662	0.025146
-0.11526	0.038544	0.061737	0.054596	-0.088623	-0.0073853	-0.10248	0.18396	0.084808	0.12729	-0.010895	-0.085388	0.14569	0.045319	-0.063202	0.14377	-0.028961	-0.068207	0.054932	0.026642
-0.1171	0.030151	0.071838	0.059204	-0.085388	-0.010162	-0.099487	0.185	0.087097	0.13348	-0.0096741	-0.080597	0.14059	0.045746	-0.06073	0.14621	-0.029999	-0.067993	0.053864	0.029388
-0.11514	0.029968	0.079468	0.064331	-0.085266	-0.014008	-0.094604	0.18945	0.0896	0.13055	-0.0058594	-0.081573	0.14166	0.044678	-0.060913	0.14813	-0.02951	-0.069397	0.057983	0.030029
-0.1181	0.026398	0.076355	0.067413	-0.091797	-0.014893	-0.096008	0.18802	0.089508	0.13177	-0.0021667	-0.083679	0.14801	0.046967	-0.051697	0.14423	-0.020386	-0.065094	0.057068	0.02948
-0.12039	0.022461	0.071411	0.067444	-0.094116	-0.013489	-0.098572	0.18652	0.090088	0.13846	0.0039368	-0.083435	0.15268	0.048981	-0.052185	0.14981	-0.018829	-0.069153	0.053528	0.025208
-0.12384	0.022705	0.071472	0.062653	-0.094635	-0.013031	-0.10144	0.18152	0.088745	0.14197	0.0025024	-0.085846	0.15738	0.043335	-0.05484	0.1532	-0.012665	-0.071899	0.053009	0.023529
-0.12332	0.023193	0.06601	0.063782	-0.098694	-0.014709	-0.10263	0.1777	0.087524	0.1377	0.0010986	-0.083191	0.15552	0.039673	-0.051331	0.15625	-0.0038147	-0.072083	0.055786	0.027924
-0.12244	0.022461	0.061066	0.069427	-0.095245	-0.0090332	-0.10391	0.17999	0.085663	0.13855	0.0018616	-0.083679	0.15073	0.031128	-0.049683	0.16284	0.0012512	-0.071014	0.060028	0.031219
-0.12643	0.020813	0.060089	0.072327	-0.099243	-0.004303	-0.10342	0.18179	0.082703	0.14093	0.0072021	-0.082123	0.15054	0.029663	-0.051819	0.16617	-0.0015869	-0.071198	0.067078	0.035645
-0.12833	0.017639	0.067078	0.062164	-0.10437	-0.0031128	-0.096741	0.18207	0.083038	0.13898	0.0062866	-0.086365	0.14383	0.036346	-0.041809	0.16556	0.0041199	-0.076508	0.06778	0.036407
-0.12802	0.013092	0.070801	0.057434	-0.10733	-0.0021667	-0.096802	0.18509	0.083008	0.14267	0.0080872	-0.091492	0.13425	0.038788	-0.039886	0.15948	0.0046997	-0.077362	0.070374	0.036469
-0.13297	0.0075378	0.065002	0.053589	-0.10834	-0.0098572	-0.095123	0.18213	0.08075	0.14267	0.015411	-0.090637	0.12708	0.043396	-0.045227	0.15698	0.0082703	-0.07605	0.073425	0.03418
-0.13309	0.0039673	0.057892	0.057312	-0.11362	-0.0098572	-0.097504	0.18155	0.078644	0.14389	0.016449	-0.088531	0.12601	0.040253	-0.046387	0.15952	0.0016479	-0.074341	0.072449	0.033569
-0.13065	-0.0007019	0.064423	0.057709	-0.11252	0.00097656	-0.099609	0.17981	0.080475	0.14764	0.006897	-0.082245	0.12347	0.037598	-0.049103	0.15906	0.0029907	-0.076843	0.07428	0.031128
-0.12616	-0.0016479	0.055695	0.050354	-0.11209	0.0021973	-0.099274	0.17545	0.085297	0.15451	0.0086975	-0.080109	0.12247	0.037506	-0.0495	0.15475	0.01239	-0.080139	0.076477	0.029022
-0.12357	-0.0016785	0.04657	0.047516	-0.11545	-0.010986	-0.09848	0.17062	0.082397	0.15753	0.011383	-0.080658	0.12357	0.037933	-0.04483	0.15347	0.02002	-0.084595	0.078888	0.026794
-0.12381	-0.00354	0.040863	0.042236	-0.12051	-0.0099182	-0.10129	0.17273	0.083923	0.159	0.0096436	-0.085175	0.11597	0.038635	-0.03949	0.14835	0.017212	-0.088806	0.081604	0.029205
-0.12885	-0.0023499	0.037537	0.039856	-0.12399	0.0038757	-0.10059	0.17764	0.083344	0.16272	0.011444	-0.084869	0.11011	0.037781	-0.041077	0.14468	0.020264	-0.088776	0.085052	0.031189
-0.13672	-0.0033569	0.03476	0.041962	-0.12405	0.00021362	-0.09848	0.17734	0.086121	0.16357	0.011963	-0.083405	0.11057	0.035767	-0.041168	0.14859	0.028137	-0.081024	0.082428	0.030212
-0.13419	-0.0057373	0.034576	0.041748	-0.12238	-0.0021667	-0.10333	0.17261	0.088989	0.16266	0.0086365	-0.082184	0.10834	0.034149	-0.03952	0.1481	0.029266	-0.076843	0.080658	0.026886
-0.1297	-0.0073242	0.039764	0.037476	-0.12766	-0.011322	-0.10663	0.16901	0.087708	0.16113	0.0072021	-0.081329	0.1051	0.033539	-0.044708	0.14459	0.026123	-0.07724	0.079041	0.027435
-0.1326	-0.011017	0.042664	0.040161	-0.12955	-0.0095215	-0.10052	0.16751	0.086334	0.16171	0.006958	-0.085968	0.099213	0.033569	-0.05011	0.14319	0.025085	-0.074127	0.08371	0.028259
-0.12976	-0.009491	0.04892	0.040375	-0.13046	-0.0057983	-0.10339	0.17401	0.077057	0.15854	0.011047	-0.087067	0.10648	0.033203	-0.056488	0.14612	0.02655	-0.080505	0.086304	0.028717
-0.13052	-0.011566	0.056122	0.039734	-0.12753	-0.006012	-0.10593	0.17554	0.076874	0.15787	0.0081177	-0.090118	0.11615	0.037354	-0.063538	0.14648	0.03363	-0.084808	0.087616	0.024658
-0.13412	-0.014038	0.058502	0.037323	-0.12949	-0.0072937	-0.10675	0.17496	0.083221	0.16058	0.0065918	-0.092438	0.12427	0.044373	-0.060303	0.14917	0.022858	-0.084076	0.089172	0.026459
-0.13412	-0.010345	0.052856	0.040161	-0.13083	-0.0043335	-0.10675	0.1752	0.088623	0.16788	0.01004	-0.096069	0.12354	0.047455	-0.059052	0.14581	0.020416	-0.085144	0.087036	0.030426
-0.13556	-0.0079346	0.053436	0.038086	-0.13364	-0.0037231	-0.10526	0.17139	0.095734	0.16492	0.016357	-0.097778	0.10605	0.0495	-0.052307	0.14276	0.031067	-0.083588	0.082397	0.030579
-0.13788	-0.013458	0.053406	0.033691	-0.13382	-0.0036316	-0.10187	0.17532	0.098419	0.16153	0.019562	-0.095306	0.09552	0.040497	-0.050049	0.1387	0.031128	-0.083191	0.07782	0.022949
-0.14383	-0.014008	0.050842	0.032684	-0.13055	-0.0064392	-0.10349	0.17358	0.089844	0.1575	0.016724	-0.095367	0.097412	0.034058	-0.050751	0.1315	0.031097	-0.085754	0.0784	0.02298
-0.14542	-0.01297	0.046631	0.037262	-0.12643	-0.014282	-0.10947	0.17267	0.08963	0.16318	0.020142	-0.093536	0.09906	0.035522	-0.054504	0.12796	0.037628	-0.089935	0.077301	0.025665
-0.1467	-0.012238	0.044678	0.040497	-0.12088	-0.0083618	-0.10867	0.17493	0.090759	0.16287	0.024414	-0.092712	0.096497	0.035797	-0.050018	0.13037	0.040009	-0.089996	0.069397	0.025421
-0.1467	-0.013916	0.039276	0.03891	-0.12112	-0.0050354	-0.10901	0.18375	0.088165	0.16119	0.027405	-0.091187	0.089478	0.036469	-0.044006	0.13254	0.041565	-0.08725	0.068726	0.024109
-0.15054	-0.018066	0.034698	0.036316	-0.1264	-0.0038147	-0.11011	0.18951	0.088928	0.16278	0.022766	-0.097961	0.083527	0.039093	-0.042969	0.13556	0.042358	-0.085999	0.068756	0.023651
-0.15302	-0.016968	0.039398	0.031067	-0.1362	-0.0082397	-0.10959	0.18698	0.091461	0.16693	0.018158	-0.099823	0.092407	0.038605	-0.044495	0.13617	0.039459	-0.088379	0.06839	0.017944
-0.15833	-0.016357	0.042328	0.036469	-0.14011	-0.0088196	-0.11179	0.18396	0.088318	0.16718	0.01947	-0.095795	0.10229	0.033783	-0.049042	0.1355	0.040924	-0.08313	0.067535	0.015045
-0.15787	-0.020813	0.044312	0.036377	-0.13751	-0.0093079	-0.1138	0.18253	0.091064	0.16827	0.020874	-0.098694	0.10443	0.039734	-0.051239	0.12863	0.052063	-0.077728	0.065613	0.018433
-0.15585	-0.031067	0.054138	0.030975	-0.1362	-0.012299	-0.11084	0.18393	0.097626	0.1694	0.018829	-0.099609	0.098602	0.043091	-0.055908	0.1257	0.052399	-0.078125	0.06192	0.018646
-0.15494	-0.035919	0.062531	0.027985	-0.13477	-0.015228	-0.11395	0.18723	0.094574	0.16599	0.017639	-0.10052	0.093506	0.050598	-0.052612	0.12662	0.045349	-0.077759	0.060883	0.018066
-0.1532	-0.036224	0.0672	0.024048	-0.13193	-0.020569	-0.11563	0.18271	0.096252	0.17123	0.014465	-0.10681	0.092072	0.048309	-0.054169	0.13431	0.043488	-0.076691	0.064972	0.019714
-0.1553	-0.033722	0.074097	0.027496	-0.13538	-0.015839	-0.11588	0.17587	0.098236	0.17163	0.017487	-0.10547	0.088654	0.044708	-0.049866	0.13605	0.041321	-0.074921	0.066711	0.021027
-0.15704	-0.030396	0.074677	0.031281	-0.13803	-0.013397	-0.11401	0.17688	0.096161	0.16653	0.021515	-0.10458	0.083801	0.036469	-0.048859	0.13635	0.045166	-0.080414	0.063446	0.014557
-0.15518	-0.035065	0.07605	0.036041	-0.14017	-0.015564	-0.11203	0.17401	0.092926	0.16559	0.025818	-0.09668	0.080505	0.031677	-0.046967	0.13745	0.057159	-0.082672	0.061584	0.012146
-0.15369	-0.033844	0.068787	0.040649	-0.14331	-0.019684	-0.11533	0.17245	0.089478	0.15952	0.029266	-0.097961	0.079742	0.027039	-0.048401	0.13583	0.056915	-0.07962	0.060089	0.012329
-0.151	-0.031525	0.05777	0.045624	-0.14465	-0.023865	-0.11765	0.17419	0.087555	0.15189	0.029846	-0.10211	0.08078	0.026611	-0.045044	0.12851	0.056091	-0.082031	0.060974	0.010437
-0.15475	-0.027954	0.053253	0.046814	-0.142	-0.024231	-0.11621	0.17169	0.080841	0.14355	0.031189	-0.099396	0.083069	0.022064	-0.043091	0.12567	0.062103	-0.080841	0.068512	0.01181
-0.1546	-0.021881	0.052948	0.049255	-0.14026	-0.023132	-0.1123	0.16537	0.074463	0.13556	0.030609	-0.10358	0.078461	0.024689	-0.043243	0.13171	0.060394	-0.078491	0.069397	0.0083008
-0.15369	-0.025757	0.052887	0.048706	-0.13974	-0.016418	-0.10974	0.16721	0.073151	0.13345	0.026886	-0.10437	0.0737	0.03186	-0.043915	0.13477	0.055817	-0.06958	0.072266	0.012054
-0.15546	-0.029724	0.054993	0.04483	-0.14108	-0.015381	-0.1073	0.17288	0.077454	0.12717	0.024841	-0.10458	0.076019	0.031799	-0.044098	0.13309	0.056793	-0.069183	0.075714	0.017181
-0.15414	-0.026703	0.064484	0.04129	-0.14447	-0.014801	-0.10718	0.17374	0.077118	0.12476	0.026672	-0.1062	0.076416	0.024231	-0.040558	0.1304	0.060638	-0.072906	0.072906	0.016174
-0.14972	-0.022522	0.070587	0.042389	-0.14255	-0.023865	-0.10275	0.17529	0.070343	0.12048	0.028442	-0.10889	0.074188	0.020935	-0.037384	0.13358	0.051147	-0.076385	0.07312	0.015686
-0.15021	-0.023956	0.084412	0.042603	-0.13889	-0.030365	-0.09967	0.16785	0.073578	0.11823	0.026764	-0.10706	0.067169	0.026367	-0.032867	0.12854	0.042145	-0.07959	0.076324	0.017334
-0.15479	-0.033234	0.090057	0.042572	-0.13956	-0.031067	-0.10345	0.16043	0.073486	0.11646	0.021912	-0.10556	0.059479	0.035126	-0.032043	0.1188	0.042908	-0.081787	0.075745	0.020233
-0.15503	-0.029572	0.092163	0.042847	-0.14163	-0.029114	-0.10477	0.16183	0.074097	0.11417	0.022522	-0.10553	0.061096	0.0354	-0.03067	0.11624	0.04361	-0.079956	0.079712	0.018738
-0.15738	-0.026154	0.089691	0.043396	-0.14395	-0.024353	-0.10129	0.16022	0.074524	0.11526	0.025909	-0.1026	0.05777	0.039581	-0.024231	0.116	0.049744	-0.073273	0.081177	0.021057
-0.15573	-0.023926	0.087738	0.042755	-0.14706	-0.029449	-0.09964	0.15454	0.07254	0.11484	0.020874	-0.10028	0.056488	0.041382	-0.02124	0.12106	0.052307	-0.076599	0.078674	0.024353
-0.15195	-0.028961	0.083008	0.036987	-0.14948	-0.024109	-0.1008	0.15103	0.068817	0.11237	0.017456	-0.099091	0.055817	0.038574	-0.017029	0.11768	0.053528	-0.076813	0.077667	0.028961
-0.15036	-0.031555	0.069366	0.036865	-0.14584	-0.018341	-0.098389	0.15091	0.068054	0.10635	0.022278	-0.093658	0.058258	0.041748	-0.014557	0.11215	0.061401	-0.074371	0.073456	0.027954
-0.15378	-0.025909	0.060883	0.03363	-0.14838	-0.018738	-0.097656	0.1543	0.068878	0.10629	0.021515	-0.094543	0.051819	0.043457	-0.017212	0.1149	0.062958	-0.072571	0.07135	0.024902
-0.15927	-0.022888	0.058655	0.035156	-0.1532	-0.01181	-0.097961	0.15414	0.070099	0.10333	0.017548	-0.099487	0.04364	0.042877	-0.021057	0.11847	0.065155	-0.07196	0.071045	0.024323
-0.15939	-0.02594	0.060028	0.037933	-0.14838	-0.013123	-0.099548	0.15027	0.068115	0.10513	0.0087891	-0.10126	0.037567	0.038818	-0.023865	0.11572	0.069031	-0.074097	0.066437	0.018463
-0.15408	-0.028961	0.057098	0.037567	-0.1485	-0.014465	-0.1044	0.14746	0.063385	0.10608	0.010284	-0.098724	0.038025	0.034973	-0.023224	0.11969	0.069031	-0.073761	0.064087	0.015991
-0.15744	-0.028839	0.066467	0.030579	-0.14801	-0.015503	-0.10486	0.15051	0.063721	0.10214	0.018768	-0.098541	0.038025	0.031036	-0.027985	0.12335	0.067688	-0.07547	0.065948	0.021576
-0.15381	-0.031067	0.07196	0.023804	-0.14984	-0.010864	-0.10306	0.147	0.065277	0.1004	0.021027	-0.090576	0.037476	0.030029	-0.025543	0.12024	0.062714	-0.077911	0.065979	0.021606
-0.1506	-0.030792	0.074371	0.025299	-0.15363	-0.019836	-0.1058	0.14828	0.05835	0.097229	0.02713	-0.09433	0.032562	0.027618	-0.024689	0.11664	0.05014	-0.079071	0.063843	0.013275
-0.15247	-0.028442	0.081329	0.029388	-0.15005	-0.022949	-0.10562	0.15115	0.055328	0.096619	0.028473	-0.099365	0.025391	0.031311	-0.026245	0.11417	0.047241	-0.083008	0.066833	0.011566
-0.15387	-0.027924	0.086731	0.032104	-0.14645	-0.030243	-0.10147	0.15021	0.061066	0.097473	0.026276	-0.094879	0.023407	0.029175	-0.028625	0.1138	0.047913	-0.08548	0.070953	0.018463
-0.15112	-0.029449	0.082947	0.029266	-0.1463	-0.031189	-0.091736	0.1489	0.068024	0.096588	0.024597	-0.093079	0.025848	0.029144	-0.023743	0.10889	0.050568	-0.082062	0.070282	0.013123
-0.14594	-0.029846	0.078369	0.020447	-0.15088	-0.029907	-0.094269	0.14838	0.067627	0.095734	0.021454	-0.093964	0.024658	0.027985	-0.021912	0.10788	0.052246	-0.077698	0.068878	0.010345
-0.14786	-0.036041	0.074677	0.017853	-0.15955	-0.025574	-0.091766	0.15121	0.071075	0.089661	0.023499	-0.093231	0.023834	0.032166	-0.018341	0.11087	0.053375	-0.075714	0.067993	0.017426
-0.15121	-0.037781	0.071503	0.016754	-0.16309	-0.029449	-0.089172	0.14359	0.06958	0.08609	0.017944	-0.096619	0.023193	0.028442	-0.019043	0.11099	0.056335	-0.080261	0.067719	0.019592
-0.15604	-0.03598	0.064331	0.013977	-0.15735	-0.0336	-0.088318	0.13864	0.067749	0.084198	0.0099792	-0.097473	0.022461	0.03418	-0.020905	0.11374	0.060181	-0.082184	0.070862	0.017303
-0.15024	-0.03363	0.053894	0.016266	-0.15561	-0.041138	-0.091217	0.14148	0.068085	0.0867	0.0075378	-0.097382	0.021973	0.032013	-0.022064	0.10947	0.055206	-0.084686	0.072113	0.01123
-0.15137	-0.034943	0.049896	0.017395	-0.15628	-0.040009	-0.09552	0.1434	0.069855	0.093536	0.012115	-0.094574	0.020782	0.031097	-0.027496	0.1066	0.058624	-0.084137	0.069885	0.0059204
-0.14914	-0.03537	0.05188	0.016479	-0.15955	-0.041656	-0.097565	0.14471	0.07251	0.094482	0.02356	-0.094604	0.019012	0.032501	-0.029236	0.10242	0.052826	-0.079132	0.058594	0.0045776
-0.14789	-0.03949	0.05835	0.017334	-0.15704	-0.043365	-0.1004	0.14929	0.070038	0.090973	0.029968	-0.09549	0.014923	0.034058	-0.029388	0.094299	0.052368	-0.080139	0.054443	0.01062
-0.14172	-0.046021	0.064941	0.019592	-0.15265	-0.042816	-0.097778	0.14832	0.066223	0.092865	0.035187	-0.091187	0.015594	0.029144	-0.028503	0.091827	0.049347	-0.075775	0.053284	0.013855
-0.13596	-0.051208	0.061218	0.024628	-0.15625	-0.046265	-0.097321	0.14749	0.068054	0.095825	0.037292	-0.086548	0.021759	0.023865	-0.020844	0.093414	0.047058	-0.069702	0.055115	0.010315
-0.13141	-0.047058	0.055603	0.027039	-0.15784	-0.038574	-0.096893	0.14911	0.069122	0.091827	0.033081	-0.085083	0.027222	0.02536	-0.019592	0.095428	0.042816	-0.068542	0.062683	0.0093384
-0.13464	-0.043213	0.058289	0.025848	-0.15265	-0.036896	-0.099365	0.15039	0.071625	0.092621	0.027222	-0.080048	0.02301	0.027863	-0.026123	0.090149	0.036774	-0.066559	0.064636	0.009613
-0.12891	-0.042969	0.049744	0.021576	-0.14938	-0.039886	-0.095154	0.14432	0.068634	0.089966	0.019226	-0.077576	0.018951	0.024323	-0.027985	0.088776	0.033539	-0.062805	0.065094	0.012299
-0.12949	-0.044128	0.045776	0.025604	-0.1572	-0.041931	-0.093933	0.1449	0.067383	0.087616	0.01712	-0.076965	0.015381	0.021362	-0.022125	0.082092	0.032532	-0.064148	0.057953	0.010742
-0.13382	-0.042206	0.043274	0.030579	-0.15857	-0.045685	-0.093567	0.14395	0.068634	0.078064	0.017334	-0.079132	0.012604	0.019714	-0.022552	0.074036	0.034821	-0.061005	0.055725	0.011932
-0.13611	-0.043915	0.050842	0.032349	-0.15228	-0.050201	-0.084167	0.1412	0.070953	0.071106	0.014252	-0.077606	0.011444	0.0159	-0.027679	0.074921	0.043732	-0.058746	0.055878	0.015869
-0.13745	-0.040649	0.053894	0.029388	-0.15494	-0.056091	-0.078857	0.14288	0.068604	0.071991	0.01239	-0.078918	0.0068665	0.017395	-0.028259	0.078949	0.049194	-0.05722	0.058716	0.0062866
-0.13843	-0.037903	0.045685	0.027008	-0.15448	-0.05069	-0.08252	0.1449	0.066589	0.070221	0.010895	-0.076721	0.0064087	0.018921	-0.022949	0.081573	0.047485	-0.054932	0.056122	0.0012512
-0.14191	-0.040924	0.052734	0.032013	-0.15555	-0.043121	-0.085999	0.14444	0.061554	0.070099	0.0090332	-0.078949	0.0036011	0.028137	-0.016571	0.076447	0.043335	-0.055176	0.058014	0.00088501
-0.13754	-0.049042	0.052216	0.032532	-0.16205	-0.037506	-0.082458	0.14658	0.06662	0.069672	0.0023499	-0.078674	0.0058899	0.022308	-0.012939	0.075592	0.043427	-0.056946	0.057709	0.012787
-0.13254	-0.052948	0.044495	0.028015	-0.16803	-0.03598	-0.07959	0.14297	0.072998	0.068848	-0.0037842	-0.080353	0.011322	0.015167	-0.0092163	0.07077	0.041382	-0.054504	0.050598	0.010193
-0.13287	-0.054199	0.04776	0.023895	-0.16898	-0.04071	-0.07431	0.14267	0.070374	0.067108	-0.006897	-0.082031	0.015411	0.014252	-0.011963	0.06543	0.043396	-0.054626	0.048096	0.0068054
-0.13037	-0.053436	0.05307	0.014709	-0.16623	-0.044006	-0.072266	0.14337	0.063354	0.067139	-0.0049744	-0.080505	0.0090637	0.01355	-0.008728	0.062592	0.048737	-0.050934	0.046814	0.0018005
-0.12558	-0.051727	0.056854	0.011047	-0.16241	-0.047424	-0.069702	0.13867	0.058838	0.064484	-0.0029907	-0.083557	0.0047302	0.019135	-0.011383	0.062958	0.049622	-0.052704	0.046631	-0.0035706
-0.12372	-0.054626	0.051086	0.018311	-0.16547	-0.044525	-0.067474	0.1395	0.0625	0.065247	-0.007782	-0.084137	0.0030823	0.02356	-0.016357	0.060272	0.045197	-0.053467	0.045166	-0.0057068
-0.12314	-0.060242	0.045349	0.020111	-0.16507	-0.04245	-0.065796	0.13736	0.06134	0.066498	-0.012695	-0.080658	0.0056458	0.027191	-0.012726	0.059418	0.046997	-0.05011	0.03833	-0.0076294
-0.12729	-0.062836	0.049194	0.018494	-0.16345	-0.045685	-0.064209	0.13998	0.064301	0.066681	-0.013763	-0.077759	0.0073547	0.023163	-0.012604	0.061707	0.044098	-0.048309	0.03363	-0.0025635
-0.12729	-0.067627	0.046204	0.016144	-0.16455	-0.040619	-0.064697	0.13943	0.063965	0.065002	-0.016785	-0.075439	0.0064697	0.018585	-0.011627	0.059052	0.0448	-0.052826	0.033661	-0.0058899
-0.12286	-0.067871	0.044861	0.011047	-0.16711	-0.036469	-0.062683	0.13525	0.05838	0.065918	-0.018005	-0.079834	0.0039368	0.017334	-0.0073853	0.060455	0.046509	-0.052277	0.034271	-0.0059814
-0.12109	-0.07196	0.03299	0.0058899	-0.16391	-0.040131	-0.062439	0.13696	0.061188	0.062927	-0.018585	-0.079285	0.0047607	0.017517	-0.0042419	0.059662	0.04422	-0.053741	0.033722	-0.00067139
-0.12091	-0.069519	0.021637	0.0074463	-0.16534	-0.038422	-0.059448	0.13882	0.06955	0.06189	-0.013855	-0.075104	0.0014954	0.013153	-0.0039673	0.060516	0.046539	-0.049255	0.036499	-0.002533
-0.12024	-0.072632	0.016022	0.0045776	-0.16495	-0.040314	-0.061493	0.13657	0.070526	0.062683	-0.015656	-0.078461	6.1035e-05	0.012756	-0.0075989	0.059174	0.049774	-0.042175	0.037079	-0.0022278
-0.1239	-0.074463	0.015076	0.0066528	-0.16403	-0.038025	-0.065491	0.13535	0.071106	0.063477	-0.02066	-0.080017	0.0046692	0.015656	-0.010956	0.054199	0.052582	-0.039795	0.035736	-0.010468
-0.12183	-0.074005	0.015686	0.012665	-0.16595	-0.032715	-0.060394	0.13446	0.074707	0.056335	-0.022095	-0.081055	-0.0023499	0.019745	-0.014618	0.048492	0.052551	-0.044128	0.03125	-0.00088501
-0.12531	-0.070435	0.019012	0.016571	-0.16904	-0.036774	-0.058746	0.13403	0.071625	0.04953	-0.019562	-0.086456	-0.0065308	0.018646	-0.015564	0.054779	0.055237	-0.047485	0.031921	-0.003479
-0.12979	-0.072693	0.022156	0.016968	-0.17398	-0.040131	-0.064911	0.13318	0.071075	0.049072	-0.023712	-0.093018	-0.005127	0.016174	-0.021027	0.053711	0.057922	-0.047546	0.030151	-0.0078735
-0.13	-0.079163	0.019348	0.018402	-0.17664	-0.05368	-0.06488	0.13281	0.080933	0.049042	-0.026611	-0.091125	-0.0014954	0.013306	-0.026337	0.049927	0.052368	-0.049927	0.030396	-0.012787
-0.12396	-0.077026	0.019104	0.021942	-0.17511	-0.057678	-0.060852	0.1319	0.083099	0.04538	-0.025757	-0.088531	-0.00045776	0.010803	-0.027374	0.045898	0.043427	-0.050262	0.026428	-0.013977
-0.12036	-0.070465	0.019867	0.027557	-0.17401	-0.056396	-0.060608	0.12509	0.076416	0.04364	-0.023102	-0.085022	-0.0054321	0.012329	-0.026184	0.047729	0.038116	-0.056335	0.026398	-0.012604
-0.12027	-0.067566	0.020264	0.023102	-0.17523	-0.054077	-0.062317	0.12317	0.076599	0.046478	-0.02124	-0.077698	-0.0083618	0.008667	-0.019409	0.054352	0.032196	-0.055206	0.025024	-0.014801
-0.12051	-0.062531	0.017242	0.017578	-0.17679	-0.055328	-0.060608	0.12033	0.084198	0.045074	-0.023132	-0.078308	-0.01767	0.010254	-0.015076	0.05188	0.032104	-0.048584	0.019257	-0.011902
-0.11877	-0.063416	0.010162	0.012329	-0.17371	-0.058472	-0.061493	0.11658	0.093872	0.041779	-0.024109	-0.080078	-0.024261	0.014557	-0.0112	0.048401	0.033112	-0.046753	0.017456	-0.009491
-0.1106	-0.061279	0.0092773	0.007843	-0.17361	-0.061523	-0.061096	0.11783	0.089386	0.041443	-0.022156	-0.075256	-0.020081	0.017853	-0.010895	0.049164	0.039703	-0.050812	0.013702	-0.0079041
-0.10455	-0.060059	0.0077515	0.0023499	-0.18155	-0.058899	-0.055389	0.12634	0.084961	0.0383	-0.025024	-0.068207	-0.0159	0.015289	-0.010406	0.04425	0.039825	-0.042755	0.0088501	-0.015472
-0.10635	-0.061707	0.004425	0.00042725	-0.1868	-0.060791	-0.054932	0.12985	0.083252	0.036774	-0.028229	-0.061981	-0.016479	0.014954	-0.010956	0.046234	0.039978	-0.041687	0.01059	-0.0099182
-0.10971	-0.062561	0.0080261	0.00064087	-0.18332	-0.058777	-0.055115	0.12903	0.08432	0.040649	-0.033813	-0.061066	-0.012299	0.017059	-0.0084839	0.048828	0.043915	-0.044678	0.010437	-0.010712
-0.10632	-0.064972	0.0092163	0.0031128	-0.1821	-0.053497	-0.058563	0.1268	0.088165	0.038055	-0.032227	-0.062927	-0.010101	0.020233	-0.011566	0.05014	0.046112	-0.040344	0.012756	-0.01181
-0.10526	-0.069458	0.006073	0.002533	-0.18411	-0.05069	-0.05896	0.12177	0.083344	0.032562	-0.027069	-0.066223	-0.010223	0.016449	-0.0031738	0.052124	0.044495	-0.040131	0.014435	-0.0011292
-0.10089	-0.065826	0.0058289	0.00048828	-0.18469	-0.048828	-0.062836	0.11981	0.080719	0.032135	-0.028046	-0.063904	-0.0061951	0.01413	0.0016479	0.052002	0.04538	-0.04071	0.017883	0.006012
-0.094574	-0.062592	-0.0022278	0.0018921	-0.18668	-0.044647	-0.060272	0.11838	0.082733	0.027802	-0.03299	-0.056915	-0.0085754	0.020752	0.0032043	0.053833	0.042084	-0.037811	0.018188	0.0057373
-0.088989	-0.062103	-0.0030518	0.0042419	-0.18655	-0.049591	-0.059448	0.11435	0.084442	0.02533	-0.03653	-0.052582	-0.013275	0.022888	-0.00079346	0.049835	0.03894	-0.035675	0.016205	-0.0010071
-0.082336	-0.061432	0.0026245	0.0112	-0.18698	-0.062073	-0.057159	0.1127	0.082855	0.023254	-0.036682	-0.057159	-0.014008	0.023407	-0.00088501	0.04718	0.033813	-0.04071	0.01355	-0.0072021
-0.084686	-0.061768	0.0028076	0.0092163	-0.18979	-0.063416	-0.059448	0.11826	0.085419	0.01593	-0.034241	-0.063965	-0.014862	0.021545	0.002533	0.0466	0.033966	-0.045502	0.012177	-0.0058594
-0.086395	-0.066376	0.0064087	0.010925	-0.18961	-0.062927	-0.053802	0.11978	0.085327	0.013885	-0.028168	-0.070618	-0.015106	0.021118	0.0076294	0.048553	0.032928	-0.050598	0.0093689	-0.0090942
-0.078461	-0.072174	0.0046082	0.0088501	-0.1882	-0.070374	-0.056641	0.11786	0.085175	0.016479	-0.019135	-0.07428	-0.0097961	0.017303	0.011871	0.049072	0.031799	-0.050751	0.0080261	-0.006073
-0.070435	-0.078217	0.0012817	0.0054016	-0.18127	-0.07193	-0.060577	0.11862	0.092072	0.016144	-0.015869	-0.077087	-0.0083618	0.017059	0.0050049	0.052948	0.033783	-0.046783	0.0075073	0.0035095
-0.071716	-0.078094	0.0057678	0.004425	-0.17706	-0.069458	-0.058594	0.11734	0.089355	0.0041809	-0.020477	-0.076019	-0.0084229	0.020752	-0.0037231	0.050903	0.040863	-0.042206	0.007019	0.0097046
-0.070526	-0.075287	0.015839	0.0074158	-0.17438	-0.069672	-0.063599	0.11917	0.089264	0.0029907	-0.02356	-0.074005	-0.0082703	0.017883	-0.006897	0.048218	0.042084	-0.037201	0.0016785	0.003418
-0.068726	-0.078583	0.015717	0.013733	-0.17203	-0.072968	-0.063049	0.12241	0.085938	0.0067444	-0.023376	-0.074646	-0.010742	0.010986	-0.0066223	0.049927	0.045471	-0.033081	-0.0020752	-6.1035e-05
-0.066101	-0.079742	0.014313	0.0159	-0.17224	-0.077728	-0.061951	0.1225	0.082214	0.0020447	-0.0242	-0.075378	-0.01358	0.011566	-0.0046082	0.04657	0.047638	-0.029846	-0.00033569	0.0010071
-0.059998	-0.079315	0.011688	0.011963	-0.17484	-0.075043	-0.061371	0.12213	0.086121	0.00036621	-0.026733	-0.077454	-0.016998	0.012726	-0.0028687	0.04776	0.049591	-0.029846	0.0018921	0.0030823
-0.057495	-0.079437	0.013031	0.011871	-0.18115	-0.078461	-0.062347	0.12463	0.087067	-0.0035095	-0.02536	-0.078857	-0.021698	0.011475	-0.0057373	0.055817	0.053253	-0.028687	0.0011597	0.011017
-0.052246	-0.08371	0.011108	0.010284	-0.18552	-0.082153	-0.059784	0.12521	0.074829	-0.0089417	-0.016144	-0.080048	-0.021027	0.011292	-0.0011902	0.061127	0.054626	-0.036285	-0.0023499	0.014343
-0.051819	-0.084839	0.014923	0.005249	-0.18335	-0.086578	-0.057587	0.12524	0.064453	-0.013519	-0.015289	-0.082397	-0.019836	0.015625	0.0076294	0.061981	0.048157	-0.041626	-0.0071106	0.014679
-0.050568	-0.084961	0.018158	0.0015564	-0.18213	-0.090149	-0.056885	0.1192	0.063171	-0.016449	-0.014191	-0.084564	-0.022247	0.012085	0.012604	0.058441	0.044922	-0.04364	-0.011414	0.015167
-0.05011	-0.08197	0.011169	0.0033569	-0.17822	-0.088989	-0.055786	0.11728	0.072662	-0.015961	-0.015869	-0.085083	-0.030823	0.0061646	0.011169	0.056671	0.043488	-0.047791	-0.011993	0.014038
-0.052856	-0.084381	0.0071411	0.0084839	-0.17419	-0.0867	-0.057495	0.11981	0.079193	-0.019836	-0.015869	-0.085358	-0.032898	0.0070496	0.014496	0.05719	0.039032	-0.048889	-0.01358	0.013916
-0.052521	-0.094788	0.016174	0.0080872	-0.17142	-0.09137	-0.060059	0.1221	0.079773	-0.024384	-0.017731	-0.083282	-0.033844	0.0097961	0.019928	0.056152	0.034393	-0.046906	-0.018646	0.013641
-0.046753	-0.09552	0.014954	0.0020447	-0.17221	-0.084869	-0.057312	0.12558	0.07724	-0.023132	-0.023163	-0.077179	-0.035004	0.0067139	0.023865	0.058075	0.032715	-0.0495	-0.023834	0.010956
-0.045624	-0.094635	0.016327	0.0027161	-0.17212	-0.080048	-0.055176	0.12296	0.076111	-0.020599	-0.02533	-0.080139	-0.032135	0.0018311	0.023163	0.057068	0.027313	-0.051697	-0.02771	0.0036621
-0.040588	-0.10101	0.014648	0.016022	-0.17184	-0.086365	-0.053467	0.11374	0.069672	-0.021973	-0.025665	-0.087799	-0.031982	-0.0065613	0.019989	0.059753	0.025787	-0.048889	-0.024109	0.006897
-0.033905	-0.099274	0.014984	0.023193	-0.17661	-0.09317	-0.047638	0.10907	0.065552	-0.018616	-0.026947	-0.090698	-0.032959	-0.0035706	0.024536	0.061066	0.025452	-0.057037	-0.022064	0.0090332
-0.024017	-0.092712	0.016815	0.024994	-0.1817	-0.099396	-0.048828	0.1106	0.061462	-0.016296	-0.023773	-0.094086	-0.028778	-0.00054932	0.030792	0.06076	0.031952	-0.061127	-0.017456	0.0072937
-0.012573	-0.090607	0.01947	0.018951	-0.18555	-0.10217	-0.046387	0.10706	0.054718	-0.020538	-0.026245	-0.096405	-0.032654	-0.0010681	0.037354	0.059082	0.033569	-0.06604	-0.016541	0.015289
-0.0012817	-0.098358	0.026001	0.010284	-0.18503	-0.098145	-0.047211	0.10699	0.049835	-0.02655	-0.033783	-0.10248	-0.034882	-0.00057983	0.040619	0.056519	0.034576	-0.058594	-0.016571	0.023285
0.00088501	-0.10284	0.020081	0.010193	-0.18329	-0.091614	-0.054321	0.10764	0.048645	-0.033112	-0.034454	-0.10257	-0.03598	-0.0019836	0.040741	0.052216	0.032227	-0.057007	-0.02124	0.010223
-0.0075989	-0.10538	0.015717	0.0087891	-0.18607	-0.088806	-0.057037	0.10278	0.048584	-0.035645	-0.033875	-0.10172	-0.035339	-0.0018311	0.036865	0.053345	0.033844	-0.062195	-0.024078	0.0070801
-0.0093689	-0.10458	0.014221	-0.0022888	-0.1915	-0.088257	-0.057373	0.10492	0.047241	-0.03894	-0.035492	-0.10162	-0.032257	0.00015259	0.036865	0.048584	0.031403	-0.061646	-0.022675	0.007782
-0.0064087	-0.10281	0.014679	-0.0079346	-0.19348	-0.090668	-0.049744	0.10941	0.043335	-0.044556	-0.034393	-0.10428	-0.028046	0.0054932	0.03537	0.04599	0.027496	-0.066071	-0.022858	0.0036316
-0.0028992	-0.10358	0.019531	-0.0091553	-0.19666	-0.087128	-0.04599	0.10983	0.040375	-0.045898	-0.029785	-0.10904	-0.028412	0.010986	0.039032	0.039581	0.026855	-0.071808	-0.024597	0.010712
-0.0014038	-0.10495	0.024658	-0.0073853	-0.19644	-0.092377	-0.040802	0.10928	0.036591	-0.041473	-0.029755	-0.11359	-0.037598	0.013245	0.039429	0.037994	0.03363	-0.079559	-0.025055	0.0061035
-0.0038147	-0.1073	0.028168	0.00039673	-0.18991	-0.099701	-0.04126	0.10992	0.039032	-0.037384	-0.03772	-0.11407	-0.040436	0.0075073	0.032867	0.049286	0.038361	-0.080261	-0.031433	0.0038452
0.0084534	-0.11041	0.032349	0.0068359	-0.18796	-0.10501	-0.043671	0.10306	0.046112	-0.036652	-0.045197	-0.11246	-0.038757	-0.00088501	0.029724	0.051727	0.038269	-0.081787	-0.035004	-3.0518e-05
0.018646	-0.11304	0.030304	0.0051575	-0.18747	-0.10394	-0.047913	0.093048	0.047638	-0.03653	-0.04895	-0.11145	-0.038971	0.0065002	0.0383	0.049011	0.031738	-0.079315	-0.035767	-0.0037231
0.024994	-0.11465	0.026398	-0.0066223	-0.18689	-0.095917	-0.053162	0.088623	0.044067	-0.041138	-0.049988	-0.10913	-0.036499	0.0099792	0.041229	0.0466	0.023193	-0.079315	-0.038239	-0.00079346
0.029175	-0.11737	0.027893	-0.012695	-0.18927	-0.10056	-0.057343	0.085358	0.047729	-0.044037	-0.047943	-0.10422	-0.036346	0.010712	0.038879	0.044769	0.021881	-0.079865	-0.03244	-0.0013428
0.032806	-0.11737	0.030518	-0.016571	-0.18845	-0.099365	-0.058411	0.085144	0.049591	-0.046936	-0.044342	-0.10391	-0.040405	0.002594	0.032227	0.042633	0.021698	-0.083405	-0.03479	-0.002594
0.042023	-0.11902	0.029114	-0.018982	-0.18518	-0.096832	-0.055054	0.084015	0.049835	-0.050903	-0.037354	-0.10489	-0.041382	-0.0045471	0.032654	0.043335	0.019073	-0.088074	-0.035248	-0.0051575
0.049683	-0.1196	0.030548	-0.018829	-0.18246	-0.098022	-0.053162	0.083374	0.049438	-0.056274	-0.033966	-0.10803	-0.044342	-0.0065613	0.029602	0.046478	0.021301	-0.096649	-0.039825	-0.0055237
0.052887	-0.11472	0.024261	-0.023804	-0.18417	-0.096558	-0.048889	0.086609	0.045441	-0.060455	-0.033295	-0.10995	-0.041107	-0.010468	0.029663	0.050568	0.021118	-0.094269	-0.043701	-0.0011902
0.052887	-0.11426	0.016907	-0.027313	-0.18362	-0.091614	-0.045563	0.088104	0.043335	-0.057983	-0.03714	-0.11362	-0.03537	-0.010803	0.033569	0.043304	0.023499	-0.08548	-0.04541	0.0018616
0.057404	-0.11929	0.018036	-0.023102	-0.1788	-0.094055	-0.041718	0.087555	0.041534	-0.058533	-0.035309	-0.11469	-0.033783	-0.010345	0.037231	0.038727	0.021881	-0.084717	-0.050323	-0.00097656
0.060303	-0.11987	0.01767	-0.018524	-0.17303	-0.090546	-0.043335	0.089569	0.036621	-0.059845	-0.034882	-0.11545	-0.033905	-0.014771	0.037109	0.037262	0.016968	-0.08728	-0.052155	-0.0062866
0.064362	-0.1171	0.016693	-0.014252	-0.17239	-0.085754	-0.050171	0.088898	0.031586	-0.062683	-0.034821	-0.11172	-0.03302	-0.018372	0.034882	0.034973	0.01709	-0.088623	-0.045563	-0.0059509
0.068604	-0.11661	0.020325	-0.014679	-0.17245	-0.093262	-0.052765	0.089935	0.026428	-0.063721	-0.031219	-0.11298	-0.038391	-0.018341	0.032257	0.031647	0.016144	-0.094482	-0.04306	0.0024719
0.072144	-0.11606	0.019287	-0.014069	-0.17294	-0.097107	-0.050964	0.090149	0.024353	-0.06543	-0.028778	-0.11145	-0.040192	-0.026306	0.036011	0.032654	0.017487	-0.096283	-0.048462	0.00079346
0.078644	-0.11118	0.019684	-0.015503	-0.17712	-0.095215	-0.053375	0.082886	0.02356	-0.06897	-0.032898	-0.11304	-0.04071	-0.026062	0.033142	0.033417	0.020203	-0.095886	-0.056213	-0.010956
0.087708	-0.10934	0.016571	-0.017242	-0.17422	-0.097229	-0.058136	0.076355	0.024261	-0.067322	-0.034515	-0.11325	-0.04422	-0.03009	0.035645	0.038361	0.014374	-0.093109	-0.058777	-0.0080261
0.090607	-0.11035	0.014954	-0.020599	-0.16766	-0.095367	-0.055908	0.075623	0.023804	-0.068481	-0.032837	-0.11426	-0.044891	-0.033203	0.035553	0.042816	0.0098267	-0.091705	-0.059235	-0.0066833
0.096497	-0.10861	0.01651	-0.017212	-0.16458	-0.087708	-0.059937	0.076843	0.026062	-0.074249	-0.029724	-0.11356	-0.046295	-0.043823	0.039246	0.046814	0.006012	-0.093842	-0.059357	-0.014984
0.1008	-0.10263	0.01474	-0.0088806	-0.15991	-0.087769	-0.058105	0.075592	0.029938	-0.074554	-0.030396	-0.11545	-0.050079	-0.051117	0.040161	0.052246	0.009613	-0.098572	-0.062439	-0.0079956
0.10629	-0.099518	0.013947	-0.0066833	-0.15948	-0.090149	-0.053314	0.071228	0.030365	-0.078156	-0.031677	-0.11865	-0.048492	-0.052765	0.038544	0.053925	0.012787	-0.095306	-0.066467	-0.012146
0.11124	-0.097015	0.012512	-0.0039673	-0.15994	-0.094635	-0.053345	0.068481	0.033691	-0.08725	-0.032532	-0.11823	-0.044464	-0.049316	0.033173	0.054626	0.012543	-0.097321	-0.061584	-0.01358
0.11523	-0.096893	0.01297	-0.0031738	-0.1637	-0.094391	-0.052063	0.066895	0.031158	-0.092682	-0.035126	-0.11057	-0.038452	-0.05423	0.034332	0.050934	0.009552	-0.092346	-0.061188	-0.01358
0.1235	-0.095337	0.009552	-0.002533	-0.16946	-0.094238	-0.053101	0.069153	0.025085	-0.094574	-0.03717	-0.10873	-0.037994	-0.055328	0.037262	0.052246	0.012115	-0.087341	-0.059906	-0.022247
0.12854	-0.098969	0.0038452	-0.0082092	-0.16873	-0.098541	-0.051819	0.072754	0.017731	-0.10001	-0.034149	-0.11087	-0.042847	-0.054199	0.033722	0.054443	0.013184	-0.085114	-0.059845	-0.021942
0.1348	-0.09906	0.00061035	-0.013672	-0.16763	-0.10052	-0.057556	0.071686	0.0098877	-0.1015	-0.036926	-0.10806	-0.048126	-0.053314	0.03476	0.05014	0.013275	-0.083893	-0.064819	-0.015839
0.13474	-0.092773	0.00015259	-0.012115	-0.16342	-0.10114	-0.056335	0.071503	0.0013123	-0.10049	-0.038147	-0.10431	-0.051788	-0.055145	0.041443	0.048706	0.011963	-0.084351	-0.066315	-0.017395
0.1416	-0.091125	-0.0027466	-0.012573	-0.16306	-0.099304	-0.054169	0.073517	0.0016479	-0.099457	-0.03302	-0.098877	-0.05484	-0.060181	0.046478	0.049835	0.0085449	-0.082581	-0.068817	-0.018372
0.14688	-0.089294	-0.0034485	-0.021637	-0.16696	-0.103	-0.051819	0.069885	0.0017395	-0.099213	-0.02475	-0.0961	-0.054199	-0.059814	0.047455	0.052704	0.0085144	-0.077698	-0.065491	-0.014465
0.14926	-0.090668	-0.0062561	-0.029755	-0.16791	-0.10815	-0.045258	0.069611	0.0012512	-0.10056	-0.021667	-0.095856	-0.051697	-0.060638	0.048645	0.054779	0.0050964	-0.080048	-0.070251	-0.009613
0.15134	-0.089142	-0.0033569	-0.029999	-0.1702	-0.10556	-0.038635	0.073822	0.0046692	-0.094269	-0.017548	-0.10013	-0.050262	-0.057556	0.048309	0.054443	0.0067749	-0.086243	-0.073242	-0.013245
0.15936	-0.082581	-0.0020447	-0.031281	-0.1684	-0.10239	-0.040527	0.071411	0.0058289	-0.091583	-0.019043	-0.10495	-0.055359	-0.059296	0.053436	0.051147	0.0083313	-0.085571	-0.076294	-0.0066223
0.16708	-0.076752	-0.0047607	-0.030182	-0.16891	-0.10272	-0.044281	0.063171	0.0065918	-0.095581	-0.01947	-0.10754	-0.056824	-0.064636	0.053497	0.046082	0.0070496	-0.085632	-0.072571	-0.0085449
0.17258	-0.074493	-0.0038147	-0.026459	-0.17322	-0.10254	-0.049957	0.061035	0.007019	-0.099274	-0.018829	-0.10739	-0.055511	-0.062836	0.050262	0.046021	0.0090637	-0.086212	-0.071838	-0.014496
0.18027	-0.076355	-0.0040588	-0.026794	-0.17181	-0.09259	-0.052307	0.064575	0.0075989	-0.10193	-0.015625	-0.10986	-0.052826	-0.062164	0.049774	0.048248	0.016357	-0.084473	-0.069031	-0.014893
0.17926	-0.078491	-0.0098267	-0.027832	-0.16928	-0.090698	-0.053467	0.064758	0.0031433	-0.10562	-0.016266	-0.1109	-0.049561	-0.063751	0.045105	0.045715	0.015778	-0.083588	-0.069733	-0.0067749
0.17517	-0.071106	-0.014832	-0.032898	-0.16281	-0.096008	-0.053741	0.068268	0.0028687	-0.10971	-0.019226	-0.11633	-0.049957	-0.063843	0.045746	0.04483	0.013672	-0.076416	-0.069305	-0.0074463
0.17731	-0.063202	-0.013031	-0.034973	-0.15851	-0.095428	-0.048309	0.068634	-0.00064087	-0.10941	-0.02243	-0.11844	-0.050385	-0.063995	0.046173	0.042358	0.013092	-0.069122	-0.071777	-0.011017
0.17935	-0.059448	-0.0038147	-0.031342	-0.15567	-0.08905	-0.046997	0.06839	-0.0047302	-0.1098	-0.018463	-0.11731	-0.051971	-0.068054	0.046082	0.037811	0.018097	-0.074921	-0.076569	-0.0084229
0.17456	-0.057281	-0.0065002	-0.029907	-0.15973	-0.090851	-0.050903	0.066864	-0.0068054	-0.11047	-0.011505	-0.11813	-0.052826	-0.071869	0.044739	0.039307	0.010223	-0.081512	-0.072327	-0.0079346
0.17285	-0.053986	-0.0080566	-0.030975	-0.16711	-0.077576	-0.046906	0.063477	-0.0094299	-0.10925	-0.010986	-0.11969	-0.044342	-0.070251	0.04425	0.037659	0.0088806	-0.083923	-0.066528	-0.010895
0.1763	-0.048492	-0.0062866	-0.033142	-0.16559	-0.070068	-0.043457	0.062744	-0.0031738	-0.11252	-0.014526	-0.11554	-0.045898	-0.067871	0.045929	0.03894	0.010437	-0.087341	-0.066498	-0.014404
0.17325	-0.046875	-0.0074158	-0.046295	-0.1608	-0.06543	-0.036102	0.069916	0.0056152	-0.11169	-0.018738	-0.11948	-0.051178	-0.070496	0.04422	0.04541	0.011688	-0.087128	-0.070435	-0.016205
0.16556	-0.043762	-0.0050964	-0.046143	-0.15085	-0.062103	-0.038757	0.062622	0.0037842	-0.10547	-0.018768	-0.1199	-0.0513	-0.075165	0.047302	0.046173	0.010193	-0.085815	-0.074799	-0.01535
0.16577	-0.039886	-0.0067444	-0.044525	-0.15454	-0.058441	-0.040649	0.056671	0.0010681	-0.10614	-0.020081	-0.11902	-0.051453	-0.068146	0.047943	0.051056	0.011536	-0.080963	-0.079437	-0.016815
0.16113	-0.037659	-0.0056763	-0.04538	-0.1669	-0.061218	-0.043427	0.055084	0.0013123	-0.10684	-0.018738	-0.12094	-0.047882	-0.059906	0.050873	0.047943	0.011658	-0.076263	-0.082275	-0.018372
0.15356	-0.034821	-0.0020142	-0.043427	-0.16791	-0.061737	-0.04071	0.057709	0.0037842	-0.10709	-0.020569	-0.12094	-0.048096	-0.063568	0.052765	0.046204	0.018646	-0.077423	-0.080872	-0.018066
0.14993	-0.031708	0.0016785	-0.044067	-0.16382	-0.058929	-0.046204	0.053009	-0.00033569	-0.1105	-0.018585	-0.12054	-0.048859	-0.065186	0.049377	0.042572	0.014221	-0.072815	-0.077698	-0.010956
0.146	-0.029541	-0.0022278	-0.046509	-0.16052	-0.060547	-0.047607	0.050293	-0.00018311	-0.10413	-0.021271	-0.12161	-0.044678	-0.061584	0.047577	0.042328	0.0068359	-0.072693	-0.074249	-0.013184
0.13596	-0.020508	-0.0073547	-0.045593	-0.155	-0.050385	-0.045349	0.049652	-0.00079346	-0.10349	-0.021729	-0.12027	-0.040771	-0.061157	0.051788	0.046692	0.0045166	-0.071533	-0.073425	-0.018311
0.1293	-0.01532	-0.0047913	-0.036621	-0.15298	-0.04071	-0.043823	0.059448	-0.0020447	-0.10712	-0.018646	-0.12375	-0.040039	-0.067688	0.054321	0.045715	0.0045166	-0.071045	-0.072632	-0.01062
0.12689	-0.014069	-0.0018616	-0.02948	-0.15506	-0.041931	-0.050751	0.061249	0.00042725	-0.097168	-0.017151	-0.12585	-0.042084	-0.070282	0.051514	0.044586	0.0037842	-0.067474	-0.069672	-0.026123
0.12262	-0.0068665	-0.010193	-0.019226	-0.15485	-0.043671	-0.06076	0.058289	0.003418	-0.089966	-0.018341	-0.12711	-0.04303	-0.069916	0.049835	0.037537	0.0057983	-0.064972	-0.067841	-0.027466
0.11926	-0.004303	-0.015198	-0.012878	-0.15701	-0.041901	-0.0625	0.057159	0.0038757	-0.090057	-0.016449	-0.12448	-0.038757	-0.072968	0.051666	0.036316	0.0047913	-0.062805	-0.06015	-0.020081
0.12027	-0.0045166	-0.017639	-0.010742	-0.1636	-0.043274	-0.063416	0.051483	0.0019226	-0.090576	-0.015991	-0.11957	-0.03775	-0.070282	0.051178	0.038574	0.0045776	-0.064545	-0.065704	-0.02832
0.11182	0.00015259	-0.019104	-0.01059	-0.16663	-0.044861	-0.061249	0.045502	-0.0029602	-0.089417	-0.012634	-0.1199	-0.036865	-0.073547	0.048126	0.04071	0.0063477	-0.064117	-0.072449	-0.025024
0.11371	0.0036011	-0.020752	-0.013489	-0.16452	-0.03598	-0.062012	0.046783	-0.0032349	-0.092743	-0.0054932	-0.1199	-0.040283	-0.075165	0.043945	0.039124	0.0070496	-0.05896	-0.070801	-0.015442
0.11908	0.0039063	-0.01532	-0.01651	-0.16162	-0.028198	-0.065613	0.047577	-3.0518e-05	-0.0867	-0.0049744	-0.11932	-0.041473	-0.074493	0.044189	0.040222	0.010498	-0.058746	-0.07135	-0.015594
0.11807	-0.001709	-0.011932	-0.022278	-0.15909	-0.031616	-0.065552	0.046631	0.0026855	-0.08371	-0.00024414	-0.11871	-0.03714	-0.068634	0.05011	0.037201	0.011597	-0.057465	-0.075745	-0.014435
0.11963	0.0029602	-0.012543	-0.028595	-0.16327	-0.031799	-0.061737	0.04718	-0.00097656	-0.085876	0.0010376	-0.11966	-0.032593	-0.066833	0.058105	0.03772	0.012756	-0.056915	-0.075439	-0.012177
0.11575	0.0081482	-0.018372	-0.024506	-0.16422	-0.030304	-0.056702	0.05069	-0.0070801	-0.091522	-0.002655	-0.12189	-0.035461	-0.066132	0.06015	0.043213	0.014374	-0.057404	-0.076447	-0.0096741
0.12625	0.013062	-0.021271	-0.021362	-0.16254	-0.032898	-0.054962	0.045715	-0.0084534	-0.09256	-0.002594	-0.12262	-0.036255	-0.062592	0.063995	0.044128	0.015381	-0.062744	-0.074524	-0.0077209
0.13364	0.01178	-0.02356	-0.020264	-0.16379	-0.031647	-0.05838	0.0466	-0.0082092	-0.089996	-0.0010071	-0.12643	-0.034302	-0.062714	0.066223	0.039734	0.022583	-0.070038	-0.072845	0.0031128
0.13306	0.013367	-0.025085	-0.012207	-0.16568	-0.036957	-0.053619	0.047607	-0.0048523	-0.090424	0.0021362	-0.12756	-0.035492	-0.064117	0.068604	0.038483	0.027802	-0.071808	-0.076385	0.0080872
0.13019	0.019897	-0.020874	-0.006134	-0.1633	-0.039246	-0.05014	0.048187	-0.00064087	-0.097504	-0.00073242	-0.12741	-0.037079	-0.062805	0.0737	0.033478	0.022797	-0.069397	-0.077271	0.0029297
0.12924	0.025024	-0.017426	-0.010712	-0.16098	-0.037903	-0.043915	0.045502	-0.0031128	-0.09491	0.0028687	-0.12405	-0.035828	-0.06601	0.076111	0.030853	0.019318	-0.061188	-0.077667	-0.0012512
0.1246	0.027496	-0.020813	-0.016754	-0.15768	-0.033813	-0.042664	0.042877	0.0011292	-0.090057	-0.00021362	-0.12091	-0.038666	-0.060455	0.079865	0.033264	0.013977	-0.056366	-0.080963	-0.0090027
0.12155	0.028931	-0.022369	-0.018524	-0.15366	-0.024658	-0.04837	0.039978	0.003479	-0.091583	-0.001709	-0.12051	-0.040436	-0.054535	0.0755	0.035217	0.013031	-0.057098	-0.084412	-0.0064087
0.11905	0.031433	-0.023682	-0.022552	-0.15182	-0.02179	-0.046387	0.039429	0.0050049	-0.089417	-0.0014038	-0.12146	-0.036163	-0.063019	0.069794	0.037476	0.016663	-0.059998	-0.076965	-0.0084534
0.11038	0.039948	-0.024811	-0.028442	-0.15033	-0.020935	-0.046021	0.038605	0.00354	-0.088654	-0.0075378	-0.12222	-0.032288	-0.064545	0.072266	0.03299	0.020477	-0.059753	-0.073761	-0.00061035
0.10855	0.040192	-0.021484	-0.028351	-0.15082	-0.017334	-0.048462	0.032562	-0.00042725	-0.08847	-0.012512	-0.12112	-0.030182	-0.064667	0.069031	0.032166	0.022644	-0.062286	-0.071777	-0.0028076
0.11011	0.042999	-0.023773	-0.027069	-0.15024	-0.01416	-0.049622	0.022278	-0.00073242	-0.084015	-0.013336	-0.11835	-0.028442	-0.069061	0.068726	0.036072	0.023865	-0.056641	-0.069916	-0.012634
0.11133	0.046051	-0.022705	-0.027588	-0.15347	-0.009491	-0.049438	0.017883	-0.00033569	-0.078247	-0.014709	-0.12112	-0.025879	-0.066315	0.067749	0.038727	0.02478	-0.053558	-0.070282	-0.010742
0.10876	0.048889	-0.023773	-0.026794	-0.15332	-0.0092163	-0.046387	0.020325	0.0038757	-0.077209	-0.01825	-0.11624	-0.027313	-0.064789	0.068817	0.039337	0.018616	-0.050873	-0.068848	-0.015167
0.11685	0.053284	-0.02713	-0.029419	-0.15146	-0.0048218	-0.046509	0.023193	0.0046692	-0.074402	-0.021851	-0.11285	-0.028473	-0.06662	0.062225	0.044434	0.016113	-0.049744	-0.063507	-0.021729
0.12445	0.05542	-0.028381	-0.028931	-0.15436	0.00054932	-0.050598	0.022675	0.0013428	-0.068481	-0.019836	-0.11703	-0.029205	-0.071777	0.061981	0.041504	0.012726	-0.053162	-0.05603	-0.0057373
0.11819	0.058044	-0.030548	-0.031677	-0.15054	-0.0011597	-0.04718	0.022369	-0.0056152	-0.065399	-0.022217	-0.1105	-0.029938	-0.072815	0.065002	0.038239	0.010376	-0.055176	-0.055786	-0.0014954
0.11713	0.057037	-0.035675	-0.031647	-0.15234	-0.0010376	-0.042175	0.0177	-0.010345	-0.060516	-0.025696	-0.11237	-0.026184	-0.078033	0.066681	0.036499	0.0091858	-0.055511	-0.054291	-0.012451
0.1145	0.060883	-0.038361	-0.028015	-0.14755	0.0022888	-0.042908	0.018127	-0.0081787	-0.057465	-0.027985	-0.11206	-0.024933	-0.08905	0.068665	0.037079	0.0088501	-0.054596	-0.051483	-0.004364
0.10474	0.069855	-0.03363	-0.025482	-0.14346	0.0063782	-0.042419	0.018585	-0.0072021	-0.057068	-0.027435	-0.1073	-0.03009	-0.085388	0.072357	0.032776	0.011322	-0.054565	-0.050262	-0.012238
0.10159	0.081421	-0.031464	-0.02356	-0.14249	0.0075073	-0.038849	0.01767	-0.0062256	-0.05722	-0.027496	-0.10056	-0.030701	-0.086243	0.07431	0.035187	0.015717	-0.055359	-0.050903	-0.01767
0.099304	0.086212	-0.034393	-0.028778	-0.14444	0.01236	-0.037659	0.014221	-0.011292	-0.053864	-0.029236	-0.095337	-0.032135	-0.092255	0.078125	0.036407	0.016754	-0.051697	-0.051422	-0.011292
0.093872	0.08728	-0.036072	-0.034821	-0.14197	0.0088806	-0.036163	0.018738	-0.010529	-0.050293	-0.031433	-0.09848	-0.034454	-0.08844	0.080322	0.040588	0.012238	-0.050446	-0.051819	-0.0015564
0.091095	0.089661	-0.031525	-0.040833	-0.14404	0.012115	-0.038513	0.018433	-0.010712	-0.045227	-0.037323	-0.095093	-0.027863	-0.081177	0.085754	0.041595	0.01123	-0.04892	-0.052124	-6.1035e-05
0.091766	0.095276	-0.029602	-0.041351	-0.14865	0.018616	-0.038483	0.014587	-0.014008	-0.046448	-0.037659	-0.098511	-0.02774	-0.082428	0.088013	0.042511	0.014038	-0.046875	-0.048615	-0.005188
0.086365	0.10065	-0.032501	-0.033936	-0.15088	0.027679	-0.038818	0.012268	-0.015656	-0.048981	-0.039703	-0.10159	-0.028412	-0.082245	0.082489	0.038696	0.012848	-0.042267	-0.045807	-0.009491
0.081879	0.10065	-0.036804	-0.020966	-0.15073	0.028992	-0.040009	0.013184	-0.016388	-0.046356	-0.037811	-0.097382	-0.029419	-0.080292	0.079773	0.041199	0.0088806	-0.041748	-0.045776	-0.012634
0.08316	0.098511	-0.037323	-0.015533	-0.15186	0.026581	-0.036713	0.017242	-0.01474	-0.047577	-0.033936	-0.097473	-0.031281	-0.077057	0.078339	0.04599	0.0093079	-0.041473	-0.049255	-0.013245
0.088074	0.10226	-0.035858	-0.016998	-0.15359	0.019989	-0.045074	0.017517	-0.012238	-0.044067	-0.033966	-0.096497	-0.032104	-0.07193	0.076447	0.041748	0.0096436	-0.045898	-0.048126	-0.010864
0.088257	0.10052	-0.036285	-0.022888	-0.15704	0.022247	-0.043884	0.012726	-0.013733	-0.041138	-0.037231	-0.093201	-0.033539	-0.070801	0.086761	0.037903	0.0091858	-0.048615	-0.043671	-0.0087891
0.091003	0.10135	-0.035431	-0.026978	-0.15475	0.022919	-0.039154	0.0073853	-0.014191	-0.036499	-0.040222	-0.088684	-0.042145	-0.072235	0.090912	0.039825	0.014069	-0.046051	-0.042297	-0.0083923
0.093079	0.10178	-0.035706	-0.027374	-0.15103	0.016876	-0.042267	0.0018616	-0.015594	-0.032806	-0.038116	-0.08493	-0.04599	-0.072662	0.093536	0.040924	0.01059	-0.045776	-0.047394	-0.014557
0.094604	0.099365	-0.038452	-0.035156	-0.15057	0.014648	-0.042145	-0.0014343	-0.012604	-0.027374	-0.033417	-0.086487	-0.045471	-0.070618	0.097748	0.037323	0.00048828	-0.04657	-0.047913	-0.0112
0.096039	0.097656	-0.033112	-0.03653	-0.15128	0.01004	-0.040466	-0.0052185	-0.012115	-0.027161	-0.03772	-0.083527	-0.047913	-0.071686	0.098419	0.039185	0.0024414	-0.047668	-0.049286	-0.010956
0.091858	0.096558	-0.029144	-0.032379	-0.15402	0.0091248	-0.038635	-0.0041504	-0.018646	-0.027496	-0.042175	-0.081726	-0.047241	-0.07724	0.10477	0.03421	0.0075684	-0.050842	-0.045135	-0.012604
0.086853	0.087921	-0.032135	-0.030182	-0.15378	0.0089417	-0.036591	-0.0046692	-0.021637	-0.026276	-0.042328	-0.080475	-0.040802	-0.07309	0.10684	0.032013	0.0093384	-0.050385	-0.046692	-0.0067444
0.08728	0.090759	-0.029785	-0.037262	-0.15283	0.0064087	-0.036194	-0.0075684	-0.027863	-0.023834	-0.039337	-0.076477	-0.036469	-0.078552	0.10596	0.033478	0.012177	-0.050018	-0.05014	-0.017365
0.089478	0.094849	-0.027191	-0.036713	-0.15546	0.0012817	-0.038177	-0.0083008	-0.031036	-0.017853	-0.036743	-0.077026	-0.03595	-0.07901	0.10541	0.028442	0.011749	-0.05127	-0.049713	-0.02063
0.092804	0.094971	-0.023529	-0.037811	-0.15854	0.0020752	-0.040405	-0.0085754	-0.030701	-0.015228	-0.035278	-0.070953	-0.03241	-0.07312	0.10983	0.029083	0.018341	-0.052216	-0.047699	-0.012848
0.089661	0.098419	-0.026215	-0.038727	-0.15521	0.0030518	-0.033691	-0.013336	-0.030853	-0.013824	-0.037933	-0.070557	-0.029358	-0.070984	0.10736	0.028595	0.016937	-0.056549	-0.045532	-0.0059814
0.084381	0.097321	-0.027618	-0.039185	-0.15167	0.0045471	-0.037292	-0.01825	-0.029175	-0.014343	-0.044159	-0.073639	-0.028992	-0.065826	0.10666	0.027679	0.015381	-0.060211	-0.04895	-0.0020142
0.086456	0.094727	-0.029877	-0.038818	-0.14734	0.0040894	-0.044189	-0.016266	-0.023682	-0.015503	-0.045471	-0.075745	-0.027283	-0.067139	0.11362	0.035889	0.021118	-0.060791	-0.046051	0.0048828
0.094269	0.097931	-0.031677	-0.039337	-0.15134	6.1035e-05	-0.046661	-0.012695	-0.029724	-0.018585	-0.044312	-0.07489	-0.025696	-0.072083	0.11185	0.041656	0.021759	-0.06192	-0.044403	0.0082703
0.10443	0.094727	-0.034271	-0.039673	-0.15414	-0.0021667	-0.049927	-0.0093079	-0.032196	-0.016174	-0.042206	-0.069336	-0.020203	-0.069427	0.11359	0.044098	0.018463	-0.057648	-0.04245	0.0046387
0.1055	0.086853	-0.034149	-0.035004	-0.14722	-0.0018921	-0.047668	-0.010803	-0.029175	-0.015045	-0.046326	-0.071075	-0.021851	-0.069794	0.11212	0.047211	0.018555	-0.053833	-0.039978	0.0064087
0.10635	0.082825	-0.033905	-0.039185	-0.15109	0.00076294	-0.04184	-0.014099	-0.026947	-0.014862	-0.049744	-0.078003	-0.029938	-0.070282	0.11127	0.053253	0.01062	-0.055969	-0.042786	0.014893
0.10577	0.082581	-0.037872	-0.037048	-0.14893	0.0016785	-0.03244	-0.017578	-0.031036	-0.0097046	-0.045166	-0.078033	-0.028992	-0.07132	0.11368	0.056396	0.0099182	-0.054596	-0.043976	0.01059
0.10181	0.084778	-0.040405	-0.039368	-0.14566	0.0029602	-0.032043	-0.018158	-0.038574	-0.0083923	-0.040558	-0.077637	-0.025543	-0.070953	0.11703	0.055908	0.015167	-0.051178	-0.039337	0.0095215
0.10086	0.088135	-0.040527	-0.041077	-0.14752	0.0043945	-0.033783	-0.025055	-0.038849	-0.0069275	-0.043457	-0.078766	-0.030151	-0.071106	0.12067	0.062012	0.016174	-0.052795	-0.038971	0.0021362
0.10376	0.0849	-0.039032	-0.041382	-0.15356	0.0082703	-0.032745	-0.030792	-0.034515	-0.00024414	-0.040222	-0.075714	-0.029907	-0.072876	0.1279	0.059113	0.014099	-0.052094	-0.04068	0.0029297
0.10703	0.079681	-0.038605	-0.042786	-0.16052	0.011169	-0.026154	-0.031586	-0.031403	0.010773	-0.04129	-0.068756	-0.030518	-0.068024	0.12949	0.058716	0.0069885	-0.054718	-0.03833	0.011322
0.10776	0.077087	-0.042114	-0.046875	-0.15894	0.0098267	-0.022339	-0.029633	-0.033875	0.013702	-0.038605	-0.066315	-0.033112	-0.06604	0.12643	0.056702	-0.00054932	-0.062225	-0.038391	0.0028687
0.10242	0.076233	-0.050659	-0.038055	-0.15582	0.0049744	-0.025848	-0.027405	-0.042633	0.011108	-0.035034	-0.059875	-0.030212	-0.06485	0.1261	0.051636	0.00045776	-0.067322	-0.040131	-0.0022278
0.097565	0.076447	-0.050171	-0.030029	-0.15598	0.0073242	-0.029083	-0.029633	-0.042847	0.014587	-0.031494	-0.060059	-0.024292	-0.062561	0.12454	0.045929	-0.0052795	-0.064209	-0.037445	-0.0024719
0.092102	0.079163	-0.044647	-0.034973	-0.1535	0.012909	-0.034119	-0.034088	-0.046478	0.015381	-0.026245	-0.056702	-0.022369	-0.062408	0.12354	0.045044	-0.0068054	-0.059143	-0.032623	0.00079346
0.085205	0.078522	-0.046082	-0.035187	-0.15192	0.012634	-0.037659	-0.029877	-0.049866	0.016724	-0.025238	-0.057831	-0.021851	-0.058136	0.13013	0.045898	-0.0039978	-0.048737	-0.03537	-0.0074768
0.08374	0.076294	-0.049377	-0.032898	-0.1489	0.017639	-0.03598	-0.029663	-0.048401	0.015656	-0.029694	-0.059143	-0.018829	-0.057129	0.13464	0.049927	-0.0038452	-0.04834	-0.035187	-0.0080566
0.080688	0.074951	-0.04895	-0.029388	-0.14999	0.018066	-0.036102	-0.033691	-0.048218	0.023224	-0.030273	-0.056366	-0.017975	-0.055359	0.13297	0.051544	-0.0071716	-0.050354	-0.030914	0.0010986
0.076477	0.07605	-0.046082	-0.029053	-0.1528	0.022736	-0.031433	-0.036987	-0.047668	0.027252	-0.031891	-0.054321	-0.015289	-0.055603	0.13455	0.05188	-0.0093689	-0.043854	-0.025391	0.0005188
0.067719	0.074707	-0.043396	-0.032227	-0.15326	0.025482	-0.029633	-0.039734	-0.047485	0.025085	-0.035919	-0.05188	-0.0074463	-0.063538	0.13654	0.05423	-0.0075684	-0.044189	-0.023682	-0.0058899
0.066345	0.080841	-0.039703	-0.038513	-0.15543	0.022461	-0.034363	-0.040436	-0.055573	0.023529	-0.039459	-0.051941	-0.0058899	-0.067139	0.13751	0.053833	-0.0040283	-0.05011	-0.027008	-0.0019531
0.066345	0.083099	-0.045135	-0.044495	-0.15033	0.02533	-0.034271	-0.043091	-0.05365	0.022003	-0.041138	-0.054657	-0.0064087	-0.066437	0.13583	0.056915	-0.0053101	-0.054962	-0.024719	0.0078125
0.062378	0.0849	-0.049347	-0.047089	-0.14948	0.03244	-0.033722	-0.049683	-0.055786	0.023834	-0.043671	-0.049561	-0.0062866	-0.062866	0.13779	0.051819	-0.011292	-0.05658	-0.025024	0.01181
0.060669	0.080994	-0.046722	-0.044098	-0.1521	0.02829	-0.03476	-0.053009	-0.054138	0.023346	-0.044495	-0.047302	-0.0060425	-0.067078	0.13892	0.053009	-0.012207	-0.056702	-0.022827	0.011536
0.052734	0.07663	-0.039703	-0.044556	-0.15186	0.02536	-0.033203	-0.058319	-0.046265	0.030853	-0.042938	-0.049835	-0.0013733	-0.071014	0.13901	0.054565	-0.0096436	-0.055695	-0.024994	0.015381
0.049316	0.072998	-0.037415	-0.046936	-0.15112	0.030029	-0.032898	-0.061066	-0.050049	0.039917	-0.041107	-0.045197	0.00030518	-0.068726	0.14102	0.055328	-0.0048523	-0.058228	-0.019592	0.0097656
0.043579	0.075134	-0.037323	-0.053864	-0.14685	0.028473	-0.039307	-0.057953	-0.05603	0.045074	-0.045258	-0.044891	0.0026245	-0.066711	0.14252	0.052948	0.00082397	-0.054932	-0.020508	0.0088806
0.038605	0.080444	-0.044067	-0.054321	-0.14471	0.024902	-0.040436	-0.060577	-0.056519	0.048798	-0.052429	-0.036591	0.0047913	-0.070892	0.13843	0.048737	-0.00067139	-0.05249	-0.024109	0.005249
0.03775	0.075409	-0.048523	-0.052094	-0.14011	0.024048	-0.037537	-0.057526	-0.061279	0.046265	-0.055511	-0.030334	0.0099487	-0.069611	0.13474	0.048218	-0.0016479	-0.050262	-0.028381	0.0075989
0.037811	0.069641	-0.049103	-0.046844	-0.13898	0.025726	-0.033905	-0.050568	-0.05722	0.045715	-0.055176	-0.033112	0.013672	-0.068939	0.13412	0.051453	-0.0041809	-0.046234	-0.028839	0.0073242
0.033386	0.072388	-0.046051	-0.045746	-0.14008	0.030579	-0.03418	-0.05188	-0.049774	0.046875	-0.059143	-0.035217	0.013153	-0.072174	0.13748	0.046936	-0.00079346	-0.045563	-0.023193	0.001709
0.03183	0.075714	-0.044983	-0.05069	-0.14423	0.027069	-0.038605	-0.051758	-0.048157	0.039307	-0.061249	-0.042419	0.011719	-0.062256	0.13638	0.045837	0.0040588	-0.048004	-0.017212	0.002594
0.030884	0.079376	-0.047729	-0.059937	-0.14352	0.02478	-0.038666	-0.050049	-0.046265	0.035858	-0.062347	-0.042328	0.0097046	-0.061798	0.13354	0.047333	0.0068054	-0.048004	-0.017761	0.013
0.029877	0.078613	-0.049805	-0.061798	-0.13828	0.018311	-0.04306	-0.056488	-0.049255	0.040771	-0.06189	-0.042816	0.013306	-0.062653	0.13229	0.0466	0.0033569	-0.051514	-0.019165	0.016083
0.030182	0.077057	-0.050659	-0.061737	-0.13138	0.0177	-0.042786	-0.062286	-0.054321	0.047668	-0.060638	-0.040833	0.018188	-0.057465	0.12549	0.047211	0.00054932	-0.051147	-0.018005	0.021179
0.02478	0.076263	-0.051239	-0.059448	-0.12711	0.01355	-0.044861	-0.064056	-0.053864	0.05365	-0.061584	-0.036957	0.014618	-0.054932	0.12125	0.052338	-0.0037842	-0.0513	-0.015533	0.02652
0.020172	0.078735	-0.054993	-0.059021	-0.1218	0.010132	-0.048218	-0.065582	-0.051514	0.051788	-0.062408	-0.039093	0.016479	-0.045197	0.12314	0.05545	-0.005249	-0.05191	-0.0096436	0.022217
0.023743	0.078735	-0.054871	-0.067078	-0.12012	0.012756	-0.046509	-0.066315	-0.052002	0.051392	-0.062958	-0.045288	0.015503	-0.043945	0.125	0.052765	-0.0032654	-0.053986	-0.00076294	0.019135
0.02948	0.078247	-0.05188	-0.066895	-0.1196	0.012329	-0.042542	-0.061798	-0.05127	0.048767	-0.061737	-0.054047	0.013062	-0.044861	0.12521	0.052826	-0.0041504	-0.05423	-0.0014038	0.024872
0.031219	0.078796	-0.050659	-0.061584	-0.12228	0.0048218	-0.042847	-0.059723	-0.05603	0.049103	-0.069275	-0.057556	0.014709	-0.041534	0.12408	0.049194	-0.0056458	-0.053406	-0.010101	0.023743
0.033081	0.078583	-0.052826	-0.050415	-0.12036	0.0028076	-0.051056	-0.061737	-0.057281	0.053162	-0.072205	-0.058533	0.016418	-0.044952	0.11826	0.0466	-0.0079651	-0.051849	-0.014038	0.023651
0.030792	0.076538	-0.052795	-0.044373	-0.11942	0.0022278	-0.050232	-0.063263	-0.057129	0.05188	-0.072754	-0.058167	0.018219	-0.046844	0.11542	0.053894	-0.0019531	-0.055847	-0.0096436	0.02182
0.0289	0.078644	-0.051086	-0.047028	-0.1243	-0.0010071	-0.046539	-0.06369	-0.058563	0.054749	-0.073364	-0.052582	0.015015	-0.051361	0.11465	0.053833	-0.005188	-0.057526	-0.013153	0.015503
0.024811	0.079681	-0.049286	-0.046326	-0.12384	-0.00088501	-0.0448	-0.062683	-0.054169	0.05838	-0.070618	-0.044678	0.010162	-0.054749	0.11731	0.052063	-0.005127	-0.057251	-0.016205	0.013489
0.019653	0.077423	-0.048981	-0.052277	-0.12082	0.0037842	-0.039459	-0.064423	-0.047638	0.063782	-0.072449	-0.035614	0.012604	-0.050537	0.12054	0.05307	-0.0035095	-0.055145	-0.016602	0.012848
0.018982	0.077698	-0.04776	-0.048553	-0.1152	0.0037842	-0.034088	-0.071594	-0.051971	0.066467	-0.076874	-0.0383	0.016296	-0.049713	0.12131	0.054565	-0.0028076	-0.060913	-0.012054	0.015594
0.017548	0.079468	-0.042236	-0.046112	-0.10739	-0.00030518	-0.032867	-0.073914	-0.058594	0.063385	-0.079346	-0.042664	0.017883	-0.048462	0.12149	0.051117	-0.004425	-0.060394	-0.013397	0.013763
0.012543	0.077301	-0.040344	-0.051819	-0.10483	-0.0020142	-0.038544	-0.075623	-0.061737	0.061768	-0.086823	-0.039276	0.024689	-0.051514	0.12057	0.049622	-0.0058594	-0.058868	-0.016357	0.011475
0.0067444	0.07489	-0.043152	-0.055542	-0.10129	-0.0016174	-0.041626	-0.078033	-0.063202	0.056488	-0.092285	-0.038452	0.029968	-0.048889	0.1203	0.046692	-0.011322	-0.060333	-0.013977	0.018158
0.0045166	0.07132	-0.046844	-0.051086	-0.10361	3.0518e-05	-0.040222	-0.07666	-0.064941	0.052979	-0.091125	-0.036957	0.029877	-0.04306	0.11343	0.043304	-0.010498	-0.060974	-0.016571	0.021912
0.0050049	0.067841	-0.047882	-0.053345	-0.10815	0.0037842	-0.039642	-0.074402	-0.070801	0.054138	-0.088776	-0.026825	0.019806	-0.040497	0.11105	0.037842	-0.0091248	-0.059784	-0.017731	0.023804
0.0083313	0.070251	-0.048157	-0.053345	-0.10907	0.0026245	-0.040924	-0.076599	-0.074768	0.054871	-0.091339	-0.023499	0.017151	-0.044739	0.11072	0.041565	-0.0053406	-0.053467	-0.015991	0.03067
0.0041809	0.072174	-0.04953	-0.052734	-0.09668	0.00054932	-0.043121	-0.08136	-0.075775	0.055054	-0.090851	-0.021881	0.021698	-0.048553	0.10901	0.045502	-0.009552	-0.050507	-0.02359	0.036102
-0.001709	0.068787	-0.043854	-0.045776	-0.088043	9.1553e-05	-0.050568	-0.083069	-0.077759	0.053589	-0.094482	-0.022339	0.024139	-0.050812	0.10715	0.047546	-0.0085754	-0.05542	-0.023834	0.037842
-0.0030518	0.072906	-0.040863	-0.045807	-0.084137	0.0031433	-0.053345	-0.087524	-0.080383	0.048431	-0.096619	-0.02005	0.020508	-0.051453	0.1087	0.04892	-0.0094604	-0.051636	-0.022491	0.04425
0.0021973	0.075653	-0.04715	-0.052551	-0.08136	0.0042725	-0.054688	-0.088562	-0.077576	0.043671	-0.092773	-0.015228	0.015167	-0.045532	0.11456	0.047699	-0.011658	-0.04834	-0.022797	0.039612
0.0046082	0.072327	-0.046265	-0.05722	-0.075256	0.0064087	-0.057129	-0.088989	-0.076477	0.044434	-0.09375	-0.012543	0.010223	-0.04184	0.11844	0.041595	-0.0092163	-0.050262	-0.021179	0.042358
-0.0016479	0.070801	-0.048004	-0.057922	-0.069824	0.012238	-0.057312	-0.094757	-0.07486	0.046692	-0.10062	-0.017578	0.0025635	-0.044312	0.11508	0.035217	-0.0042114	-0.047302	-0.023773	0.049927
-0.0069885	0.072723	-0.047455	-0.050873	-0.06842	0.016144	-0.049805	-0.10092	-0.072845	0.042908	-0.10187	-0.021454	-0.0050659	-0.047211	0.11316	0.034973	0.00097656	-0.044495	-0.024231	0.042908
-0.0074463	0.081268	-0.041504	-0.048889	-0.072021	0.019257	-0.044464	-0.10532	-0.075012	0.038544	-0.099823	-0.022186	-0.00033569	-0.04953	0.11407	0.040375	0.0036621	-0.043732	-0.021545	0.043091
-0.011047	0.083588	-0.038513	-0.050385	-0.075592	0.014893	-0.042419	-0.10425	-0.071991	0.03949	-0.10327	-0.027588	0.0094299	-0.051056	0.11279	0.039093	0.0053711	-0.039795	-0.024292	0.044128
-0.013641	0.079742	-0.036255	-0.054535	-0.076874	0.011719	-0.042908	-0.10016	-0.073792	0.039185	-0.10016	-0.029846	0.013641	-0.047119	0.10492	0.035217	-0.0005188	-0.042572	-0.022217	0.046906
-0.013062	0.079071	-0.035034	-0.057465	-0.072418	0.0089111	-0.043182	-0.10278	-0.077301	0.03537	-0.098022	-0.0289	0.019592	-0.048157	0.10165	0.034424	-0.0048523	-0.047668	-0.019348	0.054291
-0.011932	0.07843	-0.042114	-0.06134	-0.07077	0.008728	-0.040527	-0.11093	-0.079498	0.037323	-0.10229	-0.023163	0.023712	-0.040833	0.10474	0.036194	-0.0075073	-0.043335	-0.019989	0.061768
-0.014008	0.082306	-0.044891	-0.064514	-0.068665	0.0097046	-0.044342	-0.11249	-0.081421	0.036926	-0.10812	-0.016266	0.034149	-0.036926	0.10745	0.03772	-0.013702	-0.044617	-0.022552	0.074158
-0.021484	0.080322	-0.036926	-0.06424	-0.062622	0.013824	-0.047546	-0.11624	-0.083435	0.037384	-0.11081	-0.014313	0.040833	-0.038513	0.10446	0.03421	-0.015228	-0.043243	-0.021637	0.07663
-0.023193	0.075012	-0.037018	-0.067566	-0.062408	0.01123	-0.042816	-0.12048	-0.075073	0.038086	-0.11203	-0.023773	0.04245	-0.035431	0.10031	0.03949	-0.011993	-0.046844	-0.020538	0.079559
-0.027954	0.077362	-0.043732	-0.068115	-0.063385	0.0061035	-0.036957	-0.11673	-0.071503	0.034882	-0.10678	-0.024261	0.035187	-0.033539	0.10083	0.045471	-0.012238	-0.04187	-0.018738	0.073853
-0.027252	0.075958	-0.047363	-0.063416	-0.066956	0.0082703	-0.036163	-0.11414	-0.070831	0.036652	-0.1041	-0.023621	0.028473	-0.033417	0.10678	0.04892	-0.014984	-0.038269	-0.021179	0.069641
-0.02533	0.078033	-0.048065	-0.070648	-0.068237	0.0056763	-0.038147	-0.11472	-0.067474	0.032288	-0.10629	-0.025787	0.023651	-0.035034	0.10822	0.052368	-0.018463	-0.035614	-0.023285	0.067352
-0.029236	0.083008	-0.048187	-0.07135	-0.063293	0.0079956	-0.043121	-0.11844	-0.070892	0.029846	-0.10648	-0.024231	0.016907	-0.03421	0.1055	0.051758	-0.016693	-0.034119	-0.028351	0.06665
-0.030029	0.080475	-0.040588	-0.068939	-0.062531	0.0097961	-0.044342	-0.11935	-0.072479	0.030365	-0.10876	-0.020233	0.014252	-0.02771	0.10181	0.048096	-0.022705	-0.036072	-0.038788	0.068146
-0.030029	0.082825	-0.040375	-0.067474	-0.056854	0.017059	-0.046875	-0.1199	-0.07135	0.024475	-0.10648	-0.015747	0.012329	-0.027405	0.10138	0.046875	-0.027313	-0.037354	-0.04364	0.066071
-0.034241	0.08847	-0.046539	-0.066864	-0.047607	0.020813	-0.047913	-0.12119	-0.07251	0.023468	-0.10202	-0.014984	0.0075073	-0.026978	0.099335	0.047882	-0.025238	-0.040344	-0.050018	0.060425
-0.03476	0.08844	-0.046051	-0.063446	-0.049042	0.020538	-0.047211	-0.12338	-0.070923	0.022278	-0.10614	-0.010712	0.00054932	-0.028931	0.0979	0.04892	-0.022308	-0.0401	-0.051788	0.054901
-0.034882	0.088745	-0.046112	-0.060822	-0.047852	0.02002	-0.041809	-0.1282	-0.068665	0.02179	-0.10883	-0.0034485	0.0027771	-0.030334	0.10077	0.056732	-0.022095	-0.037476	-0.048096	0.056824
-0.035248	0.084137	-0.044739	-0.061035	-0.04657	0.027161	-0.039124	-0.134	-0.07019	0.019012	-0.11237	-0.0046387	0.006897	-0.036377	0.10077	0.06958	-0.018463	-0.033112	-0.049225	0.059021
-0.035583	0.080841	-0.044434	-0.058929	-0.045959	0.027069	-0.039337	-0.13129	-0.068756	0.018707	-0.12103	-0.0092773	0.0060425	-0.041016	0.099152	0.069183	-0.021118	-0.034424	-0.05368	0.063843
-0.032227	0.080811	-0.042328	-0.065002	-0.040955	0.018524	-0.037262	-0.12897	-0.071564	0.013672	-0.12195	-0.010986	0.008606	-0.035889	0.10483	0.066559	-0.016998	-0.033386	-0.055908	0.068909
-0.030701	0.082947	-0.041748	-0.067322	-0.038116	0.019287	-0.035309	-0.12955	-0.072815	0.010284	-0.11798	-0.007843	0.012604	-0.031616	0.10263	0.062622	-0.0097351	-0.028656	-0.058563	0.076752
-0.029724	0.083923	-0.046692	-0.061096	-0.039612	0.021759	-0.032715	-0.13528	-0.070648	0.010162	-0.11636	-0.0032654	0.0098572	-0.026489	0.10095	0.061401	-0.0045776	-0.021973	-0.05899	0.075897
-0.030273	0.083374	-0.049286	-0.057037	-0.046082	0.023163	-0.031555	-0.13684	-0.07309	0.0032959	-0.11646	-0.0065918	0.015411	-0.0289	0.10104	0.062378	-0.0019226	-0.02652	-0.054382	0.067871
-0.033539	0.08194	-0.049133	-0.059326	-0.046661	0.022491	-0.033569	-0.13394	-0.077118	-0.0022278	-0.12039	-0.0059814	0.012482	-0.028778	0.097198	0.062805	-0.0046082	-0.028137	-0.056671	0.069946
-0.034729	0.08136	-0.049744	-0.059479	-0.044312	0.028534	-0.031403	-0.12833	-0.079742	-0.004303	-0.12354	-0.0040894	0.0075378	-0.03067	0.094666	0.0625	-0.0076599	-0.026306	-0.05545	0.070587
-0.029724	0.081543	-0.054718	-0.064087	-0.039307	0.030273	-0.029114	-0.13034	-0.082489	-0.0050964	-0.12561	0.0021362	0.0067444	-0.029724	0.093872	0.064209	-0.0017395	-0.024536	-0.047791	0.072418
-0.031738	0.079102	-0.059235	-0.071808	-0.031189	0.026581	-0.031677	-0.12875	-0.08194	-0.005249	-0.12988	0.0028076	0.0046082	-0.03183	0.096222	0.069916	-0.0024414	-0.024139	-0.047974	0.074554
-0.033997	0.080139	-0.056976	-0.072083	-0.024902	0.021118	-0.037262	-0.13196	-0.084961	-0.0028992	-0.12933	0.0048828	-0.0012512	-0.036469	0.099335	0.072906	-0.0058594	-0.026886	-0.046967	0.074493
-0.029877	0.081207	-0.054016	-0.069031	-0.020538	0.019714	-0.036346	-0.13565	-0.083405	-0.0038452	-0.12161	0.010071	-0.0036621	-0.034424	0.097809	0.078583	-0.0046692	-0.026337	-0.046478	0.072174
-0.029144	0.076233	-0.050842	-0.07074	-0.02121	0.020691	-0.039795	-0.13693	-0.076843	-0.0028687	-0.11697	0.012756	-0.0025635	-0.032257	0.098907	0.080505	0.0019836	-0.027252	-0.048004	0.065857
-0.024139	0.070831	-0.049744	-0.068848	-0.01825	0.017273	-0.039307	-0.13837	-0.077454	-0.0037537	-0.11703	0.01889	-0.0013733	-0.028381	0.1001	0.081329	0.0063171	-0.026123	-0.042145	0.068634
-0.027008	0.06839	-0.048065	-0.064117	-0.010284	0.012054	-0.037537	-0.14023	-0.085144	-0.0029602	-0.1171	0.021423	-0.0059814	-0.023376	0.10208	0.077545	0.0098572	-0.024963	-0.036865	0.066406
-0.023224	0.068756	-0.04599	-0.065735	-0.0093384	0.012756	-0.037994	-0.14178	-0.086761	-0.0019836	-0.11496	0.021729	-0.011505	-0.022278	0.10388	0.072174	0.0046082	-0.018402	-0.033539	0.059418
-0.01947	0.066864	-0.053772	-0.069305	-0.012146	0.016602	-0.03653	-0.146	-0.085846	-0.0037231	-0.11649	0.018524	-0.016052	-0.024536	0.097931	0.070343	0.00033569	-0.013489	-0.035461	0.056366
-0.01886	0.06366	-0.060822	-0.065765	-0.011475	0.014893	-0.039917	-0.15176	-0.085114	-0.0036926	-0.12244	0.013855	-0.016022	-0.030518	0.094482	0.074097	0.0025635	-0.013245	-0.042389	0.057495
-0.021942	0.063507	-0.058289	-0.068604	-0.0065613	0.017975	-0.040222	-0.15027	-0.085754	-0.0044556	-0.11908	0.011078	-0.01474	-0.026123	0.09198	0.079285	0.00064087	-0.013702	-0.044647	0.061249
-0.020386	0.065613	-0.053253	-0.065674	-0.0021667	0.019348	-0.044769	-0.14877	-0.087646	-0.0050354	-0.12421	0.010162	-0.0067444	-0.019653	0.090179	0.084534	0.004425	-0.013702	-0.041687	0.063263
-0.021149	0.075348	-0.046448	-0.063416	0.00039673	0.020538	-0.054047	-0.15097	-0.088776	-0.0053101	-0.12488	0.010468	0.00012207	-0.017883	0.088898	0.084259	0.0071716	-0.01825	-0.035919	0.064392
-0.027344	0.084106	-0.050323	-0.067505	0.0035095	0.018372	-0.052094	-0.15427	-0.084595	-0.014374	-0.11932	0.0075073	0.0011597	-0.021149	0.088928	0.083618	0.0072327	-0.025055	-0.034393	0.066925
-0.025879	0.081146	-0.055389	-0.069946	0.0072632	0.012939	-0.05307	-0.15677	-0.083405	-0.012451	-0.10849	0.012329	-0.0062866	-0.024475	0.092072	0.076752	0.0090637	-0.025452	-0.031708	0.069672
-0.029236	0.080048	-0.053925	-0.06958	0.0086975	0.0081482	-0.055145	-0.15326	-0.089508	-0.0057983	-0.11292	0.014435	-0.0099182	-0.026184	0.096497	0.074585	0.012177	-0.022522	-0.0271	0.078674
-0.032532	0.077332	-0.050598	-0.067474	0.0095825	0.0054321	-0.054932	-0.15088	-0.094025	-0.00088501	-0.12381	0.014832	-0.0081787	-0.032257	0.093689	0.067963	0.005249	-0.019836	-0.023956	0.088409
-0.033936	0.072479	-0.042969	-0.07074	0.013855	0.0074768	-0.054321	-0.15314	-0.095703	-0.0072021	-0.12741	0.013947	-0.0063477	-0.031494	0.090424	0.066071	0.00033569	-0.019806	-0.015747	0.0914
-0.030853	0.070221	-0.042938	-0.075989	0.019196	0.013794	-0.058716	-0.1575	-0.088654	-0.015594	-0.12326	0.012146	-0.003479	-0.028259	0.092316	0.063995	-0.00094604	-0.021667	-0.013062	0.085846
-0.031464	0.068665	-0.049866	-0.077545	0.027466	0.015533	-0.058563	-0.15668	-0.085907	-0.012695	-0.11938	0.0078125	-0.0075989	-0.028931	0.09082	0.063812	-0.0069885	-0.01889	-0.011688	0.079681
-0.035278	0.06778	-0.04834	-0.077393	0.026123	0.017517	-0.064209	-0.15457	-0.080902	-0.013885	-0.11581	-0.0010681	-0.010162	-0.030884	0.08667	0.06778	-0.0075073	-0.012451	-0.0057678	0.075653
-0.035309	0.067535	-0.042297	-0.077637	0.026672	0.011383	-0.065765	-0.14993	-0.080658	-0.012146	-0.12436	-0.0056458	-0.0065308	-0.025116	0.086182	0.078186	-0.004303	-0.010742	-0.009613	0.076904
-0.032867	0.062561	-0.038208	-0.07428	0.035004	0.0096436	-0.067657	-0.15274	-0.088715	-0.012665	-0.13046	-0.004425	-0.006958	-0.01355	0.088654	0.08606	-0.0056152	-0.0066833	-0.014893	0.080414
-0.037354	0.06073	-0.037476	-0.072388	0.030823	0.012909	-0.066833	-0.15512	-0.090607	-0.016418	-0.13211	-0.0020447	-0.011566	-0.0051575	0.088806	0.084839	-0.011353	-0.0056763	-0.018188	0.073395
-0.037628	0.060211	-0.04068	-0.070862	0.024902	0.014343	-0.069092	-0.1532	-0.089935	-0.014038	-0.13403	-0.0028381	-0.015076	-0.00061035	0.087982	0.081604	-0.015564	-0.0018921	-0.015106	0.069611
-0.034607	0.056854	-0.039612	-0.069427	0.028351	0.015015	-0.067413	-0.15286	-0.088043	-0.012238	-0.12637	-0.0026245	-0.016449	0.0014954	0.08255	0.079651	-0.010681	0.0010986	-0.012878	0.072388
-0.03476	0.058228	-0.033905	-0.071381	0.033875	0.018066	-0.066254	-0.15341	-0.08783	-0.015747	-0.12708	-0.00036621	-0.013977	0.0040894	0.086365	0.076416	-0.0093689	-0.00085449	-0.011292	0.077423
-0.03714	0.055695	-0.028198	-0.079132	0.033447	0.017273	-0.069641	-0.15735	-0.088257	-0.020294	-0.13052	6.1035e-05	-0.0097351	0.0022278	0.092133	0.0802	-0.01123	-0.005188	-0.0098572	0.071228
-0.041412	0.05957	-0.029877	-0.079956	0.035187	0.011749	-0.065643	-0.15405	-0.088409	-0.024689	-0.13214	0.0018311	-0.010132	-0.0038757	0.089355	0.07135	-0.015564	-0.010651	-0.0089722	0.071777
-0.037659	0.059296	-0.030731	-0.078033	0.03775	0.0066833	-0.060028	-0.15146	-0.083527	-0.026215	-0.13187	-0.00073242	-0.015198	-0.0093689	0.090363	0.06369	-0.011322	-0.013977	-0.0082397	0.072388
-0.034698	0.05368	-0.033539	-0.071381	0.042786	0.0080566	-0.056763	-0.15121	-0.088745	-0.02417	-0.13333	-0.0024414	-0.010712	-0.014374	0.090851	0.067322	-0.0037842	-0.01123	-0.015411	0.068939
-0.037323	0.055328	-0.033752	-0.060913	0.047333	0.0053101	-0.053497	-0.1539	-0.091461	-0.023254	-0.12985	0.0022278	-0.0081177	-0.015717	0.090668	0.067017	0.0024109	-0.011383	-0.013489	0.064758
-0.03952	0.04895	-0.03363	-0.06076	0.056305	-0.00024414	-0.053009	-0.15649	-0.089874	-0.026489	-0.12463	0.0039063	-0.010651	-0.020569	0.090363	0.071991	0.0058594	-0.011871	-0.0046387	0.065826
-0.041382	0.051056	-0.036102	-0.06076	0.0625	-0.0017395	-0.044861	-0.15985	-0.092224	-0.025604	-0.12289	0.010529	-0.0088501	-0.017883	0.092804	0.077362	0.0070496	-0.012299	-0.00024414	0.065704
-0.039429	0.048737	-0.038086	-0.063477	0.059265	-0.0027466	-0.045471	-0.15967	-0.092072	-0.022308	-0.12738	0.011444	-0.0096741	-0.015442	0.089996	0.07724	0.0063477	-0.0033875	0.0012512	0.06778
-0.036957	0.042877	-0.032806	-0.060455	0.058136	-0.0079041	-0.049927	-0.15814	-0.091003	-0.017456	-0.13101	0.0075684	-0.01825	-0.010895	0.092987	0.081665	0.0024719	0.0033569	-0.0011902	0.06958
-0.038971	0.041718	-0.036438	-0.06189	0.056458	-0.0093384	-0.052277	-0.164	-0.093262	-0.012909	-0.12799	-0.00057983	-0.020935	-0.01178	0.091644	0.083954	-0.0039978	-0.00067139	-0.0026855	0.067596
-0.045837	0.034973	-0.038055	-0.058258	0.049561	-0.0085144	-0.055145	-0.16473	-0.098297	-0.01181	-0.12943	0.0023804	-0.024048	-0.016602	0.091461	0.084015	-0.0014038	-0.0039368	0.00015259	0.065186
-0.047821	0.029266	-0.039215	-0.051788	0.047577	-0.0035095	-0.054474	-0.16577	-0.097412	-0.018433	-0.13095	0.0056458	-0.022308	-0.018616	0.092987	0.080109	0.0021667	-0.0024719	-0.0037842	0.058624
-0.052948	0.028412	-0.037842	-0.054871	0.054352	-0.0023499	-0.049347	-0.16885	-0.097137	-0.02298	-0.12866	0.0046387	-0.017059	-0.016479	0.092743	0.079041	0.0030823	-0.0035095	-0.00021362	0.055817
-0.055939	0.029816	-0.0354	-0.056854	0.056183	-0.0053101	-0.048981	-0.17114	-0.1004	-0.020447	-0.13184	0.0077515	-0.014832	-0.017487	0.089294	0.074188	0.0017395	-0.0041199	-0.0038147	0.061768
-0.053375	0.027069	-0.032715	-0.055695	0.061646	-0.0033875	-0.048828	-0.17447	-0.097137	-0.019501	-0.13043	0.015045	-0.019806	-0.018097	0.089996	0.06665	-0.0030823	-0.0019531	-0.0082092	0.068726
-0.053101	0.020508	-0.029846	-0.051819	0.065582	-0.0049133	-0.048218	-0.17047	-0.095581	-0.019348	-0.1221	0.017242	-0.021698	-0.018707	0.088318	0.060211	-0.0050659	-0.0043335	-0.01236	0.07547
-0.051483	0.022675	-0.034973	-0.050629	0.073669	-0.0087891	-0.040833	-0.16663	-0.096283	-0.024811	-0.12018	0.015594	-0.016541	-0.018066	0.08905	0.058929	-0.00177	-0.010071	-0.025146	0.073242
-0.047028	0.022827	-0.033417	-0.052765	0.077118	-0.01474	-0.037384	-0.17081	-0.098602	-0.02652	-0.1171	0.016022	-0.010101	-0.019562	0.088562	0.060944	0.0028381	-0.0089417	-0.035645	0.069855
-0.048615	0.023132	-0.030396	-0.052582	0.078369	-0.017487	-0.034149	-0.17191	-0.091553	-0.025452	-0.12027	0.018097	-0.0022888	-0.02301	0.087463	0.064941	0.0079651	-0.0066223	-0.033569	0.072418
-0.049042	0.024231	-0.030884	-0.054504	0.086029	-0.014526	-0.029663	-0.17279	-0.091522	-0.026093	-0.11874	0.023926	0.00057983	-0.018951	0.085754	0.061523	0.0080872	-0.0035095	-0.029114	0.075348
-0.052307	0.0224	-0.024628	-0.054291	0.094971	-0.013489	-0.028748	-0.17441	-0.10049	-0.026428	-0.11566	0.025513	-0.0024414	-0.016724	0.085175	0.059509	0.0039978	-0.0046692	-0.026581	0.074341
-0.055603	0.02475	-0.021301	-0.046997	0.099579	-0.011627	-0.027527	-0.17905	-0.10477	-0.027405	-0.11496	0.028259	-0.00027466	-0.016998	0.088684	0.060547	0.0032959	-0.0050964	-0.025421	0.072723
-0.056335	0.028076	-0.023407	-0.044556	0.10214	-0.010498	-0.029144	-0.17822	-0.095734	-0.030457	-0.11063	0.02948	-0.0031738	-0.015839	0.09259	0.060974	0.0010681	-0.0027466	-0.016968	0.067291
-0.05423	0.027466	-0.027618	-0.044067	0.10748	-0.011444	-0.03064	-0.17764	-0.08429	-0.032257	-0.10626	0.029144	-0.0075378	-0.017212	0.091919	0.058624	-0.0043945	-0.0037537	-0.012177	0.070984
-0.056396	0.026672	-0.026978	-0.046936	0.11212	-0.014832	-0.02829	-0.17603	-0.08017	-0.032532	-0.10574	0.02536	-0.0080872	-0.021362	0.088226	0.057526	-0.0079041	-0.0061646	-0.0011902	0.072662
-0.058533	0.025574	-0.0289	-0.042969	0.11176	-0.015839	-0.028076	-0.1745	-0.088593	-0.029022	-0.10654	0.020233	-0.0084229	-0.024261	0.091217	0.052551	-0.011688	-0.0073547	0.0064087	0.073669
-0.056488	0.027222	-0.024658	-0.044617	0.10699	-0.012421	-0.030396	-0.17468	-0.088776	-0.030457	-0.1058	0.019226	-0.0018005	-0.028198	0.090729	0.051483	-0.013062	-0.0070496	0.0042725	0.070221
-0.05661	0.02536	-0.020996	-0.042786	0.10394	-0.014923	-0.029663	-0.17667	-0.088348	-0.035095	-0.10208	0.022156	0.0027161	-0.027252	0.087616	0.050568	-0.015472	-0.0010376	-0.0024414	0.069092
-0.056732	0.021301	-0.016846	-0.040741	0.10913	-0.019806	-0.025238	-0.18188	-0.08609	-0.036743	-0.098328	0.025482	0.0021057	-0.031281	0.093048	0.052368	-0.0098572	0.0081177	-0.0033264	0.065033
-0.060425	0.012817	-0.016083	-0.040985	0.11047	-0.024689	-0.023865	-0.18027	-0.081726	-0.031921	-0.10141	0.026642	0.0026855	-0.033813	0.095428	0.053925	-0.0019226	0.010773	-0.0095215	0.064087
-0.064026	0.013885	-0.020996	-0.03952	0.1134	-0.022461	-0.019104	-0.18097	-0.079987	-0.031708	-0.1012	0.030396	0.0084839	-0.039093	0.094269	0.054504	-0.0028992	0.011414	-0.014404	0.065674
-0.058167	0.016266	-0.022675	-0.03891	0.11655	-0.022827	-0.020142	-0.17834	-0.078064	-0.029907	-0.098145	0.037781	0.0059204	-0.040436	0.094086	0.049133	-0.0068054	0.0097046	-0.019897	0.066895
-0.051636	0.014069	-0.020264	-0.035492	0.11722	-0.024414	-0.024017	-0.1738	-0.076141	-0.031158	-0.098297	0.039307	0.0031128	-0.042633	0.098358	0.046753	-0.0087585	0.01123	-0.028015	0.064972
-0.053925	0.0097656	-0.017426	-0.033356	0.11658	-0.020508	-0.027496	-0.17175	-0.076294	-0.026611	-0.09549	0.043457	0.0039673	-0.039825	0.10214	0.042969	-0.0087585	0.0091553	-0.03009	0.071289
-0.056549	0.010773	-0.015808	-0.032288	0.11612	-0.022186	-0.0271	-0.17453	-0.072266	-0.023712	-0.095276	0.048706	0.0092468	-0.039978	0.10001	0.04538	-0.012177	0.016907	-0.027527	0.073425
-0.058014	0.011292	-0.01181	-0.02951	0.1192	-0.02536	-0.022888	-0.17126	-0.070679	-0.02243	-0.090302	0.047241	0.0074463	-0.038849	0.10153	0.046204	-0.016113	0.020935	-0.024353	0.069183
-0.058411	0.0085144	-0.010223	-0.028839	0.12366	-0.032562	-0.026337	-0.17413	-0.07431	-0.022156	-0.089813	0.0466	0.0063477	-0.039764	0.10278	0.048737	-0.017059	0.023621	-0.025238	0.06955
-0.05838	0.0083923	-0.001709	-0.029877	0.12131	-0.035828	-0.023132	-0.17505	-0.075012	-0.023468	-0.08844	0.04483	0.016693	-0.040222	0.10977	0.050049	-0.014435	0.026733	-0.021118	0.07373
-0.052826	0.0053406	-0.0054321	-0.03537	0.12296	-0.038605	-0.022552	-0.17651	-0.072235	-0.022064	-0.0867	0.046722	0.02359	-0.03476	0.10394	0.049683	-0.01947	0.02951	-0.01181	0.072296
-0.050537	0.0036621	-0.0083008	-0.041443	0.12726	-0.03894	-0.024048	-0.17996	-0.074341	-0.024261	-0.08197	0.043243	0.021942	-0.030914	0.096466	0.050385	-0.024567	0.032928	-0.013123	0.065796
-0.05484	0.00091553	-0.0032349	-0.044342	0.12418	-0.045349	-0.020813	-0.17923	-0.074982	-0.022247	-0.077118	0.037903	0.015747	-0.026581	0.096741	0.05481	-0.024139	0.037354	-0.015533	0.070374
-0.059204	-0.0007019	-0.0027161	-0.041229	0.12491	-0.04599	-0.015778	-0.17276	-0.072083	-0.014313	-0.068787	0.033997	0.015411	-0.023712	0.094391	0.05661	-0.018555	0.032227	-0.015686	0.069916
-0.059875	-0.00042725	-0.0039978	-0.036072	0.12692	-0.041992	-0.014587	-0.17651	-0.07486	-0.017639	-0.063751	0.033264	0.012665	-0.019836	0.090027	0.051514	-0.011139	0.033478	-0.016449	0.074219
-0.067108	-0.0023499	-0.0019531	-0.037689	0.12601	-0.040558	-0.013763	-0.17767	-0.075592	-0.017242	-0.064301	0.0354	0.015381	-0.01828	0.093597	0.04718	-0.011078	0.030457	-0.02066	0.070587
-0.072937	-0.0027466	0.0026245	-0.034241	0.12491	-0.042175	-0.015259	-0.17477	-0.076508	-0.013306	-0.061646	0.038635	0.018677	-0.017883	0.095032	0.045319	-0.0091553	0.026947	-0.025879	0.067078
-0.071381	-0.008606	0.0054626	-0.027985	0.11984	-0.038513	-0.0099792	-0.1712	-0.084503	-0.009552	-0.053345	0.04306	0.021545	-0.019928	0.094666	0.042236	-0.0094604	0.02121	-0.025879	0.062317
-0.071991	-0.0060425	0.0073853	-0.028168	0.11789	-0.04187	-0.0058289	-0.17407	-0.080353	-0.012604	-0.052979	0.042084	0.017975	-0.023438	0.091675	0.03894	-0.0080566	0.015381	-0.019623	0.063263
-0.072693	-0.002655	0.0086975	-0.03064	0.12183	-0.043304	-0.0048218	-0.17188	-0.074463	-0.015228	-0.054749	0.046631	0.025787	-0.024902	0.091034	0.045471	-0.0034485	0.020111	-0.017365	0.065704
-0.071625	-0.0072632	0.010468	-0.024689	0.12158	-0.041748	-0.0036621	-0.16779	-0.076874	-0.015289	-0.052368	0.050903	0.03186	-0.026855	0.094543	0.050903	-0.0056458	0.0242	-0.015686	0.062439
-0.071198	-0.0066833	0.010162	-0.023926	0.12094	-0.037628	-0.0035095	-0.16373	-0.082458	-0.01828	-0.0466	0.052551	0.03125	-0.026947	0.097351	0.052094	-0.0079651	0.028412	-0.016876	0.066528
-0.07962	-0.0057373	0.011169	-0.024597	0.12045	-0.042023	0.0025635	-0.1665	-0.080261	-0.020691	-0.041779	0.054291	0.036499	-0.029022	0.095215	0.051605	-0.0050049	0.03418	-0.0079346	0.072632
-0.078461	0.0014343	0.01236	-0.026337	0.11713	-0.044678	0.015442	-0.17267	-0.079346	-0.019562	-0.041931	0.053101	0.034302	-0.028748	0.091125	0.048065	-0.00045776	0.038239	-0.002594	0.069916
-0.076813	0.0091248	0.013947	-0.027649	0.12057	-0.042816	0.019958	-0.17438	-0.075073	-0.018402	-0.039429	0.05365	0.034607	-0.03064	0.089417	0.045807	0.0072021	0.03891	-0.0072937	0.070251
-0.078735	0.0054626	0.017487	-0.02478	0.12991	-0.044769	0.018829	-0.17297	-0.076508	-0.017395	-0.039886	0.050262	0.034088	-0.029846	0.089386	0.043213	0.0093994	0.039612	-0.0099182	0.066071
-0.079437	0.0018005	0.01825	-0.018158	0.13226	-0.045959	0.015778	-0.1713	-0.074982	-0.015289	-0.033966	0.051117	0.026855	-0.02594	0.086029	0.04422	0.013519	0.04953	-0.010651	0.061951
-0.08429	-0.0015259	0.014313	-0.013397	0.13037	-0.040375	0.014343	-0.17258	-0.076172	-0.0077209	-0.02948	0.044342	0.029968	-0.023102	0.083252	0.048004	0.013062	0.051147	-0.0079651	0.066132
-0.089417	-0.0040588	0.0082092	-0.0096436	0.12662	-0.035828	0.018372	-0.17468	-0.074249	-0.0079041	-0.022064	0.042786	0.034027	-0.024384	0.082733	0.045502	0.014374	0.050995	-0.0055237	0.061676
-0.09079	0.00036621	-0.00091553	-0.011353	0.12646	-0.036743	0.020721	-0.17422	-0.075439	-0.015472	-0.01355	0.042084	0.034119	-0.026062	0.084534	0.039703	0.018188	0.047974	-0.0026245	0.061859
-0.086609	0.0032349	0.0010681	-0.011688	0.12164	-0.03595	0.019836	-0.17203	-0.075195	-0.022247	-0.0074463	0.043884	0.034302	-0.032288	0.085052	0.039001	0.022827	0.049103	0.0025024	0.064697
-0.087189	0.0064087	0.0042114	-0.0072632	0.11597	-0.034393	0.020447	-0.17145	-0.070068	-0.01944	-0.0081482	0.045258	0.029175	-0.03064	0.088226	0.038696	0.022766	0.042847	0.0038147	0.066772
-0.090332	0.0039063	0.00033569	-0.0088196	0.11517	-0.034393	0.028839	-0.17236	-0.066925	-0.019745	-0.0075684	0.055634	0.028473	-0.023956	0.086578	0.039215	0.02243	0.041016	-0.00033569	0.069275
-0.093597	-0.0039368	-0.0025635	-0.0088806	0.10968	-0.035706	0.035614	-0.17139	-0.063843	-0.025452	-0.0029602	0.056732	0.032257	-0.026154	0.082764	0.038269	0.022949	0.042755	-0.0065918	0.067139
-0.091736	-0.010498	-0.0091858	-0.0074158	0.10565	-0.032715	0.034882	-0.17236	-0.064728	-0.032318	-0.00067139	0.052612	0.030151	-0.031494	0.076782	0.034882	0.022766	0.050964	-0.014496	0.06601
-0.0896	-0.009552	-0.010559	-0.0022888	0.10199	-0.0354	0.039215	-0.17328	-0.061188	-0.027985	-0.0040283	0.049591	0.03299	-0.027924	0.078491	0.028015	0.025696	0.055298	-0.012726	0.070618
-0.086792	-0.0020447	-0.013458	0.0010071	0.095245	-0.037018	0.04248	-0.17334	-0.062195	-0.025787	-0.0056458	0.050903	0.033295	-0.024628	0.087158	0.022919	0.026215	0.05896	-0.019653	0.068329
-0.085449	-0.0088806	-0.017151	-0.0033875	0.091125	-0.041199	0.044617	-0.16956	-0.066986	-0.024902	-0.00082397	0.055206	0.033447	-0.021057	0.090271	0.020935	0.021545	0.059784	-0.025818	0.064178
-0.089203	-0.016449	-0.0098572	9.1553e-05	0.087585	-0.042633	0.045624	-0.16455	-0.071289	-0.026642	0.0047302	0.058197	0.029999	-0.023621	0.086945	0.025085	0.012665	0.055328	-0.024475	0.061005
-0.093689	-0.017242	-0.0012512	0.0028381	0.086792	-0.039673	0.04245	-0.16675	-0.072296	-0.029144	0.0022278	0.055481	0.026062	-0.026978	0.085205	0.021454	0.0044861	0.050171	-0.02594	0.057922
-0.096649	-0.017609	0.0059814	0.0097961	0.075592	-0.033539	0.039917	-0.16739	-0.070129	-0.034332	-0.0011597	0.058136	0.027374	-0.026093	0.091064	0.020508	0.007782	0.05188	-0.026672	0.052765
-0.095184	-0.016174	0.012421	0.014435	0.071716	-0.02771	0.040558	-0.16534	-0.066406	-0.033813	0.0013733	0.060028	0.027039	-0.02948	0.09433	0.029327	0.01532	0.052979	-0.028198	0.049164
-0.092346	-0.016968	0.019775	0.020599	0.073517	-0.029175	0.044067	-0.15875	-0.063904	-0.035248	-0.0013428	0.063324	0.026398	-0.029541	0.091705	0.033661	0.024261	0.050903	-0.030487	0.049744
-0.091461	-0.020782	0.022858	0.021149	0.072998	-0.032074	0.045685	-0.1539	-0.066345	-0.035248	-0.0026855	0.061493	0.027344	-0.02832	0.092438	0.035004	0.030548	0.047852	-0.025757	0.051544
-0.092865	-0.022644	0.016205	0.016937	0.068787	-0.03241	0.04718	-0.15909	-0.068726	-0.035278	-0.0028381	0.061127	0.030273	-0.028137	0.096985	0.030304	0.031464	0.048462	-0.021454	0.055145
-0.093567	-0.023834	0.015961	0.015198	0.066895	-0.034607	0.048767	-0.16461	-0.070282	-0.031708	-0.0076904	0.064301	0.03418	-0.027557	0.094604	0.025177	0.02948	0.050995	-0.016418	0.054871
-0.10324	-0.019592	0.013885	0.014587	0.070068	-0.036987	0.04834	-0.16397	-0.07309	-0.032837	-0.0094604	0.063385	0.031799	-0.025635	0.098602	0.02124	0.025787	0.052612	-0.010651	0.052521
-0.11105	-0.021362	0.013672	0.014648	0.074707	-0.037231	0.044495	-0.15985	-0.07663	-0.033722	-0.0063782	0.061249	0.031311	-0.021027	0.10489	0.023926	0.023346	0.057983	-0.011169	0.055969
-0.11459	-0.02356	0.016266	0.0081177	0.076935	-0.036835	0.048706	-0.15359	-0.072937	-0.033905	0.0015259	0.062286	0.03186	-0.019836	0.10626	0.025238	0.025513	0.065399	-0.013397	0.062836
-0.11676	-0.019318	0.020294	0.0032654	0.081635	-0.042145	0.052673	-0.15421	-0.073059	-0.03476	0.0097351	0.065186	0.0289	-0.023193	0.10934	0.03183	0.026825	0.074738	-0.013916	0.058929
-0.12015	-0.018433	0.021973	0.010254	0.08783	-0.041901	0.058472	-0.15759	-0.072357	-0.037048	0.0089722	0.062714	0.030823	-0.016571	0.10788	0.033569	0.026642	0.072418	-0.021393	0.058167
-0.12064	-0.024414	0.020569	0.0089417	0.087372	-0.034668	0.054962	-0.16058	-0.072632	-0.033966	0.0071411	0.066711	0.028229	-0.016052	0.10602	0.03064	0.029968	0.069519	-0.028503	0.057129
-0.12454	-0.029816	0.018036	0.0070496	0.08316	-0.033142	0.05368	-0.1561	-0.071991	-0.029907	0.0072937	0.072296	0.026611	-0.015869	0.10519	0.03244	0.033661	0.070496	-0.032623	0.063049
-0.12091	-0.035339	0.018494	0.00097656	0.088562	-0.032379	0.054108	-0.15515	-0.071259	-0.028778	0.012115	0.073242	0.028198	-0.015228	0.10837	0.03009	0.032837	0.066559	-0.030457	0.066559
-0.12445	-0.035156	0.020477	0.00082397	0.08844	-0.026245	0.050934	-0.15546	-0.073853	-0.025238	0.016357	0.070404	0.025421	-0.016205	0.10773	0.026031	0.033203	0.063538	-0.030304	0.064423
-0.12598	-0.029144	0.027771	0.0035706	0.085724	-0.022217	0.047058	-0.15601	-0.073944	-0.023193	0.021698	0.067352	0.020966	-0.016266	0.11737	0.025696	0.034973	0.061768	-0.030304	0.062988
-0.12869	-0.029633	0.028595	0.0047302	0.079498	-0.016571	0.052246	-0.15201	-0.074066	-0.025391	0.017639	0.07196	0.019073	-0.013885	0.11667	0.023987	0.033844	0.061737	-0.028198	0.054718
-0.12784	-0.026947	0.027679	0.0061646	0.078583	-0.023804	0.051544	-0.15085	-0.075775	-0.028168	0.015594	0.076508	0.016388	-0.016357	0.11273	0.021698	0.030396	0.062012	-0.032349	0.057251
-0.12619	-0.02597	0.022614	0.0076904	0.081726	-0.026672	0.04718	-0.14407	-0.074951	-0.033813	0.015625	0.075775	0.019562	-0.013489	0.11035	0.023102	0.034363	0.06189	-0.037231	0.062256
-0.12595	-0.029541	0.020508	0.0080261	0.083252	-0.026611	0.053558	-0.14627	-0.07428	-0.034424	0.01059	0.07196	0.026337	-0.012299	0.10999	0.027039	0.030853	0.057648	-0.032318	0.061279
-0.12524	-0.02771	0.022003	0.0094299	0.084106	-0.024719	0.067932	-0.147	-0.077759	-0.030579	0.008728	0.073853	0.026947	-0.0098877	0.11356	0.031677	0.031891	0.055206	-0.03009	0.060059
-0.12982	-0.028412	0.021515	0.0091248	0.090485	-0.022064	0.07962	-0.14679	-0.079468	-0.028442	0.010529	0.075104	0.018921	-0.0080261	0.112	0.036133	0.035004	0.055847	-0.029144	0.05954
-0.13403	-0.034637	0.023163	0.0047607	0.093658	-0.026428	0.079987	-0.14893	-0.076782	-0.025177	0.013428	0.078003	0.012238	-0.0071411	0.11578	0.036133	0.038452	0.057343	-0.028442	0.055878
-0.13074	-0.03363	0.025543	0.0010071	0.098572	-0.026123	0.080719	-0.14627	-0.078827	-0.028625	0.016052	0.084961	0.011383	-0.0088806	0.116	0.033295	0.041992	0.057739	-0.029144	0.052979
-0.13031	-0.03363	0.02597	-0.0020142	0.10016	-0.019958	0.084595	-0.14191	-0.075226	-0.035767	0.018738	0.086182	0.013184	-0.0093994	0.11545	0.031769	0.04422	0.05661	-0.026367	0.054749
-0.13165	-0.03479	0.030853	-0.0074463	0.10419	-0.013153	0.082153	-0.14484	-0.070587	-0.038757	0.017517	0.07785	0.013855	-0.015686	0.11362	0.028259	0.044128	0.055725	-0.029327	0.049316
-0.13605	-0.026245	0.038055	-0.0031433	0.10797	-0.012329	0.082214	-0.14435	-0.069092	-0.044037	0.020264	0.077942	0.012024	-0.018951	0.11206	0.027924	0.044769	0.05658	-0.024139	0.044861
-0.1348	-0.021149	0.036346	-0.0028076	0.10281	-0.017456	0.088409	-0.13654	-0.069	-0.04483	0.019684	0.080505	0.0089111	-0.02478	0.11179	0.028687	0.051056	0.059631	-0.022888	0.047119
-0.13333	-0.020538	0.036804	-0.00018311	0.10175	-0.023041	0.093353	-0.13181	-0.069305	-0.048279	0.028687	0.082703	0.0082703	-0.028534	0.10757	0.026489	0.053375	0.059418	-0.022278	0.054138
-0.13513	-0.023651	0.034973	-0.0007019	0.098328	-0.032562	0.093048	-0.13583	-0.070435	-0.0466	0.032074	0.082031	0.011932	-0.019318	0.11185	0.02124	0.050476	0.06842	-0.022797	0.052399
-0.13281	-0.025269	0.034058	0.0020752	0.099823	-0.025818	0.090607	-0.13727	-0.069153	-0.043671	0.028412	0.085175	0.012115	-0.0095825	0.11218	0.01181	0.052338	0.069763	-0.024658	0.045776
-0.1315	-0.02887	0.033539	0.0063477	0.10013	-0.02356	0.085052	-0.1377	-0.071442	-0.042358	0.026093	0.08728	0.011841	-0.012054	0.11096	0.0075989	0.047333	0.070221	-0.025116	0.047394
-0.13132	-0.033539	0.034882	0.0097961	0.10046	-0.018585	0.083679	-0.13815	-0.074127	-0.049011	0.030151	0.087982	0.016235	-0.022797	0.11121	0.00064087	0.048645	0.071075	-0.027802	0.048279
-0.1297	-0.032043	0.035217	0.0074463	0.09964	-0.018463	0.08902	-0.13712	-0.073608	-0.044525	0.028442	0.086975	0.017548	-0.025208	0.1088	-0.0067139	0.050018	0.066193	-0.025085	0.046051
-0.12454	-0.029724	0.035217	0.0051575	0.10211	-0.017242	0.096008	-0.13736	-0.072388	-0.041168	0.029449	0.089294	0.020935	-0.027557	0.10641	-0.0021667	0.048096	0.061249	-0.025818	0.043488
-0.12192	-0.026093	0.03006	0.0045166	0.104	-0.018921	0.097778	-0.1369	-0.073639	-0.039612	0.02832	0.096222	0.025299	-0.036713	0.10123	0.0014343	0.044586	0.059784	-0.028717	0.041779
-0.12585	-0.029999	0.023743	0.0092163	0.10883	-0.019867	0.095734	-0.13248	-0.077423	-0.040344	0.02774	0.10101	0.026154	-0.037537	0.097992	0.0027466	0.04599	0.064728	-0.028259	0.042511
-0.12781	-0.028809	0.025848	0.0091248	0.11578	-0.019562	0.092743	-0.1347	-0.078308	-0.042175	0.029907	0.10437	0.027954	-0.036682	0.095062	0.0065918	0.045044	0.068878	-0.031525	0.039642
-0.13071	-0.032166	0.028168	0.0074158	0.10992	-0.01828	0.089386	-0.13428	-0.079773	-0.045044	0.02774	0.1051	0.028351	-0.042542	0.092529	0.0012817	0.041473	0.064911	-0.026703	0.040192
-0.13171	-0.034241	0.029114	0.0088501	0.10324	-0.013	0.092896	-0.13138	-0.079132	-0.041687	0.022308	0.10513	0.032562	-0.039551	0.094177	-0.0036926	0.040771	0.061432	-0.024261	0.044037
-0.12589	-0.039276	0.028595	0.011169	0.1048	-0.015686	0.097931	-0.12875	-0.084778	-0.032898	0.023254	0.10721	0.036835	-0.034088	0.095398	-0.0057678	0.046936	0.059082	-0.02478	0.043793
-0.12451	-0.039917	0.022217	0.0090027	0.1084	-0.022766	0.094513	-0.12405	-0.083954	-0.03421	0.024536	0.10596	0.031158	-0.035797	0.087921	-0.0050354	0.042145	0.058899	-0.025757	0.038849
-0.12674	-0.044891	0.025696	0.0054626	0.10922	-0.025543	0.093781	-0.12527	-0.080353	-0.035248	0.020813	0.10498	0.02121	-0.033478	0.082153	-0.0082703	0.032013	0.051483	-0.02832	0.035065
-0.13101	-0.045715	0.025909	0.006073	0.10629	-0.028778	0.090424	-0.12451	-0.08197	-0.036835	0.019196	0.10687	0.019135	-0.036804	0.082092	-0.0088501	0.033783	0.052063	-0.020111	0.037079
-0.13049	-0.039642	0.021729	0.0053711	0.10751	-0.030701	0.091888	-0.12314	-0.087799	-0.03595	0.020813	0.10672	0.014557	-0.030334	0.078522	-0.0072937	0.030243	0.055664	-0.013794	0.036621
-0.13199	-0.029785	0.020477	0.0058289	0.10748	-0.029907	0.096191	-0.12296	-0.0914	-0.039215	0.026093	0.11011	0.018951	-0.026093	0.076477	-0.011322	0.026794	0.056061	-0.021362	0.03479
-0.13263	-0.032135	0.020325	0.0044556	0.10828	-0.033173	0.10281	-0.12204	-0.088165	-0.042297	0.02533	0.11066	0.026276	-0.026337	0.075226	-0.019104	0.024567	0.052338	-0.02243	0.03302
-0.12973	-0.031494	0.02594	0.0041809	0.11169	-0.034546	0.10477	-0.1156	-0.085388	-0.040649	0.031891	0.11368	0.026764	-0.027344	0.078369	-0.021973	0.023682	0.051819	-0.020172	0.034393
-0.13007	-0.034424	0.02948	0.009491	0.11307	-0.039459	0.10706	-0.11963	-0.083557	-0.042786	0.031342	0.11679	0.030365	-0.03418	0.075928	-0.017975	0.020813	0.056458	-0.019653	0.029877
-0.12973	-0.037964	0.031525	0.014832	0.10965	-0.04007	0.11053	-0.11981	-0.089874	-0.042633	0.026428	0.11606	0.032013	-0.041687	0.078186	-0.0075073	0.017517	0.055359	-0.025146	0.025238
-0.12387	-0.03653	0.032806	0.016205	0.11288	-0.040283	0.10712	-0.11359	-0.093353	-0.038147	0.026184	0.11368	0.029785	-0.040466	0.082184	-0.0021973	0.01474	0.051758	-0.027405	0.028534
-0.12589	-0.039307	0.038177	0.014496	0.11377	-0.040436	0.10364	-0.10913	-0.094086	-0.031708	0.031219	0.11563	0.029449	-0.040161	0.082062	-0.001709	0.01236	0.050171	-0.027679	0.02832
-0.12888	-0.042694	0.039185	0.011658	0.10651	-0.043213	0.1019	-0.10828	-0.097778	-0.028076	0.030029	0.1217	0.037354	-0.040314	0.079834	0.0039063	0.018311	0.044769	-0.0289	0.027008
-0.13232	-0.036285	0.038727	0.013458	0.1098	-0.038391	0.10571	-0.11197	-0.10144	-0.025696	0.03418	0.11884	0.042511	-0.039185	0.080933	-3.0518e-05	0.023102	0.043732	-0.029816	0.025391
-0.13589	-0.036316	0.038849	0.017517	0.11493	-0.033813	0.10776	-0.11002	-0.10236	-0.027008	0.032471	0.1214	0.041931	-0.034882	0.081696	-0.0021057	0.018524	0.037476	-0.028778	0.024414
-0.13446	-0.032104	0.037842	0.017883	0.11386	-0.037628	0.11163	-0.1091	-0.096558	-0.02887	0.030243	0.12219	0.040436	-0.032867	0.086456	-0.00033569	0.011993	0.035095	-0.029846	0.02887
-0.13611	-0.033752	0.037598	0.016296	0.11664	-0.037354	0.11511	-0.10757	-0.090332	-0.031647	0.031097	0.12537	0.036926	-0.030914	0.086731	-0.00177	0.017212	0.034271	-0.029053	0.029846
-0.14154	-0.040833	0.033417	0.015259	0.11682	-0.031921	0.11255	-0.10416	-0.089905	-0.037842	0.027771	0.12613	0.035522	-0.030426	0.087219	-0.0029297	0.019867	0.033569	-0.026489	0.030823
-0.14304	-0.046661	0.033936	0.017761	0.11835	-0.036377	0.10843	-0.10187	-0.092285	-0.0354	0.02536	0.12289	0.04071	-0.027588	0.087646	-0.004303	0.019867	0.035431	-0.028992	0.036072
-0.13922	-0.046143	0.037415	0.019745	0.12244	-0.043823	0.10764	-0.10205	-0.096954	-0.034241	0.028412	0.12326	0.045319	-0.024719	0.085052	-0.0075684	0.018188	0.031464	-0.029053	0.030182
-0.13708	-0.045074	0.034729	0.0159	0.12735	-0.046417	0.10626	-0.097198	-0.097717	-0.035645	0.03006	0.12427	0.048431	-0.022949	0.08075	-0.0075073	0.016632	0.028809	-0.033325	0.020813
-0.13934	-0.044403	0.031433	0.015869	0.13199	-0.045563	0.10886	-0.092834	-0.096375	-0.03949	0.032806	0.13013	0.052063	-0.023499	0.084717	-0.0049744	0.014465	0.029602	-0.039948	0.016785
-0.14163	-0.041656	0.030029	0.01767	0.13611	-0.043671	0.11047	-0.085297	-0.098999	-0.036987	0.035919	0.13669	0.051788	-0.024567	0.086792	-0.0083313	0.013611	0.032654	-0.03714	0.018494
-0.14206	-0.041321	0.028351	0.022919	0.13803	-0.045624	0.11121	-0.082825	-0.098511	-0.040985	0.033203	0.13593	0.055573	-0.026154	0.088684	-0.0061646	0.012207	0.027313	-0.036133	0.020172
-0.14124	-0.044098	0.033844	0.022644	0.13733	-0.047485	0.1106	-0.083496	-0.09668	-0.043243	0.033173	0.12842	0.057037	-0.028748	0.093689	-0.0048828	0.010864	0.022888	-0.035767	0.024231
-0.1395	-0.048035	0.04248	0.021729	0.13943	-0.045258	0.1131	-0.085846	-0.10104	-0.044067	0.029022	0.1254	0.058777	-0.028931	0.093719	-0.0068359	0.015533	0.022034	-0.036011	0.024445
-0.13904	-0.052582	0.052032	0.018677	0.14578	-0.044556	0.11435	-0.086914	-0.10309	-0.045044	0.025116	0.12952	0.0625	-0.034515	0.089752	-0.013	0.012268	0.028656	-0.027222	0.023224
-0.14206	-0.054199	0.050293	0.020538	0.14636	-0.045319	0.11621	-0.084595	-0.10406	-0.043915	0.020508	0.13425	0.06604	-0.028961	0.086395	-0.013397	0.0061951	0.024841	-0.026642	0.020172
-0.14426	-0.049133	0.042236	0.022675	0.14627	-0.049866	0.12006	-0.081604	-0.103	-0.046295	0.023804	0.13168	0.066284	-0.024506	0.087341	-0.0098572	0.0083313	0.020569	-0.028595	0.021667
-0.14227	-0.048737	0.041046	0.02063	0.14914	-0.047791	0.12286	-0.075012	-0.10269	-0.046265	0.029755	0.13214	0.067352	-0.024261	0.080444	-0.0071716	0.0084534	0.02002	-0.026855	0.017181
-0.14139	-0.047577	0.036591	0.019531	0.15051	-0.049408	0.12289	-0.07193	-0.10184	-0.043488	0.026764	0.13721	0.065948	-0.023712	0.069824	-0.0087585	0.0074463	0.025421	-0.032928	0.015533
-0.14001	-0.051788	0.036072	0.023315	0.14722	-0.050842	0.11816	-0.070435	-0.099945	-0.041809	0.024811	0.14264	0.065125	-0.027374	0.064392	-0.0048218	0.007843	0.027863	-0.037201	0.011414
-0.13632	-0.0578	0.032959	0.032349	0.15643	-0.050903	0.11841	-0.069458	-0.098267	-0.041138	0.018372	0.13998	0.070587	-0.028503	0.0625	-0.0011902	0.0028992	0.029816	-0.034973	0.0018311
-0.14206	-0.055237	0.029297	0.037964	0.16614	-0.054443	0.12097	-0.073975	-0.098572	-0.042297	0.01712	0.13852	0.078064	-0.028931	0.060181	-0.0051575	0.0030823	0.032043	-0.033234	-0.0029907
-0.14883	-0.052063	0.024414	0.042114	0.17624	-0.05542	0.11743	-0.069336	-0.10214	-0.039856	0.02301	0.1387	0.081116	-0.029175	0.061737	-0.0026855	0.0059509	0.037384	-0.035492	-0.003418
-0.14883	-0.050232	0.02066	0.047699	0.18576	-0.057068	0.11981	-0.069244	-0.099518	-0.037384	0.024963	0.14212	0.083771	-0.02597	0.061768	0.00045776	0.0065918	0.040375	-0.034149	0.0016479
-0.14447	-0.046478	0.021729	0.048004	0.19095	-0.056244	0.11932	-0.072113	-0.099213	-0.034515	0.022461	0.13858	0.084625	-0.030518	0.065308	0.0016174	0.014008	0.040894	-0.031982	0.007019
-0.14493	-0.049347	0.02832	0.044861	0.19308	-0.050903	0.1145	-0.072571	-0.09906	-0.031311	0.019287	0.1282	0.084045	-0.03186	0.063324	0.0023193	0.013763	0.045044	-0.031158	0.0068665
-0.14462	-0.055695	0.032043	0.04126	0.19049	-0.046509	0.1138	-0.076019	-0.10272	-0.028381	0.023438	0.12231	0.079803	-0.027435	0.061371	0.0015869	0.012238	0.049042	-0.028778	0.0030823
-0.14603	-0.06012	0.028687	0.04068	0.19128	-0.041504	0.11371	-0.07251	-0.099304	-0.026215	0.021271	0.12579	0.081573	-0.025787	0.060822	0.0098572	0.013458	0.047455	-0.032623	0.00027466
-0.14502	-0.059113	0.02951	0.037903	0.19177	-0.03421	0.11517	-0.072784	-0.10458	-0.023438	0.016571	0.12845	0.0784	-0.026855	0.057129	0.0091553	0.011993	0.041138	-0.03656	-0.0016785
-0.1413	-0.060913	0.032959	0.034393	0.19717	-0.028107	0.1181	-0.065613	-0.10376	-0.023285	0.013397	0.12561	0.07431	-0.029999	0.055817	0.0045166	0.0090942	0.038818	-0.04007	-0.005127
-0.13821	-0.053925	0.028656	0.039124	0.1962	-0.030792	0.1188	-0.062225	-0.10471	-0.023102	0.010925	0.12646	0.075439	-0.033752	0.053986	-0.00042725	0.0097046	0.041199	-0.043854	-0.0041504
-0.13297	-0.047363	0.027283	0.045074	0.19855	-0.038177	0.12622	-0.063599	-0.10364	-0.021332	0.010529	0.12863	0.078217	-0.029663	0.047791	-0.0032043	0.013062	0.043488	-0.042877	0.001709
-0.12665	-0.042511	0.031525	0.046478	0.19653	-0.036835	0.12631	-0.066528	-0.10382	-0.019104	0.010254	0.13098	0.081696	-0.026947	0.049316	-0.0005188	0.0098267	0.045044	-0.042511	-0.0029602
-0.12796	-0.042664	0.032257	0.045319	0.19565	-0.037872	0.11981	-0.059875	-0.10361	-0.020111	0.011078	0.13074	0.084564	-0.030151	0.050751	0.0067749	0.010345	0.040955	-0.047089	-0.0058594
-0.13217	-0.040405	0.032257	0.041809	0.19113	-0.036133	0.11987	-0.050049	-0.10434	-0.021912	0.012177	0.13474	0.088043	-0.033691	0.05365	0.012604	0.011139	0.032318	-0.052765	-0.0017395
-0.13626	-0.041046	0.030731	0.043671	0.18954	-0.037598	0.11774	-0.046906	-0.10791	-0.018097	0.011627	0.13779	0.089874	-0.037689	0.05365	0.028931	0.014099	0.032166	-0.056549	-0.00033569
-0.13782	-0.043396	0.029266	0.059052	0.18945	-0.035767	0.11429	-0.056	-0.10907	-0.013123	0.011963	0.13803	0.094574	-0.032227	0.052795	0.047394	0.016541	0.032043	-0.055145	-0.010132
-0.14252	-0.040833	0.02301	0.065887	0.18176	-0.034454	0.11414	-0.055817	-0.10791	-0.015045	0.014984	0.14401	0.093658	-0.029083	0.052368	0.050446	0.014313	0.027863	-0.057098	-0.012146
-0.14471	-0.040985	0.022583	0.067535	0.18002	-0.030518	0.11093	-0.055054	-0.10593	-0.013733	0.013031	0.13989	0.095551	-0.028351	0.050476	0.048737	0.018372	0.026794	-0.055695	-0.0098572
-0.14322	-0.034607	0.022461	0.06842	0.18436	-0.03421	0.11383	-0.049713	-0.10229	-0.0099792	0.0063782	0.13541	0.10034	-0.035278	0.045746	0.052887	0.016449	0.025177	-0.05719	-0.010437
-0.14676	-0.033142	0.015106	0.067322	0.18759	-0.039063	0.11429	-0.046936	-0.1059	-0.0080261	0.0072937	0.13388	0.096588	-0.040131	0.048096	0.051605	0.0094299	0.02417	-0.05777	-0.010254
-0.15149	-0.029022	0.012115	0.058624	0.19006	-0.039215	0.11551	-0.047821	-0.11041	-0.0080566	0.006958	0.1333	0.093414	-0.03363	0.049164	0.049286	0.0041199	0.024445	-0.056793	-0.0066223
-0.14908	-0.029694	0.013367	0.056335	0.18701	-0.039276	0.11649	-0.050842	-0.11533	-0.0039673	0.0055237	0.1311	0.094788	-0.024963	0.047363	0.039551	0.0018616	0.02597	-0.057739	-0.0039673
-0.15057	-0.030884	0.016724	0.055206	0.18842	-0.038116	0.11908	-0.051727	-0.11343	0.0013428	0.0027771	0.12949	0.10077	-0.023834	0.052094	0.035797	0.00018311	0.028809	-0.055786	-0.0058594
-0.15164	-0.033386	0.017609	0.055115	0.18939	-0.033386	0.1123	-0.048859	-0.11569	0.0032349	-3.0518e-05	0.12625	0.098511	-0.025146	0.048126	0.032623	-0.0013733	0.030853	-0.050842	-0.0047913
-0.15457	-0.035492	0.016754	0.056702	0.1897	-0.033478	0.10947	-0.050537	-0.1236	0.0054932	-0.0025024	0.12891	0.098816	-0.019653	0.044891	0.029877	-0.0031128	0.034485	-0.048767	-0.0031128
-0.15756	-0.043427	0.019775	0.057404	0.19043	-0.031555	0.11005	-0.044159	-0.12271	0.0076599	0.0037842	0.12466	0.099609	-0.016815	0.048431	0.030701	-0.0064697	0.03653	-0.04892	-0.0067444
-0.15555	-0.049957	0.019806	0.054993	0.18491	-0.031708	0.10843	-0.038025	-0.12064	0.0069275	0.0026855	0.12695	0.10059	-0.014465	0.050323	0.033234	-0.0046692	0.042145	-0.052826	-0.0059204
-0.15628	-0.050842	0.021118	0.055634	0.18112	-0.037018	0.10385	-0.041016	-0.11905	0.00033569	-0.00039673	0.12906	0.10019	-0.01712	0.051208	0.039001	-0.0061035	0.041199	-0.058075	-0.004303
-0.15274	-0.044434	0.019379	0.060364	0.18256	-0.046082	0.10547	-0.045563	-0.11826	0.0019531	-0.0058594	0.13248	0.103	-0.020721	0.049255	0.041779	-0.0099792	0.036652	-0.065613	-0.00012207
-0.1528	-0.051147	0.01709	0.059723	0.18494	-0.047485	0.10681	-0.043152	-0.12021	0.0073242	-0.0028687	0.1304	0.096649	-0.020447	0.045898	0.041138	-0.0065613	0.033081	-0.070557	-0.0027466
-0.15335	-0.053284	0.017944	0.059998	0.18588	-0.043335	0.10867	-0.043274	-0.11792	0.0093994	0.0018616	0.13196	0.097351	-0.017578	0.046661	0.036926	-0.0010376	0.033325	-0.071564	-0.0019836
-0.15897	-0.046783	0.01712	0.058777	0.18405	-0.042114	0.10437	-0.0383	-0.12134	0.0097046	0.0035706	0.14081	0.1019	-0.014587	0.048401	0.036499	-0.002533	0.03894	-0.071503	0.002533
-0.16031	-0.045227	0.016418	0.059052	0.18167	-0.042999	0.10217	-0.032837	-0.12485	0.014008	0.0007019	0.14484	0.10574	-0.011383	0.056335	0.037262	-0.0047913	0.04245	-0.067657	0.0026855
-0.15912	-0.043213	0.018738	0.060486	0.17969	-0.04599	0.10272	-0.039398	-0.12912	0.019958	0.00054932	0.14716	0.11115	-0.013031	0.058258	0.034973	-0.010895	0.040955	-0.068207	-0.0023499
-0.15939	-0.046112	0.021606	0.061707	0.18167	-0.040771	0.10391	-0.044617	-0.12741	0.023438	-0.00021362	0.147	0.11484	-0.0093994	0.055817	0.031769	-0.01001	0.040009	-0.066681	-0.0076904
-0.16309	-0.047913	0.016052	0.065674	0.18143	-0.043823	0.10577	-0.039551	-0.12418	0.025787	-0.0069275	0.14566	0.11655	-0.0076904	0.055695	0.030945	-0.0096741	0.044312	-0.063477	-0.0048828
-0.15933	-0.045227	0.013245	0.061615	0.18481	-0.04184	0.10452	-0.034607	-0.12952	0.031555	-0.0082703	0.14014	0.11768	-0.0086365	0.058655	0.030212	-0.0068054	0.043884	-0.057251	3.0518e-05
-0.1572	-0.038208	0.01474	0.04895	0.18909	-0.040863	0.10361	-0.031708	-0.13443	0.037476	-0.010773	0.13159	0.11813	-0.011841	0.060699	0.024933	-0.01123	0.042572	-0.061005	0.0010376
-0.15869	-0.037109	0.019714	0.042236	0.18805	-0.042023	0.10098	-0.028076	-0.13385	0.038086	-0.011414	0.13559	0.11932	-0.01651	0.061584	0.022766	-0.011871	0.049164	-0.066681	0.0029602
-0.15765	-0.036835	0.022614	0.047729	0.18744	-0.03595	0.099182	-0.027466	-0.13104	0.038727	-0.012756	0.13614	0.11664	-0.016235	0.05899	0.024719	-0.005188	0.048431	-0.06311	0.0059204
-0.16199	-0.04187	0.022369	0.052216	0.18539	-0.035187	0.09668	-0.032074	-0.12784	0.039703	-0.0112	0.13141	0.11304	-0.015656	0.053467	0.029907	-0.0059204	0.047394	-0.054779	0.0084534
-0.16507	-0.042908	0.015686	0.057343	0.18283	-0.039001	0.098785	-0.031586	-0.12677	0.040619	-0.0068054	0.13025	0.11478	-0.016846	0.051514	0.037781	-0.0066528	0.044281	-0.050507	0.0052185
-0.15961	-0.043365	0.0099182	0.053558	0.18466	-0.038513	0.10281	-0.034821	-0.12347	0.037964	-0.0050964	0.13422	0.12106	-0.015381	0.059998	0.04541	-0.0064697	0.042786	-0.053802	0.0069275
-0.1553	-0.0401	0.014923	0.053528	0.18607	-0.043854	0.10452	-0.033661	-0.12354	0.038239	-0.0084229	0.13687	0.12723	-0.012726	0.068085	0.052765	-0.0021057	0.042938	-0.051819	0.01004
-0.15649	-0.044495	0.016235	0.055786	0.18668	-0.043335	0.10437	-0.034271	-0.12448	0.042267	-0.014771	0.13498	0.12225	-0.011871	0.063538	0.052338	0.0053101	0.043457	-0.052155	0.015259
-0.15402	-0.046478	0.017273	0.057526	0.18427	-0.036102	0.10611	-0.036438	-0.12573	0.04303	-0.01889	0.13007	0.11514	-0.0096741	0.064392	0.048981	0.0077209	0.040527	-0.05011	0.016876
-0.15347	-0.047607	0.01535	0.056061	0.18097	-0.033295	0.10431	-0.036163	-0.12497	0.04071	-0.012085	0.13165	0.11304	-0.014496	0.065521	0.047668	0.012726	0.035339	-0.050812	0.014679
-0.15775	-0.043121	0.012177	0.054474	0.18451	-0.030823	0.10486	-0.029419	-0.12366	0.043579	-0.013702	0.13437	0.11377	-0.010101	0.062714	0.043762	0.014191	0.036255	-0.053619	0.0084229
-0.16129	-0.043182	0.0058899	0.049011	0.1842	-0.028442	0.10043	-0.031769	-0.12521	0.048218	-0.016571	0.13736	0.1134	-0.0073547	0.056641	0.041656	0.014557	0.039429	-0.054291	0.0056152
-0.15762	-0.041595	0.0092773	0.044739	0.18411	-0.029694	0.098846	-0.035645	-0.12506	0.051544	-0.015625	0.14496	0.10913	-0.0074463	0.052063	0.032928	0.013763	0.04071	-0.053711	0.0014343
-0.15939	-0.040131	0.0065613	0.045288	0.18414	-0.032471	0.10214	-0.037689	-0.11865	0.061249	-0.016388	0.1449	0.10999	-0.0084534	0.051758	0.02533	0.011292	0.04126	-0.049774	-0.0005188
-0.15958	-0.041016	0.0048523	0.041107	0.18106	-0.034607	0.10266	-0.036377	-0.11777	0.065369	-0.020172	0.14172	0.11389	-0.0082397	0.049805	0.025604	0.014679	0.039673	-0.042145	-0.0061035
-0.15872	-0.041931	0.0096741	0.037476	0.18057	-0.034088	0.1073	-0.031982	-0.11282	0.074005	-0.018463	0.13281	0.11627	-0.0048523	0.055878	0.031036	0.013092	0.036682	-0.043457	-0.011383
-0.15524	-0.043213	0.015961	0.035797	0.1821	-0.037384	0.10663	-0.027924	-0.11166	0.073761	-0.019775	0.1167	0.11331	-0.00027466	0.05899	0.034851	0.012421	0.03299	-0.041962	-0.0097046
-0.15695	-0.042145	0.018921	0.032593	0.18295	-0.042938	0.10318	-0.025482	-0.1084	0.077576	-0.025146	0.10675	0.11899	-6.1035e-05	0.056244	0.0336	0.0093689	0.034485	-0.048187	-0.013489
-0.15335	-0.039917	0.018616	0.03067	0.18314	-0.041656	0.10098	-0.023499	-0.10678	0.074921	-0.019135	0.11279	0.11319	0.00088501	0.055695	0.028778	0.0093079	0.041565	-0.054504	-0.011414
-0.14886	-0.045288	0.015259	0.029144	0.18314	-0.039429	0.10361	-0.023346	-0.10712	0.067047	-0.019104	0.117	0.1058	-0.0031738	0.053558	0.022064	0.0025024	0.045685	-0.05011	-0.0092468
-0.15048	-0.053986	0.0063782	0.023712	0.18799	-0.040955	0.10538	-0.017303	-0.10773	0.059998	-0.022186	0.11411	0.11334	0.00042725	0.050995	0.018036	-0.005249	0.046326	-0.047089	-0.010162
-0.15509	-0.053162	0.0016785	0.021729	0.19153	-0.042969	0.10385	-0.02066	-0.11139	0.058868	-0.025696	0.11508	0.11859	0.0015564	0.045227	0.01889	-0.0053406	0.049072	-0.049255	-0.0091553
-0.15848	-0.049561	0.0032043	0.019897	0.1922	-0.042358	0.10608	-0.020874	-0.10721	0.05722	-0.027496	0.10873	0.11362	0.0015564	0.04715	0.022369	-0.0039368	0.045807	-0.050201	-0.0084229
-0.1586	-0.055084	0.0021667	0.019836	0.19656	-0.040588	0.10641	-0.015076	-0.1102	0.058075	-0.026947	0.10547	0.10709	0.0037842	0.052582	0.020966	-0.00057983	0.043579	-0.051697	-0.0045471
-0.16324	-0.061615	-0.0019836	0.027374	0.19714	-0.044952	0.10638	-0.018433	-0.1091	0.060638	-0.023315	0.098877	0.10056	0.0062256	0.048492	0.021637	0.0063477	0.043823	-0.047607	-0.0054016
-0.16544	-0.05542	0.00036621	0.028595	0.19888	-0.053406	0.10452	-0.020477	-0.10294	0.064667	-0.023254	0.099976	0.10016	0.0075073	0.044464	0.022888	0.0067749	0.038361	-0.043213	-0.0090942
-0.16153	-0.051514	-0.0022888	0.032074	0.19901	-0.055206	0.1055	-0.02179	-0.099731	0.06897	-0.029846	0.10306	0.096893	0.0073242	0.044373	0.024658	0.0057678	0.036743	-0.040955	-0.013092
-0.1601	-0.052551	-0.0010071	0.036804	0.20016	-0.055267	0.10974	-0.016357	-0.094604	0.078918	-0.027771	0.10544	0.090118	0.01123	0.046967	0.018097	0.0042114	0.043793	-0.035248	-0.016296
-0.15988	-0.050995	-0.0068665	0.034882	0.20016	-0.058533	0.11221	-0.016388	-0.091125	0.086914	-0.02478	0.112	0.085419	0.009613	0.047638	0.014526	0.0054932	0.045837	-0.032043	-0.016663
-0.15698	-0.050903	-0.0076904	0.035706	0.20416	-0.061035	0.10822	-0.017548	-0.090332	0.087585	-0.027405	0.11301	0.080353	0.0078125	0.043213	0.016724	0.0057983	0.04892	-0.034851	-0.019714
-0.15384	-0.048187	-0.0062561	0.035919	0.2037	-0.061066	0.10571	-0.020081	-0.090057	0.079773	-0.031769	0.10974	0.074646	0.0065613	0.040436	0.017151	0.0032043	0.050598	-0.032745	-0.023071
-0.15173	-0.049255	-0.0042725	0.036102	0.19699	-0.063477	0.104	-0.025757	-0.089447	0.078552	-0.031952	0.1062	0.074341	0.0081482	0.040497	0.014893	0.0027466	0.048096	-0.030884	-0.021881
-0.15259	-0.0513	-0.003418	0.033112	0.20087	-0.068207	0.10809	-0.021576	-0.084503	0.079224	-0.035278	0.10403	0.072083	0.010712	0.037231	0.017334	0.002655	0.050781	-0.033234	-0.021973
-0.1485	-0.049133	-0.0072937	0.029968	0.20422	-0.073639	0.11185	-0.012421	-0.077606	0.071533	-0.039948	0.10272	0.068695	0.0088501	0.036224	0.021362	0.0045776	0.054108	-0.029541	-0.025421
-0.14697	-0.052795	-0.0090637	0.031921	0.2048	-0.070221	0.11267	-0.0063477	-0.075043	0.067291	-0.038055	0.1008	0.068909	0.0070496	0.041565	0.018188	0.0031433	0.049805	-0.030243	-0.028961
-0.1524	-0.05545	-0.0083618	0.033905	0.20538	-0.070343	0.11005	-0.0068054	-0.069885	0.066315	-0.033356	0.10086	0.076324	0.00042725	0.048126	0.015289	0.0022583	0.046143	-0.029785	-0.031067
-0.15079	-0.057312	-0.0088501	0.034088	0.20569	-0.068268	0.10983	-0.0084839	-0.065063	0.064392	-0.033691	0.097931	0.079834	0.0021973	0.048523	0.01297	3.0518e-05	0.044647	-0.031952	-0.030182
-0.14667	-0.052216	-0.0088196	0.031433	0.20294	-0.065033	0.11063	-0.0065613	-0.062256	0.064911	-0.035614	0.091278	0.082825	0.0042114	0.044708	0.0112	0.0015869	0.042877	-0.032593	-0.026428
-0.14545	-0.057312	-0.0050659	0.02533	0.19699	-0.067688	0.11066	-0.0060425	-0.059357	0.068268	-0.034332	0.091919	0.086548	0.0042419	0.046936	0.011719	0.00033569	0.040619	-0.032898	-0.025848
-0.14426	-0.065552	0.0011902	0.028717	0.19348	-0.069427	0.10992	-0.0019226	-0.058868	0.079468	-0.032288	0.093964	0.090332	0.0046082	0.048553	0.014618	0.008728	0.042694	-0.033539	-0.027161
-0.14407	-0.068329	0.0038757	0.037109	0.18927	-0.070099	0.10687	-0.0010681	-0.050507	0.089447	-0.038483	0.094269	0.085144	0.0050659	0.046234	0.014313	0.019592	0.045135	-0.032867	-0.026489
-0.14325	-0.065887	0.0034485	0.03476	0.1796	-0.069946	0.10709	0.0041504	-0.045624	0.08725	-0.038239	0.08902	0.083496	0.0032043	0.044464	0.0036011	0.022217	0.047943	-0.033844	-0.022675
-0.14673	-0.06485	0.005188	0.032196	0.17264	-0.070007	0.10419	0.0067139	-0.045776	0.085907	-0.033936	0.086853	0.082092	0.0048828	0.044159	-0.0010681	0.022156	0.045074	-0.031403	-0.025848
-0.14688	-0.062439	0.00094604	0.038574	0.17102	-0.071564	0.10498	0.0095215	-0.042664	0.086212	-0.034119	0.085266	0.08078	0.0045166	0.040131	-0.0014954	0.027344	0.051636	-0.031158	-0.023285
-0.14755	-0.060394	-0.0005188	0.041382	0.17444	-0.075928	0.10373	0.0048523	-0.041504	0.085571	-0.032257	0.091003	0.078033	0.0065613	0.037872	0.0020447	0.033234	0.05484	-0.029968	-0.024475
-0.15247	-0.060791	0.00036621	0.03598	0.17377	-0.073517	0.10507	0.0020142	-0.042633	0.088074	-0.034454	0.093597	0.080963	0.010651	0.032104	0.011475	0.031677	0.05249	-0.024811	-0.027924
-0.15002	-0.063568	-0.00091553	0.038422	0.17175	-0.078247	0.10852	0.0030518	-0.041016	0.082458	-0.036591	0.094482	0.078339	0.012665	0.028046	0.018738	0.021759	0.047211	-0.021851	-0.028198
-0.14899	-0.069946	-0.00045776	0.041534	0.17166	-0.075958	0.10294	0.0086975	-0.040222	0.070068	-0.037628	0.094025	0.078064	0.0082703	0.027924	0.02121	0.018402	0.04599	-0.015381	-0.033325
-0.151	-0.066467	-0.0039368	0.04303	0.17191	-0.073181	0.096161	0.011871	-0.040131	0.061005	-0.033508	0.089752	0.078827	0.0049133	0.027466	0.022339	0.018738	0.051025	-0.011749	-0.032562
-0.15213	-0.065399	-0.0051575	0.041382	0.17084	-0.073364	0.10223	0.011292	-0.037964	0.056854	-0.032349	0.091248	0.080658	-0.0039978	0.030975	0.021179	0.011566	0.055359	-0.011536	-0.030914
-0.15027	-0.064148	-0.0058289	0.039795	0.18146	-0.074432	0.10648	0.0078735	-0.03241	0.055664	-0.03595	0.092712	0.083344	-0.0050049	0.031677	0.019592	0.0071106	0.048798	-0.010498	-0.031281
-0.14108	-0.06076	-0.0064697	0.042175	0.18384	-0.074463	0.1084	0.0062256	-0.03299	0.057312	-0.036896	0.087402	0.079285	0.0027771	0.033966	0.019653	0.0021973	0.040222	-0.0073853	-0.035461
-0.13263	-0.066986	-0.0053711	0.043304	0.17673	-0.073273	0.10385	0.0039673	-0.036194	0.063202	-0.037018	0.083832	0.077637	0.00088501	0.037415	0.021545	-0.0033264	0.035889	-0.0062256	-0.038055
-0.12988	-0.07077	-0.0058594	0.042389	0.17221	-0.074371	0.1037	-0.0016785	-0.034851	0.066467	-0.038361	0.07663	0.078857	0.0019531	0.039825	0.026184	-0.0031433	0.033783	-0.013885	-0.042328
-0.13373	-0.069763	-0.0042114	0.043121	0.16623	-0.077728	0.10916	0.0046692	-0.033661	0.07016	-0.039978	0.074585	0.078949	0.0076904	0.040283	0.028503	-0.0011292	0.031464	-0.015228	-0.043915
-0.13464	-0.067841	-0.0075073	0.04184	0.16299	-0.081024	0.11447	0.0055237	-0.028534	0.075989	-0.042603	0.078766	0.074677	0.0076294	0.042847	0.026093	0.0067749	0.030701	-0.018707	-0.040985
-0.13055	-0.067627	-0.0093384	0.036621	0.16574	-0.072144	0.11459	0.0010986	-0.023621	0.08255	-0.046539	0.081146	0.074066	0.0055237	0.039551	0.022186	0.013428	0.029327	-0.026123	-0.0383
-0.13062	-0.068451	-0.0083923	0.036743	0.16315	-0.067596	0.10989	0.0054016	-0.022278	0.087677	-0.045746	0.078918	0.07132	0.0074158	0.031067	0.012726	0.017822	0.030518	-0.024567	-0.042358
-0.12869	-0.069366	-0.0088806	0.039581	0.15948	-0.069611	0.10663	0.0098572	-0.025269	0.090302	-0.046448	0.080322	0.069977	0.0059509	0.028168	0.011047	0.016541	0.039917	-0.021698	-0.046875
-0.12909	-0.069794	-0.0093384	0.03598	0.16098	-0.067505	0.10889	0.0085449	-0.021759	0.092499	-0.045166	0.090973	0.073975	0.0057068	0.030579	0.010681	0.0088806	0.056396	-0.019226	-0.047394
-0.12958	-0.07135	-0.0090942	0.035309	0.16025	-0.065369	0.11011	0.013275	-0.013611	0.083649	-0.044586	0.091736	0.070068	0.0088501	0.035034	0.0092773	0.0066833	0.061066	-0.017029	-0.046173
-0.1282	-0.068817	-0.0072937	0.035767	0.15579	-0.063812	0.11307	0.016144	-0.0082397	0.081604	-0.044006	0.090149	0.065643	0.013977	0.036621	0.0095215	0.0041504	0.063263	-0.012756	-0.049255
-0.12698	-0.067871	-0.0070496	0.040619	0.15555	-0.066833	0.11584	0.014404	-0.011627	0.084625	-0.041382	0.087982	0.06424	0.016663	0.03714	0.010895	0.0047913	0.06308	-0.0112	-0.049652
-0.12753	-0.067749	-0.0085144	0.042023	0.16214	-0.074707	0.11926	0.0071411	-0.01535	0.082611	-0.043427	0.088165	0.0625	0.015015	0.044769	0.010345	-0.00061035	0.065918	-0.003418	-0.04364
-0.12915	-0.068298	-0.0099182	0.042023	0.16495	-0.079803	0.12207	0.0086365	-0.013977	0.08429	-0.041016	0.092255	0.058075	0.016876	0.039886	0.0082397	0.00021362	0.067993	0.0023499	-0.04126
-0.12616	-0.070557	-0.013184	0.043121	0.16107	-0.074738	0.12671	0.013031	-0.015137	0.091217	-0.042511	0.088684	0.057556	0.01651	0.034546	0.0068665	-0.004364	0.064148	0.0013123	-0.04425
-0.11786	-0.069366	-0.011597	0.040558	0.14548	-0.074036	0.1301	0.014648	-0.010406	0.091156	-0.045563	0.086334	0.066284	0.018433	0.031891	0.01004	-0.0062256	0.060455	-0.0046692	-0.050354
-0.11221	-0.068024	-0.009552	0.042084	0.1279	-0.07724	0.12674	0.014862	-0.0050354	0.086609	-0.039673	0.08609	0.068573	0.023438	0.037354	0.012115	-0.0042114	0.054535	-0.00082397	-0.052856
-0.10745	-0.069244	-0.011688	0.043488	0.12326	-0.083344	0.12781	0.016937	-0.0068665	0.077301	-0.037445	0.088287	0.06723	0.0271	0.041779	0.014069	-0.0076294	0.048401	0.0031433	-0.056885
-0.10495	-0.068542	-0.018372	0.043884	0.1272	-0.07959	0.12701	0.015106	-0.0083923	0.074829	-0.038635	0.082733	0.067322	0.020477	0.042542	0.013	-0.0093079	0.044281	-0.0036621	-0.057953
-0.10587	-0.073181	-0.019257	0.046753	0.1268	-0.075745	0.13245	0.013306	-0.0077515	0.070679	-0.032623	0.082306	0.065002	0.016144	0.039764	0.010956	-0.0081177	0.04361	-0.00177	-0.058563
-0.11435	-0.070618	-0.021271	0.044617	0.12549	-0.076202	0.13614	0.011749	-0.0092163	0.071594	-0.031952	0.088501	0.061707	0.018433	0.043671	0.011841	-0.0073242	0.045135	-0.0019836	-0.066498
-0.11951	-0.065002	-0.018066	0.041565	0.11948	-0.08197	0.13104	0.012909	-0.011932	0.067841	-0.036926	0.091003	0.060394	0.015839	0.049408	0.010864	-0.013428	0.054016	-0.0075073	-0.064972
-0.11667	-0.067719	-0.019836	0.04599	0.11813	-0.07962	0.1322	0.011078	-0.0076599	0.062653	-0.042023	0.090546	0.05304	0.020294	0.046021	0.015015	-0.014709	0.069092	-0.012817	-0.057007
-0.11115	-0.068085	-0.017181	0.051392	0.11404	-0.083252	0.1326	0.015564	-0.0056458	0.059113	-0.040527	0.087799	0.045837	0.02243	0.038361	0.01297	-0.0075073	0.085419	-0.010162	-0.056366
-0.11261	-0.065216	-0.012177	0.053284	0.10556	-0.083405	0.13657	0.014923	-0.0084229	0.055908	-0.034973	0.091339	0.042633	0.021759	0.04184	0.016235	-0.0064087	0.09024	-0.0010681	-0.058899
-0.11288	-0.068085	-0.012939	0.042908	0.10403	-0.082214	0.1369	0.016296	-0.010284	0.050201	-0.034271	0.082123	0.050446	0.020782	0.041809	0.027344	-0.011902	0.084778	0.01181	-0.059296
-0.11392	-0.07019	-0.014282	0.045227	0.10324	-0.085968	0.13272	0.017944	-0.0061646	0.046021	-0.033295	0.076752	0.053009	0.023773	0.04364	0.035858	-0.018311	0.085266	0.019836	-0.067749
-0.11743	-0.069946	-0.011047	0.04776	0.099884	-0.088013	0.13397	0.020538	-0.0031433	0.045959	-0.025635	0.073242	0.055756	0.027374	0.04657	0.037598	-0.021362	0.085571	0.027435	-0.07074
-0.11789	-0.068848	-0.011383	0.048981	0.094757	-0.09021	0.13879	0.018463	-0.0032959	0.040802	-0.02533	0.069397	0.058746	0.025909	0.044891	0.035858	-0.020966	0.078979	0.033905	-0.067963
-0.1188	-0.064728	-0.014038	0.052216	0.08902	-0.089874	0.14142	0.01825	-0.0019531	0.038452	-0.027893	0.070038	0.053375	0.022003	0.045349	0.041931	-0.022339	0.065582	0.038208	-0.068207
-0.1178	-0.062683	-0.013275	0.05423	0.089478	-0.093781	0.13818	0.018585	-0.0029297	0.039673	-0.024445	0.071411	0.047211	0.02597	0.045929	0.04599	-0.019867	0.055023	0.033264	-0.067535
-0.11551	-0.066956	-0.014496	0.058777	0.088074	-0.093109	0.13458	0.021027	-0.006073	0.035675	-0.025635	0.075806	0.03833	0.027191	0.046631	0.045776	-0.020813	0.050323	0.029846	-0.064728
-0.11392	-0.074341	-0.011627	0.059113	0.089142	-0.095062	0.12958	0.019897	-0.012512	0.037811	-0.02771	0.083069	0.037262	0.024719	0.036285	0.04483	-0.028534	0.047394	0.025421	-0.059723
-0.11096	-0.07547	-0.0092773	0.058594	0.087524	-0.098999	0.12717	0.019562	-0.018127	0.039032	-0.025116	0.087341	0.039185	0.015869	0.030762	0.04303	-0.033234	0.035156	0.019501	-0.060699
-0.11041	-0.074158	-0.014709	0.060242	0.083496	-0.09787	0.1308	0.026031	-0.019775	0.035797	-0.027313	0.086426	0.040558	0.015503	0.034271	0.04422	-0.033966	0.031677	0.017487	-0.061432
-0.11282	-0.072113	-0.012604	0.058655	0.081665	-0.095306	0.13474	0.022217	-0.019623	0.033752	-0.028656	0.088196	0.037109	0.017456	0.044342	0.042847	-0.034515	0.032257	0.017029	-0.061981
-0.11237	-0.071808	-0.0087891	0.05954	0.081726	-0.095215	0.13605	0.021576	-0.02063	0.030579	-0.02594	0.088165	0.037933	0.015991	0.044281	0.039642	-0.033051	0.033356	0.011566	-0.068848
-0.10999	-0.069519	-0.0082703	0.057037	0.083069	-0.095245	0.13181	0.022522	-0.018127	0.031281	-0.021423	0.092407	0.035309	0.020416	0.037292	0.031036	-0.032898	0.036072	0.0081482	-0.070221
-0.11331	-0.069855	-0.0095825	0.060944	0.082458	-0.094757	0.13425	0.022705	-0.017426	0.031586	-0.02475	0.095337	0.035004	0.02655	0.041931	0.033569	-0.033722	0.037415	0.0027466	-0.069366
-0.11826	-0.074219	-0.0087891	0.066254	0.078949	-0.098938	0.13327	0.019409	-0.016846	0.033081	-0.026764	0.089569	0.037323	0.027435	0.046753	0.037079	-0.039093	0.04187	0.00079346	-0.069427
-0.11676	-0.076294	-0.011322	0.058594	0.082977	-0.10083	0.12982	0.014557	-0.016266	0.026825	-0.029846	0.085907	0.034912	0.025116	0.046204	0.038422	-0.042694	0.043915	-0.0020447	-0.072235
-0.11389	-0.071381	-0.011749	0.059814	0.083649	-0.10379	0.12939	0.015839	-0.015228	0.02243	-0.033234	0.082336	0.030579	0.023193	0.042206	0.035217	-0.046753	0.045715	-0.0048523	-0.071869
-0.11008	-0.069916	-0.0039978	0.061218	0.080231	-0.10712	0.1326	0.01712	-0.014465	0.025452	-0.034363	0.077545	0.034149	0.02652	0.039612	0.036682	-0.049072	0.04718	-0.0029297	-0.069305
-0.11151	-0.065796	-0.00039673	0.05896	0.079834	-0.10635	0.12973	0.015167	-0.0058289	0.025665	-0.031769	0.075592	0.042603	0.024963	0.037598	0.043701	-0.047394	0.044159	-0.0040894	-0.069214
-0.11572	-0.061096	-0.0033569	0.059998	0.080566	-0.10992	0.12695	0.015198	-0.0071716	0.027283	-0.030029	0.075134	0.047302	0.0271	0.040863	0.044373	-0.050934	0.041809	-0.0058899	-0.065308
-0.11856	-0.058044	-0.009552	0.068024	0.085907	-0.1113	0.12881	0.015442	-0.010162	0.023743	-0.032501	0.073822	0.044006	0.027954	0.037628	0.041321	-0.050873	0.039673	-0.0036621	-0.068665
-0.12018	-0.056915	-0.0084839	0.062927	0.090942	-0.11197	0.12457	0.017395	-0.0070801	0.023773	-0.036499	0.075348	0.04361	0.027191	0.037994	0.044922	-0.047546	0.033539	0.0028687	-0.073029
-0.12238	-0.05661	-0.0029297	0.060272	0.09433	-0.11505	0.12854	0.017334	-0.0067444	0.026855	-0.035797	0.078217	0.042755	0.020844	0.037231	0.048187	-0.04834	0.028168	0.0065002	-0.074127
-0.12482	-0.052246	-0.0022278	0.058533	0.093536	-0.11383	0.12735	0.022858	-0.0061035	0.025146	-0.03183	0.08075	0.04306	0.018005	0.037292	0.050476	-0.042725	0.029053	0.012024	-0.070404
-0.12177	-0.053741	-0.0022583	0.054108	0.087219	-0.11017	0.12323	0.026489	-0.008728	0.029785	-0.032898	0.079346	0.044098	0.020844	0.042664	0.04892	-0.038818	0.024963	0.0085449	-0.077942
-0.11938	-0.055206	-0.005188	0.051697	0.091064	-0.108	0.11853	0.022064	-0.011169	0.028992	-0.035278	0.073242	0.045288	0.021362	0.045837	0.054657	-0.0401	0.019775	0.0082397	-0.084442
-0.12015	-0.051636	-0.0039368	0.050781	0.093262	-0.1095	0.1268	0.017578	-0.012085	0.026031	-0.032867	0.070343	0.04425	0.017944	0.044098	0.05722	-0.0401	0.023102	0.0068359	-0.08316
-0.11658	-0.048157	0.0015564	0.050568	0.08786	-0.11322	0.12845	0.015656	-0.0093384	0.028809	-0.030487	0.064545	0.040771	0.015137	0.041809	0.062805	-0.036499	0.026031	0.0015259	-0.079834
-0.11761	-0.051147	0.0054321	0.046295	0.086273	-0.10867	0.12952	0.015076	-0.0039673	0.03241	-0.028381	0.062347	0.037048	0.012817	0.041779	0.071686	-0.039429	0.021698	-0.0033875	-0.076233
-0.11847	-0.055542	0.0015564	0.04245	0.084229	-0.10236	0.13574	0.014862	0.0014648	0.034973	-0.032104	0.05957	0.030426	0.011108	0.047272	0.072296	-0.043091	0.01651	0.00091553	-0.078217
-0.11411	-0.055481	-0.0014343	0.041077	0.078949	-0.10049	0.13382	0.014984	0.0031738	0.033112	-0.036102	0.054718	0.028259	0.0063782	0.04425	0.069611	-0.044525	0.019806	0.00036621	-0.076813
-0.11456	-0.056	0.00018311	0.041321	0.072327	-0.098541	0.13715	0.01123	0.0047302	0.034088	-0.031067	0.05719	0.030121	0.012451	0.043518	0.068146	-0.045349	0.020935	-0.00094604	-0.076813
-0.11938	-0.059021	0.0092468	0.042938	0.073578	-0.091919	0.14172	0.0089417	0.008728	0.036499	-0.03064	0.060394	0.033783	0.020233	0.044556	0.068512	-0.048615	0.019531	0.00085449	-0.080139
-0.12161	-0.065674	0.012787	0.043854	0.07843	-0.08902	0.14395	0.0058289	0.0067749	0.034119	-0.031647	0.062225	0.033783	0.023254	0.039307	0.07251	-0.050659	0.01825	0.00091553	-0.084198
-0.11823	-0.062714	0.018158	0.038696	0.073059	-0.085663	0.14584	0.0022583	0.010223	0.03241	-0.032135	0.058197	0.029846	0.027435	0.039276	0.071045	-0.053375	0.015717	0.0051575	-0.087555
-0.11768	-0.058044	0.016296	0.036682	0.071381	-0.08197	0.14273	0.00073242	0.012573	0.031403	-0.029022	0.051727	0.018036	0.029449	0.039948	0.074493	-0.057068	0.017426	0.0072632	-0.086365
-0.1199	-0.05542	0.013702	0.037506	0.069855	-0.084961	0.14529	-0.0047607	0.012726	0.038055	-0.024323	0.047546	0.015015	0.026703	0.041534	0.082031	-0.047333	0.020233	0.0074768	-0.081787
-0.11847	-0.054474	0.015015	0.03479	0.066772	-0.084839	0.14279	-0.0058594	0.0090942	0.041901	-0.023712	0.050873	0.018341	0.026398	0.042114	0.083344	-0.047272	0.01355	0.0097961	-0.081329
-0.11902	-0.05307	0.01593	0.036621	0.064331	-0.080322	0.14072	0.0023804	0.0092773	0.041962	-0.023987	0.053436	0.018372	0.025269	0.041992	0.084381	-0.055481	0.0053101	0.0076904	-0.082245
-0.11871	-0.056915	0.015015	0.037262	0.065155	-0.076691	0.13681	0.002533	0.0044861	0.043396	-0.02298	0.055328	0.019073	0.028107	0.037048	0.080048	-0.053497	0.0028687	0.0047607	-0.089905
-0.11526	-0.057281	0.014099	0.029663	0.068573	-0.08017	0.13626	0.0034485	0.0040894	0.038574	-0.021362	0.05661	0.018524	0.023804	0.029724	0.07373	-0.056091	0.00088501	0.0046387	-0.089478
-0.11597	-0.056915	0.010071	0.02655	0.070129	-0.08786	0.12991	0.0050049	0.011993	0.033844	-0.021362	0.054871	0.014801	0.023651	0.022644	0.067078	-0.051453	0.0015259	0.0013123	-0.089752
-0.11884	-0.055115	0.014465	0.024902	0.065399	-0.089478	0.12863	0.00085449	0.0088501	0.034424	-0.020752	0.05957	0.016876	0.019623	0.024353	0.062622	-0.050629	-0.0046082	-0.0039368	-0.089264
-0.1265	-0.057526	0.020905	0.028107	0.062561	-0.088745	0.13019	-0.0038452	0.0059204	0.032562	-0.019989	0.057037	0.020172	0.014587	0.026154	0.068726	-0.055511	-0.0064697	-0.006073	-0.083649
-0.12985	-0.058685	0.02475	0.030457	0.060333	-0.08493	0.1283	-0.0065308	0.0057068	0.037415	-0.022125	0.048004	0.0224	0.012482	0.027985	0.073456	-0.058014	-0.007843	-0.0072021	-0.079437
-0.1257	-0.056732	0.030334	0.026245	0.060211	-0.086731	0.12854	-0.010712	0.006134	0.047272	-0.019623	0.047485	0.025665	0.013	0.034973	0.070557	-0.06076	-0.01062	-0.0091858	-0.08371
-0.12506	-0.059143	0.027954	0.021698	0.060638	-0.087372	0.13251	-0.016235	0.0062256	0.047119	-0.018005	0.052856	0.019073	0.015472	0.031494	0.065796	-0.056702	-0.012268	-0.010437	-0.086517
-0.12549	-0.057983	0.030914	0.022308	0.060791	-0.084045	0.13339	-0.018005	0.010132	0.046906	-0.015747	0.051453	0.015381	0.023895	0.0242	0.068085	-0.049133	-0.018097	-0.0048218	-0.090179
-0.12949	-0.060211	0.029602	0.017365	0.061554	-0.083374	0.12958	-0.016602	0.011627	0.049316	-0.011841	0.047119	0.01532	0.036163	0.022675	0.071533	-0.047943	-0.0224	-0.01004	-0.093567
-0.12366	-0.057159	0.025757	0.012573	0.055969	-0.083435	0.12848	-0.016235	0.0082092	0.05191	-0.0079346	0.049225	0.021912	0.04361	0.021545	0.074524	-0.043396	-0.023865	-0.014374	-0.093048
-0.12064	-0.054413	0.028778	0.014862	0.053253	-0.080841	0.13083	-0.01767	0.0055237	0.058838	-0.0079651	0.05127	0.024872	0.042969	0.021362	0.071136	-0.039856	-0.020142	-0.016571	-0.094055
-0.12067	-0.054016	0.034576	0.026215	0.053864	-0.084412	0.13077	-0.01358	0.0056458	0.063538	-0.0061035	0.045746	0.022919	0.042084	0.022858	0.068176	-0.03656	-0.015808	-0.013245	-0.095978
-0.12329	-0.052887	0.032196	0.03241	0.051727	-0.091034	0.13144	-0.010895	0.0091553	0.058685	0.00094604	0.045807	0.021301	0.049133	0.017242	0.065369	-0.04126	-0.014832	-0.010498	-0.097809
-0.12552	-0.052155	0.032318	0.028778	0.045715	-0.087891	0.13437	-0.011322	0.013367	0.05899	-0.0010071	0.046448	0.020752	0.050079	0.012695	0.062531	-0.044006	-0.013641	-0.016876	-0.10284
-0.12589	-0.050568	0.029907	0.02533	0.04306	-0.084442	0.1351	-0.015594	0.020264	0.064575	-0.0039063	0.0466	0.013031	0.043365	0.014801	0.06369	-0.044525	-0.015961	-0.016022	-0.098541
-0.12814	-0.046051	0.032928	0.024719	0.042847	-0.084381	0.13303	-0.019958	0.020355	0.067963	-0.0065308	0.048676	0.013947	0.036438	0.015717	0.069	-0.042358	-0.023407	-0.009613	-0.094727
-0.1312	-0.0448	0.036652	0.030121	0.042542	-0.083435	0.13892	-0.016449	0.017334	0.070618	-0.0028381	0.052521	0.022034	0.030762	0.017426	0.072632	-0.044861	-0.031158	-0.0087891	-0.097229
-0.13202	-0.047607	0.039612	0.031281	0.045166	-0.084564	0.13724	-0.009491	0.01413	0.065704	-0.0025635	0.057343	0.02179	0.025696	0.019592	0.06842	-0.046692	-0.03418	-0.012451	-0.096436
-0.13779	-0.050842	0.039398	0.031097	0.044098	-0.085968	0.13504	-0.0055237	0.01355	0.068756	-0.0018311	0.063141	0.016998	0.020111	0.018524	0.063995	-0.045746	-0.031494	-0.011139	-0.098877
-0.13907	-0.056915	0.03653	0.035797	0.045532	-0.082275	0.13431	-0.0063171	0.012329	0.06427	0.0022888	0.064056	0.013702	0.015503	0.014252	0.066528	-0.04248	-0.0289	-0.012878	-0.10168
-0.14136	-0.051605	0.035278	0.038788	0.044525	-0.080811	0.13379	-0.013031	0.0068054	0.059662	0.0031738	0.060852	0.0068054	0.012268	0.01712	0.070709	-0.035767	-0.03244	-0.016266	-0.096954
-0.13669	-0.051727	0.035339	0.038361	0.047852	-0.082001	0.12759	-0.012939	0.010162	0.060883	0.0064697	0.054932	0.0064697	0.014954	0.018372	0.067657	-0.034546	-0.032196	-0.017273	-0.098206
-0.13351	-0.05545	0.038879	0.034241	0.049377	-0.080536	0.12592	-0.0097351	0.010712	0.0625	0.0081482	0.051758	0.0080566	0.028534	0.021301	0.062469	-0.033844	-0.029053	-0.015564	-0.10025
-0.13849	-0.052246	0.040344	0.028748	0.049255	-0.078461	0.1246	-0.01178	0.011475	0.057465	0.009613	0.051666	0.010193	0.037933	0.022888	0.053253	-0.036072	-0.021759	-0.017853	-0.10449
-0.14169	-0.052063	0.038971	0.025421	0.050568	-0.083649	0.12701	-0.010345	0.012695	0.054932	0.011658	0.052521	0.013062	0.044189	0.026794	0.041382	-0.034332	-0.02478	-0.014435	-0.10226
-0.13971	-0.053986	0.037689	0.02652	0.044434	-0.089844	0.12384	-0.010071	0.0088196	0.051819	0.018921	0.058441	0.015717	0.0448	0.025635	0.040009	-0.034363	-0.03241	-0.0076599	-0.096436
-0.13376	-0.052612	0.038971	0.024994	0.0401	-0.089111	0.12262	-0.012329	0.0080261	0.052399	0.021057	0.056824	0.010681	0.043976	0.023224	0.049042	-0.031158	-0.024414	-0.0069885	-0.091248
-0.13098	-0.050293	0.042877	0.02597	0.040741	-0.089447	0.12372	-0.0069885	0.011322	0.052063	0.016479	0.058716	0.0023804	0.035431	0.015564	0.047974	-0.030396	-0.011902	-0.0075378	-0.090485
-0.13474	-0.044678	0.04776	0.020721	0.040283	-0.08551	0.11856	-0.010681	0.013	0.052246	0.014526	0.059845	-0.00042725	0.028717	0.0055542	0.058105	-0.025726	-0.0096436	-0.0054626	-0.089203
-0.13589	-0.047668	0.044281	0.025208	0.033051	-0.083618	0.12314	-0.0077515	0.013733	0.050903	0.013184	0.05954	-0.0011902	0.019379	-0.00015259	0.067841	-0.021027	-0.014008	0.00048828	-0.0896
-0.13586	-0.049561	0.046234	0.035431	0.034119	-0.08252	0.12442	-0.0017395	0.015808	0.047638	0.022766	0.056915	0.0012817	0.018219	0.0012817	0.075012	-0.020233	-0.017242	0.0015869	-0.09433
-0.13565	-0.050262	0.053009	0.032501	0.035034	-0.080444	0.12991	-0.0020752	0.016724	0.051208	0.020905	0.054688	-0.0027771	0.016785	0.00061035	0.077942	-0.019653	-0.013367	0.0050659	-0.10019
-0.14105	-0.048615	0.054657	0.028076	0.038818	-0.08429	0.13208	-0.0056152	0.020111	0.050293	0.018646	0.057281	-0.0047913	0.0074768	-0.0028381	0.08078	-0.019897	-0.014618	0.0018005	-0.10074
-0.14368	-0.041931	0.052612	0.031311	0.039795	-0.085297	0.13062	-0.0035095	0.021545	0.045227	0.024231	0.055237	-0.0014038	0.0030518	-0.0053101	0.080719	-0.019989	-0.014343	0.00073242	-0.098511
-0.14496	-0.039459	0.049988	0.040894	0.039886	-0.076874	0.1329	-0.00076294	0.023346	0.044342	0.027863	0.050476	-0.0015259	0.0072021	-0.0046387	0.079163	-0.021912	-0.02298	0.0052795	-0.09668
-0.1431	-0.03656	0.048065	0.044952	0.03714	-0.072723	0.12994	-0.001709	0.028625	0.045135	0.031006	0.05072	-0.0014343	0.011322	-0.0047607	0.070953	-0.023834	-0.027496	0.00045776	-0.097778
-0.14429	-0.034698	0.046661	0.044189	0.035706	-0.07428	0.12506	0.00094604	0.025177	0.047821	0.034851	0.047333	0.0037842	0.02179	-0.0095825	0.072723	-0.023407	-0.029114	-0.0059204	-0.10233
-0.14368	-0.032684	0.044708	0.026703	0.038788	-0.074799	0.12094	0.0039368	0.029572	0.04364	0.034363	0.040497	0.0072632	0.029541	-0.008606	0.073425	-0.019409	-0.029999	-0.0085754	-0.10336
-0.14023	-0.031738	0.050201	0.024872	0.042511	-0.072845	0.12247	0.0013733	0.034851	0.031982	0.032928	0.032623	0.0013428	0.034485	-0.0073242	0.069946	-0.019379	-0.027313	-0.012512	-0.1015
-0.14319	-0.037781	0.052429	0.032288	0.04425	-0.070343	0.12851	-0.0011597	0.042084	0.027893	0.029572	0.034363	0.0016785	0.039764	-0.0047302	0.066895	-0.016602	-0.02594	-0.018463	-0.097839
-0.14462	-0.036835	0.055634	0.031738	0.039215	-0.07132	0.1311	-0.0010986	0.041504	0.028687	0.030457	0.041901	0.0016785	0.043945	-0.0072327	0.063141	-0.020416	-0.020447	-0.011627	-0.10284
-0.14035	-0.033356	0.057098	0.031982	0.036896	-0.073486	0.13077	0.0011902	0.036438	0.031738	0.03421	0.04425	0.0044861	0.045837	-0.010864	0.067505	-0.025085	-0.018677	-0.0083008	-0.10806
-0.13693	-0.04071	0.057892	0.038818	0.033447	-0.076141	0.12762	-0.00091553	0.039032	0.033936	0.03302	0.044861	0.0074158	0.042389	-0.0086365	0.075653	-0.023987	-0.01886	-0.014771	-0.10864
-0.13681	-0.045258	0.060272	0.042389	0.033112	-0.081604	0.1235	-0.0041199	0.040985	0.029724	0.032562	0.040833	0.0046692	0.03418	-0.00354	0.081665	-0.024872	-0.020844	-0.014984	-0.11057
-0.13681	-0.043671	0.060272	0.043549	0.039673	-0.089111	0.12357	-0.0056763	0.042755	0.024536	0.031525	0.039612	0.0027161	0.033417	-0.0019531	0.083984	-0.026306	-0.024567	-0.013336	-0.11273
-0.13849	-0.04538	0.054596	0.050568	0.046753	-0.084808	0.1217	-0.0029297	0.044342	0.024323	0.030731	0.037964	0.0077209	0.027374	0.00039673	0.0849	-0.023254	-0.026825	-0.0086975	-0.1116
-0.13412	-0.048645	0.054962	0.051331	0.052826	-0.078766	0.13174	0.0007019	0.042023	0.022491	0.028778	0.036987	0.0061951	0.01062	-0.00097656	0.085571	-0.022034	-0.028687	0.0020752	-0.11096
-0.13705	-0.045898	0.057892	0.049347	0.054779	-0.0802	0.13101	0.0028687	0.042053	0.02533	0.026611	0.039703	0.0019836	0.0079651	0.00061035	0.08844	-0.017639	-0.02771	0.0013733	-0.11124
-0.14322	-0.040894	0.058746	0.048309	0.049713	-0.085449	0.12076	-0.0013123	0.046112	0.025421	0.028778	0.03891	0.0081787	0.0087585	-0.0027466	0.093689	-0.018616	-0.028778	-0.0016479	-0.11386
-0.14639	-0.035187	0.058716	0.039001	0.043732	-0.087677	0.11984	-0.0042725	0.047943	0.023499	0.034088	0.039917	0.012512	0.0079346	-0.0041199	0.088623	-0.016113	-0.031952	0.0033875	-0.11307
-0.1456	-0.030212	0.058167	0.033142	0.044525	-0.086731	0.11813	-0.0032043	0.047974	0.023163	0.038788	0.044952	0.013885	0.0046692	-0.0038757	0.084381	-0.015411	-0.025604	0.01001	-0.11142
-0.14139	-0.028046	0.056366	0.028534	0.044006	-0.083557	0.11185	-0.00061035	0.049652	0.021698	0.038849	0.045624	0.021973	0.002594	-0.00045776	0.082428	-0.012939	-0.020294	0.014191	-0.10806
-0.14755	-0.034332	0.055267	0.034302	0.04007	-0.081665	0.11145	-0.0015259	0.047913	0.021179	0.039337	0.04541	0.028412	0.0019531	-6.1035e-05	0.08197	-0.01004	-0.017242	0.013763	-0.10507
-0.14899	-0.037659	0.067108	0.037567	0.033051	-0.078278	0.11365	0.0034485	0.048981	0.023163	0.040985	0.048218	0.034729	0.00067139	0.002655	0.080536	-0.013306	-0.017426	0.0057678	-0.10168
-0.14926	-0.037262	0.07251	0.033356	0.030365	-0.0755	0.11258	0.00067139	0.053009	0.029083	0.044159	0.043182	0.035461	0.0037537	-0.0023804	0.072357	-0.016541	-0.021729	0.0022583	-0.10806
-0.14838	-0.036346	0.068115	0.036499	0.032806	-0.079742	0.1106	-0.0055542	0.052917	0.035431	0.045776	0.043396	0.028412	0.0065308	-0.0079346	0.060364	-0.013702	-0.01947	0.0082092	-0.10919
-0.1481	-0.038635	0.064667	0.036285	0.033966	-0.080566	0.11295	-0.010834	0.048553	0.039185	0.047028	0.042633	0.02887	0.0031738	-0.0075378	0.052551	-0.011078	-0.014801	0.01535	-0.10443
-0.15198	-0.040497	0.065369	0.036957	0.03598	-0.082611	0.11014	-0.0064087	0.043274	0.040863	0.047455	0.038574	0.030762	0.0010986	-0.0094604	0.053314	-0.015137	-0.016235	0.015503	-0.10013
-0.15372	-0.041901	0.071228	0.043243	0.0401	-0.081116	0.11252	-0.0039368	0.043365	0.043182	0.044952	0.04071	0.028107	0.0060425	-0.010071	0.055298	-0.01889	-0.025543	0.012451	-0.098938
-0.15234	-0.043213	0.071564	0.042908	0.041412	-0.083069	0.11346	-0.0037842	0.044769	0.041138	0.048706	0.039063	0.032867	0.01355	-0.015045	0.057587	-0.013977	-0.033325	0.011963	-0.09787
-0.15018	-0.043182	0.069366	0.036224	0.042511	-0.084381	0.11716	-0.0023499	0.046936	0.039246	0.05014	0.030792	0.03418	0.018982	-0.016815	0.058838	-0.0076599	-0.036438	0.016357	-0.097992
-0.14865	-0.040833	0.072937	0.036621	0.045471	-0.080597	0.11652	0.0015869	0.049561	0.04129	0.048218	0.028839	0.030396	0.012756	-0.013947	0.048248	-0.00021362	-0.027405	0.014435	-0.099823
-0.14468	-0.040619	0.072632	0.042969	0.045349	-0.078308	0.11288	-0.0011597	0.052338	0.044006	0.043488	0.036011	0.035309	0.014954	-0.01532	0.050873	-0.0014648	-0.023224	0.010864	-0.097565
-0.13632	-0.042999	0.064148	0.044922	0.043549	-0.081329	0.11188	-0.0036926	0.054016	0.03717	0.043915	0.043762	0.04834	0.017792	-0.01297	0.046295	-0.00021362	-0.022156	0.011658	-0.096893
-0.1322	-0.044098	0.060272	0.043304	0.040955	-0.084473	0.11322	-0.0078125	0.051239	0.034882	0.048096	0.045197	0.052338	0.017365	-0.015137	0.042572	0.00088501	-0.023438	0.015839	-0.093689
-0.13351	-0.042877	0.057678	0.039734	0.040863	-0.085846	0.11658	-0.0046387	0.052338	0.037476	0.050629	0.042694	0.051178	0.017426	-0.021606	0.041168	0.0018005	-0.023315	0.015503	-0.098358
-0.14114	-0.045654	0.057098	0.041138	0.044495	-0.085907	0.11874	0.0018921	0.052826	0.038422	0.050903	0.037903	0.047729	0.014801	-0.02243	0.035187	0.0031738	-0.021881	0.012329	-0.10245
-0.13974	-0.046173	0.063721	0.044556	0.045776	-0.090576	0.12082	0.0052795	0.058197	0.035309	0.050934	0.035706	0.046661	0.011139	-0.026428	0.031372	0.0038757	-0.026245	0.01181	-0.10153
-0.14276	-0.049133	0.065338	0.043335	0.040588	-0.089539	0.12146	0.0042114	0.060028	0.030121	0.048401	0.042084	0.041016	0.0082397	-0.02713	0.027252	0.0065308	-0.030396	0.0089722	-0.098785
-0.14938	-0.048126	0.064484	0.042206	0.036316	-0.084198	0.12241	0.0028687	0.059387	0.031097	0.045227	0.046661	0.040588	0.0058899	-0.032318	0.02179	0.0005188	-0.031097	0.013153	-0.10275
-0.15137	-0.045258	0.06131	0.043793	0.03717	-0.082947	0.12274	-0.0015869	0.064575	0.033264	0.043121	0.043091	0.043823	0.0017395	-0.029785	0.021942	0.00012207	-0.035217	0.013794	-0.1055
-0.14725	-0.046051	0.058563	0.042419	0.030579	-0.085754	0.12039	6.1035e-05	0.069214	0.029297	0.043274	0.04071	0.042206	-0.0012512	-0.026855	0.019348	0.0020752	-0.034363	0.0050964	-0.10373
-0.15054	-0.047028	0.052917	0.042114	0.02533	-0.083313	0.1102	0.0056152	0.070801	0.030762	0.041382	0.037384	0.040771	-0.0022278	-0.025391	0.014343	-0.0010376	-0.031281	0.0057373	-0.097046
-0.15463	-0.048218	0.049347	0.044312	0.023834	-0.085571	0.10519	0.0076294	0.070496	0.024811	0.036224	0.037079	0.038483	-0.0049438	-0.025604	0.0050964	-0.0014648	-0.029602	0.013153	-0.099762
-0.15244	-0.049072	0.043945	0.048309	0.020386	-0.089905	0.10718	0.00097656	0.074982	0.023712	0.034607	0.034393	0.038635	-0.0061646	-0.025848	-0.00012207	-0.0027466	-0.022522	0.011993	-0.10004
-0.14801	-0.051239	0.042755	0.050873	0.016602	-0.092041	0.11044	-0.0030823	0.078705	0.028259	0.028198	0.030914	0.042664	-0.002655	-0.023651	-0.0028687	-0.0032043	-0.023987	0.0075378	-0.097656
-0.14661	-0.054321	0.041199	0.05426	0.016998	-0.091095	0.11801	-0.005127	0.080536	0.030151	0.029175	0.026459	0.041412	-0.0030518	-0.024353	-0.0029907	0.0031738	-0.026031	0.0073242	-0.10107
-0.14365	-0.057373	0.036072	0.048157	0.015717	-0.084106	0.12024	-0.0085144	0.078644	0.032562	0.035919	0.026154	0.038696	-0.0023804	-0.023773	-0.0055847	0.0065613	-0.021484	0.0082397	-0.10831
-0.14359	-0.052094	0.02948	0.044586	0.015106	-0.082275	0.11661	-0.0075989	0.079742	0.033081	0.037048	0.02887	0.037262	-0.0033264	-0.021149	-0.0083008	0.0039978	-0.02301	0.0080261	-0.10684
-0.14584	-0.048279	0.031952	0.047638	0.020844	-0.082489	0.1174	-0.006073	0.08075	0.027679	0.038513	0.029785	0.035309	-0.0050049	-0.02121	-0.0085144	0.0047302	-0.022919	0.0092773	-0.10147
-0.15189	-0.0495	0.036346	0.046448	0.020081	-0.082153	0.11951	-0.0012817	0.079468	0.019928	0.036957	0.029449	0.033295	-0.0068359	-0.025055	-0.006958	0.0049744	-0.025452	0.0039673	-0.10272
-0.14896	-0.053558	0.033356	0.045776	0.023346	-0.081879	0.11487	0.0033569	0.083557	0.015686	0.035126	0.03006	0.038605	-0.0080566	-0.025879	-0.0016785	0.004364	-0.027466	0.00354	-0.095398
-0.1489	-0.054413	0.033752	0.046143	0.019012	-0.084747	0.11288	0.0069275	0.0849	0.013214	0.037598	0.034882	0.036926	-0.0080261	-0.023651	9.1553e-05	0.00064087	-0.024689	0.0036926	-0.097473
-0.14786	-0.0495	0.040863	0.045715	0.013885	-0.0867	0.11566	0.0046997	0.082428	0.016602	0.036835	0.037048	0.031921	-0.010193	-0.025757	0.0011597	0.0018616	-0.025116	0.012024	-0.098022
-0.14786	-0.046295	0.039673	0.048523	0.014923	-0.089294	0.11447	0.0044861	0.082031	0.014313	0.034088	0.033386	0.029968	-0.017365	-0.027954	0.0047607	0.0051575	-0.027283	0.013245	-0.09787
-0.15115	-0.055664	0.036163	0.048157	0.01947	-0.09021	0.10907	0.00057983	0.079987	0.0083313	0.032654	0.030853	0.029633	-0.0072632	-0.025208	0.0021973	0.0048218	-0.026123	0.016022	-0.09671
-0.15466	-0.06134	0.033752	0.05127	0.018341	-0.088928	0.10526	-0.0029602	0.079407	0.010315	0.033752	0.028442	0.033264	-0.0058594	-0.026062	-0.0062256	0.0057068	-0.029053	0.022156	-0.095886
-0.15402	-0.06366	0.030853	0.053864	0.012024	-0.089874	0.1015	-0.00042725	0.074554	0.010651	0.040009	0.028137	0.043427	-0.0063477	-0.026398	-0.012726	0.0040588	-0.032349	0.017212	-0.097046
-0.14993	-0.065186	0.029968	0.054108	0.0088806	-0.087006	0.1012	0.00079346	0.075287	0.0088196	0.042694	0.036224	0.044983	-0.0099792	-0.020691	-0.0224	-0.0020752	-0.035736	0.010834	-0.098572
-0.15384	-0.06546	0.029938	0.054901	0.0030212	-0.080444	0.103	-0.0020752	0.073334	0.008606	0.03952	0.029663	0.048798	-0.0075378	-0.022003	-0.02417	0.00042725	-0.036499	0.0080566	-0.099609
-0.15479	-0.063629	0.032562	0.054382	-0.0013733	-0.08252	0.10269	-0.0018921	0.072418	0.0049744	0.036316	0.023468	0.051483	-0.0041199	-0.018768	-0.017883	0.0010681	-0.036804	0.010437	-0.097595
-0.15308	-0.061188	0.032135	0.051636	0.0030823	-0.085114	0.10065	-0.00067139	0.067719	0.0029602	0.029877	0.03006	0.053345	-0.0034485	-0.017303	-0.013702	0.0032959	-0.037598	0.012451	-0.1004
-0.15057	-0.057526	0.024628	0.047668	0.01004	-0.083954	0.10321	0.0022583	0.069336	0.0028687	0.028839	0.035034	0.049866	-0.010162	-0.01944	-0.014587	0.0033264	-0.03595	0.016357	-0.10226
-0.15036	-0.060638	0.019714	0.052856	0.0094604	-0.082184	0.10312	0.0087585	0.071899	0.0056152	0.027557	0.041229	0.046478	-0.014069	-0.019592	-0.014191	0.0070801	-0.037262	0.019775	-0.10013
-0.151	-0.058105	0.015259	0.056732	0.006897	-0.083099	0.10068	0.01004	0.068756	0.0073547	0.024261	0.045685	0.045258	-0.011078	-0.018768	-0.013702	0.014587	-0.038452	0.026276	-0.094849
-0.14633	-0.052185	0.017944	0.049133	0.0051575	-0.085663	0.0979	0.012421	0.066986	0.0027771	0.025482	0.046387	0.050751	-0.0076294	-0.018585	-0.012634	0.017029	-0.03894	0.028259	-0.088593
-0.14767	-0.051849	0.01944	0.051331	0.0055542	-0.083984	0.099335	0.0073242	0.069122	0.0025024	0.022552	0.044159	0.052612	-0.0092468	-0.018707	-0.013306	0.01474	-0.040802	0.027283	-0.08728
-0.15195	-0.056854	0.016693	0.052429	0.0090637	-0.082184	0.096863	0.0061951	0.074493	0.0075073	0.024231	0.044861	0.047302	-0.0064392	-0.026154	-0.017792	0.0061035	-0.04129	0.027679	-0.088013
-0.15265	-0.063538	0.020752	0.049713	0.0073242	-0.080109	0.096497	0.0093689	0.074463	0.0090637	0.027466	0.050568	0.04538	-0.0043335	-0.030945	-0.015228	0.0057373	-0.035706	0.020416	-0.087463
-0.14896	-0.065094	0.023895	0.046936	0.0083313	-0.084045	0.094452	0.011261	0.072784	0.006897	0.021515	0.060242	0.044739	-0.011322	-0.03537	-0.011841	0.0038147	-0.032043	0.01828	-0.083923
-0.14258	-0.062042	0.024719	0.049011	0.0077515	-0.0849	0.095398	0.011688	0.075592	0.0030823	0.024506	0.062592	0.043304	-0.013397	-0.033661	-0.0086975	0.0027161	-0.032532	0.024261	-0.087036
-0.14047	-0.065063	0.025238	0.050385	0.011475	-0.084625	0.099152	0.010529	0.077484	0.0048523	0.021606	0.062836	0.041412	-0.016388	-0.032104	-0.0058289	0.0073242	-0.036621	0.027191	-0.092438
-0.13293	-0.065582	0.018066	0.052002	0.011078	-0.079956	0.096985	0.014191	0.078796	0.0036621	0.017303	0.069733	0.04184	-0.018738	-0.028809	-0.0093079	0.0055847	-0.035339	0.026581	-0.09137
-0.13226	-0.06958	0.015137	0.054138	0.0041809	-0.078094	0.095764	0.014038	0.083862	0.00045776	0.015747	0.07135	0.039154	-0.02002	-0.028076	-0.010254	0.00354	-0.036346	0.031464	-0.09024
-0.13528	-0.071442	0.0091248	0.046753	-0.0043945	-0.074738	0.091949	0.011993	0.08606	0.0036926	0.014801	0.065277	0.038452	-0.022766	-0.031525	-0.0027466	0.0085754	-0.040344	0.031982	-0.092957
-0.13257	-0.075226	0.0082092	0.046967	-0.006958	-0.070862	0.088287	0.013184	0.085297	-0.0039368	0.016144	0.05658	0.03949	-0.024292	-0.029602	-0.00027466	0.0087891	-0.048126	0.029938	-0.090485
-0.12976	-0.072876	0.011383	0.049225	-0.0078125	-0.063416	0.090179	0.01416	0.080597	-0.005249	0.016388	0.055115	0.036957	-0.025696	-0.024872	-0.00064087	0.008606	-0.052277	0.037231	-0.084198
-0.1312	-0.068085	0.016022	0.046906	-0.010315	-0.060608	0.088593	0.019928	0.081818	-0.0036621	0.012817	0.049591	0.028351	-0.025757	-0.022858	-0.0093994	0.0071716	-0.047913	0.034729	-0.081848
-0.13342	-0.066406	0.01535	0.051636	-0.0080261	-0.059479	0.090088	0.019409	0.080963	-0.0029602	0.0027466	0.049255	0.031006	-0.022705	-0.021759	-0.0177	0.0035095	-0.046906	0.038239	-0.088379
-0.13318	-0.065887	0.012726	0.054382	-0.0048523	-0.059296	0.089325	0.013855	0.081787	-0.0023499	-0.0018921	0.053375	0.039276	-0.028259	-0.02066	-0.015381	0.0021973	-0.046906	0.036407	-0.092224
-0.13113	-0.066925	0.0047607	0.046875	-0.0049438	-0.05481	0.085907	0.015747	0.082764	-0.0018005	-0.0027466	0.057678	0.039917	-0.036621	-0.018097	-0.014893	0.0018616	-0.049347	0.030518	-0.092041
-0.12903	-0.066376	0.0053711	0.049652	-0.0016479	-0.05011	0.084778	0.017456	0.08667	-9.1553e-05	-0.0029602	0.050568	0.038239	-0.035828	-0.020386	-0.018066	0.0018005	-0.051453	0.034485	-0.089233
-0.12787	-0.066254	0.0097046	0.049469	-0.0028687	-0.044983	0.082825	0.019135	0.089966	0.00015259	-0.0041809	0.050781	0.03656	-0.029877	-0.022369	-0.018433	0.0024414	-0.054779	0.038666	-0.089111
-0.13208	-0.068085	0.0078125	0.046356	0.0014343	-0.03421	0.08197	0.017822	0.090057	-0.0016785	-0.0093994	0.05423	0.03595	-0.02771	-0.021942	-0.017151	0.0058594	-0.053223	0.037537	-0.089386
-0.13409	-0.071259	0.013794	0.050751	-0.00036621	-0.02951	0.08316	0.022644	0.090546	-0.0056458	-0.0070801	0.050781	0.043121	-0.018982	-0.020416	-0.019531	0.010071	-0.049225	0.038727	-0.088776
-0.12494	-0.068878	0.022736	0.054596	-0.0046692	-0.029083	0.084473	0.027954	0.093536	-0.006958	-0.008667	0.048401	0.043396	-0.014343	-0.021851	-0.017365	0.011017	-0.047699	0.03714	-0.090027
-0.11789	-0.073242	0.023773	0.054047	-0.0039978	-0.026794	0.08017	0.026489	0.092651	-0.012238	-0.0054016	0.052185	0.035492	-0.011444	-0.024292	-0.013855	0.0067444	-0.051422	0.035828	-0.085266
-0.10974	-0.072754	0.022888	0.054321	-0.0048828	-0.028534	0.071075	0.021912	0.090057	-0.0093994	-0.0057678	0.056458	0.03244	-0.012878	-0.022217	-0.018341	0.0052185	-0.053802	0.032532	-0.081696
-0.1001	-0.070709	0.017365	0.048035	-0.0030518	-0.029388	0.067566	0.023163	0.091675	-0.0099182	-0.0077515	0.052582	0.039581	-0.017487	-0.015259	-0.021942	0.0074463	-0.055603	0.036499	-0.086334
-0.098724	-0.074829	0.017548	0.049713	-0.00039673	-0.031616	0.065857	0.024872	0.091125	-0.011047	-0.0081177	0.04541	0.04657	-0.020416	-0.0059509	-0.023193	0.0071106	-0.057892	0.039032	-0.088562
-0.10086	-0.075745	0.015594	0.054352	0.0015564	-0.029205	0.066589	0.02182	0.092651	-0.0071411	-0.0060425	0.047882	0.039734	-0.022675	0.0016174	-0.022797	-0.0012512	-0.058655	0.038666	-0.089935
-0.1041	-0.072662	0.016357	0.054565	0.00079346	-0.019867	0.067383	0.016846	0.09906	-0.0039978	-0.0055237	0.050293	0.038147	-0.027008	0.0038757	-0.022034	-0.0020142	-0.056	0.040039	-0.091736
-0.10339	-0.071106	0.015381	0.05249	0.0033875	-0.016144	0.066162	0.016541	0.097412	-0.0011902	-0.0056458	0.046387	0.040405	-0.025726	0.0075684	-0.020752	-0.0036011	-0.054474	0.039032	-0.09491
-0.10263	-0.065521	0.011902	0.047791	-0.0024414	-0.010406	0.065704	0.019012	0.098267	6.1035e-05	-0.0084534	0.051849	0.042145	-0.026978	0.0090637	-0.020233	-0.0016479	-0.053772	0.045319	-0.09082
-0.10117	-0.067871	0.0064697	0.041656	-0.0058289	-0.0028992	0.06543	0.020569	0.098358	-0.0011292	-0.011993	0.051117	0.042786	-0.028687	0.0072327	-0.022827	0.0011597	-0.059448	0.047241	-0.085541
-0.10242	-0.072662	0.0066223	0.037506	-0.0041809	-0.0014954	0.058014	0.022308	0.1048	-0.0039368	-0.01355	0.046875	0.039429	-0.026825	0.011871	-0.025421	0.0036011	-0.056	0.046509	-0.087891
-0.10413	-0.071747	0.0079346	0.039001	-0.0068665	-0.0005188	0.052063	0.023926	0.10788	-0.0068359	-0.019226	0.04361	0.034637	-0.018036	0.011566	-0.024506	0.0067444	-0.053711	0.046661	-0.085297
-0.10257	-0.066284	0.010101	0.036346	-0.0032043	0.002594	0.05188	0.028595	0.10818	-0.0041504	-0.020752	0.042908	0.03418	-0.010681	0.010681	-0.019623	0.0055542	-0.054504	0.039429	-0.083832
-0.10477	-0.065247	0.014496	0.041626	0.0084534	0.0036621	0.052948	0.026825	0.10498	-0.0079041	-0.017548	0.052521	0.038635	-0.011932	0.012512	-0.018341	0.006012	-0.058258	0.033569	-0.085114
-0.098511	-0.067688	0.012299	0.046906	0.016693	0.0090637	0.054291	0.025513	0.10806	-0.0093994	-0.020081	0.055084	0.035278	-0.014191	0.017365	-0.017029	0.0096436	-0.059937	0.03125	-0.08078
-0.097656	-0.064789	0.0052795	0.048004	0.018982	0.012848	0.05658	0.023071	0.11774	-0.0053101	-0.025909	0.057587	0.037018	-0.016266	0.013916	-0.0177	0.012299	-0.060272	0.029297	-0.082642
-0.092743	-0.065643	0.0039063	0.048889	0.02002	0.0052795	0.054199	0.016998	0.11829	-0.007782	-0.028564	0.041595	0.035889	-0.017212	0.017151	-0.022736	0.020569	-0.052673	0.031311	-0.086517
-0.095947	-0.06366	0.00036621	0.052094	0.020508	0.00015259	0.048187	0.013428	0.11539	-0.0058899	-0.029449	0.041687	0.034363	-0.019775	0.015808	-0.024109	0.022125	-0.05011	0.027222	-0.090302
-0.096039	-0.059326	-0.0020447	0.056396	0.023682	0.0042419	0.046997	0.012787	0.1102	-0.01181	-0.034576	0.048096	0.038025	-0.026489	0.010986	-0.026825	0.016571	-0.048615	0.023102	-0.09491
-0.09198	-0.059601	-0.0022583	0.068115	0.026031	0.0055847	0.048828	0.017578	0.10391	-0.013885	-0.038055	0.055542	0.042419	-0.028351	0.0062561	-0.023285	0.0065308	-0.046051	0.020844	-0.096375
-0.088837	-0.060608	0.001709	0.072723	0.025757	0.0095825	0.049988	0.020477	0.10989	-0.014862	-0.043579	0.052094	0.040985	-0.025604	0.0024719	-0.021088	0.0010071	-0.049072	0.01947	-0.094055
-0.083588	-0.058899	-0.0011597	0.077148	0.025116	0.011017	0.049042	0.028046	0.12057	-0.015747	-0.040405	0.051178	0.035553	-0.023804	0.0059204	-0.016571	-0.0023499	-0.052399	0.021576	-0.094238
-0.083496	-0.057037	-0.0055237	0.081116	0.026581	0.014648	0.048004	0.03009	0.1235	-0.01062	-0.036072	0.057312	0.039154	-0.014709	0.0082092	-0.016876	-0.001709	-0.052734	0.026306	-0.091888
-0.081177	-0.052307	-0.0067749	0.078217	0.031403	0.014954	0.048553	0.027191	0.12628	-0.0037231	-0.031281	0.053741	0.049133	-0.013794	0.0086365	-0.020111	-0.001709	-0.054291	0.029297	-0.084717
-0.080139	-0.05307	-0.0012512	0.069824	0.029541	0.016876	0.048828	0.026306	0.12549	-0.0007019	-0.026794	0.046875	0.053955	-0.011261	0.0056152	-0.013763	0.0038147	-0.056915	0.030884	-0.082184
-0.076263	-0.05365	0.0005188	0.063568	0.031555	0.01059	0.050659	0.020874	0.12863	0.0025635	-0.025024	0.04422	0.056549	-0.0093689	0.0042419	-0.011078	0.0091248	-0.060089	0.024017	-0.083496
-0.072174	-0.05896	-0.0021362	0.058472	0.035553	0.0036926	0.053223	0.013153	0.12988	-0.003418	-0.023376	0.035309	0.053558	-0.010529	0.0079651	-0.0090942	0.0081177	-0.064606	0.025421	-0.09137
-0.067566	-0.062775	0.00088501	0.054749	0.038574	0.003418	0.053528	0.011993	0.1246	-0.0037537	-0.02597	0.031738	0.049255	-0.016083	0.0056152	-0.0074463	0.0064392	-0.060242	0.032898	-0.093536
-0.067535	-0.057251	0.0059204	0.054016	0.033417	0.0014954	0.052704	0.021637	0.12106	-0.0018616	-0.025513	0.022522	0.052643	-0.025299	-0.0067139	-0.005188	0.0077515	-0.061157	0.033813	-0.091858
-0.069397	-0.051788	0.0057373	0.042969	0.032776	-0.0051575	0.046906	0.021881	0.11716	-0.003418	-0.023987	0.025543	0.052521	-0.030548	-0.0078735	-0.0084839	0.0099487	-0.058868	0.026001	-0.082886
-0.075165	-0.043976	0.0019836	0.039063	0.041992	-0.0074463	0.043427	0.019287	0.11761	-0.0073547	-0.021667	0.029419	0.047363	-0.03009	-0.005249	-0.012207	0.011902	-0.060089	0.022675	-0.080505
-0.073303	-0.045654	0.0010376	0.041901	0.047729	-0.012238	0.040558	0.020203	0.12061	-0.0068665	-0.022614	0.024506	0.047699	-0.027069	-0.0053406	-0.015167	0.015656	-0.057922	0.022491	-0.079865
-0.070007	-0.045135	0.0047913	0.049286	0.054779	-0.017029	0.035034	0.026855	0.12152	-0.0064697	-0.021637	0.024445	0.047882	-0.03183	-0.0077209	-0.010803	0.0177	-0.056641	0.022491	-0.079102
-0.06778	-0.042908	0.0080261	0.046417	0.061279	-0.022156	0.03479	0.023926	0.11731	-0.0057983	-0.02655	0.01535	0.048492	-0.039337	-0.012634	-0.0066528	0.014679	-0.060364	0.025665	-0.08194
-0.070221	-0.04422	0.0071411	0.03891	0.061401	-0.017151	0.037445	0.021118	0.11511	-0.0072327	-0.024872	0.014099	0.048981	-0.042023	-0.014709	-0.004364	0.011383	-0.060272	0.02713	-0.085358
-0.073029	-0.047516	0.0098267	0.034393	0.065765	-0.018005	0.04187	0.018646	0.11453	-0.0080261	-0.020203	0.0036621	0.052948	-0.038452	-0.017212	-0.0025635	0.015778	-0.057983	0.027252	-0.087219
-0.069031	-0.045288	0.015625	0.042633	0.069397	-0.018433	0.04187	0.016022	0.11322	-0.0092773	-0.025879	0.0059204	0.056946	-0.037323	-0.012695	0.00045776	0.01767	-0.058014	0.0271	-0.088867
-0.064484	-0.0448	0.020569	0.044312	0.066833	-0.018646	0.038513	0.014923	0.112	-0.011108	-0.027069	-0.0041199	0.059967	-0.034729	-0.0031433	0.0030518	0.021057	-0.057831	0.031158	-0.090698
-0.066467	-0.040192	0.021027	0.040649	0.065247	-0.023315	0.033142	0.0088806	0.11194	-0.010193	-0.024933	-0.012085	0.061157	-0.035583	0.00027466	0.0022888	0.018707	-0.05545	0.034576	-0.095184
-0.064972	-0.038239	0.019928	0.041107	0.065796	-0.027557	0.032532	0.011169	0.11508	-0.011322	-0.025604	-0.010712	0.059845	-0.031189	0.0036621	0.0024109	0.016266	-0.05368	0.033508	-0.098053
-0.064941	-0.041626	0.01886	0.03714	0.067322	-0.02652	0.038757	0.014679	0.11624	-0.010529	-0.029358	-0.010712	0.063538	-0.019714	0.0032349	0.0025024	0.018311	-0.051758	0.032379	-0.09494
-0.067963	-0.043793	0.010956	0.035492	0.079315	-0.02771	0.039063	0.014221	0.12009	-0.010223	-0.032257	-0.0070801	0.066467	-0.021423	0.0031738	0.0052795	0.023224	-0.048279	0.030945	-0.092041
-0.069763	-0.050323	0.010406	0.035065	0.084717	-0.023224	0.036255	0.017426	0.12051	-0.0090332	-0.028748	-0.0075684	0.066528	-0.0224	0.0042114	0.0088196	0.017273	-0.04837	0.024384	-0.090393
-0.075043	-0.052795	0.0073853	0.035889	0.085785	-0.023743	0.033234	0.0159	0.11865	-0.0054016	-0.024902	-0.0007019	0.062012	-0.019928	0.00076294	0.010742	0.016785	-0.041779	0.028778	-0.096588
-0.072266	-0.05365	0.0079651	0.03479	0.088409	-0.028564	0.033112	0.01416	0.11862	-0.0054321	-0.025452	0.01004	0.056854	-0.01709	-0.0071411	0.012878	0.012604	-0.035522	0.028168	-0.10233
-0.066772	-0.054138	0.0066223	0.030975	0.086182	-0.032043	0.037689	0.01651	0.12134	-0.0064697	-0.02713	0.011414	0.05603	-0.014923	-0.015259	0.012421	0.010651	-0.03952	0.0271	-0.099854
-0.064087	-0.046478	0.007843	0.032104	0.089813	-0.031738	0.033936	0.013489	0.12411	-0.006012	-0.025452	0.0026855	0.056519	-0.016388	-0.019379	0.0073853	0.0079041	-0.040741	0.02533	-0.097168
-0.066345	-0.040466	0.010284	0.033264	0.092987	-0.0289	0.033783	0.009613	0.12338	-0.00039673	-0.024933	-0.002655	0.061584	-0.020172	-0.02124	-0.0016785	0.002655	-0.039825	0.020386	-0.097687
-0.065918	-0.042816	0.010468	0.036194	0.09198	-0.02124	0.035309	0.016571	0.11508	0.00091553	-0.0224	-0.011871	0.065918	-0.022186	-0.02536	-0.0036316	0.00018311	-0.038849	0.018829	-0.098297
-0.063812	-0.042297	0.012085	0.041229	0.090302	-0.016602	0.029327	0.022308	0.11533	-0.00064087	-0.02356	-0.026978	0.064819	-0.02182	-0.029358	-0.00085449	-0.0054626	-0.030884	0.017883	-0.097717
-0.063965	-0.04425	0.017944	0.043762	0.088226	-0.013733	0.02832	0.025421	0.11691	-0.0020142	-0.020813	-0.031555	0.066956	-0.018463	-0.03363	-0.006134	-0.0035706	-0.028168	0.020081	-0.095306
-0.062744	-0.051147	0.01886	0.045715	0.093323	-0.01886	0.027771	0.017181	0.12064	-0.0020447	-0.016846	-0.020447	0.069244	-0.015503	-0.031769	-0.006012	-9.1553e-05	-0.02713	0.014435	-0.093292
-0.060699	-0.061615	0.020691	0.048798	0.095581	-0.024811	0.028259	0.0079651	0.12604	-0.0043335	-0.015228	-0.01297	0.071869	-0.015442	-0.02597	3.0518e-05	-0.0011292	-0.023041	0.01062	-0.09668
-0.053558	-0.065155	0.025543	0.049438	0.08905	-0.023224	0.036743	0.0089722	0.13214	-0.0040588	-0.012085	-0.017609	0.075623	-0.016388	-0.027344	0.0067444	-0.0052185	-0.016968	0.010895	-0.095673
-0.046753	-0.066895	0.025024	0.046295	0.090424	-0.022949	0.041351	0.01236	0.13748	-0.007019	-0.0057068	-0.022827	0.081848	-0.0092773	-0.027802	0.012054	-0.0064697	-0.015198	0.014954	-0.095306
-0.045013	-0.062805	0.024536	0.039307	0.085907	-0.023376	0.03717	0.014709	0.14502	-0.010101	-0.0048218	-0.021484	0.081299	-0.0067444	-0.028229	0.025482	-0.0064087	-0.015503	0.014648	-0.096619
-0.045197	-0.060852	0.018372	0.032684	0.079498	-0.023956	0.030426	0.012299	0.1441	-0.012909	-0.0039063	-0.020905	0.074158	-0.0083923	-0.03421	0.032806	-0.0053711	-0.016052	0.012726	-0.09494
-0.042542	-0.061707	0.016968	0.034027	0.079437	-0.027557	0.032318	0.0093079	0.14429	-0.018158	-0.0007019	-0.020599	0.071259	-0.0088196	-0.035645	0.036011	-0.0063477	-0.016449	0.007843	-0.095032
-0.04126	-0.064636	0.02121	0.037323	0.080048	-0.023132	0.035553	0.0098877	0.13916	-0.020081	0.0030212	-0.015106	0.073029	-0.011505	-0.03186	0.036102	-0.016541	-0.017731	0.007843	-0.098541
-0.041443	-0.0672	0.022247	0.037659	0.082947	-0.024658	0.031372	0.0084229	0.13269	-0.022858	0.012878	-0.0062561	0.068481	-0.015381	-0.031189	0.037354	-0.021057	-0.0090942	0.005188	-0.10306
-0.04303	-0.068298	0.02475	0.036224	0.080963	-0.028992	0.028687	0.0093384	0.13437	-0.024689	0.022369	-0.004425	0.064972	-0.015045	-0.028351	0.04126	-0.02243	-0.0038757	0.0041504	-0.10861
-0.040802	-0.069244	0.026672	0.03479	0.078003	-0.029297	0.031372	0.0044861	0.13806	-0.024841	0.028595	-0.0027161	0.061554	-0.0090332	-0.020447	0.042084	-0.024933	-0.0028992	0.002655	-0.10535
-0.042725	-0.069977	0.02948	0.035645	0.076294	-0.028503	0.033417	-0.00057983	0.13702	-0.025482	0.030365	-0.0047607	0.061279	-0.0078735	-0.018646	0.034851	-0.026611	-0.0022888	0.0038452	-0.10339
-0.045898	-0.069885	0.030151	0.036255	0.077271	-0.028259	0.031891	0.0014954	0.13733	-0.03009	0.033783	-0.0016174	0.068634	-0.0057983	-0.020325	0.02774	-0.028717	-0.0031128	-0.0018005	-0.10349
-0.044464	-0.064911	0.029175	0.037048	0.079437	-0.025146	0.036285	0.0027161	0.13336	-0.031708	0.040649	-0.0054626	0.072754	-0.0031433	-0.022583	0.021027	-0.032532	-0.0072021	-0.0027466	-0.10367
-0.046204	-0.060547	0.02887	0.033691	0.078186	-0.027405	0.038391	0.0012207	0.12531	-0.032379	0.046783	-0.0064087	0.074341	-0.0014648	-0.022766	0.02478	-0.033356	-0.013824	-0.00061035	-0.10785
-0.046753	-0.05777	0.028381	0.030365	0.07312	-0.029938	0.041382	0.0070801	0.12268	-0.027802	0.050415	-0.0112	0.073578	-0.0039978	-0.026764	0.029938	-0.027893	-0.0096436	0.00082397	-0.10553
-0.048126	-0.056793	0.025146	0.031616	0.070221	-0.031128	0.042664	0.013489	0.1311	-0.024994	0.056183	-0.0054932	0.07428	-0.0098572	-0.022675	0.029175	-0.022369	0.0019836	0.0023499	-0.1088
-0.048157	-0.058838	0.022339	0.035553	0.071136	-0.026825	0.046753	0.010925	0.13052	-0.026611	0.057709	-0.0044556	0.079407	-0.0080872	-0.025208	0.028656	-0.023804	0.0094604	-0.00094604	-0.10306
-0.043945	-0.059052	0.018677	0.037689	0.06546	-0.027863	0.044861	0.012634	0.13712	-0.027863	0.05838	-0.0065308	0.077515	-0.0042725	-0.029907	0.031494	-0.025787	0.010956	-0.00036621	-0.098663
-0.042175	-0.059814	0.015198	0.037323	0.059631	-0.027924	0.04422	0.012939	0.14166	-0.033569	0.057861	0.001709	0.077271	-0.0068054	-0.027557	0.034729	-0.026184	0.013123	-0.00076294	-0.10315
-0.04248	-0.063354	0.012482	0.03363	0.061951	-0.029694	0.05014	0.010681	0.13992	-0.035278	0.052032	0.0027771	0.079102	-0.0066223	-0.021515	0.034973	-0.026428	0.020325	-0.0030823	-0.10379
-0.041748	-0.065277	0.014252	0.032928	0.064728	-0.026337	0.052643	0.010651	0.14117	-0.037842	0.053528	-0.0019226	0.078644	-0.0014648	-0.015228	0.032684	-0.028137	0.021271	0.00082397	-0.10025
-0.042816	-0.062286	0.013428	0.041382	0.061188	-0.028839	0.050842	0.014984	0.14508	-0.035492	0.051331	-0.0054626	0.072174	0.0062256	-0.01239	0.037292	-0.025238	0.017944	0.0023499	-0.099335
-0.044983	-0.065338	0.013885	0.048615	0.055115	-0.030396	0.046753	0.018921	0.14145	-0.036285	0.054932	-0.0089111	0.074402	0.0073853	-0.014954	0.04187	-0.020325	0.016418	-0.0012817	-0.09845
-0.046295	-0.066193	0.016693	0.049957	0.053467	-0.034454	0.046539	0.01651	0.13797	-0.038971	0.053589	-0.021149	0.079193	0.0081177	-0.018829	0.045837	-0.022614	0.014526	-0.0043945	-0.098877
-0.042664	-0.06192	0.027863	0.052582	0.056427	-0.031982	0.045776	0.018066	0.13644	-0.038147	0.049805	-0.028625	0.070526	0.0050049	-0.013885	0.0466	-0.0224	0.020081	-0.010681	-0.10269
-0.042938	-0.064606	0.027832	0.05249	0.05835	-0.033813	0.043701	0.021576	0.13211	-0.041321	0.046295	-0.032257	0.066498	0.013489	-0.016663	0.042786	-0.020233	0.021423	-0.01416	-0.10443
-0.037811	-0.064301	0.018555	0.052704	0.061432	-0.03717	0.044006	0.025543	0.13309	-0.038239	0.049957	-0.037048	0.063416	0.019592	-0.019684	0.037994	-0.019043	0.023041	-0.010925	-0.10461
-0.039581	-0.064117	0.01474	0.053772	0.061249	-0.039001	0.048492	0.029083	0.13412	-0.028778	0.051727	-0.031342	0.066437	0.026154	-0.01416	0.037079	-0.015411	0.031006	-0.011841	-0.10394
-0.038727	-0.063354	0.014191	0.051605	0.059204	-0.039459	0.049225	0.031097	0.13458	-0.028412	0.050262	-0.033203	0.070251	0.027954	-0.011414	0.037567	-0.020264	0.034149	-0.010284	-0.10239
-0.037384	-0.062347	0.016296	0.049377	0.056122	-0.039581	0.049194	0.03183	0.13657	-0.031342	0.050476	-0.02417	0.067261	0.02298	-0.010345	0.031586	-0.018677	0.029175	-0.0061951	-0.10092
-0.030609	-0.057648	0.017151	0.051086	0.055847	-0.043579	0.05249	0.033539	0.1405	-0.026367	0.04718	-0.016174	0.062042	0.018738	-0.015381	0.024963	-0.020477	0.025787	-0.0032959	-0.10739
-0.034851	-0.052307	0.012848	0.053162	0.050903	-0.046417	0.058929	0.032379	0.14178	-0.024994	0.047394	-0.013458	0.064819	0.017334	-0.022644	0.023529	-0.018341	0.022156	-0.0057373	-0.10745
-0.03244	-0.052429	0.015289	0.056152	0.046631	-0.042816	0.062317	0.036407	0.14023	-0.028625	0.050049	-0.025879	0.072479	0.01535	-0.024811	0.020172	-0.016785	0.019836	-0.0075684	-0.11057
-0.032318	-0.055206	0.020477	0.056183	0.045868	-0.043365	0.061584	0.036957	0.14148	-0.032654	0.048767	-0.02887	0.068756	0.013397	-0.025391	0.019379	-0.022369	0.022797	-0.0094604	-0.11313
-0.029724	-0.048889	0.023285	0.056091	0.050903	-0.044434	0.055176	0.029572	0.14011	-0.029388	0.053131	-0.026855	0.06131	0.010376	-0.025085	0.020966	-0.023834	0.029144	-0.010681	-0.1098
-0.030853	-0.052307	0.018494	0.059296	0.054016	-0.040741	0.049896	0.022766	0.14365	-0.026917	0.054291	-0.015686	0.06189	0.012482	-0.029388	0.020691	-0.021881	0.028015	-0.0090637	-0.10907
-0.030151	-0.056183	0.013916	0.058624	0.05484	-0.041046	0.057373	0.023407	0.14594	-0.022125	0.053802	-0.02182	0.057556	0.013641	-0.031189	0.023438	-0.027283	0.033386	-0.0065613	-0.11365
-0.028687	-0.054718	0.01297	0.060486	0.054016	-0.045776	0.060944	0.023895	0.14282	-0.020599	0.055481	-0.036774	0.053864	0.016724	-0.029602	0.02829	-0.0336	0.030609	-0.0026245	-0.1091
-0.027985	-0.055817	0.017578	0.061096	0.050354	-0.046051	0.065857	0.020477	0.13889	-0.026215	0.054626	-0.038086	0.050629	0.019928	-0.029633	0.033875	-0.037506	0.027069	-0.0038757	-0.10428
-0.022461	-0.052399	0.015381	0.056122	0.054657	-0.04483	0.065491	0.020813	0.14148	-0.03186	0.052856	-0.035065	0.048828	0.020355	-0.027405	0.041962	-0.039001	0.028503	-0.010162	-0.10858
-0.025635	-0.043823	0.013763	0.059204	0.059296	-0.042755	0.063019	0.021545	0.1445	-0.030518	0.049774	-0.039368	0.051361	0.017151	-0.027191	0.052704	-0.038788	0.02359	-0.013	-0.10474
-0.025421	-0.036865	0.017242	0.059662	0.054138	-0.042236	0.062012	0.021973	0.14523	-0.029297	0.047638	-0.0448	0.0466	0.0097961	-0.021729	0.050262	-0.038483	0.016174	-0.014404	-0.10162
-0.026672	-0.038696	0.017487	0.056122	0.058746	-0.042511	0.060394	0.018463	0.14392	-0.027618	0.045624	-0.049957	0.040924	0.0083313	-0.024658	0.044769	-0.038513	0.017426	-0.0052795	-0.1037
-0.027893	-0.043396	0.018372	0.057465	0.062897	-0.038147	0.064026	0.016754	0.14706	-0.02359	0.052887	-0.05658	0.044189	0.01062	-0.027557	0.041687	-0.044769	0.023254	-0.0072937	-0.10318
-0.026184	-0.044617	0.013336	0.057617	0.062622	-0.036835	0.063293	0.017456	0.14719	-0.017761	0.059509	-0.055786	0.045563	0.008667	-0.024994	0.043152	-0.056732	0.023041	-0.0079956	-0.10434
-0.028351	-0.043213	0.013489	0.056824	0.062683	-0.033844	0.063751	0.020721	0.14154	-0.015015	0.05658	-0.062836	0.04068	0.0095825	-0.021912	0.043213	-0.058838	0.013611	-0.0058594	-0.10434
-0.02713	-0.039856	0.014465	0.056396	0.059662	-0.034729	0.062622	0.021942	0.14108	-0.013123	0.061005	-0.05542	0.039154	0.0030212	-0.023529	0.042633	-0.057556	0.013885	-0.0061951	-0.10446
-0.025757	-0.034729	0.010498	0.056519	0.052307	-0.035522	0.060638	0.024506	0.14456	-0.010345	0.060883	-0.055176	0.035919	0.00045776	-0.025757	0.042114	-0.051727	0.018494	-0.00057983	-0.10468
-0.018219	-0.033325	0.0097656	0.061371	0.046021	-0.040192	0.061279	0.028015	0.14755	-0.0096436	0.063354	-0.055847	0.025482	0	-0.025146	0.040405	-0.051178	0.025696	0.00015259	-0.10638
-0.010834	-0.033051	0.015869	0.063263	0.041473	-0.044159	0.061554	0.027832	0.14532	-0.014465	0.058533	-0.044556	0.022308	0.0018311	-0.022583	0.035919	-0.049866	0.021942	0.0011292	-0.10461
-0.0061035	-0.029053	0.015381	0.062042	0.039368	-0.042267	0.060791	0.030426	0.14502	-0.022522	0.056885	-0.031311	0.032745	0.0005188	-0.023926	0.030396	-0.046204	0.016083	0.0017395	-0.10214
-0.0010376	-0.026154	0.011597	0.061249	0.032074	-0.037628	0.060974	0.031128	0.14462	-0.031738	0.05188	-0.031097	0.033112	-0.005127	-0.022736	0.032562	-0.036133	0.016998	0.0012207	-0.097534
0.0038757	-0.027924	0.019775	0.069702	0.028564	-0.039642	0.06311	0.029755	0.13959	-0.031281	0.047668	-0.024506	0.025635	-0.0098267	-0.022125	0.045502	-0.031586	0.016632	0.0011902	-0.094147
0.0018921	-0.027771	0.021942	0.073029	0.027802	-0.038391	0.058655	0.027283	0.14099	-0.029053	0.052216	-0.039093	0.026642	-0.006958	-0.025787	0.059082	-0.02948	0.018768	0.0032959	-0.096313
0.0026855	-0.024323	0.021942	0.068054	0.027252	-0.036682	0.056488	0.027618	0.1413	-0.028564	0.054504	-0.031952	0.031708	-0.0030212	-0.029114	0.068787	-0.023743	0.015503	0.0014954	-0.09433
0.011108	-0.02179	0.029327	0.060486	0.027588	-0.039642	0.056824	0.027802	0.14282	-0.02533	0.052246	-0.02887	0.035248	-0.0005188	-0.031036	0.071289	-0.029907	0.011292	0.0041809	-0.093445
0.012421	-0.021088	0.027985	0.058868	0.024048	-0.042297	0.052216	0.021729	0.15152	-0.027618	0.051178	-0.035278	0.031677	0.0027771	-0.027435	0.068176	-0.028473	0.011414	0.007782	-0.094666
0.015045	-0.015503	0.02298	0.062378	0.016357	-0.035095	0.052643	0.02005	0.1499	-0.028229	0.051361	-0.038208	0.026581	0.0037842	-0.026337	0.063934	-0.030487	0.0084229	0.010376	-0.095215
0.015839	-0.013397	0.019318	0.063477	0.014221	-0.030701	0.058563	0.022827	0.14816	-0.026764	0.055389	-0.038727	0.026215	0.005249	-0.027679	0.052063	-0.026794	0.013245	0.01004	-0.097198
0.017242	-0.019012	0.014801	0.064301	0.013428	-0.030609	0.060577	0.018158	0.14377	-0.026123	0.055023	-0.039063	0.025177	0.0093384	-0.026093	0.046722	-0.025055	0.013733	0.0090942	-0.10031
0.020325	-0.022858	0.013336	0.060608	0.0057983	-0.031433	0.061127	0.021057	0.14258	-0.027161	0.055786	-0.039886	0.026276	0.016876	-0.028381	0.040802	-0.02832	0.012421	0.0054321	-0.099518
0.020264	-0.023987	0.012512	0.059631	0.0054321	-0.028839	0.06543	0.022064	0.14383	-0.025146	0.055206	-0.030243	0.027802	0.018036	-0.026154	0.036011	-0.027466	0.0055237	0.0045471	-0.094604
0.024231	-0.023071	0.013275	0.05838	0.003479	-0.027222	0.063934	0.023193	0.14233	-0.029877	0.052368	-0.019836	0.029266	0.013214	-0.027191	0.034729	-0.028656	0.0011597	-0.00036621	-0.093445
0.02298	-0.022949	0.018524	0.063446	0.0039978	-0.03064	0.063934	0.026276	0.14209	-0.027313	0.049347	-0.018799	0.023926	0.011658	-0.025879	0.029938	-0.030945	-0.00033569	-0.0030212	-0.09201
0.022247	-0.021179	0.020508	0.064636	0.0018616	-0.032349	0.064453	0.024811	0.14386	-0.025421	0.050903	-0.018646	0.02002	0.0081482	-0.016602	0.016327	-0.035217	0.0007019	0.00082397	-0.088501
0.026978	-0.022339	0.019745	0.063202	-0.0016174	-0.033203	0.064148	0.022614	0.1485	-0.029358	0.053528	-0.021179	0.015686	0.0032349	-0.012146	0.013031	-0.032684	0.01593	0.0076294	-0.088898
0.032196	-0.024597	0.019958	0.05954	-0.0047607	-0.039246	0.063599	0.018127	0.15207	-0.029846	0.057068	-0.029236	0.017548	0.0036621	-0.013336	0.015808	-0.033356	0.02063	0.011993	-0.092255
0.039673	-0.025055	0.017578	0.051331	-0.0045471	-0.040039	0.057892	0.016693	0.15033	-0.025177	0.064697	-0.032806	0.015656	0.0054626	-0.014557	0.028687	-0.033813	0.021088	0.013672	-0.09256
0.046295	-0.0242	0.010162	0.051361	-0.005188	-0.038696	0.059662	0.017151	0.14401	-0.028931	0.065002	-0.028412	0.012115	0.0075684	-0.011383	0.04361	-0.031677	0.021301	0.010071	-0.091888
0.047272	-0.024963	0.0049133	0.044098	-0.012848	-0.034698	0.060089	0.017944	0.14249	-0.03067	0.057983	-0.031433	0.0080566	0.001709	-0.01181	0.048248	-0.029236	0.023315	0.013702	-0.09552
0.044495	-0.02771	0.0033875	0.0401	-0.013641	-0.029297	0.060486	0.016663	0.1424	-0.029266	0.05423	-0.037872	0.00033569	-0.00036621	-0.0074158	0.052826	-0.023254	0.021729	0.024048	-0.098419
0.041046	-0.021332	0.0013428	0.034363	-0.012329	-0.026947	0.056488	0.020752	0.13611	-0.029419	0.049683	-0.036346	-0.00094604	-0.0018616	-0.0087891	0.054291	-0.023041	0.017914	0.019867	-0.10358
0.044434	-0.018616	0.002655	0.033295	-0.015717	-0.02417	0.055756	0.019592	0.13107	-0.033997	0.051453	-0.029419	-0.001709	-0.00057983	-0.012665	0.050079	-0.025635	0.015747	0.011292	-0.10403
0.040009	-0.017609	0.004364	0.025513	-0.022522	-0.020477	0.056091	0.016052	0.12543	-0.033997	0.057861	-0.035828	-0.006958	-0.0041199	-0.010681	0.048309	-0.029083	0.012939	0.010376	-0.10925
0.040314	-0.016235	0.0060425	0.021912	-0.021851	-0.022095	0.058228	0.019287	0.12537	-0.033508	0.057739	-0.032623	-0.0097351	-0.0075378	-0.012909	0.042938	-0.029755	0.011169	0.0082397	-0.1113
0.044037	-0.014709	0.0054932	0.020416	-0.020508	-0.021057	0.061829	0.018219	0.13116	-0.035095	0.055267	-0.024048	-0.0095825	-0.010284	-0.013397	0.037781	-0.029175	0.006012	0.008728	-0.11319
0.044617	-0.016357	0.006073	0.021759	-0.018585	-0.02243	0.062469	0.020813	0.13477	-0.036072	0.055359	-0.019562	-0.0077515	-0.01236	-0.013367	0.027283	-0.028778	0.0018616	0.0086365	-0.11575
0.046478	-0.012939	0.0064392	0.021637	-0.018738	-0.023529	0.065063	0.022614	0.13281	-0.038544	0.054504	-0.025635	-0.0029907	-0.011169	-0.012604	0.018188	-0.021362	0.00061035	0.010162	-0.11404
0.050385	-0.0085144	0.0042114	0.020844	-0.015381	-0.02298	0.05954	0.029694	0.13171	-0.043152	0.053741	-0.020782	-0.0042114	-0.0088196	-0.012878	0.020813	-0.015961	-0.00073242	0.016479	-0.10901
0.048676	-0.0075378	0.0041809	0.029388	-0.013397	-0.020416	0.058167	0.029266	0.13431	-0.045227	0.05899	-0.026733	-0.007843	-0.0048523	-0.0079956	0.019073	-0.019531	-0.00039673	0.015961	-0.11353
0.041656	-0.0036316	0.00057983	0.036072	-0.010345	-0.016449	0.060333	0.022095	0.13156	-0.045502	0.058228	-0.028107	-0.0061035	-0.0038147	-0.0056763	0.017639	-0.025513	0.0021667	0.014374	-0.11014
0.042023	0.00073242	0.0010986	0.039917	-0.012329	-0.022888	0.060577	0.020111	0.13257	-0.045135	0.056335	-0.024384	-0.0063171	-0.0040283	-0.0057983	0.022217	-0.026031	0.0054321	0.014435	-0.10687
0.046997	0.0024719	0.00061035	0.039764	-0.013977	-0.025177	0.060577	0.020386	0.13141	-0.040894	0.058136	-0.029846	-0.011047	-0.0056458	-0.0090942	0.021088	-0.031799	0.0072327	0.017853	-0.10999
0.047882	-0.00027466	-0.0039368	0.038055	-0.015289	-0.022095	0.062195	0.028748	0.12579	-0.038666	0.063293	-0.02478	-0.013062	-0.0066223	-0.0065613	0.02121	-0.02887	0.0025024	0.020599	-0.10678
0.04895	-0.0013428	-0.0040894	0.038818	-0.015381	-0.020782	0.067993	0.031006	0.12552	-0.030884	0.070801	-0.017487	-0.014923	-0.010681	-0.0042725	0.023529	-0.02356	-0.002533	0.02359	-0.11105
0.048584	-0.0023499	3.0518e-05	0.037933	-0.01297	-0.02301	0.068329	0.029388	0.12827	-0.030182	0.075592	-0.016998	-0.016663	-0.016235	-0.00091553	0.018372	-0.021118	-0.0017395	0.025574	-0.11432
0.049072	-0.0023499	-0.0023499	0.038208	-0.011108	-0.021545	0.067841	0.029358	0.13483	-0.032166	0.076843	-0.023254	-0.019196	-0.014648	0.0023804	0.010406	-0.024414	-0.0038147	0.028107	-0.10968
0.051758	-0.0020142	-0.0072327	0.03949	-0.0044556	-0.019348	0.070923	0.031189	0.13791	-0.032257	0.071777	-0.028046	-0.020355	-0.014709	-0.00036621	0.0081482	-0.025208	-0.00061035	0.02951	-0.1091
0.054382	0.00073242	-0.0036316	0.037537	-0.0043335	-0.014679	0.075623	0.03244	0.13943	-0.032043	0.068817	-0.029663	-0.018311	-0.018738	0.0021973	0.0038757	-0.024231	0	0.030334	-0.1102
0.05481	0.00094604	-0.0014648	0.028809	-0.0077209	-0.012634	0.076141	0.032501	0.14194	-0.022705	0.075836	-0.041199	-0.018524	-0.020874	0.0054626	-0.0053711	-0.024658	-0.0067139	0.023529	-0.1124
0.057037	0.0092468	0.004425	0.024384	-0.01123	-0.010773	0.077698	0.036896	0.14423	-0.023621	0.079315	-0.038086	-0.017975	-0.023712	0.0088806	-0.010284	-0.030212	-0.012329	0.022675	-0.11325
0.054291	0.01178	0.006012	0.021301	-0.015625	-0.0083618	0.073669	0.038452	0.14139	-0.023071	0.083435	-0.023621	-0.011292	-0.018127	0.011078	-0.015442	-0.033752	-0.01355	0.021179	-0.11331
0.062042	0.015839	0.0088501	0.020721	-0.016327	-0.0062866	0.070343	0.03717	0.14288	-0.020905	0.08316	-0.020355	-0.0099182	-0.013	0.012787	-0.024261	-0.028748	-0.012909	0.020203	-0.11349
0.065216	0.017212	0.010651	0.022339	-0.015259	-0.0087585	0.067596	0.034149	0.14276	-0.022705	0.082184	-0.025543	-0.015991	-0.014648	0.014526	-0.032532	-0.026611	-0.012268	0.017548	-0.11496
0.068573	0.024384	0.0075989	0.024261	-0.010956	-0.0062256	0.066711	0.038727	0.13971	-0.020569	0.084717	-0.021851	-0.019623	-0.018585	0.012024	-0.029663	-0.028778	-0.011047	0.017273	-0.11523
0.076355	0.027618	0.0074158	0.024139	-0.006897	-0.0067444	0.068329	0.043213	0.13678	-0.025513	0.089539	-0.024597	-0.018677	-0.024139	0.011627	-0.027863	-0.025909	-0.010773	0.01413	-0.10709
0.079834	0.027985	0.0040588	0.024719	-0.011566	-0.0066528	0.069672	0.044403	0.13623	-0.028076	0.086487	-0.020752	-0.010651	-0.031799	0.014832	-0.031799	-0.034058	-0.0032654	0.012451	-0.098297
0.075073	0.024078	0.006134	0.026428	-0.018738	-0.0065002	0.068512	0.044281	0.13663	-0.021515	0.085602	-0.027405	-0.0080566	-0.035889	0.02182	-0.031799	-0.031677	0.0021973	0.017395	-0.099884
0.074524	0.027405	0.0019531	0.022522	-0.024689	-0.0015259	0.070496	0.046661	0.13593	-0.01889	0.085175	-0.026276	-0.011108	-0.031494	0.02597	-0.02713	-0.02887	0.0053101	0.027435	-0.095245
0.08017	0.032379	-0.0045471	0.011597	-0.02533	0.00030518	0.072906	0.052063	0.1333	-0.020538	0.080597	-0.027344	-0.020203	-0.027039	0.025391	-0.02594	-0.031036	0.0093384	0.03006	-0.095062
0.084595	0.037201	-0.0064697	0.0068359	-0.024078	0.0039063	0.07254	0.054504	0.13193	-0.017303	0.079926	-0.019501	-0.026825	-0.024139	0.021515	-0.022736	-0.032227	0.014465	0.027863	-0.095734
0.086212	0.045105	-0.0062561	0.011505	-0.023895	0.0054321	0.069275	0.047821	0.12894	-0.019653	0.081055	-0.014679	-0.030029	-0.023712	0.027069	-0.023682	-0.037628	0.01944	0.025574	-0.091614
0.085388	0.047974	-0.0056152	0.0090637	-0.023468	0.0032349	0.061798	0.049133	0.12906	-0.024445	0.082672	-0.023651	-0.033234	-0.021545	0.032532	-0.025238	-0.038818	0.017578	0.02124	-0.083405
0.086853	0.048096	0.0028381	0.0027771	-0.019745	0.00039673	0.057648	0.046021	0.13083	-0.026672	0.083893	-0.030212	-0.031525	-0.020935	0.025665	-0.02594	-0.032898	0.015228	0.019623	-0.087982
0.083374	0.050659	-0.00061035	0.0032349	-0.015686	-0.0046387	0.053131	0.04538	0.13138	-0.023926	0.083801	-0.025574	-0.026825	-0.012787	0.019684	-0.022644	-0.036774	0.014038	0.018372	-0.095245
0.083527	0.045471	-0.0030823	-0.00045776	-0.019989	-0.0071411	0.055878	0.045074	0.13196	-0.020264	0.081848	-0.027863	-0.023163	-0.012146	0.015259	-0.017944	-0.041595	0.009552	0.021454	-0.096832
0.081268	0.041931	-0.0037842	-0.0065308	-0.024689	-0.0065918	0.055939	0.045898	0.13303	-0.017883	0.081146	-0.03006	-0.026489	-0.022186	0.015717	-0.017975	-0.045319	0.0050354	0.024048	-0.099396
0.0849	0.047882	-0.0065308	-0.014557	-0.026337	-0.0050659	0.057678	0.046875	0.12708	-0.016205	0.081818	-0.020203	-0.027008	-0.02771	0.019165	-0.022278	-0.047333	0.0052185	0.018463	-0.10538
0.08902	0.049408	-0.0041504	-0.013611	-0.024689	-0.0038757	0.063354	0.047974	0.12531	-0.016449	0.082855	-0.018158	-0.028229	-0.024353	0.024109	-0.021912	-0.046661	-0.0011597	0.013977	-0.10858
0.091766	0.050293	-0.002655	-0.0112	-0.021362	0.00012207	0.065979	0.046692	0.12778	-0.011536	0.073029	-0.014404	-0.029297	-0.022797	0.026764	-0.020294	-0.037689	-9.1553e-05	0.017181	-0.10779
0.095398	0.053925	-0.003418	-0.015533	-0.023987	0.0042114	0.062897	0.043457	0.1304	-0.0075378	0.063049	-0.026306	-0.030518	-0.025635	0.029358	-0.019745	-0.033905	0.0019531	0.019714	-0.10529
0.103	0.059998	0.00061035	-0.012878	-0.023468	0.0019836	0.063232	0.042389	0.12677	-0.01062	0.05603	-0.034485	-0.036499	-0.025421	0.03418	-0.011292	-0.043945	-0.0029907	0.020325	-0.10312
0.10568	0.060028	0.0028992	-0.013489	-0.02121	0.0025024	0.061554	0.046356	0.12424	-0.010529	0.051697	-0.022461	-0.037476	-0.032379	0.037903	-0.0080261	-0.048553	-0.00015259	0.014465	-0.098053
0.11273	0.06012	0.00097656	-0.017426	-0.018921	0.00094604	0.059937	0.052704	0.12396	-0.0058594	0.042847	-0.015961	-0.038666	-0.035126	0.038727	-0.009613	-0.052185	0.00354	0.0073242	-0.096527
0.11227	0.063873	-0.0021362	-0.014404	-0.018951	-0.0039673	0.059784	0.059906	0.12756	-0.0049133	0.043671	-0.018097	-0.045227	-0.040619	0.035736	-0.0054626	-0.052673	0.0012207	0.0042725	-0.097168
0.11627	0.067474	-0.0071411	-0.010284	-0.019897	-0.0047913	0.060852	0.059814	0.12796	-0.0011902	0.050781	-0.019104	-0.042969	-0.037415	0.027008	-0.0040283	-0.046967	0.0028381	0.0054932	-0.096344
0.12357	0.069611	-0.0050964	-0.014526	-0.020203	-0.0029602	0.062103	0.056244	0.12622	0.0016785	0.050568	-0.023804	-0.037384	-0.035004	0.022949	-0.0046997	-0.043976	0.00354	0.0074768	-0.093628
0.13046	0.061676	9.1553e-05	-0.017517	-0.023743	-0.0014648	0.066406	0.053619	0.12515	-6.1035e-05	0.054291	-0.024292	-0.041595	-0.031647	0.023163	0.00012207	-0.041718	0.00076294	0.0051575	-0.094788
0.13498	0.060272	0.0083618	-0.011261	-0.020508	-6.1035e-05	0.069305	0.054321	0.12524	0.0014954	0.054321	-0.02655	-0.04422	-0.025269	0.019592	0.0039368	-0.046722	0.00088501	0.0039978	-0.097198
0.13998	0.068481	0.008667	-0.011963	-0.02005	-0.00088501	0.068665	0.055359	0.12424	0.004425	0.052551	-0.027252	-0.040009	-0.022156	0.016632	0.00018311	-0.048798	0.0012817	0.0013733	-0.097626
0.14133	0.066498	0.010193	-0.01532	-0.016724	-0.0083923	0.070099	0.060669	0.12097	0.0061035	0.054077	-0.027832	-0.043945	-0.029785	0.01413	0.0025024	-0.050354	-0.0036621	0.0017395	-0.093079
0.14175	0.066162	0.007782	-0.023041	-0.012207	-0.010498	0.064911	0.061371	0.12573	0.0099487	0.049683	-0.036285	-0.045685	-0.029663	0.013702	0.0012817	-0.046478	-0.0055542	0.0016479	-0.092438
0.151	0.067139	0.0048828	-0.024628	-0.0084229	-0.0046997	0.059021	0.053558	0.12445	0.014282	0.05127	-0.042328	-0.043823	-0.02475	0.013153	-0.0039978	-0.042633	-0.0055847	-0.002533	-0.09729
0.15845	0.070465	0.0046997	-0.018097	-0.0074463	-0.0053711	0.057922	0.052704	0.12207	0.022339	0.049408	-0.045105	-0.046204	-0.026367	0.0048828	-0.0081787	-0.045197	-0.016479	-0.00039673	-0.10107
0.16202	0.074615	0.0052185	-0.021118	-0.0048523	-0.0053101	0.060059	0.055786	0.1221	0.02594	0.047821	-0.026123	-0.044678	-0.02655	-0.00057983	-0.0042419	-0.049561	-0.021912	-0.0015869	-0.093536
0.16705	0.073883	0.0088806	-0.021088	-0.0045471	-0.0073853	0.061584	0.064575	0.12189	0.02597	0.050842	-0.028198	-0.045319	-0.025574	0.0049744	-0.00027466	-0.045715	-0.021484	-0.0037842	-0.090454
0.16867	0.071014	0.0083923	-0.01886	-0.0089417	-0.009613	0.060638	0.065918	0.12402	0.025757	0.055054	-0.016388	-0.049133	-0.018677	0.0096436	-0.0015869	-0.042694	-0.026062	-0.0010376	-0.091675
0.16733	0.075531	0.0081177	-0.015259	-0.015259	-0.0075073	0.059143	0.066803	0.11877	0.026367	0.0495	-0.014008	-0.049927	-0.019562	0.01413	0.0017395	-0.040131	-0.028229	-0.0016174	-0.088715
0.16867	0.078979	0.0023193	-0.014313	-0.015778	-0.0080566	0.054138	0.06958	0.11008	0.027039	0.044525	-0.021576	-0.046417	-0.018616	0.02179	0.008728	-0.044159	-0.03006	-0.0040588	-0.09021
0.17062	0.079712	0.0030518	-0.017151	-0.013184	-0.0046692	0.054657	0.07428	0.11203	0.026001	0.046448	-0.028076	-0.048248	-0.022614	0.026337	0.0079346	-0.049866	-0.030182	-0.0068359	-0.088257
0.17422	0.079712	0.0096436	-0.015594	-0.0045471	-0.006073	0.057007	0.079132	0.11182	0.026093	0.047455	-0.023743	-0.047638	-0.026581	0.024353	0.0053101	-0.059021	-0.027435	-0.0053711	-0.087982
0.17624	0.079895	0.0087891	-0.01825	0.00036621	-0.0069275	0.058655	0.083191	0.11304	0.027008	0.056335	-0.023224	-0.044189	-0.021362	0.021759	-0.00048828	-0.063263	-0.024567	-0.007782	-0.088409
0.17581	0.080811	0.0083008	-0.023346	0.0018921	-0.0030212	0.057281	0.08255	0.10834	0.0242	0.059753	-0.02124	-0.042969	-0.012512	0.021606	0.0023193	-0.068909	-0.02533	-0.0061646	-0.088837
0.17819	0.085022	0.011261	-0.024261	-0.00021362	-0.0018921	0.05838	0.080444	0.10144	0.02594	0.055725	-0.0098572	-0.039703	-0.0091248	0.018951	3.0518e-05	-0.066895	-0.024719	-0.010071	-0.091583
0.18338	0.084198	0.016235	-0.022583	-0.0010376	-0.00067139	0.054901	0.084045	0.10449	0.026367	0.0578	-0.0085754	-0.039581	-0.013763	0.020172	-0.0017395	-0.06369	-0.021576	-0.011292	-0.091583
0.1814	0.078339	0.020691	-0.019196	-0.0017395	0.0010376	0.05603	0.081085	0.1001	0.022247	0.058258	-0.016235	-0.034607	-0.01712	0.022766	-0.0040283	-0.063873	-0.023682	-0.011963	-0.088867
0.18396	0.069214	0.02124	-0.020813	0.00039673	-0.0030212	0.052551	0.084595	0.099426	0.028168	0.060303	-0.025543	-0.039001	-0.016418	0.019379	-0.004425	-0.059235	-0.02066	-0.010345	-0.091705
0.18399	0.067535	0.022339	-0.014893	0.006073	0.0045776	0.0513	0.086243	0.10248	0.031891	0.06424	-0.024048	-0.042267	-0.011505	0.011993	-0.0063782	-0.059326	-0.024597	-0.013794	-0.089966
0.18463	0.063629	0.023224	-0.015259	0.012756	0.0064392	0.050262	0.089447	0.10687	0.037598	0.063965	-0.020264	-0.044373	-0.011627	0.0055847	-0.0021057	-0.059784	-0.029419	-0.015137	-0.087372
0.18198	0.061371	0.022552	-0.020538	0.012451	-3.0518e-05	0.043732	0.09259	0.10748	0.03952	0.062866	-0.023315	-0.040833	-0.015778	0.0043945	0.0074158	-0.063263	-0.032349	-0.0091553	-0.090118
0.18216	0.063049	0.02243	-0.021179	0.0039063	-0.0047607	0.033142	0.095276	0.11011	0.045319	0.056458	-0.018066	-0.03952	-0.02182	0.0027161	0.010834	-0.062988	-0.036652	-0.01178	-0.089996
0.18588	0.061584	0.030151	-0.02179	-0.0014343	-0.0091248	0.029938	0.090546	0.10434	0.047516	0.05545	-0.011719	-0.047211	-0.022888	0.0078125	0.010345	-0.061401	-0.037903	-0.012115	-0.089661
0.18115	0.06134	0.032715	-0.020844	0.0010681	-0.010071	0.034637	0.089355	0.096924	0.048462	0.055725	-0.014679	-0.050232	-0.023132	0.013458	0.0049438	-0.065002	-0.045776	-0.010986	-0.087646
0.18146	0.058044	0.027985	-0.018494	0.0038757	-0.00027466	0.036621	0.091278	0.095184	0.051056	0.054626	-0.023682	-0.048584	-0.022003	0.014557	0.0020752	-0.066254	-0.05603	-0.013367	-0.08725
0.18179	0.055786	0.021454	-0.013306	-6.1035e-05	0.0036621	0.035614	0.093994	0.089294	0.053009	0.054718	-0.033081	-0.047485	-0.020691	0.015106	0.006012	-0.063232	-0.054657	-0.020294	-0.082794
0.17679	0.054352	0.01886	-0.016602	-0.0046082	0.0085754	0.027618	0.099731	0.090698	0.054169	0.05426	-0.028412	-0.048431	-0.025909	0.019897	0.0045471	-0.057587	-0.05542	-0.020203	-0.073883
0.18265	0.051453	0.02478	-0.016663	-0.0058289	0.011688	0.017548	0.094727	0.091522	0.05545	0.055756	-0.030701	-0.049072	-0.029816	0.01828	-0.0022583	-0.054596	-0.052399	-0.017151	-0.071991
0.18463	0.056183	0.023682	-0.016022	-0.0053711	0.010529	0.015259	0.090271	0.092529	0.059204	0.053955	-0.029175	-0.049683	-0.029633	0.018585	0.0012207	-0.052032	-0.048401	-0.013519	-0.072296
0.17993	0.059204	0.023285	-0.01712	0.0035706	0.0083008	0.013031	0.087036	0.0914	0.059479	0.054993	-0.025421	-0.045532	-0.026489	0.0177	0.0047302	-0.055206	-0.052307	-0.0082703	-0.071289
0.18414	0.061584	0.022156	-0.019745	0.00021362	0.0096741	0.01297	0.086792	0.088379	0.06012	0.05954	-0.020569	-0.04364	-0.025146	0.014862	0.0036926	-0.052002	-0.059387	-0.0086975	-0.076202
0.18781	0.064209	0.028381	-0.015411	-0.0014343	0.0067749	0.014191	0.083405	0.088257	0.061859	0.06427	-0.022675	-0.047241	-0.025726	0.011047	0.006134	-0.051239	-0.068542	-0.011505	-0.079529
0.19336	0.057617	0.026642	-0.013977	-0.00042725	0.006012	0.010529	0.078217	0.082092	0.062195	0.061951	-0.02066	-0.048004	-0.029114	0.0097656	0.0039368	-0.055115	-0.071472	-0.018433	-0.074829
0.19421	0.057709	0.028595	-0.015991	-0.0043945	0.0081787	0.0076904	0.076263	0.075897	0.063232	0.063019	-0.027039	-0.047852	-0.030579	0.0088196	-0.0027771	-0.053345	-0.064453	-0.020264	-0.070953
0.19336	0.051605	0.037354	-0.020386	-0.0056763	0.0095825	0.010254	0.078491	0.078094	0.056671	0.066772	-0.024872	-0.043701	-0.029999	0.0077209	-0.0086365	-0.055847	-0.06134	-0.020508	-0.071838
0.18863	0.054626	0.035583	-0.026581	-0.01004	0.0090637	0.0076904	0.079742	0.082092	0.062195	0.065216	-0.020081	-0.041962	-0.031982	0.0035095	-0.014038	-0.056915	-0.064392	-0.019836	-0.074371
0.18689	0.059662	0.0336	-0.024628	-0.0084839	0.01181	-0.0015869	0.081421	0.081421	0.066864	0.065674	-0.012787	-0.04126	-0.031403	0.0039063	-0.011902	-0.059845	-0.066864	-0.018311	-0.074799
0.18634	0.056763	0.03363	-0.018524	-0.0035706	0.0099792	-0.004303	0.086823	0.080261	0.069031	0.065582	-0.017487	-0.036224	-0.030487	0.0074768	-0.0018921	-0.06192	-0.067444	-0.024689	-0.077209
0.18127	0.056335	0.035065	-0.023834	-0.0022888	0.0085449	-0.006073	0.093567	0.078491	0.068542	0.06839	-0.022369	-0.032532	-0.038055	0.012878	0.0065613	-0.062408	-0.06427	-0.022339	-0.07193
0.18146	0.060425	0.03241	-0.031738	-0.0049133	0.0092468	-0.0076294	0.092957	0.08139	0.068298	0.065399	-0.013763	-0.03476	-0.040283	0.022644	0.0086975	-0.06366	-0.063934	-0.023529	-0.068817
0.18646	0.060852	0.031769	-0.031311	-0.0029297	0.01181	-0.012115	0.0914	0.081909	0.072601	0.062134	-0.0097046	-0.027161	-0.038513	0.031097	0.014252	-0.063599	-0.069794	-0.027832	-0.069794
0.18478	0.058105	0.030762	-0.026703	-0.0051575	0.0095825	-0.01767	0.092407	0.080627	0.066193	0.062561	-0.020294	-0.020721	-0.035278	0.035614	0.013245	-0.061249	-0.073303	-0.028839	-0.070465
0.18951	0.061279	0.032318	-0.028717	-0.0023804	0.0112	-0.021912	0.10342	0.081818	0.05954	0.066162	-0.015991	-0.017029	-0.02951	0.029419	0.0094299	-0.062866	-0.076019	-0.027069	-0.076141
0.1976	0.061707	0.031219	-0.029175	0.0018005	0.012878	-0.018646	0.1058	0.083252	0.059296	0.074677	-0.019348	-0.015503	-0.035004	0.021088	0.0045471	-0.067413	-0.080475	-0.025757	-0.072571
0.19568	0.058777	0.031311	-0.028839	0.005127	0.02243	-0.011322	0.098328	0.081055	0.056274	0.070923	-0.029388	-0.014893	-0.038849	0.018005	0.003479	-0.066589	-0.080566	-0.026184	-0.06897
0.19162	0.054657	0.02948	-0.033905	0.0089722	0.025055	-0.011505	0.08728	0.076141	0.059967	0.069916	-0.0271	-0.016754	-0.038391	0.0159	0.00097656	-0.063751	-0.077179	-0.022522	-0.069336
0.20035	0.062073	0.03537	-0.028259	0.0089417	0.025909	-0.017975	0.087311	0.074097	0.060883	0.071381	-0.028961	-0.021515	-0.037048	0.0093689	-0.00067139	-0.062561	-0.077057	-0.022003	-0.075012
0.2063	0.063263	0.040497	-0.026855	0.0088196	0.029663	-0.022369	0.093811	0.07254	0.062927	0.071198	-0.029266	-0.01828	-0.03775	0.005249	-0.0054321	-0.058685	-0.077087	-0.01947	-0.074066
0.20706	0.053864	0.036194	-0.029236	0.011047	0.027527	-0.021515	0.097748	0.074799	0.062805	0.066986	-0.024231	-0.013428	-0.042572	0.0031738	-0.0086975	-0.062469	-0.081573	-0.019958	-0.073395
0.20822	0.048187	0.036682	-0.032227	0.0084229	0.028107	-0.023346	0.10391	0.078369	0.064392	0.058563	-0.033997	-0.013916	-0.047699	0.0065308	-0.010498	-0.062347	-0.084747	-0.025757	-0.072968
0.20279	0.043549	0.041443	-0.026276	0.0085754	0.029633	-0.022339	0.10217	0.076691	0.066376	0.05072	-0.035431	-0.010681	-0.048553	0.0010681	-0.014252	-0.058044	-0.088776	-0.030823	-0.068085
0.19839	0.04248	0.040405	-0.027161	0.0079346	0.028381	-0.02594	0.098145	0.083527	0.062836	0.050232	-0.030334	-0.013397	-0.049194	-0.0028381	-0.0093384	-0.054077	-0.090424	-0.027954	-0.065613
0.19373	0.047699	0.038422	-0.026794	0.011688	0.029877	-0.026703	0.095154	0.082397	0.057892	0.053436	-0.029602	-0.017334	-0.050415	-0.0018311	-0.0066833	-0.047302	-0.085144	-0.025574	-0.065552
0.1908	0.050995	0.041626	-0.026367	0.0070496	0.03183	-0.028442	0.090637	0.082123	0.054382	0.055573	-0.029083	-0.017212	-0.052338	-0.0024719	-0.0050354	-0.048126	-0.084839	-0.019226	-0.064667
0.18979	0.050568	0.042603	-0.027374	0.0059814	0.038086	-0.029022	0.09436	0.082764	0.053497	0.052551	-0.035889	-0.015076	-0.050201	-0.0042725	0.00076294	-0.047791	-0.082703	-0.019501	-0.064697
0.18463	0.051971	0.039551	-0.030182	0.010406	0.045624	-0.026215	0.10071	0.080597	0.056702	0.048035	-0.043915	-0.010345	-0.052094	-0.0010986	0.00091553	-0.041229	-0.083557	-0.01712	-0.061859
0.18716	0.055603	0.039124	-0.0354	0.011444	0.047821	-0.024475	0.098816	0.077393	0.05661	0.045959	-0.038666	-0.0057983	-0.056396	0.004364	0.0020142	-0.040375	-0.084167	-0.014313	-0.06012
0.19345	0.049347	0.041229	-0.036102	0.0084839	0.04953	-0.027161	0.10153	0.069977	0.055786	0.049408	-0.034271	-0.0027161	-0.055725	0.0048828	-0.0037231	-0.040222	-0.085907	-0.015198	-0.059692
0.19849	0.048889	0.037537	-0.034088	0.0068359	0.05191	-0.032562	0.10471	0.071899	0.056427	0.049377	-0.030762	-0.0014954	-0.055878	0.0039673	-0.0067749	-0.043976	-0.08667	-0.014832	-0.067322
0.20227	0.052582	0.036163	-0.03125	0.0041199	0.052551	-0.034851	0.10458	0.074097	0.055084	0.052429	-0.029877	-0.0026855	-0.060333	0.0018005	-0.0089417	-0.045044	-0.081421	-0.016754	-0.073822
0.20523	0.05365	0.032959	-0.035004	0.0031128	0.056763	-0.036255	0.093628	0.072021	0.059418	0.051208	-0.029663	0.0035706	-0.057709	0.00085449	-0.0096436	-0.051514	-0.075439	-0.011841	-0.071899
0.19901	0.058624	0.03714	-0.034363	0.0093994	0.059631	-0.038239	0.0914	0.066223	0.058655	0.045471	-0.032684	0.0010376	-0.056213	0.0028687	-0.0063782	-0.054749	-0.076691	-0.0056152	-0.069794
0.1922	0.054413	0.039307	-0.029633	0.012268	0.058197	-0.03656	0.091827	0.060059	0.052948	0.042542	-0.046967	0.0050659	-0.061523	-0.0027466	0.0030212	-0.048676	-0.083313	-0.0042725	-0.063629
0.19122	0.052612	0.037659	-0.028992	0.015167	0.060089	-0.039063	0.095062	0.054291	0.057068	0.041626	-0.039764	0.0065002	-0.061462	-0.0053101	0.0086365	-0.05011	-0.086823	-0.00027466	-0.059692
0.1926	0.057343	0.033813	-0.029694	0.010956	0.065613	-0.041779	0.097412	0.057831	0.060425	0.042633	-0.039001	0.0048828	-0.061829	-0.0058289	0.0073242	-0.049133	-0.080627	-0.0067139	-0.061646
0.19461	0.059601	0.030914	-0.027069	0.0076599	0.067047	-0.046783	0.095947	0.063873	0.062805	0.041901	-0.038208	0.0077209	-0.066895	-0.00012207	0.0049133	-0.048065	-0.078156	-0.017426	-0.061981
0.19534	0.05658	0.035736	-0.025116	0.010651	0.065918	-0.049072	0.09314	0.065063	0.06366	0.039795	-0.039032	0.011322	-0.067078	-0.0030823	0.0021362	-0.04657	-0.082153	-0.01767	-0.061157
0.19348	0.057556	0.044647	-0.030914	0.010712	0.073639	-0.054413	0.096619	0.063995	0.065918	0.037445	-0.038605	0.013489	-0.06604	-0.0042114	-9.1553e-05	-0.047333	-0.080841	-0.016418	-0.055939
0.19217	0.058685	0.047546	-0.031219	0.015961	0.074615	-0.057098	0.10266	0.065735	0.066101	0.039185	-0.036346	0.013855	-0.068207	-0.0020142	-0.0047913	-0.049835	-0.076477	-0.017395	-0.053223
0.19016	0.055908	0.040436	-0.024963	0.015045	0.074554	-0.056	0.10309	0.067657	0.068359	0.041626	-0.041016	0.013519	-0.063934	-0.00061035	-0.015289	-0.050354	-0.065887	-0.018646	-0.051727
0.18893	0.059021	0.03952	-0.022125	0.014557	0.077789	-0.05957	0.097382	0.067963	0.066223	0.037262	-0.040161	0.014099	-0.062836	0.00067139	-0.015594	-0.048553	-0.063477	-0.012482	-0.051666
0.19104	0.061371	0.040344	-0.023346	0.013977	0.083679	-0.066772	0.099884	0.062592	0.066284	0.037262	-0.034912	0.014465	-0.057434	0.003479	-0.017242	-0.048828	-0.063904	-0.013672	-0.046844
0.1882	0.065247	0.039032	-0.02063	0.01239	0.085327	-0.062561	0.10736	0.061829	0.069366	0.042236	-0.03186	0.016632	-0.053101	-0.00079346	-0.01825	-0.049225	-0.056091	-0.017761	-0.047943
0.18753	0.064972	0.040283	-0.019867	0.009491	0.085876	-0.054077	0.10773	0.060516	0.065704	0.045013	-0.029266	0.013885	-0.054108	-0.00018311	-0.011963	-0.047852	-0.058685	-0.019623	-0.050232
0.18939	0.060608	0.034576	-0.019012	0.013641	0.088074	-0.058136	0.10693	0.054993	0.068604	0.049622	-0.031647	0.012817	-0.057678	0.0010986	-0.0074768	-0.050751	-0.059357	-0.019714	-0.049744
0.19211	0.057465	0.033112	-0.018066	0.013336	0.087921	-0.065033	0.11661	0.050293	0.070923	0.045685	-0.036774	0.010498	-0.060791	-0.0023804	-0.0061646	-0.054626	-0.05954	-0.020782	-0.051086
0.1933	0.054016	0.035706	-0.015137	0.017578	0.086121	-0.071259	0.12048	0.045319	0.066284	0.039551	-0.03186	0.010345	-0.062622	0.0010071	-0.0021362	-0.055939	-0.066162	-0.02002	-0.050446
0.19321	0.056122	0.033051	-0.01651	0.014343	0.084015	-0.072327	0.11227	0.048248	0.069366	0.037018	-0.031647	0.011047	-0.056335	0.00091553	-0.0056152	-0.057556	-0.06842	-0.020538	-0.048309
0.19824	0.062042	0.031158	-0.021271	0.01709	0.082367	-0.069458	0.11331	0.05426	0.075104	0.03653	-0.027679	0.020844	-0.056885	0.00064087	-0.010376	-0.058624	-0.074493	-0.019257	-0.051514
0.20047	0.058258	0.036591	-0.018219	0.02533	0.084534	-0.073151	0.11789	0.057861	0.071075	0.034851	-0.030701	0.019531	-0.05835	0.0007019	-0.010712	-0.052979	-0.076172	-0.019196	-0.048584
0.19556	0.053436	0.036682	-0.018311	0.025787	0.086609	-0.077972	0.11603	0.05957	0.064026	0.037415	-0.033905	0.022797	-0.055908	-9.1553e-05	-0.0090637	-0.044861	-0.072754	-0.019348	-0.044983
0.19293	0.051178	0.035156	-0.022888	0.03186	0.09552	-0.082306	0.10974	0.05835	0.069153	0.040588	-0.033051	0.024261	-0.056091	-0.0064392	-0.0066223	-0.041138	-0.071747	-0.020691	-0.037964
0.18774	0.044037	0.034302	-0.029022	0.035797	0.098267	-0.079071	0.11246	0.057831	0.070496	0.045624	-0.035858	0.026398	-0.05719	-0.0075073	-0.00091553	-0.041779	-0.072174	-0.01947	-0.040375
0.18185	0.045563	0.034302	-0.026031	0.035339	0.099487	-0.079437	0.11444	0.061188	0.07019	0.043579	-0.033264	0.028748	-0.055023	-0.0075073	0.0029907	-0.042755	-0.06781	-0.022644	-0.042175
0.17734	0.046295	0.039459	-0.019775	0.029938	0.099426	-0.079895	0.11081	0.06131	0.069611	0.037384	-0.028473	0.024841	-0.055298	-0.010925	0.0040588	-0.03949	-0.063843	-0.020905	-0.039551
0.17612	0.049316	0.044006	-0.023071	0.03125	0.098877	-0.079224	0.1134	0.057922	0.057037	0.028168	-0.026123	0.024628	-0.054382	-0.013733	-3.0518e-05	-0.037842	-0.061127	-0.018097	-0.02887
0.1763	0.049347	0.043945	-0.035645	0.0354	0.10031	-0.08075	0.11172	0.059082	0.062897	0.025909	-0.02655	0.025177	-0.052399	-0.011749	-0.0068359	-0.039917	-0.066864	-0.023376	-0.023743
0.17572	0.049042	0.049133	-0.036804	0.035431	0.09787	-0.073975	0.10355	0.059082	0.065552	0.028412	-0.025726	0.030823	-0.041931	-0.010162	-0.010345	-0.044678	-0.068573	-0.02475	-0.020416
0.17261	0.045227	0.05484	-0.033691	0.031158	0.096344	-0.07605	0.10596	0.055786	0.061432	0.025909	-0.035858	0.032684	-0.041718	-0.0091858	-0.013855	-0.041962	-0.069641	-0.025421	-0.022308
0.16684	0.044678	0.053833	-0.038544	0.033081	0.097321	-0.07959	0.10492	0.054474	0.059814	0.021057	-0.044434	0.027069	-0.045776	-0.010193	-0.019806	-0.039307	-0.062622	-0.019257	-0.022583
0.17084	0.039948	0.051178	-0.040344	0.041626	0.096832	-0.081451	0.093689	0.056946	0.061768	0.01767	-0.038116	0.022827	-0.051239	-0.008606	-0.021667	-0.0354	-0.062256	-0.010071	-0.022949
0.17105	0.035034	0.045288	-0.043579	0.036621	0.10474	-0.08313	0.091675	0.057159	0.047089	0.018219	-0.037201	0.019073	-0.049072	-0.0054016	-0.019501	-0.03833	-0.05896	-0.0075684	-0.021332
0.16666	0.038818	0.043884	-0.044769	0.031036	0.10477	-0.086578	0.096497	0.053223	0.036865	0.018433	-0.038757	0.017456	-0.048737	-0.009552	-0.016663	-0.037933	-0.05658	-0.015594	-0.022797
0.16321	0.036011	0.042511	-0.040253	0.02066	0.10754	-0.093414	0.10339	0.052643	0.039276	0.014832	-0.039886	0.017487	-0.043884	-0.012054	-0.019348	-0.033691	-0.057343	-0.017334	-0.02179
0.16684	0.029572	0.045074	-0.03952	0.014374	0.11169	-0.097321	0.10913	0.049652	0.042023	0.015686	-0.039124	0.016815	-0.044647	-0.014984	-0.025726	-0.037659	-0.06015	-0.015381	-0.017487
0.172	0.030273	0.043091	-0.042236	0.018799	0.11221	-0.095734	0.10794	0.049622	0.047638	0.019989	-0.041809	0.017303	-0.048645	-0.014313	-0.031006	-0.036865	-0.057556	-0.014832	-0.012421
0.17526	0.034882	0.039612	-0.037659	0.025391	0.10846	-0.093445	0.11478	0.048492	0.051941	0.021667	-0.041748	0.016052	-0.051025	-0.012299	-0.030853	-0.035339	-0.056335	-0.01532	-0.013184
0.17673	0.03772	0.036438	-0.036041	0.032745	0.10452	-0.094086	0.11392	0.053101	0.048706	0.016113	-0.049347	0.0097351	-0.052979	-0.015015	-0.030701	-0.031921	-0.054626	-0.016327	-0.01416
0.17706	0.039581	0.032257	-0.034271	0.036194	0.10605	-0.091705	0.11636	0.057281	0.04483	0.014771	-0.053192	0.0077209	-0.052277	-0.01947	-0.034637	-0.029327	-0.054108	-0.020508	-0.022827
0.17502	0.038544	0.03479	-0.027832	0.034637	0.10889	-0.091064	0.11652	0.060394	0.047089	0.016022	-0.05246	0.0065918	-0.047028	-0.024628	-0.036591	-0.033539	-0.055359	-0.017822	-0.026337
0.17102	0.040466	0.037811	-0.029907	0.031097	0.11032	-0.090729	0.12054	0.058563	0.052032	0.016754	-0.046997	0.0058289	-0.039917	-0.024261	-0.038757	-0.03067	-0.050446	-0.018341	-0.021698
0.16913	0.041229	0.037415	-0.032135	0.034546	0.10458	-0.088989	0.12643	0.051392	0.050079	0.015961	-0.048798	0.0076904	-0.038086	-0.019928	-0.039001	-0.031738	-0.044952	-0.0177	-0.02005
0.16641	0.045929	0.03656	-0.030914	0.041046	0.10025	-0.093781	0.1293	0.049622	0.038635	0.0071716	-0.052826	0.0061646	-0.039001	-0.015717	-0.033325	-0.036743	-0.041595	-0.010956	-0.020172
0.16843	0.046173	0.040009	-0.032257	0.033875	0.1011	-0.099854	0.12994	0.056091	0.037231	0.0020752	-0.051575	0.0047607	-0.038879	-0.014404	-0.025848	-0.036865	-0.043671	-0.015106	-0.014618
0.17636	0.046478	0.042664	-0.038971	0.028076	0.098022	-0.10098	0.13034	0.056824	0.038269	0.0043945	-0.048462	0.0063171	-0.038391	-0.015625	-0.021759	-0.039368	-0.04248	-0.015198	-0.015961
0.17792	0.046112	0.04364	-0.036896	0.025391	0.10327	-0.10181	0.12155	0.05835	0.035461	0.0013428	-0.050323	0.0097351	-0.037445	-0.014648	-0.025513	-0.042297	-0.046173	-0.013184	-0.016785
0.1713	0.042511	0.044312	-0.036896	0.026093	0.1033	-0.10385	0.12711	0.062836	0.038757	0.0036011	-0.052124	0.011017	-0.036194	-0.020081	-0.026581	-0.041595	-0.04422	-0.016296	-0.016022
0.17068	0.042114	0.045471	-0.032715	0.032715	0.10281	-0.10291	0.12866	0.068817	0.032013	0.010345	-0.052856	0.0068665	-0.032776	-0.023468	-0.03421	-0.039886	-0.04245	-0.021118	-0.015991
0.16577	0.034149	0.042236	-0.028015	0.028839	0.10651	-0.10068	0.1265	0.072571	0.024933	0.010529	-0.05249	0.0074158	-0.035797	-0.02536	-0.036499	-0.039185	-0.043915	-0.023712	-0.010651
0.16663	0.034851	0.037598	-0.029053	0.030243	0.10431	-0.1044	0.12811	0.070496	0.024017	0.013153	-0.044189	0.0075684	-0.039795	-0.025024	-0.03476	-0.038086	-0.045044	-0.023651	-0.011719
0.17123	0.040527	0.038239	-0.032104	0.029633	0.10327	-0.10461	0.12598	0.071411	0.026398	0.021423	-0.040283	0.015289	-0.040527	-0.016907	-0.025665	-0.032776	-0.041809	-0.022888	-0.018311
0.16623	0.039764	0.04007	-0.027222	0.024445	0.098206	-0.10025	0.12622	0.068359	0.031616	0.021332	-0.046814	0.01474	-0.035309	-0.012146	-0.023743	-0.030457	-0.036011	-0.02417	-0.022308
0.16122	0.043854	0.037689	-0.028778	0.028564	0.095795	-0.099915	0.13055	0.067993	0.03183	0.01651	-0.052917	0.013672	-0.029083	-0.018158	-0.02066	-0.034546	-0.037994	-0.029205	-0.018433
0.15759	0.046753	0.031189	-0.0354	0.03537	0.09903	-0.099365	0.11496	0.067047	0.038055	0.015045	-0.052643	0.012329	-0.032257	-0.014008	-0.022461	-0.038086	-0.041992	-0.029327	-0.015991
0.15787	0.043304	0.035706	-0.040955	0.032959	0.10126	-0.10468	0.12042	0.070587	0.037628	0.010651	-0.047272	0.01059	-0.036865	-0.006897	-0.019592	-0.034698	-0.040192	-0.025055	-0.017853
0.1539	0.037903	0.04306	-0.045349	0.03476	0.10602	-0.10654	0.12357	0.075195	0.027405	0.014923	-0.048035	0.0068665	-0.034454	-0.010193	-0.020813	-0.031708	-0.036652	-0.028412	-0.0046387
0.14832	0.039215	0.047211	-0.041779	0.036987	0.10464	-0.10855	0.12805	0.073151	0.022705	0.024811	-0.044067	0.012177	-0.033783	-0.0090637	-0.023834	-0.030426	-0.035034	-0.031433	-0.00177
0.14609	0.040131	0.048553	-0.043823	0.026001	0.10382	-0.1102	0.12711	0.072632	0.01474	0.029694	-0.047943	0.014374	-0.032257	-0.010254	-0.028473	-0.026031	-0.032043	-0.02536	-0.00354
0.14542	0.036835	0.046661	-0.048126	0.026184	0.097229	-0.1073	0.12149	0.078064	0.014404	0.027985	-0.052032	0.016693	-0.030884	-0.012726	-0.034058	-0.017761	-0.025665	-0.026672	-0.0036926
0.13943	0.034088	0.047119	-0.052216	0.033325	0.091431	-0.10672	0.12	0.078064	0.016754	0.034332	-0.058075	0.017853	-0.029877	-0.020203	-0.035706	-0.010101	-0.028534	-0.02951	0.00177
0.13193	0.039246	0.045044	-0.051147	0.033325	0.092346	-0.11319	0.11682	0.077362	0.017029	0.035919	-0.058685	0.021973	-0.024506	-0.02417	-0.02948	-0.013092	-0.032501	-0.029663	0.0018005
0.12869	0.042908	0.048187	-0.047668	0.032471	0.095642	-0.11673	0.11694	0.08548	0.013947	0.036682	-0.052826	0.020935	-0.019684	-0.025299	-0.023804	-0.014618	-0.031311	-0.028961	0.0088806
0.12643	0.039368	0.053589	-0.047791	0.027954	0.090332	-0.1134	0.1257	0.087769	0.012756	0.036774	-0.050476	0.018524	-0.020538	-0.025177	-0.027771	-0.017731	-0.030579	-0.020569	0.010681
0.1283	0.036224	0.063721	-0.052521	0.028625	0.091339	-0.10989	0.12393	0.092163	0.0081787	0.037048	-0.049103	0.014465	-0.024231	-0.020508	-0.034027	-0.016724	-0.032104	-0.026733	0.014038
0.12985	0.038147	0.067444	-0.051056	0.026672	0.090668	-0.11148	0.12329	0.092468	0.0091248	0.032196	-0.053894	0.015381	-0.020691	-0.024933	-0.039673	-0.015167	-0.029602	-0.032196	0.012421
0.1272	0.042023	0.071991	-0.050018	0.025726	0.090393	-0.11218	0.12952	0.092285	0.00076294	0.028229	-0.049255	0.015717	-0.020111	-0.031494	-0.043701	-0.014252	-0.029114	-0.03363	0.015594
0.12564	0.036926	0.072357	-0.043121	0.023804	0.093781	-0.11511	0.12778	0.086975	-0.012634	0.02829	-0.050201	0.011169	-0.02002	-0.027252	-0.046539	-0.016174	-0.033325	-0.03421	0.017975
0.12778	0.036987	0.072235	-0.0401	0.025635	0.095306	-0.11551	0.12714	0.086121	-0.010864	0.032135	-0.047791	0.0073547	-0.022461	-0.023193	-0.051514	-0.014618	-0.037445	-0.035339	0.024323
0.1265	0.032837	0.080872	-0.036957	0.030426	0.096558	-0.11383	0.13135	0.088348	-0.014587	0.03833	-0.04657	0.005249	-0.024658	-0.022583	-0.052673	-0.0085144	-0.039886	-0.034851	0.032196
0.12225	0.029633	0.079254	-0.033234	0.030609	0.097473	-0.11572	0.13382	0.087006	-0.019653	0.045166	-0.045532	0.0014648	-0.028595	-0.027588	-0.049225	-0.0067444	-0.039429	-0.028656	0.035034
0.12344	0.028931	0.083862	-0.031952	0.02829	0.096771	-0.11389	0.13046	0.084625	-0.017853	0.042236	-0.049835	-3.0518e-05	-0.025024	-0.02594	-0.048706	-0.012512	-0.038025	-0.023651	0.03714
0.11957	0.029663	0.085205	-0.034821	0.028717	0.098297	-0.11581	0.12759	0.09021	-0.024139	0.036652	-0.047729	0.0029602	-0.021881	-0.022583	-0.040894	-0.011597	-0.041901	-0.020355	0.03891
0.1127	0.032654	0.085114	-0.035614	0.029358	0.099335	-0.1218	0.13071	0.091644	-0.027863	0.038605	-0.046051	0.00091553	-0.015015	-0.033691	-0.032043	-0.0088196	-0.043304	-0.016174	0.036194
0.1073	0.035187	0.082733	-0.035309	0.03717	0.096008	-0.11926	0.13205	0.099274	-0.021606	0.036682	-0.046722	-0.0014954	-0.014587	-0.039978	-0.02124	-0.017639	-0.04361	-0.01416	0.039276
0.10739	0.030518	0.086029	-0.029877	0.047943	0.09259	-0.11395	0.12466	0.098938	-0.016785	0.034851	-0.048065	0.00042725	-0.015289	-0.031128	-0.017609	-0.025177	-0.042358	-0.015533	0.046783
0.10486	0.028778	0.085724	-0.027649	0.037933	0.096436	-0.11264	0.11676	0.096924	-0.011963	0.036194	-0.04422	0.0020752	-0.01474	-0.024841	-0.015137	-0.023743	-0.045593	-0.016296	0.055634
0.10181	0.032257	0.082611	-0.029144	0.032532	0.09729	-0.11127	0.12234	0.090179	-0.010345	0.040314	-0.044373	-0.00073242	-0.021301	-0.028778	-0.012482	-0.019684	-0.049225	-0.012085	0.053711
0.098694	0.040131	0.089447	-0.03653	0.039093	0.090576	-0.11307	0.1185	0.08313	-0.016296	0.043335	-0.048279	-0.0021973	-0.02063	-0.030731	-0.014404	-0.020416	-0.05191	-0.0085754	0.052216
0.092926	0.039246	0.093872	-0.035187	0.043945	0.090332	-0.11346	0.11383	0.085663	-0.018433	0.042023	-0.049072	0.0028992	-0.016937	-0.026917	-0.019501	-0.02356	-0.052887	-0.0073242	0.05603
0.090302	0.037994	0.089569	-0.031616	0.043793	0.096039	-0.10956	0.11908	0.087067	-0.021576	0.04245	-0.042969	0.006012	-0.015533	-0.028595	-0.017914	-0.021423	-0.054382	-0.0077515	0.060486
0.087799	0.033722	0.080231	-0.029602	0.036957	0.092834	-0.10638	0.12692	0.087402	-0.02417	0.046783	-0.046661	0.0075073	-0.015106	-0.025848	-0.022705	-0.018921	-0.059692	-0.013123	0.062103
0.091125	0.029022	0.07312	-0.033447	0.033905	0.09549	-0.10983	0.12531	0.086182	-0.023224	0.045807	-0.052277	0.0072021	-0.012268	-0.024353	-0.02655	-0.014618	-0.061127	-0.014832	0.061005
0.09259	0.034302	0.073792	-0.039551	0.031738	0.095093	-0.10522	0.12762	0.090851	-0.027466	0.045776	-0.055939	0.0087891	-0.015167	-0.021118	-0.028473	-0.0099182	-0.060638	-0.015198	0.057312
0.092987	0.043365	0.073364	-0.038635	0.037476	0.08905	-0.10489	0.13144	0.08844	-0.032166	0.044342	-0.05426	0.010864	-0.011688	-0.021332	-0.028198	-0.019196	-0.064484	-0.016449	0.060272
0.09256	0.04599	0.068481	-0.032593	0.033783	0.090942	-0.10336	0.12985	0.088501	-0.030518	0.044403	-0.052185	0.0053406	0.00064087	-0.024353	-0.020477	-0.019592	-0.068054	-0.016083	0.061798
0.092896	0.045319	0.058777	-0.032959	0.029877	0.086365	-0.10452	0.13074	0.094177	-0.033691	0.045135	-0.053864	-0.0047913	-0.00073242	-0.024139	-0.008728	-0.015442	-0.064758	-0.015289	0.063629
0.087097	0.040466	0.058838	-0.034607	0.031952	0.087769	-0.10361	0.13177	0.096313	-0.036377	0.045807	-0.052521	-0.01297	-0.0023499	-0.025879	0.0010986	-0.013702	-0.066895	-0.016907	0.063965
0.086517	0.043945	0.058624	-0.031311	0.027924	0.08844	-0.10211	0.12643	0.095459	-0.034424	0.047455	-0.052856	-0.017212	-0.0032043	-0.032013	0.0049438	-0.012695	-0.069763	-0.02121	0.072754
0.086304	0.049286	0.057434	-0.029602	0.026337	0.081116	-0.0979	0.12466	0.093567	-0.031433	0.04834	-0.050964	-0.021667	-0.004425	-0.026917	0.010315	-0.01181	-0.068268	-0.025177	0.079285
0.084412	0.044891	0.057312	-0.025726	0.029907	0.076416	-0.09613	0.13382	0.093719	-0.029663	0.052032	-0.052124	-0.019043	-0.0047302	-0.024872	0.010895	-0.012451	-0.06958	-0.026611	0.077576
0.086182	0.045105	0.063782	-0.024475	0.030975	0.077179	-0.099457	0.13281	0.094177	-0.025269	0.049133	-0.051239	-0.018036	-0.00091553	-0.027588	0.0098572	-0.014771	-0.072113	-0.023621	0.072632
0.087433	0.040649	0.064484	-0.026611	0.039764	0.081024	-0.098938	0.1394	0.088806	-0.026764	0.043976	-0.047058	-0.015656	0.0050964	-0.028107	0.0094604	-0.010956	-0.071991	-0.024628	0.075836
0.085327	0.035889	0.066467	-0.03363	0.04187	0.086456	-0.095062	0.14255	0.08902	-0.031128	0.042267	-0.047211	-0.011017	0.0052185	-0.027313	0.0094299	-0.0083008	-0.074005	-0.024109	0.079498
0.084503	0.036285	0.075256	-0.038605	0.037445	0.085785	-0.092834	0.1337	0.09198	-0.030731	0.045593	-0.046265	-0.0097046	0.0027466	-0.030304	0.0090332	-0.010559	-0.072845	-0.026093	0.079559
0.085693	0.039673	0.084808	-0.036926	0.038849	0.081848	-0.09201	0.12592	0.099091	-0.03537	0.043335	-0.041321	-0.011353	0.0022583	-0.032288	0.0035095	-0.016632	-0.06778	-0.032074	0.08429
0.081543	0.041626	0.0755	-0.03772	0.033112	0.082642	-0.091064	0.11804	0.10083	-0.04306	0.042969	-0.037628	-0.011658	0.0069275	-0.031555	-0.00091553	-0.014496	-0.068573	-0.030884	0.08783
0.07782	0.042969	0.072937	-0.03952	0.033997	0.078705	-0.096863	0.12256	0.096527	-0.046234	0.04718	-0.038788	-0.014862	0.0087585	-0.029358	-0.004364	-0.0084839	-0.06778	-0.026031	0.089508
0.082428	0.042419	0.077728	-0.039825	0.041931	0.069946	-0.096313	0.12518	0.096863	-0.054565	0.051514	-0.04538	-0.019348	0.0070801	-0.030975	-0.0066528	-0.0085754	-0.061798	-0.022125	0.09729
0.087128	0.042206	0.075439	-0.041199	0.047974	0.072784	-0.089905	0.12357	0.094208	-0.055115	0.048279	-0.04895	-0.019104	0.0038147	-0.030853	-0.0059509	-0.010345	-0.057373	-0.022858	0.098938
0.087036	0.043457	0.062866	-0.043732	0.043854	0.077545	-0.08783	0.13443	0.092438	-0.049347	0.044373	-0.0448	-0.0224	0.0043945	-0.035736	-0.0018311	-0.0098572	-0.054047	-0.031799	0.10434
0.089844	0.045166	0.055664	-0.045258	0.041168	0.077393	-0.093201	0.1355	0.090851	-0.052734	0.0466	-0.046021	-0.024994	0.015198	-0.037567	-0.0036316	-0.011749	-0.057281	-0.037018	0.11014
0.09256	0.039917	0.059723	-0.038696	0.045624	0.075928	-0.092651	0.13492	0.095093	-0.052917	0.051788	-0.048431	-0.025848	0.02066	-0.033234	0.0050049	-0.013245	-0.054718	-0.042816	0.11343
0.086029	0.039978	0.060669	-0.02771	0.04361	0.07605	-0.085388	0.13992	0.092651	-0.054718	0.049866	-0.050873	-0.031097	0.023438	-0.029419	0.013306	-0.010071	-0.058624	-0.039154	0.11191
0.082611	0.0448	0.053833	-0.028137	0.051331	0.075928	-0.0802	0.13367	0.085419	-0.067078	0.044647	-0.048187	-0.035309	0.021484	-0.0289	0.010712	-0.010559	-0.059814	-0.036743	0.10776
0.079163	0.048157	0.049896	-0.026306	0.058319	0.072235	-0.076141	0.13116	0.077606	-0.068146	0.04126	-0.050201	-0.036743	0.020386	-0.026184	0.0078125	-0.01178	-0.061462	-0.038483	0.10126
0.080109	0.054535	0.046783	-0.023376	0.055176	0.076538	-0.068329	0.12891	0.07431	-0.063171	0.039215	-0.053253	-0.040161	0.021484	-0.028015	0.0015869	-0.011047	-0.057404	-0.0383	0.099823
0.084656	0.050476	0.044006	-0.026672	0.051361	0.083038	-0.064758	0.12708	0.074768	-0.064484	0.039978	-0.053986	-0.039764	0.02121	-0.030273	0.00094604	-0.0084229	-0.053864	-0.034973	0.10339
0.086365	0.049469	0.038452	-0.029266	0.054413	0.087372	-0.061432	0.12393	0.072418	-0.072144	0.040344	-0.052216	-0.043884	0.013062	-0.025238	-0.0015564	-0.0080261	-0.057281	-0.03595	0.10303
0.082428	0.054047	0.037292	-0.025238	0.051056	0.083099	-0.066864	0.11813	0.07431	-0.071686	0.042236	-0.05307	-0.048431	0.0065918	-0.019775	-0.0066833	-0.0037842	-0.064758	-0.037903	0.10345
0.07605	0.051788	0.039337	-0.023773	0.048004	0.083588	-0.066681	0.11795	0.072174	-0.07074	0.040009	-0.058319	-0.057159	0.0064392	-0.016052	-0.011383	0.0025024	-0.068237	-0.036652	0.10321
0.072296	0.059631	0.03891	-0.024811	0.045258	0.086639	-0.05719	0.10733	0.068024	-0.063965	0.041748	-0.060547	-0.061127	0.0083923	-0.01947	-0.015656	0.0042725	-0.06601	-0.038055	0.10257
0.063049	0.061157	0.036072	-0.025269	0.040527	0.083649	-0.056915	0.11096	0.077118	-0.082886	0.040436	-0.062317	-0.055664	0.014343	-0.029083	-0.0074768	0.0021667	-0.063507	-0.041687	0.10867
0.065338	0.063477	0.033264	-0.031586	0.037964	0.08139	-0.056824	0.10782	0.080536	-0.086884	0.034668	-0.064667	-0.056061	0.017426	-0.03775	-0.0010681	0.0014038	-0.064301	-0.03775	0.1199
0.070557	0.06488	0.034851	-0.02832	0.04895	0.07724	-0.059113	0.10663	0.077118	-0.078979	0.035034	-0.068024	-0.056549	0.013306	-0.041229	0.0032654	0.0054016	-0.062744	-0.034546	0.12753
0.071075	0.066254	0.03009	-0.022675	0.04715	0.076141	-0.058411	0.10608	0.073578	-0.078491	0.037354	-0.068909	-0.056213	0.0095215	-0.042786	0.0047302	0.0012512	-0.06665	-0.036072	0.12778
0.075317	0.069702	0.02887	-0.01886	0.03476	0.079651	-0.052856	0.10678	0.070953	-0.074707	0.043945	-0.068817	-0.05603	0.0079346	-0.041412	0.0029297	-0.0029602	-0.072601	-0.041809	0.1283
0.077362	0.077362	0.034821	-0.010895	0.03479	0.080414	-0.054871	0.10733	0.065857	-0.070557	0.049408	-0.062653	-0.054352	0.0050049	-0.046417	0	-0.01062	-0.076599	-0.046936	0.12357
0.081024	0.075043	0.035797	-0.0056763	0.038147	0.08252	-0.061096	0.10513	0.065613	-0.075653	0.050537	-0.059875	-0.051453	0.0055847	-0.046631	-0.0066223	-0.012207	-0.077789	-0.049072	0.12723
0.077545	0.074554	0.02948	-0.0088806	0.047058	0.08728	-0.062408	0.10208	0.065002	-0.083618	0.043121	-0.056152	-0.052277	0.0051575	-0.042572	-0.009613	-0.0072021	-0.078186	-0.046082	0.13312
0.081635	0.080994	0.029694	-0.014191	0.046509	0.089478	-0.054504	0.098114	0.062531	-0.083893	0.042145	-0.057617	-0.057373	0.0089417	-0.04538	-0.014038	-0.0015564	-0.076385	-0.046204	0.13593
0.084625	0.079407	0.031616	-0.01709	0.037201	0.088959	-0.046356	0.10251	0.059448	-0.088928	0.04361	-0.056732	-0.054504	0.0049744	-0.045013	-0.011749	0.0022888	-0.077484	-0.047607	0.13763
0.08725	0.073395	0.032074	-0.015228	0.037842	0.090179	-0.03833	0.099823	0.058655	-0.093018	0.043671	-0.054565	-0.059143	0.0083313	-0.044098	-0.0093994	0.0027466	-0.073578	-0.049805	0.14301
0.086792	0.069458	0.029175	-0.013855	0.037079	0.085358	-0.032684	0.092712	0.054626	-0.095551	0.042542	-0.052277	-0.065186	0.012146	-0.042938	-0.0057983	-0.0018616	-0.071014	-0.052368	0.14386
0.082916	0.072266	0.029114	-0.011017	0.043945	0.086151	-0.026123	0.095032	0.054565	-0.089661	0.042389	-0.051727	-0.062531	0.013641	-0.04306	0.0060425	-0.0074768	-0.071289	-0.055908	0.14313
0.079773	0.077759	0.029541	-0.011383	0.040588	0.08905	-0.020325	0.098541	0.057281	-0.10071	0.041473	-0.055908	-0.058289	0.016357	-0.045502	0.0097961	-0.005249	-0.068878	-0.059387	0.14429
0.079651	0.079651	0.036346	-0.0050964	0.033905	0.087952	-0.015442	0.10181	0.062225	-0.10132	0.043701	-0.06012	-0.059479	0.013184	-0.04364	0.0040588	-0.0039063	-0.072266	-0.061584	0.14108
0.084412	0.081787	0.038147	-0.0039063	0.038177	0.085083	-0.0088196	0.10687	0.062042	-0.095917	0.047607	-0.061707	-0.060242	0.0097961	-0.046875	0.0025635	-0.0037537	-0.072784	-0.058929	0.14258
0.087891	0.084839	0.033569	-0.0056763	0.049286	0.085022	-0.0099792	0.099304	0.05954	-0.089417	0.049103	-0.062195	-0.062622	0.01181	-0.04837	0.0032959	-0.0082092	-0.06958	-0.05899	0.14343
0.092682	0.08783	0.024353	-0.0068359	0.045776	0.079559	-0.012054	0.091431	0.056671	-0.089417	0.047821	-0.065338	-0.062653	0.0084839	-0.050873	-0.0027161	-0.0073853	-0.064697	-0.064117	0.14462
0.094971	0.091156	0.024567	-0.0018616	0.046814	0.075562	-0.0049438	0.085297	0.053772	-0.089569	0.046692	-0.065399	-0.059723	0.007019	-0.052155	-0.0056458	0.0010376	-0.067139	-0.06485	0.14737
0.089172	0.092743	0.028748	0.0015869	0.045441	0.074829	-0.0022583	0.093445	0.052155	-0.099426	0.051208	-0.067566	-0.060028	0.013367	-0.061249	-0.0043945	0.00076294	-0.06604	-0.059845	0.15244
0.084686	0.093384	0.026459	-3.0518e-05	0.043945	0.073242	-0.0018005	0.095337	0.053314	-0.098694	0.046936	-0.070984	-0.064941	0.016388	-0.058929	-0.0058594	-0.0040894	-0.068634	-0.060089	0.16061
0.082306	0.090942	0.025696	0.0031433	0.048645	0.06958	-0.00073242	0.091309	0.05014	-0.09845	0.046509	-0.077148	-0.067932	0.013	-0.061737	-0.0036011	-0.0043945	-0.064972	-0.060669	0.1608
0.087982	0.087158	0.024109	0.0029297	0.047699	0.073334	0.00048828	0.088654	0.04361	-0.097717	0.049408	-0.078552	-0.070435	0.013977	-0.062622	0.0013123	-0.0005188	-0.063354	-0.054169	0.1666
0.1011	0.087494	0.017487	0.0070801	0.046112	0.078278	-0.00045776	0.085052	0.042297	-0.098663	0.046021	-0.079987	-0.06601	0.019043	-0.062073	0.0047302	-0.0016479	-0.062561	-0.052551	0.16959
0.10312	0.084564	0.018768	0.011719	0.043365	0.077972	-0.00012207	0.088013	0.044281	-0.1077	0.037079	-0.082886	-0.066315	0.030304	-0.062347	-9.1553e-05	0.00042725	-0.068146	-0.054962	0.16736
0.09726	0.086792	0.015656	0.019318	0.039551	0.076172	0.0011292	0.075867	0.048889	-0.11234	0.035797	-0.080353	-0.064514	0.034546	-0.064453	-0.0023804	-0.0040283	-0.069916	-0.05954	0.16315
0.090637	0.086914	0.02417	0.026642	0.041229	0.074432	-0.0033875	0.073975	0.051056	-0.10947	0.041077	-0.07959	-0.063934	0.027924	-0.06604	-0.0027466	-0.0089417	-0.070313	-0.063721	0.15396
0.089569	0.088104	0.027191	0.025574	0.036469	0.076874	-0.0057068	0.078186	0.051086	-0.10327	0.035828	-0.081116	-0.06662	0.028076	-0.06488	-0.0056458	-0.010345	-0.072021	-0.063934	0.15277
0.089539	0.084595	0.025208	0.025665	0.036774	0.081482	-0.0055237	0.069153	0.048859	-0.11127	0.037262	-0.083435	-0.068146	0.033478	-0.062347	-0.0054321	-0.014343	-0.074066	-0.062378	0.15808
0.09021	0.086853	0.027435	0.022064	0.040771	0.081879	-0.0011597	0.066956	0.050873	-0.11621	0.031616	-0.081818	-0.068665	0.032898	-0.065979	-0.0021057	-0.015076	-0.073181	-0.061829	0.16348
0.090942	0.095276	0.022949	0.026306	0.035736	0.084808	0.0007019	0.066193	0.057526	-0.10471	0.024994	-0.080322	-0.066864	0.03183	-0.068481	-0.0014038	-0.013672	-0.076813	-0.061249	0.16687
0.092224	0.10001	0.016724	0.027924	0.03125	0.084839	-0.0005188	0.067657	0.056091	-0.10367	0.025421	-0.075897	-0.071869	0.029144	-0.066223	-0.0015259	-0.0096741	-0.079865	-0.055542	0.17044
0.092468	0.10336	0.022278	0.03125	0.039063	0.080292	0.0014954	0.073547	0.055542	-0.10059	0.023773	-0.067413	-0.075409	0.027954	-0.063934	-0.0039978	-0.013123	-0.078949	-0.05545	0.17105
0.091583	0.10437	0.030426	0.03952	0.039551	0.07843	0.00085449	0.072571	0.050873	-0.10663	0.024261	-0.064331	-0.072906	0.028351	-0.064087	-0.0078125	-0.018127	-0.071838	-0.06424	0.172
0.096039	0.10861	0.02713	0.044769	0.040863	0.076874	0.0021667	0.077606	0.050049	-0.10938	0.023895	-0.061462	-0.074371	0.024933	-0.062744	-0.0030823	-0.018127	-0.063629	-0.06311	0.173
0.096405	0.11075	0.021698	0.046204	0.04007	0.075958	0.0054321	0.077728	0.051788	-0.117	0.015594	-0.062012	-0.07312	0.027832	-0.061707	0.0025635	-0.016602	-0.06662	-0.061096	0.1727
0.098999	0.11258	0.014252	0.049164	0.045837	0.0784	0.0063171	0.063873	0.049744	-0.12515	0.013489	-0.064056	-0.07608	0.031677	-0.062286	-0.0059509	-0.018127	-0.070923	-0.062531	0.17099
0.10257	0.10825	0.0079041	0.053253	0.044098	0.081177	0.010712	0.063538	0.048889	-0.1199	0.011353	-0.065765	-0.076935	0.031769	-0.065094	-0.016144	-0.025635	-0.066559	-0.063171	0.17328
0.10901	0.11032	0.0064697	0.053284	0.043579	0.083435	0.0071716	0.061646	0.053009	-0.12393	0.012115	-0.067169	-0.075623	0.027252	-0.07489	-0.019928	-0.028564	-0.061615	-0.061523	0.17151
0.11276	0.11932	0.0082092	0.052521	0.03656	0.084351	0.0021362	0.066986	0.057312	-0.1243	0.020569	-0.064575	-0.075592	0.018799	-0.077057	-0.020081	-0.033752	-0.061951	-0.068085	0.17371
0.11417	0.12305	0.010834	0.055298	0.033691	0.084503	-0.00061035	0.067261	0.054016	-0.12885	0.0224	-0.057861	-0.075592	0.018402	-0.074371	-0.018616	-0.033752	-0.06778	-0.069397	0.16782
0.11469	0.12659	0.01532	0.058197	0.033539	0.088715	-0.0050049	0.068329	0.050415	-0.13193	0.022888	-0.05658	-0.077148	0.018616	-0.071686	-0.022522	-0.029572	-0.072205	-0.07135	0.16156
0.11139	0.12909	0.015381	0.058502	0.034332	0.093567	-0.010406	0.06012	0.048645	-0.13275	0.018555	-0.059692	-0.074921	0.016022	-0.073029	-0.023895	-0.027924	-0.070068	-0.07489	0.15723
0.11169	0.12561	0.013458	0.059418	0.028717	0.092896	-0.011932	0.052307	0.045776	-0.13745	0.018829	-0.065094	-0.077515	0.017731	-0.078339	-0.023071	-0.027679	-0.074402	-0.076447	0.15198
0.1142	0.12851	0.013153	0.051056	0.031708	0.089569	-0.007019	0.054321	0.049316	-0.13562	0.015625	-0.066284	-0.080383	0.013062	-0.080414	-0.02533	-0.027863	-0.073761	-0.072693	0.15918
0.1127	0.1254	0.0099792	0.047638	0.031586	0.090485	-0.0018921	0.057465	0.05603	-0.13284	0.0086365	-0.06842	-0.079132	0.0070801	-0.079559	-0.029114	-0.023376	-0.06839	-0.070587	0.16357
0.11005	0.12515	0.012146	0.051208	0.031799	0.087769	-0.0050354	0.060913	0.06012	-0.12836	0.0090637	-0.067474	-0.080933	0.010468	-0.084259	-0.029449	-0.025146	-0.065094	-0.075897	0.16412
0.11572	0.12515	0.016937	0.048706	0.034149	0.091309	-0.009613	0.058319	0.054932	-0.12048	0.0039368	-0.066833	-0.081543	0.014404	-0.087341	-0.033539	-0.025757	-0.062836	-0.080322	0.16367
0.11279	0.12466	0.019135	0.042755	0.036102	0.090759	-0.010437	0.054443	0.047974	-0.12061	0.0042419	-0.066742	-0.082275	0.018555	-0.086823	-0.031097	-0.021393	-0.063477	-0.07724	0.16092
0.11185	0.12756	0.018311	0.042389	0.037964	0.090729	-0.0063782	0.053192	0.046967	-0.12534	-0.0027161	-0.068451	-0.084351	0.019836	-0.085327	-0.027496	-0.024353	-0.066925	-0.075745	0.1611
0.11493	0.12817	0.0159	0.037445	0.035614	0.089844	-0.0078125	0.047058	0.043274	-0.12234	-0.0025024	-0.066895	-0.081024	0.022339	-0.089294	-0.027405	-0.023041	-0.068542	-0.077179	0.16196
0.11325	0.12988	0.0098267	0.034302	0.033966	0.094086	-0.0074463	0.047028	0.042542	-0.12457	0.0013733	-0.066284	-0.081116	0.02179	-0.085266	-0.026093	-0.018829	-0.072083	-0.085571	0.16525
0.1138	0.12671	0.010315	0.035278	0.028473	0.095398	-0.0050354	0.043884	0.044159	-0.11981	-0.0020447	-0.071259	-0.081665	0.019257	-0.085938	-0.023346	-0.019623	-0.076965	-0.08255	0.16757
0.11237	0.12479	0.010803	0.034912	0.033173	0.095245	-0.0090332	0.041595	0.046143	-0.12161	0.0013428	-0.073975	-0.077667	0.020569	-0.086487	-0.02301	-0.023895	-0.085175	-0.078827	0.16446
0.11325	0.13159	0.010284	0.037109	0.036896	0.092377	-0.015015	0.040497	0.044098	-0.12244	0.0035706	-0.07077	-0.075043	0.022522	-0.085632	-0.014587	-0.026764	-0.088867	-0.079163	0.16003
0.11325	0.14026	0.0085144	0.041351	0.032532	0.091644	-0.016205	0.041779	0.038452	-0.12848	0.0049438	-0.072174	-0.072571	0.020386	-0.088226	-0.011536	-0.020386	-0.081543	-0.081848	0.15887
0.11292	0.14508	0.0081482	0.037903	0.0336	0.08902	-0.0177	0.042419	0.037354	-0.13062	0.0081787	-0.073059	-0.072388	0.02002	-0.097046	-0.013947	-0.017639	-0.07547	-0.087067	0.16095
0.11285	0.14862	0.014404	0.033386	0.031403	0.087769	-0.01825	0.03894	0.039001	-0.12885	0.0031433	-0.072754	-0.074432	0.017578	-0.099243	-0.019867	-0.014069	-0.066925	-0.094147	0.16074
0.11359	0.15082	0.017456	0.033936	0.020447	0.087402	-0.018707	0.028961	0.039886	-0.12061	0.0024414	-0.073822	-0.072235	0.020447	-0.095825	-0.026733	-0.017334	-0.064392	-0.094635	0.1579
0.10727	0.14835	0.013885	0.038391	0.017578	0.08786	-0.019257	0.030914	0.039978	-0.12207	0.0013123	-0.079254	-0.071014	0.025299	-0.091614	-0.023193	-0.016724	-0.068756	-0.088287	0.16235
0.10355	0.14618	0.011292	0.03302	0.016266	0.088257	-0.019623	0.037048	0.043213	-0.13269	0.0011292	-0.08432	-0.072021	0.032318	-0.084412	-0.020294	-0.017609	-0.066254	-0.088806	0.15979
0.10822	0.14828	0.013824	0.023712	0.020203	0.095276	-0.017731	0.040039	0.034882	-0.12854	-0.001709	-0.082458	-0.070343	0.037476	-0.094849	-0.015289	-0.017548	-0.068756	-0.084656	0.15567
0.10706	0.14627	0.01181	0.021698	0.023926	0.099823	-0.014343	0.046417	0.031555	-0.13617	-0.004425	-0.079956	-0.069458	0.036163	-0.10519	-0.0074463	-0.020599	-0.068909	-0.082092	0.15799
0.10468	0.14203	0.0058899	0.026581	0.023621	0.10031	-0.013916	0.053131	0.02713	-0.14056	-0.0075684	-0.083832	-0.068268	0.032135	-0.10785	-0.00094604	-0.018158	-0.072327	-0.078827	0.15982
0.099976	0.14203	0.0053101	0.019867	0.021332	0.10016	-0.019775	0.053406	0.018707	-0.13605	-0.0068665	-0.085938	-0.06842	0.029785	-0.10214	0.0020447	-0.012756	-0.076141	-0.075592	0.16098
0.09845	0.14713	0.0079041	0.012421	0.019623	0.1019	-0.016266	0.057983	0.018036	-0.1369	-0.00354	-0.083801	-0.064636	0.023926	-0.10181	0.0018005	-0.010406	-0.072235	-0.079956	0.16202
0.099518	0.14761	0.0087585	0.014893	0.021271	0.10226	-0.0112	0.051697	0.020813	-0.13272	-0.0055542	-0.081573	-0.063385	0.024048	-0.10284	-0.0020752	-0.012054	-0.068787	-0.076904	0.16
0.10196	0.14587	0.015503	0.01239	0.021484	0.099915	-0.006073	0.047852	0.022644	-0.13644	-0.0053406	-0.083954	-0.062134	0.025848	-0.10229	-0.0059814	-0.010651	-0.069458	-0.074463	0.16513
0.10925	0.14285	0.017395	0.016205	0.025146	0.099945	-0.0024414	0.048096	0.020935	-0.13177	-0.011353	-0.082489	-0.059265	0.026184	-0.097809	-0.010406	-0.0059204	-0.072296	-0.079376	0.17841
0.10941	0.13989	0.013306	0.018219	0.026672	0.10065	0.00027466	0.048737	0.027893	-0.13443	-0.01358	-0.075439	-0.054962	0.024811	-0.098145	-0.0093079	-0.0045166	-0.071655	-0.08371	0.18176
0.11224	0.14099	0.01059	0.017334	0.025146	0.10153	0.0043945	0.051483	0.032776	-0.14108	-0.01236	-0.079712	-0.050903	0.022278	-0.10025	-0.011871	-0.015442	-0.070953	-0.08255	0.17929
0.11276	0.13779	0.0092163	0.015259	0.025116	0.10046	-0.0057068	0.051361	0.037231	-0.14307	-0.013	-0.082367	-0.052277	0.023285	-0.10052	-0.011353	-0.02002	-0.070404	-0.081329	0.17899
0.1109	0.13596	0.0091248	0.017487	0.026733	0.097046	-0.013214	0.05072	0.031403	-0.14313	-0.01767	-0.080231	-0.052856	0.024078	-0.10196	-0.0092773	-0.01651	-0.071014	-0.083923	0.17804
0.10825	0.12939	0.012207	0.010406	0.026978	0.089752	-0.010101	0.051788	0.024445	-0.14001	-0.014801	-0.08252	-0.049042	0.027008	-0.10263	-0.015808	-0.015106	-0.070953	-0.082672	0.17703
0.10553	0.12286	0.01355	0.0075684	0.025665	0.085236	-0.013123	0.050079	0.030823	-0.15048	-0.015747	-0.078949	-0.046204	0.02121	-0.10175	-0.017944	-0.0091858	-0.07312	-0.080811	0.17627
0.10446	0.12427	0.010101	0.0082703	0.021729	0.089996	-0.01825	0.05072	0.037048	-0.15402	-0.014465	-0.074036	-0.040649	0.0095215	-0.1048	-0.012421	-0.0067749	-0.073669	-0.076782	0.17749
0.10165	0.13052	0.0077209	0.0091553	0.01944	0.092773	-0.016632	0.045563	0.036835	-0.15381	-0.016724	-0.07962	-0.03537	0.0084534	-0.10956	-0.0089417	-0.0054932	-0.076691	-0.080383	0.17636
0.10294	0.13693	0.0067139	0.01297	0.018341	0.089844	-0.014832	0.044922	0.0383	-0.15152	-0.016327	-0.083099	-0.035706	0.0096741	-0.11163	-0.0075378	-0.0085754	-0.086029	-0.083435	0.17776
0.10599	0.13501	0.0026855	0.015198	0.019287	0.089142	-0.0072327	0.045654	0.036163	-0.1557	-0.015411	-0.079834	-0.032654	0.013062	-0.10968	-0.0091858	-0.0088501	-0.086456	-0.081451	0.17609
0.10526	0.12674	0.0024414	0.013611	0.016418	0.087891	-0.0042419	0.043549	0.041351	-0.15454	-0.012848	-0.077179	-0.034271	0.012177	-0.11066	-0.011383	-0.011353	-0.087585	-0.078857	0.17087
0.10178	0.12012	0.0024414	0.013916	0.014008	0.08725	-0.0032349	0.038483	0.043304	-0.155	-0.015137	-0.087891	-0.038727	0.0082703	-0.1142	-0.012817	-0.01355	-0.087097	-0.074982	0.16257
0.10101	0.12213	0.0021667	0.016388	0.011475	0.088013	-0.0024109	0.043762	0.047791	-0.15646	-0.018707	-0.094666	-0.036713	0.0065613	-0.11969	-0.0089722	-0.0091553	-0.085663	-0.07431	0.16122
0.10547	0.12726	-0.0052795	0.018066	0.012299	0.089355	0.0027161	0.04657	0.048035	-0.15619	-0.022278	-0.092804	-0.036621	0.0055237	-0.12555	-0.014374	-0.0063171	-0.085205	-0.073792	0.16068
0.11179	0.13965	-0.0047913	0.01358	0.0092468	0.09494	0.0090637	0.046143	0.046967	-0.15698	-0.026001	-0.093872	-0.036041	0.00177	-0.12744	-0.011902	-0.0045471	-0.083557	-0.073883	0.16467
0.11111	0.14359	-0.0037842	0.0065918	0.0042114	0.098145	0.009491	0.034637	0.043335	-0.16135	-0.024994	-0.096405	-0.032684	0.002594	-0.12851	-0.0053711	-0.006958	-0.084412	-0.074707	0.16995
0.11212	0.13733	-0.0056152	-0.0013733	0.004425	0.09494	0.0094604	0.03479	0.043182	-0.16687	-0.022247	-0.09726	-0.036163	0.0039063	-0.12903	0.0012817	-0.01297	-0.074493	-0.074463	0.1777
0.10895	0.13693	-0.0068054	-0.00030518	0.0039368	0.099518	0.014008	0.030487	0.040558	-0.16754	-0.023895	-0.096039	-0.031616	0.0028687	-0.13321	0.00030518	-0.0079346	-0.073792	-0.074249	0.18454
0.10803	0.14691	-0.0050049	-0.0015564	0.00048828	0.10016	0.015472	0.025391	0.033936	-0.16449	-0.027679	-0.091766	-0.027588	0.0022888	-0.13416	0.0033264	-0.0041504	-0.081726	-0.077637	0.1861
0.11124	0.13867	-0.0054321	-0.0030212	0.0056458	0.10358	0.013275	0.033173	0.026855	-0.16522	-0.029877	-0.08786	-0.029785	0.0048218	-0.13159	0.01239	-0.0023499	-0.080475	-0.076721	0.18311
0.11267	0.1311	-0.009613	-0.0014343	0.0064392	0.10178	0.018341	0.028412	0.027435	-0.16614	-0.031799	-0.086487	-0.037048	0.0040588	-0.13593	0.0074158	-0.0073547	-0.074249	-0.075714	0.17661
0.1131	0.12872	-0.01535	-0.002533	0.001709	0.10028	0.019928	0.022644	0.025116	-0.17139	-0.032501	-0.090332	-0.031921	0.0024719	-0.13614	0.00094604	-0.0057373	-0.072296	-0.074615	0.17148
0.11569	0.1254	-0.012024	-0.0054932	-0.00039673	0.09317	0.018982	0.023468	0.026337	-0.17532	-0.033325	-0.092529	-0.033051	0.0018311	-0.1348	-0.00091553	-0.0053406	-0.071228	-0.069153	0.16998
0.11465	0.12497	-0.011597	-0.0047913	0.0033264	0.089325	0.020569	0.024414	0.029846	-0.16641	-0.032745	-0.083862	-0.035187	-0.0021973	-0.13641	-0.004425	-0.0060425	-0.074402	-0.067169	0.16367
0.11597	0.12817	-0.0067444	0.00094604	0.0011597	0.096405	0.019897	0.032867	0.029785	-0.1658	-0.030701	-0.080627	-0.031738	-0.0074768	-0.13492	-0.0020447	-0.0032349	-0.074738	-0.064392	0.15622
0.11774	0.12991	-0.010773	-0.001709	0.00015259	0.095062	0.016602	0.036774	0.022949	-0.1694	-0.031189	-0.08255	-0.029022	-0.011169	-0.1405	3.0518e-05	-0.0057068	-0.072968	-0.062897	0.15552
0.11826	0.12866	-0.013184	-0.010162	0.0073242	0.093414	0.017792	0.032013	0.018005	-0.17795	-0.031281	-0.084442	-0.02475	-0.01181	-0.13934	-0.0014038	-0.004303	-0.067902	-0.060333	0.15332
0.11935	0.12393	-0.012207	-0.012543	0.011292	0.096313	0.018585	0.035767	0.014801	-0.17566	-0.03363	-0.079559	-0.024506	-0.0097961	-0.13754	-0.0054016	-0.0014954	-0.068481	-0.058929	0.14536
0.11249	0.12537	-0.0098572	-0.013397	0.013275	0.094635	0.021362	0.034424	0.016571	-0.16702	-0.04007	-0.076965	-0.02713	-0.013916	-0.14099	-0.0021973	-0.0050964	-0.074707	-0.060242	0.14517
0.11047	0.12161	-0.008667	-0.013031	0.0047913	0.093811	0.023834	0.031128	0.02301	-0.16934	-0.042297	-0.077667	-0.031128	-0.016235	-0.13916	-0.0040588	-0.0023804	-0.073669	-0.063538	0.15161
0.11371	0.12109	-0.0095825	-0.019653	-0.0042725	0.094879	0.022522	0.034943	0.023315	-0.17258	-0.036224	-0.080109	-0.032501	-0.021271	-0.14093	-0.0023193	0.0016479	-0.072693	-0.065857	0.16245
0.11407	0.12799	-0.0091858	-0.02652	-0.010132	0.098267	0.021027	0.03537	0.016785	-0.18076	-0.034241	-0.08075	-0.02533	-0.023254	-0.1427	-0.004303	-0.003479	-0.069885	-0.071167	0.17023
0.11771	0.12921	-0.0096436	-0.031342	-0.007843	0.096924	0.018036	0.033447	0.011169	-0.1814	-0.036713	-0.086121	-0.024933	-0.024628	-0.14349	-0.0044861	-0.010925	-0.067749	-0.068726	0.17111
0.12152	0.13211	-0.0053406	-0.029419	-0.004425	0.095917	0.014709	0.029724	0.010773	-0.17795	-0.045654	-0.088593	-0.024536	-0.022186	-0.14798	-0.0028992	-0.01178	-0.070282	-0.064636	0.17194
0.12326	0.1312	-0.002533	-0.02655	-0.0058594	0.098145	0.011475	0.029663	0.012177	-0.17682	-0.049194	-0.087341	-0.023895	-0.02536	-0.15265	0.0033569	-0.012268	-0.072876	-0.059509	0.16721
0.12637	0.13043	-0.0056458	-0.029022	-0.0075684	0.096375	0.0064087	0.034973	0.0079651	-0.18491	-0.049469	-0.085175	-0.027588	-0.031464	-0.15378	0.0042725	-0.014069	-0.074493	-0.058716	0.16403
0.11966	0.13397	-0.0073242	-0.027924	-0.0085754	0.088776	0.0095215	0.029816	0.0084534	-0.18213	-0.050232	-0.080078	-0.030457	-0.034729	-0.14999	0.0050659	-0.013794	-0.072693	-0.059479	0.16187
0.11978	0.13885	-0.0045166	-0.030396	-0.011353	0.090149	0.0031128	0.032867	0.009613	-0.18271	-0.05481	-0.079651	-0.029938	-0.03363	-0.14484	0.0041809	-0.011841	-0.070831	-0.054596	0.15497
0.11972	0.13568	-0.0030212	-0.029144	-0.008606	0.09256	-0.002533	0.03186	0.0089417	-0.18045	-0.056671	-0.081024	-0.029938	-0.035339	-0.14746	0.0056152	-0.0028992	-0.071106	-0.05249	0.15244
0.1217	0.12936	-0.011108	-0.026978	-0.0033264	0.096497	0.00073242	0.024719	0.015198	-0.17447	-0.061218	-0.078888	-0.022888	-0.035126	-0.15833	0.0014343	-0.0032349	-0.071136	-0.050049	0.14697
0.11807	0.12775	-0.0094604	-0.033936	0.0017395	0.093658	0.0015564	0.026611	0.016541	-0.1666	-0.065247	-0.078766	-0.015015	-0.035614	-0.16901	0.002594	-0.009491	-0.069061	-0.050812	0.14206
0.11343	0.12424	-0.0071716	-0.035645	0.0058899	0.093842	0.0028381	0.031555	0.023682	-0.1687	-0.064514	-0.073181	-0.013794	-0.041809	-0.17435	-0.002594	-0.012146	-0.071167	-0.051666	0.13544
0.10892	0.13052	-0.0055847	-0.040985	0.004425	0.093475	0.0039368	0.032288	0.027405	-0.17557	-0.063446	-0.076019	-0.014648	-0.04837	-0.17706	-0.0050659	-0.012115	-0.069427	-0.051697	0.13672
0.11221	0.13065	0.0045471	-0.049957	0.0032654	0.091827	0.0043945	0.033813	0.033783	-0.17236	-0.060394	-0.078522	-0.013763	-0.047028	-0.172	-0.0023193	-0.012268	-0.070129	-0.050415	0.13974
0.112	0.12436	0.0083313	-0.055115	0.0070496	0.09671	0.0074768	0.037109	0.037201	-0.1687	-0.059265	-0.07959	-0.011322	-0.048035	-0.16721	-0.0073242	-0.015289	-0.070831	-0.051971	0.1377
0.11011	0.12134	0.0055847	-0.06015	0.011139	0.09906	0.012054	0.041504	0.036743	-0.17236	-0.063293	-0.082733	-0.011444	-0.044281	-0.16595	-0.0041809	-0.022034	-0.069611	-0.053436	0.13809
0.10699	0.12683	0.00021362	-0.060303	0.012299	0.10483	0.012634	0.038116	0.032928	-0.17264	-0.062561	-0.083496	-0.013336	-0.044861	-0.16464	-0.0020142	-0.026581	-0.069519	-0.051849	0.13986
0.10464	0.12979	-0.0028687	-0.057251	0.018555	0.11438	0.017059	0.035706	0.032135	-0.16443	-0.063293	-0.082794	-0.010742	-0.047241	-0.16287	-0.0050964	-0.025909	-0.077789	-0.049408	0.14093
0.10834	0.1297	-0.0047302	-0.056305	0.017365	0.11996	0.024353	0.039459	0.036499	-0.16232	-0.05899	-0.082489	-0.012756	-0.04364	-0.16217	0.00012207	-0.018555	-0.077332	-0.045471	0.14319
0.11508	0.12808	-0.0058899	-0.05722	0.014984	0.12152	0.027283	0.035797	0.040741	-0.15927	-0.059357	-0.086243	-0.01767	-0.048126	-0.16403	-0.00079346	-0.016663	-0.078796	-0.042206	0.14105
0.11572	0.12854	-0.0054626	-0.060699	0.012909	0.12323	0.029022	0.047394	0.038971	-0.16464	-0.062866	-0.085052	-0.016724	-0.046417	-0.16391	0.00036621	-0.014069	-0.084869	-0.039032	0.13837
0.11368	0.13025	-0.0040588	-0.062653	0.01535	0.12515	0.025787	0.046692	0.035156	-0.17215	-0.064972	-0.083008	-0.011963	-0.045746	-0.16486	0.0036011	-0.014923	-0.08493	-0.040649	0.13058
0.11234	0.12863	-0.0083618	-0.062683	0.016632	0.12387	0.026367	0.038635	0.035828	-0.17081	-0.066925	-0.079956	-0.0084839	-0.041473	-0.16602	0.007782	-0.012634	-0.07608	-0.038391	0.12811
0.10867	0.12756	-0.010712	-0.062805	0.015869	0.1171	0.024078	0.046051	0.035858	-0.1669	-0.065094	-0.0784	-0.0068054	-0.042816	-0.16864	0.014221	-0.012878	-0.079773	-0.034546	0.12405
0.10602	0.12952	-0.009491	-0.057861	0.011475	0.11627	0.026611	0.045013	0.037567	-0.16376	-0.069122	-0.076935	-0.0016174	-0.047638	-0.16995	0.012268	-0.017029	-0.079529	-0.029266	0.11676
0.10941	0.13281	-0.0080261	-0.062408	0.010223	0.11371	0.024689	0.038239	0.033661	-0.15955	-0.066895	-0.073608	0.0011902	-0.045685	-0.17206	0.0099182	-0.021606	-0.074036	-0.023224	0.11945
0.10739	0.13388	-0.0091248	-0.073334	0.014618	0.1152	0.019653	0.039093	0.037903	-0.15494	-0.070526	-0.076813	0.0005188	-0.045898	-0.17441	0.0078735	-0.017395	-0.075928	-0.018829	0.11533
0.1091	0.133	-0.0098572	-0.074982	0.020752	0.1189	0.016663	0.032104	0.040253	-0.14825	-0.076416	-0.078125	0.0016785	-0.044159	-0.17786	-0.0021057	-0.014404	-0.079132	-0.01828	0.11844
0.10989	0.13428	-0.0084534	-0.076599	0.022888	0.12228	0.014435	0.033539	0.038116	-0.14847	-0.073792	-0.080963	0.0019226	-0.040741	-0.1698	-0.0013428	-0.010864	-0.080078	-0.023132	0.1134
0.10651	0.14084	-0.0079956	-0.078003	0.021881	0.12195	0.023132	0.038361	0.034241	-0.14725	-0.075867	-0.080322	0.0024109	-0.045624	-0.16876	-0.0016785	-0.0091858	-0.076813	-0.02298	0.11172
0.10684	0.1409	-0.0065002	-0.078491	0.022339	0.11832	0.029144	0.038666	0.039734	-0.14642	-0.080688	-0.080322	0.0093384	-0.056183	-0.17261	-0.0014038	-0.011719	-0.077911	-0.023987	0.11673
0.10352	0.14304	-0.0056458	-0.081818	0.025055	0.11627	0.02771	0.039459	0.047241	-0.14536	-0.081268	-0.080688	0.0084534	-0.059601	-0.17828	-0.0005188	-0.013306	-0.074036	-0.024567	0.11813
0.099182	0.14404	-0.00042725	-0.084259	0.020111	0.11923	0.036743	0.041412	0.050171	-0.13831	-0.082611	-0.073944	0.0095215	-0.060974	-0.17389	0.00082397	-0.0072327	-0.07785	-0.02359	0.11499
0.098297	0.14087	0.0037537	-0.087036	0.021362	0.11884	0.042267	0.04007	0.048248	-0.13242	-0.082642	-0.070038	0.011108	-0.063507	-0.17096	-0.0011902	-0.0053101	-0.079681	-0.024689	0.11621
0.097534	0.14188	0.0013428	-0.084259	0.025787	0.11533	0.044312	0.038208	0.049042	-0.13309	-0.083557	-0.073608	0.017456	-0.066284	-0.16907	-0.00082397	-0.0041809	-0.075104	-0.021851	0.11957
0.09491	0.13818	0.00048828	-0.083801	0.019348	0.11618	0.046326	0.03476	0.043762	-0.13062	-0.087555	-0.070679	0.021637	-0.073944	-0.17218	-0.0052795	0.00048828	-0.076691	-0.018951	0.11826
0.097595	0.13736	-0.00024414	-0.083038	0.019226	0.11676	0.046631	0.024811	0.043976	-0.12653	-0.090271	-0.067108	0.023956	-0.072418	-0.17834	-0.011932	-0.0039978	-0.08017	-0.022766	0.11386
0.097931	0.1344	-0.0069885	-0.077972	0.025574	0.11081	0.046082	0.022003	0.047333	-0.12766	-0.089752	-0.069489	0.021912	-0.06662	-0.18533	-0.016022	-0.012054	-0.08316	-0.019684	0.11713
0.09845	0.13522	-0.011322	-0.075378	0.03064	0.10675	0.042114	0.018036	0.048492	-0.12878	-0.08548	-0.066406	0.02182	-0.070038	-0.18185	-0.014191	-0.017761	-0.079681	-0.0159	0.1192
0.094696	0.13675	-0.013855	-0.077515	0.033966	0.10397	0.036316	0.017426	0.047577	-0.13089	-0.085266	-0.062317	0.023071	-0.074188	-0.18076	-0.01828	-0.013489	-0.073669	-0.02179	0.11835
0.093658	0.13556	-0.018677	-0.080811	0.02887	0.104	0.036133	0.021667	0.040894	-0.12521	-0.084808	-0.062561	0.014465	-0.076447	-0.18106	-0.022339	-0.013641	-0.077271	-0.028625	0.11707
0.097778	0.13651	-0.014069	-0.084625	0.020752	0.10583	0.039063	0.023621	0.037598	-0.12442	-0.085205	-0.062775	0.013031	-0.077728	-0.1799	-0.023773	-0.016846	-0.082031	-0.027771	0.11292
0.10452	0.13693	-0.011108	-0.084167	0.023621	0.10916	0.041534	0.025513	0.046661	-0.11633	-0.088928	-0.063965	0.012665	-0.081177	-0.18478	-0.022461	-0.013458	-0.078339	-0.026489	0.11771
0.10663	0.1333	-0.012054	-0.086731	0.028412	0.10229	0.044647	0.016724	0.052094	-0.11505	-0.091125	-0.059845	0.015137	-0.082916	-0.19031	-0.019684	-0.012451	-0.075653	-0.022705	0.12408
0.10391	0.13751	-0.010773	-0.084351	0.032959	0.10007	0.043793	0.018219	0.051971	-0.11478	-0.087585	-0.060516	0.016418	-0.079559	-0.19238	-0.020111	-0.010498	-0.07312	-0.022278	0.1185
0.10251	0.14502	-0.0057373	-0.082764	0.031036	0.09906	0.047485	0.022919	0.056549	-0.11127	-0.083405	-0.058838	0.010742	-0.079437	-0.19638	-0.023285	-0.0098267	-0.072174	-0.019287	0.11612
0.10355	0.15414	-0.0033569	-0.078613	0.030365	0.096802	0.049988	0.01947	0.066772	-0.1113	-0.085754	-0.058746	0.0078735	-0.082581	-0.19983	-0.031189	-0.0082092	-0.068237	-0.021881	0.11731
0.099487	0.15366	-0.0091858	-0.074921	0.02594	0.10056	0.05484	0.019501	0.070679	-0.11304	-0.088348	-0.056549	0.0064697	-0.083527	-0.20154	-0.035553	-0.012939	-0.069794	-0.017334	0.11884
0.0979	0.15259	-0.012634	-0.075317	0.028168	0.10159	0.061127	0.016052	0.070007	-0.10764	-0.085144	-0.055054	0.004303	-0.082916	-0.20377	-0.036865	-0.019897	-0.065094	-0.014648	0.11353
0.1008	0.15149	-0.016602	-0.077148	0.032349	0.10004	0.067383	0.013123	0.068787	-0.11612	-0.0867	-0.054199	0.0039063	-0.076477	-0.20511	-0.039673	-0.017151	-0.06839	-0.014709	0.1113
0.096008	0.147	-0.023438	-0.073273	0.03949	0.096252	0.068878	0.012177	0.064148	-0.11713	-0.088593	-0.057068	0.0067749	-0.072418	-0.20056	-0.042236	-0.019287	-0.078949	-0.017487	0.11557
0.094025	0.14462	-0.015778	-0.07132	0.043732	0.09552	0.071136	0.018494	0.062805	-0.11404	-0.087585	-0.06485	0.013702	-0.072601	-0.20139	-0.040192	-0.020813	-0.084106	-0.020966	0.12012
0.0979	0.13718	-0.013184	-0.072693	0.044952	0.097504	0.073669	0.019226	0.063477	-0.11487	-0.083435	-0.064117	0.018097	-0.073456	-0.20096	-0.041504	-0.017731	-0.080719	-0.019562	0.12518
0.10175	0.13477	-0.019745	-0.072601	0.047028	0.094086	0.072601	0.025391	0.066193	-0.10962	-0.087524	-0.065857	0.024109	-0.072388	-0.20029	-0.044495	-0.018921	-0.079834	-0.016724	0.12589
0.10083	0.14001	-0.017303	-0.070618	0.048767	0.093658	0.075531	0.028931	0.068268	-0.10287	-0.087067	-0.065521	0.026672	-0.06958	-0.20554	-0.046692	-0.019897	-0.075256	-0.014221	0.12262
0.10025	0.14343	-0.01712	-0.068909	0.051636	0.091827	0.071167	0.019501	0.069946	-0.11166	-0.087128	-0.06662	0.024292	-0.073273	-0.21109	-0.041687	-0.018707	-0.071228	-0.012909	0.12119
0.099182	0.14606	-0.020874	-0.065094	0.058136	0.091858	0.070801	0.017731	0.072693	-0.1145	-0.089478	-0.067139	0.024567	-0.077271	-0.20956	-0.042725	-0.018433	-0.063904	-0.013885	0.11954
0.098419	0.13992	-0.023529	-0.065796	0.059113	0.095215	0.070465	0.013916	0.069153	-0.11179	-0.089966	-0.067505	0.023163	-0.079437	-0.20929	-0.049469	-0.018066	-0.06015	-0.015442	0.11975
0.096741	0.1412	-0.019897	-0.062958	0.058594	0.093475	0.07193	0.012939	0.065033	-0.10538	-0.093597	-0.072113	0.021484	-0.080292	-0.21396	-0.056274	-0.019623	-0.06366	-0.016113	0.11945
0.096252	0.14038	-0.022644	-0.060516	0.059723	0.088684	0.072052	0.012329	0.067719	-0.10416	-0.098022	-0.071381	0.021698	-0.079285	-0.2153	-0.054352	-0.022858	-0.071045	-0.016541	0.12518
0.096771	0.13458	-0.03067	-0.056732	0.060272	0.087708	0.070282	0.011292	0.067383	-0.10812	-0.095551	-0.066833	0.019257	-0.0737	-0.20453	-0.051086	-0.025604	-0.070648	-0.022339	0.12985
0.093506	0.1337	-0.033417	-0.053131	0.05722	0.089996	0.067841	0.004425	0.067719	-0.11023	-0.094086	-0.064575	0.019684	-0.078674	-0.20544	-0.057739	-0.029175	-0.07254	-0.02478	0.13257
0.093628	0.13089	-0.03421	-0.050903	0.055664	0.09259	0.063873	0.0046692	0.069794	-0.10474	-0.09375	-0.067444	0.016479	-0.084595	-0.20599	-0.061371	-0.023102	-0.070374	-0.025482	0.13513
0.099335	0.129	-0.03125	-0.055481	0.054504	0.09314	0.059875	0.011932	0.070892	-0.10117	-0.093719	-0.068512	0.017365	-0.081909	-0.20566	-0.06015	-0.019806	-0.066559	-0.02182	0.13461
0.09967	0.12732	-0.03067	-0.053802	0.053619	0.093231	0.058594	0.012939	0.073578	-0.097717	-0.097992	-0.067657	0.024109	-0.08139	-0.20374	-0.065247	-0.01593	-0.061096	-0.02359	0.13342
0.10336	0.13235	-0.033203	-0.044708	0.052795	0.096252	0.06015	0.014496	0.071228	-0.086639	-0.10043	-0.068451	0.025879	-0.082275	-0.20587	-0.067017	-0.017303	-0.058044	-0.023743	0.13901
0.09845	0.13248	-0.033661	-0.039398	0.055206	0.092407	0.059448	0.0081482	0.07193	-0.091827	-0.09964	-0.068665	0.032715	-0.092194	-0.20743	-0.065186	-0.020996	-0.060089	-0.020233	0.14111
0.094757	0.13184	-0.033691	-0.039459	0.056091	0.088531	0.054779	0.0046997	0.076843	-0.091705	-0.10141	-0.067383	0.040649	-0.095215	-0.20975	-0.067444	-0.025208	-0.060364	-0.025726	0.13718
0.099152	0.1308	-0.035889	-0.036499	0.055237	0.08255	0.058258	0.0083618	0.080963	-0.088989	-0.10342	-0.068237	0.043823	-0.093414	-0.21399	-0.065491	-0.024963	-0.059052	-0.024719	0.1347
0.098022	0.13049	-0.037201	-0.032257	0.06366	0.080078	0.061646	0.01355	0.079498	-0.081879	-0.10059	-0.072113	0.045288	-0.089874	-0.20776	-0.064423	-0.023499	-0.058014	-0.019531	0.13803
0.098389	0.13095	-0.0383	-0.032501	0.066559	0.074799	0.060883	0.0097961	0.077362	-0.075531	-0.096802	-0.07254	0.045563	-0.08606	-0.20706	-0.061737	-0.024261	-0.059631	-0.017822	0.14423
0.10446	0.13541	-0.039001	-0.027893	0.065399	0.069794	0.069427	0.012787	0.077881	-0.085846	-0.093384	-0.070831	0.047638	-0.084351	-0.20273	-0.059998	-0.026367	-0.063934	-0.014008	0.1463
0.10773	0.13647	-0.037964	-0.022919	0.061768	0.066589	0.073975	0.012573	0.079559	-0.077728	-0.091858	-0.068115	0.056305	-0.08194	-0.19968	-0.062836	-0.0242	-0.072906	-0.014069	0.1456
0.11185	0.14478	-0.040253	-0.020966	0.063904	0.064087	0.076874	0.011719	0.08313	-0.077484	-0.091766	-0.070801	0.055756	-0.090637	-0.20398	-0.065277	-0.019867	-0.074707	-0.020569	0.14706
0.1098	0.15204	-0.041687	-0.017029	0.059998	0.065704	0.079895	0.011963	0.086456	-0.08316	-0.093079	-0.074188	0.054077	-0.092133	-0.20316	-0.066467	-0.012085	-0.075653	-0.025177	0.1427
0.10577	0.15884	-0.044556	-0.01001	0.056763	0.069916	0.08139	0.013763	0.090576	-0.077667	-0.095428	-0.080231	0.051056	-0.091309	-0.20016	-0.065857	-0.013245	-0.073517	-0.02124	0.14038
0.10416	0.15915	-0.042633	-0.011932	0.05719	0.076202	0.077271	0.016479	0.0961	-0.073334	-0.096222	-0.080597	0.046021	-0.098419	-0.19754	-0.066956	-0.017883	-0.067352	-0.016418	0.13995
0.11157	0.15604	-0.040192	-0.014526	0.062744	0.080505	0.078796	0.014801	0.10422	-0.076782	-0.092194	-0.078369	0.040863	-0.099792	-0.19272	-0.067383	-0.019318	-0.067505	-0.020447	0.13779
0.11386	0.15451	-0.041168	-0.017273	0.064941	0.071869	0.078278	0.010712	0.1019	-0.073425	-0.093597	-0.073792	0.040741	-0.09848	-0.18781	-0.070038	-0.015747	-0.068146	-0.018768	0.1362
0.11096	0.15527	-0.038971	-0.023071	0.064941	0.060486	0.072693	0.012299	0.099335	-0.068054	-0.093994	-0.075439	0.042633	-0.098022	-0.18585	-0.072571	-0.016724	-0.065216	-0.016998	0.13245
0.11264	0.15732	-0.035553	-0.021057	0.063202	0.062958	0.068298	0.013397	0.10358	-0.058411	-0.095947	-0.083344	0.042969	-0.093628	-0.1835	-0.068207	-0.016968	-0.062836	-0.019623	0.13174
0.11951	0.15363	-0.034454	-0.018066	0.05423	0.068115	0.065399	0.0091248	0.10715	-0.051605	-0.10132	-0.08548	0.044617	-0.089813	-0.17917	-0.067505	-0.019318	-0.057007	-0.024353	0.13449
0.12628	0.15576	-0.037689	-0.0083923	0.051453	0.073273	0.06842	0.0029907	0.11057	-0.051056	-0.10114	-0.083588	0.046844	-0.094391	-0.17932	-0.072266	-0.023346	-0.057434	-0.025879	0.13809
0.13135	0.15186	-0.0383	-0.0054626	0.047577	0.077515	0.07547	0.0045166	0.11597	-0.053955	-0.10004	-0.080597	0.050659	-0.097107	-0.17352	-0.070618	-0.028198	-0.057312	-0.02597	0.14108
0.13461	0.15076	-0.039948	-0.0035706	0.041992	0.080566	0.074219	0.0040588	0.11777	-0.054993	-0.096527	-0.079407	0.045135	-0.095032	-0.16922	-0.073822	-0.024414	-0.061401	-0.02301	0.14066
0.1373	0.14487	-0.042664	-0.0012207	0.045868	0.07843	0.073914	0.0041809	0.11417	-0.049866	-0.09964	-0.083649	0.042786	-0.09259	-0.16473	-0.088196	-0.02536	-0.066772	-0.020905	0.13651
0.13614	0.13547	-0.044403	-0.00021362	0.048218	0.079163	0.073486	0.0089417	0.11075	-0.048279	-0.098572	-0.081757	0.038086	-0.086914	-0.16223	-0.094116	-0.026886	-0.062836	-0.020721	0.13873
0.13556	0.13531	-0.04425	-0.0032043	0.047577	0.082947	0.071747	0.012573	0.108	-0.03714	-0.097961	-0.083069	0.033112	-0.087311	-0.16086	-0.091461	-0.025208	-0.066071	-0.019745	0.14307
0.1329	0.13412	-0.047455	-0.0062256	0.051849	0.079102	0.0737	0.02066	0.10818	-0.034332	-0.095764	-0.082581	0.032043	-0.094879	-0.15469	-0.087494	-0.027252	-0.062164	-0.018677	0.14713
0.12854	0.1311	-0.04895	-0.011932	0.050446	0.077118	0.076935	0.023712	0.11484	-0.032501	-0.093964	-0.080505	0.029449	-0.090973	-0.15262	-0.086334	-0.022125	-0.052155	-0.016174	0.15286
0.13202	0.13025	-0.049286	-0.0085754	0.042603	0.075134	0.076294	0.022766	0.12009	-0.035156	-0.092957	-0.079895	0.026642	-0.086884	-0.14838	-0.089417	-0.014587	-0.048309	-0.014648	0.14612
0.13696	0.12631	-0.051941	-0.011383	0.039276	0.073944	0.082977	0.023712	0.11667	-0.024719	-0.091919	-0.081146	0.03479	-0.087769	-0.14279	-0.091858	-0.010132	-0.056366	-0.011383	0.14197
0.13776	0.12558	-0.053497	-0.016205	0.043304	0.071777	0.081696	0.028015	0.11392	-0.022766	-0.093781	-0.084534	0.042175	-0.08844	-0.13757	-0.097717	-0.011444	-0.06424	-0.0062866	0.14093
0.1358	0.12805	-0.057922	-0.011383	0.043976	0.070282	0.080383	0.029572	0.11118	-0.021759	-0.094604	-0.084869	0.044739	-0.090515	-0.12628	-0.097656	-0.012726	-0.063141	-0.0078125	0.14325
0.13571	0.12729	-0.064545	-0.01355	0.04245	0.067444	0.08136	0.025482	0.11542	-0.015869	-0.095917	-0.08139	0.045288	-0.097168	-0.12521	-0.093903	-0.014191	-0.059906	-0.012878	0.14819
0.13516	0.12619	-0.058197	-0.017883	0.032715	0.07132	0.078156	0.027527	0.11139	-0.021637	-0.098724	-0.081726	0.047333	-0.10431	-0.12604	-0.091461	-0.012543	-0.061127	-0.010345	0.1442
0.13742	0.12866	-0.058807	-0.015411	0.027344	0.070953	0.07196	0.024475	0.10956	-0.012329	-0.095856	-0.078094	0.050232	-0.10477	-0.13013	-0.091431	-0.011505	-0.059326	-0.0087585	0.1377
0.13568	0.12643	-0.061554	-0.013123	0.029175	0.068817	0.068848	0.02301	0.11533	-0.0089722	-0.088135	-0.075653	0.053314	-0.10526	-0.13095	-0.091614	-0.012207	-0.056854	-0.0095215	0.13858
0.12109	0.12473	-0.056793	-0.016327	0.033081	0.06485	0.065033	0.019318	0.11597	-0.00085449	-0.080719	-0.076752	0.044525	-0.099884	-0.12778	-0.086761	-0.014832	-0.05838	-0.013031	0.14267
0.11136	0.12823	-0.055756	-0.017029	0.0383	0.061462	0.065399	0.013702	0.11395	-0.0093994	-0.076111	-0.078918	0.036255	-0.097137	-0.1261	-0.089417	-0.017181	-0.055328	-0.0093079	0.14435
0.11328	0.12579	-0.054077	-0.017761	0.036163	0.060577	0.067902	0.011597	0.11313	-0.012604	-0.072876	-0.070374	0.036499	-0.091583	-0.12451	-0.096527	-0.019592	-0.052948	-0.0075989	0.14526
0.11725	0.12485	-0.053589	-0.021027	0.036072	0.056091	0.069275	0.009491	0.11435	-0.010498	-0.075439	-0.068268	0.038177	-0.087616	-0.1174	-0.096649	-0.014709	-0.051544	-0.008667	0.14841
0.12387	0.12024	-0.055145	-0.025574	0.038971	0.055359	0.06662	0.012909	0.11639	-0.011902	-0.078003	-0.067963	0.035675	-0.087921	-0.11517	-0.092621	-0.011688	-0.056854	-0.010071	0.15463
0.13336	0.11804	-0.057159	-0.028595	0.03775	0.05719	0.061218	0.014465	0.11371	-0.0057068	-0.073639	-0.061981	0.03479	-0.084564	-0.11288	-0.094452	-0.011078	-0.057068	-0.0083618	0.1593
0.14212	0.11734	-0.053894	-0.029297	0.037384	0.055145	0.059387	0.0092163	0.11887	0.00076294	-0.070404	-0.062347	0.034668	-0.085724	-0.12271	-0.093719	-0.010986	-0.054657	-0.0085449	0.15857
0.14948	0.11188	-0.057098	-0.02713	0.033417	0.052032	0.056274	0.0092163	0.12161	-0.0027771	-0.075684	-0.06897	0.035828	-0.085327	-0.12576	-0.088104	-0.012451	-0.051727	-0.0059204	0.15433
0.14081	0.10886	-0.057983	-0.022003	0.038391	0.050568	0.057495	0.013123	0.12024	0.0018616	-0.0802	-0.070953	0.034698	-0.08905	-0.12155	-0.090759	-0.015259	-0.048065	-0.0057373	0.15448
0.1322	0.09964	-0.066101	-0.019714	0.041565	0.049255	0.059418	0.016357	0.12607	0.006958	-0.085114	-0.067383	0.036743	-0.090027	-0.11752	-0.093323	-0.018555	-0.047241	-0.010132	0.15247
0.13025	0.09436	-0.073395	-0.013031	0.039063	0.047607	0.05835	0.01593	0.13007	0.0177	-0.085114	-0.063385	0.039307	-0.090088	-0.116	-0.099152	-0.023254	-0.05014	-0.011688	0.14487
0.12604	0.090973	-0.075806	-0.0097046	0.034485	0.047058	0.056458	0.016724	0.12521	0.019653	-0.083008	-0.063538	0.036743	-0.095245	-0.11398	-0.10294	-0.02002	-0.050873	-0.0088196	0.14261
0.11945	0.084564	-0.075562	-0.010284	0.031677	0.046753	0.047546	0.017242	0.11752	0.019958	-0.075409	-0.061707	0.033264	-0.097076	-0.10822	-0.10455	-0.024658	-0.049927	-0.0046082	0.1431
0.11963	0.086609	-0.077728	-0.003479	0.034302	0.051697	0.041077	0.023865	0.11877	0.029449	-0.074554	-0.057953	0.03949	-0.095734	-0.10443	-0.10269	-0.025574	-0.04837	-0.0056152	0.1506
0.12131	0.082367	-0.078491	-0.0048828	0.039398	0.051453	0.03952	0.026489	0.12509	0.031677	-0.074219	-0.062958	0.043274	-0.092072	-0.10672	-0.09903	-0.022705	-0.049347	-0.0090942	0.15399
0.11462	0.07959	-0.075439	-0.007019	0.039032	0.050873	0.03244	0.023621	0.12753	0.035339	-0.071899	-0.062592	0.04538	-0.094147	-0.11026	-0.091583	-0.029053	-0.050323	-0.0052185	0.15399
0.11407	0.078339	-0.075989	-0.0068359	0.032349	0.054413	0.031555	0.023285	0.12445	0.039764	-0.070038	-0.059998	0.044342	-0.095978	-0.10779	-0.091339	-0.026581	-0.05365	-0.0057678	0.15195
0.11118	0.078796	-0.079834	-0.009552	0.028687	0.055237	0.036896	0.023224	0.12064	0.042389	-0.067291	-0.056854	0.043884	-0.096619	-0.10245	-0.096893	-0.024811	-0.052155	-0.010681	0.14822
0.10446	0.079346	-0.079681	-0.010376	0.0224	0.056183	0.037415	0.019226	0.11935	0.043823	-0.065674	-0.055481	0.041809	-0.091949	-0.10745	-0.096191	-0.028748	-0.049194	-0.014038	0.14719
0.091095	0.07605	-0.080414	-0.010071	0.018341	0.061096	0.036957	0.018066	0.11691	0.045593	-0.065155	-0.056763	0.037476	-0.094147	-0.1105	-0.095703	-0.029816	-0.041229	-0.0065613	0.14764
0.090057	0.066345	-0.082672	-0.012634	0.016479	0.060455	0.044342	0.021301	0.11362	0.048645	-0.065491	-0.050018	0.037476	-0.092957	-0.11166	-0.098297	-0.029144	-0.039917	-0.0012817	0.14627
0.097412	0.064758	-0.085724	-0.016144	0.018372	0.05835	0.047089	0.023529	0.11227	0.050934	-0.064178	-0.047485	0.045929	-0.091736	-0.10626	-0.092987	-0.032959	-0.042847	-0.0010986	0.14813
0.10068	0.06546	-0.08493	-0.018005	0.015778	0.060028	0.044617	0.023773	0.10736	0.057678	-0.06781	-0.050049	0.04361	-0.092194	-0.1033	-0.095764	-0.033142	-0.04248	-0.00061035	0.15707
0.10107	0.061615	-0.083801	-0.016144	0.016541	0.059082	0.04657	0.021118	0.10651	0.057709	-0.070374	-0.049927	0.039581	-0.095337	-0.099487	-0.09787	-0.031616	-0.042633	-0.00177	0.15811
0.089172	0.057007	-0.090057	-0.015594	0.015259	0.053711	0.048981	0.022827	0.10944	0.054626	-0.073822	-0.050781	0.044373	-0.09552	-0.10062	-0.1022	-0.030731	-0.038788	-0.005249	0.15961
0.090088	0.055908	-0.088654	-0.015472	0.015167	0.045898	0.047668	0.02948	0.10645	0.062927	-0.074097	-0.047424	0.048431	-0.094086	-0.10043	-0.10599	-0.032654	-0.03595	-0.006073	0.15494
0.10419	0.055695	-0.088318	-0.0159	0.011932	0.040924	0.03894	0.034424	0.1062	0.057953	-0.068756	-0.048462	0.049316	-0.090668	-0.10043	-0.10391	-0.032135	-0.032593	-0.0085144	0.14478
0.10574	0.053192	-0.08902	-0.017792	0.01413	0.039734	0.036987	0.032562	0.11096	0.064728	-0.070648	-0.047699	0.045837	-0.096924	-0.094971	-0.10287	-0.026031	-0.030151	-0.0046387	0.14066
0.099548	0.043182	-0.090698	-0.01767	0.0093689	0.038147	0.038147	0.023682	0.11176	0.074371	-0.074921	-0.046387	0.042236	-0.098602	-0.093842	-0.10773	-0.020355	-0.027618	-0.0018005	0.1405
0.092255	0.038483	-0.093597	-0.012939	0.0032349	0.03476	0.035645	0.021118	0.10934	0.069641	-0.077911	-0.045837	0.042267	-0.094421	-0.092499	-0.10892	-0.020721	-0.027405	-0.0010681	0.14258
0.091888	0.038483	-0.09613	-0.0098877	-0.0013123	0.039612	0.035858	0.024658	0.1026	0.074554	-0.079254	-0.043091	0.044586	-0.094513	-0.085785	-0.11176	-0.020935	-0.028809	-0.00027466	0.14185
0.090424	0.040466	-0.095001	-0.005127	-0.0012512	0.048737	0.037903	0.029358	0.095062	0.079956	-0.082733	-0.037476	0.052917	-0.092743	-0.086426	-0.11447	-0.021606	-0.029419	-0.0046692	0.14609
0.089661	0.043457	-0.096527	-0.0027771	-0.0037842	0.048553	0.035767	0.026611	0.095428	0.079498	-0.083038	-0.027405	0.050293	-0.084717	-0.091583	-0.11075	-0.025818	-0.029938	-0.0024109	0.14478
0.090393	0.037689	-0.10461	0.00048828	0.005188	0.048279	0.032593	0.025726	0.096771	0.086029	-0.084564	-0.023773	0.047119	-0.080688	-0.08963	-0.11642	-0.022858	-0.028381	0.00030518	0.13757
0.10104	0.030579	-0.11063	0.00097656	0.0089417	0.051666	0.031433	0.028107	0.095154	0.085205	-0.090302	-0.037048	0.047516	-0.08017	-0.083466	-0.11902	-0.023743	-0.028503	-0.0075684	0.13724
0.099945	0.027771	-0.10715	-0.0016479	0.017395	0.049255	0.030334	0.032684	0.093231	0.08963	-0.087616	-0.040222	0.047852	-0.074402	-0.078613	-0.11267	-0.027222	-0.032135	-0.016296	0.14603
0.10242	0.026672	-0.10449	-0.0080566	0.023346	0.047363	0.036102	0.03598	0.093201	0.088989	-0.086365	-0.038544	0.048828	-0.078156	-0.082153	-0.10651	-0.025269	-0.031647	-0.013916	0.14932
0.10327	0.02301	-0.10138	-0.015625	0.018463	0.044403	0.042023	0.039154	0.093048	0.091736	-0.082977	-0.036041	0.046814	-0.083374	-0.082764	-0.11194	-0.024231	-0.032745	-0.013519	0.14609
0.099976	0.023438	-0.10162	-0.024078	0.01178	0.046265	0.034302	0.036499	0.089783	0.098663	-0.078918	-0.034241	0.045197	-0.085327	-0.080078	-0.11469	-0.022278	-0.036835	-0.013306	0.14169
0.098175	0.02536	-0.10754	-0.024323	0.0074158	0.049377	0.031158	0.033569	0.084351	0.10199	-0.079651	-0.033508	0.045471	-0.088379	-0.074341	-0.11008	-0.019379	-0.040192	-0.0076599	0.14853
0.097382	0.024139	-0.10617	-0.023132	0.0064392	0.05188	0.024902	0.033051	0.084076	0.10095	-0.078369	-0.030518	0.041321	-0.086975	-0.072266	-0.10699	-0.017639	-0.042084	-0.0032959	0.15527
0.090118	0.019836	-0.11096	-0.020905	-0.00082397	0.053955	0.020203	0.034973	0.082367	0.095581	-0.078522	-0.029633	0.034454	-0.079132	-0.071869	-0.11115	-0.01828	-0.037231	-0.0045166	0.15179
0.086853	0.023926	-0.11072	-0.018677	-0.0036011	0.053802	0.02478	0.039734	0.08371	0.094666	-0.080597	-0.03006	0.030426	-0.068542	-0.067169	-0.11395	-0.022888	-0.038025	-0.010193	0.1427
0.085815	0.023407	-0.11267	-0.019043	-0.0064392	0.047119	0.026306	0.04303	0.086517	0.091461	-0.079346	-0.034943	0.031036	-0.071533	-0.068024	-0.1156	-0.021484	-0.03479	-0.017303	0.13672
0.084747	0.018311	-0.10818	-0.017944	-0.0063171	0.049316	0.026306	0.043274	0.07959	0.092865	-0.083649	-0.039154	0.032166	-0.077698	-0.069733	-0.11636	-0.019745	-0.034119	-0.023743	0.13449
0.084015	0.013275	-0.10547	-0.0112	0.0042419	0.046051	0.023956	0.041016	0.07135	0.093994	-0.0867	-0.03299	0.041962	-0.07666	-0.072205	-0.11246	-0.018768	-0.037018	-0.019409	0.12628
0.085083	0.0058899	-0.11261	-0.012421	0.013855	0.043732	0.020752	0.042023	0.06665	0.097717	-0.087616	-0.034424	0.044952	-0.076569	-0.069977	-0.12128	-0.014771	-0.039764	-0.013123	0.12173
0.090424	0.0033569	-0.11502	-0.018829	0.010712	0.046234	0.021179	0.043457	0.065491	0.10406	-0.082031	-0.036041	0.044983	-0.073547	-0.071777	-0.12894	-0.013733	-0.037689	-0.012054	0.12036
0.095215	0.00036621	-0.11548	-0.02179	0.0069885	0.045227	0.022888	0.040802	0.069244	0.099884	-0.08075	-0.035797	0.048584	-0.075317	-0.070831	-0.1283	-0.015808	-0.034882	-0.017609	0.11914
0.096924	-0.004364	-0.11841	-0.025116	0.0041504	0.049255	0.028992	0.043182	0.06958	0.096527	-0.074158	-0.037659	0.046265	-0.07254	-0.064484	-0.12637	-0.018555	-0.037231	-0.017792	0.12305
0.10297	0.00073242	-0.11481	-0.024506	0.0030212	0.049042	0.026886	0.042755	0.067871	0.095825	-0.070435	-0.035248	0.047516	-0.070526	-0.065582	-0.12598	-0.024078	-0.032135	-0.01236	0.1282
0.10693	-0.00021362	-0.11307	-0.026764	-0.00094604	0.046906	0.026611	0.045563	0.066345	0.098999	-0.07254	-0.033295	0.048615	-0.071075	-0.064087	-0.13321	-0.025635	-0.026794	-0.012909	0.13547
0.096924	-0.0030212	-0.11795	-0.032623	-0.0063782	0.048584	0.024963	0.047455	0.065277	0.1076	-0.069153	-0.035065	0.046783	-0.069855	-0.057648	-0.13348	-0.019012	-0.027191	-0.014954	0.13519
0.096527	-0.0039978	-0.11514	-0.041504	-0.01001	0.042419	0.021576	0.044678	0.062195	0.097748	-0.068909	-0.035309	0.048187	-0.072937	-0.053833	-0.13315	-0.017212	-0.035583	-0.015289	0.13245
0.096283	-0.0055542	-0.11688	-0.045227	-0.014465	0.032532	0.020111	0.039581	0.0625	0.096008	-0.071289	-0.036011	0.04007	-0.073364	-0.059052	-0.1322	-0.019989	-0.036469	-0.012085	0.1282
0.082672	-0.010742	-0.11877	-0.05011	-0.016602	0.026337	0.022003	0.03833	0.064758	0.095154	-0.069824	-0.039093	0.037201	-0.074799	-0.06073	-0.12985	-0.019623	-0.032898	-0.010895	0.12369
0.080292	-0.014618	-0.12152	-0.05011	-0.0079956	0.028687	0.027252	0.043457	0.064026	0.094482	-0.068787	-0.03241	0.037506	-0.077026	-0.062134	-0.12994	-0.013275	-0.034576	-0.014771	0.12204
0.077789	-0.015747	-0.12149	-0.055603	-0.0066223	0.035492	0.033081	0.046753	0.059204	0.08963	-0.065887	-0.029266	0.040161	-0.077332	-0.06015	-0.13281	-0.012482	-0.036926	-0.012604	0.12305
0.076569	-0.019623	-0.11905	-0.052826	-0.0025635	0.038605	0.033813	0.043732	0.055389	0.086212	-0.069122	-0.030731	0.037628	-0.079834	-0.058838	-0.13678	-0.014252	-0.041199	-0.0053406	0.12192
0.080048	-0.023102	-0.11337	-0.047638	-0.0039063	0.034668	0.034821	0.042419	0.055939	0.085938	-0.071014	-0.032013	0.038849	-0.077087	-0.062866	-0.13828	-0.012817	-0.047485	-0.0030212	0.11325
0.078217	-0.023651	-0.10553	-0.047546	-0.0045776	0.035217	0.03772	0.046539	0.055939	0.091553	-0.072113	-0.030792	0.049896	-0.073608	-0.059113	-0.13647	-0.013245	-0.051208	-0.010284	0.099365
0.077423	-0.029236	-0.099426	-0.04422	-0.0050659	0.041504	0.041138	0.044922	0.054474	0.095215	-0.074951	-0.024384	0.059875	-0.072845	-0.051147	-0.13647	-0.018707	-0.053467	-0.0050964	0.090698
0.078583	-0.02832	-0.097656	-0.041168	-0.0082092	0.03775	0.046692	0.041107	0.055573	0.098999	-0.075623	-0.019684	0.070953	-0.074646	-0.049561	-0.1348	-0.018005	-0.048218	0.0049133	0.092957
0.07666	-0.026184	-0.096191	-0.041718	-0.012756	0.031799	0.048248	0.039093	0.051514	0.099396	-0.073456	-0.024963	0.077515	-0.075409	-0.055634	-0.13705	-0.013	-0.044281	0.0048218	0.096466
0.075073	-0.032532	-0.10492	-0.036285	-0.009491	0.035156	0.041321	0.034119	0.045166	0.10056	-0.074585	-0.024048	0.075104	-0.075073	-0.059814	-0.1402	-0.014191	-0.046295	0.0068359	0.10516
0.071014	-0.038177	-0.10519	-0.043427	-0.0091553	0.036255	0.03656	0.036865	0.048706	0.097687	-0.077393	-0.023438	0.070496	-0.071869	-0.06366	-0.14594	-0.017487	-0.04599	0.0037231	0.11301
0.079224	-0.037506	-0.10419	-0.042908	-0.0067139	0.035522	0.03537	0.038269	0.049469	0.083099	-0.071899	-0.023804	0.059967	-0.071564	-0.067993	-0.14709	-0.019592	-0.047455	-0.0028076	0.10931
0.085876	-0.04953	-0.10132	-0.046906	-0.0086365	0.04129	0.03186	0.035858	0.042633	0.078339	-0.072266	-0.024017	0.043243	-0.067688	-0.065887	-0.14398	-0.020386	-0.054962	-0.0052795	0.10428
0.085815	-0.058533	-0.1022	-0.05069	-0.011566	0.048157	0.036255	0.036041	0.038361	0.079071	-0.077454	-0.021942	0.030487	-0.061554	-0.070251	-0.14899	-0.015686	-0.053558	-0.0041809	0.10083
0.081207	-0.056885	-0.10187	-0.053711	-0.011108	0.047241	0.036774	0.037079	0.038666	0.07489	-0.081787	-0.018677	0.024139	-0.065247	-0.07547	-0.15677	-0.01532	-0.052216	-0.0064697	0.097717
0.07486	-0.055817	-0.10703	-0.056091	-0.012512	0.044067	0.033905	0.038147	0.036316	0.07724	-0.078583	-0.014771	0.016418	-0.072296	-0.084015	-0.15717	-0.0098877	-0.051697	-0.0072021	0.096039
0.08313	-0.061279	-0.10425	-0.052765	-0.012451	0.045746	0.034973	0.036713	0.033081	0.077545	-0.080658	-0.0062561	0.0083313	-0.075623	-0.089691	-0.1539	-0.0065308	-0.051514	-0.009552	0.092865
0.082336	-0.065765	-0.10281	-0.048645	-0.010529	0.051514	0.031036	0.03595	0.029388	0.076782	-0.081604	-0.0062866	0.01004	-0.07312	-0.089447	-0.15359	-0.010864	-0.049469	-0.0099182	0.08783
0.08606	-0.073059	-0.10226	-0.051849	-0.016785	0.054962	0.021423	0.04129	0.025177	0.06485	-0.079773	-0.0067749	0.013824	-0.067261	-0.083557	-0.15588	-0.011688	-0.05014	-0.0085754	0.079987
0.089172	-0.07724	-0.09967	-0.055634	-0.017822	0.05246	0.014984	0.044586	0.026306	0.055298	-0.080383	-0.0012207	0.018066	-0.064789	-0.079163	-0.14978	-0.0078735	-0.049286	-0.0059204	0.075562
0.090393	-0.070221	-0.10828	-0.057983	-0.018311	0.050049	0.010315	0.04425	0.02829	0.05838	-0.083435	-0.0053711	0.028442	-0.065338	-0.080597	-0.14465	-0.0059509	-0.043793	-0.0063171	0.076416
0.096252	-0.068176	-0.11343	-0.060425	-0.019623	0.049316	0.0067749	0.045502	0.028717	0.061279	-0.08551	-0.005127	0.036407	-0.061615	-0.082062	-0.14636	-0.0065308	-0.040771	-0.013824	0.083221
0.092499	-0.074036	-0.11636	-0.058044	-0.018097	0.04892	0.0032959	0.040924	0.019287	0.062225	-0.07962	-0.0038757	0.031952	-0.059692	-0.081726	-0.14313	-0.0065002	-0.037994	-0.017578	0.088013
0.086273	-0.084656	-0.11823	-0.056396	-0.024902	0.048615	0.0011902	0.038177	0.017212	0.057617	-0.076263	-0.0019531	0.039032	-0.059845	-0.079285	-0.1442	0.0022278	-0.036896	-0.014435	0.088531
0.087036	-0.086029	-0.12161	-0.058502	-0.02594	0.04541	-0.0021362	0.034027	0.015411	0.044586	-0.076324	0.00045776	0.04425	-0.056305	-0.074371	-0.14496	0.0048218	-0.035736	-0.0097961	0.09082
0.086792	-0.087341	-0.12604	-0.06134	-0.023529	0.046265	0.0015869	0.028717	0.0080872	0.046051	-0.073303	-0.00054932	0.03653	-0.056793	-0.081757	-0.14383	0.0028076	-0.037811	-0.017914	0.093475
0.089783	-0.090393	-0.12457	-0.060516	-0.023621	0.051575	0.00061035	0.036835	0.016388	0.05542	-0.071747	0.00018311	0.031586	-0.052399	-0.085724	-0.14749	0.0038147	-0.043152	-0.020386	0.090729
0.095367	-0.097443	-0.11938	-0.061584	-0.021118	0.050995	-0.002533	0.040253	0.01593	0.060608	-0.073242	0.0071411	0.028412	-0.052307	-0.09137	-0.14996	0.0025024	-0.041901	-0.019714	0.093292
0.093689	-0.10205	-0.11908	-0.06366	-0.021912	0.053802	-0.0057373	0.039093	0.010803	0.058746	-0.077454	0.0065002	0.023895	-0.055634	-0.090546	-0.15329	-0.00091553	-0.039337	-0.021606	0.08786
0.088867	-0.10297	-0.11981	-0.068268	-0.02298	0.049927	-0.0085144	0.042114	0.0097046	0.059784	-0.080872	0.0085144	0.018372	-0.058441	-0.088013	-0.1557	-0.00027466	-0.044189	-0.019989	0.081177
0.090118	-0.10898	-0.12183	-0.068542	-0.022369	0.047791	-0.017303	0.038849	0.0035706	0.059387	-0.080109	0.014954	0.010254	-0.057831	-0.085754	-0.15683	-0.0038452	-0.048157	-0.027039	0.079773
0.08847	-0.11307	-0.12137	-0.071167	-0.024139	0.046021	-0.020355	0.029083	0.0028381	0.06131	-0.076813	0.017609	0.0081787	-0.056641	-0.084503	-0.15695	-0.0005188	-0.04892	-0.028625	0.079529
0.078796	-0.1142	-0.11264	-0.072021	-0.02359	0.052277	-0.018616	0.027313	0.0079346	0.059753	-0.078796	0.018555	0.0036621	-0.049896	-0.088562	-0.15555	-0.0015259	-0.043518	-0.030457	0.074921
0.081116	-0.11835	-0.11343	-0.076172	-0.027435	0.049622	-0.018829	0.031677	0.0048523	0.05304	-0.083191	0.016571	-0.0026245	-0.044647	-0.089783	-0.15231	-0.0022583	-0.047363	-0.026642	0.07132
0.091827	-0.1196	-0.11609	-0.082336	-0.030762	0.047089	-0.020721	0.037323	0.0099182	0.048035	-0.083252	0.017181	-0.0022583	-0.041626	-0.094452	-0.15158	-0.013275	-0.051178	-0.025055	0.070099
0.09787	-0.12207	-0.12222	-0.089417	-0.033661	0.045807	-0.017853	0.04071	0.011658	0.040192	-0.084656	0.016479	-0.0054016	-0.044739	-0.10083	-0.14487	-0.019287	-0.043762	-0.024933	0.068329
0.09613	-0.1188	-0.12912	-0.089447	-0.03421	0.046936	-0.016846	0.037964	0.0049133	0.044373	-0.08548	0.017426	-0.0089417	-0.045074	-0.10068	-0.13977	-0.016296	-0.038177	-0.025452	0.068695
0.091156	-0.11691	-0.13449	-0.088898	-0.039093	0.042358	-0.020081	0.039978	0.0032043	0.050476	-0.085968	0.022522	-0.016113	-0.042633	-0.098297	-0.13797	-0.014679	-0.040894	-0.022522	0.065491
0.094177	-0.1207	-0.13336	-0.0867	-0.045654	0.039032	-0.022705	0.046661	0.0039063	0.038788	-0.084839	0.025513	-0.016144	-0.039886	-0.090424	-0.14001	-0.0053406	-0.049805	-0.020569	0.060303
0.09549	-0.12704	-0.1293	-0.085876	-0.050171	0.040558	-0.026642	0.047577	0.0068054	0.041565	-0.086609	0.033722	-0.023346	-0.044464	-0.087189	-0.13992	0.0020447	-0.053467	-0.020874	0.059937
0.096863	-0.12848	-0.12805	-0.085266	-0.048401	0.044739	-0.033997	0.052429	0.0050354	0.037384	-0.089386	0.031799	-0.02655	-0.044708	-0.088562	-0.14438	0.00076294	-0.049347	-0.019653	0.063232
0.10086	-0.13272	-0.12994	-0.08429	-0.045166	0.044586	-0.029266	0.053864	0.0055237	0.026855	-0.086121	0.032013	-0.02771	-0.041748	-0.090027	-0.14743	0.002594	-0.04834	-0.018555	0.070099
0.099274	-0.13898	-0.13086	-0.088562	-0.046478	0.05011	-0.030548	0.052734	0.0036926	0.032196	-0.087158	0.028381	-0.02951	-0.039368	-0.091125	-0.1463	0.009552	-0.048859	-0.01886	0.068665
0.095093	-0.138	-0.12582	-0.089966	-0.046143	0.052338	-0.03479	0.056641	0.00036621	0.035004	-0.085266	0.024689	-0.030273	-0.041687	-0.087219	-0.14478	0.012695	-0.046051	-0.017822	0.061737
0.09375	-0.1362	-0.12387	-0.091888	-0.041443	0.052063	-0.037567	0.058777	0.0038452	0.031708	-0.081848	0.022339	-0.028961	-0.039368	-0.08197	-0.14984	0.011139	-0.044922	-0.019409	0.062683
0.090179	-0.14117	-0.11926	-0.088104	-0.044067	0.055389	-0.039093	0.05658	0.0023804	0.027313	-0.084991	0.022369	-0.029297	-0.035492	-0.083496	-0.15472	0.0074768	-0.047668	-0.015564	0.061005
0.084076	-0.14557	-0.1178	-0.083527	-0.044708	0.052948	-0.034271	0.051117	-0.00354	0.029633	-0.096741	0.023987	-0.026672	-0.032379	-0.086639	-0.15393	3.0518e-05	-0.043121	-0.020111	0.058563
0.084076	-0.15359	-0.1192	-0.083252	-0.045502	0.046783	-0.035492	0.052734	-0.0057678	0.022949	-0.10239	0.021637	-0.033508	-0.033173	-0.09201	-0.15039	-0.0019226	-0.042755	-0.023193	0.05777
0.090179	-0.15024	-0.12216	-0.088104	-0.050964	0.038635	-0.040649	0.051331	-0.0020142	0.016144	-0.10364	0.01709	-0.02774	-0.033905	-0.09549	-0.151	0.0019226	-0.048462	-0.020752	0.056946
0.090485	-0.14731	-0.12485	-0.089783	-0.053253	0.03244	-0.039276	0.054108	0.0022888	0.022919	-0.10388	0.01651	-0.027283	-0.028442	-0.092377	-0.15216	0.0031738	-0.047455	-0.022095	0.054321
0.086212	-0.14804	-0.12616	-0.088593	-0.053253	0.032379	-0.0336	0.052673	-0.0012817	0.029083	-0.10532	0.016876	-0.033447	-0.031799	-0.090881	-0.15341	0.0032654	-0.051453	-0.021271	0.056152
0.084167	-0.15054	-0.12619	-0.090088	-0.051147	0.027802	-0.035675	0.051117	-0.0042419	0.031982	-0.1015	0.018433	-0.031311	-0.03421	-0.091919	-0.1528	0.0031738	-0.052307	-0.018341	0.05304
0.088135	-0.15259	-0.1275	-0.088959	-0.045837	0.028778	-0.032501	0.050934	-0.007843	0.026611	-0.10117	0.023804	-0.034119	-0.034027	-0.093292	-0.1488	0.0055237	-0.051788	-0.022095	0.049683
0.088776	-0.15854	-0.12955	-0.089508	-0.039032	0.036835	-0.031433	0.047699	-0.012573	0.026062	-0.099548	0.034149	-0.03598	-0.029083	-0.087189	-0.1485	0.0073242	-0.050079	-0.030701	0.046722
0.085388	-0.16391	-0.13214	-0.088501	-0.036255	0.035278	-0.033569	0.047455	-0.012238	0.023926	-0.1041	0.036957	-0.037628	-0.026764	-0.083038	-0.14926	0.0059509	-0.049133	-0.028076	0.044342
0.091522	-0.16409	-0.13538	-0.095154	-0.035126	0.038971	-0.037323	0.050446	-0.013306	0.015015	-0.1044	0.036896	-0.03302	-0.026764	-0.08255	-0.14975	0.00354	-0.041016	-0.028595	0.038635
0.085388	-0.16132	-0.13437	-0.10168	-0.035675	0.042755	-0.03952	0.053802	-0.020111	0.015411	-0.10461	0.031097	-0.029297	-0.02359	-0.075653	-0.15213	-0.00024414	-0.04364	-0.0289	0.032166
0.08194	-0.16428	-0.13498	-0.099304	-0.037415	0.042725	-0.042999	0.05307	-0.021362	0.010345	-0.1058	0.029938	-0.031281	-0.020569	-0.076385	-0.14746	0.00021362	-0.045868	-0.026642	0.028473
0.076385	-0.16586	-0.13464	-0.096008	-0.04245	0.043671	-0.048157	0.052185	-0.022614	0.0081482	-0.10825	0.036316	-0.033844	-0.019836	-0.083832	-0.1543	0.0033569	-0.046936	-0.028442	0.029175
0.069672	-0.16922	-0.13556	-0.096161	-0.045197	0.044922	-0.053253	0.055817	-0.018555	0.0072937	-0.10034	0.034973	-0.0336	-0.019531	-0.086487	-0.15643	0.0021973	-0.04715	-0.031647	0.0271
0.07251	-0.17047	-0.13461	-0.095428	-0.045532	0.045776	-0.057251	0.055481	-0.02124	0.0058899	-0.091766	0.026428	-0.033478	-0.019653	-0.085236	-0.15173	0.00030518	-0.047119	-0.028625	0.027771
0.077393	-0.16977	-0.13123	-0.10092	-0.040527	0.050323	-0.05191	0.053101	-0.020081	0.0051575	-0.089478	0.024323	-0.029846	-0.026611	-0.082886	-0.15399	-0.0082092	-0.047028	-0.023407	0.023651
0.075378	-0.16797	-0.12811	-0.10867	-0.037323	0.052551	-0.051575	0.057678	-0.019379	0.010223	-0.094513	0.027405	-0.030304	-0.028046	-0.084961	-0.16019	-0.0059204	-0.049805	-0.016663	0.022552
0.075256	-0.16992	-0.13104	-0.10574	-0.037567	0.056671	-0.050537	0.061859	-0.019531	0.016785	-0.097076	0.026642	-0.033661	-0.024048	-0.084747	-0.16229	-0.0014954	-0.040466	-0.016968	0.021149
0.079163	-0.17499	-0.12906	-0.10663	-0.032867	0.062439	-0.048706	0.060303	-0.022003	0.015411	-0.10043	0.026337	-0.031097	-0.022736	-0.086945	-0.15967	-0.00094604	-0.031128	-0.021667	0.019775
0.079254	-0.18015	-0.12888	-0.10577	-0.030273	0.069122	-0.052246	0.054962	-0.023895	0.015533	-0.1001	0.026093	-0.02594	-0.028107	-0.087799	-0.1586	-0.00024414	-0.03537	-0.024628	0.028503
0.068115	-0.18069	-0.13522	-0.10361	-0.031677	0.067139	-0.05777	0.056702	-0.031311	0.015869	-0.10242	0.031677	-0.022491	-0.023987	-0.089325	-0.15775	0.00088501	-0.044159	-0.0271	0.035461
0.064362	-0.18057	-0.13428	-0.10318	-0.033875	0.071198	-0.063812	0.059509	-0.02713	0.011566	-0.10449	0.031006	-0.026947	-0.020203	-0.084015	-0.16174	0.0022888	-0.039337	-0.022797	0.04068
0.071289	-0.17648	-0.13666	-0.10373	-0.036072	0.071411	-0.066071	0.053131	-0.023407	0.0069885	-0.10568	0.03476	-0.031342	-0.015533	-0.079529	-0.16302	0.005127	-0.032043	-0.019379	0.042938
0.057434	-0.17438	-0.13751	-0.094757	-0.037598	0.06723	-0.072662	0.045044	-0.02066	0.0067749	-0.10605	0.035461	-0.033783	-0.019623	-0.08075	-0.16373	0.0024719	-0.030884	-0.017242	0.037964
0.055939	-0.18069	-0.13507	-0.092621	-0.038818	0.063385	-0.080658	0.040344	-0.024231	0.0094299	-0.10287	0.033539	-0.038513	-0.024139	-0.080414	-0.16556	-0.00033569	-0.035126	-0.018829	0.032928
0.065979	-0.18146	-0.13556	-0.093506	-0.040253	0.05896	-0.083435	0.036316	-0.028412	0.0099487	-0.10931	0.0289	-0.037994	-0.021118	-0.085968	-0.16971	0.00091553	-0.03067	-0.02066	0.0289
0.060577	-0.18329	-0.13403	-0.10165	-0.043762	0.055084	-0.083252	0.032867	-0.031952	0.019836	-0.11179	0.032501	-0.041809	-0.019775	-0.088379	-0.16803	0.0021973	-0.027283	-0.021362	0.02713
0.060608	-0.18649	-0.13577	-0.10583	-0.044464	0.054321	-0.089081	0.033051	-0.035156	0.017395	-0.11038	0.039459	-0.045685	-0.012878	-0.086884	-0.16211	0.0037537	-0.02652	-0.019836	0.026947
0.061218	-0.19046	-0.13614	-0.10812	-0.044067	0.058319	-0.092896	0.032257	-0.031921	0.016815	-0.11102	0.044586	-0.052887	-0.012451	-0.079834	-0.16257	0.0060425	-0.027588	-0.024597	0.02713
0.059631	-0.19177	-0.13635	-0.11102	-0.040588	0.05423	-0.09024	0.037415	-0.031921	0.022919	-0.11438	0.046844	-0.055328	-0.012054	-0.078186	-0.15674	0.0075989	-0.029114	-0.027191	0.023315
0.058929	-0.18686	-0.1459	-0.11884	-0.036194	0.050507	-0.0849	0.043182	-0.033142	0.027405	-0.11063	0.049744	-0.06131	-0.012207	-0.086334	-0.15631	0.0070496	-0.027069	-0.033691	0.025604
0.050476	-0.18356	-0.14481	-0.11929	-0.032135	0.056702	-0.089783	0.040283	-0.033691	0.020599	-0.11234	0.051697	-0.064514	-0.0089111	-0.08609	-0.16022	0.0046997	-0.031708	-0.03186	0.02475
0.04245	-0.18292	-0.14316	-0.11264	-0.035217	0.062164	-0.093292	0.037323	-0.027344	0.012054	-0.10953	0.049744	-0.06485	-0.0081787	-0.080505	-0.16501	0.0054016	-0.039337	-0.03009	0.023224
0.044342	-0.18082	-0.14285	-0.10657	-0.036713	0.064392	-0.10156	0.036224	-0.026947	0.0023193	-0.10696	0.050507	-0.064117	-0.0062866	-0.074707	-0.16293	0.0085144	-0.036652	-0.030518	0.028046
0.043152	-0.17914	-0.13742	-0.10501	-0.038727	0.064087	-0.10703	0.032227	-0.030426	-0.002594	-0.11316	0.049561	-0.062744	-0.0069275	-0.075409	-0.15784	0.0089417	-0.037659	-0.032501	0.035065
0.042084	-0.17975	-0.14035	-0.1055	-0.030212	0.06076	-0.10486	0.032166	-0.03302	-0.0028381	-0.11069	0.055176	-0.063507	-0.012085	-0.080505	-0.16464	0.011353	-0.042419	-0.030518	0.0336
0.035706	-0.18173	-0.13953	-0.098694	-0.026886	0.066986	-0.10507	0.034363	-0.037231	-0.0030518	-0.10846	0.055084	-0.05896	-0.016235	-0.086243	-0.17392	0.014954	-0.047668	-0.032288	0.03241
0.031921	-0.18256	-0.13669	-0.097565	-0.032501	0.066345	-0.11221	0.036255	-0.039948	-0.0022583	-0.10934	0.052917	-0.05307	-0.013824	-0.099304	-0.17847	0.015106	-0.051147	-0.036987	0.03125
0.039001	-0.17963	-0.13303	-0.10406	-0.037506	0.063324	-0.11722	0.03479	-0.038239	-0.01062	-0.10925	0.052185	-0.053711	-0.0092468	-0.10519	-0.17154	0.014496	-0.04892	-0.036926	0.024048
0.041016	-0.17584	-0.12741	-0.11005	-0.03891	0.062256	-0.11862	0.034851	-0.041473	-0.01825	-0.1084	0.052063	-0.047913	-0.0026245	-0.10571	-0.16895	0.015778	-0.050934	-0.038147	0.024017
0.041901	-0.18008	-0.12161	-0.10992	-0.036011	0.064178	-0.12091	0.027496	-0.042419	-0.019623	-0.10254	0.052856	-0.045532	-0.0088501	-0.11203	-0.17072	0.015198	-0.054901	-0.045074	0.020355
0.048523	-0.17654	-0.12659	-0.11469	-0.034027	0.065643	-0.12198	0.025757	-0.036682	-0.018524	-0.097168	0.059723	-0.053406	-0.016052	-0.11133	-0.16626	0.01474	-0.056549	-0.041168	0.018677
0.044922	-0.17676	-0.12231	-0.12302	-0.032135	0.06366	-0.121	0.029541	-0.033264	-0.01651	-0.098114	0.061157	-0.053925	-0.019745	-0.10544	-0.16074	0.019287	-0.056549	-0.044006	0.013123
0.044281	-0.18091	-0.11664	-0.12692	-0.031616	0.060089	-0.11911	0.032562	-0.029877	-0.017487	-0.103	0.063904	-0.052856	-0.014832	-0.10114	-0.16122	0.020569	-0.057678	-0.042725	0.013458
0.049622	-0.17508	-0.11194	-0.12918	-0.026855	0.064545	-0.11874	0.02832	-0.027252	-0.022461	-0.10294	0.06543	-0.048553	-0.0083618	-0.099426	-0.16266	0.023621	-0.047272	-0.043488	0.0093689
0.048157	-0.17245	-0.10965	-0.13657	-0.028534	0.067291	-0.12042	0.027466	-0.027344	-0.023651	-0.098267	0.068665	-0.050415	-0.0098572	-0.09964	-0.16125	0.026489	-0.04599	-0.047638	0.0041809
0.042969	-0.17111	-0.10965	-0.13629	-0.030701	0.066101	-0.1207	0.021667	-0.032257	-0.027496	-0.09729	0.076996	-0.049316	-0.014221	-0.096375	-0.16251	0.022278	-0.048676	-0.046509	0.0070801
0.0448	-0.17059	-0.11105	-0.13391	-0.026703	0.065796	-0.12985	0.019836	-0.02652	-0.031311	-0.095551	0.084534	-0.044983	-0.015778	-0.093933	-0.16611	0.018524	-0.051666	-0.048645	0.008667
0.041687	-0.16882	-0.11377	-0.13135	-0.029633	0.066284	-0.13522	0.020569	-0.023621	-0.037506	-0.09549	0.091644	-0.036896	-0.018707	-0.093079	-0.16281	0.01944	-0.04715	-0.049194	0.0093689
0.038788	-0.15909	-0.11768	-0.13257	-0.030731	0.067261	-0.13644	0.019012	-0.026123	-0.033813	-0.091156	0.095703	-0.037018	-0.020508	-0.094696	-0.1604	0.021545	-0.041931	-0.052368	0.013214
0.039734	-0.159	-0.11569	-0.13116	-0.031708	0.06485	-0.13724	0.024597	-0.028381	-0.029022	-0.08963	0.094391	-0.044556	-0.021179	-0.094788	-0.1637	0.016388	-0.037018	-0.047729	0.0086975
0.032379	-0.16489	-0.10803	-0.13309	-0.029449	0.062683	-0.14542	0.02475	-0.032257	-0.032959	-0.093018	0.093506	-0.046509	-0.027252	-0.099792	-0.16306	0.016296	-0.032776	-0.05069	0.013916
0.033295	-0.16602	-0.10403	-0.13739	-0.026306	0.059509	-0.14481	0.02243	-0.026154	-0.037506	-0.092896	0.090332	-0.046906	-0.029572	-0.099426	-0.15964	0.021027	-0.032257	-0.05368	0.012177
0.045837	-0.16476	-0.10498	-0.13663	-0.023712	0.053192	-0.14224	0.017456	-0.021973	-0.042694	-0.093567	0.09021	-0.047424	-0.030212	-0.092468	-0.15561	0.027557	-0.034454	-0.05426	0.011383
0.04538	-0.16193	-0.1077	-0.13657	-0.02713	0.048431	-0.14117	0.019684	-0.022217	-0.047943	-0.089081	0.087708	-0.04953	-0.029083	-0.087769	-0.15982	0.030182	-0.037048	-0.054413	0.010742
0.041718	-0.15637	-0.11115	-0.13437	-0.031525	0.045471	-0.14084	0.016418	-0.026733	-0.052612	-0.079315	0.089264	-0.051117	-0.036438	-0.081635	-0.15915	0.033875	-0.041504	-0.058136	0.0076599
0.042877	-0.15677	-0.11218	-0.13486	-0.035065	0.046082	-0.14285	0.0054016	-0.027863	-0.052704	-0.081848	0.086914	-0.048798	-0.039276	-0.07312	-0.15948	0.032257	-0.040466	-0.051514	0.0048523
0.04599	-0.16138	-0.10748	-0.13931	-0.028107	0.042938	-0.13937	0.00088501	-0.024109	-0.052429	-0.082855	0.090881	-0.049957	-0.035736	-0.070831	-0.15735	0.025696	-0.036407	-0.043488	0.0028076
0.035065	-0.16788	-0.104	-0.14224	-0.023438	0.045013	-0.13901	0.0032349	-0.024597	-0.054077	-0.07785	0.095917	-0.049927	-0.033875	-0.072144	-0.15417	0.026855	-0.034576	-0.041656	-0.0021057
0.026215	-0.16992	-0.096954	-0.14371	-0.020996	0.046448	-0.14322	0.0046692	-0.023102	-0.05423	-0.073547	0.098236	-0.047028	-0.035065	-0.07254	-0.16269	0.028625	-0.038391	-0.046875	0.00082397
0.036621	-0.16806	-0.089935	-0.1442	-0.015411	0.051666	-0.14935	0.0080261	-0.02774	-0.058472	-0.073517	0.10068	-0.050934	-0.032654	-0.070892	-0.16187	0.028931	-0.04425	-0.049622	0.0053711
0.033722	-0.16754	-0.086456	-0.14883	-0.012573	0.04837	-0.15356	0.010803	-0.02655	-0.058838	-0.076324	0.095764	-0.056702	-0.029297	-0.072845	-0.15839	0.024902	-0.040039	-0.050781	0.004425
0.03299	-0.16934	-0.077026	-0.15216	-0.0093384	0.044678	-0.15826	0.0092468	-0.027344	-0.0625	-0.070526	0.092163	-0.056183	-0.033051	-0.076569	-0.15598	0.021881	-0.033936	-0.054688	0.0055847
0.020721	-0.16986	-0.068634	-0.15146	-0.0079651	0.052734	-0.16248	0.0092468	-0.028961	-0.058929	-0.069214	0.091278	-0.060852	-0.031677	-0.079803	-0.15646	0.019012	-0.035187	-0.053925	0.010345
0.025024	-0.16913	-0.06073	-0.14926	-0.010254	0.051453	-0.16229	0.012634	-0.035736	-0.057465	-0.065674	0.094025	-0.062897	-0.036285	-0.081116	-0.15436	0.016327	-0.035339	-0.053375	0.016144
0.030975	-0.17484	-0.062225	-0.14722	-0.0080872	0.049255	-0.16055	0.0091248	-0.042206	-0.058655	-0.06427	0.093903	-0.07135	-0.039703	-0.081146	-0.15152	0.014404	-0.032898	-0.05014	0.01828
0.034149	-0.17587	-0.065674	-0.14539	-0.011322	0.045654	-0.1615	0.01123	-0.042236	-0.057953	-0.063812	0.09375	-0.072784	-0.04187	-0.081879	-0.15204	0.018311	-0.030182	-0.048309	0.018005
0.033997	-0.17563	-0.067566	-0.14136	-0.0080261	0.041168	-0.16409	0.0089111	-0.035889	-0.054749	-0.06781	0.090759	-0.068878	-0.040253	-0.082245	-0.15421	0.019531	-0.031525	-0.053925	0.019196
0.032654	-0.17569	-0.064117	-0.14117	-0.0081482	0.041534	-0.16516	0.0045776	-0.029144	-0.06015	-0.067291	0.088348	-0.066986	-0.031647	-0.078583	-0.15289	0.025787	-0.034943	-0.055115	0.013031
0.035767	-0.17624	-0.069214	-0.14294	-0.012482	0.036346	-0.16867	0.01004	-0.034729	-0.061066	-0.070129	0.085175	-0.065765	-0.027283	-0.07486	-0.14728	0.030762	-0.031342	-0.051544	0.0013123
0.037933	-0.17624	-0.07254	-0.14096	-0.015198	0.029297	-0.17075	0.0053101	-0.035492	-0.055573	-0.070343	0.091553	-0.067383	-0.03241	-0.075653	-0.14651	0.032562	-0.034424	-0.048767	0.00042725
0.04007	-0.16965	-0.073212	-0.13794	-0.013275	0.029938	-0.16925	0.0037537	-0.031982	-0.056671	-0.072906	0.10141	-0.071075	-0.037109	-0.073792	-0.15048	0.03775	-0.031189	-0.052216	0.0014343
0.038727	-0.16071	-0.064453	-0.13205	-0.013672	0.031158	-0.16217	0.0052185	-0.034607	-0.06189	-0.070404	0.10156	-0.078064	-0.031738	-0.074615	-0.14761	0.038849	-0.028503	-0.0513	-0.00097656
0.035095	-0.15942	-0.049347	-0.12839	-0.012756	0.030029	-0.1561	3.0518e-05	-0.036224	-0.066223	-0.069824	0.10019	-0.076141	-0.027252	-0.07312	-0.14426	0.037415	-0.030884	-0.048187	-6.1035e-05
0.027954	-0.16116	-0.031738	-0.1311	-0.011932	0.038788	-0.15674	-0.0027466	-0.033722	-0.063599	-0.068024	0.104	-0.078522	-0.029938	-0.074799	-0.1449	0.033722	-0.030304	-0.045715	0.0035095
0.023041	-0.15613	-0.016296	-0.1358	-0.019958	0.04248	-0.15741	-0.00177	-0.032227	-0.068634	-0.065399	0.10416	-0.086578	-0.029297	-0.076141	-0.1528	0.031006	-0.026459	-0.045258	0.0058289
0.022614	-0.15186	-0.014404	-0.13644	-0.022339	0.039459	-0.16055	-0.0011597	-0.035522	-0.068359	-0.064667	0.10818	-0.083618	-0.027954	-0.083862	-0.15295	0.031891	-0.027649	-0.048462	0.0033264
0.013519	-0.15189	-0.013855	-0.13693	-0.013214	0.042603	-0.16599	-0.0099182	-0.039368	-0.067444	-0.062195	0.1098	-0.085144	-0.028717	-0.091919	-0.15222	0.031372	-0.033966	-0.048401	0.0026855
0.017578	-0.15689	-0.01297	-0.13235	-0.0085449	0.045898	-0.1637	-0.013123	-0.03891	-0.066376	-0.056427	0.11172	-0.087097	-0.03009	-0.089813	-0.15387	0.035217	-0.036224	-0.04953	0.0069885
0.0084839	-0.15579	-0.014954	-0.13342	-0.0062866	0.042419	-0.16977	-0.012634	-0.034882	-0.068848	-0.050507	0.11423	-0.088013	-0.029663	-0.092316	-0.1525	0.039154	-0.037628	-0.048553	0.010315
0.0075073	-0.15497	-0.024384	-0.13702	-0.0064697	0.03894	-0.17471	-0.013824	-0.036621	-0.07135	-0.052277	0.11865	-0.085785	-0.028076	-0.093384	-0.13843	0.043884	-0.042084	-0.051453	0.011597
0.015564	-0.15005	-0.033569	-0.13806	-0.005249	0.039185	-0.17465	-0.015106	-0.034332	-0.070831	-0.051697	0.12234	-0.085999	-0.030548	-0.093414	-0.13702	0.042969	-0.039795	-0.053162	0.010529
0.018982	-0.13977	-0.044342	-0.13629	0.00076294	0.039429	-0.17297	-0.011871	-0.03656	-0.073853	-0.046326	0.12	-0.079956	-0.032135	-0.097046	-0.13925	0.039215	-0.04129	-0.048828	0.0071106
0.013977	-0.13773	-0.0495	-0.13104	-0.0039978	0.038269	-0.17072	-0.0091553	-0.042145	-0.076202	-0.045044	0.12531	-0.080048	-0.035828	-0.098083	-0.13596	0.039124	-0.037079	-0.042023	0.0067444
0.01416	-0.13809	-0.047882	-0.12372	-0.0098267	0.039764	-0.16794	-0.012817	-0.037262	-0.077362	-0.042328	0.12454	-0.088379	-0.037354	-0.091125	-0.1373	0.044342	-0.032166	-0.043274	0.0069275
0.019012	-0.13928	-0.042511	-0.11752	-0.010406	0.038177	-0.16675	-0.016174	-0.035706	-0.077759	-0.034454	0.12109	-0.081421	-0.041016	-0.085449	-0.14243	0.045837	-0.029144	-0.044708	0.0050354
0.015533	-0.13968	-0.030334	-0.12234	-0.015747	0.036163	-0.17438	-0.016174	-0.034973	-0.077423	-0.037537	0.12494	-0.078918	-0.041473	-0.082977	-0.14914	0.038208	-0.026459	-0.048584	-0.0024414
0.013062	-0.13766	-0.018402	-0.12402	-0.019897	0.03714	-0.17786	-0.011047	-0.036011	-0.077942	-0.041077	0.12958	-0.087433	-0.042297	-0.080841	-0.14816	0.037109	-0.025177	-0.050507	-0.0042725
0.0052185	-0.13916	-0.0112	-0.12479	-0.020966	0.031403	-0.18015	-0.0084534	-0.041626	-0.076324	-0.042145	0.12839	-0.084412	-0.039978	-0.0802	-0.14801	0.033417	-0.023163	-0.053314	-0.0072021
-0.0031738	-0.13953	-0.0065308	-0.12204	-0.021637	0.022949	-0.18161	-0.0078735	-0.042114	-0.077484	-0.038544	0.12579	-0.089355	-0.043854	-0.079163	-0.14905	0.033142	-0.023926	-0.057495	-0.0054932
-0.0067139	-0.13977	-0.013336	-0.1243	-0.02121	0.019958	-0.1843	-0.0060425	-0.038177	-0.077393	-0.035828	0.12338	-0.092407	-0.03952	-0.082245	-0.15662	0.032166	-0.025848	-0.054047	-0.005249
-0.0077515	-0.13489	-0.019714	-0.12399	-0.022064	0.022125	-0.18182	-0.0057373	-0.037506	-0.079773	-0.029236	0.11887	-0.095764	-0.039093	-0.078247	-0.1615	0.033417	-0.030029	-0.050995	-0.007782
-0.0049438	-0.13516	-0.029114	-0.12375	-0.025055	0.02356	-0.1763	-0.0055542	-0.035767	-0.081299	-0.025635	0.11691	-0.093903	-0.038086	-0.07785	-0.16315	0.038361	-0.033081	-0.05072	-0.0089722
-0.0070496	-0.13351	-0.031372	-0.13022	-0.018707	0.016418	-0.17648	-0.011658	-0.042114	-0.080536	-0.022766	0.12256	-0.093231	-0.035309	-0.075043	-0.16293	0.045654	-0.036774	-0.050842	-0.011139
-0.0010071	-0.12881	-0.033356	-0.13168	-0.012695	0.0066833	-0.17722	-0.013184	-0.042328	-0.081177	-0.021362	0.12921	-0.092163	-0.037506	-0.076996	-0.15753	0.043793	-0.036957	-0.049286	-0.0080872
0.0037842	-0.12561	-0.0401	-0.12943	-0.0031738	0.0097046	-0.17908	-0.01004	-0.038879	-0.079407	-0.017822	0.13242	-0.093475	-0.042603	-0.080688	-0.15878	0.041656	-0.029877	-0.054077	-0.0086365
0.0062866	-0.12091	-0.049866	-0.12958	-0.0089111	0.0085754	-0.18057	-0.0054626	-0.039032	-0.077057	-0.012939	0.13269	-0.096252	-0.051788	-0.076965	-0.15869	0.043243	-0.032135	-0.058075	-0.0054321
0.0050659	-0.11829	-0.056763	-0.12561	-0.018616	0.0041199	-0.1803	-0.0027161	-0.039551	-0.077454	-0.0038757	0.13812	-0.096008	-0.055084	-0.072021	-0.15897	0.045868	-0.03125	-0.056396	-0.0050049
0.0015869	-0.11981	-0.064148	-0.1268	-0.021881	0.0014038	-0.17743	-0.0015564	-0.046173	-0.081024	-0.0030823	0.13727	-0.087128	-0.058563	-0.072906	-0.16818	0.042084	-0.024811	-0.054077	-0.0063782
0.0032349	-0.11584	-0.067535	-0.12509	-0.026642	0.00079346	-0.1803	0.00061035	-0.05011	-0.086578	-0.0077515	0.1366	-0.085968	-0.062195	-0.069946	-0.17471	0.040436	-0.021912	-0.056335	-0.0083008
0.0074768	-0.1163	-0.064514	-0.12537	-0.030304	-0.0032349	-0.18759	0.0021362	-0.051239	-0.088257	-0.0049438	0.1362	-0.085022	-0.065063	-0.071594	-0.16998	0.039215	-0.022217	-0.061218	-0.0067139
0.008606	-0.11713	-0.054413	-0.12317	-0.029327	-0.0041504	-0.18826	0.0064392	-0.045959	-0.086121	0.0052795	0.13586	-0.086426	-0.068695	-0.071716	-0.16403	0.042419	-0.02066	-0.059235	-0.0090637
0.009491	-0.11133	-0.047272	-0.12216	-0.033752	-0.0049744	-0.18698	0.0042114	-0.04007	-0.087738	0.01181	0.14029	-0.085419	-0.06781	-0.071564	-0.15698	0.044159	-0.017944	-0.057922	-0.010895
0.0057983	-0.10745	-0.04599	-0.11749	-0.04364	-0.0064392	-0.18997	-0.00076294	-0.044739	-0.091431	0.0091553	0.14426	-0.083038	-0.065887	-0.066345	-0.15884	0.039093	-0.017975	-0.059723	-0.0076599
0.0019836	-0.11319	-0.044556	-0.11676	-0.051819	-0.010101	-0.1871	-0.0045776	-0.053223	-0.09259	0.0065918	0.14423	-0.076813	-0.063904	-0.066254	-0.16388	0.037323	-0.016785	-0.058228	-0.01416
0.0050049	-0.11539	-0.050049	-0.12061	-0.053772	-0.011139	-0.18423	-0.00033569	-0.052002	-0.089691	0.011292	0.13705	-0.073608	-0.061127	-0.06662	-0.17017	0.040192	-0.0091248	-0.057678	-0.017883
0.0081787	-0.11017	-0.055542	-0.11914	-0.063049	-0.0086365	-0.18793	0.0041199	-0.045166	-0.088867	0.018921	0.13391	-0.071167	-0.055115	-0.064941	-0.17139	0.043549	-0.0089111	-0.062988	-0.021759
0.0087891	-0.10388	-0.064758	-0.11865	-0.059784	-0.013885	-0.19141	0.0037537	-0.038971	-0.089142	0.02356	0.1308	-0.073456	-0.056946	-0.066315	-0.16907	0.048004	-0.014313	-0.060425	-0.020355
0.006897	-0.10687	-0.067749	-0.11517	-0.055664	-0.013184	-0.18646	0.0025635	-0.039398	-0.094269	0.017548	0.13071	-0.072784	-0.059814	-0.071442	-0.16885	0.050934	-0.010773	-0.059357	-0.02356
-0.0010071	-0.10873	-0.064362	-0.11139	-0.050568	-0.014313	-0.18481	0.0021667	-0.042084	-0.094299	0.015717	0.13416	-0.077606	-0.063995	-0.074402	-0.16132	0.05249	-0.0050049	-0.056366	-0.02478
-0.010223	-0.10425	-0.062317	-0.11456	-0.04715	-0.017517	-0.18515	0.0050049	-0.043335	-0.097565	0.02179	0.14746	-0.079102	-0.062256	-0.067902	-0.15695	0.048096	-0.0037842	-0.056549	-0.026154
-0.0077209	-0.10123	-0.057404	-0.11154	-0.050568	-0.021545	-0.18179	0.0054626	-0.050201	-0.098694	0.027466	0.15192	-0.085052	-0.065735	-0.064758	-0.15698	0.043579	-0.0018616	-0.057129	-0.028107
-0.0074463	-0.097595	-0.050598	-0.10571	-0.053589	-0.024628	-0.18536	0.0022583	-0.058868	-0.093353	0.026978	0.1503	-0.088501	-0.071899	-0.0672	-0.15271	0.040161	-0.00057983	-0.062805	-0.030518
-0.014282	-0.097534	-0.04834	-0.10748	-0.052094	-0.017609	-0.18515	0.0063171	-0.055298	-0.09906	0.024139	0.15262	-0.086853	-0.071167	-0.067139	-0.15381	0.042267	0.00354	-0.063812	-0.035278
-0.013885	-0.096893	-0.049103	-0.10352	-0.053864	-0.020538	-0.17963	0.0069275	-0.056	-0.10318	0.028473	0.15137	-0.084412	-0.072784	-0.063721	-0.16064	0.049011	0.013062	-0.058929	-0.034454
-0.0093994	-0.092712	-0.044525	-0.1008	-0.06131	-0.023102	-0.17938	0.010345	-0.059113	-0.10751	0.033569	0.14804	-0.081879	-0.072845	-0.057526	-0.16263	0.048279	0.015686	-0.053741	-0.034973
-0.0072327	-0.091064	-0.038055	-0.09668	-0.067291	-0.022491	-0.17908	0.015717	-0.063782	-0.10785	0.042053	0.14856	-0.074524	-0.071014	-0.059601	-0.16754	0.050659	0.013397	-0.054474	-0.036926
-0.0052185	-0.091217	-0.031677	-0.09726	-0.068085	-0.025726	-0.18051	0.01535	-0.065704	-0.11047	0.043091	0.14752	-0.073517	-0.07196	-0.062347	-0.16599	0.050323	0.013489	-0.062683	-0.042999
-0.0065308	-0.094177	-0.026611	-0.094421	-0.071167	-0.029144	-0.18356	0.013458	-0.064484	-0.11533	0.046204	0.14487	-0.076141	-0.073059	-0.064514	-0.16922	0.045044	0.011841	-0.06424	-0.045715
-0.0085144	-0.094238	-0.024414	-0.09082	-0.075043	-0.027771	-0.18942	0.014435	-0.066895	-0.11383	0.052338	0.1409	-0.084137	-0.070251	-0.064758	-0.17007	0.043793	0.007782	-0.057587	-0.047882
-0.014801	-0.092957	-0.019806	-0.089813	-0.075897	-0.027283	-0.18378	0.019196	-0.063568	-0.11862	0.055817	0.14343	-0.087341	-0.070953	-0.068176	-0.16287	0.048065	0.0028992	-0.060425	-0.043823
-0.0084534	-0.087158	-0.022552	-0.090668	-0.074615	-0.028442	-0.17932	0.027069	-0.059479	-0.12305	0.051544	0.14389	-0.083282	-0.073395	-0.071442	-0.15408	0.050354	0.008606	-0.062714	-0.044495
0.00024414	-0.091492	-0.029022	-0.088989	-0.07608	-0.029205	-0.17517	0.033844	-0.065674	-0.11987	0.050415	0.14438	-0.093872	-0.077271	-0.072815	-0.15451	0.051788	0.010193	-0.062195	-0.049957
0.0044556	-0.094849	-0.034363	-0.084076	-0.076172	-0.029541	-0.17758	0.041443	-0.070496	-0.12369	0.046417	0.14807	-0.10193	-0.081604	-0.068634	-0.16086	0.050079	0.0029907	-0.057648	-0.049744
-0.0013428	-0.095673	-0.03891	-0.080872	-0.076874	-0.033051	-0.17883	0.045105	-0.06955	-0.12411	0.04364	0.14996	-0.10291	-0.087341	-0.071777	-0.16553	0.047119	0.004425	-0.057098	-0.04715
-0.0054016	-0.095123	-0.038269	-0.078339	-0.076324	-0.034332	-0.17108	0.045227	-0.075134	-0.12393	0.042725	0.14713	-0.096558	-0.080902	-0.068909	-0.16788	0.044006	0.015778	-0.063965	-0.046234
-0.00097656	-0.094116	-0.036041	-0.077179	-0.08075	-0.03894	-0.17334	0.045441	-0.070648	-0.12369	0.042328	0.14584	-0.10095	-0.086853	-0.068665	-0.16879	0.043121	0.022003	-0.064117	-0.04422
0.0038147	-0.094727	-0.031403	-0.072815	-0.078705	-0.043396	-0.17273	0.048096	-0.064331	-0.12787	0.046021	0.14984	-0.11136	-0.093323	-0.070831	-0.16553	0.035767	0.023926	-0.058014	-0.03537
0.0059509	-0.095032	-0.030029	-0.070496	-0.080933	-0.043854	-0.16949	0.054382	-0.067627	-0.13208	0.051636	0.15134	-0.11502	-0.093475	-0.062042	-0.16132	0.030884	0.02594	-0.061127	-0.031219
0.0061646	-0.093384	-0.027344	-0.067871	-0.079285	-0.045044	-0.16953	0.051056	-0.067169	-0.12534	0.046539	0.15546	-0.12064	-0.092834	-0.061707	-0.15912	0.032318	0.025177	-0.063629	-0.030487
0.0086365	-0.091217	-0.02356	-0.063995	-0.081573	-0.042816	-0.172	0.044769	-0.064758	-0.12503	0.047638	0.15784	-0.12	-0.088043	-0.064026	-0.1564	0.03952	0.023407	-0.07135	-0.035065
0.0023193	-0.097046	-0.020813	-0.067261	-0.079224	-0.042419	-0.1676	0.047546	-0.069885	-0.13046	0.049255	0.15796	-0.12579	-0.085144	-0.063354	-0.15305	0.041931	0.029144	-0.077667	-0.035645
-0.00042725	-0.097656	-0.018188	-0.065491	-0.080597	-0.050598	-0.16266	0.053345	-0.07486	-0.14053	0.050354	0.15442	-0.12488	-0.083466	-0.062592	-0.15121	0.038452	0.036438	-0.07724	-0.036957
-0.0050049	-0.097839	-0.014404	-0.066193	-0.084808	-0.052338	-0.16553	0.053436	-0.075562	-0.14417	0.050018	0.1535	-0.11731	-0.087494	-0.059875	-0.15442	0.033081	0.039307	-0.075836	-0.040161
-0.012634	-0.098785	-0.011841	-0.064911	-0.085876	-0.050995	-0.17221	0.051849	-0.075134	-0.13943	0.052795	0.15274	-0.11453	-0.095398	-0.055908	-0.15121	0.031921	0.048584	-0.076263	-0.045654
-0.01825	-0.095184	-0.0159	-0.063293	-0.082672	-0.049561	-0.17603	0.052002	-0.072723	-0.13733	0.055511	0.14841	-0.11343	-0.095734	-0.052032	-0.1496	0.033203	0.049164	-0.078278	-0.046478
-0.024872	-0.095062	-0.020172	-0.064087	-0.082001	-0.050629	-0.17639	0.048218	-0.071472	-0.1373	0.048706	0.14337	-0.11249	-0.095551	-0.051483	-0.14621	0.036011	0.048157	-0.074921	-0.043518
-0.02002	-0.096344	-0.026581	-0.064606	-0.087799	-0.045715	-0.1731	0.052856	-0.069733	-0.1438	0.042542	0.14096	-0.10858	-0.09256	-0.054474	-0.14551	0.034302	0.054565	-0.069611	-0.04303
-0.016571	-0.09491	-0.029724	-0.06723	-0.095978	-0.045197	-0.16711	0.05777	-0.066315	-0.15085	0.040222	0.14221	-0.11121	-0.10028	-0.057281	-0.15002	0.031708	0.059143	-0.061188	-0.047729
-0.012299	-0.094727	-0.031189	-0.068024	-0.10306	-0.045715	-0.16095	0.055237	-0.069794	-0.14731	0.041962	0.14105	-0.11832	-0.10327	-0.052856	-0.15213	0.029602	0.057617	-0.06131	-0.053864
-0.017822	-0.090363	-0.036591	-0.067322	-0.10657	-0.044922	-0.15543	0.046539	-0.070282	-0.14743	0.040833	0.13589	-0.12509	-0.099548	-0.046844	-0.14935	0.024689	0.053345	-0.062378	-0.055664
-0.020569	-0.082428	-0.0383	-0.063721	-0.11197	-0.040558	-0.15012	0.049011	-0.068481	-0.14764	0.040771	0.13477	-0.12823	-0.10538	-0.047821	-0.14529	0.026123	0.057922	-0.05838	-0.051239
-0.02121	-0.077881	-0.040863	-0.058655	-0.11206	-0.040283	-0.15186	0.053436	-0.071381	-0.15002	0.039246	0.13925	-0.13138	-0.11044	-0.037842	-0.14496	0.025024	0.063477	-0.058167	-0.053619
-0.019165	-0.073822	-0.046631	-0.060913	-0.11386	-0.037292	-0.15271	0.059967	-0.069916	-0.15839	0.031982	0.1387	-0.12872	-0.1142	-0.027252	-0.14682	0.025604	0.065369	-0.059265	-0.057098
-0.014526	-0.075104	-0.048004	-0.055756	-0.11807	-0.033051	-0.14954	0.064636	-0.069031	-0.16376	0.033051	0.14453	-0.1272	-0.11453	-0.030853	-0.15329	0.021332	0.06781	-0.057129	-0.05719
-0.010376	-0.076233	-0.047089	-0.053925	-0.12134	-0.032349	-0.15204	0.066986	-0.072449	-0.16379	0.034637	0.14563	-0.13004	-0.11795	-0.035675	-0.15894	0.017395	0.062744	-0.058319	-0.058014
-0.0096436	-0.070496	-0.04425	-0.05365	-0.12283	-0.027283	-0.15369	0.070374	-0.075287	-0.16196	0.034332	0.15265	-0.12738	-0.112	-0.037872	-0.15497	0.020386	0.055054	-0.057831	-0.06076
-0.011871	-0.066742	-0.040649	-0.05249	-0.117	-0.026215	-0.14941	0.07666	-0.076233	-0.16379	0.039825	0.14841	-0.11292	-0.10867	-0.039459	-0.15143	0.020813	0.055084	-0.058014	-0.056152
-0.013763	-0.07019	-0.034943	-0.046844	-0.11557	-0.023773	-0.14359	0.078247	-0.077637	-0.16394	0.044769	0.14819	-0.11124	-0.11172	-0.047455	-0.13986	0.01947	0.056458	-0.054169	-0.05307
-0.01535	-0.070404	-0.028656	-0.051117	-0.12219	-0.026428	-0.13525	0.078308	-0.075623	-0.16013	0.041595	0.1514	-0.11487	-0.11938	-0.048615	-0.13513	0.016968	0.054535	-0.047058	-0.050293
-0.018433	-0.071381	-0.028473	-0.053802	-0.11658	-0.029999	-0.12231	0.076447	-0.078491	-0.16113	0.036469	0.15436	-0.11356	-0.12445	-0.042297	-0.13452	0.014984	0.053375	-0.046051	-0.048157
-0.016937	-0.076935	-0.026764	-0.046234	-0.11148	-0.028839	-0.12341	0.082092	-0.078033	-0.16101	0.037262	0.15518	-0.11078	-0.12128	-0.034393	-0.12955	0.013977	0.053009	-0.045135	-0.04361
-0.014557	-0.079285	-0.02182	-0.037109	-0.11371	-0.027435	-0.12039	0.081635	-0.079102	-0.15976	0.037384	0.15439	-0.11108	-0.12213	-0.033417	-0.13187	0.013184	0.055145	-0.045868	-0.038177
-0.011444	-0.082001	-0.021515	-0.031769	-0.11514	-0.024933	-0.1163	0.080566	-0.081818	-0.15695	0.038757	0.15527	-0.11526	-0.12634	-0.034668	-0.13275	0.021454	0.056732	-0.041565	-0.032867
-0.0063171	-0.080566	-0.026459	-0.027557	-0.11691	-0.022949	-0.11713	0.079346	-0.082001	-0.1546	0.039001	0.1532	-0.11642	-0.12363	-0.029968	-0.13351	0.019836	0.062561	-0.042908	-0.033752
-0.010834	-0.079468	-0.036957	-0.031128	-0.11719	-0.026825	-0.11624	0.079742	-0.080597	-0.15222	0.03598	0.15585	-0.12427	-0.12769	-0.0271	-0.13364	0.018677	0.062683	-0.043762	-0.043823
-0.011658	-0.078949	-0.038391	-0.03598	-0.1138	-0.026306	-0.11374	0.085205	-0.083344	-0.1524	0.037262	0.15076	-0.12936	-0.13562	-0.022614	-0.13275	0.019318	0.060974	-0.03891	-0.05307
-0.005249	-0.083099	-0.037048	-0.036255	-0.11288	-0.019989	-0.1127	0.082764	-0.082001	-0.155	0.04184	0.14545	-0.12711	-0.1423	-0.019348	-0.1312	0.016113	0.061401	-0.037292	-0.055481
0.00033569	-0.08728	-0.037811	-0.029419	-0.11728	-0.017822	-0.11401	0.079285	-0.079071	-0.15601	0.048309	0.14542	-0.1261	-0.1445	-0.019379	-0.12912	0.013214	0.060425	-0.036438	-0.06015
0.0053406	-0.09201	-0.045807	-0.028656	-0.12473	-0.020477	-0.11481	0.083282	-0.077881	-0.15665	0.046783	0.14322	-0.12601	-0.1423	-0.018311	-0.12939	0.0092163	0.056702	-0.038452	-0.062469
0.010559	-0.09787	-0.049438	-0.025848	-0.13031	-0.018921	-0.11163	0.089386	-0.074036	-0.15753	0.047485	0.14804	-0.13116	-0.14169	-0.0177	-0.12354	0.0059509	0.060089	-0.041412	-0.061432
0.0099487	-0.10318	-0.053558	-0.021271	-0.1405	-0.017303	-0.10715	0.094269	-0.077881	-0.15857	0.047913	0.15625	-0.12421	-0.13818	-0.011932	-0.12701	0.0049133	0.064911	-0.036652	-0.053619
0.0074463	-0.10455	-0.05899	-0.020386	-0.13824	-0.022064	-0.10669	0.095062	-0.076294	-0.16208	0.039551	0.16135	-0.1254	-0.1376	-0.0037537	-0.12692	0.0056458	0.06723	-0.03772	-0.044128
0.0056763	-0.10657	-0.057007	-0.018036	-0.12701	-0.025543	-0.10419	0.089172	-0.074768	-0.16202	0.032776	0.15781	-0.13284	-0.13971	-0.0099182	-0.1272	-0.00097656	0.069916	-0.033417	-0.033051
0.0076904	-0.10648	-0.05426	-0.018188	-0.12302	-0.0242	-0.099884	0.080017	-0.078735	-0.16605	0.03363	0.14786	-0.13596	-0.14331	-0.019897	-0.12732	-0.0027771	0.073364	-0.028381	-0.020721
0.0076599	-0.10901	-0.058136	-0.014252	-0.12332	-0.023621	-0.093781	0.078827	-0.077637	-0.16647	0.03009	0.14536	-0.13568	-0.15002	-0.016541	-0.12881	0.00039673	0.073822	-0.023285	-0.017609
0.0083618	-0.11417	-0.053558	-0.0085449	-0.12186	-0.024994	-0.092285	0.084229	-0.072754	-0.16	0.032288	0.14389	-0.13538	-0.1492	-0.014954	-0.13315	0.0020752	0.077026	-0.02121	-0.018341
0.015045	-0.11053	-0.053497	-0.0070496	-0.12216	-0.026672	-0.093811	0.087128	-0.072052	-0.16324	0.033081	0.13803	-0.1416	-0.14951	-0.012054	-0.13785	0.0039368	0.08493	-0.027954	-0.021118
0.016998	-0.10492	-0.057404	-0.0068054	-0.12625	-0.02597	-0.09198	0.094666	-0.071991	-0.16861	0.033966	0.1395	-0.13962	-0.1514	-0.01358	-0.13953	0.00036621	0.083679	-0.03006	-0.020599
0.0081482	-0.1008	-0.055695	-0.0084839	-0.12811	-0.022339	-0.091003	0.097961	-0.072296	-0.16498	0.034576	0.14014	-0.14166	-0.15433	-0.018158	-0.13904	-0.0031433	0.086578	-0.026428	-0.022095
0.0029297	-0.098602	-0.057617	-0.01001	-0.12756	-0.024231	-0.090698	0.099365	-0.074982	-0.16608	0.030853	0.1362	-0.14691	-0.15143	-0.010956	-0.13647	-0.0027161	0.084167	-0.023895	-0.025482
0.00015259	-0.095154	-0.061005	-0.0078735	-0.12668	-0.027252	-0.088715	0.098389	-0.078461	-0.16476	0.024292	0.12979	-0.14413	-0.14856	-0.0064392	-0.13483	-0.0079651	0.079895	-0.023193	-0.026031
0.00076294	-0.092194	-0.05838	-0.0063477	-0.12888	-0.028595	-0.089905	0.10031	-0.080475	-0.1637	0.020599	0.12332	-0.1478	-0.14905	-0.0047607	-0.12759	-0.0071716	0.082367	-0.029358	-0.027527
-0.0040283	-0.095825	-0.055328	-0.0012512	-0.12848	-0.024323	-0.087555	0.10504	-0.07547	-0.16541	0.020844	0.11725	-0.14279	-0.14304	-0.0047913	-0.12637	-0.0046997	0.086212	-0.031677	-0.025787
-0.011932	-0.10361	-0.049805	-0.00039673	-0.12497	-0.022614	-0.086395	0.11511	-0.075714	-0.16702	0.016602	0.10892	-0.14151	-0.14038	-0.010101	-0.12985	-0.0095825	0.086914	-0.027405	-0.02002
-0.015961	-0.10776	-0.052094	-0.00177	-0.12747	-0.021454	-0.087219	0.11453	-0.078735	-0.16559	0.020264	0.10333	-0.14215	-0.14053	-0.011169	-0.13745	-0.015411	0.086334	-0.026978	-0.011993
-0.01828	-0.11066	-0.053741	-0.00048828	-0.12637	-0.022888	-0.092407	0.11172	-0.082397	-0.16132	0.027954	0.10242	-0.14752	-0.14267	-0.012024	-0.13922	-0.02179	0.086487	-0.029419	-0.00036621
-0.02121	-0.10883	-0.052185	0.0010071	-0.12494	-0.024109	-0.092255	0.11588	-0.08255	-0.16077	0.032227	0.10907	-0.14682	-0.14395	-0.011047	-0.13531	-0.023346	0.082581	-0.033142	0.0010681
-0.021606	-0.11539	-0.061279	0.0031128	-0.12817	-0.016937	-0.088593	0.11377	-0.080902	-0.16153	0.035736	0.11224	-0.14801	-0.14005	-0.013214	-0.13626	-0.023346	0.083191	-0.033661	0.00024414
-0.024506	-0.11804	-0.06488	0.0075378	-0.12668	-0.010895	-0.088562	0.10425	-0.077423	-0.16415	0.035309	0.10764	-0.14783	-0.13525	-0.011505	-0.1395	-0.02124	0.087158	-0.03244	0.0039673
-0.025787	-0.11908	-0.068604	0.0093689	-0.12241	-0.013641	-0.087738	0.098541	-0.077026	-0.16266	0.034668	0.10031	-0.14276	-0.13754	-0.012878	-0.14084	-0.017975	0.08429	-0.033966	0.0021973
-0.020996	-0.11612	-0.072998	0.0054016	-0.12076	-0.014526	-0.090698	0.096832	-0.075134	-0.16183	0.036438	0.099976	-0.13306	-0.1351	-0.014374	-0.14294	-0.018677	0.08429	-0.0336	-0.0031738
-0.012817	-0.11826	-0.075378	0.006012	-0.12347	-0.015686	-0.085114	0.10291	-0.079651	-0.15952	0.033234	0.10089	-0.13492	-0.13409	-0.012726	-0.14493	-0.016388	0.080292	-0.037323	-0.0056152
-0.0087585	-0.11472	-0.076599	0.01355	-0.12747	-0.018341	-0.081665	0.10068	-0.083954	-0.15787	0.027985	0.10117	-0.13379	-0.13461	-0.014557	-0.14658	-0.021027	0.081329	-0.039063	-0.016754
-0.0067139	-0.10873	-0.077362	0.012299	-0.12698	-0.017853	-0.082703	0.10223	-0.087891	-0.1608	0.025482	0.10373	-0.13568	-0.1377	-0.014526	-0.14536	-0.028534	0.089478	-0.033569	-0.028931
-0.0066223	-0.10349	-0.081848	0.018402	-0.12653	-0.017853	-0.080353	0.10571	-0.084564	-0.16147	0.01947	0.10727	-0.13202	-0.14227	-0.011078	-0.13794	-0.032532	0.095856	-0.038452	-0.02948
-0.0095215	-0.10522	-0.081299	0.0224	-0.12622	-0.01889	-0.077393	0.1087	-0.079346	-0.16678	0.023712	0.1098	-0.12552	-0.14362	-0.0099487	-0.13898	-0.033325	0.09787	-0.037811	-0.025604
-0.0032043	-0.097839	-0.075134	0.018341	-0.13013	-0.018707	-0.077789	0.10989	-0.082458	-0.1673	0.02359	0.10809	-0.13824	-0.14017	-0.0058289	-0.13901	-0.035522	0.097748	-0.0336	-0.024902
-0.0050964	-0.097443	-0.075012	0.015747	-0.12723	-0.019318	-0.074127	0.10571	-0.086731	-0.16614	0.02179	0.10953	-0.1445	-0.13635	-0.0027771	-0.13965	-0.040466	0.097504	-0.031036	-0.020508
-0.008606	-0.098175	-0.081757	0.015137	-0.13196	-0.021484	-0.074402	0.10037	-0.089569	-0.16571	0.016205	0.1131	-0.14398	-0.13742	-0.00097656	-0.1409	-0.044037	0.099335	-0.032654	-0.020905
-0.003479	-0.095917	-0.080811	0.019287	-0.13184	-0.022644	-0.074799	0.097656	-0.092072	-0.16147	0.014923	0.1196	-0.14804	-0.14154	-0.0019531	-0.1387	-0.04776	0.10147	-0.033478	-0.023224
0.0034485	-0.096008	-0.08316	0.026276	-0.13062	-0.015259	-0.080353	0.097748	-0.090759	-0.16656	0.014618	0.11575	-0.14899	-0.14536	-0.0070496	-0.13828	-0.049957	0.10284	-0.033936	-0.028564
0.00064087	-0.094879	-0.082733	0.023895	-0.13443	-0.015381	-0.082275	0.09729	-0.086945	-0.16098	0.014374	0.11234	-0.14594	-0.14377	-0.0049744	-0.13727	-0.050293	0.10114	-0.035431	-0.030701
-0.0021362	-0.097717	-0.080017	0.029236	-0.13281	-0.019379	-0.08432	0.10126	-0.092926	-0.15558	0.016418	0.11395	-0.14282	-0.13913	-0.007843	-0.13351	-0.046295	0.10144	-0.04068	-0.03479
-0.010162	-0.095123	-0.083435	0.034515	-0.13589	-0.017731	-0.080658	0.10052	-0.092102	-0.15421	0.016418	0.11758	-0.14136	-0.13953	-0.015137	-0.13034	-0.045349	0.09848	-0.045959	-0.033661
-0.012299	-0.093018	-0.084595	0.036682	-0.13672	-0.014893	-0.077423	0.10553	-0.094482	-0.15866	0.012024	0.11578	-0.1394	-0.14471	-0.017303	-0.12985	-0.046112	0.10126	-0.04071	-0.033447
-0.011078	-0.093079	-0.081177	0.036987	-0.1394	-0.011627	-0.077332	0.11084	-0.098938	-0.1597	0.0096741	0.11432	-0.14163	-0.14587	-0.017151	-0.13083	-0.042969	0.10025	-0.031616	-0.038361
-0.010742	-0.092255	-0.081238	0.036377	-0.14151	-0.01178	-0.074493	0.11078	-0.1037	-0.16016	0.0070496	0.1167	-0.14407	-0.14474	-0.015137	-0.13226	-0.042053	0.098816	-0.025177	-0.046143
-0.0047913	-0.094025	-0.075745	0.030457	-0.14276	-0.012238	-0.071198	0.11206	-0.10315	-0.16483	0.0064392	0.10889	-0.14612	-0.14618	-0.016113	-0.13452	-0.038208	0.096313	-0.024963	-0.050659
-0.0094604	-0.092438	-0.074371	0.030365	-0.14774	-0.014008	-0.069244	0.10812	-0.10236	-0.16309	0.006012	0.10092	-0.15027	-0.14319	-0.015808	-0.1286	-0.041382	0.093933	-0.028748	-0.051056
-0.018677	-0.096008	-0.073486	0.029785	-0.14868	-0.0029297	-0.07135	0.1105	-0.10275	-0.15601	0.010559	0.10321	-0.14761	-0.14227	-0.012207	-0.12662	-0.040161	0.090607	-0.031921	-0.050049
-0.023926	-0.093353	-0.07486	0.028229	-0.14328	0.00091553	-0.075256	0.10809	-0.10736	-0.1546	0.013855	0.10242	-0.146	-0.1431	-0.016541	-0.12582	-0.034119	0.090851	-0.031891	-0.049469
-0.021118	-0.092712	-0.075562	0.033813	-0.14407	0.0022278	-0.072113	0.10281	-0.11069	-0.15726	0.013458	0.099457	-0.15463	-0.14322	-0.017426	-0.12726	-0.031158	0.090454	-0.027374	-0.05246
-0.01886	-0.090088	-0.07254	0.02951	-0.14688	0.0079346	-0.064636	0.096069	-0.11325	-0.16412	0.017639	0.095581	-0.15341	-0.14856	-0.016663	-0.12308	-0.027832	0.097534	-0.023834	-0.055634
-0.019196	-0.087799	-0.070374	0.028351	-0.14386	0.014984	-0.062408	0.091614	-0.11026	-0.16656	0.019318	0.093689	-0.15775	-0.1434	-0.019196	-0.12677	-0.028015	0.098358	-0.025635	-0.052673
-0.017151	-0.087097	-0.074799	0.0289	-0.14496	0.016235	-0.065765	0.089783	-0.10495	-0.16064	0.010284	0.09494	-0.16211	-0.13501	-0.022797	-0.13126	-0.031494	0.09845	-0.028229	-0.050079
-0.016632	-0.089783	-0.078735	0.03302	-0.14725	0.015106	-0.066833	0.093689	-0.1022	-0.16003	0.013519	0.097168	-0.15637	-0.13226	-0.022552	-0.12897	-0.035614	0.10068	-0.028503	-0.047119
-0.014404	-0.094086	-0.083466	0.037292	-0.14383	0.015076	-0.061859	0.09549	-0.099426	-0.1601	0.015778	0.096436	-0.15475	-0.12537	-0.014648	-0.12543	-0.040924	0.097748	-0.030243	-0.052795
-0.014008	-0.092712	-0.081238	0.042389	-0.14151	0.011353	-0.057617	0.092743	-0.10159	-0.15457	0.014374	0.088562	-0.16324	-0.12613	-0.011261	-0.12271	-0.040039	0.094269	-0.033813	-0.049622
-0.017395	-0.087616	-0.075653	0.047302	-0.14667	0.0099792	-0.055084	0.095123	-0.10278	-0.15637	0.013245	0.088501	-0.16504	-0.12738	-0.0090332	-0.12506	-0.040558	0.092529	-0.030518	-0.045715
-0.015076	-0.090454	-0.076538	0.045837	-0.14648	0.015839	-0.054138	0.091766	-0.10315	-0.1532	0.01358	0.082489	-0.16354	-0.12656	-0.0038757	-0.12854	-0.039215	0.095062	-0.032898	-0.054504
-0.015167	-0.09317	-0.077576	0.040558	-0.15302	0.016479	-0.052795	0.085876	-0.10233	-0.1525	0.016846	0.078003	-0.1597	-0.11884	-0.0089111	-0.12799	-0.042419	0.096283	-0.034027	-0.063293
-0.015228	-0.08905	-0.077087	0.041626	-0.15442	0.012085	-0.046265	0.085632	-0.10382	-0.15378	0.012817	0.070068	-0.15778	-0.11575	-0.013306	-0.12863	-0.041687	0.093384	-0.03833	-0.061371
-0.016968	-0.086395	-0.074768	0.037537	-0.15085	0.013702	-0.044983	0.090546	-0.10852	-0.15567	0.0036621	0.0737	-0.15884	-0.10919	-0.0098877	-0.12997	-0.044403	0.092072	-0.0513	-0.057251
-0.019043	-0.093658	-0.073181	0.037567	-0.15271	0.02005	-0.046387	0.089203	-0.11508	-0.16098	0.00177	0.076202	-0.16425	-0.10593	-0.0063171	-0.12653	-0.043701	0.09198	-0.049896	-0.059906
-0.015411	-0.090271	-0.06958	0.035034	-0.15451	0.019958	-0.046844	0.083679	-0.11298	-0.16797	0.00094604	0.069214	-0.16183	-0.10693	-0.0048523	-0.12881	-0.042145	0.090637	-0.046631	-0.059174
-0.012787	-0.084595	-0.064117	0.030548	-0.15741	0.014923	-0.051605	0.083252	-0.11386	-0.16507	-0.0020142	0.067474	-0.16	-0.1051	-0.0036926	-0.1348	-0.041595	0.094086	-0.046967	-0.058777
-0.015198	-0.080231	-0.065674	0.024872	-0.1618	0.012573	-0.050323	0.080292	-0.1185	-0.15997	-0.0050964	0.064606	-0.16617	-0.10294	-0.011169	-0.13116	-0.041229	0.09433	-0.048767	-0.061035
-0.01712	-0.075714	-0.069763	0.027527	-0.16626	0.011322	-0.047729	0.071899	-0.11951	-0.15811	-0.0032349	0.062622	-0.16766	-0.10544	-0.016602	-0.1301	-0.041321	0.090118	-0.049194	-0.063049
-0.0159	-0.075745	-0.072235	0.032379	-0.16483	0.0093384	-0.039642	0.066681	-0.11627	-0.16211	-0.0064087	0.060944	-0.17078	-0.11002	-0.013336	-0.129	-0.043427	0.09137	-0.046295	-0.064148
-0.012207	-0.075073	-0.072235	0.032562	-0.16162	0.0089722	-0.036621	0.068054	-0.11346	-0.16196	-0.0042725	0.061523	-0.17639	-0.11182	-0.0064392	-0.13345	-0.053528	0.08963	-0.043457	-0.068024
-0.011963	-0.079163	-0.071259	0.026489	-0.15768	0.010193	-0.037567	0.06778	-0.11536	-0.16016	-0.00045776	0.066254	-0.18109	-0.10925	-0.011902	-0.1348	-0.052917	0.091217	-0.046417	-0.067322
-0.018341	-0.084351	-0.071075	0.025818	-0.1535	0.013824	-0.034851	0.070007	-0.11588	-0.15585	0.00094604	0.070831	-0.1843	-0.10181	-0.014984	-0.13736	-0.057953	0.088593	-0.051971	-0.060852
-0.023132	-0.083466	-0.065918	0.027069	-0.15533	0.014526	-0.036591	0.066742	-0.12158	-0.15121	-0.0014343	0.066803	-0.18231	-0.099792	-0.014099	-0.1441	-0.063141	0.084686	-0.052765	-0.060181
-0.031219	-0.083832	-0.063477	0.027893	-0.15942	0.01474	-0.042755	0.063995	-0.12445	-0.14902	-0.0018921	0.068542	-0.177	-0.09314	-0.018188	-0.14536	-0.061249	0.080292	-0.050934	-0.060486
-0.02829	-0.086121	-0.060242	0.033203	-0.16556	0.014648	-0.042267	0.059784	-0.12546	-0.14771	-0.00030518	0.075592	-0.17404	-0.089722	-0.017975	-0.14523	-0.056396	0.081329	-0.056976	-0.060699
-0.026886	-0.084991	-0.057465	0.035797	-0.17249	0.019684	-0.0401	0.06189	-0.13306	-0.1496	0.0011902	0.078674	-0.17831	-0.093811	-0.013672	-0.14355	-0.053162	0.079987	-0.064789	-0.060272
-0.029816	-0.079346	-0.056213	0.042358	-0.17319	0.015839	-0.037018	0.06308	-0.13278	-0.1489	0.0038757	0.075867	-0.18436	-0.093079	-0.018646	-0.14145	-0.060272	0.079834	-0.064667	-0.057983
-0.035522	-0.083008	-0.059113	0.046143	-0.17868	0.011658	-0.034729	0.059357	-0.12994	-0.14984	-0.0018616	0.07016	-0.19516	-0.093811	-0.026855	-0.14697	-0.06076	0.085419	-0.057526	-0.055084
-0.030334	-0.080231	-0.062836	0.046875	-0.17871	0.013763	-0.034119	0.060669	-0.12573	-0.15289	-0.0088806	0.071075	-0.1976	-0.095001	-0.031464	-0.14893	-0.05542	0.083038	-0.055573	-0.051392
-0.03241	-0.078491	-0.065399	0.049744	-0.17673	0.014282	-0.032532	0.057587	-0.12637	-0.15469	-0.0063782	0.068054	-0.19461	-0.097046	-0.034088	-0.14877	-0.052948	0.082886	-0.057739	-0.054291
-0.035522	-0.075836	-0.059052	0.047729	-0.17365	0.013763	-0.032349	0.056976	-0.1272	-0.1582	-0.007782	0.06424	-0.18979	-0.091919	-0.033417	-0.14896	-0.060242	0.081451	-0.058197	-0.056488
-0.031921	-0.078125	-0.062531	0.048431	-0.16507	0.015961	-0.032104	0.059235	-0.12747	-0.16367	-0.0074768	0.057922	-0.18869	-0.084869	-0.027954	-0.15045	-0.061829	0.086121	-0.057892	-0.053345
-0.029327	-0.073578	-0.06369	0.041443	-0.1666	0.014435	-0.031128	0.055939	-0.13107	-0.16766	-0.0081787	0.05545	-0.18991	-0.085327	-0.026215	-0.14838	-0.063232	0.086334	-0.057709	-0.055908
-0.031036	-0.073059	-0.06424	0.040375	-0.17252	0.014191	-0.031677	0.048492	-0.13354	-0.16681	-0.0082703	0.055298	-0.19077	-0.085297	-0.026794	-0.14804	-0.06781	0.085571	-0.05838	-0.050995
-0.029205	-0.070465	-0.063538	0.04422	-0.17633	0.015656	-0.038696	0.049683	-0.13824	-0.16214	-0.0081787	0.053345	-0.18826	-0.085419	-0.027222	-0.15274	-0.069153	0.085999	-0.062256	-0.051422
-0.032379	-0.073029	-0.059387	0.045441	-0.17188	0.016724	-0.037354	0.048096	-0.13943	-0.15408	-0.0074158	0.054199	-0.19263	-0.08017	-0.033447	-0.15042	-0.072235	0.087952	-0.058075	-0.047913
-0.035553	-0.074036	-0.056305	0.046997	-0.16324	0.016876	-0.038727	0.038818	-0.13828	-0.15509	-0.0039368	0.048615	-0.18811	-0.071716	-0.035339	-0.14136	-0.072144	0.0914	-0.058533	-0.046753
-0.03537	-0.078003	-0.058136	0.056335	-0.16498	0.018005	-0.043518	0.031036	-0.14117	-0.15527	-0.0020142	0.050507	-0.18817	-0.07196	-0.031494	-0.13751	-0.069855	0.090607	-0.060333	-0.045685
-0.03595	-0.07431	-0.059906	0.054474	-0.16855	0.018097	-0.048798	0.025879	-0.14178	-0.15475	-0.0046387	0.05307	-0.19016	-0.069824	-0.031342	-0.14038	-0.064484	0.087311	-0.059448	-0.042084
-0.03299	-0.073639	-0.060913	0.058044	-0.17105	0.014801	-0.044525	0.026031	-0.14148	-0.15115	-0.004303	0.048706	-0.18649	-0.064423	-0.030731	-0.14313	-0.071075	0.088806	-0.05661	-0.033752
-0.032898	-0.066467	-0.061096	0.058197	-0.17609	0.013123	-0.03418	0.02948	-0.14417	-0.15411	-0.0067749	0.047668	-0.1861	-0.058563	-0.030029	-0.14023	-0.082214	0.08725	-0.054657	-0.037811
-0.038879	-0.065063	-0.054321	0.056946	-0.1781	0.013794	-0.024933	0.025879	-0.14688	-0.15796	-0.0061035	0.045959	-0.18405	-0.055115	-0.027344	-0.13843	-0.084503	0.083008	-0.053284	-0.045929
-0.040497	-0.063019	-0.053345	0.058594	-0.17935	0.013794	-0.025055	0.024597	-0.14871	-0.16132	-0.0011902	0.044434	-0.1748	-0.054504	-0.020996	-0.13965	-0.084503	0.077637	-0.053558	-0.046539
-0.041809	-0.06427	-0.054932	0.060699	-0.17819	0.010529	-0.026855	0.022827	-0.14893	-0.16309	0.00024414	0.042816	-0.17065	-0.057831	-0.011414	-0.13968	-0.089813	0.077332	-0.05426	-0.043823
-0.040497	-0.065582	-0.051086	0.059296	-0.17386	0.0055237	-0.02832	0.025146	-0.15131	-0.16159	0.00036621	0.044403	-0.1701	-0.05838	-0.016998	-0.14093	-0.090363	0.075226	-0.05246	-0.043427
-0.039154	-0.06369	-0.049194	0.054443	-0.17551	0.0025024	-0.031464	0.01532	-0.15121	-0.15781	-0.0012207	0.047089	-0.16669	-0.058197	-0.013489	-0.14267	-0.095184	0.069183	-0.052948	-0.051819
-0.037506	-0.064026	-0.046814	0.052399	-0.18085	0.0021057	-0.028687	0.01001	-0.15121	-0.1546	-0.006073	0.045502	-0.1691	-0.057709	-0.0039063	-0.14056	-0.097443	0.068298	-0.053711	-0.047272
-0.038147	-0.062134	-0.044983	0.050262	-0.17957	0.0072937	-0.030762	0.011047	-0.15826	-0.1601	-0.0033875	0.042694	-0.17532	-0.056366	0.0007019	-0.13766	-0.098389	0.069946	-0.052185	-0.032593
-0.039948	-0.057495	-0.045197	0.047394	-0.18295	0.0068665	-0.031097	0.0087891	-0.15869	-0.15625	-0.0014648	0.038391	-0.17868	-0.054291	-0.0012817	-0.13507	-0.10648	0.066223	-0.0513	-0.032837
-0.036285	-0.054688	-0.047852	0.046783	-0.18991	0.0054016	-0.031067	0.00036621	-0.15393	-0.15479	0.0010681	0.029449	-0.17587	-0.054932	-0.0053406	-0.1387	-0.10437	0.066376	-0.052155	-0.038177
-0.039429	-0.052094	-0.046387	0.047668	-0.19415	-0.0013733	-0.034424	-0.0037231	-0.14893	-0.15451	-0.00073242	0.028137	-0.17072	-0.052795	-0.013031	-0.13474	-0.10687	0.064423	-0.050171	-0.038055
-0.041138	-0.052155	-0.053192	0.05249	-0.19473	0.00024414	-0.033417	-0.009491	-0.14316	-0.15836	-0.004303	0.028503	-0.17053	-0.049561	-0.013489	-0.13202	-0.10944	0.067627	-0.052338	-0.040771
-0.040192	-0.050049	-0.05249	0.048065	-0.19427	0.0007019	-0.034149	-0.0053101	-0.14828	-0.16129	-9.1553e-05	0.022797	-0.1795	-0.046356	-0.010864	-0.13245	-0.1051	0.069183	-0.05658	-0.037933
-0.046478	-0.04657	-0.048859	0.041779	-0.19876	0.0032959	-0.043243	-0.0031738	-0.14441	-0.16501	0.0056152	0.023407	-0.17975	-0.04538	-0.0040283	-0.12866	-0.10867	0.072723	-0.063934	-0.036682
-0.048279	-0.046967	-0.046967	0.039886	-0.20004	0.004364	-0.048431	0.0030823	-0.14084	-0.16666	0.008728	0.028076	-0.18097	-0.044739	-0.0045776	-0.13205	-0.11325	0.072693	-0.062469	-0.043152
-0.0495	-0.041443	-0.047852	0.035553	-0.20041	-0.0035706	-0.040741	-0.00024414	-0.14474	-0.16568	0.0071411	0.033112	-0.17819	-0.042938	-0.0042419	-0.13501	-0.11069	0.069	-0.065918	-0.041748
-0.050323	-0.042114	-0.044556	0.03363	-0.1937	0.00097656	-0.036469	-0.0055542	-0.14618	-0.16394	0.0055847	0.032776	-0.17554	-0.034698	-0.0067139	-0.13434	-0.10797	0.069489	-0.069489	-0.040649
-0.050659	-0.040894	-0.042725	0.030609	-0.19705	0.0066833	-0.039948	-0.014008	-0.15018	-0.16647	0.0052185	0.032593	-0.17963	-0.025665	-0.016174	-0.13608	-0.11081	0.068665	-0.065826	-0.04129
-0.054626	-0.038788	-0.038452	0.028412	-0.20773	0.0076904	-0.041809	-0.017792	-0.14471	-0.16452	0.00354	0.029816	-0.17789	-0.022278	-0.018188	-0.13757	-0.11401	0.064819	-0.062195	-0.041168
-0.054199	-0.042023	-0.027618	0.029266	-0.20697	0.0021057	-0.044983	-0.016418	-0.13971	-0.16425	0.00030518	0.024597	-0.17627	-0.023987	-0.010101	-0.14117	-0.10983	0.061615	-0.065247	-0.041779
-0.05661	-0.046295	-0.026886	0.020538	-0.20081	0.0027161	-0.046417	-0.022003	-0.14059	-0.16516	-0.0016174	0.025726	-0.17545	-0.023743	-0.0031433	-0.14664	-0.10483	0.058929	-0.060699	-0.043365
-0.064545	-0.044128	-0.030548	0.017517	-0.19449	0.0039673	-0.049164	-0.021667	-0.1442	-0.1684	-0.0044861	0.021088	-0.17627	-0.019836	-0.010925	-0.1467	-0.1084	0.060547	-0.055298	-0.039886
-0.064667	-0.046661	-0.029724	0.014038	-0.19492	0.00030518	-0.051849	-0.025604	-0.14005	-0.16724	-0.0027771	0.019531	-0.17584	-0.021179	-0.015411	-0.14749	-0.10883	0.059387	-0.054901	-0.033844
-0.056213	-0.041931	-0.031464	0.0084839	-0.20071	0.0017395	-0.057343	-0.024872	-0.13718	-0.16708	-0.006012	0.016876	-0.17935	-0.0224	-0.015747	-0.14835	-0.10825	0.065491	-0.057953	-0.034119
-0.050537	-0.038208	-0.026917	0.006958	-0.20575	0.0035706	-0.059662	-0.02594	-0.13831	-0.1683	-0.0065002	0.021423	-0.18832	-0.018555	-0.018585	-0.14822	-0.10699	0.066833	-0.059143	-0.034058
-0.051636	-0.042664	-0.021759	0.0048523	-0.2077	0.008728	-0.062439	-0.023651	-0.13858	-0.17145	-0.00042725	0.026337	-0.18384	-0.020447	-0.01355	-0.14499	-0.10983	0.061859	-0.065491	-0.034027
-0.049347	-0.043762	-0.01944	0.010345	-0.2092	0.0053711	-0.063293	-0.018677	-0.138	-0.17078	0.0052185	0.02301	-0.18234	-0.020081	-0.014038	-0.14304	-0.1131	0.060059	-0.05838	-0.038727
-0.050476	-0.039795	-0.019531	0.006958	-0.20789	0.0014648	-0.063599	-0.020447	-0.14288	-0.16919	0.005188	0.022034	-0.18967	-0.018066	-0.013916	-0.14194	-0.11865	0.057587	-0.051208	-0.042358
-0.0625	-0.036591	-0.021912	0.0024109	-0.20721	-0.0018005	-0.060333	-0.021698	-0.14694	-0.16541	0.00088501	0.022369	-0.18799	-0.020721	-0.020233	-0.14032	-0.12289	0.052887	-0.050659	-0.043976
-0.0672	-0.035156	-0.022278	-0.00079346	-0.20819	-0.0039673	-0.056946	-0.015778	-0.14548	-0.16446	0.0041504	0.020447	-0.18375	-0.016479	-0.026367	-0.1416	-0.12164	0.0578	-0.05191	-0.046753
-0.062775	-0.036194	-0.021515	-0.0036316	-0.20911	-0.0049744	-0.055237	-0.013611	-0.1427	-0.16806	0.0067749	0.022217	-0.17841	-0.014832	-0.027679	-0.14023	-0.12372	0.062714	-0.053192	-0.045166
-0.064545	-0.029175	-0.022339	-0.0092163	-0.21008	-0.0062561	-0.054047	-0.019165	-0.13977	-0.16992	0.0011292	0.022491	-0.17502	-0.012817	-0.024567	-0.1427	-0.12531	0.055084	-0.05896	-0.040588
-0.06778	-0.021667	-0.024689	-0.0054932	-0.2114	-0.011658	-0.055817	-0.023987	-0.14188	-0.1683	-0.0020752	0.023254	-0.17786	-0.0083313	-0.015503	-0.14633	-0.12531	0.052551	-0.059814	-0.043945
-0.065704	-0.021484	-0.022827	-0.0032959	-0.21118	-0.01651	-0.056396	-0.028046	-0.13739	-0.16687	-0.0012817	0.022125	-0.17303	-0.0049744	-0.016052	-0.14697	-0.12772	0.049988	-0.06189	-0.049377
-0.066437	-0.019653	-0.01828	-0.0079346	-0.21329	-0.014313	-0.0513	-0.030945	-0.13232	-0.16956	-0.0042725	0.018829	-0.17285	-0.0014038	-0.016602	-0.14511	-0.12415	0.05014	-0.065704	-0.051849
-0.065643	-0.015747	-0.0112	-0.013214	-0.21808	-0.01358	-0.052673	-0.032959	-0.1254	-0.17075	-0.0058289	0.019958	-0.17392	0.0027466	-0.017151	-0.1438	-0.1246	0.052063	-0.064636	-0.049469
-0.064362	-0.013885	-0.006958	-0.014832	-0.21631	-0.010498	-0.055786	-0.035461	-0.12915	-0.16656	-0.0016174	0.019623	-0.18024	0.0028687	-0.017456	-0.14429	-0.12659	0.058807	-0.064148	-0.049255
-0.062683	-0.014496	-0.009552	-0.019562	-0.215	-0.0090942	-0.05484	-0.036835	-0.13504	-0.16907	0.0037842	0.017426	-0.17746	-0.00033569	-0.019592	-0.14532	-0.13394	0.061615	-0.068542	-0.049713
-0.066742	-0.018982	-0.0085449	-0.023499	-0.21106	-0.01239	-0.059418	-0.037384	-0.13263	-0.17148	0.0047302	0.015808	-0.17264	0.0035706	-0.015045	-0.15048	-0.14401	0.061188	-0.064301	-0.052032
-0.067657	-0.020905	-0.0059509	-0.027313	-0.21072	-0.017273	-0.061096	-0.036865	-0.13159	-0.1691	0.0057983	0.0083008	-0.16934	0.0042419	-0.0097351	-0.15515	-0.14703	0.058167	-0.059265	-0.050812
-0.067444	-0.020538	-0.0069275	-0.022888	-0.21533	-0.023254	-0.064697	-0.036621	-0.12961	-0.16592	0.010376	0.0090332	-0.16653	-9.1553e-05	-0.013123	-0.15506	-0.14334	0.055573	-0.052185	-0.050201
-0.06488	-0.022614	-0.0027466	-0.018982	-0.20844	-0.029572	-0.07074	-0.039185	-0.12326	-0.1684	0.0078735	0.015228	-0.16879	0.00027466	-0.011688	-0.15421	-0.13431	0.062744	-0.048584	-0.050659
-0.062256	-0.024811	-0.0012207	-0.022003	-0.20523	-0.0354	-0.077789	-0.043884	-0.11829	-0.16602	0.0035095	0.013611	-0.16632	0.0015259	-0.0066528	-0.15225	-0.13187	0.068451	-0.048309	-0.051361
-0.065033	-0.027252	0.0016479	-0.028961	-0.21109	-0.035187	-0.080322	-0.04425	-0.11661	-0.16626	0.0022583	0.017303	-0.16754	0.0029602	-0.0030518	-0.14807	-0.13889	0.076599	-0.044495	-0.051056
-0.071869	-0.031769	-0.00048828	-0.031403	-0.21085	-0.035278	-0.08017	-0.043365	-0.11569	-0.16541	-0.0021362	0.021454	-0.17313	0.0036621	0.0039063	-0.14218	-0.14087	0.073975	-0.044067	-0.052765
-0.074921	-0.032104	-0.0047913	-0.0336	-0.21088	-0.034821	-0.079559	-0.049622	-0.11548	-0.16711	-0.0033264	0.021423	-0.17575	0.010864	-0.0011597	-0.13931	-0.14398	0.071075	-0.054138	-0.052582
-0.073975	-0.030151	-0.00061035	-0.0354	-0.21127	-0.037689	-0.079071	-0.055481	-0.11511	-0.16403	-0.0024109	0.016174	-0.17749	0.015411	-0.0033569	-0.14481	-0.14584	0.074646	-0.058258	-0.053192
-0.069885	-0.025604	0.0099182	-0.035614	-0.20557	-0.037445	-0.079803	-0.051636	-0.11649	-0.16302	-0.0057373	0.014374	-0.1785	0.016968	-0.0014648	-0.14468	-0.14362	0.074463	-0.057648	-0.052734
-0.072052	-0.024017	0.020691	-0.04425	-0.20447	-0.033325	-0.079712	-0.048523	-0.11023	-0.16412	-0.0097656	0.011353	-0.17685	0.014526	-0.0024414	-0.14523	-0.13757	0.080414	-0.054932	-0.052338
-0.077209	-0.016937	0.022583	-0.05127	-0.2056	-0.033813	-0.085358	-0.051361	-0.10373	-0.16632	-0.0086365	0.012482	-0.17459	0.012787	-0.0038757	-0.14465	-0.13611	0.085327	-0.052246	-0.046967
-0.075836	-0.013397	0.024139	-0.053741	-0.20557	-0.036438	-0.091461	-0.0513	-0.099792	-0.16586	-0.0031738	0.012085	-0.16827	0.010742	-0.0057373	-0.14111	-0.13968	0.088409	-0.052582	-0.052155
-0.075653	-0.018036	0.027313	-0.048676	-0.2074	-0.035004	-0.089386	-0.054779	-0.093262	-0.16132	-0.0044861	0.016968	-0.16122	0.0081177	-0.004303	-0.13947	-0.138	0.092377	-0.052612	-0.053192
-0.073639	-0.017365	0.02533	-0.05249	-0.20581	-0.033173	-0.088318	-0.060791	-0.089325	-0.15921	-0.013794	0.019348	-0.15518	0.014771	-0.0032349	-0.14212	-0.14044	0.095551	-0.051941	-0.052795
-0.075684	-0.017944	0.018616	-0.055267	-0.19943	-0.035278	-0.084686	-0.062225	-0.087372	-0.15881	-0.015564	0.018585	-0.15128	0.021301	0.00045776	-0.14185	-0.14423	0.091095	-0.052582	-0.056
-0.07959	-0.022797	0.018768	-0.058868	-0.19843	-0.040894	-0.094635	-0.065826	-0.08606	-0.1579	-0.016541	0.02005	-0.1503	0.022736	0.0057068	-0.14072	-0.14618	0.086823	-0.047974	-0.05896
-0.079102	-0.018982	0.019012	-0.059753	-0.19635	-0.04184	-0.10071	-0.069763	-0.088043	-0.15869	-0.015839	0.019104	-0.14896	0.017944	0.0082092	-0.1424	-0.15305	0.085541	-0.046936	-0.057434
-0.076874	-0.019196	0.013885	-0.05603	-0.19336	-0.041748	-0.09552	-0.070313	-0.084381	-0.16159	-0.010864	0.017242	-0.15402	0.017822	0.014343	-0.13983	-0.15326	0.088287	-0.047638	-0.05484
-0.075714	-0.01889	0.012115	-0.061066	-0.19131	-0.043945	-0.091309	-0.0737	-0.082458	-0.15939	-0.011688	0.018829	-0.15115	0.024231	0.01889	-0.1351	-0.15024	0.087433	-0.050079	-0.050262
-0.081543	-0.019318	0.011108	-0.061523	-0.18619	-0.047546	-0.094177	-0.0737	-0.073334	-0.15842	-0.015076	0.011749	-0.14783	0.02594	0.020813	-0.13379	-0.15378	0.08429	-0.047729	-0.05069
-0.087036	-0.01413	0.0080566	-0.063263	-0.17749	-0.05127	-0.093811	-0.073792	-0.068481	-0.16309	-0.017059	0.0072937	-0.14444	0.026398	0.025269	-0.13062	-0.15851	0.085907	-0.047699	-0.054749
-0.088806	-0.010834	0.0040283	-0.065857	-0.17316	-0.053223	-0.091888	-0.070068	-0.068481	-0.16971	-0.017365	0.0081482	-0.1434	0.027069	0.028198	-0.12891	-0.16156	0.086456	-0.046906	-0.052643
-0.09021	-0.010468	0.0016174	-0.066772	-0.17474	-0.053619	-0.098389	-0.065063	-0.069916	-0.16882	-0.016785	0.0089111	-0.13895	0.02951	0.027344	-0.12677	-0.16171	0.080627	-0.04483	-0.050995
-0.088257	-0.0038147	0.0081787	-0.069336	-0.17749	-0.050201	-0.093689	-0.061676	-0.063446	-0.16208	-0.017212	0.0096436	-0.14059	0.027832	0.032684	-0.12381	-0.16049	0.082642	-0.041748	-0.051575
-0.085693	-0.0054321	0.014008	-0.070953	-0.17352	-0.051941	-0.094788	-0.063904	-0.063263	-0.15884	-0.014679	0.010284	-0.1373	0.026428	0.033325	-0.12378	-0.16025	0.083435	-0.042419	-0.057953
-0.080414	-0.0093994	0.012024	-0.070007	-0.1716	-0.055176	-0.097321	-0.068634	-0.069824	-0.15707	-0.013214	0.013794	-0.13882	0.026581	0.029358	-0.12399	-0.16415	0.08252	-0.040497	-0.055206
-0.080109	-0.0074463	0.0099182	-0.066772	-0.1702	-0.05835	-0.096252	-0.069733	-0.073273	-0.16281	-0.013275	0.013184	-0.14362	0.025269	0.0336	-0.12439	-0.16772	0.080627	-0.037292	-0.052948
-0.08252	-0.0080872	0.0088501	-0.065552	-0.16763	-0.057098	-0.095123	-0.070435	-0.064026	-0.16397	-0.015686	0.015442	-0.14499	0.026642	0.039551	-0.1218	-0.16617	0.080536	-0.03714	-0.050751
-0.089661	-0.0083618	0.0028687	-0.063995	-0.1701	-0.055908	-0.092224	-0.07373	-0.055389	-0.16348	-0.014557	0.017212	-0.14618	0.02475	0.04364	-0.12048	-0.16843	0.083435	-0.043335	-0.051575
-0.095398	-0.0063477	0.0040283	-0.057922	-0.17746	-0.052063	-0.091522	-0.076324	-0.05246	-0.15726	-0.012268	0.017548	-0.14636	0.03009	0.049927	-0.12692	-0.16776	0.085358	-0.047333	-0.050781
-0.099091	-0.0040283	0.0040588	-0.059723	-0.17307	-0.049072	-0.09317	-0.077393	-0.048676	-0.15289	-0.019104	0.013916	-0.14706	0.039551	0.049164	-0.12772	-0.16617	0.084869	-0.041168	-0.052887
-0.098877	-0.0082703	0.00048828	-0.061066	-0.16727	-0.049103	-0.093231	-0.081268	-0.047058	-0.15439	-0.024811	0.0043945	-0.1445	0.042114	0.045532	-0.12463	-0.16846	0.083435	-0.034698	-0.053467
-0.096832	-0.010345	-0.0016479	-0.062042	-0.16519	-0.056976	-0.096497	-0.083984	-0.045502	-0.15497	-0.026398	-0.0016479	-0.13776	0.042633	0.046906	-0.12515	-0.17227	0.079742	-0.035156	-0.045471
-0.099304	-0.0048828	-0.0038452	-0.064209	-0.16193	-0.060486	-0.097687	-0.087646	-0.047485	-0.15536	-0.029968	-0.0019531	-0.14066	0.044891	0.049255	-0.129	-0.17203	0.077362	-0.033905	-0.043671
-0.10452	0.00024414	-0.0050354	-0.059448	-0.16	-0.064056	-0.10388	-0.090881	-0.045685	-0.15707	-0.026764	-0.0041809	-0.14291	0.045593	0.055115	-0.12518	-0.17072	0.077484	-0.030151	-0.051361
-0.10532	0.0090637	-0.0079651	-0.063263	-0.1554	-0.068634	-0.099731	-0.087799	-0.044189	-0.15729	-0.020325	-0.0074158	-0.14127	0.048431	0.058319	-0.12067	-0.1738	0.075958	-0.031647	-0.051483
-0.10492	0.010162	-0.012421	-0.067566	-0.15854	-0.068481	-0.098297	-0.087585	-0.044098	-0.15805	-0.019135	-0.0090637	-0.13632	0.050812	0.057587	-0.11877	-0.17374	0.075409	-0.035767	-0.053619
-0.10013	0.008667	-0.016174	-0.065521	-0.15363	-0.067841	-0.10107	-0.092224	-0.045776	-0.15726	-0.020111	-0.014069	-0.13901	0.052338	0.060394	-0.11761	-0.17261	0.074921	-0.037964	-0.058197
-0.096558	0.0064087	-0.018555	-0.070618	-0.15259	-0.06839	-0.1008	-0.096863	-0.04538	-0.15222	-0.023163	-0.010315	-0.14078	0.052673	0.060059	-0.11749	-0.17056	0.076813	-0.037537	-0.061615
-0.099121	0.0050049	-0.017334	-0.070099	-0.15341	-0.067078	-0.10269	-0.095459	-0.046692	-0.15228	-0.021545	-0.014008	-0.14352	0.056335	0.061035	-0.12	-0.16327	0.075928	-0.03772	-0.063629
-0.099762	0.0059509	-0.014587	-0.075806	-0.15314	-0.062469	-0.099243	-0.097168	-0.046509	-0.15411	-0.022125	-0.019836	-0.14713	0.06546	0.061188	-0.11826	-0.15985	0.080627	-0.041443	-0.065399
-0.10364	0.0050964	-0.014374	-0.076904	-0.14819	-0.064087	-0.10153	-0.099213	-0.041138	-0.1561	-0.023071	-0.019318	-0.14505	0.075653	0.058014	-0.11502	-0.15833	0.08374	-0.044128	-0.06366
-0.10498	0.0020752	-0.011017	-0.077972	-0.15198	-0.067963	-0.10266	-0.10196	-0.038666	-0.15073	-0.021729	-0.020935	-0.14096	0.078064	0.063629	-0.11472	-0.15796	0.089996	-0.048035	-0.058197
-0.10748	0.0046082	-0.0079651	-0.072968	-0.15137	-0.067444	-0.10489	-0.10034	-0.03833	-0.15005	-0.025604	-0.024567	-0.13538	0.082489	0.075317	-0.11646	-0.16565	0.092224	-0.045013	-0.05423
-0.11459	0.0032043	-0.0091858	-0.073242	-0.1452	-0.065125	-0.11002	-0.10101	-0.039093	-0.14725	-0.029816	-0.020386	-0.13617	0.088562	0.07785	-0.11087	-0.16928	0.095795	-0.042572	-0.055817
-0.11456	0.0023499	-0.008667	-0.074127	-0.14117	-0.059448	-0.11316	-0.10684	-0.043579	-0.1452	-0.032959	-0.022339	-0.13519	0.088409	0.081268	-0.10886	-0.17212	0.09903	-0.037445	-0.057434
-0.11337	-0.0012512	-0.011261	-0.076935	-0.13815	-0.059174	-0.10846	-0.11154	-0.042938	-0.13916	-0.032379	-0.022888	-0.1431	0.087708	0.079529	-0.11191	-0.1752	0.093903	-0.037567	-0.062408
-0.1174	0.0020447	-0.012939	-0.079437	-0.14288	-0.064667	-0.10202	-0.1105	-0.041412	-0.13605	-0.029938	-0.023132	-0.14423	0.092163	0.080536	-0.10968	-0.17462	0.091705	-0.041412	-0.067749
-0.11514	0.0046997	-0.011292	-0.081268	-0.14584	-0.069092	-0.1055	-0.10263	-0.04538	-0.13437	-0.025452	-0.020477	-0.14417	0.099457	0.084076	-0.10843	-0.17407	0.085632	-0.047943	-0.069214
-0.11096	0.014374	-0.010559	-0.078888	-0.14627	-0.074768	-0.10828	-0.10446	-0.047241	-0.13333	-0.023682	-0.01593	-0.13797	0.099335	0.085205	-0.10135	-0.17407	0.088928	-0.0466	-0.066437
-0.108	0.014893	-0.014404	-0.086884	-0.14362	-0.077332	-0.10666	-0.11267	-0.041565	-0.13113	-0.025513	-0.014313	-0.1265	0.095337	0.085388	-0.1022	-0.17453	0.091217	-0.046967	-0.057404
-0.10999	0.019226	-0.015045	-0.089417	-0.13968	-0.075562	-0.10101	-0.11398	-0.039154	-0.12903	-0.032623	-0.016724	-0.13284	0.093079	0.090027	-0.10239	-0.17401	0.094543	-0.046265	-0.051178
-0.11551	0.023254	-0.020233	-0.092529	-0.13373	-0.069122	-0.092804	-0.11868	-0.04361	-0.12961	-0.038574	-0.01767	-0.13263	0.095398	0.098145	-0.10062	-0.17822	0.097717	-0.041931	-0.04895
-0.11301	0.025055	-0.022003	-0.09317	-0.13138	-0.069946	-0.09436	-0.12241	-0.044281	-0.12897	-0.035492	-0.02063	-0.12872	0.10019	0.10489	-0.10321	-0.17624	0.095093	-0.032654	-0.049164
-0.10684	0.025177	-0.017822	-0.095001	-0.13416	-0.073486	-0.098724	-0.12149	-0.044952	-0.12772	-0.039764	-0.02298	-0.12979	0.10727	0.10214	-0.098328	-0.1788	0.090912	-0.027588	-0.051971
-0.11319	0.023376	-0.017059	-0.097687	-0.13403	-0.07309	-0.099854	-0.12503	-0.045288	-0.12439	-0.041443	-0.020081	-0.13574	0.11475	0.10281	-0.099915	-0.18179	0.089203	-0.027832	-0.051941
-0.11234	0.021088	-0.017914	-0.09845	-0.13028	-0.070251	-0.1011	-0.12897	-0.046448	-0.11996	-0.04068	-0.019226	-0.1326	0.11359	0.1058	-0.0979	-0.17755	0.08667	-0.025238	-0.047913
-0.1167	0.019745	-0.017212	-0.097931	-0.1308	-0.066803	-0.10428	-0.1344	-0.046509	-0.12396	-0.043274	-0.021881	-0.12323	0.10846	0.10385	-0.092194	-0.16803	0.08548	-0.024353	-0.049469
-0.11655	0.019501	-0.013611	-0.099854	-0.13144	-0.068848	-0.10696	-0.13394	-0.047241	-0.12222	-0.040985	-0.021759	-0.11765	0.10611	0.097778	-0.089233	-0.1705	0.081818	-0.021545	-0.051819
-0.11206	0.017487	-0.016113	-0.099701	-0.13199	-0.069519	-0.10907	-0.13181	-0.047302	-0.11841	-0.040039	-0.022522	-0.12097	0.10681	0.099304	-0.085388	-0.17288	0.076477	-0.01944	-0.059357
-0.11893	0.016693	-0.014679	-0.097321	-0.12738	-0.074249	-0.10187	-0.13031	-0.049347	-0.11676	-0.039642	-0.029114	-0.12338	0.10669	0.10626	-0.077911	-0.16956	0.0802	-0.019257	-0.065796
-0.1218	0.022583	-0.018372	-0.10178	-0.12369	-0.075531	-0.099823	-0.12787	-0.054535	-0.11606	-0.036713	-0.033478	-0.12216	0.10788	0.1069	-0.069641	-0.17047	0.080536	-0.017395	-0.066467
-0.12863	0.027435	-0.021515	-0.10129	-0.12219	-0.077911	-0.099304	-0.12216	-0.056061	-0.11063	-0.036682	-0.032745	-0.11838	0.10736	0.11099	-0.068665	-0.17285	0.082886	-0.013947	-0.066193
-0.13165	0.024109	-0.021118	-0.1055	-0.12402	-0.078613	-0.10349	-0.12778	-0.054199	-0.10828	-0.038696	-0.029938	-0.11841	0.098785	0.11069	-0.07074	-0.17361	0.077362	-0.010162	-0.065887
-0.12811	0.02243	-0.028717	-0.10815	-0.12524	-0.079163	-0.10129	-0.12976	-0.052917	-0.10803	-0.037689	-0.033783	-0.12183	0.095978	0.1069	-0.070068	-0.17682	0.068939	-0.010803	-0.065308
-0.11966	0.022705	-0.030731	-0.10779	-0.12094	-0.081757	-0.10242	-0.12805	-0.055603	-0.10629	-0.036957	-0.028809	-0.12888	0.096344	0.1076	-0.076263	-0.18066	0.070007	-0.01297	-0.064514
-0.11841	0.023682	-0.032562	-0.10129	-0.11594	-0.080566	-0.10202	-0.12836	-0.061462	-0.10809	-0.03894	-0.028625	-0.13342	0.092926	0.10861	-0.078827	-0.18457	0.067169	-0.001709	-0.069061
-0.12564	0.028198	-0.031525	-0.1041	-0.11398	-0.075439	-0.10172	-0.12061	-0.063477	-0.11017	-0.0466	-0.031616	-0.13281	0.094177	0.10928	-0.076294	-0.18585	0.063721	0.00012207	-0.067261
-0.12823	0.032104	-0.033844	-0.10123	-0.11081	-0.075989	-0.10321	-0.11798	-0.062347	-0.10736	-0.044922	-0.025665	-0.12866	0.096405	0.10486	-0.073517	-0.18588	0.068481	0.0023804	-0.066406
-0.1282	0.032684	-0.036133	-0.10312	-0.10864	-0.074371	-0.10776	-0.11987	-0.065765	-0.10205	-0.049927	-0.0242	-0.12463	0.10187	0.10263	-0.072449	-0.18176	0.075043	-0.0031738	-0.071564
-0.13086	0.031525	-0.037292	-0.11176	-0.1048	-0.074615	-0.11005	-0.12033	-0.068573	-0.099579	-0.052795	-0.024475	-0.12231	0.10706	0.10529	-0.072876	-0.17981	0.074097	-0.0051575	-0.071014
-0.12598	0.028198	-0.036713	-0.12149	-0.10709	-0.07724	-0.11392	-0.12143	-0.072937	-0.1022	-0.056366	-0.028046	-0.12262	0.11026	0.10449	-0.075256	-0.17468	0.070374	-0.0050354	-0.07251
-0.12872	0.031189	-0.03833	-0.12643	-0.10495	-0.079285	-0.11453	-0.12686	-0.067017	-0.10187	-0.054047	-0.027588	-0.12033	0.10696	0.10712	-0.078125	-0.1709	0.065735	-0.0021973	-0.075745
-0.12964	0.032471	-0.037781	-0.12985	-0.10254	-0.084167	-0.11313	-0.13116	-0.064362	-0.1019	-0.057312	-0.032898	-0.12125	0.10648	0.10782	-0.078705	-0.1727	0.066559	-0.0066223	-0.081146
-0.12781	0.029938	-0.038391	-0.13269	-0.097015	-0.086182	-0.10739	-0.12869	-0.06546	-0.099457	-0.056732	-0.031799	-0.12466	0.1077	0.10562	-0.077362	-0.16922	0.06781	-0.009552	-0.076355
-0.12466	0.031128	-0.041809	-0.13336	-0.0961	-0.093079	-0.098663	-0.12595	-0.06488	-0.098541	-0.057373	-0.035248	-0.12247	0.10123	0.10297	-0.074371	-0.16245	0.072601	-0.0074463	-0.075378
-0.1218	0.032471	-0.043701	-0.13379	-0.096649	-0.095184	-0.0961	-0.1264	-0.061127	-0.10516	-0.06076	-0.03537	-0.1174	0.090546	0.10364	-0.076111	-0.16351	0.072876	-0.0022583	-0.078949
-0.12262	0.033417	-0.043304	-0.12503	-0.09259	-0.092194	-0.10117	-0.12894	-0.0625	-0.10056	-0.064789	-0.030518	-0.11978	0.081818	0.10864	-0.077271	-0.16238	0.065125	0.0048523	-0.084534
-0.12408	0.030029	-0.042755	-0.11615	-0.088348	-0.088593	-0.10727	-0.13513	-0.065735	-0.098938	-0.064789	-0.029877	-0.12558	0.083344	0.11218	-0.077881	-0.15329	0.060669	0.0024719	-0.087097
-0.12036	0.024384	-0.043884	-0.11548	-0.086731	-0.087921	-0.10944	-0.13089	-0.066223	-0.099243	-0.066162	-0.030304	-0.13095	0.088684	0.10968	-0.078644	-0.15704	0.060516	0.00015259	-0.082794
-0.12445	0.029938	-0.053253	-0.11713	-0.086212	-0.088165	-0.11536	-0.13531	-0.063385	-0.098419	-0.072083	-0.032898	-0.12946	0.095276	0.10291	-0.082916	-0.15463	0.059906	0.0027771	-0.083923
-0.12378	0.031586	-0.058197	-0.121	-0.085144	-0.088593	-0.11603	-0.13345	-0.06308	-0.10101	-0.077942	-0.037567	-0.12585	0.096893	0.10162	-0.080811	-0.14981	0.058624	0.0014343	-0.083282
-0.1225	0.031738	-0.053711	-0.11703	-0.078522	-0.0896	-0.11029	-0.13	-0.067413	-0.096893	-0.082062	-0.03183	-0.12192	0.1012	0.11304	-0.078552	-0.14743	0.06012	-0.002655	-0.078522
-0.12906	0.032532	-0.055298	-0.10846	-0.079681	-0.081696	-0.10938	-0.13541	-0.07016	-0.095062	-0.081085	-0.03183	-0.11847	0.09671	0.11664	-0.076721	-0.14758	0.062653	0.0046387	-0.075562
-0.13284	0.033447	-0.057983	-0.10156	-0.07608	-0.076843	-0.1062	-0.13733	-0.074829	-0.096161	-0.074677	-0.033722	-0.11389	0.095337	0.11597	-0.07724	-0.14804	0.063721	0.0040283	-0.070496
-0.13428	0.033539	-0.062286	-0.10553	-0.073822	-0.080933	-0.10779	-0.13959	-0.072937	-0.087952	-0.07663	-0.034882	-0.1073	0.097504	0.1167	-0.077972	-0.15445	0.062683	0.0032959	-0.06604
[truncated: 2,001 more rows]
