# Supplementary material for: Delayed evoked potentials in zebra finch (Taeniopygia guttata) under midazolam-butorphanol-isoflurane anesthesia
Source: PeerJ. 2019 Oct 24;7:e7937. doi: 10.7717/peerj.7937 (PMC6815651; doi:10.7717/peerj.7937)
Supplement: Supplemental Information 6 [file peerj-07-7937-s006.zip › RawData_B1toB8/LFPB8.csv]

0.018005	-0.011383	0.021637	0.031494	0.048126	0.011505	0.04007	0.011383	0.036224	0.0066528	-0.031555	0.020142	-0.0055847	0.040344	0.016937	0.066589	0.021515	0.030243	0.024628	0.025482	0.03949	-0.041382	0.042999
0.012634	-0.020844	0.02121	0.027496	0.056152	0.0039368	0.037598	0.023102	0.036987	0.0061035	-0.040344	0.024536	0.0015564	0.036285	0.016815	0.063873	0.026672	0.029816	0.021637	0.027161	0.038879	-0.035126	0.043213
-0.00024414	-0.019287	0.02533	0.030334	0.061554	-0.0014648	0.032867	0.025238	0.044769	0.0046997	-0.050568	0.03302	0.013123	0.032074	0.012817	0.06601	0.035675	0.029633	0.029297	0.029327	0.044586	-0.029388	0.034424
-0.0056763	-0.014374	0.023041	0.04248	0.056152	0.0028992	0.027527	0.018005	0.048309	0.0093079	-0.048279	0.026093	0.016998	0.03064	0.011963	0.065918	0.025482	0.040466	0.02951	0.039063	0.044373	-0.026093	0.024994
-0.0040588	-0.019318	0.03064	0.04718	0.050873	0.021179	0.022675	0.010223	0.049377	-0.0054626	-0.039337	0.011993	0.011993	0.023529	0.015839	0.071136	0.008606	0.048645	0.024536	0.048462	0.044708	-0.021484	0.027618
-0.0023193	-0.012177	0.04541	0.039734	0.048492	0.015289	0.028717	-0.0014343	0.046112	-0.013916	-0.041473	0.011322	0.0098877	0.014404	0.021179	0.066589	0.014435	0.055054	0.026611	0.053284	0.044037	-0.027222	0.033264
-0.0026245	0.0028687	0.046997	0.035156	0.040314	0.0095825	0.025543	0.0035095	0.040649	-0.0041199	-0.043243	0.01123	0.021149	0.010132	0.013275	0.063324	0.028473	0.054932	0.032471	0.040253	0.043488	-0.037445	0.033966
-0.00097656	0.0047607	0.035767	0.049805	0.035797	0.0052795	0.016327	0.0058594	0.052887	-0.0013123	-0.044434	0.013123	0.027466	0.01236	0.0027161	0.068298	0.029724	0.051575	0.046356	0.028778	0.045319	-0.039185	0.034576
0.010529	-0.0051575	0.025299	0.052612	0.03244	0.004364	0.019348	0.0056152	0.055664	-0.0076599	-0.032379	0.016418	0.02713	0.011719	0.0052795	0.069977	0.018616	0.038757	0.047668	0.033417	0.049927	-0.044556	0.02951
0.015656	-0.0015869	0.03302	0.040192	0.027466	0.010468	0.015472	0.0045166	0.047302	-0.0050659	-0.017639	0.020477	0.027496	0.012726	0.0071411	0.06839	0.007843	0.033997	0.037384	0.039856	0.051392	-0.05191	0.027039
0.011444	0.0035706	0.018524	0.030029	0.031464	0.02536	0.010284	0.007843	0.032196	0.0057678	-0.011932	0.018677	0.026672	0.014954	0.0062866	0.072968	-0.0064697	0.032379	0.024231	0.033813	0.054047	-0.055939	0.029785
-9.1553e-05	-0.0048523	0.018524	0.028473	0.031586	0.028564	0.011993	-0.0043335	0.030334	0.0088806	-0.01178	0.01947	0.027588	0.016632	0.0064392	0.065125	-0.0036621	0.017426	0.02124	0.0289	0.045776	-0.052948	0.02951
-0.0010376	-0.016235	0.019623	0.043671	0.040833	0.020325	0.015991	-0.015564	0.055908	0.011169	-0.0058289	0.017944	0.025055	0.012634	0.0089417	0.063049	0.02356	0.013489	0.023224	0.025757	0.044922	-0.049774	0.023346
0.0014343	-0.027924	0.021606	0.055237	0.047699	0.018951	0.026001	-0.013763	0.058044	0.0090637	-0.0090332	0.016083	0.026367	0.015045	0.018585	0.057556	0.034912	0.013855	0.021576	0.024048	0.047058	-0.046021	0.025299
9.1553e-05	-0.037476	0.033051	0.057037	0.048492	0.018036	0.017334	-0.01181	0.045471	0.0049133	-0.013519	0.017334	0.02771	0.011597	0.020111	0.057068	0.022003	0.023499	0.017181	0.024445	0.043304	-0.050629	0.026794
0.0039673	-0.028992	0.033325	0.045013	0.056305	0.015656	0.0037842	-0.0038452	0.042847	0.004303	-0.020386	0.011688	0.03476	0.011292	0.021698	0.059479	0.029663	0.027496	0.016144	0.023254	0.032684	-0.057037	0.029968
-0.0026855	-0.013489	0.034088	0.026672	0.055237	0.019073	0.0061951	0.0019531	0.040985	0.0046692	-0.025543	0.015503	0.034821	0.013489	0.015015	0.059448	0.047485	0.029663	0.01178	0.021362	0.037659	-0.060547	0.03418
-0.0062866	-0.016876	0.030151	0.0289	0.040192	0.02182	0.0024109	0.0061035	0.042419	0.0048828	-0.026367	0.012604	0.033752	0.021423	0.0058899	0.051208	0.063385	0.031769	0.020782	0.018951	0.05484	-0.062714	0.035797
-0.016846	-0.020416	0.027924	0.041565	0.02887	0.028534	-0.0046997	0.0079651	0.039368	0.0014648	-0.027069	0.0076294	0.036011	0.028503	-0.0048523	0.045319	0.053436	0.032745	0.029877	0.022491	0.067841	-0.057007	0.03244
-0.016541	-0.018494	0.013947	0.061188	0.024017	0.025757	-0.01355	0.0068665	0.03717	0.0098267	-0.022644	-0.00088501	0.031189	0.029449	-0.0075989	0.038055	0.053162	0.026703	0.031311	0.029877	0.071808	-0.060059	0.028687
-0.013947	-0.017914	0.011017	0.054291	0.027588	0.027954	-0.011566	0.0096741	0.037323	0.01059	-0.018494	-0.010712	0.030243	0.018219	-0.0049438	0.034668	0.050629	0.025208	0.02536	0.034424	0.068787	-0.069275	0.029114
-0.020477	-0.016693	0.017456	0.045929	0.039795	0.026062	0.0064697	0.0086975	0.043152	0.010101	-0.011688	-0.013	0.027374	0.013275	0.002533	0.040436	0.056641	0.024475	0.012238	0.033539	0.069977	-0.07251	0.027283
-0.02243	-0.0076904	0.031738	0.044159	0.05127	0.017975	0.026154	-0.0084534	0.03302	0.012543	-0.012024	-0.0072937	0.022552	0.0045166	0.006134	0.051941	0.049591	0.021576	0.010925	0.035034	0.071045	-0.072876	0.02066
-0.025879	-0.00073242	0.036499	0.047028	0.055298	0.01767	0.034454	-0.012115	0.021667	0.018402	-0.014404	-0.009491	0.021912	0.00057983	0.0058289	0.049591	0.040497	0.021301	0.013916	0.033203	0.068359	-0.071259	0.01297
-0.03421	0.0061951	0.030182	0.045807	0.053497	0.026306	0.03363	-0.0062561	0.020142	0.013519	-0.016388	0.0027771	0.02124	0.0072327	0.010498	0.03952	0.044006	0.015656	0.024628	0.027252	0.059204	-0.072418	0.016083
-0.037415	0.0054626	0.027466	0.042419	0.053497	0.035583	0.029175	0.0028076	0.023315	0.0068359	-0.013062	0.014008	0.020905	0.004303	0.01651	0.042664	0.038116	0.018768	0.029724	0.023041	0.054749	-0.073914	0.02774
-0.043823	-0.0042725	0.020111	0.040405	0.050171	0.03891	0.030304	0.010284	0.025757	0.0083008	-0.0090942	0.02066	0.017822	-0.0063477	0.018921	0.04599	0.035675	0.018219	0.019806	0.022949	0.050964	-0.073547	0.029388
-0.047729	-0.0051575	0.019531	0.042603	0.046417	0.033447	0.029907	0.011353	0.021332	0.0097046	-0.0054932	0.022034	0.016174	-0.014679	0.018341	0.047546	0.026337	0.020844	0.022125	0.018066	0.04834	-0.069183	0.020874
-0.059418	-0.014069	0.013885	0.042084	0.052826	0.026123	0.029327	0.017792	0.015808	0.0091858	-0.0067749	0.013214	0.023254	-0.013733	0.0097046	0.054901	0.016235	0.02005	0.026611	0.01709	0.053741	-0.063995	0.017914
-0.058899	-0.027344	0.0035095	0.047852	0.051117	0.020935	0.027618	0.01535	0.018311	0.018799	-0.0084229	0.0076599	0.025726	-0.012878	0.007843	0.0625	0.0057373	0.012146	0.019867	0.023254	0.062836	-0.066132	0.019623
-0.056641	-0.018829	-0.00354	0.050232	0.037689	0.019806	0.031891	0.017395	0.016602	0.019806	-0.019623	0.011963	0.0354	-0.011749	0.0080261	0.063721	0.0090942	0.014404	0.015808	0.02301	0.062347	-0.068329	0.018158
-0.053619	-0.0072021	-3.0518e-05	0.052002	0.036591	0.01358	0.03064	0.029449	0.011871	0.0089417	-0.020081	0.018036	0.032318	-0.019348	0.0067139	0.053192	0.02005	0.025513	0.017273	0.023743	0.058563	-0.070557	0.013397
-0.049896	-0.0044861	0.0055847	0.050232	0.049896	0.015594	0.02948	0.016357	0.0097656	0.0036621	-0.024323	0.021454	0.033234	-0.025177	0.0054321	0.045502	0.035522	0.032623	0.018066	0.0271	0.061157	-0.067688	0.013519
-0.056793	0.0050964	0.012268	0.06778	0.054718	0.018341	0.024658	-0.0056763	0.013214	0.0052185	-0.023376	0.022522	0.029266	-0.022003	0.0044556	0.044159	0.033997	0.039276	0.018341	0.029053	0.0672	-0.074188	0.014679
-0.062592	0.013031	0.016754	0.064209	0.045197	0.0049744	0.019501	-0.0069885	0.0065002	0.006958	-0.022827	0.016937	0.021332	-0.02417	0.0029602	0.041504	0.030457	0.034424	0.015747	0.036499	0.069702	-0.067291	0.013336
-0.059906	0.014801	0.015564	0.056824	0.046021	0.018585	0.033142	-0.0044556	-0.0046692	0.014008	-0.030151	0.0047913	0.022064	-0.019714	0.0086975	0.035187	0.023682	0.024353	0.023071	0.042145	0.065094	-0.05423	0.015564
-0.055786	-0.00027466	0.018097	0.052094	0.048218	0.03717	0.037415	0.0079956	-0.0031738	0.023193	-0.026428	0.0043945	0.021576	-0.016693	0.0046082	0.030518	0.024048	0.022827	0.024414	0.043762	0.064636	-0.056183	0.01944
-0.054932	-0.0095825	0.013184	0.042389	0.045074	0.032898	0.040588	0.0089111	-0.0036621	0.0289	-0.011169	0.011475	0.031494	-0.01297	0.0021057	0.033081	0.024475	0.020599	0.015747	0.04306	0.068512	-0.062775	0.015594
-0.055634	-0.011719	0.0045166	0.042725	0.041687	0.018951	0.038971	0.0013733	-0.0036316	0.029541	-0.0055847	0.016083	0.039795	-0.0051575	0.012634	0.031403	0.017853	0.025055	0.019623	0.042175	0.062164	-0.065948	0.010315
-0.05249	-0.0082397	0.016602	0.052216	0.042755	0.011749	0.038177	0.013641	-0.0025024	0.020142	-0.0017395	0.014679	0.032471	-0.0037537	0.0053406	0.036591	0.0037231	0.024353	0.02774	0.041595	0.055084	-0.066589	0.0091858
-0.049255	-0.013153	0.023956	0.05899	0.035675	0.014069	0.037445	0.030457	0.0048828	0.015594	-0.0057678	0.011719	0.031281	0.00085449	-0.0068054	0.039917	0.00018311	0.016693	0.031128	0.038818	0.049469	-0.069641	0.0049133
-0.049866	-0.0049438	0.019836	0.059845	0.029053	0.014862	0.034882	0.022217	0.00067139	0.01059	-0.010864	0.01944	0.035858	0.0084839	-0.0051575	0.043182	-0.0031433	0.013306	0.036713	0.03418	0.049561	-0.070618	0.0042114
-0.047913	0.0076904	0.025391	0.042633	0.03009	0.02713	0.02597	0.0032654	-0.0024109	0.012787	-0.0081177	0.026794	0.036652	0.0093384	0.0050354	0.045258	0.0025024	0.015503	0.032593	0.035553	0.050995	-0.062347	0.0088501
-0.047974	-0.0069885	0.041748	0.03598	0.02774	0.020081	0.023834	0.01062	0.00177	0.012207	-0.0064392	0.024658	0.031525	-0.0031433	0.014893	0.039581	0.010406	0.016876	0.036133	0.037354	0.052338	-0.051117	0.012299
-0.050629	-0.014343	0.052246	0.040741	0.029968	0.014191	0.023651	0.010712	-0.0074158	0.010284	-0.0062866	0.021271	0.0242	-0.0030518	0.020142	0.039154	0.012054	0.022797	0.042786	0.037628	0.051422	-0.046143	0.010681
-0.055298	0.0053101	0.050018	0.044373	0.030212	0.009613	0.01651	0.0081787	-0.0087585	0.010315	-0.013763	0.017548	0.026703	0.0070801	0.01178	0.047241	-0.0028076	0.02298	0.043365	0.029785	0.046234	-0.05014	0.0097046
-0.062653	0.021149	0.048645	0.039886	0.025299	0.0068054	0.011414	0.0053406	-0.008667	0.0159	-0.01947	0.018311	0.021667	-0.00027466	0.0018616	0.059723	-0.014038	0.016541	0.031891	0.024139	0.042938	-0.053192	0.0046997
-0.065125	0.014923	0.042114	0.042908	0.010376	0.013428	0.01886	0.011108	-0.0061646	0.024567	-0.010162	0.021637	0.016937	-0.012604	0.0073242	0.057861	-0.0090027	0.019196	0.019043	0.029419	0.039459	-0.050415	0.00177
-0.066284	0.0092163	0.038574	0.032257	0.021637	0.015381	0.013489	0.018188	9.1553e-05	0.025696	-0.0019531	0.023071	0.016754	-0.016571	0.010468	0.055969	0.0041504	0.016205	0.017883	0.029358	0.041931	-0.044189	0.0032654
-0.072021	0.011169	0.030792	0.031403	0.033356	0.023254	0.0092468	0.013184	0.0050354	0.021851	-0.0011902	0.031036	0.014252	-0.017334	0.0061035	0.059418	0.010132	0.0085449	0.018158	0.029022	0.036438	-0.044495	-0.00012207
-0.067993	0.0070801	0.029236	0.039215	0.033813	0.030518	0.0032654	0.0022583	-0.0071716	0.024811	0.0052795	0.0354	0.015747	-0.017883	-0.00354	0.050903	0.0067444	0.010742	0.019592	0.027863	0.036835	-0.053619	-0.0075684
-0.065155	-0.0035706	0.040802	0.044769	0.033722	0.031982	-0.0035095	0.0071106	-0.016022	0.026093	0.0077515	0.033539	0.02121	-0.021454	-0.0010681	0.044067	0.0078735	0.015259	0.028259	0.023132	0.041687	-0.056458	0.00082397
-0.064362	-0.007019	0.035065	0.052734	0.038208	0.024719	0.0055847	0.015259	-0.0096436	0.020233	0.00064087	0.027496	0.019653	-0.02417	0.0046997	0.040497	0.014404	0.0224	0.024689	0.02533	0.042694	-0.058441	0.0090942
-0.064941	0.0019226	0.021576	0.044312	0.037933	0.018433	0.018433	0.016296	0.0085449	0.014648	-0.0036316	0.02417	0.019714	-0.032898	0.014557	0.04245	0.0063782	0.021423	0.013428	0.027069	0.034119	-0.062897	0.0083923
-0.071381	0.0084534	0.022125	0.050476	0.029053	0.024597	0.020264	0.011536	0.008667	0.010712	-0.00079346	0.02594	0.021667	-0.039276	0.017914	0.049103	-0.0079956	0.021576	0.0097961	0.019318	0.033722	-0.05658	0.00054932
-0.062622	0.0042114	0.032776	0.054169	0.023712	0.029327	0.019562	0.018311	0.006897	0.0065308	-0.00177	0.019867	0.0065918	-0.04248	0.018524	0.05011	-0.014893	0.019958	0.0056763	0.019501	0.040741	-0.047791	-0.0027161
-0.054352	-0.0065308	0.029022	0.047394	0.028992	0.036194	0.017548	0.023682	0.0037231	0.0093384	-0.0059204	0.013733	-0.00045776	-0.038635	0.026031	0.041016	-0.01239	0.01889	0.0093689	0.019287	0.049377	-0.040649	0.0029297
-0.052032	-0.0085754	0.034393	0.04599	0.02951	0.039551	0.024139	0.027679	-0.00079346	0.0074768	-0.0089722	0.013763	-0.0038147	-0.038605	0.029877	0.036438	-0.0034485	0.017426	0.010132	0.018127	0.057037	-0.038025	0.0076904
-0.050385	-0.0065002	0.031433	0.044495	0.03183	0.040619	0.025208	0.019409	-0.0032654	0.016968	-0.007843	0.011719	0.00027466	-0.039917	0.027008	0.036774	-0.00030518	0.019165	0.013702	0.016785	0.049255	-0.036926	0.0046692
-0.05899	-0.0065918	0.027771	0.031555	0.024994	0.039551	0.025665	0.011414	0.00094604	0.026031	-0.003418	0.0032043	0.0073547	-0.040466	0.023285	0.030884	-0.011139	0.01825	0.0091553	0.017365	0.049316	-0.035248	0.0022888
-0.070221	-0.00057983	0.014801	0.025696	0.026733	0.028687	0.021576	0.021301	-0.00036621	0.022644	0.0023193	0.0057678	0.0083923	-0.04306	0.015839	0.032135	-0.021454	0.019287	0.0091553	0.011536	0.056824	-0.034668	0.0010376
-0.076843	0.0048523	0.0059204	0.036743	0.040894	0.023376	0.023315	0.016876	-0.0012817	0.019562	-0.0014038	0.010834	0.0081177	-0.046844	0.021576	0.027588	-0.015106	0.017822	0.018127	0.011963	0.062317	-0.039093	0.0010681
-0.078033	0.0070801	0.002594	0.054077	0.041809	0.031616	0.029175	0.018341	-0.0026855	0.019867	-0.0091248	0.012482	0.0042725	-0.053802	0.022949	0.028931	0.0059509	0.0071411	0.0224	0.0096436	0.06134	-0.037781	-0.0021667
-0.076202	0.010223	0.0097656	0.056671	0.024506	0.031769	0.021393	0.028564	-0.014435	0.017303	-0.013519	0.012329	0.0047607	-0.067261	0.0098877	0.025421	0.014221	0.0057678	0.025543	0.010712	0.058502	-0.037384	-0.006958
-0.066498	-0.00085449	0.015808	0.050507	0.041168	0.025177	0.0089722	0.030823	-0.016083	0.018616	-0.0094604	0.0085144	0.0058289	-0.068451	0.006134	0.028503	-0.0063782	0.01178	0.033081	0.020355	0.057831	-0.040771	-0.0028992
-0.060089	-0.006958	0.01059	0.056366	0.054047	0.028931	0.00021362	0.036926	-0.0046997	0.020233	-0.0010071	0.017487	0.0062561	-0.062958	0.0092163	0.04245	-0.023285	0.01358	0.034271	0.017639	0.055969	-0.045044	-0.0022278
-0.062073	-0.00021362	0.014587	0.053284	0.031677	0.033234	-0.0059204	0.039154	0.0012817	0.020935	0.00177	0.029205	0.0010071	-0.058685	0.011749	0.047028	-0.014587	0.01062	0.028473	0.021973	0.061218	-0.033905	0.00036621
-0.065186	0.0010376	0.017242	0.048859	0.028412	0.036133	-0.0023193	0.035583	0.0014038	0.020538	-0.011627	0.032349	0.0036926	-0.056427	0.011658	0.035858	0.012939	0.0096741	0.026978	0.028992	0.059509	-0.028107	0.0027161
-0.070007	-0.0057678	0.025848	0.047607	0.038574	0.037506	0.0054626	0.035797	-0.011505	0.021881	-0.010162	0.02182	0.013428	-0.068787	0.013306	0.031342	0.03186	0.011688	0.024414	0.031982	0.057434	-0.025085	-0.0024719
-0.074707	-0.0040283	0.037842	0.039398	0.052338	0.045013	0.0068359	0.038605	-0.015778	0.027649	0.0016174	0.023926	0.016113	-0.075409	0.0089722	0.026306	0.01532	0.014923	0.015045	0.03241	0.05719	-0.027985	-0.0058594
-0.07312	0.0033875	0.036774	0.035339	0.033539	0.05307	0.010437	0.033844	-0.0062561	0.012146	-0.002533	0.01709	0.015198	-0.069733	0.0078735	0.014374	-0.0036926	0.019135	0.0083313	0.032379	0.059082	-0.025726	-0.013916
-0.067139	0.0005188	0.024231	0.034302	0.021118	0.035339	0.016479	0.033447	0.00091553	0.0057373	-0.0039978	0.0090027	0.013458	-0.065979	0.01181	0.013794	0.0086365	0.011169	0.010712	0.029724	0.052002	-0.010895	-0.016724
-0.06723	-0.002594	0.0053711	0.036163	0.029144	0.020599	0.023224	0.031982	-0.0056458	0.013031	-0.0044556	0.0069885	0.01416	-0.061432	0.010162	0.025543	0.015472	0.010193	0.013489	0.027527	0.053192	-0.0059814	-0.012543
-0.059265	-0.0043335	0.0044861	0.035004	0.027832	0.019867	0.029938	0.030334	-0.010742	0.0081177	-0.0065308	0.016541	0.011505	-0.054993	0.0066223	0.03009	0.011139	0.01059	0.0094299	0.028748	0.054535	-0.0069275	-0.0092773
-0.050812	-0.0094604	0.0036621	0.029663	0.036469	0.018982	0.031586	0.017792	-0.0069275	0.0011902	-0.0049744	0.017944	0.011353	-0.049225	0.0096436	0.031616	0.017395	0.005127	0.015411	0.024902	0.056244	-0.0087585	-0.01651
-0.048767	-0.01651	0.0039673	0.042816	0.042114	0.021667	0.026154	0.019287	-0.013397	0.0073853	-0.00021362	0.020355	0.013428	-0.052277	0.015533	0.030548	0.017426	0.00057983	0.0099182	0.013947	0.054413	-0.0097961	-0.020142
-0.05127	-0.016144	0.0048523	0.046844	0.049164	0.019958	0.023621	0.024902	-0.015564	0.013885	0.0021667	0.023376	0.0068054	-0.049438	0.01416	0.023895	0.014557	0.0050354	0.0053406	0.015442	0.048004	-0.015289	-0.018158
-0.049591	-0.019318	-0.0030518	0.045563	0.05603	0.029053	0.030457	0.015442	-0.013794	0.0030518	0.0015259	0.025116	0.0099487	-0.049438	0.01178	0.02774	0.01828	0.0081177	-0.00054932	0.015137	0.041321	-0.018311	-0.019287
-0.048462	-0.013702	0	0.040283	0.051819	0.030823	0.021606	0.023499	-0.015503	-0.0014038	-0.0076294	0.016754	0.021423	-0.047638	0.0065002	0.026276	0.022583	0.0016174	-0.0056152	0.01709	0.045013	-0.021942	-0.021881
-0.052246	-0.0079651	0.011292	0.033539	0.049377	0.031097	0.013367	0.037872	-0.016388	0.013885	-0.0086975	0.012787	0.024475	-0.050964	0.010468	0.030579	0.0271	0.0053711	0.0022583	0.02536	0.044983	-0.023926	-0.027771
-0.049713	-0.0018311	0.01297	0.02359	0.04776	0.018768	0.020294	0.021667	-0.011627	0.032898	-0.0073853	0.011475	0.013458	-0.046204	0.0071106	0.029541	0.022552	0.006073	-0.0032959	0.025665	0.051788	-0.025238	-0.02774
-0.047394	-0.0072937	0.015259	0.014465	0.045319	0.025024	0.02536	0.016174	-0.010468	0.034363	-0.0061646	0.011169	0.0070496	-0.043945	0.0020447	0.023743	0.022095	0.006012	-0.015167	0.025848	0.042175	-0.024719	-0.026581
-0.053894	-0.015656	0.017242	0.022186	0.031311	0.027161	0.027344	0.015686	-0.0062561	0.031769	0.0024719	0.016205	0.0015564	-0.045013	0.0082397	0.023041	0.021393	0.00354	-0.023468	0.024323	0.028259	-0.024506	-0.029602
-0.056549	-0.018341	0.018707	0.031952	0.028473	0.03891	0.031525	0.010376	-0.0082703	0.026367	0.0078125	0.025024	-0.0042114	-0.047424	0.0082092	0.027557	0.019867	0.01239	-0.024658	0.01889	0.030151	-0.018127	-0.021973
-0.053711	-0.0073547	0.023315	0.042267	0.024902	0.041473	0.038574	-0.0055847	-0.012817	0.017303	0.006073	0.025696	-0.006073	-0.048096	0.012329	0.030121	0.011627	0.0049744	-0.012543	0.019562	0.035034	-0.02179	-0.012909
-0.053619	-0.00030518	0.024841	0.039063	0.026978	0.017609	0.035858	-0.0068359	-0.0061646	0.010468	-0.0029602	0.016174	0.0052795	-0.048859	0.013489	0.031006	0.0090942	0.0025024	0.0022888	0.014862	0.039276	-0.021576	-0.008728
-0.055939	0.00048828	0.023193	0.042542	0.01413	-0.0032959	0.01767	-0.004425	0.012268	0.0088501	-0.0036316	0.0039978	0.0075684	-0.046844	0.023926	0.027496	0.00091553	-0.001709	0.010254	0.010773	0.039734	-0.019104	-0.0068665
-0.060028	-0.0040283	0.026611	0.050385	-0.0013123	0.010559	0.0058289	-0.014801	0.022552	0.017761	0.010315	0.012115	-0.0061951	-0.041016	0.031006	0.028687	-0.0077515	-0.0073853	0.0062866	0.018341	0.039276	-0.019989	-0.0049133
-0.067108	0.00042725	0.030243	0.048096	-0.0091858	0.014008	0.014496	-0.0094604	0.005249	0.021973	0.020721	0.016144	-0.016083	-0.04895	0.026978	0.035156	-0.017212	0.00054932	-0.0029297	0.023102	0.037933	-0.021057	-0.0014343
-0.058746	0.0065002	0.037598	0.0354	-0.015869	0.014008	0.020905	0.0056763	0.0013428	0.015411	0.018463	0.010376	-0.021057	-0.05896	0.02771	0.029388	-0.016663	0.0079041	-0.0074158	0.020844	0.037109	-0.025055	-0.0027466
-0.053894	0.0082092	0.046722	0.03476	-0.012238	0.025818	0.01535	0.015747	0.0059509	0.0082703	0.007019	0.011261	-0.017975	-0.070221	0.025299	0.020569	-0.014954	0.0056152	-0.0078735	0.012024	0.032501	-0.02655	-0.0058289
-0.052124	0.012695	0.04953	0.034546	-0.0078125	0.018433	-0.0018005	0.017883	-0.0084534	0.0061951	0.0010376	0.011963	-0.016541	-0.072144	0.019257	0.021606	-0.011749	0.0032959	-0.010162	0.0096436	0.027222	-0.024048	-0.010529
-0.042633	0.0026855	0.05072	0.032501	-0.011322	0.0074768	-0.0045471	0.0043945	-0.0068665	0.012146	0.0019226	0.016876	-0.015839	-0.069458	0.018036	0.026886	-0.018494	0.0047302	-0.0029297	0.009613	0.030304	-0.022888	-0.0085449
-0.03595	-0.0061035	0.046143	0.035187	-0.0093689	0.012268	-0.0019836	-0.0012817	-0.011444	0.011597	0.00094604	0.020935	-0.0065918	-0.067596	0.019653	0.023712	-0.032379	0.0028076	0.004425	0.014099	0.033447	-0.020447	-0.0047913
-0.037292	-0.0037231	0.04834	0.04126	0.0010376	0.017853	-0.0066833	0.015808	-0.029755	0.0080872	-0.00057983	0.021179	-0.0054626	-0.065704	0.016083	0.018188	-0.013306	-0.0017395	0.0081482	0.02301	0.039124	-0.021118	-0.0071716
-0.038391	-0.0020447	0.051544	0.051453	0.014099	0.029083	-0.011993	0.012604	-0.026978	-9.1553e-05	0.0071106	0.019806	-0.0046997	-0.062866	0.011688	0.020477	0.015778	-0.0079651	0.017242	0.026703	0.04541	-0.024933	-0.014954
-0.04007	-0.0024414	0.05188	0.055664	0.019775	0.028351	-0.014374	0.0074158	-0.020203	-0.010498	0.0047913	0.025574	-0.0036011	-0.066162	0.011292	0.021271	0.015045	-0.013428	0.02594	0.013763	0.043304	-0.03186	-0.015747
-0.046875	-0.014435	0.045532	0.053497	0.019135	0.0097961	-0.0046997	0.010895	-0.018494	-0.013885	0.0023499	0.02356	-0.0036621	-0.066742	0.015015	0.028046	-0.00027466	-0.0035095	0.028046	0.0061951	0.038879	-0.02713	-0.014771
-0.058411	-0.019775	0.050995	0.059479	0.015503	0.013306	0.0061035	0.015228	-0.018799	-0.008606	0.0010071	0.02298	-0.006134	-0.066864	0.020599	0.029785	0.0012512	0.002655	0.013977	0.010376	0.044891	-0.023529	-0.016327
-0.060303	-0.022308	0.049957	0.048676	0.017334	0.029663	0.0085144	0.014465	-0.013763	0.0012207	-0.0063171	0.024567	-0.0093384	-0.077423	0.028351	0.025024	0.0079346	-0.0056763	0.0018311	0.014404	0.04538	-0.01532	-0.025055
-0.055237	-0.016754	0.031128	0.037689	0.024689	0.039001	0.010498	0.010162	-0.010223	0.0034485	-0.011963	0.030121	0.0037231	-0.073914	0.026825	0.028748	0.029053	-0.0082092	0.0018311	0.021118	0.037079	-0.012482	-0.029053
-0.043884	-0.013336	0.026093	0.028625	0.026733	0.025757	0.0097961	0.0024414	-0.0079041	0.0019531	-0.01123	0.033478	0.00030518	-0.059235	0.020233	0.025391	0.02243	9.1553e-05	-0.00082397	0.019379	0.037628	-0.018372	-0.030365
-0.043243	-0.01239	0.028931	0.022339	0.027039	0.010742	0.0021667	-0.00030518	-0.015686	0.0084229	-0.010498	0.035095	-0.0050659	-0.056396	0.019745	0.024658	0.017883	-0.0067139	-0.010132	0.015533	0.036255	-0.011993	-0.041626
-0.051605	-0.0090942	0.013184	0.014709	0.038025	0.0096741	-0.010864	0.0036926	-0.011261	0.016754	-0.0037537	0.040344	-0.0057373	-0.066406	0.019043	0.028564	0.0096741	-0.011963	-0.011414	0.014038	0.042358	-0.005188	-0.043365
-0.049469	-0.0082703	0.0061646	0.018188	0.048157	0.014343	0.0023193	0.0072632	-0.012726	0.014191	-0.0052185	0.051208	-0.014526	-0.070404	0.013977	0.030823	-0.0082092	-0.0050049	0.0050964	0.015808	0.04361	-0.0021973	-0.047241
-0.042816	-0.0084534	0.0065613	0.03299	0.045532	0.01236	0.012177	0.0061951	-0.014832	0.013397	-0.0071106	0.044556	-0.013062	-0.068146	0.010742	0.03241	-0.0030212	0.0065308	0.022552	0.011963	0.037384	-0.0053101	-0.052887
-0.038422	-0.012482	-0.0015564	0.037262	0.030396	0.014374	0.010071	0.015137	-0.015228	0.016632	-0.0018311	0.042145	-0.0079956	-0.07782	0.023041	0.030579	-3.0518e-05	0.0053406	0.021179	0.0092468	0.037781	-0.0025635	-0.050598
-0.024963	-0.013062	-0.0051575	0.023529	0.020508	0.016266	0.010864	0.018402	-0.020142	0.021515	0.0019836	0.033691	-0.0031128	-0.08252	0.032043	0.031525	0.0083923	0.0079346	0.017487	0.010773	0.044189	-0.0071106	-0.044617
-0.013153	-0.015747	-0.018921	0.0065918	0.027313	0.010345	0.027069	0.0083923	-0.022552	0.022278	0.0099487	0.029602	0.0011292	-0.078522	0.036163	0.029083	0.0070801	0.011383	0.018799	0.01059	0.04007	-0.012756	-0.050812
-0.014496	-0.022736	-0.0224	0.0032654	0.040955	0.012726	0.032227	0.005188	-0.020081	0.025757	0.022583	0.039764	0.0033264	-0.078522	0.041077	0.030853	-0.002655	0.01059	0.016815	0.0097046	0.033356	-0.010284	-0.048218
-0.010803	-0.025818	-0.02002	0.0098572	0.041016	0.018066	0.031281	-0.00039673	-0.011444	0.030365	0.01767	0.039337	-0.00033569	-0.068542	0.040283	0.022858	0.00015259	0.0085754	0.015045	0.008728	0.022949	-3.0518e-05	-0.044189
-0.0059509	-0.008728	-0.0021667	0.025391	0.026855	0.021606	0.024841	-0.0049438	-0.0037842	0.034241	0.013336	0.033417	0.0058289	-0.050262	0.039551	0.016815	0.0036011	0.002533	0.015656	0.0089111	0.026001	0.0016785	-0.046936
-0.00024414	0.0046387	0.0038452	0.05014	0.010498	0.020264	0.015076	-0.014862	-0.00036621	0.035065	0.014801	0.031342	0.005127	-0.055176	0.030121	0.014038	-0.0041504	0.0045166	0.02301	0.015656	0.028595	-0.00064087	-0.044556
0.0041199	-0.00064087	0.011108	0.040802	-0.0015259	0.020447	0.0073242	-0.016907	0.0021667	0.033875	0.0081787	0.02948	0.007019	-0.059296	0.025177	0.019287	-0.0010986	0.0025024	0.031128	0.021942	0.036163	0.0018616	-0.042114
0.0069275	-0.0072327	0.011749	0.010254	-0.00027466	0.029205	0.0005188	-0.013794	-0.0026855	0.034698	0.0094299	0.028717	0.0032043	-0.052094	0.025421	0.018768	-0.010742	-0.00067139	0.026764	0.022003	0.037598	0.0033875	-0.036774
0.0040894	-0.018005	-0.0084534	-0.013947	0.0032043	0.036224	-0.0026245	-0.016876	-0.0098877	0.035126	0.017578	0.025482	0.0046692	-0.045898	0.026978	0.023224	0.00073242	0.0024109	0.01944	0.015259	0.044495	0.0069885	-0.025909
0.0059509	-0.027679	-0.022583	-0.011353	0.014771	0.034546	-0.0065918	-0.013306	-0.0048218	0.029785	0.01947	0.02417	0.00354	-0.054016	0.030884	0.031769	0.025848	0.0032654	0.010101	0.019165	0.052277	0.0087585	-0.014221
0.0095825	-0.026794	-0.011993	0.015991	0.027771	0.034485	0.0011902	0.012665	0.00061035	0.031891	0.013885	0.023499	0.0036316	-0.063202	0.035461	0.033447	0.033844	0.0046692	0.0085449	0.022003	0.054565	0.0065308	-0.013397
0.0071716	-0.014679	-0.0048218	0.024872	0.031647	0.036743	0.02179	0.01532	0.0036011	0.028442	-0.0010071	0.023193	0.0054626	-0.07373	0.035828	0.035156	0.030182	-0.0010071	0.011597	0.016479	0.07373	0.0033264	-0.018066
0.0045166	-0.0091248	-0.0042419	0.021912	0.027222	0.028381	0.013916	0.0047302	0.0005188	0.032562	-0.005249	0.021973	0.0051575	-0.0672	0.029877	0.0354	0.026245	-0.0092468	0.013733	0.017639	0.07486	0.00018311	-0.026978
0.007782	-0.0082397	-0.010651	0.018951	0.012238	0.021362	0.0054321	0.0025635	0.00085449	0.040131	-0.0022583	0.018555	0.0048828	-0.059967	0.029785	0.03952	0.026428	-0.014221	0.0065918	0.020905	0.065033	0.00177	-0.024689
0.0026245	9.1553e-05	-0.01236	0.0099182	0	0.019989	0.0078735	0.0027161	-0.0027771	0.040985	0.00085449	0.0080261	0.012024	-0.064423	0.027802	0.040161	0.020996	-0.018738	0.0064087	0.023438	0.064758	-0.0014648	-0.015594
0.0036011	0.0065918	-0.0077209	0.0050354	0.0011597	0.014801	0.0068054	-0.0012207	-0.0016785	0.035614	-0.0034485	0.0097351	0.019073	-0.065796	0.029968	0.034973	0.026764	-0.014191	0.011292	0.019867	0.066559	0.0021362	-0.022491
0.010071	0.0054016	-0.0091553	0.018311	0.010376	0.016113	0.013794	-0.011902	-0.0030518	0.031403	-0.0064697	0.010529	0.018066	-0.068359	0.028198	0.039185	0.028503	-0.0036926	0.016541	0.018677	0.069397	-0.00091553	-0.034515
0.014709	0.00042725	-0.013062	0.024506	0.0099487	0.02652	0.024323	-0.020355	-0.0050964	0.027344	-0.0050049	0.017975	0.0063477	-0.067047	0.023895	0.041687	0.013733	0.0097656	0.014526	0.014221	0.064392	0	-0.046844
0.011963	0.010162	-0.0039368	0.013153	0.0066223	0.031555	0.024353	-0.029816	-0.0069885	0.023285	-0.0071716	0.022461	0.0022583	-0.067352	0.026459	0.04129	0.0083313	0.0096741	0.011047	0.012787	0.059814	-0.00048828	-0.050079
0.014343	0.011902	0.0030212	0.017426	0.0058289	0.021637	0.019714	-0.029968	0.0044556	0.021515	-0.016663	0.017731	0.0029907	-0.063782	0.032562	0.041809	0.02597	-0.00085449	-0.00064087	0.017395	0.059692	-0.0046082	-0.048157
0.015869	0.0073547	0.012573	0.030396	0.0028687	0.01059	0.012817	-0.024536	0.010773	0.017426	-0.013611	0.018005	0.0059204	-0.05069	0.037903	0.043884	0.029999	-0.0057373	-0.00097656	0.019806	0.052277	6.1035e-05	-0.051086
0.014435	0.0092468	0.013824	0.036713	0.0032959	0.0074463	0.0026855	-0.0092468	0.0081177	0.012665	-0.0086365	0.011627	0.011475	-0.046997	0.043549	0.043915	0.027069	-0.0057373	0.013824	0.01297	0.054321	0.0042419	-0.053436
0.0064087	0.010376	0.01413	0.030823	0.0056458	0.0055237	-0.0027466	0.00024414	0.015076	0.013794	-0.010284	0.012085	0.0041504	-0.0448	0.043213	0.05249	0.028076	-0.002594	0.014648	0.008667	0.05542	0.0045166	-0.046967
0.0090332	0.010864	0.006134	0.021515	0.0049133	0.0048218	-0.010773	-0.0050659	0.013824	0.016083	-0.011414	0.013763	0.0011292	-0.049011	0.037903	0.054199	0.032745	-0.0050049	0.018524	0.011536	0.050629	0.0046387	-0.038239
0.0083313	0.013214	0.008728	0.024658	0.0010071	0.015503	-0.018219	-0.0033264	0.0067139	0.024353	-0.015442	0.013153	0.0015259	-0.052734	0.04184	0.04834	0.041046	-0.0093384	0.023468	0.013062	0.056091	0.010834	-0.030945
0.0042725	0.002655	0.014221	0.04007	0.0036926	0.020874	-0.017578	-0.0013733	-0.0042419	0.032776	-0.014374	0.0097046	0.0062866	-0.058807	0.042542	0.036499	0.039063	-0.007019	0.017395	0.018799	0.056183	0.010254	-0.030823
0.0054016	-0.002594	0.020477	0.043793	0.0039673	0.02594	-0.017517	-0.0016479	-0.014648	0.036591	-0.0056458	0.011902	0.0096436	-0.05603	0.04245	0.039581	0.027863	0.003479	0.019592	0.022186	0.049957	0.008728	-0.030304
0.011597	-0.00076294	0.010986	0.028381	-0.0072632	0.029327	-0.019348	-0.0012207	-0.016632	0.029388	-0.00039673	0.010529	0.0055542	-0.051819	0.044281	0.054504	0.0177	0.005249	0.020386	0.019501	0.045258	0.0086975	-0.029419
0.015747	0.00082397	-0.0054626	0.0092773	-0.016754	0.024139	-0.010284	0.004364	-0.021484	0.028259	0.0061951	0.0050354	0.0027466	-0.053528	0.043945	0.0578	0.011871	-0.003479	0.020386	0.013	0.039581	0.0080566	-0.027344
0.013214	0.00033569	-0.0035095	0.0094604	-0.020386	0.019592	-0.0064392	0.008728	-0.025024	0.031006	0.006958	0.0007019	-0.00067139	-0.048096	0.048584	0.061951	0.0072327	-0.0091553	0.014526	0.020538	0.035858	0.016815	-0.020111
0.016052	0.0038452	0.0022278	0.01651	-0.0061951	0.019867	0.0056458	0.012634	-0.024902	0.034393	0.014404	0.0074768	-0.0015259	-0.046082	0.041229	0.055847	0.0088806	-0.012054	0.010193	0.029846	0.037964	0.012756	-0.020508
0.016266	0.0032654	0.0083313	0.014374	0.0032959	0.027527	0.0061951	0.015839	-0.018219	0.034668	0.015381	0.018738	-0.0018005	-0.053223	0.033325	0.048676	0.0097961	-0.0065002	0.010437	0.034485	0.045502	0.0092468	-0.031616
0.01651	-0.0088501	0.014496	0.011017	-0.00076294	0.035309	0.0053101	0.0098572	-0.020264	0.028748	0.0075378	0.024384	-0.0032043	-0.055603	0.029236	0.049805	0.017944	-0.0053101	0.013062	0.039032	0.046387	0.004425	-0.036804
0.010498	-0.0070496	0.013428	0.011353	-0.016022	0.031738	0.013153	0.014496	-0.022034	0.030518	0.013794	0.025818	-0.0059509	-0.057037	0.02417	0.041473	0.027863	-0.013062	0.018494	0.038757	0.049561	0.0065002	-0.041901
0.0011902	-0.0032959	0.01239	0.014465	-0.017578	0.032806	0.013458	0.012177	-0.028656	0.039642	0.013763	0.023926	-0.0074768	-0.055481	0.023804	0.02771	0.035828	-0.016022	0.018463	0.037689	0.04068	0.0051575	-0.045563
0.0080872	0.00021362	0.018555	0.022339	-0.013123	0.040466	0.0069275	0.006073	-0.018341	0.04538	0.011505	0.027466	-0.0023804	-0.043091	0.023956	0.018188	0.036224	-0.015015	0.0033264	0.038757	0.03006	-0.0028992	-0.04361
0.015808	0.0041809	0.012238	0.017395	-0.025146	0.0383	0.0074158	0.0015869	-0.014557	0.044769	0.024506	0.028809	-0.0046997	-0.048737	0.029327	0.015411	0.035217	-0.0052185	-0.012726	0.037048	0.032959	-0.0013428	-0.040527
0.012726	-0.0007019	0.0070496	0.028137	-0.027039	0.035248	0.016754	-0.0019226	-0.019653	0.046234	0.028961	0.030914	-0.0079956	-0.056793	0.032684	0.019104	0.044708	-0.0042114	-0.020233	0.035828	0.034241	0.0016479	-0.036255
0.012512	0.001709	0.0018311	0.012634	-0.032257	0.032898	0.0085449	-0.0025635	-0.020142	0.050049	0.029419	0.035156	-0.0037231	-0.05072	0.025085	0.020294	0.045959	-0.0072937	-0.027924	0.035095	0.039673	0.0063782	-0.032074
0.019867	-0.00027466	0.0088501	-0.01001	-0.035767	0.018555	0.0050354	-0.0059814	-0.018646	0.058594	0.02536	0.0336	0.0038147	-0.047516	0.0093384	0.023895	0.031616	-0.0078735	-0.024567	0.032379	0.046051	0.005127	-0.027405
0.023376	-0.019623	0.015808	-0.0041809	-0.04425	0.0059814	0.014099	-0.011688	-0.025787	0.056396	0.024811	0.018433	0.00030518	-0.049561	0.009613	0.020416	0.032837	-0.007782	-0.021179	0.02475	0.041718	-0.00042725	-0.018585
0.029602	-0.026703	0.011932	0.009491	-0.026947	0.018585	0.0242	0.0012207	-0.032684	0.048126	0.02713	0.0036926	-0.0061951	-0.053436	0.021606	0.019165	0.040833	-0.010956	-0.022064	0.030243	0.037231	-0.0031128	-0.018524
0.03717	-0.0224	0.0036316	0.006012	-0.011414	0.030365	0.026581	-0.0035706	-0.029114	0.052185	0.047394	-0.0016479	-0.0035095	-0.056976	0.022583	0.02121	0.050201	-0.011322	-0.011993	0.030823	0.040253	-0.0053711	-0.024139
0.040131	-0.016205	-0.0011292	0.017029	-0.021606	0.026398	0.033325	-0.011047	-0.020905	0.055206	0.054321	-0.00024414	0.0040588	-0.055908	0.020844	0.026031	0.056671	-0.006134	-0.011566	0.027496	0.045044	-0.0063171	-0.03244
0.039124	-0.013885	-0.016785	0.018707	-0.027954	0.019958	0.036957	-0.013672	-0.02713	0.054779	0.043579	0.006134	0.007843	-0.049347	0.025818	0.03009	0.052032	-0.0046692	-0.011902	0.02832	0.050201	-0.011627	-0.03421
0.039734	-0.01358	-0.012756	0.0050354	-0.026764	0.023712	0.026581	-0.022034	-0.026703	0.055725	0.03421	0.015808	0.004364	-0.049408	0.023163	0.026947	0.052673	0.005249	-0.013672	0.033691	0.048187	-0.011322	-0.030731
0.046936	-0.015839	-0.0099487	0.010773	-0.018951	0.025787	0.013245	-0.021149	-0.02066	0.06073	0.02951	0.0096436	0.00036621	-0.044617	0.034698	0.025543	0.054596	0.010162	-0.017395	0.035645	0.045746	-0.0049744	-0.020264
0.04422	-0.01416	-0.0061951	0.02121	-0.0015564	0.024414	0.0063477	-0.012573	-0.024933	0.06485	0.028625	0.010284	-0.0079041	-0.045197	0.053741	0.024628	0.05484	0.01413	-0.025604	0.036469	0.042725	-0.0065308	-0.012115
0.029663	-0.016174	-0.0046692	0.015228	0.0098572	0.0224	0.0070496	-0.00045776	-0.030487	0.055389	0.029175	0.013519	-0.012024	-0.047607	0.059692	0.023132	0.058685	0.024261	-0.030487	0.042908	0.04541	-0.0065308	-0.0074158
0.033905	-0.0069885	0.010345	0.0090942	0.0054016	0.024017	0.0094604	0.0023804	-0.026245	0.048126	0.028595	0.017212	-0.0085754	-0.045288	0.051514	0.025452	0.054657	0.0242	-0.02887	0.056702	0.049744	-0.0046692	-0.0012207
0.042358	0.012512	0.011261	0.012543	-0.0018311	0.027496	0.01001	0.0011597	-0.030304	0.041779	0.039429	0.021515	-0.0054016	-0.049408	0.043884	0.0271	0.045471	0.023834	-0.020691	0.055145	0.05014	0.00033569	-0.0054321
0.048187	0.0096436	-0.0029602	0.02179	-0.0011292	0.037994	0.01828	0.008667	-0.026947	0.031952	0.032837	0.022552	-0.0033569	-0.047546	0.039307	0.041321	0.031891	0.030457	-0.019928	0.052185	0.042145	0.010132	-0.0090637
0.046478	0	-0.0097961	0.01825	-0.0076294	0.053955	0.031158	0.017792	-0.033844	0.024017	0.023743	0.010956	-0.0071106	-0.045074	0.041351	0.043671	0.0242	0.038635	-0.028351	0.047546	0.042877	0.013397	-0.012299
0.047333	-0.0057983	-0.019928	0.015717	0.010284	0.059265	0.04007	0.019409	-0.036255	0.032715	0.021606	0.010864	-0.013214	-0.047729	0.037445	0.038513	0.032013	0.035034	-0.030426	0.042908	0.052979	0.012482	-0.0078125
0.052277	-0.0096436	-0.024567	0.016968	0.014282	0.059204	0.041168	0.018738	-0.034454	0.041595	0.02182	0.019836	-0.015869	-0.05304	0.030304	0.032288	0.032898	0.028778	-0.016907	0.040985	0.056519	0.013916	-0.0068665
0.05011	-0.00094604	-0.018463	0.033417	0.013611	0.066559	0.032104	0.0046692	-0.034943	0.043274	0.024994	0.020569	-0.014099	-0.054169	0.034393	0.031158	0.014984	0.038239	-0.0093384	0.038361	0.055969	0.015533	-0.0074768
0.045715	0.0038757	-0.0053406	0.031158	-0.0036316	0.053619	0.033447	0.0031433	-0.032257	0.038391	0.030304	0.020294	-0.018005	-0.053833	0.031433	0.031616	0.017273	0.0354	-0.0083313	0.044556	0.055786	0.01297	-0.0038452
0.035065	-0.0035095	0.0046387	0.029144	-0.020142	0.029053	0.027313	0.014801	-0.027863	0.039886	0.026917	0.020386	-0.014587	-0.061432	0.022766	0.023193	0.028107	0.036255	-0.014832	0.056976	0.055328	0.011353	-0.0054321
0.026794	-0.0023804	0.014526	0.025757	-0.026947	0.039825	0.029938	0.016052	-0.022308	0.045502	0.032196	0.017639	-0.0090332	-0.063965	0.015778	0.0077515	0.028015	0.039795	-0.01062	0.062561	0.048737	0.012421	-0.0031738
0.027039	-0.0054932	0.023499	0.029602	-0.023376	0.059723	0.0336	0.021515	-0.028198	0.041565	0.04184	0.025604	-0.0087891	-0.056488	0.010681	0.0093384	0.020721	0.034729	-0.0079041	0.067657	0.041992	0.011353	0.0030212
0.026978	-0.010956	0.015106	0.026215	-0.004364	0.053833	0.024475	0.021088	-0.037231	0.040314	0.039215	0.033661	0.00076294	-0.054718	0.010376	0.0077515	0.024017	0.033356	-0.023315	0.061096	0.043884	0.01001	0.0069275
0.028046	-0.0082092	0.006958	0.031586	-0.0014954	0.038055	0.03006	0.0242	-0.032928	0.042572	0.03302	0.035248	0.015839	-0.063354	0.010254	0.0074158	0.02713	0.026123	-0.025574	0.064911	0.04425	0.010345	0.015259
0.028229	-0.0031738	0.0039063	0.034668	0.0044556	0.045502	0.026276	0.019623	-0.031494	0.043976	0.032806	0.029724	0.019806	-0.065338	0.012421	0.0080261	0.02301	0.034485	-0.0078735	0.06842	0.045563	0.01123	0.019806
0.021118	-0.00354	6.1035e-05	0.040588	0.0061951	0.044495	0.018463	0.016937	-0.037506	0.04184	0.037598	0.021912	0.0097656	-0.061737	0.016266	0.013611	0.011322	0.029419	0.012054	0.077423	0.041779	0.0036926	0.017212
0.021484	-0.005127	-0.0019531	0.036163	0.0014648	0.043243	0.026276	0.021454	-0.028961	0.040649	0.036835	0.025635	0.012451	-0.059357	0.013824	0.0093689	0.014862	0.018219	0.025024	0.088104	0.043884	-0.0054016	0.019226
0.030273	-0.011444	-0.0057068	0.029816	-0.0037537	0.038208	0.032806	0.017944	-0.020935	0.037323	0.034912	0.027802	0.018677	-0.066345	0.0078735	0.0024719	0.030396	0.015656	0.032074	0.096466	0.048706	-0.0030212	0.016724
0.031219	-0.018738	-0.0022278	0.030975	-0.0054932	0.040833	0.025482	0.016327	-0.014801	0.034882	0.034851	0.032776	0.017303	-0.065765	0.005188	-0.0028381	0.021301	0.016632	0.021576	0.1019	0.052521	-0.0032654	0.018311
0.033203	-0.02182	-0.0014954	0.030304	-0.02124	0.041321	0.017059	0.033112	-0.014618	0.040985	0.033722	0.027649	0.0079346	-0.065216	0.006958	-0.0021362	0.0080566	0.019867	0.017395	0.10867	0.053772	-0.014526	0.022369
0.031647	-0.021393	0.01236	0.023987	-0.022949	0.047607	0.023529	0.047882	-0.023071	0.04483	0.033936	0.019745	0.0096436	-0.065186	-0.0023193	0.0063782	0.013611	0.031647	0.036133	0.10437	0.060089	-0.015625	0.014557
0.036987	-0.021332	0.018555	0.012756	-0.019623	0.051147	0.028198	0.036316	-0.024536	0.047974	0.034485	0.014679	0.0099487	-0.063171	-0.0030518	0.01004	0.013794	0.041321	0.047607	0.093658	0.055328	-0.011749	0.0084229
0.037384	-0.021759	0.010864	0.0019226	-0.023376	0.056763	0.016846	0.01651	-0.025604	0.049774	0.039001	0.012024	0.0058899	-0.062317	0.00039673	0.0079956	0.020844	0.035583	0.040344	0.087433	0.047638	-0.009491	0.0088196
0.03299	-0.013824	0.0041199	-0.0067139	-0.038025	0.036591	0.01123	0.019501	-0.030487	0.056335	0.039307	0.018066	0.0059204	-0.061798	-0.0015259	0.0091553	0.023315	0.032837	0.016998	0.084595	0.051422	-0.0048828	0.015961
0.03894	-0.0090332	0.006012	-0.012177	-0.044037	0.031036	0.022369	0.023834	-0.026489	0.057068	0.039856	0.014191	0.010345	-0.052582	-0.0028992	0.013336	0.024353	0.028442	0.013367	0.085083	0.059082	-0.0066833	0.021271
0.045624	-0.0011597	0.0085754	-0.015198	-0.03653	0.044434	0.033173	0.031128	-0.022339	0.051178	0.037628	0.016418	0.0095825	-0.055847	0.00039673	0.017395	0.025116	0.028931	0.018768	0.08255	0.057343	-0.0056458	0.016876
0.049561	-0.0042419	0.0052795	-0.014648	-0.042236	0.044617	0.03125	0.024567	-0.016113	0.050995	0.043121	0.020782	0.011261	-0.061798	0.0020142	0.027893	0.029846	0.041504	0.015869	0.096161	0.052277	-0.0028992	0.0067139
0.052856	-0.013	-0.00033569	0.0067139	-0.045502	0.042664	0.034058	0.0057678	-0.019287	0.044617	0.052063	0.02063	0.014862	-0.056702	0.0093079	0.032196	0.035858	0.051117	0.010803	0.10123	0.050812	-0.0040894	0.0075989
0.05481	-0.012634	-0.0093689	0.012543	-0.057556	0.044373	0.040222	0.0072937	-0.023407	0.045013	0.057678	0.026398	0.0073547	-0.052826	0.01825	0.028015	0.043549	0.046173	0.011536	0.094086	0.046112	-0.0037231	0.0040588
0.054077	-0.014893	-0.0064697	0.01532	-0.058868	0.044312	0.053436	0.011932	-0.022827	0.044556	0.047302	0.02597	-0.0010681	-0.055206	0.023987	0.017639	0.042603	0.044495	0.015656	0.087067	0.046692	-0.0030823	-0.0018616
0.057587	-0.020782	0.0046082	0.026093	-0.058563	0.048248	0.057892	6.1035e-05	-0.026306	0.042389	0.051849	0.027557	-0.011078	-0.056396	0.026733	0.01236	0.036957	0.041412	0.023743	0.0849	0.051697	-0.0049744	-0.0090942
0.061798	-0.021912	0.006897	0.022156	-0.055786	0.055878	0.041931	0.0067749	-0.024811	0.048309	0.047729	0.023621	-0.011536	-0.05069	0.029816	0.017944	0.021484	0.045227	0.020996	0.080658	0.060028	-0.0050659	-0.016327
0.059113	-0.03067	0.0066528	0.013702	-0.053406	0.062225	0.025452	0.01004	-0.021912	0.049164	0.034241	0.017883	-0.0056763	-0.042664	0.030182	0.026489	0.010529	0.053955	0.022278	0.080627	0.060455	-0.0052185	-0.020996
0.053955	-0.040985	0.0065918	0.015991	-0.047974	0.059357	0.026489	0.0068665	-0.018036	0.041168	0.029785	0.022949	6.1035e-05	-0.039063	0.031464	0.026093	0.020508	0.057251	0.022156	0.078949	0.05249	-0.0091553	-0.024628
0.055267	-0.038971	0.0099487	0.024445	-0.042328	0.048157	0.032867	0.014404	-0.016663	0.028412	0.028137	0.026611	0.005127	-0.042328	0.030518	0.025787	0.035156	0.054901	0.017883	0.075409	0.047821	-0.017853	-0.015991
0.05835	-0.029297	0.0053711	0.034149	-0.041687	0.048859	0.03125	0.023926	-0.013245	0.029694	0.037994	0.028503	0.010345	-0.039795	0.033325	0.026825	0.054352	0.051331	0.0112	0.083496	0.051117	-0.015289	-0.0047302
0.056274	-0.018768	0.011566	0.039886	-0.031891	0.038666	0.032288	0.015717	-0.015045	0.041229	0.043213	0.030914	0.010925	-0.040161	0.035126	0.029053	0.060394	0.054291	0.016998	0.091278	0.04953	-0.012909	0.0030823
0.056122	-0.0076294	0.015442	0.039764	-0.027802	0.029083	0.032104	-0.0010681	-0.014465	0.052277	0.038055	0.018951	0.022675	-0.035706	0.038544	0.0289	0.06134	0.054108	0.020325	0.088196	0.037415	-0.014252	0.0062561
0.056732	-0.0028381	0.018463	0.027496	-0.028748	0.03656	0.033417	-0.003418	-0.01358	0.046936	0.02829	0.016632	0.02594	-0.034149	0.041779	0.018066	0.052856	0.051605	0.02002	0.085602	0.035004	-0.0046082	0.004303
0.057129	0.0040588	0.026733	0.025208	-0.027374	0.03244	0.034058	0.016602	-0.020172	0.028534	0.017639	0.022644	0.021851	-0.037231	0.037994	0.0095825	0.040466	0.04776	0.016296	0.095276	0.033081	-0.0048523	0.001709
0.054596	0.0050049	0.032288	0.024506	-0.012787	0.038971	0.024078	0.01886	-0.029236	0.02356	0.022675	0.026123	0.019745	-0.037109	0.033112	0.011261	0.026093	0.047852	0.012421	0.1062	0.039612	-0.0022888	-0.0023193
0.055817	-0.00073242	0.029114	0.029907	9.1553e-05	0.051819	0.032837	0.0083313	-0.030334	0.037781	0.026276	0.023529	0.022552	-0.036469	0.027191	0.011322	0.020966	0.053925	0.015167	0.10538	0.047424	0.0041199	-0.006012
0.054108	-0.012634	0.027649	0.034821	-0.0015869	0.050934	0.04538	0.0075989	-0.028259	0.048309	0.030212	0.028015	0.021118	-0.037781	0.020233	0.0021362	0.023743	0.04776	0.0086975	0.10544	0.049805	0.012299	-0.0091858
0.056091	-0.025238	0.029327	0.032196	0.0030518	0.03476	0.040863	0.0075989	-0.02005	0.048553	0.035187	0.030334	0.022003	-0.03949	0.01474	-0.0038757	0.035004	0.045166	0.0069885	0.1041	0.050018	0.018097	-0.0097046
0.058929	-0.02066	0.022766	0.022461	0.0073242	0.02536	0.038666	-0.0054626	-0.0050659	0.057007	0.029694	0.033417	0.029999	-0.041229	0.0087891	-0.0032349	0.024292	0.047852	0.0079346	0.093964	0.042877	0.019348	-0.0036011
0.062042	-0.015808	0.016876	0.018188	0.0017395	0.024384	0.036163	-0.014191	-0.00033569	0.058838	0.019562	0.034821	0.037323	-0.054504	0.0044556	-0.0031433	0.023773	0.047363	0.012115	0.087311	0.041168	0.023468	-0.0049438
0.063568	-0.014465	0.017059	0.029236	-0.018616	0.033386	0.023315	-0.024078	-0.0046387	0.048065	0.013641	0.036652	0.041046	-0.057678	0.00045776	-0.0075684	0.039764	0.037262	0.018494	0.093811	0.044128	0.026276	-0.0043335
0.062897	-0.016327	0.011719	0.04129	-0.035583	0.045319	0.020081	-0.02124	-0.0091248	0.044952	-0.00064087	0.04422	0.041382	-0.064728	-0.0031433	-0.013458	0.044128	0.028107	0.026062	0.10211	0.048828	0.032471	-0.016388
0.066406	-0.014679	0.0095825	0.048309	-0.028107	0.050323	0.028687	-0.014618	-0.0060425	0.045319	-0.0039368	0.049103	0.046021	-0.063965	-0.00024414	-0.017303	0.041168	0.023895	0.027771	0.10687	0.054749	0.037567	-0.018707
0.067261	-0.0038452	0.019165	0.043365	-0.021759	0.048218	0.035767	-0.0019836	-0.00036621	0.052673	9.1553e-05	0.05365	0.045502	-0.05722	-0.004303	-0.018585	0.032135	0.022919	0.034729	0.096558	0.049744	0.038605	-0.0053101
0.063507	-0.0040283	0.025696	0.034088	-0.01593	0.044312	0.051453	0.020233	0.00076294	0.054932	-0.00015259	0.046844	0.03894	-0.050415	-0.0050354	-0.014801	0.039581	0.022705	0.027985	0.08783	0.038391	0.032257	-0.0026245
0.051544	0.0011292	0.019257	0.023193	-0.013092	0.037689	0.055603	0.022217	-0.0044861	0.058319	0.0085144	0.041412	0.028381	-0.042542	0.014374	-0.0093689	0.040192	0.023529	0.021088	0.085144	0.027252	0.02533	-0.0092163
0.046875	0.007782	0.011627	0.012848	-0.0070496	0.02475	0.048706	0.023834	-0.0023193	0.06308	0.012054	0.043976	0.030151	-0.033997	0.024994	-0.016571	0.034607	0.025238	0.0177	0.089722	0.030365	0.022858	-0.017822
0.057861	0.0033264	0.0080566	0.019531	-0.0080261	0.03009	0.045502	0.032776	-0.0080872	0.058624	0.0047913	0.043182	0.04126	-0.031281	0.024597	-0.01474	0.036865	0.030609	0.017883	0.092163	0.035156	0.018982	-0.016479
0.067139	-0.005188	0.002594	0.016113	-0.012085	0.041107	0.044525	0.044403	-0.019928	0.053955	0.0039368	0.045807	0.039032	-0.031769	0.019409	-0.010712	0.029724	0.029541	0.014221	0.091675	0.036346	0.014893	-0.0028992
0.068665	-0.0052185	0.0021057	0.014282	-0.028015	0.042419	0.047668	0.047852	-0.017303	0.054108	0.009491	0.041321	0.03476	-0.023804	0.021515	-0.0030212	0.031281	0.036102	0.010956	0.091064	0.03833	0.019684	0.0042114
0.069305	-0.00042725	0.005249	0.0098267	-0.038727	0.053131	0.037018	0.035858	-0.01001	0.058533	0.010956	0.037079	0.036255	-0.01413	0.018921	-0.014038	0.035339	0.035858	0.018707	0.088379	0.046875	0.026001	0.0014648
0.068573	0.0042114	6.1035e-05	0.003479	-0.034058	0.06601	0.029877	0.024567	-0.0074463	0.060516	0.015411	0.037537	0.042053	-0.018463	0.021545	-0.019226	0.041656	0.029724	0.013458	0.094818	0.048676	0.029175	0.00042725
0.067535	-0.0022888	0.003479	0.0026855	-0.020355	0.063568	0.0354	0.035187	-0.0053101	0.05249	0.016266	0.0354	0.042053	-0.023834	0.019775	-0.020142	0.044708	0.028442	0.016022	0.099365	0.043579	0.032013	-0.0027466
0.065735	-0.0065308	0.0049133	0.004425	-0.013733	0.065369	0.041412	0.037781	-0.0035095	0.050446	0.015015	0.034454	0.040558	-0.019043	0.024139	-0.016968	0.044006	0.026245	0.027283	0.093597	0.0466	0.027618	-0.0047607
0.067017	-0.0062561	0.0054321	0.001709	-0.016846	0.067047	0.034607	0.012299	0.00021362	0.044495	0.021881	0.040619	0.033508	-0.012146	0.020111	-0.0079956	0.036163	0.017273	0.033356	0.092407	0.047729	0.012299	-0.008606
0.06604	-0.0093994	-0.0010681	0.008606	-0.011353	0.063812	0.031158	0.0040283	0.0022888	0.037537	0.028229	0.037384	0.032684	-0.006134	0.017548	-0.016266	0.022095	0.013123	0.030396	0.08078	0.049377	0.012909	-0.011261
0.054474	0.0017395	-0.00027466	0.017639	-0.0067749	0.0625	0.034943	0.01001	-0.00033569	0.04834	0.022797	0.040741	0.032318	-0.0077515	0.027527	-0.019867	0.019714	0.016754	0.024658	0.07132	0.052765	0.012024	-0.0031433
0.042603	0.012756	0.0069275	0.040222	-0.011627	0.050934	0.039703	0.01712	-0.0089722	0.060852	0.01709	0.044983	0.028107	-0.0098877	0.030243	-0.026001	0.022125	0.011139	0.021759	0.057983	0.046936	0.0012207	0.0032654
0.046967	0.0018616	0.0112	0.048096	-0.021698	0.042206	0.046326	0.011658	-0.0077209	0.068512	0.016846	0.048004	0.030457	-0.019348	0.031708	-0.021545	0.027954	0.0061951	0.021301	0.04953	0.041687	0.0072937	0.011108
0.050262	-0.0057373	0.0097961	0.040497	-0.026794	0.049194	0.051971	-0.0022583	-0.0045776	0.062103	0.02475	0.045654	0.02887	-0.019165	0.031189	-0.017578	0.021027	0.0057373	0.022034	0.057983	0.046661	0.022003	0.0065613
0.062561	0.0039673	0.014282	0.034149	-0.027405	0.054291	0.046478	-0.010284	0.0057678	0.050537	0.033142	0.03833	0.030548	-0.019531	0.029816	-0.010834	0.0096741	0.0080261	0.02182	0.068817	0.060059	0.02063	-0.0057068
0.063751	0.017303	0.019287	0.034363	-0.01828	0.044312	0.044556	-0.0024719	0.011658	0.039734	0.031128	0.044189	0.03656	-0.016205	0.028656	-0.010986	0.025452	0.0075378	0.01947	0.062775	0.064697	0.020264	-0.0061951
0.060516	0.007782	0.019073	0.026642	-0.011414	0.041901	0.030396	0.0014954	0.012695	0.038513	0.020416	0.046448	0.05249	-0.015747	0.027557	-0.01825	0.035492	0.00018311	0.021088	0.057098	0.069763	0.022186	0.0014954
0.060211	0.0098267	0.015594	0.018646	-0.017334	0.036621	0.015778	0.0086365	0.012299	0.035492	0.0061646	0.049255	0.047852	-0.022766	0.025146	-0.015472	0.030426	0.0045776	0.022766	0.055664	0.075043	0.028595	-0.00057983
0.059998	0.016602	0.010345	0.026123	-0.0224	0.024139	0.022186	0.019012	0.01593	0.034241	0.005249	0.054962	0.032867	-0.029236	0.022675	-0.012146	0.0097656	0.0089111	0.017639	0.062256	0.068817	0.030365	0.0010071
0.06131	0.019196	0.0057678	0.020447	-0.014771	0.021149	0.028656	0.028564	0.010895	0.032654	9.1553e-05	0.056152	0.0242	-0.028229	0.022125	-0.010162	0.0067749	0.011169	0.0064392	0.070343	0.057129	0.031677	-0.0050964
0.057007	0.017029	0.010956	0.011047	-0.0067139	0.035889	0.028839	0.023773	0.0032349	0.042206	-0.0047607	0.061554	0.015259	-0.026031	0.024475	-0.01416	0.013214	0.0068665	-0.0014954	0.060577	0.060059	0.03418	-0.0097656
0.062622	0.0058899	0.019623	0.011902	-0.022827	0.030609	0.030151	0.0159	-0.0012207	0.047272	-0.0023193	0.05954	0.014984	-0.039124	0.029785	-0.02066	0.015869	0.0035706	0.0015869	0.056458	0.062592	0.02597	-0.0088806
0.058105	0.0027771	0.0080566	0.01178	-0.030853	0.033722	0.043457	0.0093689	-0.0010071	0.042786	-0.0073242	0.057068	0.020782	-0.038361	0.031219	-0.024536	-0.00094604	0.004303	-0.00033569	0.054504	0.063202	0.024841	-0.0083923
0.060547	0.0097046	-0.0064392	0.012787	-0.021973	0.038605	0.054749	0.0022278	0.0071106	0.038849	-0.011841	0.060699	0.031036	-0.038086	0.035492	-0.01889	-0.01944	0.0023804	-0.0056458	0.050934	0.06073	0.02533	-0.0072632
0.061798	0.011139	-0.013	0.00048828	-0.015015	0.023163	0.052948	-0.00057983	0.010925	0.035065	-0.0067139	0.062805	0.038696	-0.040649	0.034851	-0.017761	-0.023926	0.0012512	-0.0012512	0.053406	0.063202	0.020905	-0.004425
0.055725	0.0075989	-0.010529	-0.0059814	-0.020325	0.009552	0.050751	0.0076599	0.0099792	0.03952	0.005127	0.06955	0.047821	-0.038055	0.031036	-0.022919	-0.010742	0.0012512	0.0075073	0.057556	0.057678	0.02063	-0.0063477
0.052673	0.0012207	-0.0042114	-0.0019836	-0.038147	0.032501	0.058411	0.016083	0.0067749	0.03598	0.0061951	0.070496	0.054382	-0.032623	0.025635	-0.029663	0.010925	0.0010681	0.018036	0.054504	0.058105	0.019531	-0.0068665
0.051147	-0.0088196	0.00091553	0.0076599	-0.056488	0.052887	0.067749	0.019501	0.0064392	0.026703	0.014282	0.068817	0.053253	-0.033447	0.027527	-0.031158	0.021271	-0.0016174	0.023224	0.048431	0.060669	0.028839	-0.0079956
0.045319	-0.017456	0.0079956	0.01004	-0.039215	0.050323	0.067352	0.017487	0.016327	0.023621	0.0074158	0.070251	0.05545	-0.030731	0.020874	-0.023193	0.008728	0.0066223	0.033813	0.052826	0.061707	0.035431	-0.011505
0.045471	-0.0017395	0.0050354	-0.0042114	-0.0053101	0.044312	0.071655	0.017181	0.022095	0.023376	-0.0022888	0.065857	0.057434	-0.028961	0.024567	-0.010284	-0.0010681	0.011749	0.031464	0.06012	0.063293	0.040588	-0.018341
0.044342	0.015198	-0.0070496	-0.00076294	0.00079346	0.041382	0.078491	0.0224	0.022278	0.022888	-0.0068054	0.057037	0.054108	-0.03067	0.03186	-0.005249	-0.0053101	0.011749	0.014771	0.057983	0.063354	0.04303	-0.012146
0.041656	0.012543	-0.012238	-0.0075073	-0.01416	0.036011	0.079315	0.017365	0.028809	0.019531	-0.00067139	0.051025	0.06073	-0.032196	0.038666	-0.0059814	-0.0075378	0.010193	0.0043945	0.053192	0.060547	0.044495	-0.013672
0.037506	-0.0080261	-0.014343	-0.0031433	-0.029572	0.030029	0.076752	0.0081787	0.021729	0.026001	0.0078125	0.055634	0.066376	-0.033905	0.037964	-0.0050659	-0.030914	0.011536	-0.0014038	0.048309	0.048737	0.047119	-0.016296
0.042755	-0.009552	-0.016144	-0.0013123	-0.035614	0.033997	0.072174	0.013855	0.021912	0.026398	0.016632	0.058075	0.072968	-0.023743	0.041931	-0.013428	-0.029572	0.0076294	0.0047302	0.048157	0.045807	0.053162	-0.015625
0.048431	-0.0073242	-0.021057	0.0080872	-0.013641	0.040558	0.068542	0.020844	0.029022	0.023834	0.01239	0.057434	0.073975	-0.018097	0.047729	-0.016418	-0.017609	0.0046387	0.0096436	0.054565	0.045593	0.056946	-0.0090332
0.049652	-0.010742	-0.02597	0.016052	-0.0093689	0.040985	0.075073	0.020294	0.039368	0.028442	-0.0005188	0.057495	0.067261	-0.015564	0.047668	-0.013489	-0.012024	0.0033875	0.010956	0.0625	0.049835	0.057037	-0.012268
0.045349	-0.0097961	-0.0091553	0.01535	-0.01535	0.03244	0.074463	0.017853	0.046295	0.035461	-0.017548	0.056885	0.056915	-0.016785	0.051147	-0.013672	-0.0045776	0.0042114	0.0079651	0.057831	0.049103	0.051758	-0.019073
0.035431	-0.0067444	0.0065613	-0.0032959	-0.010376	0.031982	0.065948	0.027527	0.051392	0.033936	-0.029053	0.057495	0.066315	-0.016479	0.050079	0.00094604	-0.0057983	0.0055847	-0.00177	0.053589	0.044952	0.036407	-0.013245
0.034302	-0.019928	0.016388	-0.020447	-0.01651	0.030945	0.058319	0.021088	0.057251	0.021027	-0.028381	0.053192	0.06958	-0.010559	0.044586	0.012207	-0.011719	0	-0.0036011	0.046875	0.037628	0.036041	-0.014862
0.042358	-0.013672	0.011017	-0.0072021	-0.01474	0.028992	0.06842	0.019501	0.055573	0.008728	-0.027557	0.048981	0.068268	-0.012482	0.038513	0.0058899	-0.011108	-0.007019	0.0045166	0.038544	0.034546	0.039734	-0.0085449
0.044403	-0.0067139	0.016113	0.010498	-0.016479	0.024689	0.069794	0.026276	0.046326	0.011414	-0.019165	0.055176	0.06134	-0.0093079	0.039673	0.0048218	-0.0024109	-0.0075378	0.019775	0.042694	0.037292	0.038757	-0.0066833
0.043457	-0.0035095	0.0045776	0.0081482	-0.024658	0.032959	0.054962	0.014526	0.039551	0.019714	-0.011292	0.05365	0.05838	-0.0083008	0.041901	0.0015869	0.00021362	0.0012512	0.035553	0.039124	0.034668	0.02771	-0.0040283
0.048798	-0.0097351	0.0043335	-0.0045166	-0.031128	0.032501	0.047241	-0.00048828	0.034485	0.017456	-0.010895	0.044617	0.058624	-0.0095215	0.04599	-0.002594	0.00018311	0.0066833	0.034821	0.029205	0.032257	0.023499	-0.0093079
0.052856	-0.011353	0.016022	-0.024628	-0.035248	0.030609	0.048065	0.014496	0.031555	0.0076294	-0.017822	0.038208	0.059418	0.00073242	0.04892	-0.0057983	0.015594	0.01593	0.02533	0.024811	0.036377	0.02948	-0.0087891
0.053131	-0.0042419	0.021179	-0.022583	-0.023956	0.039459	0.042175	0.025482	0.035187	0.012238	-0.015442	0.034729	0.065857	6.1035e-05	0.045807	-0.0059814	0.013611	0.02298	0.031128	0.024963	0.052795	0.03421	0.0023804
0.050598	-0.00036621	0.021393	-0.0079956	-0.0083923	0.056488	0.032043	0.017395	0.024597	0.023712	-0.015289	0.037964	0.069763	-0.0064392	0.044983	-0.00354	0.020844	0.023407	0.037231	0.020721	0.057953	0.033203	0.0013123
0.055817	0.0080261	0.010864	0.0058899	-0.003418	0.054779	0.031067	0.01825	0.024933	0.023987	-0.023712	0.037415	0.074341	-0.016052	0.041168	-0.0037537	0.020386	0.023987	0.022766	0.021118	0.057922	0.03653	0.010681
0.053955	0.0041809	0.0058289	-0.00033569	0.0034485	0.056763	0.031799	0.02005	0.042816	0.020538	-0.038391	0.04126	0.067719	-0.023682	0.036163	0.009491	0.019379	0.032318	0.025055	0.022919	0.050476	0.036407	0.014557
0.049347	0.0042725	0.0099487	-0.0039978	0.00097656	0.058502	0.038177	0.014282	0.057098	0.019684	-0.037079	0.04187	0.065979	-0.029999	0.036652	0.0092468	0.024231	0.033386	0.02597	0.026306	0.046356	0.031647	0.011993
0.044708	0.010162	0.011261	-0.0072937	-0.0013428	0.049347	0.036011	0.01355	0.066315	0.021118	-0.023895	0.037262	0.067566	-0.033783	0.038971	0.0018311	0.023956	0.03537	0.022919	0.024719	0.046936	0.026917	0.01059
0.049072	0.012695	0.0090332	-0.012726	-0.0042419	0.053955	0.037781	0.015625	0.069458	0.017426	-0.015778	0.037445	0.065033	-0.03717	0.037659	-0.01001	0.019989	0.046631	0.022003	0.03064	0.043427	0.03418	0.013702
0.049652	0.012878	0.01181	-0.016296	-0.0032654	0.063995	0.046295	0.0099182	0.066071	0.013092	-0.026337	0.041626	0.057648	-0.036285	0.028381	0.00039673	0.013519	0.042267	0.022919	0.038269	0.045166	0.035339	0.013306
0.045471	0.0065613	0.012756	-0.014648	-0.010437	0.054291	0.053406	0.0043945	0.054474	0.0040588	-0.034912	0.038544	0.041473	-0.034363	0.026459	0.0065002	0.01123	0.041473	0.022583	0.038116	0.05014	0.03891	0.014771
0.034302	-0.00048828	0.01886	-0.012787	-0.016846	0.046356	0.053864	0.0084839	0.051636	0.0022583	-0.036896	0.037842	0.030518	-0.030579	0.024994	3.0518e-05	0.011597	0.043976	0.030121	0.034393	0.054443	0.039612	0.0112
0.037476	0.0013733	0.026489	-0.013367	-0.019745	0.03952	0.05719	0.010468	0.051758	0.0054626	-0.034698	0.03302	0.031097	-0.037994	0.030212	-0.0046387	0.0067444	0.038055	0.041931	0.040039	0.047455	0.045074	0.0054016
0.035126	0.0018921	0.031342	-0.0053406	-0.022919	0.043213	0.047394	0.006134	0.035583	0.0030212	-0.03302	0.03598	0.028137	-0.036469	0.033203	-0.0028381	-0.0014954	0.034058	0.040192	0.044586	0.048553	0.046112	0.0079346
0.033813	-0.0046692	0.0032654	0.0025635	-0.022064	0.06897	0.048096	0.010651	0.024902	-0.00085449	-0.033447	0.048187	0.022644	-0.031311	0.036743	-0.0014954	-0.0080261	0.0401	0.038635	0.049438	0.049774	0.041534	0.0035095
0.035187	-0.0010071	-0.012512	0.019257	-0.020996	0.082275	0.053101	0.022125	0.020966	0.01123	-0.023254	0.039917	0.021729	-0.023254	0.043427	0.0054626	-0.010742	0.051483	0.040588	0.043243	0.044281	0.0401	0.00354
0.031219	0.0063782	-0.0033569	0.021423	-0.017914	0.063385	0.049377	0.026794	0.026215	0.018982	-0.021423	0.034485	0.019012	-0.024872	0.039337	0.012848	-0.0090332	0.047272	0.041473	0.036407	0.039001	0.040771	0.012024
0.028717	0.009491	-0.00082397	0.015503	0.0021362	0.047607	0.046814	0.054962	0.032043	0.026917	-0.018951	0.03656	0.019257	-0.033295	0.030151	0.019073	-0.0032959	0.045685	0.041534	0.03183	0.035919	0.03891	0.013397
0.029388	0.0075684	0.0084839	0.010071	0.00030518	0.032654	0.04538	0.061249	0.025024	0.02182	-0.016937	0.0354	0.027771	-0.032104	0.021149	0.013855	-0.0010986	0.051697	0.03891	0.032776	0.036346	0.046661	0.011719
0.029938	0.0075073	0.008606	0.00015259	-0.019257	0.03598	0.042938	0.046967	0.024811	0.01532	-0.015839	0.039246	0.025696	-0.032532	0.0078735	0.013763	-0.0065002	0.047974	0.039307	0.029633	0.041473	0.039948	0.0076599
0.01709	0.005127	0.0014954	-0.0050659	-0.037811	0.03653	0.046387	0.043488	0.027283	0.013062	-0.0056458	0.035309	0.02417	-0.031525	0.0013733	0.0079346	-0.0077515	0.042938	0.028839	0.029572	0.055817	0.03537	-0.00057983
0.0071411	-6.1035e-05	-0.00079346	0.021606	-0.029907	0.03067	0.042877	0.036957	0.024506	0.012726	0.0027466	0.036621	0.017883	-0.023987	-0.0061035	0.0049744	-0.0066528	0.053192	0.019562	0.025055	0.056091	0.045013	0.00082397
-0.005188	0.00024414	-0.019928	0.032715	-0.016815	0.025848	0.035522	0.025208	0.018127	0.0054321	0.0040283	0.031677	0.017944	-0.023682	-0.009613	0.0082092	-0.0058289	0.062256	0.018768	0.0289	0.052277	0.052551	0.0056152
-0.011627	0.011658	-0.028076	0.033295	-0.014771	0.019409	0.035767	0.031128	0.028046	0.0029602	0.0070801	0.036743	0.020996	-0.023468	-0.0039368	0.0081787	-0.013092	0.061401	0.014282	0.035828	0.044952	0.054749	0.012756
-0.014832	0.013458	-0.034027	0.027039	-0.013306	0.013184	0.045074	0.017639	0.032745	0.0077515	0.0068359	0.045288	0.026703	-0.026825	-0.00027466	0.011688	-0.014282	0.058167	0.014374	0.034546	0.037781	0.045471	0.0046387
-0.0093689	0.0016785	-0.031128	0.027374	-0.0097961	0.0067749	0.046783	-0.0032654	0.028656	0.014832	0.006073	0.041138	0.026825	-0.037079	0.015015	0.014404	-0.012238	0.06131	0.022491	0.023468	0.044708	0.040649	-0.0015564
-0.010712	-0.0093079	-0.010681	0.026825	-0.0047913	0.006134	0.058319	0.00064087	0.023346	0.024902	0.0054932	0.040375	0.021423	-0.032593	0.033264	0.011444	-0.0033264	0.066467	0.029449	0.01416	0.046936	0.038513	0.00027466
-0.012543	0.0022888	0.012024	0.02713	-0.0057373	0.013336	0.060486	0.0030823	0.032318	0.03241	0.00018311	0.046265	0.026855	-0.035431	0.03891	0.007019	0.018433	0.064362	0.029114	0.01889	0.041687	0.034912	-0.0015869
-0.017548	0.0057678	0.0057373	0.022217	-0.0091858	0.027618	0.056915	0.01236	0.030609	0.032135	-0.0020752	0.043335	0.034424	-0.036407	0.035095	0.012115	0.034027	0.058136	0.027008	0.023438	0.045166	0.036438	-0.0068665
-0.025238	0.0033569	-0.0046692	0.021881	-0.017578	0.029541	0.045593	0.011963	0.032684	0.028809	0.0027161	0.035004	0.036652	-0.030762	0.026978	0.020081	0.022247	0.050507	0.018829	0.023346	0.040619	0.042328	0.00021362
-0.037384	0.0046082	-0.014374	0.020508	-0.019012	0.035614	0.038788	0.0092773	0.031494	0.025299	0.0061951	0.025452	0.032379	-0.025116	0.016663	0.01593	-0.0065002	0.044067	0.01178	0.025757	0.035339	0.041687	-0.00079346
-0.034027	0.012817	-0.014557	0.025848	-0.017242	0.036255	0.046936	0.025238	0.032715	0.025299	0.0090332	0.028137	0.024841	-0.013885	0.014191	0.017792	-0.016754	0.04361	0.020294	0.02417	0.036743	0.039581	0.0012207
-0.031464	0.016754	-0.017914	0.022003	-0.024536	0.04245	0.050385	0.03717	0.041901	0.02005	0.015015	0.028503	0.023346	-0.014038	0.019348	0.011841	-0.0026245	0.040436	0.024719	0.031036	0.036987	0.029144	-0.00033569
-0.030609	0.013947	-0.018616	0.0081787	-0.025879	0.031006	0.05014	0.034363	0.046539	0.018799	0.004364	0.023621	0.02887	-0.017212	0.017944	0.008606	0.01593	0.032776	0.030731	0.035583	0.034119	0.022064	0.0049133
-0.024475	0.012421	-0.019379	0.012482	-0.031311	0.017822	0.047546	0.023804	0.058533	0.018799	-0.00094604	0.016144	0.031403	-0.019836	0.021423	0.015045	0.025146	0.034821	0.026947	0.030853	0.029388	0.019409	0.0073547
-0.022186	0.015594	-0.026001	0.0055847	-0.029266	0.026031	0.05835	0.0082092	0.063629	0.025055	-0.0076294	0.013245	0.031586	-0.019226	0.023163	0.0059204	0.021179	0.040741	0.022003	0.019867	0.02713	0.019958	0.0090637
-0.023071	0.011017	-0.016083	0.0035706	-0.030151	0.029633	0.065857	0.0017395	0.058197	0.023346	-0.012726	0.0045166	0.031067	-0.014801	0.019257	0.0046082	0.012817	0.041901	0.019196	0.018982	0.028656	0.02066	0.0177
-0.02356	0.01413	-0.0037537	0.0086365	-0.026703	0.041138	0.063782	0.013489	0.057098	0.027557	-0.013611	0.0027771	0.024536	-0.015228	0.021851	0.0080872	0.0097656	0.037781	0.018799	0.02179	0.029053	0.019257	0.021027
-0.025482	0.02301	0.0037842	-0.010376	-0.023529	0.048859	0.075775	0.019073	0.050995	0.026276	-0.0069885	0.0073547	0.012634	-0.013428	0.030151	0.018036	0.01181	0.04715	0.016754	0.026947	0.02597	0.012268	0.018524
-0.03183	0.017426	-0.0054626	-0.019043	-0.023651	0.048676	0.070679	0.0093079	0.039673	0.018616	-0.0065002	0.0070801	0.010498	-0.013	0.033203	0.031403	0.012329	0.054199	0.012543	0.027039	0.021332	0.0090332	0.017395
-0.034576	0.011871	-0.018951	-0.011688	-0.01355	0.05069	0.055969	0.015106	0.039337	0.010071	-0.0018616	0.0061035	0.015564	-0.030457	0.0336	0.028503	0.019745	0.049347	0.01181	0.034515	0.024811	0.012054	0.019501
-0.037659	0.0029602	-0.014618	-0.0011902	-0.013672	0.047119	0.047638	0.019409	0.041382	0.01004	0.0044861	0.0030823	0.021881	-0.032471	0.035095	0.017487	0.023499	0.047821	0.013397	0.036194	0.027954	0.020416	0.022583
-0.047882	0.010986	-0.0088806	0.012726	-0.008606	0.047943	0.029755	0.020813	0.038513	0.011932	0.0085144	0.0024109	0.019501	-0.025085	0.026611	0.018036	0.028809	0.052582	0.016266	0.039307	0.019684	0.0242	0.035217
-0.039459	0.015717	-0.010132	0.017822	-0.015686	0.039093	0.026733	0.031433	0.036438	0.017242	0.0096741	0.0076904	0.013824	-0.024261	0.0112	0.026031	0.030457	0.056641	0.017273	0.039856	0.011566	0.024139	0.035828
-0.025909	0.009491	-0.016602	0.020874	-0.016144	0.035522	0.029968	0.04364	0.027252	0.020874	0.0056458	0.010925	0.018585	-0.026276	-0.0010071	0.026215	0.02594	0.058441	0.018219	0.040619	0.010925	0.026825	0.029053
-0.024872	0.0043945	-0.021942	0.018372	-0.019348	0.047577	0.033783	0.039795	0.020233	0.016418	0.0077515	0.0098267	0.01947	-0.019104	0.0072327	0.014801	0.0224	0.048279	0.0061646	0.040741	0.0074158	0.025024	0.035583
-0.017059	0.002533	-0.021759	0.017883	-0.020813	0.042999	0.035889	0.036407	0.025665	0.017273	0.0099182	0.011475	0.017853	-0.019592	0.015869	0.008606	0.022522	0.046356	-0.0025635	0.035126	0.0039978	0.026764	0.039276
-0.014221	-0.008606	-0.019043	0.023041	-0.014648	0.030365	0.031525	0.042328	0.028412	0.011719	0.011017	0.012726	0.012268	-0.021942	0.02887	0.014862	0.017273	0.045929	0.00012207	0.032166	0.0069885	0.030426	0.034058
-0.022125	-0.0061035	-0.023193	0.03302	-0.018768	0.035614	0.031799	0.040436	0.029327	0.0061951	0.019165	0.014954	0.00079346	-0.021088	0.028931	0.01532	0.015198	0.051178	0.0078125	0.032532	0.015472	0.031006	0.03595
-0.021942	-0.00076294	-0.020966	0.029358	-0.018005	0.049988	0.029175	0.032257	0.019135	0.0044861	0.02771	0.014648	-0.0015869	-0.022217	0.025452	0.017792	0.026428	0.049835	0.02179	0.037659	0.01532	0.026459	0.041504
-0.02655	0.0071106	-0.016296	0.02182	0.00057983	0.049255	0.03009	0.035004	0.016205	0.0090027	0.020935	0.0048218	0.0071411	-0.029236	0.03006	0.016144	0.025604	0.047058	0.024414	0.033783	0.007782	0.024811	0.043518
-0.030914	0.0079651	-0.0224	0.019409	0.012299	0.052704	0.025482	0.041077	0.019775	0.017487	0.020081	-0.00064087	0.0041199	-0.034973	0.03064	0.016907	0.024841	0.045502	0.021423	0.032959	0.0075378	0.032471	0.042725
-0.028809	-0.0028076	-0.027527	0.019257	-0.0011597	0.038055	0.028381	0.041229	0.034302	0.029449	0.027771	0.00067139	0.0058899	-0.03595	0.02066	0.0093689	0.038483	0.040741	0.014343	0.029022	0.008667	0.033905	0.036072
-0.019531	-0.01355	-0.026123	0.015961	-0.0095825	0.029175	0.035004	0.038757	0.046173	0.031036	0.031891	0.0084839	-3.0518e-05	-0.030975	0.020233	0.010529	0.038574	0.036255	0.0063782	0.026123	0.0018921	0.028168	0.03772
-0.021179	-0.018066	-0.021729	0.031158	-0.0023499	0.0271	0.029999	0.036102	0.049164	0.017029	0.031769	0.010284	0.0068665	-0.03183	0.023438	0.018555	0.028748	0.035461	0.0073547	0.024628	0.0087585	0.024719	0.043518
-0.021088	-0.019287	-0.022095	0.049103	0.0029297	0.037781	0.029724	0.03772	0.037231	0.013489	0.028107	0.011902	0.0087585	-0.036072	0.025757	0.013031	0.021179	0.038361	0.022644	0.027588	0.014465	0.024506	0.045746
-0.02655	-0.015167	-0.026459	0.041626	-0.010071	0.043274	0.035828	0.043915	0.026672	0.01355	0.028198	0.013733	0.0075684	-0.03891	0.028564	0.011292	0.0159	0.04248	0.0336	0.020782	0.011658	0.019684	0.044098
-0.030914	-0.016418	-0.022461	0.029083	-0.01947	0.040863	0.045532	0.03598	0.018219	0.010681	0.045868	0.011658	-0.00097656	-0.049713	0.032959	0.012482	0.013214	0.037811	0.032074	0.010345	0.0032959	0.019989	0.041962
-0.033386	-0.01236	-0.01828	0.035095	-0.012268	0.036499	0.049164	0.020447	0.012329	0.007782	0.049744	0.015198	-0.0064392	-0.054108	0.032837	0.006897	0.012543	0.034821	0.033783	0.012207	-0.0037537	0.019104	0.034271
-0.034393	-0.0033875	-0.020294	0.038696	-0.007782	0.034912	0.04834	0.030182	0.017761	0.0056152	0.049561	0.026062	-0.0016785	-0.049011	0.029724	0.0076904	0.011688	0.036713	0.028473	0.013031	-0.01239	0.0271	0.029449
-0.044189	0.0045471	-0.020752	0.026642	-0.002533	0.042664	0.044281	0.036499	0.021362	0.0085754	0.052124	0.024902	-0.0025635	-0.046295	0.029755	0.0056763	0.015594	0.036835	0.025391	0.01181	-0.01413	0.029388	0.028625
-0.044373	0.0071411	-0.012695	0.025269	-0.0057983	0.046844	0.031708	0.035614	0.022766	0.012817	0.047729	0.020782	0.0062561	-0.039246	0.031036	0.0045471	0.01123	0.03302	0.022888	0.0081177	-0.016907	0.02243	0.024719
-0.046722	0.0086365	-0.0053711	0.03067	-0.0088501	0.051208	0.029785	0.027954	0.0159	0.021759	0.044434	0.022186	0.015015	-0.036346	0.035339	0.01001	0.011047	0.034698	0.02124	-0.00061035	-0.010986	0.019165	0.017487
-0.049347	0.00024414	-0.0027771	0.012207	-0.0037842	0.04483	0.032288	0.024628	0.015198	0.029572	0.053101	0.022491	0.011139	-0.032593	0.028625	0.010345	0.021179	0.035583	0.023895	-0.0019836	-0.0054626	0.016266	0.030121
-0.041779	-0.0065308	-0.00064087	0.025879	-0.016815	0.034943	0.047546	0.021118	0.017517	0.033356	0.0578	0.015991	0.011566	-0.043823	0.026428	0.012299	0.024963	0.036774	0.022217	-0.0018311	-0.0036926	0.017517	0.032776
-0.041229	-0.0023193	-0.013489	0.041321	-0.038544	0.043793	0.057007	0.011688	0.023041	0.025208	0.053619	0.0072021	0.013275	-0.044525	0.029602	0.01059	0.024567	0.03006	0.027557	-0.0016174	-0.0058594	0.025208	0.032501
-0.043732	0.0057983	-0.0088501	0.041718	-0.027496	0.045746	0.052612	0.010284	0.03006	0.029144	0.047668	0.0045776	0.017365	-0.039307	0.031708	0.0033569	0.020569	0.023804	0.035309	-0.0018921	-0.0064087	0.023071	0.037445
-0.053101	0.0041504	-0.010681	0.033325	-0.016113	0.042877	0.057556	0.0064697	0.037231	0.02652	0.043365	-0.0017395	0.014862	-0.031799	0.040405	-0.00079346	0.016479	0.029388	0.046143	0.005188	-0.013245	0.013	0.036621
-0.057404	0.0094299	-0.010315	0.02533	-0.021149	0.042725	0.048798	0.01004	0.040253	0.022278	0.045532	-0.001709	0.011292	-0.018707	0.042603	-0.0072937	0.018829	0.037659	0.054626	0.0045166	-0.019379	0.010071	0.033112
-0.054047	0.02121	-0.0055542	0.027435	-0.024384	0.041504	0.043884	0.018127	0.035919	0.011322	0.044861	0.0064697	0.0062561	-0.01947	0.049072	-0.01535	0.036194	0.041656	0.055878	-0.0032959	-0.027832	0.011749	0.030945
-0.05545	0.026581	-0.001709	0.022705	-0.016785	0.039673	0.049316	0.031281	0.030396	0.0045776	0.048218	0.0059509	0.006073	-0.0224	0.039612	-0.020111	0.053925	0.048065	0.057739	-0.0075073	-0.027313	0.0045776	0.029663
-0.063599	0.028717	-0.0030518	0.0065002	-0.0066833	0.04007	0.043091	0.042236	0.019592	-0.0046082	0.051758	0.00057983	0.0044861	-0.028503	0.033936	-0.016693	0.046661	0.050568	0.053467	-0.0081177	-0.020294	-0.0015869	0.026978
-0.063995	0.031494	-0.0030212	-0.00054932	-0.0041809	0.043182	0.04068	0.033325	0.02359	0.0011597	0.055969	0.0054932	-0.0014648	-0.03775	0.033173	-0.0072632	0.038544	0.047119	0.041199	-0.01297	-0.018158	-0.0054626	0.030273
-0.065491	0.036133	0.0031738	0.0058594	-0.016022	0.04068	0.03833	0.030701	0.031403	0.013275	0.058899	0.0082703	-0.0053406	-0.036438	0.027222	-0.010834	0.042297	0.041595	0.038391	-0.013397	-0.020691	-0.0032959	0.034424
-0.063568	0.03244	0.0039368	0.014587	-0.0289	0.039856	0.046356	0.042206	0.031982	0.010559	0.055481	-0.0028381	-0.00079346	-0.03421	0.026276	-0.011963	0.040253	0.043396	0.036591	-0.01944	-0.025269	0.0054626	0.038086
-0.07132	0.020569	0.0046692	0.024506	-0.041321	0.036987	0.043304	0.043793	0.039459	0.0091553	0.055542	-0.012115	0.0052795	-0.031403	0.030243	-0.013855	0.035522	0.049438	0.036621	-0.031372	-0.029297	0.014404	0.044159
-0.061371	0.021362	0.0074463	0.024963	-0.042694	0.036896	0.037384	0.037903	0.045074	0.013123	0.050629	-0.01593	0.0026855	-0.033661	0.037231	-0.014954	0.025818	0.056061	0.038971	-0.039124	-0.028564	0.010956	0.045624
-0.05542	0.02066	0.0089111	0.0090637	-0.037109	0.03894	0.041077	0.029999	0.041901	0.013092	0.046478	-0.012787	-0.0050964	-0.031281	0.035614	-0.0097046	0.026428	0.067505	0.034088	-0.032715	-0.031921	0.0093689	0.04541
-0.057495	0.020355	0.013214	0.010071	-0.032501	0.04187	0.045074	0.037628	0.031799	0.0056152	0.058167	-0.0090027	-0.0090027	-0.037628	0.024231	-0.01355	0.028534	0.074615	0.030029	-0.022095	-0.025116	0.0019226	0.044952
-0.059662	0.035217	0.010529	0.0066833	-0.022308	0.024994	0.046661	0.039856	0.026489	0.012909	0.069092	-0.010498	-0.010895	-0.03595	0.024872	-0.017853	0.035065	0.076813	0.039154	-0.017059	-0.02179	0.0026855	0.046051
-0.058716	0.050415	0.0053711	0.0072632	-0.019409	0.016235	0.049744	0.043274	0.02713	0.014191	0.070251	-0.0039673	-0.009613	-0.038757	0.020569	-0.023956	0.041992	0.07132	0.0354	-0.0086975	-0.027466	0.0038757	0.043732
-0.052612	0.04361	0.0070496	0.0112	-0.0098267	0.017853	0.053131	0.049316	0.019897	0.0010986	0.057739	0.0030212	-0.0032043	-0.034546	0.014404	-0.021332	0.044434	0.067688	0.019196	-0.0022888	-0.020935	-0.0014954	0.039063
-0.040955	0.03476	-0.00021362	0.019409	-0.007843	0.010162	0.052063	0.044983	0.013855	0.007843	0.043091	0.014099	-0.0081787	-0.038788	0.0046387	-0.022644	0.037933	0.058624	0.0091858	-0.0030823	-0.019073	-0.0057373	0.043091
-0.046906	0.022308	-0.011383	0.021484	-0.022156	0.01886	0.042511	0.043091	0.0093079	0.015778	0.040222	0.020447	-0.0090332	-0.039581	0.0054932	-0.017487	0.03595	0.055084	0.0072632	0.0007019	-0.023468	-0.0049744	0.050629
-0.056915	0.015167	-0.010834	0.01004	-0.023071	0.021179	0.04895	0.03891	0.017761	0.017212	0.051453	0.017395	-0.0095825	-0.032928	0.010345	-0.019073	0.02948	0.047394	0.0085144	0.00177	-0.025146	-0.0007019	0.055573
-0.064514	0.024109	-0.0096741	0.012665	-0.014252	0.018951	0.049103	0.043457	0.024261	0.018158	0.055176	0.0045471	-0.0093079	-0.04422	0.010406	-0.023987	0.025085	0.047668	0.0059814	-0.0045166	-0.022919	0.0048218	0.049133
-0.071777	0.035736	-0.0037231	0.037659	-0.026428	0.011322	0.051849	0.033752	0.023621	0.019226	0.060364	-0.0072632	-0.012756	-0.04599	0.010773	-0.02121	0.023651	0.053253	0.005188	-0.00079346	-0.018463	0.0037231	0.049927
-0.067963	0.041534	-0.0088501	0.043121	-0.031586	0.011383	0.057739	0.026428	0.024628	0.020966	0.069122	-0.0072021	-0.018463	-0.041443	0.011292	-0.020569	0.023743	0.057953	0.013916	0.0018616	-0.021759	0.0025024	0.050537
-0.065308	0.044983	-0.022461	0.033905	-0.024841	0.013611	0.059906	0.034637	0.02301	0.023773	0.064117	0.0010986	-0.018921	-0.048279	0.012482	-0.02063	0.014191	0.053192	0.02005	0.0079346	-0.022003	0.0040894	0.043701
-0.069275	0.051758	-0.028717	0.02887	-0.018921	0.017242	0.063873	0.047455	0.025391	0.018829	0.055511	0.010925	-0.019318	-0.057526	0.01178	-0.022095	0.0056458	0.051208	0.02536	0.011475	-0.012939	0.0039673	0.042389
-0.064484	0.048248	-0.028137	0.030273	-0.026886	0.019501	0.06192	0.043579	0.026031	0.017517	0.047333	0.015259	-0.017029	-0.060486	0.015228	-0.026337	0.0055847	0.05545	0.022766	0.010986	-0.010376	0.0032654	0.03656
-0.061035	0.035706	-0.017639	0.03537	-0.03717	0.020599	0.057129	0.044373	0.02652	0.021118	0.052002	0.005249	-0.016449	-0.06015	0.022064	-0.030548	0.013977	0.057587	0.022552	0.01239	-0.016937	0.0063782	0.029236
-0.068176	0.023407	-0.0064392	0.041748	-0.021942	0.032898	0.047546	0.039825	0.036163	0.025452	0.05481	0.0040894	-0.014221	-0.055115	0.022766	-0.033112	0.016693	0.053314	0.021271	0.016785	-0.026154	0.0087891	0.026398
-0.07901	0.017456	-0.01947	0.032776	-0.012207	0.042572	0.042755	0.032501	0.032898	0.028442	0.056976	0.0012207	-0.0064697	-0.052795	0.021484	-0.040375	0.014526	0.044708	0.021057	0.0094299	-0.026276	0.015991	0.026245
-0.082184	0.012451	-0.026733	0.028778	-0.024139	0.034729	0.038696	0.033813	0.028046	0.02121	0.052246	0.0036621	0.00054932	-0.053101	0.023651	-0.046448	0.013153	0.039581	0.022705	0.010956	-0.0242	0.020172	0.020691
-0.078033	0.010803	-0.019379	0.04187	-0.030701	0.013245	0.037628	0.028992	0.032501	0.022461	0.054077	0.0090637	0.0047302	-0.049408	0.027191	-0.042847	0.0098267	0.032654	0.015137	0.012543	-0.022461	0.023895	0.013763
-0.074677	0.011932	-0.0076904	0.039917	-0.028168	0.007782	0.037628	0.03595	0.037659	0.016235	0.060455	0.0077209	0.0068665	-0.040283	0.024963	-0.027802	0.012512	0.028076	0.010773	0.018188	-0.026062	0.021545	0.019958
-0.068359	0.011139	-0.006073	0.02356	-0.039856	0.020874	0.035797	0.043243	0.026825	0.0094604	0.052338	0.0028076	0.0036621	-0.038788	0.018738	-0.025452	0.028259	0.026672	0.014923	0.026581	-0.028198	0.012573	0.023315
-0.062683	0.020233	-0.011963	0.028534	-0.041595	0.030029	0.050201	0.035126	0.024414	0.0079651	0.051819	0	-0.0035095	-0.0336	0.019501	-0.029053	0.034515	0.02829	0.019379	0.014282	-0.02951	0.0038147	0.026062
-0.065979	0.017609	-0.015686	0.025391	-0.042816	0.016205	0.051483	0.018188	0.028992	0.0093689	0.051147	0.0024719	-0.005188	-0.03006	0.017883	-0.029175	0.033051	0.029114	0.0242	0.0078735	-0.034912	0.00082397	0.020844
-0.063507	0.019073	-0.0099792	0.0062561	-0.040955	0.0099487	0.0625	0.019989	0.028687	0.016602	0.040985	0.011932	-0.0042114	-0.031677	0.015778	-0.028717	0.025787	0.02948	0.029663	0.013947	-0.035461	0.009552	0.013672
-0.06369	0.020111	0.00021362	0.0086975	-0.022583	0.0054016	0.059387	0.029663	0.02124	0.013519	0.039795	0.010315	-0.012604	-0.033295	0.012634	-0.030914	0.017517	0.036682	0.037781	0.021667	-0.030487	0.01297	0.016907
-0.068085	0.012604	0.0043945	0.014832	-0.026855	0.0039978	0.057739	0.046509	0.026855	0.012146	0.039734	-0.00076294	-0.019379	-0.035583	0.013519	-0.030884	0.015381	0.045197	0.030609	0.024628	-0.023926	0.006134	0.017639
-0.068237	0.0080872	0.0092773	0.014343	-0.035706	0.0057373	0.058563	0.040924	0.032043	0.009491	0.03775	-0.0057678	-0.018555	-0.032013	0.014709	-0.025116	0.015015	0.047699	0.025879	0.020325	-0.023499	-0.0055542	0.016602
-0.062866	0.008728	0.013916	0.022858	-0.027924	0.0083313	0.052094	0.024506	0.026245	0.013184	0.036407	0.0012207	-0.0099182	-0.023651	0.010468	-0.024933	0.011505	0.05069	0.023987	0.015137	-0.018738	-0.0023804	0.010254
-0.061127	0.009613	0.013367	0.028839	-0.019379	0.028625	0.047394	0.031799	0.023224	0.012024	0.036377	0.0057678	-0.0090942	-0.023407	0.010803	-0.025299	0.012848	0.048798	0.022797	0.016266	-0.017365	0.007843	0.0065613
-0.048279	0.015778	0.0086365	0.036987	-0.01532	0.036407	0.04715	0.038391	0.023163	0.013947	0.042389	0.0028381	-0.015778	-0.030182	0.013123	-0.022247	0.013885	0.048523	0.024017	0.015259	-0.026367	0.014709	0.0068665
-0.037354	0.026794	0.0032959	0.036499	-0.014923	0.032196	0.04361	0.031006	0.018555	0.020508	0.037598	-0.0020142	-0.022705	-0.031769	0.015808	-0.02832	0.013306	0.046387	0.021332	0.017975	-0.029053	0.011353	0.006134
-0.02832	0.032471	-0.0054321	0.037109	-0.014496	0.027161	0.035461	0.022522	0.015869	0.014557	0.038391	-0.00042725	-0.023315	-0.030029	0.024994	-0.025116	0.015533	0.050079	0.028107	0.02655	-0.01593	0.0062866	0.004303
-0.033112	0.0448	-0.005188	0.035309	-0.020538	0.033478	0.042755	0.030212	0.0093994	0.013763	0.033936	0.0057983	-0.029938	-0.033539	0.02475	-0.019501	0.021027	0.059692	0.022003	0.031433	-0.01178	-0.00024414	0.0020447
-0.038361	0.055847	-0.0057373	0.03244	-0.031586	0.035126	0.047089	0.030304	0.0016479	0.01767	0.028961	0.0075073	-0.030457	-0.036407	0.022797	-0.023743	0.019287	0.061737	0.025574	0.022369	-0.017151	-0.010284	0.0090332
-0.049377	0.051239	-0.011475	0.047974	-0.040894	0.03186	0.03949	0.026154	-0.0012817	0.013519	0.026886	0.0086365	-0.024353	-0.032623	0.018951	-0.030396	0.020905	0.057587	0.027191	0.011139	-0.016632	-0.017639	0.0077209
-0.061035	0.042267	-0.018433	0.050354	-0.05722	0.032928	0.029846	0.021393	0.0032959	0.005249	0.023804	0.0071411	-0.021179	-0.030304	0.016632	-0.031342	0.022369	0.053131	0.024567	0.010284	-0.00036621	-0.023926	0.0056763
-0.065247	0.033966	-0.015045	0.046783	-0.051086	0.037018	0.031494	0.034332	0.0072327	0.0048218	0.026215	0.0037231	-0.022675	-0.030975	0.019379	-0.029846	0.027344	0.060242	0.013031	0.010132	0.001709	-0.016388	0.0012512
-0.060455	0.039856	0.00061035	0.052826	-0.022736	0.031494	0.025665	0.032379	0	0.0013428	0.029938	0.0058899	-0.021057	-0.027222	0.018829	-0.03241	0.035339	0.065979	-0.0050964	0.015106	0.00067139	-0.0079041	0.0026245
-0.056366	0.042511	0.01123	0.056366	-0.008728	0.023926	0.024231	0.027405	-0.010742	0.0042725	0.03125	0.0075073	-0.017853	-0.029144	0.013947	-0.034363	0.036926	0.065857	-0.007843	0.025238	-0.0044861	-0.013794	0.0091248
-0.05777	0.038422	0.0038452	0.048431	-0.016785	0.024902	0.02887	0.041565	-0.016571	0.014557	0.039886	0.010162	-0.0037537	-0.03418	0.011047	-0.033112	0.041931	0.070587	0.0093079	0.028595	-0.014954	-0.018341	0.010498
-0.061157	0.037506	-0.0010376	0.051117	-0.018433	0.033813	0.024048	0.047821	-0.012146	0.026184	0.050903	0.01123	0.0016174	-0.040649	0.01889	-0.033936	0.036682	0.07132	0.018219	0.030426	-0.016815	-0.01825	0.01181
-0.066101	0.031586	0.00048828	0.055634	-0.00354	0.036774	0.011719	0.041656	-0.0081787	0.030457	0.04837	0.012634	-0.016907	-0.040527	0.012848	-0.03595	0.023193	0.074036	0.019958	0.027954	-0.015045	-0.025421	0.022766
-0.061859	0.033478	-0.0026245	0.059265	0.0057068	0.040466	0.0098877	0.03421	-0.0087891	0.026154	0.046204	0.0065002	-0.017426	-0.03714	0.00054932	-0.041412	0.019958	0.072479	0.026855	0.037872	-0.025787	-0.026581	0.03418
-0.064758	0.04361	0.0014648	0.056458	0.0097961	0.045624	0.0093384	0.043457	-0.0053406	0.013062	0.047607	0.010132	-0.011963	-0.033539	-0.0046997	-0.040985	0.021698	0.064667	0.027802	0.044403	-0.030975	-0.020752	0.024994
-0.063019	0.040771	0.0092468	0.047729	0.0071411	0.030914	0.018494	0.040833	-0.0054932	0.0097961	0.044037	0.019287	-0.0097351	-0.022705	-0.0066528	-0.035553	0.019989	0.062103	0.026215	0.042877	-0.032104	-0.017456	0.024017
-0.061127	0.033112	0.0025024	0.047974	-0.0051575	0.019592	0.015106	0.038879	-0.0053406	0.0099792	0.048615	0.01947	-0.0057373	-0.015289	-0.0016174	-0.028076	0.02533	0.062103	0.032745	0.040985	-0.032043	-0.016998	0.026855
-0.061493	0.031677	-0.0073547	0.05423	-0.0093384	0.012909	0.020508	0.04126	-0.00085449	0.0060425	0.058777	0.023315	-0.0097351	-0.023651	0.0036011	-0.027161	0.023071	0.066742	0.027557	0.050354	-0.037048	-0.021179	0.022095
-0.07193	0.039764	-0.0036926	0.053589	-0.012482	0.014862	0.038727	0.033844	0.0043945	0.013184	0.063019	0.016876	-0.018097	-0.026245	0.0019226	-0.032776	0.011261	0.053711	0.018768	0.056763	-0.039459	-0.019012	0.016907
-0.076569	0.036682	-0.0062561	0.044434	-0.007782	0.024597	0.043121	0.031311	0.010345	0.01358	0.054443	0.0074768	-0.014374	-0.026031	0.0010071	-0.038025	0.0099792	0.048798	0.014038	0.061005	-0.039673	-0.017029	0.015106
-0.085205	0.028778	-0.011871	0.049469	-0.0076294	0.017731	0.035889	0.037811	0.016663	0.016357	0.051575	0.0063477	-0.01236	-0.027466	0.00094604	-0.038757	0.018097	0.06189	0.019287	0.057159	-0.041351	-0.019775	0.015717
-0.084839	0.021759	-0.019165	0.044891	-0.00097656	0.010651	0.026978	0.047729	0.012268	0.025146	0.052612	0.01062	-0.018127	-0.031281	-0.0055542	-0.033264	0.044312	0.066925	0.033173	0.055817	-0.042328	-0.016541	0.009552
-0.077942	0.008667	-0.015198	0.026123	0.006134	0.025238	0.029327	0.043396	0.012909	0.028473	0.05719	0.013428	-0.025696	-0.029175	-0.0090942	-0.023773	0.0578	0.065704	0.03302	0.057068	-0.046021	-0.012238	0.0093994
-0.07077	0.011169	-0.0090637	0.033478	0.006958	0.032318	0.030304	0.031708	0.0093994	0.023041	0.049438	0.007782	-0.027802	-0.027405	-0.0046387	-0.021545	0.058075	0.06662	0.03183	0.053711	-0.04776	-0.011627	0.011322
-0.075897	0.011353	-0.016235	0.049866	0.00015259	0.03302	0.03772	0.020203	0.0086975	0.020172	0.047241	0.0067444	-0.02832	-0.023468	-0.0032349	-0.024231	0.06134	0.071106	0.03241	0.052582	-0.049744	-0.0097656	0.010284
-0.085358	0.0046082	-0.020081	0.067841	-0.00039673	0.026398	0.041687	0.0083313	0.016876	0.022736	0.041565	0.012848	-0.031891	-0.018768	-0.0022888	-0.033997	0.051941	0.070465	0.028259	0.054688	-0.047119	-0.0031128	0.0079041
-0.086243	0.0032043	-0.021088	0.066406	-0.0010071	0.018219	0.043457	0.027252	0.028076	0.025085	0.033081	0.015991	-0.032166	-0.014221	-0.0015259	-0.048767	0.049316	0.069031	0.02356	0.055695	-0.048218	0.010712	0.0062256
-0.076782	0.021057	-0.0079956	0.054779	-0.0057983	0.017792	0.046997	0.033752	0.019775	0.01535	0.029785	0.011292	-0.02594	-0.014587	-0.0052185	-0.050476	0.04422	0.06958	0.022644	0.059174	-0.040588	0.014801	-0.0083923
-0.072174	0.033661	0.0030212	0.055267	-0.0012512	0.016998	0.045105	0.028259	0.009613	0.0094604	0.027863	0.013062	-0.018585	-0.019348	-0.014954	-0.046844	0.039307	0.061554	0.021149	0.066986	-0.032959	0.0092773	-0.0075684
-0.069275	0.034393	0.00021362	0.063507	0.0043335	0.020813	0.037292	0.028412	-0.00079346	0.017578	0.031616	0.020844	-0.020752	-0.0242	-0.0224	-0.04071	0.03717	0.054749	0.016052	0.066925	-0.032684	0.0061646	-0.00027466
-0.065857	0.036621	-0.0016785	0.052734	-0.0018921	0.023102	0.036591	0.033203	-0.0088501	0.027863	0.034821	0.015594	-0.019348	-0.026031	-0.018738	-0.044525	0.037415	0.053589	0.015839	0.064209	-0.036591	0.0076599	0.0028076
-0.060852	0.035675	0.007782	0.048126	0.00097656	0.037506	0.046448	0.034882	-0.0084229	0.029572	0.026337	0.0055847	-0.020416	-0.024353	-0.014618	-0.040558	0.030823	0.0578	0.0064392	0.068817	-0.042633	0.011536	0.0055237
-0.06192	0.024353	0.0012512	0.050201	-0.0010071	0.042542	0.058777	0.033356	-0.0090637	0.022736	0.037079	-0.0019836	-0.021088	-0.022583	-0.0085449	-0.040222	0.021667	0.062073	-0.0026855	0.074219	-0.038757	0.0078735	-0.0025635
-0.064362	0.02948	-0.013275	0.05191	0.00177	0.034729	0.047943	0.032867	0.0011292	0.019409	0.051544	0.0053101	-0.027039	-0.020172	-0.0059204	-0.036469	0.021851	0.07016	0.0074768	0.080658	-0.039337	0.0024109	-0.0068359
-0.060455	0.047516	-0.01889	0.042206	0.0021057	0.022919	0.031067	0.025848	0.011688	0.019165	0.063721	0.01123	-0.030121	-0.022339	0.0056763	-0.02832	0.023987	0.073914	0.028107	0.077118	-0.042114	0.0040283	0.0010681
-0.058441	0.061676	-0.020721	0.040375	-0.0075684	0.0015259	0.029175	0.02597	0.016418	0.015045	0.062286	0.022095	-0.032867	-0.026123	0.006958	-0.017975	0.026276	0.070221	0.034302	0.080566	-0.036316	0.002533	0.0048218
-0.063416	0.058563	-0.011963	0.044312	-0.019745	-0.0030518	0.026459	0.028076	0.01825	0.0076904	0.050201	0.029541	-0.032318	-0.029999	0.0028992	-0.01358	0.028107	0.069153	0.038086	0.072388	-0.035706	-0.0037842	0.0031128
-0.068695	0.049591	-0.0098572	0.043945	-0.027466	0.0064087	0.031799	0.02066	0.012604	-0.00064087	0.046234	0.03244	-0.022369	-0.037415	0.0032654	-0.019104	0.033936	0.069489	0.039764	0.069427	-0.042267	-0.0033875	0.0052795
-0.068787	0.04718	-0.014282	0.045532	-0.022522	0.0097046	0.03598	0.012177	0.0014038	-0.0023193	0.046021	0.031982	-0.020691	-0.049988	0.0022583	-0.021667	0.036377	0.063202	0.029449	0.064606	-0.040985	-0.0021057	0.0072327
-0.064056	0.042603	-0.010315	0.047333	-0.00064087	0.0032043	0.038177	0.02066	-0.004364	0.0036316	0.040497	0.037018	-0.025146	-0.049713	-0.0005188	-0.028687	0.037445	0.059509	0.011871	0.05835	-0.033569	-0.0061951	0.0091858
-0.062408	0.041321	-0.0022888	0.036987	0.014008	0.001709	0.035095	0.026276	-0.011627	0.010345	0.0401	0.032104	-0.031464	-0.043976	-0.01062	-0.036438	0.029297	0.055725	0.013306	0.066986	-0.024719	-0.013092	0.0047913
-0.061127	0.042206	-0.0099792	0.040009	0.016785	0.0027771	0.039246	0.022583	-0.015808	0.018646	0.044342	0.033417	-0.040527	-0.041595	-0.010284	-0.030914	0.028107	0.052429	0.017487	0.063293	-0.021759	-0.015503	0.0044556
-0.064575	0.043762	-0.025208	0.042816	0.015808	-0.0028076	0.036407	0.022339	-0.014771	0.017822	0.04187	0.036987	-0.051666	-0.039795	-0.0019836	-0.028351	0.036133	0.047699	0.0091553	0.054413	-0.02951	-0.015869	0.0034485
-0.069916	0.051208	-0.038605	0.044922	0.017212	0.0020142	0.025421	0.019989	-0.0081177	0.014099	0.033081	0.035065	-0.057281	-0.032166	0.0065918	-0.032227	0.047394	0.047089	0.0015259	0.052429	-0.029388	-0.010101	0.012421
-0.070892	0.047119	-0.045685	0.052307	0.024841	-0.0032959	0.02478	0.014008	-0.0064392	0.016479	0.033051	0.042572	-0.044342	-0.034149	0.011139	-0.033813	0.042145	0.046692	-0.0015869	0.054382	-0.032593	-0.0048523	0.014221
-0.069214	0.045624	-0.043121	0.052582	0.03125	-0.0041809	0.03363	0.012115	-0.014954	0.013702	0.032867	0.043518	-0.031952	-0.042267	0.013153	-0.038818	0.031647	0.038696	-0.0045776	0.064209	-0.029846	-0.0017395	0.0076294
-0.06897	0.041687	-0.032928	0.045593	0.050018	0.00067139	0.03952	0.014435	-0.020508	0.017242	0.034088	0.034912	-0.02475	-0.044403	0.013	-0.031799	0.031403	0.039246	-0.0016174	0.072052	-0.021637	-0.0010376	0.0037842
-0.064484	0.046265	-0.03064	0.040771	0.044403	-0.0042419	0.030884	0.022888	-0.022644	0.01825	0.028839	0.026947	-0.022217	-0.034546	0.0066223	-0.028961	0.044312	0.037781	0.0029602	0.078613	-0.022034	0.0075378	0.010101
-0.053375	0.051392	-0.013885	0.034302	0.029022	-0.017212	0.030151	0.033997	-0.020325	0.020264	0.028503	0.023132	-0.018982	-0.030457	0.00030518	-0.02951	0.048889	0.029907	0.0084534	0.081848	-0.027313	0.0057678	0.015259
-0.049622	0.049622	-0.006958	0.049347	0.036194	-0.0093079	0.03363	0.049469	-0.014435	0.028168	0.02597	0.021088	-0.014832	-0.028259	-0.0015869	-0.034149	0.047638	0.032684	0.0067139	0.086182	-0.03067	0.0031738	0.012299
-0.053528	0.038879	-0.012634	0.053864	0.039398	0.011353	0.037903	0.045349	-0.0083618	0.033478	0.020691	0.026428	-0.011414	-0.034973	0.002533	-0.034851	0.045197	0.017822	0.0057373	0.085571	-0.021515	0.0048218	0.016144
-0.050751	0.026154	-0.017242	0.041779	0.033203	0.0289	0.040161	0.035858	-0.012939	0.035645	0.025299	0.03363	-0.0022888	-0.038788	0.013	-0.031189	0.047424	0.0095215	0.0081787	0.073944	-0.017883	0.0011902	0.016235
-0.048035	0.027527	-0.016174	0.040619	0.041992	0.02356	0.028412	0.026794	-0.010834	0.024719	0.026855	0.036621	-0.00177	-0.032837	0.014282	-0.024109	0.049042	0.0084534	0.010376	0.069916	-0.021454	-0.0031738	0.010345
-0.03833	0.033447	-0.018768	0.043213	0.035339	0.008606	0.02533	0.0242	-0.0095215	0.028107	0.027588	0.038116	0.00085449	-0.025421	0.014893	-0.017029	0.045776	-0.0011902	0.021454	0.064514	-0.019714	-0.0046387	0.00067139
-0.032288	0.03717	-0.02417	0.039581	0.020538	0.012817	0.029694	0.024445	-0.01236	0.035858	0.030273	0.037018	0.0030212	-0.019592	0.013611	-0.010651	0.041046	-0.011749	0.022736	0.061462	-0.018311	-0.012421	0.0005188
-0.028748	0.038055	-0.017212	0.034576	0.012085	0.021118	0.030121	0.012573	-0.021667	0.040833	0.037415	0.03302	-0.0010071	-0.016235	0.0097961	-0.014771	0.039703	-0.017395	0.016083	0.064392	-0.01889	-0.022614	-0.0056763
-0.026001	0.03833	-0.022217	0.050934	0.019958	0.024597	0.040497	0.0073547	-0.022064	0.040405	0.034882	0.031097	-0.0019226	-0.014343	0.0010681	-0.016907	0.030792	-0.010437	0.016541	0.062653	-0.019714	-0.022583	-0.0068359
-0.035553	0.0448	-0.019043	0.059631	0.026886	0.024048	0.03772	0.0058899	0.003479	0.038452	0.037933	0.03186	-0.0024109	-0.014069	0.0015564	-0.016785	0.03241	-0.0039978	0.020691	0.050354	-0.019592	-0.01236	-0.012573
-0.036682	0.050446	-0.015228	0.052155	0.026825	0.022888	0.023071	0.010834	0.022247	0.045563	0.029602	0.026459	-0.010406	-0.019409	0.00042725	-0.011963	0.042206	-0.0018005	0.021149	0.051453	-0.02533	-0.0027771	-0.011353
-0.038513	0.043823	-0.012726	0.04715	0.027863	0.033752	0.025055	0.014709	0.024597	0.045074	0.033722	0.015106	-0.019684	-0.021637	0.0015564	-0.0067139	0.042236	-0.006958	0.0083313	0.057983	-0.024017	-0.007782	-0.0051575
-0.046021	0.034027	-0.012909	0.050018	0.031036	0.039215	0.027863	0.0077209	0.020691	0.036743	0.032227	0.012604	-0.017212	-0.015961	-0.0054016	-0.013733	0.035492	-0.0083008	0.0012512	0.0578	-0.02066	-0.013824	-0.0076599
-0.050171	0.028961	0.0020142	0.059082	0.029358	0.019928	0.030945	0.0067749	0.012177	0.027405	0.016296	0.015625	-0.014923	-0.02066	-0.013916	-0.022919	0.043854	-0.0036926	0.011627	0.047821	-0.01651	-0.017426	-0.017548
-0.049683	0.018372	0.0070496	0.057098	0.017609	0.012665	0.032776	0.0015564	0.022125	0.031891	0.01062	0.016205	-0.020905	-0.024109	-0.011017	-0.029999	0.052612	-0.00045776	0.01059	0.037018	-0.016693	-0.017487	-0.020721
-0.039612	0.007782	0.0052185	0.045258	0.019196	0.014679	0.032806	-0.0055847	0.02832	0.028809	0.020599	0.018188	-0.023041	-0.02359	0.00091553	-0.028137	0.047516	0.00354	0.0074768	0.039063	-0.021973	-0.017609	-0.011902
-0.042664	0.014893	-0.0018005	0.054932	0.026978	-0.00085449	0.030304	-0.0076294	0.023987	0.025848	0.021637	0.022308	-0.019806	-0.033722	0.0081482	-0.021912	0.034058	0.0058289	0.0013428	0.051727	-0.0289	-0.019165	-0.016388
-0.049774	0.026489	-0.00085449	0.071991	0.030731	-0.0088196	0.024323	-0.0026245	0.0112	0.027832	0.005188	0.021973	-0.015259	-0.040527	0.011108	-0.020935	0.029907	0.0019531	-0.0076294	0.059296	-0.025879	-0.02121	-0.025452
-0.053741	0.024353	0.00048828	0.067749	0.03183	-0.0024414	0.019928	0.005249	-0.0029297	0.029694	0.00082397	0.017334	-0.0038757	-0.041534	0.013794	-0.023376	0.045746	-0.0012207	-0.016327	0.055176	-0.027161	-0.021759	-0.025665
-0.047424	0.031097	0.0029297	0.060669	0.037994	0.00012207	0.026825	-0.0047607	0.00064087	0.028351	-0.0030212	0.015137	0.0039063	-0.038361	0.019592	-0.019043	0.06369	-0.0031433	-0.014648	0.056732	-0.024719	-0.024323	-0.024658
-0.040375	0.021423	0.015503	0.056152	0.036072	0.01297	0.032104	-0.002533	0.0032959	0.027954	-0.006897	0.019531	-0.0060425	-0.038055	0.021027	-0.018524	0.072723	-0.0067444	-0.015961	0.061676	-0.019501	-0.022156	-0.027863
-0.044586	0.025452	0.016266	0.05542	0.033478	0.024811	0.032227	0.010834	-0.0057373	0.024597	0.0018616	0.019501	-0.017273	-0.038422	0.020111	-0.013947	0.066864	-0.012756	-0.022095	0.055054	-0.020691	-0.015045	-0.026733
-0.046265	0.035797	0.022308	0.053955	0.016998	0.02887	0.033905	0.006073	-0.00042725	0.020599	0.0075684	0.019012	-0.023773	-0.045013	0.026978	-0.0040588	0.056366	-0.014771	-0.02475	0.051514	-0.021759	-0.012115	-0.019043
-0.050354	0.033203	0.024902	0.053986	0.0037842	0.032288	0.030884	0.0075684	0.014709	0.021515	0.010223	0.025085	-0.026245	-0.04364	0.023956	-0.00054932	0.043274	-0.0047607	-0.029053	0.055084	-0.019836	-0.01413	-0.015839
-0.045624	0.036163	0.022675	0.05368	0.0081787	0.022705	0.040466	-0.0020142	0.017334	0.021271	0.0089111	0.030426	-0.032928	-0.038391	0.017548	-0.0089417	0.037262	-0.0010071	-0.019867	0.06076	-0.021759	-0.016174	-0.023895
-0.038422	0.048798	0.021027	0.05011	0.0088196	0.012512	0.051117	-0.017578	0.017212	0.020233	0.0039673	0.022644	-0.033875	-0.028259	0.02005	-0.015503	0.03418	0.0045166	-0.012421	0.05545	-0.022705	-0.021149	-0.028137
-0.038849	0.051392	0.023621	0.052643	0.012543	0.0028381	0.050446	-0.0040588	0.020874	0.01535	-0.00012207	0.016876	-0.02298	-0.029175	0.014313	-0.012939	0.048248	0.00076294	-0.009552	0.057312	-0.029175	-0.025055	-0.019318
-0.039429	0.044312	0.03186	0.066681	0.022675	0.0013733	0.042389	-0.011505	0.029877	0.016205	0.0021057	0.014984	-0.021759	-0.031799	0.0098572	-0.010803	0.053375	-0.014465	9.1553e-05	0.052765	-0.038513	-0.024353	-0.012634
-0.038818	0.047668	0.032776	0.05957	0.027679	0.0039063	0.029602	-0.0058594	0.015869	0.018311	-0.0050964	0.015839	-0.026459	-0.040894	0.017303	-0.014984	0.051147	-0.022552	0.0074768	0.049622	-0.037933	-0.01889	-0.010468
-0.043488	0.047638	0.027802	0.047089	0.037292	-0.003418	0.020081	0.010376	0.0036011	0.022461	-0.013885	0.0177	-0.024628	-0.049408	0.029755	-0.025848	0.058716	-0.022583	0.0088196	0.049896	-0.032227	-0.012482	-0.0089111
-0.054932	0.041534	0.021606	0.042114	0.028961	-0.00061035	0.022034	0.004364	0.013397	0.029846	-0.016785	0.019012	-0.020966	-0.050415	0.037781	-0.030365	0.057831	-0.022705	0.0019226	0.050293	-0.02356	-0.014679	-0.015656
-0.056152	0.042542	0.027863	0.038696	0.029877	-0.0077515	0.024902	-0.0016785	0.022919	0.035431	-0.0080872	0.022705	-0.0095215	-0.038696	0.03476	-0.021881	0.050934	-0.016876	0.0063477	0.048187	-0.017487	-0.021698	-0.024811
-0.053772	0.04538	0.024963	0.036407	0.030701	-0.012085	0.029602	-0.0022888	0.023376	0.037201	-0.012878	0.024292	-0.0069885	-0.033661	0.026978	-0.0075684	0.049927	-0.0096741	0.02124	0.04892	-0.01532	-0.022278	-0.022919
-0.046661	0.037872	0.018646	0.026123	0.033356	-0.0039673	0.037079	-6.1035e-05	0.027618	0.029877	-0.015594	0.015717	-0.014008	-0.039215	0.025635	-0.0017395	0.051392	-0.010773	0.020966	0.043427	-0.013489	-0.019714	-0.019958
-0.039703	0.033478	0.019531	0.038055	0.029846	0.0030518	0.03479	0.014801	0.01828	0.027557	-0.011292	0.015808	-0.012329	-0.037048	0.025757	-0.0050354	0.044159	-0.01886	0.024506	0.044495	-0.015533	-0.02179	-0.013885
-0.034546	0.036163	0.018372	0.043762	0.039215	0.01416	0.03421	0.02533	0.010193	0.031464	-0.0028076	0.020844	-0.0091858	-0.034668	0.025055	-0.0046082	0.039215	-0.017639	0.022858	0.046631	-0.0078735	-0.029907	-0.016388
-0.039246	0.038727	0.020172	0.042633	0.035767	0.013428	0.03244	0.029083	0.022217	0.036133	-0.0042419	0.02771	-0.0026855	-0.043365	0.019379	0.00067139	0.03772	-0.018921	0.014557	0.057709	-0.0029297	-0.035095	-0.022827
-0.046295	0.02832	0.017975	0.036346	0.027924	0.010468	0.022095	0.014648	0.040527	0.037506	0.0048828	0.024536	-0.00018311	-0.049042	0.013489	0.0043335	0.04184	-0.023041	0.0066833	0.059692	0.0010071	-0.022369	-0.017212
-0.042542	0.021729	0.0079956	0.0224	0.028046	0.0047607	0.027008	0.0025024	0.042236	0.030426	0.0045776	0.022644	0.0045776	-0.041168	0.013031	0.00076294	0.05481	-0.030701	-0.0066833	0.047455	0.0032349	-0.01651	-0.016754
-0.037018	0.030701	0.00033569	0.022003	0.02655	0.0063477	0.033539	0.00064087	0.046631	0.032684	-0.002594	0.024109	0.011963	-0.036621	0.016571	-0.0019836	0.07132	-0.032898	-0.004425	0.030487	6.1035e-05	-0.026611	-0.022766
-0.03894	0.03186	0.00015259	0.021606	0.033295	0.024536	0.037231	0.0005188	0.048981	0.039429	-0.0061035	0.023987	0.014404	-0.040894	0.023712	-0.0079041	0.074799	-0.033264	0.0012817	0.027893	0.00039673	-0.031403	-0.029694
-0.043365	0.022766	-0.0034485	0.028778	0.035431	0.031647	0.031769	0.00079346	0.045135	0.045746	0.0072327	0.024567	0.0071411	-0.035431	0.027466	-0.01413	0.059662	-0.032623	-0.010406	0.032867	0.0049438	-0.036499	-0.020966
-0.03952	0.026611	-0.012573	0.029572	0.025787	0.026276	0.024597	-0.0091553	0.039948	0.037903	0.0065002	0.025604	0.00079346	-0.026337	0.023926	-0.017395	0.048828	-0.023193	-0.01535	0.036224	0.011993	-0.034149	-0.012299
-0.032806	0.029694	-0.015198	0.017151	0.014526	0.021301	0.023468	-0.011993	0.042206	0.033203	0.0029297	0.027527	-0.0029602	-0.020935	0.020935	-0.0069275	0.053802	-0.020447	-0.011902	0.045807	0.016418	-0.036835	-0.011047
-0.026062	0.027771	-0.019653	0.023743	0.0083618	0.027252	0.025085	-0.014587	0.05481	0.031647	0.005249	0.026489	-0.012085	-0.025513	0.016022	0.0080566	0.063293	-0.0224	-0.0091553	0.047058	0.0099182	-0.039734	-0.013397
-0.014404	0.030548	-0.024475	0.036743	0.010986	0.025482	0.023895	-0.01297	0.057709	0.036163	0.014496	0.031647	-0.0087891	-0.029724	0.0075378	0.01532	0.066589	-0.027954	-0.0065002	0.046722	-0.00076294	-0.037079	-0.021027
-0.0080566	0.036469	-0.01181	0.045319	0.0027771	0.021057	0.017822	-0.011597	0.054779	0.036438	0.01062	0.034363	0.00057983	-0.0271	0.010223	0.018738	0.069763	-0.018707	0.0055847	0.044373	0.0020142	-0.034393	-0.012756
-0.01123	0.038788	-0.0023193	0.032623	0.00067139	0.013519	0.021454	-0.011353	0.046661	0.037872	0.0076904	0.039795	-0.0020447	-0.026642	0.011414	0.010254	0.072266	-0.016693	0.011688	0.035187	0.0058289	-0.034729	-0.0090637
-0.019073	0.033356	0.00057983	0.026886	0.0076294	0.0055237	0.030792	-0.015564	0.048401	0.034607	0.0064697	0.037231	-0.005188	-0.026337	0.0083618	-0.00091553	0.066711	-0.018372	0.0085754	0.028351	0.012634	-0.040527	-0.0087891
-0.018677	0.024994	-0.0042725	0.0336	0.021729	0.015686	0.03186	-0.023804	0.052429	0.03241	0.0031738	0.036621	-0.015015	-0.022064	0.0088806	-0.003479	0.058899	-0.016571	0.004303	0.030212	0.015015	-0.044525	-0.0013123
-0.01535	0.017975	-0.010132	0.040588	0.015442	0.0271	0.028229	-0.017426	0.059479	0.031128	0.0075989	0.033173	-0.010498	-0.027863	0.0073547	-0.0036621	0.047638	-0.019073	-0.013733	0.029297	0.012909	-0.049835	-0.002655
-0.015381	0.011444	-0.013855	0.032928	0.010712	0.034821	0.027802	-0.0063477	0.06781	0.029236	0.019135	0.029419	-0.013794	-0.041504	0.0043945	-0.0035095	0.047638	-0.013489	-0.020905	0.02887	0.0069885	-0.052734	-3.0518e-05
-0.014801	0.023193	-0.018158	0.029297	0.013397	0.037079	0.021301	-0.0088501	0.06604	0.024963	0.021332	0.030731	-0.014343	-0.040131	0.01001	-0.0019531	0.053375	-0.013702	-0.013153	0.01767	-0.0051575	-0.049927	0.0024109
-0.017395	0.029419	-0.015503	0.029938	0.0062256	0.036041	0.018005	-0.023712	0.049255	0.026947	0.030945	0.033112	-0.013641	-0.03363	0.017548	-0.0029602	0.045013	-0.011688	-0.0098572	0.015228	-0.01297	-0.049072	0.0049438
-0.016052	0.029968	0.010712	0.029236	0.0054016	0.03125	0.025208	-0.025696	0.044464	0.019409	0.024475	0.031769	-0.014374	-0.020325	0.02774	0.0041809	0.03363	-0.0078125	-0.009491	0.026306	-0.007782	-0.048828	0.014679
-0.011108	0.025696	0.020203	0.032562	0.0046082	0.019928	0.034821	-0.0075684	0.045624	0.020599	0.021942	0.0336	-0.0078735	-0.017517	0.034363	0.0060425	0.026764	-0.010376	-0.0047302	0.031494	0.0045776	-0.039154	0.016083
-0.010162	0.02066	0.016998	0.026855	0.01123	0.026031	0.034576	0.0041809	0.045837	0.027557	0.010559	0.031738	0.0021057	-0.01828	0.026031	0.002655	0.040955	-0.016052	-0.0083313	0.034821	0.0085144	-0.038055	0.013641
-0.0029602	0.012817	0.018219	0.023315	0.014038	0.018677	0.033112	0.010773	0.053894	0.030273	0.01889	0.032623	0.0099792	-0.015411	0.023529	0.0039368	0.061035	-0.017365	-0.0081177	0.035492	0.011444	-0.040192	0.016846
-0.0081482	0.0084839	0.015594	0.022064	0.012146	0.0081177	0.038696	0.0097961	0.05191	0.028809	0.031036	0.025177	0.010437	-0.017059	0.0242	0.002533	0.05304	-0.011292	-0.0098877	0.035889	0.014038	-0.037933	0.014252
-0.010101	0.019867	-0.0011597	0.02478	0.011505	0.00048828	0.042175	-0.0043335	0.039215	0.02652	0.028259	0.017487	0.0063171	-0.028931	0.025421	-0.0021057	0.045441	-0.010132	-0.0089111	0.036652	0.019196	-0.042664	0.014648
-0.010773	0.026794	-0.00018311	0.030426	0.014099	-0.0046997	0.029144	-0.0059814	0.025452	0.026611	0.033997	0.013245	0.0040588	-0.033905	0.018463	-0.0053406	0.056122	-0.015961	-0.0059509	0.037598	0.018829	-0.04541	0.010254
-0.0069885	0.023499	0.0034485	0.047089	0.013458	0.0084534	0.02948	0.0029602	0.029175	0.02652	0.041138	0.018799	-0.0015259	-0.039429	0.014008	-0.0074768	0.067291	-0.018311	-0.004364	0.035339	0.014893	-0.04071	0.0052185
-0.0044861	0.024139	-0.0014648	0.047729	0.01358	0.0051575	0.033966	-0.004303	0.046326	0.02063	0.034821	0.030548	6.1035e-05	-0.043732	0.015289	-0.009552	0.068573	-0.018066	-0.0037231	0.034149	0.0034485	-0.043365	0.00085449
-0.0047913	0.03067	-0.012756	0.049652	0.0036926	-0.0048218	0.021576	-0.014618	0.057098	0.017395	0.029327	0.036987	0.002594	-0.043549	0.017395	-0.0050964	0.067657	-0.023499	-9.1553e-05	0.041748	-0.00027466	-0.046478	-0.0028992
-0.0062866	0.032288	-0.0088196	0.051514	-0.0076904	-0.00076294	0.018768	-0.016235	0.059082	0.012787	0.026917	0.032349	-0.0013733	-0.048218	0.025421	-0.012848	0.0625	-0.032196	0.0014038	0.041718	3.0518e-05	-0.048157	0.0007019
-0.0011597	0.045563	0.012299	0.056213	-0.0044556	0.00085449	0.014252	0.0066833	0.060486	0.010559	0.019073	0.028107	0.0024414	-0.038757	0.031311	-0.012604	0.063171	-0.033813	-0.0045776	0.04306	-0.0012207	-0.058197	0.0049133
0.0022278	0.052917	0.0088196	0.053345	-0.00061035	0.0084534	0.012146	0.019531	0.059479	0.0086975	0.014862	0.032745	0.0015869	-0.029144	0.03064	-0.01059	0.062256	-0.037872	-0.0082397	0.04718	-0.00354	-0.064178	0.0073242
-0.0025024	0.036469	0.0048828	0.052826	-0.0010376	0.0159	0.018768	0.015503	0.060608	-0.00079346	0.023651	0.042664	0.0030518	-0.037567	0.029816	-0.010468	0.062195	-0.045929	-0.011139	0.046875	-0.0029297	-0.065521	0.0047607
-0.00082397	0.019562	0.011108	0.053162	-0.012604	0.016541	0.019897	0.017212	0.061188	-0.00354	0.03183	0.041138	0.010742	-0.048218	0.023865	-0.011871	0.068665	-0.048035	-0.013824	0.05658	-0.0058899	-0.069336	-0.0051575
0.00039673	0.017609	0.014038	0.041443	-0.019775	0.027527	0.0074768	0.01062	0.055878	-0.0045471	0.038239	0.029999	0.015747	-0.050018	0.029755	-0.0091553	0.070007	-0.041931	-0.0093384	0.058075	-0.014038	-0.061768	-0.007019
0.00076294	0.014099	0.011261	0.032379	-0.016449	0.036041	-0.0073242	0.011993	0.049622	-0.0066223	0.03952	0.030243	0.021393	-0.042419	0.022888	-0.00024414	0.062531	-0.037567	-0.0092468	0.04834	-0.018524	-0.049835	-0.0033875
0.0034485	0.007843	0.0074463	0.039825	-0.0091553	0.023468	-0.0057068	0.014221	0.04361	0.0028076	0.040009	0.035553	0.018219	-0.03653	0.025635	0.007782	0.058807	-0.039154	-0.0043945	0.045105	-0.014801	-0.048096	-0.0024414
0.0072021	-0.00036621	0.014069	0.038879	-0.0055542	0.011292	0.0067749	0.017334	0.034241	0.012115	0.043213	0.035309	0.010834	-0.029877	0.026611	0.0046082	0.059692	-0.041016	0.0089722	0.041687	-0.0050659	-0.05365	0.004425
0.0081787	0.0026245	0.0023499	0.032684	0.0007019	-0.0018311	0.023499	0.029938	0.033173	0.0020447	0.053131	0.031525	0.010956	-0.035736	0.026978	0.0070496	0.053101	-0.045959	0.021545	0.032532	-0.0068665	-0.061981	-0.0019226
-0.0045471	0.013977	-0.00082397	0.019867	0.010956	0.0014343	0.029266	0.02243	0.038971	-0.002655	0.055267	0.037262	0.011658	-0.035797	0.032684	0.0037231	0.053925	-0.04953	0.021088	0.029694	-0.0049744	-0.062408	-0.011169
-0.0079346	0.032776	0.018219	-0.0015259	0.005249	0.014282	0.026581	-6.1035e-05	0.043976	-0.0005188	0.041412	0.038177	0.0033569	-0.029816	0.035126	0.0010071	0.05307	-0.042664	0.020081	0.035828	-0.004364	-0.062683	-0.019196
0.0058289	0.039703	0.029816	-0.0075378	-0.0055542	0.01828	0.026855	0.0066223	0.047882	0.0023804	0.040466	0.03537	-0.00082397	-0.025787	0.028992	0.0030212	0.044861	-0.037903	0.023193	0.038025	-0.0020142	-0.058258	-0.013458
0.0048828	0.033478	0.01593	0.00048828	0.0015869	0.01886	0.027161	0.0091553	0.036133	-0.00061035	0.043365	0.029449	-0.0056152	-0.027313	0.021851	0.011475	0.044922	-0.04007	0.019409	0.03241	-0.0027466	-0.062195	-0.016602
-0.0047913	0.033691	0.0044861	0.0026245	0.012817	0.018036	0.03183	0.0091248	0.033417	0.0029297	0.036255	0.026276	0.0012512	-0.021637	0.02124	0.014404	0.04834	-0.033966	0.0087585	0.027954	-0.0072937	-0.067291	-0.012482
-0.0073547	0.042633	0.0072937	-0.00064087	0.017822	0.0065308	0.031372	0.012299	0.032745	0.0090942	0.033966	0.019257	0.0070801	-0.014923	0.024597	0.01059	0.056	-0.029449	0.0043335	0.020996	-0.014404	-0.067261	-0.0040894
-0.0068054	0.034943	0.018921	0.0057373	0.0089417	-0.0054932	0.037018	0.011414	0.034515	0.0077515	0.027466	0.0063477	0.011292	-0.01004	0.034821	0.0053711	0.071533	-0.025909	-0.013031	0.011505	-0.0098572	-0.063721	0.0024414
-0.0027771	0.020966	0.018616	0.016327	0.0073242	-0.015015	0.042908	0.0020752	0.040833	0.0094299	0.020233	0.008667	0.012115	-0.0058289	0.037567	0.0098267	0.073761	-0.033234	-0.021973	0.0055237	-0.0046692	-0.064301	0.0074463
-0.0013428	0.015594	0.013031	0.029785	0.015015	-0.02002	0.0383	-0.0020752	0.043243	-0.00030518	0.028137	0.011047	0.0093994	-0.0022278	0.027588	0.010712	0.064453	-0.031494	-0.025879	0.0040588	3.0518e-05	-0.064117	0.0024414
-0.012024	0.017761	0.0062561	0.022125	0.009491	-0.012604	0.033508	-0.014465	0.038666	-0.015472	0.029968	0.0036621	0.0029297	-0.0089417	0.023315	0.0063171	0.057068	-0.027924	-0.031616	-0.00097656	-0.0007019	-0.067535	-0.0032349
-0.011658	0.024414	0.0057678	0.017365	0.0096741	-0.0072327	0.026459	-0.025513	0.029572	-0.014648	0.036041	-0.0039673	0.0030518	-0.018158	0.015991	0.0086365	0.053802	-0.036194	-0.024323	0.010223	0.00088501	-0.073364	-0.006073
-0.0082703	0.017517	0.014069	0.017853	0.023438	-0.0043945	0.026855	-0.026245	0.024811	-0.011444	0.032928	0.0087585	-0.0042725	-0.014984	0.013733	0.013977	0.065735	-0.042908	-0.013367	0.016968	0.0042725	-0.068512	-0.0053711
0.00073242	0.015564	0.017731	0.017456	0.017303	-0.00076294	0.036987	-0.020111	0.015472	-0.019562	0.03363	0.0082703	-0.013214	-0.012726	0.015137	0.014465	0.066986	-0.037292	-0.010284	0.016815	0.00045776	-0.070282	-0.0060425
0.012421	0.015808	0.022369	0.010193	0.0023804	0.0038757	0.044891	-0.0093994	0.0099792	-0.021362	0.044952	0.010284	-0.012817	-0.019226	0.019714	0.012054	0.062958	-0.035217	0.0020752	0.023285	-0.0036011	-0.076843	-0.016937
0.011719	0.014923	0.028259	0.021057	0.015656	0.010345	0.036377	-0.0033875	0.0112	-0.013702	0.041412	0.019348	-0.0075684	-0.018402	0.030884	0.012756	0.053375	-0.031281	-0.0044861	0.019623	-0.0062866	-0.078278	-0.016937
0.0079346	0.015594	0.022247	0.02774	0.02179	0.015564	0.040039	0.00082397	0.013824	-0.0093079	0.021698	0.027252	-0.0046692	-0.01593	0.031494	0.017975	0.054016	-0.032257	-0.0059204	0.0018311	-0.0049133	-0.076416	-0.016632
0.0022278	0.013947	0.022491	0.033569	0.021912	0.015289	0.043304	-0.0067444	0.016998	-0.0080261	0.021301	0.035889	-0.00048828	-0.022491	0.034485	0.0289	0.058868	-0.035461	0.002594	-0.00024414	-0.0068665	-0.06604	-0.016113
0.0046997	0.017303	0.017395	0.032074	0.033569	0.019592	0.040253	-0.011383	0.0037537	-0.016113	0.027618	0.033325	0.0048523	-0.01825	0.040314	0.036255	0.050201	-0.030579	-0.0046387	0.0039063	-0.012909	-0.063965	-0.019073
0.0091553	0.020325	0.021027	0.036957	0.031281	0.017883	0.035767	-0.011963	-0.0068665	-0.021912	0.031311	0.032623	0.004425	-0.02533	0.040283	0.033447	0.042389	-0.031952	-0.008728	0.0081177	-0.0082397	-0.060394	-0.018005
0.011993	0.017792	0.016724	0.041565	0.020844	0.019653	0.037506	-0.0091858	-0.0076294	-0.018219	0.023102	0.033325	0.0027161	-0.028625	0.036652	0.029266	0.049927	-0.034454	-0.0031433	0.0079346	-0.0014343	-0.064362	-0.0092773
0.003479	0.014923	0.013367	0.038391	0.015228	0.014557	0.037109	0.0023804	-0.007843	-0.012421	0.013031	0.02713	0.0079041	-0.025177	0.028107	0.03064	0.06189	-0.028687	0.0045471	0.0036316	-0.00082397	-0.058929	-0.0077209
0.00033569	0.0050354	0.011597	0.039673	0.015717	0.0065308	0.039673	0.014008	-0.0030823	-0.019379	0.025238	0.026581	0.0088501	-0.018707	0.025299	0.029877	0.064941	-0.031097	0.0018921	0.00097656	-0.0031433	-0.049042	-0.0065002
0.0036316	0.0067749	0.020294	0.036865	0.013702	0.0023804	0.045288	0.021484	-0.0018005	-0.019104	0.034454	0.028595	0.0035095	-0.023407	0.023102	0.029694	0.056976	-0.02832	0.0013428	-0.0066223	0.0020447	-0.047424	-0.01297
0.0046997	0.01004	0.024658	0.025665	0.022522	0.0080872	0.045898	0.017914	-0.0027466	-0.0083008	0.041107	0.029968	-0.0028687	-0.024414	0.027618	0.02301	0.052704	-0.0271	0.00091553	-0.015137	0.0063782	-0.057495	-0.0091248
0.0068054	0.006134	0.014648	0.026093	0.02829	0.027008	0.043365	-0.0011292	-0.0019531	-0.006073	0.041809	0.031372	-0.013489	-0.022736	0.028992	0.020508	0.059448	-0.026459	-3.0518e-05	-0.0098267	0.0058289	-0.061371	-0.0047913
0.012238	0.022003	0.0088806	0.028931	0.019409	0.04184	0.036804	-0.014954	-0.0046387	-0.0037231	0.027405	0.038208	-0.0036926	-0.025635	0.021484	0.023041	0.058319	-0.0289	0.012634	-0.0093079	0.0033264	-0.065582	0.00057983
0.013428	0.0354	0.0065613	0.029449	0.018066	0.042999	0.039886	-0.011383	-0.0034485	0.011566	0.0159	0.037476	0.0010071	-0.031097	0.016785	0.02713	0.052612	-0.031799	0.0336	-0.01416	-0.0064392	-0.067505	0.0073853
0.008728	0.031586	0.0057068	0.020935	0.02771	0.043701	0.046692	0.00024414	0.0036621	0.015076	0.0084229	0.033844	0.001709	-0.042664	0.016571	0.029419	0.057983	-0.034882	0.032166	-0.01413	-0.0029602	-0.062988	0.005127
0.0057983	0.02594	-0.0047607	0.014221	0.040161	0.028961	0.049164	0.010406	0.015015	0.0068665	0.014069	0.038208	0.0059204	-0.04718	0.017334	0.023621	0.060883	-0.03598	0.030121	-0.024933	-0.00018311	-0.061462	0.0033569
0.012238	0.02298	-0.0026245	0.023682	0.039368	0.013672	0.051056	0.0097656	0.016541	-0.003479	0.017914	0.037842	0.0063782	-0.038055	0.014313	0.021271	0.064423	-0.032776	0.030914	-0.02597	-0.0066833	-0.067505	0.00033569
0.018372	0.032501	0.0020142	0.034302	0.03302	0.013275	0.038635	0.0019226	0.010437	-0.017792	0.019745	0.033569	0.0046082	-0.031494	0.01123	0.026581	0.066925	-0.026978	0.023651	-0.019867	-0.011719	-0.073578	-0.0036621
0.016357	0.034302	0.0063782	0.015564	0.023651	0.023926	0.029266	-0.0098877	0.010193	-0.023682	0.028381	0.03067	0.0079041	-0.03302	0.012909	0.03656	0.067749	-0.026611	0.015137	-0.01593	-0.0084229	-0.076141	-0.00354
0.01535	0.018951	0.0059509	0.0081177	0.020538	0.021759	0.029449	-0.0095825	0.011597	-0.021332	0.035492	0.034851	0.0075684	-0.036407	0.018555	0.038116	0.066193	-0.034729	0.012451	-0.018982	-0.0045471	-0.078796	0.0062561
0.01358	0.0090027	0.0055237	0.015686	0.010834	0.022675	0.029205	-0.015289	0.012665	-0.024323	0.030548	0.027924	0.012482	-0.030762	0.018524	0.03299	0.069214	-0.035339	0.019928	-0.030151	-0.0013123	-0.084229	0.0035095
0.011688	0.013031	0.006073	0.018463	0.0013123	0.033752	0.036957	-0.01535	0.0096436	-0.021118	0.021545	0.024994	0.010437	-0.027069	0.0075378	0.032928	0.065033	-0.033508	0.015869	-0.034698	0.0012817	-0.087738	0.0028381
0.013458	0.021271	0.0045166	0.019257	0.0063477	0.043854	0.042511	-0.010742	0.0055542	-0.0056152	0.013489	0.03537	0.012238	-0.02652	-0.0018311	0.031372	0.058716	-0.034851	0.01535	-0.031799	0.0039368	-0.091064	0.0066833
0.016571	0.016449	0.0016785	0.020203	0.012177	0.033691	0.039948	-0.0055542	-0.0016785	-0.00030518	0.0075684	0.036499	0.0056458	-0.035889	0.0026855	0.027344	0.054565	-0.033447	0.024963	-0.028076	0.00024414	-0.090118	0.010712
0.020386	0.0049438	0.0083923	0.023926	0.023315	0.030457	0.032013	0.0013123	-0.0023499	0.0028687	0.0084534	0.031189	-0.0047302	-0.027863	0.0097656	0.028351	0.056	-0.027863	0.034149	-0.033813	-0.0041199	-0.084167	0.016266
0.02243	-0.003418	0.019867	0.026398	0.01239	0.044281	0.021057	0.0073242	0.0039063	-0.0012512	0.017395	0.022644	-0.0090637	-0.021973	0.010498	0.027496	0.063049	-0.020386	0.023041	-0.029053	-0.0073547	-0.074158	0.015015
0.019653	-0.0021362	0.022675	0.01947	0.0029602	0.04184	0.023102	-0.0028992	0.004364	-0.0031433	0.02594	0.024353	-0.0042114	-0.021851	0.010071	0.025391	0.068146	-0.017426	0.015717	-0.031097	-0.0064697	-0.070068	0.0071411
0.016693	0.011139	0.014221	0.0091248	-0.0036011	0.027405	0.027435	-0.0090332	0.0069275	-0.0033875	0.02478	0.024414	0.0056763	-0.02417	0.017365	0.034088	0.063202	-0.023407	0.01355	-0.031158	-0.016937	-0.080811	0.0035095
0.013306	0.019653	0.0045166	0.012909	0.0015259	0.035889	0.029633	-0.011536	0.006134	-0.0050354	0.0097351	0.020416	0.0091858	-0.02359	0.014526	0.042084	0.060333	-0.025543	0.014069	-0.034332	-0.01886	-0.086243	0.0027466
0.0090332	0.025879	0.0040588	0.018768	0.0028992	0.042023	0.022125	-0.00057983	0.013275	-0.0074158	0.00027466	0.021667	0.0030212	-0.021729	0.0091553	0.049988	0.062012	-0.024353	0.0057983	-0.037933	-0.020264	-0.076111	0.0057678
0.00045776	0.022156	0.0084839	0.023315	0.0080872	0.050568	0.021088	0.0075989	0.021545	-0.01178	0.0013733	0.024933	-0.0027771	-0.023071	0.0112	0.048004	0.061493	-0.02713	0.0066528	-0.036407	-0.031097	-0.071045	0.0097351
0.0014038	0.024658	0.012238	0.026794	0.011932	0.043793	0.027771	0.0093079	0.018402	-0.011597	-0.0067444	0.018158	0.0065613	-0.018127	0.021088	0.04007	0.05896	-0.026398	0.0047607	-0.032166	-0.032623	-0.075195	0.011017
0.004303	0.036865	0.023651	0.025391	0.012207	0.033905	0.023346	0.0067749	0.022491	-0.011108	-0.010925	0.0091858	0.0098267	-0.023315	0.025604	0.033417	0.062592	-0.025452	0.0052795	-0.037537	-0.023468	-0.075134	0.013367
0.0063782	0.036774	0.021027	0.031952	0.012726	0.042084	0.021057	0.0080261	0.026611	-0.013733	-0.013702	0.0083008	0.0055542	-0.040619	0.023743	0.040833	0.064789	-0.026276	0.0065613	-0.043365	-0.025757	-0.076935	0.013702
0.010864	0.038605	0.025574	0.023041	0.00073242	0.038574	0.019958	0.016937	0.021118	-0.0071716	-0.022247	0.018768	0.0013428	-0.04422	0.019379	0.050415	0.06073	-0.023712	0.012909	-0.042175	-0.034088	-0.078125	0.010529
0.0097656	0.025482	0.029388	0.018921	0.0057678	0.022522	0.012939	0.026001	0.007782	-0.0050354	-0.026001	0.027344	-0.0022278	-0.042816	0.01947	0.060333	0.051483	-0.025665	0.010437	-0.035156	-0.039307	-0.075958	0.011993
0.0062256	0.016998	0.026123	0.019257	0.0068054	0.012695	0.01532	0.022278	0.00042725	-0.0090027	-0.016022	0.037384	0.0025635	-0.039917	0.01593	0.060669	0.03952	-0.021881	0.00067139	-0.026611	-0.035919	-0.074127	0.013031
0.016418	0.018127	0.018951	0.0083618	0.0068665	0.0076599	0.031799	0.01651	-0.0023499	-0.0081787	-0.015381	0.040802	-0.0049744	-0.037354	0.011871	0.056	0.042999	-0.02063	-0.0043945	-0.033508	-0.035431	-0.07431	0.0093384
0.022156	0.017578	0.026245	0.0097351	0.015106	0.0024719	0.030334	0.012634	-0.00018311	-0.0020752	-0.018097	0.036377	-0.0027161	-0.025299	0.011902	0.05719	0.054779	-0.025055	-0.0075684	-0.026672	-0.037628	-0.075806	0.0065308
0.019196	0.012115	0.032074	0.019196	0.016113	-0.0053711	0.019409	0.011932	-0.0032959	0.00354	-0.01712	0.03656	0.0029602	-0.027893	0.017761	0.051819	0.065765	-0.012177	0.0014038	-0.017029	-0.037903	-0.080902	0.006958
0.009491	0.0041504	0.035583	0.021454	0.00054932	-0.004425	0.024261	0.017609	-0.011078	0.0071106	-0.010193	0.033905	-0.00021362	-0.03006	0.014893	0.051331	0.073761	-0.014252	-0.0032043	-0.014557	-0.038391	-0.077942	0.0063782
0.011108	0.0018921	0.034302	0.022369	-0.0086365	-0.0073547	0.036163	0.0065918	-0.0016174	0.008606	-0.012238	0.031525	-0.0031128	-0.025299	0.016174	0.053162	0.077728	-0.017395	-0.010132	-0.011841	-0.039551	-0.074219	0.0061951
0.021606	-0.0048828	0.023682	0.018829	-0.0098877	-0.015839	0.031525	-0.001709	0.0029602	0.005249	-0.019318	0.032166	-0.0068359	-0.027588	0.018585	0.051361	0.068481	-0.023926	-0.0011902	-0.016754	-0.042908	-0.073883	0.0039368
0.017914	-0.0010986	0.029236	0.018555	-0.0057678	-0.003479	0.019348	0.0099182	-0.0018005	0.0010376	-0.020142	0.034424	-0.010071	-0.032745	0.022919	0.051331	0.057922	-0.03006	0.013275	-0.020813	-0.038208	-0.073456	-0.0031128
0.015472	-0.0010986	0.043213	0.020721	-0.005188	0.0059204	0.017212	0.018463	-0.0061646	0.00091553	-0.012787	0.031952	-0.0064392	-0.031982	0.022888	0.055054	0.054474	-0.031891	0.015442	-0.024323	-0.03833	-0.067627	-0.00042725
0.022949	-0.0021057	0.040741	0.031982	-0.0029602	0.0090942	0.029572	0.024902	-0.0078735	0.0085754	-0.0082703	0.027435	-0.0083313	-0.032257	0.01825	0.059631	0.074951	-0.033051	0.013153	-0.02713	-0.048004	-0.068115	-0.0029907
0.026917	0.0038452	0.033325	0.043152	-0.0055542	0.016571	0.038635	0.023956	-0.0070496	0.007782	0.0053711	0.024994	-0.0089722	-0.030334	0.0092163	0.056366	0.093506	-0.031494	0.01062	-0.02951	-0.052887	-0.077576	0.0028076
0.025482	0.0080261	0.037079	0.045502	-0.0014343	0.011475	0.034546	0.022522	-0.012573	0.0062866	0.004425	0.027435	-0.0054321	-0.04007	0.0030212	0.052551	0.097717	-0.020386	0.009491	-0.032043	-0.052032	-0.07782	0.0067139
0.026337	-0.010376	0.03894	0.045166	-0.0041809	0.0058289	0.025543	0.014648	-0.022888	-0.0030823	0.00021362	0.027832	-0.00057983	-0.045685	0.002533	0.051636	0.094635	-0.0099487	0.02356	-0.042175	-0.046204	-0.07431	-0.0010681
0.029083	-0.019104	0.027802	0.039978	0.0056152	0.0023499	0.03183	0.0086975	-0.02533	-0.0091858	-0.0075378	0.027252	-0.0096436	-0.054321	-0.0057678	0.054199	0.081055	-0.0092773	0.036957	-0.049133	-0.050446	-0.0672	-0.0085754
0.03064	-0.015808	0.016235	0.034393	0.012695	-0.00054932	0.040314	0.0034485	-0.023193	-0.0045471	-0.022705	0.02948	-0.011475	-0.058655	-0.013855	0.054016	0.07132	-0.010193	0.037628	-0.045746	-0.055908	-0.069275	-0.012726
0.027924	-0.0043945	0.018768	0.043182	0.0064392	-0.0028381	0.042084	-0.005188	-0.016724	0.0036316	-0.026031	0.033783	-0.0079346	-0.055817	-0.016663	0.050415	0.067657	-0.014435	0.046082	-0.042633	-0.06192	-0.076172	-0.0059204
0.027039	0.0014648	0.013123	0.052155	0.0096436	-0.0083618	0.039276	-0.0079346	-0.0057983	0.0044556	-0.020477	0.033081	0.005127	-0.049438	-0.01355	0.046082	0.066193	-0.0090027	0.041718	-0.042938	-0.065704	-0.076324	0.0072021
0.029175	-0.0067749	0.012604	0.045044	0.005188	-0.0095825	0.031464	-0.0048523	-0.007019	-0.0016174	-0.015717	0.035553	0.015594	-0.050903	-0.0046082	0.046326	0.069824	0.0033264	0.040222	-0.040375	-0.063934	-0.082428	0.01297
0.029877	-0.025635	0.018677	0.028809	0.0048523	-0.0031128	0.031708	0.0064087	-0.0099487	-0.002533	-0.021698	0.034576	0.014832	-0.057739	-0.00064087	0.047211	0.079865	0.0076294	0.048309	-0.036774	-0.063293	-0.085419	0.021179
0.025482	-0.036407	0.018127	0.018646	0.0049133	0.011688	0.039856	0.010468	-0.0030212	-0.0024414	-0.027679	0.02536	0.0085449	-0.061188	-0.00085449	0.052826	0.08493	0.0071106	0.048401	-0.033051	-0.066772	-0.088043	0.016235
0.02951	-0.040985	0.027008	0.023743	0.0097656	0.0074158	0.029327	0.016418	0.0023193	0.002594	-0.020874	0.02243	-0.00018311	-0.06192	-0.0016785	0.05481	0.0849	0.0045776	0.05072	-0.031647	-0.0737	-0.079102	0.011536
0.03537	-0.048676	0.033356	0.026733	0.018585	0.0011902	0.017792	0.023987	-0.0039673	0.0082397	-0.022919	0.02417	0.0013428	-0.057404	0.00076294	0.056946	0.085388	0.0038757	0.045166	-0.030548	-0.078552	-0.073059	0.017242
0.032043	-0.029999	0.039063	0.024567	0.02301	0.00024414	0.012451	0.0049133	-0.0055542	0.015228	-0.029083	0.026123	0.008728	-0.05249	-0.0032959	0.055511	0.079926	0.0096741	0.038666	-0.035675	-0.076141	-0.072998	0.020264
0.028564	-0.01413	0.041107	0.018829	0.013	0.0053101	0.020599	-0.013763	-0.00085449	0.022491	-0.033234	0.029297	0.0036011	-0.049469	-0.0044861	0.057983	0.079956	0.001709	0.030548	-0.029358	-0.068298	-0.072876	0.015503
0.024933	-0.021881	0.041931	0.021851	0.0084534	0.0021362	0.030182	-0.018372	-0.011566	0.019806	-0.035767	0.034332	0.009491	-0.048706	-0.0022888	0.061401	0.077545	-0.016266	0.020294	-0.021851	-0.065155	-0.074463	0.014587
0.017639	-0.005249	0.038971	0.024811	0.0057373	-0.0033264	0.032379	-0.002594	-0.020935	0.0097656	-0.030121	0.039825	0.01535	-0.03949	9.1553e-05	0.06839	0.063965	-0.02063	0.025238	-0.02475	-0.061981	-0.068451	0.019806
0.01355	0.012085	0.03833	0.015839	0.0053101	-0.010132	0.031372	0.00012207	-0.031494	0.011261	-0.024933	0.041504	0.012695	-0.038666	0.0032959	0.07193	0.056915	-0.0026245	0.038544	-0.023651	-0.069458	-0.064056	0.019318
0.0067444	0.0072327	0.031738	0.0089722	0.0097656	-0.0089417	0.022522	-0.0033264	-0.037537	0.014648	-0.041443	0.037537	0.0073853	-0.03949	0.017944	0.069702	0.058868	6.1035e-05	0.039948	-0.021851	-0.072968	-0.068359	0.023834
0.0069275	0.0063477	0.021393	0.0075073	0.016327	-0.011719	0.016602	0.00061035	-0.038727	0.01651	-0.049622	0.033569	0.0050049	-0.040619	0.025848	0.065216	0.058533	0.00033569	0.039764	-0.020142	-0.063721	-0.065796	0.015961
0.01355	0.014893	0.011017	0.0083618	0.021698	-0.005249	0.025879	0.0070801	-0.037384	0.024933	-0.037994	0.039063	0.0052795	-0.041656	0.029236	0.06604	0.060822	-0.0063171	0.033752	-0.018341	-0.059967	-0.070831	0.0099792
0.020996	0.017639	0.0091553	0.020966	0.018066	0.0076599	0.027557	0.0075378	-0.047882	0.017151	-0.031769	0.04129	0.008606	-0.045288	0.021179	0.071136	0.05838	-0.0092468	0.034241	-0.016083	-0.054443	-0.070801	0.017761
0.026245	0.014221	0.011383	0.015625	0.013214	0.011963	0.035522	0.012787	-0.050354	0.0048828	-0.031158	0.047363	0.0068359	-0.051086	0.017578	0.063232	0.057465	-0.0099792	0.032715	-0.021332	-0.057678	-0.070374	0.030396
0.02774	0.0063171	0.022522	0.0080566	0.019562	0.014435	0.02771	0.01416	-0.03714	0.0029907	-0.035797	0.048767	0.0058289	-0.052032	0.011475	0.056152	0.059875	0.0014038	0.021942	-0.026733	-0.06308	-0.074005	0.027069
0.023285	-0.0035706	0.023926	0.0096741	0.019714	-0.00048828	0.021912	0.013763	-0.035492	0.0088501	-0.04129	0.053619	0.012024	-0.050659	0.010406	0.058563	0.051636	0.0056763	0.0082092	-0.027039	-0.065948	-0.066315	0.021606
0.019562	0.0088196	0.022522	0.015167	0.022522	-0.013611	0.013702	0.018433	-0.048401	0.01059	-0.047607	0.051117	0.009613	-0.05188	0.0085449	0.052948	0.039856	0.0012512	0.015045	-0.024719	-0.064026	-0.063171	0.017517
0.013031	0.016602	0.023926	0.016724	0.026733	-0.010986	0.015167	0.029083	-0.040924	-0.0014038	-0.049255	0.048553	0.0050354	-0.047424	-0.002655	0.046844	0.041443	-0.0030212	0.022095	-0.017822	-0.056335	-0.055573	0.013672
0.01062	0.019104	0.026428	0.025574	0.032593	-0.0028381	0.0086365	0.027466	-0.026886	-0.0074768	-0.044464	0.044098	0.0016479	-0.05069	-0.0092163	0.048798	0.047302	0.0031128	0.023926	-0.013275	-0.053833	-0.055725	0.014099
0.010284	0.0089722	0.019104	0.026093	0.034393	-0.0090942	0.00048828	0.019562	-0.033325	-0.0045776	-0.033783	0.041565	0.00061035	-0.052704	-0.010834	0.052246	0.051605	0.00067139	0.019623	-0.015411	-0.055237	-0.060699	0.013245
0.0036621	0.0082703	0.021484	0.028931	0.039307	-0.0159	-0.0015564	0.012634	-0.043823	-0.0021667	-0.030304	0.038605	0.0097961	-0.048645	-0.019012	0.055481	0.057343	0.0039368	0.02124	-0.016266	-0.058838	-0.063904	0.025208
0.010986	0.00045776	0.028595	0.028259	0.046234	-0.017578	-0.0012207	0.01123	-0.05368	0.0055237	-0.03241	0.040741	0.0098267	-0.045563	-0.018982	0.063721	0.05835	0.0049133	0.023712	-0.0088806	-0.062775	-0.059021	0.031555
0.022095	-0.0027161	0.024719	0.030884	0.048035	-0.012756	0.0082703	0.018829	-0.055695	0.0056763	-0.029816	0.044128	0.008606	-0.04187	-0.012329	0.066681	0.062195	0.0068665	0.024506	-0.00039673	-0.068695	-0.04718	0.036682
0.030884	-0.007019	0.021851	0.041626	0.05249	-0.01178	0.0072021	0.024597	-0.052338	0.0078735	-0.027802	0.043671	0.012268	-0.040009	-0.0095825	0.062225	0.065399	0.0091553	0.026581	-0.0018921	-0.065613	-0.038239	0.026794
0.036591	0.015411	0.021545	0.042999	0.043671	-0.012909	-0.0031128	0.020874	-0.051514	0.0047302	-0.034271	0.046295	0.016907	-0.04248	-0.018463	0.064178	0.058563	0.0058899	0.023529	-0.0083313	-0.0625	-0.042633	0.018066
0.036041	0.0073853	0.021881	0.037231	0.033356	-0.026215	0.0036316	0.014099	-0.049072	0.0025635	-0.033844	0.042816	0.014221	-0.037415	-0.026428	0.063751	0.052795	0.0047913	0.016052	-0.01004	-0.065857	-0.046661	0.021423
0.031433	0.00048828	0.019531	0.020264	0.034241	-0.038452	0.01355	0.0242	-0.043823	0.010223	-0.028046	0.044403	0.0093384	-0.044434	-0.023224	0.062256	0.060425	0.0058594	0.013062	-0.016571	-0.065338	-0.048553	0.028046
0.03186	0.013275	0.014557	0.013672	0.043762	-0.046417	0.0068359	0.03952	-0.046875	0.015442	-0.024689	0.038055	0.015228	-0.049866	-0.018341	0.06076	0.065369	0.011719	0.016968	-0.016541	-0.062347	-0.044708	0.030975
0.033295	0.017639	0.019043	0.019958	0.046722	-0.046875	0.014496	0.041992	-0.04248	0.011749	-0.026184	0.035706	0.023956	-0.051849	-0.017609	0.051727	0.062439	0.019775	0.011841	-0.013245	-0.056885	-0.042694	0.024597
0.034302	0.0098572	0.027863	0.021423	0.055359	-0.040161	0.015656	0.046326	-0.03009	0.0082397	-0.025726	0.030457	0.019196	-0.046783	-0.014832	0.048035	0.060242	0.026245	0.021881	-0.015228	-0.052795	-0.031067	0.01535
0.032013	0.0090942	0.027618	0.029144	0.056213	-0.031494	0.0084229	0.033173	-0.031006	0.01001	-0.028168	0.033813	0.0095215	-0.047089	-0.0071411	0.054565	0.072266	0.021759	0.029205	-0.014526	-0.048218	-0.032745	0.014862
0.036652	0.0083008	0.029755	0.040955	0.056549	-0.036133	0.013641	0.024048	-0.039978	0.013855	-0.030029	0.036163	0.0035706	-0.052826	0.0021057	0.055359	0.071716	0.01535	0.023651	-0.0079041	-0.053558	-0.03595	0.018463
0.04129	0.015656	0.018402	0.037018	0.042114	-0.04068	0.024902	0.028381	-0.041473	0.022186	-0.033752	0.04071	-0.0065002	-0.05365	0.0032349	0.057404	0.061005	0.019775	0.019989	-0.0048523	-0.061951	-0.027924	0.016846
0.042236	0.006897	0.0038757	0.02243	0.033081	-0.043579	0.038788	0.029633	-0.042542	0.028015	-0.034088	0.04007	-0.014343	-0.050781	0.00076294	0.055298	0.059448	0.022156	0.028961	-0.0057068	-0.066986	-0.025177	0.013916
0.042389	0.0064392	0.0084229	0.015869	0.03183	-0.045776	0.04184	0.018372	-0.038544	0.031281	-0.038544	0.035553	-0.01593	-0.04895	0.00030518	0.045868	0.062897	0.02005	0.039337	-0.011505	-0.069427	-0.035065	0.009552
0.039001	0.0018921	0.013214	0.014008	0.036621	-0.04187	0.029968	0.0019836	-0.035553	0.024109	-0.044708	0.035095	-0.011292	-0.040741	-0.0065613	0.038422	0.059448	0.020203	0.038147	-0.014984	-0.061188	-0.04541	0.0090332
0.031677	-0.002655	0.025543	0.023376	0.044739	-0.039612	0.025452	0.0095825	-0.039856	0.02536	-0.044769	0.036835	-0.012482	-0.031036	-0.0097961	0.038086	0.052979	0.014557	0.025177	-0.022858	-0.055664	-0.047241	0.010834
0.037811	-0.0059814	0.038757	0.027191	0.0401	-0.042664	0.022797	0.017853	-0.040588	0.025848	-0.032959	0.024048	-0.010376	-0.020691	-0.0079346	0.038818	0.050934	0.0088196	0.022034	-0.021912	-0.056671	-0.043945	0.011322
0.043365	-0.01181	0.042267	0.031342	0.030792	-0.03598	0.024414	0.015228	-0.039001	0.03067	-0.023926	0.016876	-0.016571	-0.023651	-0.0013428	0.042511	0.055725	0.011627	0.015961	-0.01886	-0.052795	-0.043182	0.014923
0.041107	-0.0071106	0.038544	0.034424	0.028015	-0.031677	0.027191	0.024536	-0.035156	0.029572	-0.024048	0.02301	-0.016785	-0.019745	0.0057983	0.049927	0.056152	0.018799	0.011841	-0.017914	-0.047943	-0.039337	0.010498
0.035706	-0.015015	0.0289	0.034821	0.029083	-0.024536	0.023438	0.023773	-0.033936	0.024353	-0.036316	0.032562	-0.02417	-0.021088	-0.0015869	0.055023	0.056946	0.020844	0.0075989	-0.020721	-0.049652	-0.034515	0.017151
0.031128	-0.014679	0.013092	0.031189	0.033447	-0.021729	0.024017	0.015137	-0.032837	0.028534	-0.032104	0.038452	-0.027802	-0.026337	-0.0062256	0.055908	0.058502	0.027069	0.0084229	-0.022675	-0.057098	-0.033844	0.015991
0.038269	-0.016449	0.023315	0.036407	0.021271	-0.02655	0.02655	0.011932	-0.039154	0.040466	-0.033203	0.039734	-0.029175	-0.029297	-0.0040894	0.053131	0.054413	0.027985	0.013367	-0.023529	-0.059143	-0.034393	0.013977
0.042267	0.0066833	0.029388	0.042419	0.016632	-0.031891	0.032074	0.013611	-0.037689	0.050201	-0.042603	0.036072	-0.019806	-0.027252	-0.008728	0.049072	0.050232	0.022125	0.0047607	-0.021118	-0.053131	-0.040741	0.010925
0.036621	-0.0014038	0.035919	0.046631	0.015411	-0.037018	0.037689	0.0081177	-0.02533	0.051819	-0.041962	0.03479	-0.0074463	-0.024384	-0.017059	0.043884	0.048248	0.023132	0.0021362	-0.0097351	-0.049408	-0.039215	0.011536
0.036804	-0.010468	0.035217	0.053955	0.024017	-0.038269	0.038177	-3.0518e-05	-0.024933	0.047546	-0.032501	0.03537	0.00039673	-0.029816	-0.023407	0.044739	0.047028	0.028748	0.00094604	0.0025024	-0.044586	-0.035461	0.021393
0.034882	-0.02298	0.038269	0.053589	0.025696	-0.036224	0.025787	0.012085	-0.033173	0.0448	-0.02713	0.029266	0.0047913	-0.037628	-0.018921	0.048981	0.048767	0.019653	-0.0056763	0.013123	-0.054504	-0.033997	0.031189
0.033966	-0.03537	0.045532	0.049622	0.025665	-0.026306	0.022308	0.010468	-0.032135	0.040222	-0.023499	0.019867	0.0021057	-0.038879	-0.009491	0.049561	0.059174	0.016418	-0.0085449	0.016876	-0.056671	-0.025269	0.036011
0.033783	-0.029541	0.031158	0.043823	0.024078	-0.025452	0.035126	0.0093079	-0.03479	0.036438	-0.037811	0.018677	-0.0061951	-0.038055	-0.0021973	0.046417	0.070251	0.016907	-0.0063477	0.01474	-0.046875	-0.015625	0.035309
0.032928	-0.01123	0.021301	0.033997	0.011139	-0.024811	0.029694	0.010498	-0.042572	0.036957	-0.039673	0.018585	-0.013214	-0.044952	-0.0027771	0.048218	0.064545	0.014252	-0.0067139	0.012299	-0.039307	-0.017761	0.034668
0.03421	-0.0078125	0.034546	0.036682	0.013733	-0.020111	0.020721	0.0056763	-0.048676	0.042908	-0.040833	0.0062866	-0.011139	-0.041351	-0.0099182	0.055359	0.055267	0.024017	-0.0010071	0.0089417	-0.035736	-0.027283	0.030182
0.039459	0.00054932	0.040192	0.048737	0.016785	-0.029144	0.021729	0.0060425	-0.047668	0.04303	-0.037231	0.0085449	-0.0066223	-0.036041	-0.013702	0.056244	0.065125	0.02951	-0.0029602	0.011597	-0.040009	-0.033417	0.02951
0.041016	0.0010986	0.029602	0.055328	0.022186	-0.029541	0.016632	-0.0024414	-0.0354	0.035889	-0.036255	0.019623	0.00097656	-0.038391	-0.013306	0.055695	0.080292	0.023499	0.0013733	0.016083	-0.045074	-0.018402	0.028992
0.045288	0.010345	0.028839	0.044556	0.011993	-0.029999	0.014648	-0.0020752	-0.038177	0.035919	-0.026306	0.025665	0.0033569	-0.042297	-0.0057373	0.056854	0.07666	0.020325	0.016968	0.015198	-0.040894	-0.014801	0.028442
0.052155	0.018097	0.031494	0.033722	0.0005188	-0.026917	0.0091553	0.00061035	-0.047485	0.044067	-0.022644	0.028595	0.0047607	-0.039124	-0.0011292	0.059784	0.075317	0.016846	0.014008	0.011841	-0.028381	-0.015717	0.030365
0.052246	0.010223	0.033752	0.033478	0.0076904	-0.03241	0.0033875	0.00030518	-0.041504	0.048492	-0.027374	0.033203	0.00354	-0.039124	-0.012512	0.055359	0.073547	0.012634	-0.0049438	0.0079041	-0.02597	-0.0028687	0.031647
0.041962	0.0011292	0.026978	0.030945	0.028107	-0.047119	0.0026855	-0.00033569	-0.046539	0.045807	-0.030762	0.044006	0.0007019	-0.043762	-0.023651	0.049652	0.078369	0.01712	-0.0052795	0.0072937	-0.023804	0.0064392	0.030945
0.039459	0.0024414	0.024811	0.021179	0.042877	-0.057098	0.0045166	0.0065918	-0.051025	0.034668	-0.035217	0.050049	0.0040588	-0.049286	-0.026001	0.044342	0.085388	0.018402	0.0042419	0.0049133	-0.019348	0.0040283	0.024719
0.046204	0.017334	0.032562	0.023987	0.042297	-0.057343	0.012207	0.016479	-0.049316	0.025055	-0.026428	0.044342	0.0071106	-0.044281	-0.02182	0.051147	0.087402	0.010376	0.0091858	0.0079956	-0.01709	0.0029907	0.02417
0.050476	0.029114	0.041473	0.032593	0.048218	-0.061646	0.023315	0.011566	-0.049683	0.026215	-0.0177	0.041199	-0.0028381	-0.039368	-0.025909	0.055115	0.090607	-0.00015259	0.0059509	0.012146	-0.0082397	0.0074768	0.012024
0.049622	0.013184	0.039856	0.030731	0.054474	-0.05368	0.028198	0.013519	-0.058014	0.03418	-0.0099182	0.039001	-0.0048218	-0.041229	-0.029907	0.055389	0.090302	0.00085449	0.014679	0.0048828	-0.0065002	0.00057983	0.0026855
0.049713	0.0030823	0.016022	0.024353	0.056854	-0.026947	0.035858	0.02713	-0.052826	0.044922	-0.012512	0.039764	0.0018311	-0.041473	-0.033051	0.052429	0.082184	-0.0013123	0.013977	-6.1035e-05	-0.0076294	-0.0092773	0.0011292
0.047607	0.006897	0.013702	0.017242	0.050446	-0.016357	0.036499	0.029846	-0.053162	0.052124	-0.019348	0.031281	0.0035095	-0.03949	-0.02832	0.053345	0.091309	-0.0031128	0.0080566	0.0015564	-0.0074158	-0.0063782	0.0070496
0.049438	0.011017	0.023071	0.025299	0.047974	-0.019897	0.032013	0.018494	-0.05249	0.045258	-0.024902	0.025635	0.010345	-0.033356	-0.019257	0.050079	0.10599	-0.00021362	0.013275	-0.0026245	-0.0014648	-0.00354	0.010559
0.052399	0.0095215	0.034363	0.030975	0.039307	-0.02063	0.016113	0.010986	-0.047028	0.036987	-0.026459	0.033905	0.013885	-0.027985	-0.016785	0.042358	0.0914	-0.00082397	0.019836	0.0041199	-0.0039978	-0.0028076	0.013031
0.045746	0.0066833	0.025238	0.028778	0.038208	-0.013153	0.021301	0.016876	-0.044128	0.036682	-0.019897	0.036011	0.02002	-0.028534	-0.022125	0.03241	0.068176	-0.0091553	0.020782	0.011078	-0.00048828	-0.0028076	0.017548
0.043335	0.0023499	0.01944	0.02655	0.042786	-0.012909	0.025482	0.017151	-0.045258	0.03595	-0.011719	0.034088	0.023773	-0.025146	-0.02533	0.0289	0.063568	-0.013763	0.020233	0.0080261	-0.0022583	0.0012207	0.017487
0.042725	-0.005127	0.0089417	0.024628	0.053192	-0.018311	0.036102	-0.0028076	-0.038818	0.039124	-0.015411	0.031189	0.01825	-0.017883	-0.026459	0.032379	0.070587	-0.015198	0.020966	-0.0016479	-0.0024109	0.0037842	0.019897
0.041687	-0.023682	0.0092468	0.018066	0.050629	-0.022003	0.030762	-0.012726	-0.042114	0.043823	-0.019348	0.032501	0.013733	-0.020325	-0.024567	0.036774	0.080139	-0.011871	0.019165	-0.001709	-0.0028992	0.00076294	0.028107
0.039368	-0.024292	0.006958	0.018707	0.049683	-0.027893	0.031982	-0.0018921	-0.040833	0.041504	-0.02182	0.035461	0.015747	-0.01593	-0.016541	0.031952	0.095795	-0.010132	0.025238	0.00018311	-0.0022583	-0.0013733	0.027313
0.036682	-0.024506	0.0050964	0.018005	0.047943	-0.021484	0.036316	0.0271	-0.032379	0.049011	-0.018066	0.040222	0.014526	-0.0075684	-0.010223	0.025085	0.097412	-0.013397	0.019653	-0.0048828	-0.011841	0.0029907	0.028229
0.036041	-0.021851	0.0032043	0.010284	0.042938	-0.02774	0.030792	0.027344	-0.03833	0.051422	-0.019684	0.041748	0.023041	-0.0042114	-0.014252	0.023041	0.081451	-0.013092	0.02066	-0.0040283	-0.020264	0.0071411	0.026001
0.030426	-0.0177	0.0073242	0.0039673	0.036163	-0.033203	0.029663	0.025574	-0.045441	0.048035	-0.011993	0.036163	0.023956	-0.007019	-0.020325	0.02774	0.061737	-0.0053101	0.028412	-0.0012512	-0.028381	0.010315	0.022491
0.031677	-0.021729	0.011658	0.016144	0.04129	-0.035187	0.01236	0.024261	-0.045013	0.041748	-0.012787	0.026855	0.014893	-0.0080872	-0.021698	0.031403	0.066956	0.0015259	0.02356	-0.0080872	-0.024658	0.0053101	0.029266
0.032043	-0.037506	0.012543	0.022522	0.041962	-0.026184	0.0019226	0.024078	-0.041138	0.040436	-0.014404	0.022766	0.014771	-0.01178	-0.014557	0.038544	0.068848	-0.0020142	0.017365	-0.00091553	-0.0097046	0.001709	0.027832
0.026611	-0.050568	0.012482	0.006134	0.038391	-0.024445	-0.002533	0.0021057	-0.037201	0.038727	-0.016266	0.027466	0.019501	-0.0032654	-0.011719	0.04007	0.072266	-0.0021057	0.010803	0.0050964	-0.0080566	0.0050354	0.028442
0.026276	-0.043365	0.010193	-0.00021362	0.035461	-0.024933	0.013672	-0.013489	-0.033966	0.043213	-0.011841	0.029297	0.018188	0.0026855	-0.01358	0.030853	0.071655	-0.0054016	0.0023804	-0.002655	-0.01239	-0.00045776	0.030579
0.025696	-0.032196	0.007843	0.0011292	0.032806	-0.026947	0.026154	-0.017548	-0.039001	0.04538	-0.014069	0.029724	0.018921	-0.0052795	-0.0097656	0.033966	0.069031	-0.015869	0.0056458	-0.0007019	-0.019623	0.002655	0.029602
0.031403	-0.026978	0.0079041	0.00073242	0.037689	-0.025604	0.025085	-0.020996	-0.037567	0.047455	-0.017761	0.036438	0.015686	-0.0072021	-0.019318	0.033264	0.073486	-0.015442	0.0037842	0.0026245	-0.01535	0.0026245	0.036072
0.034271	-0.039063	0.014801	-0.0020447	0.031891	-0.026581	0.020691	-0.028351	-0.043671	0.047791	-0.017365	0.042664	0.012512	-0.011536	-0.026703	0.034454	0.079132	-0.0159	0.0088196	0.0037231	-0.0082092	0.0035706	0.040222
0.035797	-0.031006	0.016327	-0.0048828	0.01944	-0.017426	0.012329	-0.02063	-0.050049	0.036469	-0.021759	0.041321	0.010132	-0.010712	-0.032867	0.033081	0.081329	-0.014374	0.0020142	0.0040894	-0.014893	0.0073853	0.039032
0.026917	-0.025787	0.017273	0.0085449	0.023041	-0.016418	0.00033569	-0.017578	-0.052917	0.026794	-0.029572	0.038147	0.014954	-0.01535	-0.021332	0.031433	0.07196	-0.0097351	-0.0052795	0.0070801	-0.0159	0.0069275	0.036896
0.021515	-0.026367	0.012848	0.019073	0.038605	-0.022064	-0.0082092	-0.01889	-0.058655	0.025146	-0.034515	0.033875	0.019836	-0.01828	-0.014648	0.034058	0.057648	0.0033569	0.0010986	0.011688	-0.013824	0.013397	0.032318
0.029388	-0.024902	0.0071411	0.012482	0.047089	-0.033508	-0.0098877	-0.012054	-0.060638	0.021942	-0.038483	0.028076	0.015472	-0.019196	-0.0067444	0.026001	0.054993	0.01181	-0.0014038	0.0159	-0.009552	0.014069	0.034058
0.023956	-0.028259	-0.0024414	0.012054	0.047943	-0.033478	-0.01239	0.0013123	-0.063477	0.025635	-0.022064	0.024841	0.013397	-0.01413	-0.0020752	0.025787	0.057343	0.0088196	-0.0068054	0.020264	-0.0075378	0.018188	0.031311
0.022278	-0.013062	0.010956	0.012299	0.060181	-0.028015	-0.0088196	0.0032959	-0.067993	0.024536	-0.021484	0.021545	0.020416	-0.01001	-0.0027161	0.031097	0.051697	0.010162	0.0042725	0.013306	-0.0049133	0.016418	0.035217
0.024048	-0.0044861	0.01825	0.0099487	0.065277	-0.029572	-0.0020447	0.0048523	-0.058655	0.026489	-0.024872	0.016388	0.024872	-0.013306	-0.0029602	0.027893	0.048004	0.0085144	0.019012	0.0047302	-0.0022583	0.012726	0.03833
0.027649	-0.0036621	0.018921	0.00027466	0.06427	-0.027771	0.0040894	0.0085754	-0.050781	0.026428	-0.02002	0.013855	0.023468	-0.0097656	-0.0028687	0.022644	0.061279	0.011993	0.023041	0.0043335	-0.0049133	0.011749	0.03421
0.026672	-0.02121	0.0035706	-0.00067139	0.054596	-0.032776	0.0086365	0.0083313	-0.046753	0.022339	-0.023285	0.014282	0.022278	-0.0083313	-0.0049438	0.021332	0.06546	0.010345	0.018524	0.014252	-0.0047302	0.0060425	0.023438
0.024689	-0.048859	0.0028076	0.0015259	0.045593	-0.044037	0.0014954	0.0052185	-0.038605	0.029785	-0.026215	0.015045	0.020142	-0.011078	-0.017548	0.022125	0.061127	6.1035e-05	0.0092468	0.022064	-0.0096741	0.00054932	0.022308
0.023254	-0.052856	0.0068359	0.00088501	0.059235	-0.047394	-0.004364	0.0013733	-0.035706	0.027649	-0.02301	0.012787	0.015533	-0.011047	-0.020935	0.022736	0.059326	-0.0024109	0.0046997	0.022461	-0.011841	-0.0061646	0.02475
0.022064	-0.041595	0.0084534	-0.00082397	0.056122	-0.044373	-0.0057373	0.0021057	-0.029907	0.015137	-0.031708	0.013031	0.015259	-0.014801	-0.028198	0.022797	0.060455	-0.0022583	0.010193	0.02652	-0.012115	-0.0046387	0.032928
0.016785	-0.035034	0.01059	0.00177	0.042053	-0.032837	-0.0098877	0.0032349	-0.023315	0.012299	-0.042786	0.023987	0.015442	-0.016846	-0.031891	0.02536	0.06015	-0.0080872	0.010559	0.031555	-0.010895	-0.006012	0.042145
0.013611	-0.038849	-0.00048828	0.0073853	0.03421	-0.028748	-0.0088196	0.0026245	-0.03421	0.013702	-0.048004	0.028717	0.024567	-0.014435	-0.033234	0.026093	0.062225	-0.0072327	0.0052185	0.028381	-0.0026245	-0.011566	0.029846
0.019257	-0.05603	0.0038452	0.019989	0.03421	-0.032898	-0.0049438	0.0027161	-0.04068	0.020233	-0.042297	0.03006	0.032196	-0.0097351	-0.027679	0.021637	0.060028	-0.0042114	0.0066833	0.023956	-0.0021667	-0.0047913	0.026611
0.022675	-0.044983	0.0079346	0.032166	0.044983	-0.041779	-0.0062256	-0.0014038	-0.042542	0.024689	-0.03476	0.027924	0.035431	-0.0050659	-0.018158	0.015076	0.066803	-0.0018921	0.0028076	0.029633	-0.0011597	-0.0044556	0.020325
0.031219	-0.018707	0.0021057	0.018341	0.057129	-0.040619	0.0012817	0.010712	-0.039795	0.027405	-0.034271	0.024841	0.037231	-0.0036011	-0.019012	0.014343	0.071869	-0.008667	-0.0050354	0.037201	-0.0036011	-0.014709	0.019531
0.03186	-0.036224	0.0014648	-0.00064087	0.067108	-0.027954	0.006073	0.0086975	-0.038055	0.033722	-0.026031	0.020172	0.040009	-0.0048828	-0.014618	0.011444	0.066345	-0.015015	-0.0028992	0.034271	-0.0092468	-0.017426	0.016632
0.030457	-0.056763	0.0050964	-0.013031	0.067688	-0.037048	0.0051575	0.017151	-0.03363	0.035217	-0.019653	0.019684	0.040588	-0.0072021	-0.0093384	0.0093384	0.064423	-0.019226	0.0054321	0.029633	-0.01355	-0.019287	0.015259
0.030518	-0.062408	0.011078	-0.0038452	0.059906	-0.045227	0.00012207	0.014648	-0.040955	0.034637	-0.017822	0.01355	0.040314	-0.0079346	-0.012756	0.0058289	0.063477	-0.016388	0.016418	0.028931	-0.007019	-0.02771	0.010681
0.029938	-0.021942	0.014771	0.0073547	0.046021	-0.040558	-0.0023499	0.016754	-0.046661	0.031799	-0.013336	0.0062256	0.032593	-0.0044861	-0.015686	0.0096741	0.063965	-0.01651	0.031036	0.033478	0.0039978	-0.029419	0.019196
0.022522	-0.024323	0.022186	0.021729	0.038757	-0.037659	0.0061646	0.0084839	-0.04541	0.031189	-0.0090027	-0.0031433	0.023224	-0.0042114	-0.010742	0.01886	0.059906	-0.020813	0.035706	0.028809	-0.0015564	-0.03183	0.019104
0.018372	-0.061035	0.030945	0.015869	0.044342	-0.030762	0.01413	0.00015259	-0.043457	0.030304	-0.016327	-0.0058289	0.017395	-0.0027161	-0.0090332	0.019135	0.054688	-0.021667	0.029236	0.023834	-0.0080872	-0.032654	0.014679
0.02298	-0.051575	0.035431	0.0073853	0.048798	-0.012451	0.019531	0.0055542	-0.050507	0.031067	-0.014343	-0.0073853	0.025696	-0.0032043	-0.0067139	0.01947	0.039703	-0.018311	0.017273	0.026306	-0.0076599	-0.028534	0.020508
0.031952	-0.049957	0.031708	0.01709	0.048737	-0.0077209	0.014587	0.00082397	-0.045593	0.03595	-0.01651	0.00021362	0.031799	-0.0010681	-0.0015869	0.016571	0.043793	-0.020691	0.010925	0.029663	0.0089417	-0.025085	0.019226
0.029999	-0.051941	0.019867	0.008606	0.047913	-0.017487	0.0092773	-0.011017	-0.041718	0.033478	-0.025848	0.0057373	0.035095	-0.0085754	0.008728	0.010803	0.048798	-0.025513	0.0087891	0.028442	0.016266	-0.030182	0.01413
0.023102	-0.057922	0.012451	-0.006958	0.046783	-0.010864	-0.0020447	-0.020203	-0.046021	0.022552	-0.029694	0.0074768	0.035156	-0.018707	0.013702	0.0036621	0.033691	-0.026581	0.010254	0.021301	0.014435	-0.033386	0.011749
0.021423	-0.079254	0.013153	-0.018097	0.043732	-0.0057068	-0.01001	-0.02002	-0.044006	0.013763	-0.030792	0.0083008	0.031067	-0.027466	0.015839	-0.0010376	0.02356	-0.025391	0.011047	0.022339	0.0067444	-0.026489	0.010559
0.019501	-0.063568	0.0088501	-0.021301	0.040039	-0.0053406	-0.0021667	-0.0079651	-0.034454	0.019775	-0.021667	0.00079346	0.024231	-0.019501	0.023865	-0.0082397	0.03894	-0.024506	0.0086975	0.022064	-0.0025024	-0.015533	0.017487
0.020782	-0.027771	0.00057983	-0.020386	0.038452	-0.013916	0.0089722	-0.00079346	-0.026489	0.03067	-0.01001	-0.00045776	0.01889	-0.0082397	0.021423	-0.0077209	0.034119	-0.023438	0.0065002	0.015656	0.00021362	-0.012909	0.022705
0.019135	-0.038269	-9.1553e-05	-0.019592	0.031525	-0.010681	0.015015	0.0018616	-0.038025	0.028137	-0.0044861	0.0066528	0.014709	-0.0022278	0.016968	-0.0083008	0.033356	-0.021301	0.0075073	0.0094299	-0.0035706	-0.017944	0.025421
0.014038	-0.045868	0.00064087	-0.016083	0.02243	0.00039673	0.021881	0.01181	-0.050018	0.027679	-0.0067444	0.0061035	0.017822	-0.0054626	0.012115	-0.010803	0.041992	-0.018921	0.006134	0.0021057	-0.0074158	-0.024445	0.019135
0.010223	-0.043732	0.0025635	0.00073242	0.023102	0.0014038	0.02887	0.0090332	-0.044281	0.028015	-0.0096741	0.0018311	0.022797	-0.0069885	0.018402	-0.002655	0.045624	-0.020233	0.013	0.0094299	0.0030212	-0.02298	0.016205
0.0073547	-0.049072	0.0027771	0.005188	0.028351	0.0057068	0.021179	0.0066833	-0.029419	0.028778	-0.011078	0.0097046	0.023895	-0.0077515	0.015198	0.00091553	0.048676	-0.016418	0.02179	0.01358	0.018707	-0.01825	0.0242
0.010712	-0.055939	0.017761	0.01004	0.02179	0.007019	0.0092468	0.021118	-0.020782	0.034485	-0.016296	0.0092773	0.019104	-0.0087585	0.010986	0.0081177	0.054413	-0.021027	0.024353	0.011627	0.023163	-0.022583	0.02713
0.0048523	-0.037323	0.023407	0.01709	0.020599	0.0088196	0.017548	0.011139	-0.027374	0.036346	-0.020569	0.016968	0.018982	-0.0053406	0.0075684	0.020233	0.067963	-0.021851	0.020111	0.015442	0.021118	-0.025146	0.03125
0.0024414	-0.021271	0.025513	0.01181	0.022552	0.0073242	0.024658	0.011047	-0.033783	0.031036	-0.023987	0.019409	0.02301	-0.0024109	0.0055237	0.025482	0.077515	-0.019287	0.019287	0.025421	0.01297	-0.027832	0.027313
0.00177	-0.018219	0.019897	0.0079041	0.02832	-0.0018921	0.019073	0.022491	-0.033905	0.028687	-0.01947	0.015533	0.024994	-0.0039978	0.011414	0.030548	0.069366	-0.019165	0.021545	0.029907	0.0065918	-0.016174	0.021576
-0.0019226	-0.01413	0.020142	0.0017395	0.026154	-0.01181	0.01236	0.020172	-0.027802	0.03183	-0.013885	0.013702	0.02478	-0.012817	0.013641	0.025208	0.059174	-0.021759	0.023895	0.034485	0.0067749	-0.0098267	0.024261
0.0097961	-0.034271	0.031891	0.0045471	0.029602	-0.0066223	0.01767	0.021729	-0.022797	0.044312	-0.016785	0.0099182	0.016663	-0.015228	0.025787	0.014709	0.059692	-0.022949	0.021423	0.037262	0.011017	-0.0047302	0.023071
0.020569	-0.055511	0.03241	0.018555	0.026306	0.0059204	0.025604	0.013977	-0.022614	0.051086	-0.016144	0.018799	0.014252	-0.010651	0.029846	0.012543	0.071045	-0.024994	0.017334	0.03064	0.0067749	-0.00012207	0.029297
0.014954	-0.030975	0.016846	0.026001	0.028992	0.013611	0.020142	0.012451	-0.016937	0.050354	-0.010254	0.032532	0.022064	-0.011017	0.027863	0.010956	0.085052	-0.029053	0.019318	0.027374	0.0045166	-0.004425	0.034821
0.0088196	-0.033386	0.011017	0.029419	0.030853	0.020691	0.015381	0.0081787	-0.025024	0.049561	-0.0019226	0.044434	0.025085	-0.0095825	0.025391	0.015625	0.092346	-0.025146	0.025116	0.03009	0.0097656	-0.0020142	0.032501
0.0097046	-0.061584	0.0087891	0.016998	0.027344	0.022369	0.017212	-0.0075684	-0.040588	0.043518	0.004303	0.040466	0.032196	0.00027466	0.022278	0.022217	0.08374	-0.019684	0.033386	0.027802	0.012634	0.0033569	0.02774
0.014893	-0.069855	0.0087891	0.0090332	0.023834	0.019836	0.012939	-0.010406	-0.047882	0.03891	0.011566	0.030609	0.034698	-0.00015259	0.02002	0.024963	0.079498	-0.02066	0.035431	0.02536	0.004425	0.0075073	0.026276
0.017548	-0.040466	0.013336	0.010895	0.020142	0.018494	0.014404	-0.0036926	-0.048218	0.038116	0.014648	0.028107	0.032898	-0.0037231	0.018494	0.026215	0.083923	-0.030304	0.023987	0.02417	0.0014343	0.0099182	0.02832
0.014313	-0.021484	0.019348	0.013611	0.0159	0.022247	0.019562	-0.010376	-0.028137	0.041565	0.0080566	0.026123	0.033783	-0.0029907	0.0077209	0.014771	0.071381	-0.034424	0.011627	0.028778	-0.0047913	0.0079346	0.02771
0.014771	-0.028503	0.02063	0.014832	0.011139	0.020905	0.02298	-0.013977	-0.0081482	0.046661	0.0013123	0.023285	0.043793	-0.003479	0.0022888	0.0041199	0.067017	-0.042206	0.011139	0.030548	-0.0034485	0.012299	0.021179
0.017426	-0.029968	0.022003	0.031677	0.034119	0.015076	0.023407	-0.0066528	-0.0022888	0.051025	0.0021362	0.014526	0.044495	-0.010345	0.0044556	0.0028687	0.067749	-0.043304	0.021667	0.027618	-0.0031738	0.0075378	0.019012
0.021881	-0.023071	0.010864	0.025726	0.057709	0.0063477	0.018036	-0.0089111	-0.0030518	0.054504	-3.0518e-05	0.013062	0.042755	-0.012665	-0.00033569	0.0049133	0.068817	-0.043335	0.029694	0.025787	0.00076294	0.0019531	0.019745
0.022552	-0.021179	0.012817	0.020447	0.0578	0.0097961	0.012177	-0.012695	-0.0074158	0.05069	0.0013428	0.010529	0.039612	-0.0064697	-0.0015869	0.010834	0.062012	-0.046448	0.027252	0.024384	0.00024414	-0.00057983	0.020905
0.014709	-0.03363	0.016479	0.012268	0.047638	0.019135	0.01825	0.0024414	-0.01535	0.046814	0.0050964	0.0020142	0.032349	-0.002533	0.0037231	0.0084839	0.061737	-0.044769	0.019043	0.028046	0.0032959	-0.002655	0.015137
0.016357	-0.034607	0.021118	-0.0018616	0.056061	0.023621	0.016937	0.012848	-0.017273	0.043182	0.01181	-0.0049438	0.035645	-0.0052185	0.010223	0.005188	0.075043	-0.042969	0.00045776	0.029449	0.00030518	-0.010101	0.012054
0.018555	-0.025085	0.025696	0.00036621	0.057159	0.018616	0.010376	0.0050964	-0.017273	0.040924	0.010101	-0.0029297	0.034637	-0.0076294	0.0065613	0.0051575	0.085846	-0.043243	-0.0044556	0.032227	-0.0097046	-0.018036	0.013885
0.025177	-0.040558	0.023987	0.0038757	0.045654	0.004425	0.0088501	0.004364	-0.010834	0.039978	0.0056458	-0.0019226	0.031128	-0.00067139	0.0021667	0.0088501	0.071625	-0.044891	0.011108	0.037231	-0.011169	-0.0159	0.016876
0.026947	-0.053192	0.025513	0.0031738	0.051086	0.010406	0.0075073	0.00354	9.1553e-05	0.038849	-0.00097656	-0.0068665	0.040436	0.0057373	0.00048828	0.016785	0.059357	-0.036469	0.02066	0.039307	-0.012695	-0.012421	0.014587
0.024933	-0.048523	0.024261	0.0075073	0.047424	0.014038	0.0054932	0.0084839	0.0085144	0.035828	-0.0021057	-0.0094604	0.053558	0.010193	0.00057983	0.017395	0.061554	-0.037231	0.020599	0.039124	-0.012024	-0.010468	0.0098877
0.019379	-0.045685	0.027374	0.0061646	0.047333	0.014832	0.012207	0.0055542	0.016144	0.031586	0.0015259	-0.0040894	0.056946	0.0076904	-0.0052185	0.012543	0.066406	-0.044739	0.023712	0.032959	-0.012299	-0.013824	0.014191
0.016083	-0.043884	0.036896	0.016052	0.049194	0.012207	0.017914	0.0037842	0.018066	0.035156	0.0037842	-0.00054932	0.053223	0.0086975	-0.018188	0.0083313	0.060516	-0.046753	0.020172	0.035095	-0.014648	-0.017426	0.0048523
0.020569	-0.044281	0.037537	0.013428	0.040588	0.0063171	0.010406	-0.0030823	0.011566	0.025116	0.0053406	-0.0051575	0.055542	0.0079651	-0.023163	0.0097351	0.053558	-0.056549	0.011383	0.02948	-0.010132	-0.012848	-0.0044556
0.020874	-0.041809	0.03006	0.0035706	0.032867	0.0081482	-0.008728	-0.010681	0.0085754	0.021179	0.0043945	-0.0027161	0.053894	0.0058899	-0.020569	0.002655	0.050598	-0.059265	0.018036	0.038605	-0.010834	-0.013641	-0.0062561
0.006897	-0.041626	0.016357	-0.0083313	0.030151	0.012695	-0.011719	-0.013611	0.013275	0.02063	0	-0.0013123	0.045898	0.012634	-0.014923	-0.003479	0.050415	-0.051788	0.023132	0.038025	-0.016052	-0.010895	-0.0018005
-0.0039063	-0.042572	0.018768	-0.013611	0.035431	0.0015259	0.0020142	-0.003418	0.01651	0.012299	-0.0055237	-0.00024414	0.042267	0.019684	-0.0028687	-0.0063782	0.063934	-0.045715	0.013062	0.035553	-0.016296	-0.0018005	0.0057373
0.0025635	-0.040619	0.018158	-0.017395	0.030212	-0.0088806	0.0046692	0.0033875	0.0092163	0.012421	-0.0047607	-0.00091553	0.036377	0.0091553	0.0016174	-0.00076294	0.073578	-0.043365	0.015137	0.039398	-0.014801	0.0031738	0.0030823
0.012665	-0.02536	0.014465	-0.022339	0.025818	0.0076904	-0.0061646	0.0038147	0.0029907	0.018311	-0.0042114	0.0090942	0.03717	0.0033264	0.0018616	0.0092468	0.068817	-0.050049	0.024963	0.041138	-0.014343	-0.0020447	0.005127
0.013702	0.0024109	0.016296	-0.022339	0.018402	0.027802	-0.010437	-0.0072327	0.0014343	0.021057	-0.0075378	0.0087891	0.039215	0.00048828	-0.0066833	0.016205	0.059174	-0.058075	0.0242	0.033722	-0.010895	0.0038147	-0.0011902
0.0096436	0.013062	0.011017	-0.020264	0.011688	0.031158	-0.0095825	-0.014069	-0.0045471	0.028137	-0.011963	0.00097656	0.042908	0.007019	-0.010071	0.018372	0.051605	-0.058685	0.018921	0.022461	-0.0065613	0.010071	-0.0036621
0.010834	0.016541	0.0039063	-0.018738	0.016327	0.022919	-0.013519	-0.0010986	0.004364	0.018372	-0.010529	9.1553e-05	0.039063	0.009613	-0.0032043	0.021973	0.048187	-0.063263	0.0097961	0.029694	-0.0090637	0.0056458	-0.0046082
0.0073547	-0.0046387	-0.0025635	-0.016846	0.011688	0.014801	-0.018829	0.0098572	0.0033264	0.016083	-0.016724	0.0033264	0.032776	0.010498	-0.0033264	0.018188	0.043182	-0.067505	0.0086975	0.02597	-0.013062	0.010559	-0.0028992
0.0029297	-0.015594	-0.0012207	-0.0086365	0.0089722	0.01712	-0.014984	0.0074768	-0.0088806	0.010712	-0.021698	0.0017395	0.033234	0.012268	0.0042725	0.015839	0.042542	-0.064606	0.0098572	0.021759	-0.0057983	0.0075684	0.0072327
-0.007782	-0.040375	-0.0031433	0.0074158	-0.0042725	0.028839	-0.011139	0.013336	-0.0058289	0.0069885	-0.016541	-0.002533	0.03479	0.0098572	0.013519	0.021027	0.049988	-0.063812	0.0080872	0.03241	-0.0031738	0.011963	0.0093994
-0.0095215	-0.052368	0.00064087	0.017151	-0.00057983	0.029938	-0.00018311	0.01825	-0.0018311	0.016968	-0.0093689	-0.0046997	0.032471	0.012695	0.018829	0.024658	0.048523	-0.062744	0.019836	0.039246	-0.0042114	0.016113	0.004364
-0.0083313	-0.035645	0.0097961	0.019653	0.019806	0.012573	0.0062866	0.01181	0.0085449	0.025238	-0.0034485	-0.010498	0.03363	0.012787	0.0075073	0.025635	0.048309	-0.058655	0.030396	0.043762	-0.0046387	0.012329	0.0025635
-0.0078125	-0.026001	0.01358	0.010834	0.028717	0.0023804	0.0025024	0.011536	0.010651	0.02652	-0.011688	-0.005249	0.031891	0.0094604	-0.0023804	0.027863	0.05542	-0.059601	0.027039	0.059387	-0.0082703	0.0052795	0.0056152
0.0013428	-0.018219	0.01532	0.0031128	0.017761	-0.004425	0.0021973	0.014587	0.016602	0.020599	-0.017883	0.0035095	0.025757	0.0048218	-0.00021362	0.023346	0.057373	-0.060913	0.022278	0.066406	-0.0057983	0.00057983	0.00097656
0.0028687	0.0039063	0.013672	0.0090027	0.023621	-0.0039063	0.0054932	0.018463	0.013336	0.010254	-0.019257	0.0058289	0.029144	-0.0010986	-0.001709	0.017456	0.054108	-0.057587	0.020752	0.061737	-0.0028381	0.0019531	0.0021057
-0.004425	-0.01062	0.013275	0.0081177	0.026001	0.0015869	0.013062	0.018311	0.012329	0.012573	-0.014069	0.0031433	0.024628	-0.00097656	-0.0097961	0.011627	0.060547	-0.057526	0.020172	0.055878	-0.0039673	0.0099487	0.00094604
-0.0049438	-0.031769	0.0089722	0.00024414	0.018677	0.0075989	0.025085	0.011688	0.005188	0.013458	-0.0052795	-0.0049438	0.024536	-0.0013428	-0.014923	0.0032654	0.066406	-0.053711	0.020508	0.045135	-0.0094299	0.0092163	-0.0013123
-0.0039368	-0.051361	0.014679	-0.0072327	0.024261	0.014648	0.043762	0.021667	-0.00177	0.012238	-0.0011597	-0.012085	0.026642	-0.00082397	-0.020294	0.0019226	0.066467	-0.054901	0.028229	0.045654	-0.025665	0.0063477	-0.010376
-0.00039673	-0.042877	0.0159	-0.0054626	0.040405	0.016968	0.042084	0.017639	-0.00079346	0.014679	0.012329	-0.00033569	0.030243	0.00015259	-0.025085	0.0033569	0.061798	-0.0625	0.029785	0.05072	-0.025726	0.0049744	-0.012756
0.0025024	-0.038757	0.0094299	0.012909	0.043762	0.020111	0.045837	0.013672	0.010559	0.016357	0.021301	0.007782	0.029816	-0.0018616	-0.025696	0.0019226	0.059021	-0.064911	0.02478	0.052643	-0.022095	0.011322	-0.0085754
0.00094604	-0.042267	0.008667	0.025513	0.037384	0.026031	0.045013	0.016541	0.014954	0.014954	0.030304	0.0091248	0.03186	-0.0065918	-0.024597	-0.00030518	0.057098	-0.068817	0.022034	0.05304	-0.012482	0.02533	-0.0012512
0.0091858	-0.032654	0.005127	0.0048218	0.031311	0.017395	0.033234	0.018127	0.014374	0.018066	0.02356	0.0030212	0.031006	-0.010223	-0.027985	-0.0007019	0.065887	-0.069061	0.020447	0.049988	-0.0047302	0.022705	-0.0010071
0.010345	-0.016174	0.0047607	-0.011414	0.02301	0.00097656	0.028168	0.0072021	0.018982	0.019775	0.01944	-0.0011597	0.026184	-0.013062	-0.031616	0.0023804	0.073395	-0.06546	0.012848	0.047424	0.0046997	0.019165	-0.00094604
0.0074158	-0.022095	0.0063782	-0.014587	0.013489	-0.010071	0.041046	-0.0040588	0.025604	0.019501	0.022278	-0.0034485	0.026276	-0.018311	-0.023682	-0.00079346	0.069153	-0.071777	0.019836	0.041718	0.005188	0.015381	0.00048828
0.015076	-0.046204	0.008728	-0.013123	0.010345	-0.0015869	0.040619	-0.0049744	0.025696	0.024384	0.017792	-0.0040283	0.031067	-0.016357	-0.011566	-0.012451	0.056732	-0.071136	0.037903	0.033875	-0.0035706	0.019257	-0.0020142
0.012634	-0.034912	-0.0013733	-0.015045	0.01059	0.009613	0.041565	-0.0051575	0.024109	0.018921	0.023071	-0.0032349	0.031372	-0.014313	-0.01532	-0.0039978	0.054138	-0.070282	0.029877	0.032593	-0.011047	0.022034	-0.0043945
0.006012	-0.017944	-0.0064392	-0.01355	0.01828	0.018219	0.035492	-0.0040283	0.015533	0.01767	0.023224	-0.0024109	0.016907	-0.016296	-0.022186	0.0094299	0.056152	-0.068207	0.023132	0.034607	-0.014008	0.026001	0.00354
0.0082703	-0.029388	-0.0053711	-0.014282	0.034454	0.028717	0.023376	-0.0097046	0.018066	0.019592	0.023132	0.00039673	0.013855	-0.012177	-0.033203	0.013123	0.050262	-0.074097	0.021759	0.043243	-0.014557	0.021484	0.0090942
0.014496	-0.025635	-0.00079346	-0.016663	0.032532	0.026367	0.02005	-6.1035e-05	0.028809	0.016235	0.024628	-0.0058594	0.0177	0.0005188	-0.032288	0.011169	0.050903	-0.06955	0.030609	0.042267	-0.013916	0.016937	0.020203
0.015076	-0.032257	-0.0027466	-0.0077209	0.022461	0.0070496	0.021606	0.0098877	0.026917	0.010529	0.013245	-0.012207	0.016876	0.010925	-0.024689	0.016968	0.057312	-0.066772	0.03009	0.035156	-0.021027	0.016602	0.021973
0.016541	-0.034363	0.0052795	0.0026855	0.027802	0.010193	0.026001	0.011414	0.021973	0.016998	0.0048523	-0.016479	0.013641	0.0011597	-0.023254	0.015747	0.059937	-0.067047	0.025543	0.039612	-0.013428	0.012115	0.021271
0.015137	-0.04361	0.014099	-0.0021973	0.031036	0.019501	0.025024	0.0058289	0.019501	0.019775	0.0055847	-0.016602	0.01413	-0.0019531	-0.021027	0.020538	0.062836	-0.070465	0.021759	0.037659	-0.01535	0.013123	0.021179
0.0080261	-0.041046	0.018799	-0.0026245	0.030548	0.018677	0.025665	-0.0048523	0.025635	0.015167	0.01123	-0.0090637	0.015656	0.007019	-0.021271	0.024536	0.071655	-0.07431	0.021515	0.038055	-0.017059	0.016235	0.023407
0.014496	-0.025879	0.019745	-0.0077515	0.022491	0.015503	0.021332	-0.0034485	0.039398	0.011658	0.01413	-0.0066528	0.014404	0.0057373	-0.023926	0.023163	0.072601	-0.072693	0.016541	0.031525	-0.014069	0.026489	0.018951
0.013123	-0.016388	0.011749	-0.017578	0.021454	0.0092773	0.016083	-0.0094299	0.050171	0.0093384	0.016632	-0.0081482	0.013306	0.012756	-0.015869	0.031616	0.064331	-0.062714	0.018433	0.03363	-0.022217	0.03537	0.012299
0.0053406	-0.033386	0.0092468	-0.034363	0.02124	0.01767	0.0098572	-0.011597	0.043182	0.0051575	0.021973	-0.0078125	0.012268	0.026611	-0.0082397	0.036987	0.061554	-0.04953	0.02356	0.047943	-0.025604	0.035583	0.0058594
0.0051575	-0.032318	0.011688	-0.027588	0.021454	0.034302	0.0055542	-0.0010986	0.037537	-0.006073	0.025146	-0.0064697	0.014587	0.026825	-0.0090942	0.027985	0.068237	-0.050812	0.017883	0.045105	-0.018372	0.028412	0.010468
0.0083313	-0.0014648	0.024445	-0.015381	0.01001	0.038513	0.0079956	0.0067749	0.040649	-0.013763	0.022827	-0.0031433	0.011353	0.026276	-0.019073	0.020813	0.063416	-0.052124	0.011658	0.05127	-0.016449	0.021698	0.02002
0.011536	0.014465	0.028412	-0.013855	0.0066833	0.034485	0.016174	0.0096436	0.037415	-0.014313	0.018829	-0.0023193	0.0067444	0.031128	-0.026794	0.019287	0.064545	-0.051849	0.0080872	0.050049	-0.018005	0.014313	0.025085
0.013153	-0.0084534	0.023346	-0.012848	0.0057678	0.03009	0.029541	-0.0024719	0.034332	-0.01062	0.018646	-0.0039063	0.0074463	0.022797	-0.032135	0.020905	0.072998	-0.05127	0.014008	0.047485	-0.013153	0.014801	0.026276
0.0064087	-0.032379	0.022308	-0.019836	0.015045	0.029449	0.024841	-0.014313	0.026886	-0.01004	0.014648	-0.0046082	0.0072632	0.012451	-0.030426	0.018707	0.066589	-0.054321	0.015503	0.045471	-0.021912	0.013153	0.021912
-0.00079346	-0.042328	0.0077209	-0.02652	0.022308	0.023071	0.022247	-0.010529	0.023895	-0.014771	0.0090942	-0.0056763	0.0071716	0.005127	-0.032471	0.022186	0.057983	-0.056244	0.016907	0.045532	-0.024231	0.018921	0.017487
-0.002655	-0.036011	-0.0087585	-0.02182	0.02774	0.012024	0.013153	0.0016479	0.023926	-0.027863	-0.0012817	-0.0031433	0.010101	0.0082397	-0.040161	0.012054	0.046539	-0.046417	0.014648	0.047119	-0.011932	0.028351	0.020416
-0.00073242	-0.029205	-0.011383	-0.015564	0.023285	-0.0079651	0.0045471	0.009491	0.029053	-0.032379	-0.0018311	-0.0082092	0.0021362	0.0068054	-0.045624	0.0045471	0.05014	-0.041534	0.011749	0.048218	-0.010864	0.037537	0.012787
0.0007019	-0.028564	0.004425	-0.022491	0.013916	-0.023712	0.01651	0.0066223	0.033478	-0.028595	0.002533	-0.013184	-0.006134	0.013397	-0.037964	-0.0010986	0.048676	-0.044647	0.0065308	0.038757	-0.0090637	0.042297	0.0040894
0.0023499	-0.020416	0.015045	-0.02713	0.013428	-0.028198	0.015076	0.0177	0.042267	-0.015808	-0.0025024	-0.013367	-0.0072632	0.014984	-0.026733	0.0083618	0.043915	-0.046478	-0.0039063	0.031342	-0.016266	0.039429	-0.0056152
0.00030518	-0.013489	0.0091248	-0.019897	0.0091553	-0.02597	0.0084229	0.017914	0.04303	-0.01416	-0.00067139	-0.0089722	-0.00091553	0.0077209	-0.029419	0.017548	0.049103	-0.046051	-0.0047302	0.03302	-0.021332	0.042572	-0.02179
-0.0062561	-0.019196	0.00085449	-0.012909	0.0064087	-0.01947	0.011017	0.015289	0.036621	-0.011932	0.0057678	-0.013824	-0.0011292	0.00054932	-0.022339	0.019226	0.046783	-0.050995	-0.002655	0.032928	-0.017395	0.043854	-0.033844
9.1553e-05	-0.030609	-0.0022583	-0.0030212	0.0064697	-0.024414	0.02182	0.013855	0.038879	-0.0033875	0.0035706	-0.013489	-0.0023804	-0.0030518	-0.0026245	0.01825	0.039734	-0.050018	0.00354	0.028839	-0.014862	0.046112	-0.030548
-0.00094604	-0.034943	-0.012482	-0.0033569	0.00021362	-0.034729	0.018036	0.0044556	0.042664	-0.0073242	0.00015259	-0.0076904	-0.0016785	0.001709	0.0014954	0.011841	0.033325	-0.04837	0.0024719	0.034515	-0.013458	0.041534	-0.018066
-0.00067139	-0.035858	-0.0078125	-0.019531	0.0026855	-0.039001	0.017517	-0.0010681	0.033936	-0.010712	-0.0061951	-0.0049133	-0.0031433	0.0015564	-0.00036621	0.0044556	0.03894	-0.052673	-0.0087585	0.042786	-0.013885	0.039276	-0.0057678
-0.00067139	-0.058624	-0.0046387	-0.023346	0.0028076	-0.036285	0.018677	-0.00042725	0.022766	-0.0088501	-0.0090942	-0.0024414	-0.0021667	-0.0042114	-0.0089417	0.00027466	0.043091	-0.046661	0.005249	0.038025	-0.018829	0.040985	-0.002655
-0.0011902	-0.065338	-0.0018311	-0.0041199	-0.0030212	-0.027313	0.01236	0.011871	0.022186	-0.0061951	0.005249	-0.006134	0.00024414	-0.0048218	-0.0059204	-0.001709	0.044067	-0.046692	0.02121	0.033325	-0.017517	0.043549	-0.017059
-0.0033264	-0.061035	0.0022888	0.0071106	-0.0075989	-0.028351	0.0081177	0.02536	0.023041	-0.0159	0.012238	-0.0093384	-0.0042114	6.1035e-05	-0.0046387	-0.0031433	0.034546	-0.049988	0.027832	0.030121	-0.0098267	0.040344	-0.022461
0.00094604	-0.053589	-0.0023499	0.0018005	0.0014343	-0.033508	0.011963	0.017883	0.022308	-0.016693	0.010651	-0.015137	-0.0092468	0.0019531	-0.0092163	-0.0033264	0.032379	-0.052734	0.026337	0.024902	-0.013855	0.045166	-0.02002
0.0021973	-0.05957	-0.0061646	-0.00012207	0.013885	-0.019379	0.014343	0.032349	0.025848	-0.013245	0.0078735	-0.015503	-0.0089417	0.0091248	-0.020569	-0.0014648	0.034943	-0.059174	0.027344	0.026794	-0.026031	0.04715	-0.026642
0.015686	-0.069092	-0.0055237	-0.0014954	0.013641	-0.018311	0.010559	0.033142	0.034149	-0.016174	0.013031	-0.020996	-0.0065613	0.0060425	-0.024597	-0.0014954	0.044342	-0.068298	0.020111	0.024414	-0.033051	0.04599	-0.026794
0.021851	-0.086639	-0.019745	-0.00097656	0.011963	-0.0083313	0.014313	0.022583	0.037384	-0.012726	0.012146	-0.027283	0.0081177	0.0018921	-0.026062	-0.0041199	0.045044	-0.068451	0.018951	0.018341	-0.030792	0.044312	-0.025665
0.021179	-0.079193	-0.015808	-0.00061035	0.0058899	0.0012207	0.020203	0.015839	0.041107	-0.013275	0.0048828	-0.033112	0.01535	-0.0014038	-0.026398	-0.0061951	0.042603	-0.066101	0.019562	0.0047302	-0.028473	0.04715	-0.020752
0.013	-0.061279	-0.0042114	-0.0012817	0.00039673	0.014099	0.017853	0.016205	0.033875	-0.0071106	0.0075684	-0.035583	0.01178	0.00064087	-0.030151	-0.01178	0.048615	-0.067719	0.022858	-0.00097656	-0.037231	0.052612	-0.0090332
0.0071411	-0.048462	0.0019531	-0.0050049	-0.0071106	0.010773	0.016449	0.010681	0.03363	0.0040283	0.02121	-0.038391	0.015045	0.0028076	-0.030853	-0.010468	0.058289	-0.073425	0.027466	0.0062866	-0.041412	0.053894	-0.013092
0.014862	-0.045715	0.0047302	-0.003479	-0.00057983	-0.0042725	0.011719	0.010406	0.039642	-0.0048523	0.024261	-0.029572	0.0098267	0.0053406	-0.031281	-0.0097046	0.064087	-0.076935	0.031464	0.018463	-0.040649	0.054138	-0.022125
0.028137	-0.046326	0.006134	0.0051575	0.0010681	-0.0089722	0.0092773	0.013611	0.035065	-0.015076	0.02948	-0.021423	-0.0052185	0.014923	-0.032257	-0.012573	0.074005	-0.076691	0.018555	0.024139	-0.040405	0.049438	-0.020233
0.037567	-0.040649	-0.0023499	0.0096741	0.0044861	-0.0076904	0.024658	0.01001	0.03598	-0.014587	0.019409	-0.026489	-0.0070801	0.014771	-0.028412	-0.0094604	0.062408	-0.072876	0.013611	0.022949	-0.037628	0.045288	-0.016388
0.04657	-0.038177	-0.009552	0.01889	0.0071716	0.0030823	0.034485	0.007019	0.035339	-0.014679	0.014282	-0.037354	-0.0052185	0.019623	-0.030914	-0.0069275	0.046967	-0.0737	0.018646	0.030731	-0.03067	0.042877	-0.013306
0.045563	-0.04953	-0.0079956	0.014923	0.0084839	0.023956	0.033844	-0.00012207	0.0354	-0.016693	0.014313	-0.048096	-0.0070496	0.025024	-0.031525	-0.012329	0.051941	-0.082184	0.028778	0.030151	-0.031036	0.040222	-0.018494
0.031189	-0.046356	-0.0159	0.0032349	0.011292	0.020111	0.032166	-0.0045776	0.045013	-0.011017	0.010223	-0.043945	0.0005188	0.028259	-0.036774	-0.018616	0.06955	-0.083954	0.036896	0.028839	-0.027008	0.031982	-0.01767
0.026703	-0.042511	-0.0088501	0.0039368	0.011353	0.013794	0.026581	-0.0013428	0.037811	-0.018433	0.0092468	-0.030975	0.00021362	0.029449	-0.041077	-0.016602	0.079285	-0.077545	0.032227	0.023193	-0.026917	0.029327	-0.016418
0.030548	-0.035461	0.0059509	0.011902	0.011963	0.0093994	0.01886	-0.00033569	0.041656	-0.017761	0.01178	-0.011536	-0.0079041	0.028381	-0.044067	-0.015228	0.073669	-0.068665	0.024811	0.023804	-0.02597	0.030396	-0.014465
0.027283	-0.023682	0.01236	0.019897	0.024506	0.0078125	0.019684	-0.006134	0.049347	-0.012695	0.016449	-0.012177	-0.0083313	0.01712	-0.054138	-0.0089417	0.060791	-0.071625	0.021149	0.029022	-0.028595	0.034515	-0.016479
0.022644	-0.032837	0.014679	0.017151	0.035126	0.0066528	0.025085	-0.01416	0.054474	-0.016479	0.018158	-0.018463	-0.0095215	0.026215	-0.058472	-0.006073	0.059204	-0.074982	0.010071	0.028625	-0.026703	0.027679	-0.011871
0.021393	-0.044037	0.017792	0.024475	0.0354	0.0046387	0.01889	-0.0096741	0.051453	-0.015137	0.014374	-0.032867	-0.010223	0.040405	-0.050598	-0.00057983	0.065002	-0.067566	0.0040588	0.021667	-0.02478	0.024689	-0.014038
0.021362	-0.054718	0.017181	0.024567	0.024078	0.0058594	0.0088806	0.00045776	0.05249	-0.0060425	0.0085449	-0.020325	-0.015808	0.04541	-0.04364	0.0014648	0.07019	-0.05603	-0.0071106	0.021301	-0.019135	0.023285	-0.012482
0.022583	-0.044922	0.019073	0.014679	0.020355	0.013733	0.0081177	0.012756	0.051453	-0.013397	0.0058899	-0.006073	-0.018738	0.045105	-0.039185	-0.001709	0.066101	-0.057922	-0.012177	0.019989	-0.013428	0.025299	-0.012329
0.023956	-0.023224	0.03064	-0.0017395	0.022888	0.019836	0.0076904	0.011261	0.051697	-0.021027	0.012634	-0.0032959	-0.026123	0.04187	-0.033844	-0.0020142	0.055664	-0.060883	-0.008728	0.011627	-0.0097046	0.027374	-0.0078125
0.026733	-0.01297	0.036926	0.0076904	0.030945	0.010529	0.0047607	0.010376	0.056335	-0.028351	0.01004	-0.0075989	-0.025299	0.04126	-0.029236	-0.00021362	0.061737	-0.056091	-0.0030518	0.018127	-0.017059	0.035767	0.0020752
0.030243	-0.023468	0.041565	0.022583	0.034332	0.0067139	-0.00088501	0.008728	0.04718	-0.028717	0.0087891	-0.010986	-0.031616	0.042786	-0.032837	0.0007019	0.064209	-0.051117	0.01001	0.023773	-0.013916	0.043365	-0.00033569
0.028687	-0.048676	0.040955	0.021179	0.039764	0.0074158	-0.0026245	0.0032043	0.042603	-0.020111	0.00042725	-0.0086365	-0.034241	0.04483	-0.039642	0.0014038	0.064331	-0.053101	0.010345	0.018005	0.00061035	0.047211	-0.0049133
0.037415	-0.040192	0.036072	0.017426	0.037872	-0.00036621	0.0075989	0.0049133	0.049866	-0.016632	-0.0019836	-0.0070801	-0.041901	0.055542	-0.035248	-0.0026855	0.060791	-0.050446	0.012238	0.0080261	-0.00054932	0.048401	-0.0048523
0.048859	-0.02356	0.035919	0.019836	0.026917	-0.0020142	0.025635	0.024445	0.053711	-0.014374	0.00012207	-0.00177	-0.038544	0.061462	-0.031311	-0.0012207	0.060974	-0.044983	0.0093689	0.0014038	-0.011292	0.055328	-0.01001
0.04541	-0.012604	0.033539	0.020203	0.02774	0.0024719	0.035217	0.033844	0.053009	-0.0112	-0.0040283	0.00064087	-0.037689	0.049652	-0.036011	0.00021362	0.046143	-0.048889	0.0031433	0.0077209	-0.01297	0.057312	-0.011566
0.044006	-0.017029	0.026276	0.018158	0.029541	0.0054016	0.027283	0.031952	0.053894	-0.021515	-0.009491	0.0039978	-0.035248	0.036774	-0.03363	0.00036621	0.030029	-0.044708	0.010681	0.017181	-0.013489	0.064423	-0.0081177
0.041168	-0.036377	0.025421	0.01886	0.029602	0.0058899	0.016449	0.026947	0.04837	-0.017426	-0.0078125	0.006134	-0.040527	0.02951	-0.024078	0.00036621	0.02832	-0.040222	0.0112	0.020111	-0.0082397	0.059509	-0.005249
0.046326	-0.051941	0.017029	0.02005	0.030701	0.0076904	0.0065002	0.019623	0.038269	-0.0028076	-0.0083618	0.0019531	-0.042938	0.030151	-0.018829	0.00024414	0.041809	-0.048676	0.0078125	0.010834	-0.0089111	0.049896	-0.0084229
0.050659	-0.053955	0.017822	0.015411	0.042786	0.0023499	0.0040283	0.0271	0.03894	0.0019836	0.0061951	-3.0518e-05	-0.043274	0.037415	-0.019592	-0.0082703	0.04071	-0.050659	-0.0015869	0.012054	-0.01178	0.04657	-0.012604
0.049255	-0.05304	0.012604	0.016876	0.044373	0.0010681	0.0030212	0.027435	0.034515	0.004364	0.020782	-0.0063782	-0.044006	0.039429	-0.03006	-0.017487	0.030823	-0.057129	0.0067749	0.0091858	-0.01297	0.048889	-0.011841
0.051971	-0.058929	0.0064392	0.017914	0.03421	0.0057068	0.0010071	0.01474	0.03595	0.0023499	0.019196	-0.0081787	-0.037445	0.045471	-0.02774	-0.024109	0.028259	-0.059845	0.013367	0.0090332	-0.011902	0.049103	-0.013153
0.050751	-0.050232	0.0027161	0.014862	0.020325	0.0087891	0.0088806	0.020264	0.036896	0.0058289	0.02536	-0.015839	-0.027222	0.051941	-0.045441	-0.022064	0.037201	-0.055664	0.017609	0.0061035	-0.015533	0.034698	-0.0065308
0.048523	-0.04953	0.00012207	0.018463	0.013855	0.0074768	0.015686	0.020294	0.032379	0.009552	0.025757	-0.021545	-0.021515	0.059631	-0.055023	-0.015656	0.039215	-0.052307	0.014618	0.0053101	-0.0085754	0.024536	-0.0096741
0.044037	-0.044952	0.0037231	0.012512	0.0065613	-0.0046082	0.0079041	0.025787	0.036804	0.015015	0.012085	-0.015839	-0.01709	0.055634	-0.050903	-0.021515	0.0466	-0.054749	0.0112	0.0015564	-0.006134	0.031433	-0.015808
0.040649	-0.042419	0.0067444	0.022583	0.012177	-0.016022	0.0090027	0.0224	0.042603	0.010193	0.004425	-0.012146	-0.022217	0.048462	-0.054718	-0.018066	0.047729	-0.060455	0.013947	0.0053101	-0.010529	0.042114	-0.017059
0.05188	-0.052063	0.0080261	0.024597	0.010529	-0.015472	0.0055542	0.014648	0.045563	0.0078125	0.006073	-0.0091553	-0.023285	0.038269	-0.065674	-0.017975	0.05191	-0.059418	0.022827	0.0097046	-0.01001	0.045471	-0.020203
0.05954	-0.068268	0.0055542	0.0093079	0.010651	-0.013611	0.011383	0.010284	0.045288	0.017059	0	-0.0037842	-0.024445	0.030029	-0.066223	-0.021576	0.051758	-0.052002	0.03183	0.0046387	-0.01059	0.035492	-0.023193
0.056702	-0.062927	-0.0056458	0.00097656	0.027557	-0.0013733	0.0098877	0.011108	0.047424	0.020569	-0.0028076	-0.0072021	-0.023438	0.030548	-0.06546	-0.027893	0.041107	-0.040619	0.03775	0.0025635	-0.014954	0.027557	-0.022491
0.062256	-0.04715	-0.015472	0.0098877	0.030518	-0.0078735	0.0074768	0.015259	0.041687	0.014099	-0.0087891	-0.0033264	-0.015137	0.033691	-0.058228	-0.026062	0.042236	-0.039215	0.049438	0.0017395	-0.01297	0.025726	-0.016846
0.071198	-0.049103	-0.01236	0.011902	0.021545	-0.01123	0.013	0.010956	0.037018	0.013611	6.1035e-05	0.0042114	-0.014801	0.042114	-0.059692	-0.026794	0.046722	-0.039764	0.050385	-0.0017395	-0.0088501	0.019745	-0.015869
0.078552	-0.054626	-0.00018311	0.019318	0.020996	-0.010681	0.0083618	0.014496	0.036713	0.015259	0.0040588	-0.0084839	-0.018707	0.043213	-0.064819	-0.031403	0.034058	-0.047668	0.039063	-0.0074463	-0.0098267	0.0159	-0.013397
0.07901	-0.057098	-0.0013733	0.026001	0.03009	-0.023712	-0.0060425	0.016205	0.034607	0.013062	0.0060425	-0.018524	-0.026764	0.039856	-0.061615	-0.025574	0.039429	-0.046448	0.028351	-0.0075073	-0.0098877	0.010895	-0.012848
0.079681	-0.062988	-0.023224	0.02829	0.025513	-0.033844	-0.015869	0.0159	0.040924	0.0088501	0.0021362	-0.026642	-0.025879	0.036194	-0.055237	-0.029633	0.049805	-0.043091	0.022644	-0.0045776	-0.016388	0.011932	-0.019562
0.088196	-0.054108	-0.036591	0.029358	0.024841	-0.025635	-0.011353	0.0076599	0.04834	0.0066833	-0.0013123	-0.020844	-0.020081	0.038208	-0.054077	-0.031586	0.050354	-0.040314	0.030975	-0.001709	-0.019135	0.0090637	-0.027679
0.085236	-0.054626	-0.01947	0.031738	0.025146	-0.018402	0.0081177	0.011566	0.046906	0.010681	-0.0054016	-0.01239	-0.024628	0.044525	-0.057861	-0.018951	0.053741	-0.036346	0.040527	0.00036621	-0.012726	0.01178	-0.029205
0.085968	-0.06192	0.00097656	0.016632	0.03363	-0.027008	0.026886	0.012207	0.036194	0.00061035	-0.0040588	-0.019775	-0.032166	0.041382	-0.06427	-0.022003	0.0466	-0.038116	0.035522	-0.0024109	-0.0067139	0.013458	-0.0242
0.094971	-0.078613	0.0030518	0.0057678	0.040771	-0.024353	0.028412	0.010651	0.034271	-0.0055237	-0.00097656	-0.030273	-0.040741	0.041016	-0.059204	-0.032227	0.045319	-0.038544	0.022614	-0.0046387	-0.0005188	0.015076	-0.017181
0.10452	-0.0755	0.0010986	-0.0095215	0.043945	-0.022461	0.017914	0.0020752	0.045807	0.006012	0.0011597	-0.030518	-0.035583	0.042236	-0.041473	-0.018982	0.052002	-0.031586	0.012512	-0.006958	0.010712	0.02121	-0.016113
0.10263	-0.063507	-0.00021362	-0.013885	0.04538	-0.02359	0.0054932	-0.0020752	0.056458	0.015533	0.009552	-0.033722	-0.031036	0.041718	-0.048798	-0.016724	0.062775	-0.017761	0.0068665	-0.0071106	0.013763	0.016327	-0.0177
0.095917	-0.030396	0.015533	-0.0065308	0.045197	-0.024872	0.0042419	-0.0015259	0.054352	0.01355	0.008606	-0.034882	-0.030304	0.041901	-0.057007	-0.026062	0.067749	-0.016083	0.015289	0.0052795	0.016907	0.011719	-0.020844
0.089447	-0.018829	0.029205	0.0031433	0.043732	-0.013306	0.0081177	0.0055237	0.039917	0.0085754	-0.00045776	-0.036926	-0.033234	0.042419	-0.062866	-0.028442	0.065033	-0.018921	0.021881	0.0092773	0.030182	0.0071716	-0.016998
0.09024	-0.04422	0.020416	0.0065918	0.053253	-0.018707	0.0050354	0.0084534	0.039337	0.0090027	-0.00076294	-0.0383	-0.031586	0.043884	-0.062134	-0.027588	0.069427	-0.027222	0.017059	0.0072021	0.034454	0.0055847	-0.014496
0.08432	-0.055237	0.0065918	0.0088806	0.045319	-0.029053	0.0097656	0.0059814	0.042389	0.014709	0.0021973	-0.03537	-0.027588	0.052002	-0.058777	-0.017365	0.078979	-0.024506	0.0090332	0.016876	0.030548	0.0024109	-0.01474
0.082153	-0.051941	-0.00064087	0.011444	0.033844	-0.028809	0.018036	0.0075989	0.044037	0.014618	0.0012512	-0.033203	-0.025574	0.05484	-0.0513	-0.011932	0.08667	-0.012756	0.0069275	0.016083	0.026489	-0.005188	-0.013092
0.08194	-0.048492	-0.0076599	0.01355	0.034576	-0.029999	0.020386	0.0047913	0.043488	0.01355	-0.0023193	-0.024384	-0.033783	0.055725	-0.038147	-0.011932	0.071228	-0.0027466	0.0064392	0.0091858	0.024414	-0.002594	-0.012726
0.080109	-0.057953	-0.01059	0.0097961	0.041992	-0.016327	0.017944	0.00082397	0.039795	0.019958	0.00067139	-0.018463	-0.036743	0.048279	-0.034454	-0.010223	0.065125	-0.0047607	0.0048218	0.017303	0.028351	0.0048828	-0.013
0.076721	-0.068726	-0.0061035	0.0091553	0.033539	-0.0089111	0.025879	0.0099792	0.050354	0.024231	0.0014343	-0.020142	-0.03891	0.047943	-0.040833	-0.009491	0.061798	-0.01593	0.0054626	0.02417	0.029388	0.0057373	-0.020111
0.070129	-0.055603	-0.0075989	0.0016479	0.022034	-0.01535	0.029419	0.020538	0.051819	0.027985	0.0011292	-0.019958	-0.045898	0.052429	-0.039215	-0.013794	0.061523	-0.013641	0.012329	0.020172	0.023712	0.0065918	-0.023041
0.071564	-0.058472	-0.0019226	0.0059509	0.022156	-0.012695	0.015961	0.026611	0.048431	0.023132	-0.0061035	-0.022552	-0.047241	0.051331	-0.05011	-0.02066	0.067322	-0.007843	0.014526	0.010864	0.021484	0.00021362	-0.027649
0.083099	-0.071289	-0.0021057	0.0087585	0.02243	-0.012512	0.010773	0.032166	0.051605	0.021454	-0.0049438	-0.030029	-0.045441	0.052612	-0.052277	-0.017487	0.074432	-0.0044556	0.0084534	-0.0036011	0.015778	0.010986	-0.034058
0.087036	-0.074249	-0.0048218	0.012695	0.029846	-0.014343	0.016785	0.030731	0.051514	0.0224	-0.0007019	-0.035156	-0.047577	0.059967	-0.054718	-0.018768	0.063904	0.0038757	0.003418	0.00036621	0.0077209	0.0177	-0.037109
0.09082	-0.06488	0.0028992	0.025604	0.043335	-0.014923	0.015686	0.030396	0.054871	0.026001	-0.00061035	-0.037872	-0.034241	0.067932	-0.046295	-0.019928	0.054291	0.0039368	-0.0015259	-0.0040588	0.0080261	0.023041	-0.032166
0.082733	-0.061188	-0.0013733	0.026245	0.043243	-0.008728	0.021484	0.026489	0.059784	0.030243	0.0015564	-0.039581	-0.024261	0.063324	-0.041443	-0.015106	0.050049	0.0056458	0.0050354	-0.012573	0.0069885	0.023895	-0.030945
0.073151	-0.059448	-0.0099792	0.018585	0.034576	-0.005188	0.030914	0.022552	0.054565	0.03241	0.0058594	-0.040863	-0.026672	0.070129	-0.054779	-0.011353	0.058014	-0.00177	0.014282	-0.014191	0.0036011	0.026001	-0.034027
0.065674	-0.045837	-0.0058899	0.012268	0.033051	-0.003479	0.028992	0.017609	0.043365	0.037354	-0.00024414	-0.044525	-0.024475	0.074402	-0.070862	-0.016815	0.061218	-0.0075073	0.029877	-0.0049438	0.0028992	0.032166	-0.045166
0.057434	-0.051636	-0.0072021	0.020844	0.02298	0.0061646	0.024475	0.017181	0.052643	0.032349	-0.00012207	-0.042938	-0.016968	0.073212	-0.067596	-0.023102	0.049347	-0.010406	0.028656	0.0016174	0.0028381	0.042847	-0.046783
0.067841	-0.062683	-0.017639	0.033142	0.010345	0.0037231	0.025879	0.019379	0.067444	0.033569	0.0024109	-0.043579	-0.014984	0.06778	-0.07074	-0.021545	0.045929	-0.0074768	0.024628	0.0054321	0.0005188	0.038605	-0.050323
0.072266	-0.058533	-0.023682	0.020996	0.012695	0.0084534	0.023712	0.016205	0.066956	0.039886	0.010986	-0.03949	-0.016815	0.064667	-0.073639	-0.030182	0.052063	-0.0030518	0.02829	0.0087891	-0.0049744	0.035187	-0.054596
0.069641	-0.053253	-0.023834	0.010223	0.014923	0.0050354	0.0090332	0.022156	0.065216	0.042938	0.018616	-0.037811	-0.008606	0.058228	-0.071838	-0.034363	0.058411	-0.0070496	0.02002	0.0049133	-0.00354	0.029633	-0.061523
0.071655	-0.042236	-0.026428	0.0074158	0.01889	-0.013397	0.0046387	0.013153	0.070007	0.042419	0.012115	-0.049408	-0.00045776	0.06131	-0.065155	-0.029694	0.057159	-0.0089111	0.020569	0.0075684	-0.0022278	0.031555	-0.063446
0.07193	-0.0495	-0.033905	-0.0039368	0.032623	-0.018921	3.0518e-05	-0.0031738	0.084381	0.041748	0.0057373	-0.049957	-0.00045776	0.068634	-0.065063	-0.017548	0.052094	-0.0070496	0.029022	0.0072327	-0.0038147	0.031342	-0.058289
0.077271	-0.064056	-0.04715	-0.0096741	0.02774	-0.015778	-0.00088501	-0.0012817	0.086273	0.040649	0.0064392	-0.043579	-0.0030212	0.066833	-0.060791	-0.014221	0.042328	0.00091553	0.04303	0.006958	-0.0070801	0.03717	-0.051331
0.075134	-0.066986	-0.04776	-0.010742	0.019073	-0.010773	0.006012	0.01474	0.078827	0.040222	0.014008	-0.0383	-0.0083313	0.073517	-0.043945	-0.018646	0.037842	-0.0039063	0.048889	0.012726	-0.0063782	0.042023	-0.05011
0.070099	-0.070404	-0.047791	-0.013336	0.013641	-0.010468	0.012238	0.0090332	0.068268	0.049042	0.010193	-0.037323	-0.011749	0.088745	-0.038757	-0.022522	0.037415	-0.0093994	0.050629	0.015076	-0.0073547	0.041901	-0.05014
0.073273	-0.063202	-0.050903	-0.0059509	0.0095215	-0.0037231	0.012085	-0.0076599	0.058777	0.059113	0.0019836	-0.038086	-0.012177	0.086761	-0.057922	-0.023285	0.043854	-0.0072021	0.045685	0.010803	-0.0082703	0.034149	-0.054718
0.076233	-0.059113	-0.042664	0.0049133	0.0078735	0.0013428	0.012878	0.0060425	0.059967	0.060181	-0.0023499	-0.033905	-0.01239	0.087158	-0.06543	-0.023041	0.047974	-0.0066528	0.03656	0.0034485	-0.0024719	0.026215	-0.055145
0.071686	-0.056183	-0.031464	0.0061646	0.014618	-0.0010986	0.0047913	0.015442	0.074615	0.061432	-0.0036011	-0.030884	-0.0089417	0.089172	-0.062408	-0.020538	0.050476	-0.0052795	0.027679	-0.00177	-0.0037537	0.024963	-0.056641
0.07077	-0.052246	-0.030518	-0.0050049	0.025665	-0.00064087	0.0031433	0.0094299	0.08255	0.065216	-0.00094604	-0.030151	-0.0067749	0.083313	-0.062225	-0.021393	0.059906	-0.0094299	0.025879	-0.0053101	-0.01059	0.014221	-0.059448
0.065948	-0.044708	-0.037811	-0.016571	0.022583	-0.011932	0.003479	0.014221	0.072235	0.062805	-0.0074158	-0.02948	-0.0088501	0.074432	-0.067139	-0.024475	0.060028	-0.019073	0.017975	-0.01828	-0.011017	0.0071411	-0.057983
0.066254	-0.043671	-0.047211	-0.020081	0.0071411	-0.014954	-0.0081177	0.020752	0.070068	0.056274	-0.0083008	-0.028412	-0.015747	0.07077	-0.075867	-0.028046	0.065887	-0.017883	0.012604	-0.031097	-0.012634	-0.0039978	-0.053314
0.074677	-0.046387	-0.039124	-0.01413	0.007782	-0.0077515	-0.0061951	0.016541	0.077271	0.05249	-0.012177	-0.026245	-0.016937	0.075714	-0.091309	-0.035858	0.074158	-0.014221	0.016632	-0.036316	-0.011566	0.0052795	-0.055786
0.072449	-0.042236	-0.028412	-0.0085754	0.01004	-0.010468	0.0055542	0.023682	0.069763	0.051483	-0.012634	-0.027771	-0.0063171	0.081909	-0.09314	-0.032318	0.07843	-0.008667	0.025146	-0.030975	-0.0054932	0.013306	-0.055054
0.075775	-0.035889	-0.0062866	-0.013519	0.007782	-0.019257	0.0039673	0.033386	0.047668	0.057312	-0.0112	-0.026459	-0.0026855	0.077301	-0.086853	-0.036346	0.075439	-0.0038452	0.033661	-0.025208	-0.0044556	0.01236	-0.056793
0.076477	-0.040405	6.1035e-05	-0.0096741	0.016144	-0.012909	0.0025024	0.03302	0.044312	0.06369	-0.010986	-0.030975	-0.0005188	0.076477	-0.080688	-0.03183	0.083649	0.0013733	0.036804	-0.031433	-0.008667	0.0061646	-0.06424
0.068024	-0.04776	-0.0077209	-0.014313	0.023346	-0.0020447	0.0083313	0.038788	0.041656	0.06543	-0.0027466	-0.029388	0.00057983	0.073608	-0.079376	-0.032257	0.095825	0.003479	0.039368	-0.030304	-0.0070496	0.0067444	-0.059052
0.069	-0.041473	-0.014954	-0.020294	0.017792	-0.0077515	0.02536	0.030121	0.034607	0.064728	-0.00039673	-0.023987	0.011536	0.070526	-0.084351	-0.027008	0.091888	0.0072632	0.045593	-0.031128	0.0068359	0.00177	-0.05426
0.072113	-0.037628	-0.021973	-0.016785	0.016296	-0.022522	0.017212	0.022797	0.036865	0.066315	-0.0032959	-0.022003	0.011108	0.074097	-0.081116	-0.0271	0.083038	-0.0010071	0.050568	-0.035004	0.016449	-0.0031738	-0.05246
0.068176	-0.033112	-0.0089417	0.0014648	0.020508	-0.016998	0.00073242	0.023468	0.041718	0.060699	-0.01178	-0.0271	-0.0021973	0.069733	-0.077423	-0.024292	0.089966	-0.0037537	0.040314	-0.028809	0.010712	-0.0029907	-0.054474
0.065796	-0.03772	-0.011841	0.0086975	0.018188	-0.0043335	-0.0018921	0.020538	0.037048	0.058167	-0.01767	-0.033508	-0.014679	0.075043	-0.077545	-0.020172	0.093201	-0.0039673	0.022705	-0.032043	0.0089417	-0.0019531	-0.051239
0.069275	-0.035034	-0.024353	0.0045166	0.018616	-0.0080566	0.0018005	0.019318	0.028137	0.057037	-0.009552	-0.029785	-0.020355	0.0755	-0.064789	-0.025848	0.092316	-0.0076294	0.014069	-0.039642	0.0064087	0.0022583	-0.047821
0.070679	-0.020966	-0.039459	0.00015259	0.012848	-0.0068359	0.009491	0.014984	0.023865	0.055359	-0.0059814	-0.02243	-0.017792	0.070221	-0.055573	-0.035309	0.08432	-0.0026245	0.020111	-0.030884	0.005127	0.0057068	-0.049255
0.070221	-0.015259	-0.050659	0.0010071	0.01178	-0.0091858	0.0080872	0.015076	0.015717	0.045135	-0.0057068	-0.024597	-0.013428	0.065643	-0.063934	-0.037231	0.076324	-0.00045776	0.02182	-0.033417	0.0064392	-0.0026855	-0.048859
0.071625	-0.016846	-0.036652	-0.003479	0.012054	-0.015228	0.0042419	0.024384	0.014038	0.039551	-0.0072937	-0.024628	-0.012512	0.061981	-0.073669	-0.034882	0.088135	-0.0059509	0.024567	-0.03894	0.0053711	-0.0020447	-0.053955
0.071716	-0.020996	-0.02301	-0.0049133	0.017273	-0.016327	-0.0041809	0.026947	0.027039	0.040497	-0.0081787	-0.02594	-0.01355	0.057404	-0.093414	-0.027466	0.092712	-0.0052185	0.0090942	-0.041595	-0.00354	0.0088806	-0.063751
0.074554	-0.026306	-0.02829	-0.0039673	0.032593	-0.013275	0.0057373	0.026764	0.027588	0.044922	-0.0091553	-0.028015	-0.011139	0.056091	-0.092834	-0.030457	0.082397	-0.0085754	-0.00021362	-0.038147	-0.01001	0.015594	-0.069336
0.069122	-0.02713	-0.041473	0.0050354	0.039246	-0.0089111	0.006073	0.026886	0.012177	0.048828	-0.013367	-0.032104	-0.0087891	0.056915	-0.089417	-0.042786	0.075012	-0.0019836	0.010284	-0.023743	-0.018158	0.015015	-0.066772
0.07251	-0.013824	-0.046021	0.0093079	0.032928	-0.015442	0.0020447	0.030182	0.0046997	0.046753	-0.012085	-0.026001	-0.008667	0.058777	-0.089508	-0.060883	0.066162	-0.00012207	0.011475	-0.018341	-0.016022	0.0091858	-0.061615
0.071045	-0.011047	-0.042145	-0.0033569	0.020416	-0.014069	-0.005188	0.029785	0.016632	0.045105	-0.0068054	-0.014221	-0.010986	0.06076	-0.08493	-0.049316	0.06311	-0.0081177	0.015228	-0.013	-0.0038757	0.019409	-0.060242
0.068512	-0.012573	-0.037323	-0.014221	0.022125	-0.0095825	-0.013306	0.029602	0.03717	0.055328	-0.0089111	-0.014984	-0.011627	0.067383	-0.072723	-0.044922	0.058716	-0.019348	0.022614	-0.013031	0.0019836	0.016296	-0.056488
0.071655	-0.020691	-0.034576	-0.00082397	0.023926	-0.010132	-0.019409	0.023956	0.039856	0.053589	-0.0084229	-0.0012207	-0.011597	0.061035	-0.067902	-0.048309	0.050262	-0.022125	0.025269	-0.016785	0.0030212	0.01178	-0.061218
0.071014	-0.020325	-0.032318	0.0066223	0.023132	-0.0052795	-0.014435	0.0093689	0.030609	0.04895	-0.0061646	0.0019531	-0.00076294	0.052948	-0.063599	-0.044159	0.044067	-0.011871	0.031799	-0.026733	0.0032349	0.0075073	-0.061829
0.063599	-0.017029	-0.01886	-0.0025635	0.021454	0.0018921	-0.0076294	0.0036011	0.016846	0.048706	-0.0083008	-0.0007019	0.0081787	0.05658	-0.057587	-0.046112	0.043457	-0.0080872	0.032196	-0.042328	-0.0016174	0.0055237	-0.062653
0.058197	-0.0065918	-0.011993	-0.0041809	0.023712	0.0041809	-0.0036011	0.0014038	0.014008	0.040131	-0.017181	-0.0062561	0.01532	0.054901	-0.05249	-0.043427	0.053558	-0.0097046	0.025574	-0.038025	-0.0062561	0.0072937	-0.063019
0.059235	-0.017181	-0.014435	-0.0081177	0.032867	0.001709	0.0014648	-0.0063477	0.02124	0.036682	-0.019501	-0.015717	0.01944	0.053162	-0.05777	-0.046722	0.061432	-0.0064697	0.031067	-0.033447	-0.0018311	0.0073547	-0.064758
0.060913	-0.038635	-0.013489	-0.0066528	0.037903	0.013611	0.017273	-0.018738	0.021149	0.034576	-0.017792	-0.01651	0.018372	0.054321	-0.063354	-0.043365	0.069275	-0.00097656	0.034058	-0.038544	-0.0041504	0.013855	-0.057953
0.063965	-0.03302	-0.0025024	0.0041809	0.042206	0.02774	0.023987	-0.026031	0.027496	0.036011	-0.020294	-0.0098267	0.015106	0.051941	-0.067841	-0.035187	0.069672	-0.0032959	0.036835	-0.037018	-0.010345	0.021637	-0.054321
0.068085	-0.015533	0.0039673	0.0039978	0.041656	0.029175	0.0066223	-0.015961	0.032166	0.033661	-0.02243	-0.0042114	0.013977	0.046387	-0.069641	-0.026764	0.06839	-0.0082397	0.028137	-0.030701	-0.013763	0.023529	-0.059601
0.060791	-0.021729	-0.0080566	-0.0079041	0.030426	0.036682	0.0037537	-0.015198	0.035156	0.038055	-0.020294	-0.0011597	0.017365	0.047577	-0.066467	-0.027344	0.063568	-0.0072632	0.027405	-0.025421	-0.014893	0.020813	-0.064728
0.05423	-0.02475	-0.01416	-0.002594	0.029938	0.043152	0.009491	-0.015381	0.047089	0.031677	-0.021912	-0.0012512	0.022736	0.051208	-0.066895	-0.024628	0.05957	-0.00085449	0.038696	-0.028046	-0.012604	0.014252	-0.06543
0.050171	-0.0046692	-0.012085	0.013184	0.035919	0.032043	0.0014954	-0.010925	0.051727	0.030518	-0.017792	-0.00033569	0.01889	0.056122	-0.071777	-0.025818	0.063751	-0.0047607	0.042664	-0.034546	-0.010559	0.01297	-0.073578
0.049683	-0.0090332	-0.01123	0.020813	0.037872	0.021362	-0.0049133	-0.01001	0.04361	0.047272	-0.015686	0.0041504	0.016418	0.055328	-0.074554	-0.029572	0.068024	-0.013947	0.049103	-0.037659	-0.017578	0.01593	-0.081604
0.051941	-0.026031	-0.0069885	0.015869	0.028931	0.0081482	-0.0073853	-0.011627	0.03717	0.048584	-0.026276	6.1035e-05	0.017487	0.052643	-0.064331	-0.035889	0.060059	-0.012848	0.044434	-0.034058	-0.028534	0.0099792	-0.077911
0.051331	-0.026672	-0.0085144	0.03186	0.018951	0.0019836	-0.018433	-0.007843	0.037903	0.041656	-0.023682	-0.001709	0.020294	0.052643	-0.054321	-0.039459	0.053955	-0.0081482	0.032623	-0.037933	-0.026581	0.006897	-0.065643
0.062469	-0.019958	-0.0027771	0.031738	0.016876	0.0053101	-0.032288	-0.0059204	0.035675	0.033203	-0.015381	-0.00015259	0.02298	0.048798	-0.05188	-0.042542	0.053986	-0.0038757	0.028259	-0.042908	-0.028168	0.010651	-0.059387
0.061798	-0.022705	-0.0084534	0.029022	0.0079956	0.020416	-0.014771	-0.0086365	0.036346	0.02597	-0.014526	-0.00054932	0.025421	0.050049	-0.066467	-0.039185	0.066315	-0.00094604	0.041351	-0.049103	-0.028168	0.016235	-0.063446
0.059021	-0.036499	-0.016785	0.022766	0.010315	0.014496	0.00033569	-0.010132	0.034363	0.029022	-0.017212	-0.0036621	0.026581	0.053101	-0.067749	-0.033508	0.086945	0.0007019	0.04425	-0.054871	-0.029144	0.012695	-0.065704
0.045166	-0.044128	-0.018066	0.014282	0.020508	0.0074768	-0.00073242	-0.0084839	0.030701	0.031372	-0.021606	0.00039673	0.019897	0.048523	-0.062592	-0.032471	0.098572	-0.0037842	0.039612	-0.050354	-0.024689	0.014893	-0.065247
0.041992	-0.029022	-0.0062866	0.0090332	0.007019	0.013458	-0.0085449	-0.00091553	0.028351	0.035034	-0.027161	0.0037537	0.014191	0.0466	-0.051849	-0.038818	0.097534	-0.0010681	0.023132	-0.044373	-0.013641	0.016235	-0.057983
0.051605	-0.033691	-0.012329	0.010895	-0.0092773	0.0031738	-0.016937	-0.00021362	0.031006	0.031982	-0.028076	0.00091553	0.007019	0.042938	-0.04187	-0.04837	0.094482	0.0035095	0.017273	-0.047546	-0.0094299	0.0092468	-0.056
0.053528	-0.045807	-0.017029	-0.002594	-0.0050659	-0.0092468	-0.024628	-0.015228	0.026001	0.02478	-0.023621	-0.005127	0.0074158	0.036926	-0.051239	-0.051727	0.090759	0.0033569	0.011749	-0.04184	-0.0099792	0.013245	-0.052246
0.044342	-0.044312	-0.0098877	0.0041809	0.0090027	-0.0061035	-0.022064	-0.011017	0.012207	0.020264	-0.025085	-0.007019	0.003479	0.036438	-0.055206	-0.050201	0.071716	-0.0014038	0.0023193	-0.039246	-0.0090332	0.018921	-0.055756
0.044037	-0.022644	-0.0086365	0.011017	0.011597	-0.00057983	-0.0074158	-0.0033569	0.0086365	0.023773	-0.023315	-0.0070496	0.0015869	0.040619	-0.054779	-0.050873	0.060547	-0.0027161	0.0093689	-0.043762	-0.0084534	0.0093689	-0.055328
0.040039	-0.020355	-0.01413	0.0054321	0.011108	-0.0013123	0.0018005	0.0015259	0.010254	0.024292	-0.023987	-0.0061646	0.0036926	0.044678	-0.05072	-0.051056	0.062744	-0.00091553	0.010956	-0.041687	-0.013611	0.0092163	-0.049591
0.039642	-0.026337	-0.015289	-0.0025024	0.0078735	-0.0072327	0.0092468	0.0065308	0.0079041	0.020386	-0.026978	-0.0050354	0.0005188	0.040344	-0.041656	-0.054718	0.06485	0.00021362	0.0065613	-0.042114	-0.012451	0.011322	-0.047424
0.041046	-0.033356	-0.006897	0.0045471	0.0032654	-0.0016479	0.013977	0.0075684	0.00073242	0.019897	-0.032471	0.00091553	-0.0053101	0.0466	-0.043182	-0.05304	0.055267	0.0018311	0.0015259	-0.035858	-0.011719	0.011841	-0.044922
0.04071	-0.039429	-0.0018311	0.017517	0.0076294	0.0053711	0.0058899	0.014008	-0.0028992	0.022003	-0.029602	0.0017395	-0.0016785	0.048737	-0.045197	-0.049316	0.046814	-0.00067139	-0.0061646	-0.028809	-0.0022278	0.016205	-0.045074
0.042877	-0.019928	-0.0097351	0.026794	0.011475	0.0043945	0.005249	0.013245	-0.0032349	0.026123	-0.028442	0.0091553	0.0050964	0.04599	-0.049988	-0.046722	0.052704	-0.0016785	-0.0042419	-0.025909	0.0087585	0.017792	-0.051849
0.046417	-0.013031	-0.017639	0.033569	0.013306	0.0099182	0.0089417	0.014069	-0.0005188	0.024017	-0.026184	0.010254	0.0083008	0.039154	-0.052399	-0.04422	0.056793	-0.0035706	-0.0033569	-0.026642	0.0025635	0.01944	-0.049835
0.043243	-0.025024	-0.015717	0.028412	0.020355	0.0047913	0.0036621	0.012817	0.009552	0.02005	-0.022949	0.0072937	0.0067749	0.042694	-0.052216	-0.033905	0.059753	-0.0080872	-0.0020142	-0.027557	0.011688	0.021973	-0.048859
0.02771	-0.031342	-0.0097046	0.017731	0.024017	-0.013245	0.0014954	0.006012	0.010773	0.02478	-0.03067	0.0032349	0.0059814	0.052002	-0.047455	-0.030609	0.055328	-0.0091248	0.0089722	-0.027954	0.02002	0.022644	-0.047424
0.028046	-0.027435	-0.01358	0.01535	0.017944	-0.013031	-0.00018311	0.003479	0.011505	0.028076	-0.035736	0.0030823	0.014252	0.053589	-0.037628	-0.034607	0.062378	-0.01239	0.0091248	-0.019592	0.021637	0.022217	-0.055695
0.028381	-0.028564	-0.01181	0.015289	0.023254	-0.0097656	0.0029602	0.0076294	0.015991	0.025696	-0.035278	0.0072021	0.013092	0.053253	-0.040131	-0.03595	0.066284	-0.012787	-0.0054932	-0.021912	0.023621	0.030426	-0.060486
0.031281	-0.022034	-0.012115	0.011597	0.034943	-0.0022278	0.012421	0.020325	0.024719	0.015076	-0.028778	0.010071	0.010803	0.053406	-0.047485	-0.041138	0.06546	-0.012177	-0.017883	-0.024811	0.013977	0.033081	-0.059265
0.033997	-0.022583	-0.0089722	0.020813	0.034882	0.0098877	0.012939	0.028503	0.01886	0.018219	-0.028503	0.0085449	0.012787	0.044983	-0.048767	-0.037994	0.061249	-0.0177	-0.02066	-0.0098267	0.013184	0.027008	-0.056671
0.026428	-0.031769	0.0018921	0.031647	0.044098	0.0057068	0.017731	0.019928	0.014008	0.0242	-0.026917	0.0096741	0.022705	0.043152	-0.05304	-0.035492	0.064087	-0.024902	-0.0091858	-0.011475	0.012787	0.016357	-0.061371
0.02417	-0.025513	-0.0018616	0.022827	0.037872	-0.00094604	0.016296	0.0094299	0.0014954	0.023376	-0.029663	0.007019	0.023407	0.044678	-0.053009	-0.033783	0.079254	-0.024506	0.0039673	-0.015228	0.013275	0.0098877	-0.060333
0.026825	-0.019226	-0.00073242	0.014679	0.03302	-0.0047607	0.017914	0.011658	-0.0013428	0.026123	-0.026093	0.0032959	0.018738	0.046204	-0.053223	-0.036713	0.07785	-0.019867	0.016693	-0.014221	0.012634	0.014954	-0.06076
0.024475	-0.015015	0.00036621	0.016388	0.035065	0.00177	0.015015	0.014679	0.0019836	0.029877	-0.021118	0.005127	0.0071106	0.048584	-0.050659	-0.03595	0.063202	-0.019501	0.028381	-0.013641	0.013306	0.014343	-0.061768
0.023285	-0.02417	-0.006958	0.020264	0.032288	0.0036621	0.010162	0.013489	0.0079651	0.032715	-0.020782	0.0036621	-0.010895	0.048431	-0.041473	-0.034973	0.047302	-0.017365	0.037018	-0.016235	0.018005	0.010132	-0.058807
0.01593	-0.023499	-0.0095825	0.027771	0.039978	-0.0036316	0.0080566	0.010895	0.0083008	0.035919	-0.021088	0.0014954	-0.0068665	0.042206	-0.037231	-0.028595	0.052338	-0.014374	0.037445	-0.019409	0.028259	0.013489	-0.05304
0.019318	-0.024078	-0.00018311	0.023621	0.037811	-0.0096741	0.010742	0.0072937	0.0023804	0.034973	-0.023285	0.0028687	0.0038147	0.039856	-0.039886	-0.02301	0.067078	-0.0083618	0.034698	-0.022614	0.025818	0.012604	-0.060394
0.025787	-0.021515	-0.0026855	0.017334	0.021362	-0.0011292	0.025421	0.0093079	-0.004425	0.039703	-0.024597	0.0025024	0.012207	0.041748	-0.043243	-0.028046	0.06427	-0.0023193	0.033691	-0.029419	0.018219	0.012024	-0.057709
0.023865	-0.0092773	0.0027466	0.008606	0.013672	0.0037842	0.043304	0.0043945	0.002655	0.040375	-0.027527	-0.0048218	0.012115	0.049927	-0.032257	-0.031891	0.053162	-0.0090637	0.029388	-0.022949	0.015167	0.0092163	-0.052124
0.014862	-0.0047913	0.002594	0.0084229	0.015594	-0.0057983	0.041412	-0.0047607	0.006073	0.036621	-0.02948	0.0042725	0.016663	0.050049	-0.020233	-0.031403	0.059601	-0.018097	0.02887	-0.021729	0.01709	0.011719	-0.049438
0.011963	-0.0086365	0.0075989	0.0177	0.0063782	-0.015411	0.024689	0.0057983	-0.0056152	0.035889	-0.03894	0.0038452	0.016266	0.049164	-0.02002	-0.027802	0.073151	-0.019623	0.025543	-0.02533	0.0092773	0.024445	-0.054871
0.017426	0.0012207	0.0062256	0.019714	-0.0018311	-0.013519	0.017181	0.017761	-0.012085	0.032196	-0.03891	-0.00018311	0.0099792	0.049377	-0.024139	-0.014923	0.082001	-0.0086975	0.033173	-0.029816	0.0014343	0.03183	-0.058533
0.019379	0.0061646	0.012299	0.033112	-0.00015259	0.0028992	0.015625	0.01181	-0.010468	0.031494	-0.040375	0.0071106	0.0058594	0.049713	-0.027008	-0.017944	0.081909	-0.00076294	0.036682	-0.030975	-0.0044861	0.027161	-0.056885
0.01181	0.0083923	0.017792	0.034302	0.0067444	0.016235	0.01947	0.010742	-0.0025635	0.029541	-0.039642	0.014893	0.013519	0.049774	-0.037872	-0.027863	0.079559	-0.0044861	0.033081	-0.028168	-0.010773	0.015808	-0.058289
0.010712	0.0063782	0.011047	0.036377	0.014191	0.014282	0.014496	0.010162	-0.0017395	0.031097	-0.046783	0.013763	0.019989	0.043579	-0.05658	-0.024017	0.070404	-0.015961	0.028442	-0.027557	-0.01651	0.0072021	-0.051819
0.0045776	0.011749	-0.0018005	0.036072	0.0072327	0.00064087	0.0071716	0.0077515	-0.0025024	0.034576	-0.045685	0.013977	0.016327	0.026581	-0.051849	-0.01535	0.075592	-0.014282	0.02652	-0.032166	-0.017853	0.0058289	-0.042053
0.0072327	-0.00042725	0.002594	0.038483	0.01062	-0.011749	0.007843	-0.0029602	0.0047913	0.034851	-0.044617	0.016266	0.0097656	0.031677	-0.026794	-0.0033875	0.073883	-0.0068359	0.023773	-0.033844	-0.021545	0.010101	-0.042358
0.014465	-0.0061035	0.0043945	0.033264	0.023407	-0.01062	0.0096436	-0.010376	0.0069275	0.026459	-0.041077	0.015594	0.012909	0.043427	-0.021271	-0.00079346	0.077484	-0.0054321	0.017212	-0.032654	-0.023926	0.016998	-0.036072
0.010376	0.005188	0.006897	0.042938	0.023438	0.0013123	0.0074463	-0.0056152	0.0070801	0.018311	-0.033173	0.023224	0.019287	0.041992	-0.029755	-0.0030518	0.086212	-0.0047302	0.0075378	-0.032318	-0.025421	0.020966	-0.03125
0.0057983	0.012573	-0.001709	0.057312	0.018738	0.0029602	0.014771	0.0044556	-0.0014343	0.014008	-0.027069	0.026581	0.014832	0.038422	-0.033264	-0.0039673	0.085724	-0.0063171	0.018311	-0.033936	-0.018555	0.024841	-0.028473
0.0015259	0.011597	-0.0045776	0.045166	0.016418	-0.0045471	0.0090637	0.0042419	0.0021667	0.012451	-0.034119	0.026001	0.0097046	0.03894	-0.028259	-0.0098572	0.082001	-0.0086365	0.023041	-0.029236	-0.011322	0.025269	-0.030029
-0.00045776	0.0077515	0.0096741	0.030762	0.023895	-0.01416	-0.00097656	3.0518e-05	0.0083313	0.0065613	-0.031586	0.029633	0.0084229	0.034393	-0.025085	-0.013855	0.076569	-0.014526	0.0084534	-0.023071	-0.0095215	0.017609	-0.034515
0.00021362	-0.0057373	0.01535	0.03421	0.030273	-0.014771	-0.0013428	-0.0058594	0.0073547	0.0027466	-0.018494	0.036591	0.012939	0.029846	-0.031677	-0.0027466	0.062042	-0.025818	-0.00177	-0.02478	-0.0070496	0.020905	-0.03009
-0.0027771	-0.0045776	0.010925	0.040405	0.027222	-0.01413	0.0069275	-0.01004	0.0016479	0.0022583	-0.016937	0.046295	0.010834	0.030701	-0.035706	-0.0020447	0.047424	-0.023285	-0.0076599	-0.027863	0.0033875	0.020752	-0.025604
-0.006134	-0.014069	0.0074463	0.047516	0.019562	-0.003479	0.0050659	-0.0042419	-0.0072021	-0.0031433	-0.020233	0.049835	0.014832	0.028656	-0.033386	-0.01239	0.043701	-0.023468	-0.0065918	-0.030304	0.0018311	0.019775	-0.022125
-0.008606	-0.015137	-0.0068054	0.038513	0.02356	-0.00067139	-0.013214	0.0037537	-0.016022	-0.0040588	-0.015594	0.04422	0.020508	0.028046	-0.039795	-0.024902	0.041077	-0.023987	0.0035706	-0.032684	0.0010071	0.02124	-0.018036
-0.016113	-0.010986	-0.015015	0.0383	0.037201	-0.010986	-0.016144	0.0096741	-0.013458	0.0011292	-0.020538	0.039917	0.01593	0.026367	-0.044159	-0.030182	0.0466	-0.032562	0.0067444	-0.019409	0.0014343	0.022064	-0.022461
-0.019806	-0.010284	-0.016937	0.041229	0.052185	-0.0086365	-0.012024	0.0014343	-0.0042114	0.0040588	-0.021912	0.044159	0.016602	0.03067	-0.049561	-0.034729	0.065155	-0.038483	0.0033264	-0.015167	-0.0032654	0.021057	-0.026459
-0.018677	0.00079346	-0.022247	0.038849	0.052521	-0.0051575	-0.0097961	-0.0048218	0	0.0040588	-0.024017	0.03772	0.017029	0.027252	-0.050629	-0.034149	0.066406	-0.03009	0.0021362	-0.016235	-0.0076904	0.019806	-0.020996
-0.010925	0	-0.031372	0.041046	0.053253	-0.0075378	-0.00073242	-0.018066	-0.0090942	0.0056763	-0.020691	0.031952	0.011353	0.028046	-0.057404	-0.031189	0.064178	-0.025757	0.0067444	-0.011353	-0.01181	0.016174	-0.025055
-0.013092	-0.014313	-0.029083	0.030396	0.055878	-0.0038452	-0.0024414	-0.0031433	-0.019104	0.0053406	-0.015137	0.024109	0.012787	0.023529	-0.048187	-0.024597	0.057129	-0.029663	0.015869	-0.016357	-0.014557	0.0085754	-0.033142
-0.025543	-0.0076294	-0.022919	0.022125	0.055542	0.0036926	-0.00076294	0.010193	-0.022766	0.0097046	-0.013489	0.015198	0.022217	0.021027	-0.04657	-0.023285	0.041412	-0.026825	0.011505	-0.013977	-0.016418	0.0026245	-0.033569
-0.032898	0.0015564	-0.017517	0.022552	0.05249	0.0088501	0.011139	0.01001	-0.01709	0.009552	-0.0097046	0.01651	0.021942	0.025055	-0.048279	-0.027679	0.040802	-0.027588	0.015381	-0.015289	-0.0088196	0.0057068	-0.034149
-0.031464	0.00061035	-0.018616	0.026184	0.045929	0.0099487	0.010193	0.0041504	-0.013031	0.003418	-0.0045776	0.022797	0.02536	0.029297	-0.049622	-0.035248	0.041656	-0.031952	0.016113	-0.011078	-0.0085144	0.0055847	-0.03833
-0.028809	-0.0080261	-0.017944	0.040924	0.051483	0.0092468	0.0064087	0.0017395	-0.0068054	0.0080872	-0.0073242	0.033051	0.024353	0.032349	-0.049988	-0.032684	0.039856	-0.032227	0.0094299	-0.0072632	-0.0080566	-0.0021057	-0.035187
-0.024994	-0.0064392	-0.0092773	0.044128	0.053345	0.00067139	0.0056152	-0.0067139	-0.01535	0.0080872	-0.0084534	0.036743	0.013123	0.032715	-0.039154	-0.03241	0.038849	-0.029022	0.017487	-0.0068054	-0.012848	-0.00039673	-0.037994
-0.020386	0.0029602	0.011566	0.042877	0.050201	-0.0058289	0.0030212	-0.016388	-0.023804	-0.0070801	-0.0065613	0.035522	0.014008	0.025177	-0.034058	-0.038818	0.037537	-0.036774	0.023254	-0.0070801	-0.016052	0.0073242	-0.036469
-0.017334	0.015472	0.018494	0.032623	0.054077	-0.019989	-0.0036011	-0.027008	-0.02301	-0.011444	-0.0065308	0.034454	0.015045	0.022278	-0.03302	-0.043274	0.039307	-0.040619	0.023254	-0.0072632	-0.0073242	0.017975	-0.038147
-0.013245	0.013214	0.018768	0.026672	0.052734	-0.016541	-0.0029297	-0.027924	-0.011383	-0.0068054	0.0046387	0.043457	0.009552	0.028564	-0.030304	-0.037659	0.033173	-0.03537	0.023712	-0.015564	-0.0036926	0.021667	-0.041718
-0.012146	-0.00094604	0.015167	0.024811	0.043793	0.0047607	0.0041199	-0.016663	0.0085144	-0.0079041	0.0062866	0.045166	0.0068054	0.032471	-0.029297	-0.03479	0.03476	-0.034882	0.010895	-0.022247	-0.0093384	0.024261	-0.044189
-0.013336	0.0013428	0.0089722	0.026398	0.03772	0.016785	-0.00018311	-0.0046997	0.0088196	-0.0083618	0.0077209	0.046387	0.0021667	0.032288	-0.024689	-0.041534	0.041931	-0.042175	-0.0075684	-0.020233	-0.0088196	0.019531	-0.041992
-0.0097656	0.0024109	-0.00024414	0.026428	0.039673	0.01355	-0.0018005	-0.0066528	0.0053101	-0.0092468	0.016357	0.046387	-0.01062	0.034668	-0.029053	-0.035858	0.041779	-0.042053	-0.022339	-0.015839	-0.014801	0.0047302	-0.040985
-0.0028687	0.0028381	0.0075989	0.019409	0.032867	-0.0019836	0.011078	-0.019501	0.0055237	-0.0061035	0.0242	0.038116	-0.013336	0.035736	-0.034485	-0.035217	0.049744	-0.035675	-0.02597	-0.014435	-0.023254	-0.0027771	-0.035095
-0.0017395	-0.0030823	0.012817	0.0082397	0.025024	-0.0041199	0.009491	-0.022491	0.0047607	-0.0080261	0.01651	0.034668	-0.0075073	0.039459	-0.047516	-0.041504	0.057678	-0.033875	-0.014618	-0.013855	-0.021942	-0.0072632	-0.024109
0.0030518	-0.015869	0.0093689	0.0046387	0.029907	-0.0010681	9.1553e-05	-0.021301	0.008606	-0.00018311	0.011597	0.028198	-0.001709	0.046509	-0.056763	-0.045868	0.065063	-0.036987	0.0079651	-0.016754	-0.018127	-0.016571	-0.022858
0.0076599	-0.0068359	0.021576	0.013031	0.03186	-0.00027466	-0.012848	-0.009491	0.016388	0.0090637	0.015198	0.034149	-0.00076294	0.044586	-0.060608	-0.041046	0.062744	-0.038116	0.016663	-0.010529	-0.013397	-0.011414	-0.033142
0.0049133	0.0089417	0.030762	0.017792	0.023773	-0.004303	-0.02063	-0.013824	0.018066	0.0092773	0.017731	0.043335	-0.0067444	0.038422	-0.05426	-0.021667	0.051086	-0.033386	0.0058289	-0.0045166	-0.021912	0.00079346	-0.034058
0.0085144	0.013092	0.020966	0.010559	0.033875	-0.012543	-0.022736	-0.020844	0.015778	0.0010986	0.019531	0.038971	0.0024414	0.036865	-0.05304	-0.0082397	0.047516	-0.022095	0.0035706	-0.0071716	-0.034149	0.0023499	-0.030609
0.0067749	0.001709	0.011383	-0.00033569	0.031708	-0.013245	-0.021149	-0.014343	0.01236	-0.0082397	0.02002	0.029633	0.009552	0.041534	-0.039948	-0.010864	0.055939	-0.017029	-0.0026245	-0.0068054	-0.030487	0.0039978	-0.035767
-0.0010681	0.0079956	0.014679	-0.0012512	0.027374	-0.025482	-0.01825	-0.0039368	0.0056152	-0.0056763	0.019104	0.03717	0.0086365	0.036591	-0.036865	-0.017975	0.051666	-0.013611	-0.0069885	-0.00061035	-0.023529	0.0088196	-0.034027
-0.0024109	0.014679	0.026093	0.0073547	0.032104	-0.020935	-0.013092	-0.001709	0.0023193	-0.0046692	0.016663	0.045288	0.0015869	0.03302	-0.047363	-0.023834	0.040771	-0.0071411	0.0075378	0.0050659	-0.019257	0.003418	-0.033325
-0.002533	0.02182	0.029205	0.012543	0.029022	-0.019897	-0.00354	0.0035095	0.0022888	-0.013702	0.011322	0.03717	0.0039063	0.034943	-0.042725	-0.021271	0.04007	-0.0085754	0.0059509	0.0024414	-0.020264	0.00039673	-0.037048
0.0061035	0.021576	0.028931	-0.0159	0.013977	-0.0289	-0.0045776	0.0082703	0.0030518	-0.022247	0.011261	0.031799	0.010254	0.038544	-0.029449	-0.023712	0.054382	-0.0095215	-0.0056763	0.0015869	-0.017792	-0.001709	-0.042236
0.0079651	0.0049438	0.025848	-0.030914	0.006958	-0.027344	-0.019104	-0.0036926	-0.0039063	-0.026123	0.011444	0.035614	0.0097046	0.042023	-0.018005	-0.029053	0.073181	-0.016602	-0.014862	0.005127	-0.0066833	-0.00076294	-0.041534
0.0095825	0.0028687	0.018005	-0.019592	0.012238	-0.03244	-0.02066	-0.011169	-0.0065918	-0.020752	0.0075378	0.044739	0.01181	0.038971	-0.017761	-0.020386	0.080048	-0.011719	-0.018768	0.0034485	-0.005188	-0.0015259	-0.036835
0.012146	0.0097046	0.0075684	-0.0099182	0.013916	-0.027069	-0.018982	0.0015259	-0.0084534	-0.022308	0.010895	0.043152	0.0080566	0.038757	-0.029236	-0.019043	0.064423	-0.0052185	-0.014771	-0.0016174	0.0041809	-0.0045166	-0.027954
0.0096436	0.010498	0.0050659	-0.0010986	0.013885	-0.021149	-0.014526	0.0049438	-0.0075684	-0.025848	0.011078	0.038391	0.0084839	0.036011	-0.040192	-0.028381	0.054138	-0.0041199	-0.0058899	0.00012207	0.006134	-0.0056763	-0.034668
0.0056152	0.01123	0.0037231	0.0065613	0.013702	-0.021698	-0.0062256	-0.0022888	-0.008728	-0.024902	0.010803	0.044922	0.012787	0.032654	-0.03772	-0.03006	0.056793	-0.0056458	0.0076904	0.0036011	0.0025635	-0.0016174	-0.040527
0.0047607	-0.006897	0.0053101	0.0070801	0.022614	-0.020416	-0.0069885	-0.0030212	0.0010071	-0.019867	0.016632	0.049377	0.024689	0.024902	-0.042908	-0.022003	0.046021	-0.0021973	0.0088196	0.0094299	-0.0012512	0.010406	-0.036102
0.00091553	-0.00015259	0.0026245	0.0075684	0.033905	-0.0098877	-0.0037231	-0.0080261	-0.0039978	-0.0093384	0.023773	0.048523	0.024719	0.015503	-0.04837	-0.027863	0.046936	0.0038147	0.0080872	0.012146	-0.013031	0.016754	-0.029907
-0.0016785	0.0048828	0.0014038	-0.007843	0.042267	-0.007843	0.0045166	0.009552	-0.011169	-0.0051575	0.024597	0.037689	0.018311	0.013367	-0.043884	-0.036316	0.041748	-0.0033569	0.020996	0.017975	-0.0061646	0.016632	-0.030029
-0.002533	0.0019226	-0.005188	-0.015472	0.037354	-0.00079346	0.01236	0.024414	-0.0072632	-0.0056458	0.016449	0.03241	0.0072021	0.021729	-0.045807	-0.04071	0.044006	-0.0087891	0.027252	0.023315	0.00027466	0.015747	-0.031372
0.011505	0.002594	-0.0098877	-0.020447	0.03653	0.0020142	0.019897	0.019653	0.0030823	-0.011108	0.017151	0.029999	-0.0040283	0.022064	-0.041473	-0.044281	0.051971	-0.0093689	0.020355	0.025391	0.0036011	0.019623	-0.021332
0.02356	-0.0039063	0.0043335	-0.018372	0.029602	0.0015564	0.017456	0.00354	0.014648	-0.014069	0.023499	0.029236	-0.0090332	0.016602	-0.031128	-0.039307	0.053589	-0.0089111	0.013702	0.015411	0.0054321	0.018219	-0.013672
0.020081	0.00057983	0.0032043	-0.01767	0.038208	-0.0040894	0.018463	-0.0082092	0.0093384	-0.013031	0.025482	0.0383	-0.012482	0.011627	-0.027527	-0.035278	0.046356	-0.0076904	0.01474	0.022491	0.007782	0.015381	-0.016144
0.017273	0.0097046	-0.0019836	-0.021484	0.052887	-0.007019	0.021698	-0.0112	0.0056152	-0.017548	0.026581	0.038208	-0.011749	0.0035706	-0.03067	-0.041412	0.041473	-0.0050049	0.0068054	0.029755	0.007843	0.012482	-0.013824
0.017242	0.019135	-0.010864	-0.023102	0.044342	-0.0087585	0.017334	0.0025024	0.0078125	-0.021851	0.027679	0.027771	-0.003479	0.0032043	-0.02948	-0.04187	0.034943	-0.018616	0.0089111	0.024139	-9.1553e-05	0.015778	-0.010468
0.0092163	0.012512	-0.017517	-0.018433	0.034607	-0.0098267	0.014465	0.014893	0.0078735	-0.019623	0.0336	0.022461	0.0011597	0.0077515	-0.024139	-0.039093	0.036224	-0.025177	0.010345	0.020142	-0.0048218	0.018799	-0.0063171
0.0083313	-0.0036011	-0.015411	-0.023041	0.040375	-0.018036	0.016571	0.018524	0.0016479	-0.018219	0.036072	0.03067	0.0037231	0.010712	-0.028503	-0.035492	0.046448	-0.023651	-0.00036621	0.025726	-0.01355	0.024536	-0.0013428
0.018829	-0.019226	-0.021332	-0.032135	0.036713	-0.011169	0.020233	0.015778	-0.0031433	-0.010406	0.036774	0.027313	0.0033875	0.0093689	-0.036438	-0.032104	0.048218	-0.019806	-0.0081787	0.024658	-0.015411	0.027222	0.0040283
0.024689	-0.011505	-0.026947	-0.028931	0.043549	-0.011902	0.016785	0.012543	-0.0036621	-0.014221	0.032318	0.013306	0.0076294	0.011627	-0.03476	-0.030762	0.038666	-0.018311	0.0014343	0.020599	-0.018829	0.021545	0.0027161
0.027985	-0.011169	-0.020721	-0.020966	0.051453	-0.015228	0.013947	0.018127	0.0035706	-0.010223	0.021057	0.012207	0.009613	0.010468	-0.034393	-0.022919	0.03006	-0.022247	0.0039673	0.011261	-0.015381	0.020416	0.004303
0.031494	-0.00177	-0.0089722	-0.0087891	0.051056	-0.015442	0.014343	0.017914	0.0081482	-0.009552	0.015381	0.013641	0.0076599	0.007843	-0.02652	-0.019348	0.034424	-0.026672	0.017853	0.00054932	-0.0094604	0.017578	0.0014343
0.029327	0.010712	-0.0086365	-0.010651	0.050842	-0.0088196	0.0031738	0.002594	0.0029297	-0.015381	0.011261	0.018646	0.0037842	0.0065002	-0.025635	-0.026855	0.043884	-0.027039	0.020782	0.00088501	-0.011536	0.015106	0.0054626
0.033508	0.011688	-0.010651	-0.017914	0.059998	0.0091553	0.0053406	0.0038452	0.0091553	-0.019897	0.014618	0.023987	0.00067139	0.0022888	-0.025909	-0.026703	0.06012	-0.030304	0.020813	0.0010681	-0.014191	0.0092163	0.0005188
0.040131	-0.0021667	-0.011902	-0.0077209	0.060394	0.017609	0.007019	0.0019836	0.012421	-0.0177	0.024811	0.025238	-0.0042419	-0.0049744	-0.020355	-0.0224	0.070435	-0.02713	0.023773	-0.0055847	-0.015991	0.0049744	-0.00354
0.045258	-0.013	-0.00057983	-0.0099792	0.052429	0.019989	0.0081177	0.006897	0.0044556	-0.013672	0.021606	0.030518	0.00015259	0	-0.021729	-0.022095	0.056732	-0.022308	0.013306	-0.0091858	-0.013367	0.016907	-0.00018311
0.041779	-0.013397	0.0028381	-0.018311	0.038666	0.014557	0.0019226	0.0052185	0.0010071	-0.01712	0.015259	0.031586	0.0016479	0.0094604	-0.023956	-0.01709	0.057068	-0.024414	0.0041504	-0.013245	-0.0064392	0.024811	0.0056458
0.035583	-0.019135	-0.0065918	-0.018585	0.023438	0.0050964	0.00021362	0.0028992	0.0055237	-0.017578	0.016418	0.02356	0.0020447	0.011353	-0.028748	-0.019073	0.053619	-0.025085	0.0076294	-0.016235	-0.0069275	0.02536	0.0061646
0.0336	-0.0038452	0.0022583	-0.0058899	0.016602	0.00015259	0.00085449	0.00354	0.0054321	-0.018768	0.017456	0.016541	-0.0030518	0.016174	-0.031311	-0.026215	0.048584	-0.022827	0.01297	-0.0072021	-0.0091553	0.025116	0.00036621
0.042877	0.0059509	0.00064087	0.0084839	0.024597	0.0024719	0.0010071	-0.00045776	0.015656	-0.017303	0.017822	0.014679	-0.0048523	0.026459	-0.032593	-0.037018	0.050476	-0.012482	0.013855	0.00354	-0.0072021	0.024048	-0.015045
0.052094	0.0034485	-0.0032959	0.006012	0.032471	0.0082397	-0.0049438	-0.00064087	0.030396	-0.013245	0.023987	0.019135	0.00012207	0.027435	-0.032837	-0.039276	0.046082	-0.0077515	0.012817	0.0025024	-0.007019	0.02179	-0.01358
0.052643	0.0032043	0.00030518	-0.00076294	0.039612	0.0053101	-0.00015259	-0.0014648	0.026184	-0.010895	0.027466	0.018585	0.0061951	0.025726	-0.022522	-0.04129	0.047729	-0.011108	0.0040283	0.004425	-0.014343	0.014832	-0.0072021
0.045532	0.012268	0.0045166	-0.0016174	0.032654	-0.0019226	-0.00057983	-0.0074463	0.022125	-0.0054321	0.020844	0.017517	0.01532	0.017639	-0.016937	-0.042603	0.057129	-0.010712	-0.00085449	0.010986	-0.021667	0.011475	-0.0040283
0.043762	0.015106	0.00091553	3.0518e-05	0.031464	-0.0061646	-0.0043335	-0.012543	0.018677	-0.0023193	0.014648	0.020325	0.0159	0.010529	-0.016022	-0.033691	0.056396	-0.0095825	-0.0050659	0.0093689	-0.024597	0.0045166	0.0029907
0.042511	0.016388	-0.0032043	-0.0055847	0.024475	-0.016541	-0.0049133	-0.0057068	0.024994	0.0019226	0.01828	0.014008	0.017944	0.013947	-0.018005	-0.03067	0.045593	-0.0086365	0.0023804	0.0057983	-0.019989	0.0038147	0.0053711
0.043549	0.018768	0.0029907	-0.0083313	0.022339	-0.022644	-0.011658	-0.00054932	0.021606	0.0038147	0.024658	0.0080872	0.019012	0.016235	-0.021606	-0.022675	0.047607	0.0024109	0.013031	0.0092163	-0.012665	0.0046997	0.0065002
0.047729	0.008667	0.0046387	-0.0029297	0.031738	-0.014496	-0.0063477	0.0023193	0.01413	0.0011902	0.032074	0.0089722	0.021271	0.014404	-0.01889	-0.020203	0.061829	0.00082397	0.015198	0.01413	-0.0092468	0.0020752	0.011322
0.043274	-0.0044861	-0.0011597	-0.0057373	0.033478	-0.019257	-9.1553e-05	-0.0055542	0.015137	-0.003418	0.031219	0.012299	0.018524	0.01181	-0.016693	-0.016418	0.060272	0.0033264	0.01889	0.014191	-0.0062866	-0.0094299	0.01355
0.03717	0.00018311	-0.0085449	-0.0064087	0.033356	-0.016449	-0.0075684	-0.019806	0.009552	-0.0049438	0.018738	0.016541	0.021698	0.010651	-0.01944	-0.013702	0.052948	0.0020142	0.0071716	0.019958	-0.0065002	-0.0089111	0.014771
0.032898	0.0091248	-0.012177	-0.0042419	0.02713	-0.013519	-0.0082397	-0.041351	0.013794	-0.0023804	0.022095	0.021667	0.025513	0.013824	-0.026794	-0.014587	0.054779	0.003479	0.0071716	0.022247	-0.011871	-0.0040283	0.015594
0.02597	0.0039368	-0.013123	0.0068359	0.021881	-0.011536	-0.0039063	-0.042877	0.01416	0.0046997	0.034302	0.021271	0.024902	0.0082092	-0.017639	-0.0112	0.067413	0.0045471	0.0064392	0.016022	-0.0039978	0.0037231	0.0073547
0.027039	-0.0052795	-0.0092468	0.0048523	0.02182	-0.018677	0.0040894	-0.025391	0.012451	0.012238	0.034821	0.013977	0.024261	0.0057678	-0.0055237	-0.0073853	0.06842	0.0087891	0.014374	0.015839	-0.0030212	0.0094299	-0.0028992
0.026672	-0.01004	-0.0065918	0.0014648	0.022858	-0.017822	0.008606	-0.025482	0.018585	0.018097	0.02774	0.019226	0.022705	0.014435	-0.0048523	-0.0089111	0.065094	0.0090637	0.0095215	0.016937	-0.0072327	0.010773	-0.0054016
0.020844	-0.0099182	-0.014771	-0.0097656	0.012634	-0.0098877	0.0029907	-0.034424	0.023315	0.018097	0.022125	0.025787	0.026459	0.008606	0.0041199	-0.010651	0.063965	0.0092773	-0.0025024	0.018372	-0.015015	0.0037231	-0.010376
0.021545	0.0056458	-0.011139	-0.016907	0.0063171	-0.006897	-0.0052795	-0.042297	0.029572	0.020325	0.024628	0.035553	0.02359	0.0085144	0.00042725	-0.013855	0.059662	-0.0013123	-0.0048218	0.019989	-0.018524	0.00061035	-0.010254
0.024933	0.0030212	-0.0010681	-0.0083313	0.012878	-0.01532	-0.0046082	-0.034332	0.032471	0.01944	0.026917	0.028107	0.013336	0.0091248	-0.004303	-0.017548	0.051361	-0.015594	-0.00021362	0.023102	-0.016602	0.0036926	-0.0099792
0.02066	-0.013275	0.0032043	-0.0082703	0.032745	-0.02124	0.0092773	-0.035583	0.033051	0.014587	0.025879	0.027405	0.0061951	0.0061646	-0.01413	-0.017395	0.039673	-0.027344	-0.0049133	0.023773	-0.021545	0.0049744	-0.0088806
0.015076	-0.0028076	0.0023499	-0.01004	0.049957	-0.0032959	0.014923	-0.026123	0.029114	0.0090637	0.024048	0.02951	0	0.0079346	-0.026459	-0.024719	0.041779	-0.025787	-0.00033569	0.024719	-0.024811	-0.0013123	-0.0093994
0.016479	0.010712	0.0032654	-0.0010376	0.046509	0.0022583	0.012299	-0.039307	0.027649	0.0087585	0.031555	0.017242	-0.0012512	0.0059814	-0.031097	-0.030853	0.046906	-0.017761	0.0028687	0.024078	-0.019287	-0.0031128	-0.012024
0.021454	0.006134	0.0048828	0.0016479	0.044159	0.0031738	0.012787	-0.041504	0.02597	0.013092	0.034485	0.014618	-0.00057983	-0.0020752	-0.026062	-0.035675	0.051971	-0.02005	0.0030823	0.021759	-0.023254	0.0061951	0.0032043
0.021332	0.0010071	0.0062561	-0.0043335	0.041046	-0.0064697	0.010712	-0.028717	0.022339	0.019806	0.027557	0.019775	-0.00039673	-0.0012817	-0.019165	-0.039185	0.060211	-0.02887	0.0082092	0.023376	-0.020752	0.015991	0.011902
0.02124	0.0024719	0.017609	-0.00039673	0.038422	-0.006958	0.015869	-0.021027	0.02124	0.026855	0.013519	0.018555	-0.00076294	0.0013733	-0.024323	-0.038788	0.05191	-0.035095	0.011261	0.019012	-0.017792	0.016357	0.0177
0.019073	0.0056152	0.01178	-0.0097046	0.026245	0.0020752	0.027863	-0.023712	0.018982	0.02829	0.0046692	0.023987	0.0016785	0.0040894	-0.031586	-0.042542	0.040131	-0.036682	0.010376	0.013306	-0.013611	0.010071	0.017792
0.002594	-0.0007019	0.00015259	-0.026489	0.013885	0.00177	0.032227	-0.034454	0.025848	0.029907	0.0074158	0.025421	0.0037537	0.0034485	-0.019684	-0.045563	0.045441	-0.029266	-0.0062256	0.0081482	-0.019318	0.0014038	0.019714
-0.0051575	-0.0038757	-0.0089722	-0.029755	0.024872	-0.0072632	0.037506	-0.031403	0.029694	0.039032	0.0082092	0.018127	-0.0014038	-0.0010376	-0.016754	-0.03595	0.058472	-0.022583	-0.016632	0.018829	-0.01828	-0.0078735	0.019012
-0.0039063	-0.0021973	-0.0070496	-0.026581	0.040222	-0.017334	0.031433	-0.032654	0.028198	0.039703	-0.0037231	0.012817	-0.016205	-0.0048828	-0.017975	-0.035156	0.06723	-0.010651	-0.017151	0.027405	-0.01825	-0.0094604	0.014618
-0.0085754	0.0021362	0.012482	-0.03064	0.048737	-0.02066	0.024811	-0.03714	0.030273	0.034302	-0.00088501	0.012177	-0.023163	-0.0076599	-0.0095215	-0.034637	0.0672	-0.0054932	-0.015137	0.033508	-0.013123	-0.0064697	0.01828
-0.0043945	0.022308	0.021118	-0.0448	0.039734	-0.023346	0.015808	-0.039001	0.036285	0.033173	0.0020447	0.0072021	-0.018402	-0.0014343	-0.012756	-0.040131	0.061798	-0.0015564	-0.014099	0.029846	-0.014893	-0.0095215	0.023376
-0.0018311	0.03241	0.011566	-0.049896	0.033356	-0.022766	0.0078125	-0.030273	0.039429	0.034851	-0.0018005	0.0046692	-0.0079346	0.0045471	-0.018707	-0.045959	0.057037	0.0055237	-0.016327	0.030548	-0.011169	-0.0050354	0.032166
0.0019226	0.036377	-0.0010071	-0.038055	0.036285	-0.019226	0.0028381	-0.030396	0.040924	0.037994	-0.012787	-0.00061035	-0.0112	0.010376	-0.030487	-0.048492	0.058807	6.1035e-05	-0.0083008	0.026794	-0.014343	-0.0072937	0.033203
0.0014038	0.019135	-0.0024414	-0.022217	0.044647	-0.018066	0.0032349	-0.02713	0.045929	0.027374	-0.013763	-0.00082397	-0.0095215	0.0028076	-0.036591	-0.046021	0.055878	0.002533	-0.0031128	0.028442	-0.014252	-0.013458	0.031067
0.00085449	0.00054932	-0.010132	-0.0039978	0.039307	-0.017181	-0.0030823	-0.017029	0.049805	0.025543	-0.021973	0.00054932	-0.0092163	0.00073242	-0.033173	-0.038025	0.051483	-0.0019836	-0.010681	0.026337	-0.018463	-0.021606	0.030731
0.005249	0.00015259	-0.013336	-0.011322	0.035004	-0.012024	-0.0028381	-0.012817	0.046875	0.034241	-0.025879	0.002655	-0.0083008	0.016022	-0.02887	-0.02533	0.053833	-9.1553e-05	-0.016998	0.025299	-0.016998	-0.030121	0.032623
-0.0012207	0.019196	-0.0096741	-0.017822	0.038391	-0.0082092	-0.0027771	-0.021149	0.0448	0.032654	-0.029724	3.0518e-05	-0.007019	0.021942	-0.018341	-0.023499	0.050629	0.0072632	-0.020294	0.024048	-0.018585	-0.043579	0.03418
0.0020142	0.037048	-0.010681	-0.016235	0.037262	-0.018585	-0.0073242	-0.025635	0.032471	0.03595	-0.030579	0.004425	-0.0083008	0.02182	-0.013794	-0.024567	0.047546	0.0065308	-0.010986	0.023376	-0.020905	-0.050934	0.0354
0.0062561	0.041656	-0.019104	-0.011261	0.032928	-0.019867	-0.007782	-0.027985	0.028137	0.028198	-0.024872	0.010712	-0.0063782	0.023041	-0.018433	-0.029236	0.059296	0.00073242	-6.1035e-05	0.028229	-0.020355	-0.054077	0.043304
0.0045776	0.036255	-0.02002	-0.022247	0.030487	-0.0097961	-0.006012	-0.033966	0.02829	0.025208	-0.019836	0.007782	-0.0052185	0.021576	-0.018616	-0.031921	0.071503	-0.0018616	0.0013733	0.032379	-0.013489	-0.054077	0.043549
0.0035095	0.031616	-0.022034	-0.013184	0.032898	-0.0027771	0.0019226	-0.035309	0.027954	0.029144	-0.012238	0.0081787	-0.0024109	0.013062	-0.024384	-0.026978	0.074646	0.00045776	-0.00061035	0.0383	-0.014404	-0.049194	0.033234
-0.0018921	0.028931	-0.02063	0.0059814	0.035065	0.0054321	0.0057983	-0.027161	0.033691	0.030548	-0.017914	0.0052185	-0.0058899	0.012054	-0.032593	-0.029053	0.076935	0.0018616	0.0047607	0.04599	-0.019989	-0.047882	0.02533
-0.0092468	0.033966	-0.013336	0.0069275	0.037628	0.0088806	0.010132	-0.027313	0.032257	0.020447	-0.010376	0.0095825	-0.0098267	0.0071411	-0.03656	-0.029846	0.06955	-0.00030518	0.0094299	0.048004	-0.023621	-0.052673	0.031555
-0.01535	0.035767	-0.019104	0.0020447	0.040466	-0.00064087	0.013153	-0.020599	0.014343	0.013611	-0.0031128	0.0067444	-0.0052795	0.0038452	-0.032013	-0.03009	0.066711	-0.0064392	0.00064087	0.049316	-0.020142	-0.051361	0.035706
-0.02124	0.026947	-0.014771	-0.0023193	0.042328	-0.0052795	0.0029297	-0.022583	-0.0010986	0.011902	-0.00354	0.0072937	-0.00042725	0.0093994	-0.031311	-0.026672	0.057251	-0.023163	-0.0061035	0.052216	-0.014252	-0.04245	0.044556
-0.018829	0.029694	-0.012238	0.0027771	0.036163	-0.0037842	-0.0030212	-0.028564	0.0036011	0.016907	-0.0039063	0.006958	-0.0062866	0.0088196	-0.028381	-0.019653	0.049377	-0.021637	-0.0040283	0.054779	-0.010712	-0.041199	0.043732
-0.025085	0.034485	-0.015747	0.019318	0.041779	-0.014709	-0.0073547	-0.030182	0.020477	0.013519	-0.012329	0.0085449	-0.012329	0.00036621	-0.034637	-0.02243	0.05072	-0.012604	0.0038452	0.061615	-0.013672	-0.044556	0.030792
-0.028931	0.026855	-0.022278	0.014557	0.043976	-0.025635	-0.014099	-0.029999	0.029327	0.01239	-0.0050354	0.014435	-0.015015	-0.0037842	-0.044098	-0.031433	0.042297	-0.014984	0.010773	0.066162	-0.019257	-0.042236	0.032745
-0.035187	0.019653	-0.026093	0.0032349	0.049713	-0.029785	-0.0060425	-0.020782	0.034454	0.022858	-0.00082397	0.024231	-0.013916	0.0027161	-0.041626	-0.031677	0.045502	-0.020996	0.005127	0.065765	-0.023834	-0.039948	0.03833
-0.03537	0.028656	-0.028107	-0.007782	0.057312	-0.024841	0.0010376	-0.013367	0.037781	0.029205	-0.0043335	0.019653	-0.004425	0.0038147	-0.043671	-0.026398	0.05661	-0.019043	-0.0036621	0.052673	-0.032288	-0.049652	0.043732
-0.025238	0.020782	-0.019318	-0.019653	0.059357	-0.017944	0.0084839	-0.027008	0.030182	0.040375	-0.0043335	0.012695	-0.0020142	-0.0058594	-0.045044	-0.016571	0.053711	-0.013245	0.0012512	0.047424	-0.034424	-0.060242	0.046112
-0.014587	0.032074	-0.0037842	-0.014374	0.058655	-0.025055	0.0075684	-0.034851	0.033997	0.047821	0.0012207	-0.0036316	0.0023499	-0.012177	-0.045898	-0.016327	0.051178	-0.0081787	0.013702	0.051483	-0.035736	-0.063354	0.048279
-0.0065308	0.041779	0.0078735	-0.0056152	0.057678	-0.018433	-0.00018311	-0.02652	0.035645	0.051361	0.012085	-0.016449	0.0055237	-0.015198	-0.044312	-0.024506	0.052216	-0.013763	0.011047	0.052948	-0.04126	-0.053009	0.042755
-0.0068054	0.030884	0.0063477	-0.0097046	0.046112	-0.0080566	-0.008667	-0.022583	0.034271	0.053101	0.010132	-0.019104	0.01297	-0.016632	-0.030792	-0.034546	0.054413	-0.019287	0.0088806	0.036713	-0.049438	-0.048737	0.037415
-0.0085754	0.02243	0.0062866	-0.0159	0.034882	0.00082397	0.0029907	-0.033661	0.031647	0.051361	0.013184	-0.024841	0.015778	-0.016632	-0.022064	-0.038269	0.056091	-0.01947	0.0056458	0.033569	-0.048309	-0.047852	0.033539
-0.0033569	0.014252	0.0062866	-0.010162	0.035248	0.010681	-0.0027466	-0.049347	0.037079	0.05365	0.019836	-0.023041	0.011139	-0.01181	-0.027649	-0.043671	0.057892	-0.015594	0.0025024	0.036285	-0.046387	-0.037933	0.029877
-0.0051575	0.013031	0.0099487	0.00027466	0.029266	0.011261	-0.013092	-0.038147	0.045532	0.058044	0.019653	-0.022522	0.0083923	-0.0073547	-0.028351	-0.036041	0.053375	-0.01709	0.0097351	0.041412	-0.043823	-0.029907	0.034241
0.0012512	0.021149	0.0074158	0.011292	0.027802	0.021729	-0.0028992	-0.020416	0.040833	0.06369	0.013916	-0.025085	0.011719	-0.012573	-0.02475	-0.038391	0.050171	-0.024872	0.0050049	0.04834	-0.039551	-0.024628	0.03717
0.0041504	0.014954	0.002594	0.0058289	0.029938	0.028748	-0.006012	-0.015503	0.033325	0.06366	0.017609	-0.0271	0.02002	-0.0077515	-0.018921	-0.041504	0.05191	-0.027924	0.0024109	0.054443	-0.04068	-0.021088	0.040649
0.00048828	0.0010681	-0.013153	0.006012	0.034393	0.020996	-0.0057068	-0.025452	0.036896	0.058319	0.027771	-0.032776	0.029877	-0.0039978	-0.022583	-0.031677	0.042419	-0.018402	0.0063171	0.056671	-0.041962	-0.013123	0.043304
0.0094604	0.010193	-0.019958	0.014984	0.040894	0.019104	0.01062	-0.03598	0.0401	0.059906	0.035126	-0.030731	0.021912	-0.0012207	-0.024658	-0.032898	0.040649	-0.008728	0.0050354	0.050629	-0.040771	-0.016205	0.04007
0.015198	0.016602	-0.0047913	0.007782	0.038971	0.014709	0.017181	-0.0401	0.042542	0.057251	0.030518	-0.036835	0.024261	0.0065002	-0.026428	-0.032135	0.049774	-0.015656	-0.0040588	0.046143	-0.03537	-0.023499	0.031952
0.017944	0.027985	-0.019592	-0.0085144	0.047852	0.0015259	0.0066528	-0.038208	0.044586	0.058228	0.024414	-0.038666	0.021576	0.0074768	-0.019592	-0.033936	0.054382	-0.021057	-0.0083923	0.044281	-0.039368	-0.02948	0.029144
0.017883	0.039734	-0.035583	-0.0012207	0.051483	-0.0032043	0.0098267	-0.041718	0.046478	0.059387	0.022064	-0.042419	0.015594	0.015961	-0.015686	-0.026886	0.049683	-0.023682	-0.0064392	0.047089	-0.033142	-0.028381	0.032715
0.025543	0.031219	-0.041809	0.00085449	0.041504	0.0023804	0.0098877	-0.037476	0.041321	0.06076	0.01236	-0.039459	0.014648	0.019043	-0.018555	-0.026794	0.045044	-0.016449	0.00073242	0.047729	-0.024261	-0.026581	0.034332
0.029846	0.01297	-0.038574	-0.0021057	0.038391	0.016205	-0.0057373	-0.017731	0.032196	0.060547	0.0073547	-0.035095	0.016266	0.011139	-0.028381	-0.032257	0.04538	-0.0081177	0.014343	0.039246	-0.025116	-0.025085	0.036346
0.034424	0.010651	-0.031616	-0.012573	0.041656	0.019836	-0.011719	-0.014709	0.026276	0.060211	0.011627	-0.025879	0.016144	0.0090637	-0.02887	-0.037048	0.056274	0.0071716	0.0067444	0.037109	-0.033539	-0.028564	0.035126
0.034271	0.0031738	-0.014404	-0.021759	0.031219	0.0073547	-0.0079041	-0.0071716	0.03537	0.062347	0.016449	-0.026825	0.010773	0.01239	-0.027435	-0.037354	0.071259	0.015961	-0.0059204	0.037201	-0.036743	-0.029907	0.030334
0.029633	0.0024109	-0.0074463	-0.024323	0.026367	0.0046082	-0.0027466	-0.0024414	0.039185	0.061401	0.018188	-0.031036	0.006012	0.024048	-0.0289	-0.036133	0.074738	0.014648	-0.0056152	0.036499	-0.029175	-0.030151	0.027161
0.0224	0.01767	-0.0075989	0.00036621	0.031067	0.00042725	-0.0050049	-0.015289	0.031647	0.058929	0.0092163	-0.028503	-0.006134	0.036316	-0.030487	-0.038696	0.071136	0.012726	-0.0010986	0.034485	-0.024139	-0.028534	0.027313
0.024292	0.017029	0.0012207	0.019196	0.02533	0.0015869	-0.0049744	-0.014221	0.019379	0.051422	0.0092163	-0.030457	-0.0072632	0.04007	-0.030121	-0.041199	0.066223	0.0086365	-0.0057068	0.029938	-0.028107	-0.029663	0.024628
0.019653	0.012787	0.010712	0.019928	0.027527	0.014313	-0.0037842	-0.013275	0.01828	0.044861	0.0096436	-0.038605	-0.0080872	0.038483	-0.031769	-0.043243	0.064758	0.016327	-0.011383	0.021118	-0.028198	-0.029663	0.02066
0.017944	0.0076904	0.012573	0.014893	0.021179	0.018524	-0.0080872	-0.017273	0.017181	0.032715	0.0030823	-0.035339	-0.0061646	0.025177	-0.030304	-0.044708	0.052979	0.021973	-0.0048218	0.028778	-0.026764	-0.027313	0.017914
0.021545	0.0097656	0.014191	0.012543	0.021942	0.0071106	-0.012115	-0.023407	0.02356	0.027588	-0.0068359	-0.019684	0.0022278	0.012817	-0.033173	-0.040192	0.037781	0.012207	-0.003418	0.039154	-0.018707	-0.024384	0.011841
0.020905	0.017944	0.009613	0.019318	0.021851	0.0079651	-0.012024	-0.027679	0.023621	0.032227	-0.007782	-0.00036621	0.0027466	0.015167	-0.026367	-0.038055	0.039001	0.021393	-0.014954	0.043182	-0.014832	-0.021088	0.0079956
0.021332	0.020325	0.008667	0.026978	0.026123	0.017029	-0.011353	-0.015808	0.029785	0.045502	-0.0032349	-0.00088501	-0.00036621	0.020172	-0.023651	-0.038208	0.038025	0.027832	-0.0087585	0.041473	-0.021027	-0.011169	0.014038
0.014496	0.01358	0.013428	0.019623	0.029388	0.014923	-0.0026245	-0.0093994	0.031921	0.048553	0.00027466	-0.0094299	-0.0075378	0.022827	-0.0242	-0.037048	0.045959	0.02829	-0.00064087	0.039551	-0.025757	-0.011719	0.023956
0.0036316	0.0031738	0.0080261	0.0054321	0.02121	0.0061951	0.0083618	-0.020447	0.032166	0.041534	0.0044556	-0.015625	-0.0012512	0.018799	-0.032684	-0.031372	0.056091	0.025726	0.00091553	0.035645	-0.022308	-0.019409	0.029663
0.0068054	0.0071106	0.0062866	0.0086975	0.032196	0.013977	0.0052795	-0.027679	0.028656	0.042847	0.0045166	-0.026733	-0.00039673	0.0093994	-0.039032	-0.031189	0.062103	0.019379	-0.002594	0.043884	-0.015198	-0.030273	0.026855
0.0050354	0.020447	0.011292	0.0072021	0.039429	0.0092773	0.0042725	-0.034363	0.013306	0.047455	0.0047913	-0.023621	0.0037842	0.004425	-0.038574	-0.030457	0.049988	0.018982	-0.007782	0.048126	-0.013367	-0.031982	0.024475
0.0011902	0.014557	0.010986	6.1035e-05	0.031097	0.0068665	0.0028687	-0.029297	0.0086975	0.048523	0.0065002	-0.016022	-0.0033264	0.0014648	-0.039673	-0.033661	0.053253	0.021667	-0.015686	0.049622	-0.015198	-0.028687	0.027679
0.00024414	0.0095215	0.008728	0.0036926	0.025177	0.0028381	-0.0010071	-0.024384	0.0072632	0.044525	0.0036621	-0.01651	-0.003479	-0.0028076	-0.038116	-0.038605	0.067993	0.021179	-0.029297	0.0513	-0.017975	-0.019653	0.031616
0.0061951	0.00177	0.0076904	0.015564	0.030762	-0.0013123	0.00018311	-0.017487	0.0062256	0.043457	0.0044556	-0.011963	0.006012	0.0043335	-0.038727	-0.032745	0.077057	0.019714	-0.035706	0.039795	-0.026978	-0.01767	0.031647
0.013062	-0.012726	0.012085	0.02121	0.031952	-0.010712	0.008667	-0.023865	0.011353	0.049316	0.0054932	-0.0037537	0.01886	0.0053101	-0.05365	-0.025024	0.06839	0.018127	-0.028564	0.04068	-0.032867	-0.021088	0.031677
0.019257	-0.015076	0.015625	0.0038147	0.032593	-0.01944	0.0091858	-0.031708	0.018127	0.05127	0.0097961	-0.0084534	0.02475	0.0072021	-0.074585	-0.023438	0.061859	0.017517	-0.016327	0.034698	-0.019806	-0.024231	0.030212
0.019226	0.0010071	0.0042114	0.011841	0.032318	-0.013367	0.0076904	-0.020142	0.024841	0.059296	0.0089111	-0.014282	0.021332	0.009613	-0.070679	-0.025513	0.045135	0.020111	-0.015442	0.03064	-0.011566	-0.014893	0.025299
0.021667	0.019562	-0.0068359	0.016602	0.017517	0.0036011	0.018799	-0.015411	0.031799	0.059753	0.001709	-0.013397	0.01178	0.005188	-0.05835	-0.033203	0.040558	0.016724	-0.017059	0.035828	-0.017609	-0.0082703	0.029022
0.02301	0.019409	-0.017029	0.0033569	0.014862	0.01297	0.028229	-0.010376	0.034271	0.059021	-0.0041199	-0.014526	0.010193	0.01062	-0.06424	-0.033966	0.055298	0.016327	-0.011536	0.032349	-0.017883	-0.014618	0.032593
0.01944	0.0095215	-0.02182	0.006897	0.024078	0.022858	0.020538	-0.0078735	0.032501	0.058746	-0.0022278	-0.019958	0.0177	0.01944	-0.067963	-0.036652	0.056854	0.013275	-0.0088196	0.026581	-0.012787	-0.027924	0.030914
0.014496	0.0084229	-0.012238	0.014801	0.021271	0.025238	0.0083313	-0.017731	0.031921	0.056854	-0.0024414	-0.015228	0.02063	0.022736	-0.068634	-0.036255	0.049866	0.0177	-0.011353	0.030914	-0.015991	-0.032471	0.02948
0.013916	0.016754	-0.019043	-0.00030518	0.022278	0.028168	0.014465	-0.01535	0.028046	0.051605	9.1553e-05	-0.019287	0.029144	0.023438	-0.067871	-0.028595	0.037628	0.019806	-0.011078	0.024078	-0.019806	-0.023865	0.023254
0.016541	0.026764	-0.015839	-0.016571	0.023712	0.020142	0.009613	-0.0074158	0.020111	0.052246	0.003479	-0.029053	0.033844	0.021362	-0.063019	-0.022278	0.03891	0.018433	-0.007843	0.023193	-0.020447	-0.01474	0.023468
0.020294	0.025269	-0.0080872	-0.016266	0.024536	0.024292	0.0090332	0.00021362	0.0057068	0.06015	0.0070496	-0.026825	0.024841	0.019226	-0.059906	-0.02713	0.033417	0.01889	-0.011383	0.025085	-0.024139	-0.011475	0.026245
0.014526	0.015137	-0.0080261	-6.1035e-05	0.030579	0.024689	0.010895	0.0044861	-0.011871	0.069519	0.0078735	-0.022308	0.022064	0.02597	-0.064758	-0.026428	0.031433	0.027832	-0.014252	0.023895	-0.025482	-0.0080566	0.034424
0.004303	0.018036	-0.0079041	0.0064087	0.032959	0.020782	0.0033569	-0.0019226	-0.022827	0.068481	0.015228	-0.017914	0.016418	0.026611	-0.062164	-0.019562	0.04422	0.033417	-0.017792	0.024902	-0.022949	-0.0063782	0.047943
-0.0028992	0.018494	-0.0071106	0.0026245	0.026215	0.011139	-0.0063171	-0.0050049	-0.019379	0.065186	0.020447	-0.019623	0.020874	0.016541	-0.060333	-0.018433	0.0401	0.039642	-0.026917	0.018036	-0.027954	-0.0093079	0.055786
-0.0016174	0.01886	-0.0014648	-0.0031128	0.036591	0.015381	-0.00027466	-0.015076	-0.0082092	0.059113	0.013306	-0.022491	0.016357	0.0046082	-0.060699	-0.018768	0.045227	0.036499	-0.031403	0.0033875	-0.031006	-0.0069275	0.044281
0.0015259	0.027374	0.0047607	-0.0014954	0.053711	0.027008	0.011627	-0.03067	-0.0077515	0.052979	0.010101	-0.025269	0.020203	0.0063477	-0.053497	-0.022095	0.043274	0.027283	-0.017883	-0.0057678	-0.032104	-0.0088196	0.047363
0.0066223	0.030609	0.008606	-0.0010681	0.059937	0.020203	0.0034485	-0.026947	-0.013184	0.050262	0.011993	-0.027924	0.026947	0.014191	-0.047485	-0.018707	0.041931	0.017761	0.0034485	0.0046082	-0.025208	-0.0040283	0.051819
-0.0015564	0.034088	0.011108	-0.00033569	0.065521	0.011749	0.0015564	-0.030945	-0.012604	0.045258	0.013489	-0.030914	0.022095	0.023743	-0.045502	-0.014648	0.046082	0.019653	0.0093384	0.023071	-0.024994	-0.0099182	0.046143
-0.0099182	0.02536	0.018494	-0.00073242	0.048828	0.0011902	-0.0047302	-0.035187	-0.0050049	0.051392	0.015228	-0.030701	0.019348	0.01886	-0.040619	-0.0079346	0.045624	0.032379	0.0072632	0.033844	-0.025238	-0.012177	0.044128
-0.012207	0.022369	0.011444	0.0053101	0.035034	0.0025024	-0.018188	-0.036194	0.0018616	0.054871	0.018311	-0.032227	0.015686	0.015381	-0.036255	-0.0066223	0.046906	0.030365	-0.0042419	0.031647	-0.016663	-0.0093994	0.048492
-0.020538	0.027313	-0.0058594	0.010162	0.034576	-0.0012817	-0.017303	-0.03418	0.0067139	0.046692	0.020569	-0.029602	0.015594	0.019257	-0.035126	-0.0057068	0.049713	0.023956	-0.01886	0.03125	-0.016571	-0.011047	0.051453
-0.02063	0.029694	-0.011261	-0.0042114	0.028137	-0.0045776	-0.011444	-0.033539	0.014893	0.046234	0.01236	-0.031647	0.0093994	0.014282	-0.033051	-0.0038757	0.045013	0.029968	-0.021973	0.039734	-0.021606	-0.010681	0.057037
-0.023224	0.034546	-0.018646	-0.0025635	0.031311	-0.0076904	-0.01947	-0.030609	0.018494	0.046234	0.0088806	-0.035156	-0.0022583	0.012238	-0.029846	-0.0059814	0.039948	0.034332	-0.020874	0.041809	-0.02066	-0.010162	0.064056
-0.020935	0.046997	-0.020416	-0.0056458	0.042877	-0.0081177	-0.022308	-0.024078	0.014282	0.054718	0.0058899	-0.029388	-0.0076904	0.021057	-0.027832	-0.0048523	0.033295	0.039368	-0.01239	0.033936	-0.011322	-0.0032043	0.067993
-0.014282	0.048218	-0.017059	-0.014099	0.05603	-0.01001	-0.011902	-0.0083313	0.0062866	0.056396	0.00042725	-0.033173	-0.0067139	0.026703	-0.02832	0.00039673	0.032867	0.040894	-0.0089417	0.026367	-0.016571	-0.0081482	0.065338
-0.020538	0.037384	-0.015106	-0.01236	0.067627	0.00354	-0.0028381	-0.0044861	-0.0024109	0.055328	-0.0016479	-0.033875	0.0011902	0.031372	-0.030579	0.0015564	0.044708	0.048553	-0.0074463	0.030396	-0.016632	-0.011749	0.059692
-0.026886	0.028656	-0.019562	0.0019226	0.075226	0.0080261	0.0057068	-0.0112	-0.010773	0.053009	-0.0014954	-0.026978	0.0085144	0.025879	-0.029572	0.0016479	0.067383	0.055756	-0.0079956	0.038269	-0.010223	-0.00057983	0.054199
-0.03125	0.01886	-0.017975	0.02298	0.088623	-0.0026855	0.020569	-0.0090332	-0.0057678	0.053711	0.00057983	-0.025269	0.0058289	0.020813	-0.030273	-0.00082397	0.066284	0.055023	-0.0088806	0.040741	-0.018311	0.0042114	0.045532
-0.026947	0.030121	-0.002655	0.025024	0.087372	-0.013794	0.009613	-0.0040894	-0.0098877	0.055298	0.0068359	-0.029358	0.0024719	0.017792	-0.032013	-0.0038147	0.060822	0.052856	-0.0090332	0.033539	-0.018433	0.002655	0.04248
-0.032379	0.052429	0.0050354	0.0085754	0.073578	-0.011383	-0.00030518	-0.002533	-0.0091858	0.059448	0.0099182	-0.026276	-0.00079346	0.013641	-0.02533	0.0023499	0.057404	0.055145	0.00082397	0.027283	-0.016663	0.005127	0.046051
-0.037537	0.057587	-0.0079651	0.01004	0.061066	-0.019745	-0.0082703	-0.0082703	-0.0098267	0.064026	-0.00012207	-0.02066	-0.00039673	0.0080261	-0.020538	0.0068359	0.059845	0.052765	0.0080566	0.037598	-0.02182	0.011475	0.05304
-0.037964	0.060364	-0.0073242	0.010712	0.051971	-0.019958	-0.014404	-0.014984	-0.011475	0.066071	-0.0033569	-0.018463	0.0030212	0.013153	-0.021973	0.0051575	0.059082	0.05545	0.0082703	0.047058	-0.026825	0.010345	0.05838
-0.039337	0.060944	-0.0039063	0.016846	0.055481	-0.016205	-0.019989	-0.023132	-0.014099	0.064453	-0.0021973	-0.021973	0.003418	0.01767	-0.032654	0.0093079	0.053497	0.062653	0.011383	0.04187	-0.027924	0.0082397	0.051392
-0.042542	0.060669	-0.0062561	0.020935	0.060944	-0.0089111	-0.0067749	-0.01236	-0.0052185	0.061859	-6.1035e-05	-0.019073	0.0038452	0.025269	-0.039886	0.0099792	0.045563	0.059875	0.017029	0.040009	-0.019928	0.0058289	0.035797
-0.035736	0.046753	-0.010406	0.017029	0.051178	-0.0040894	0.0021973	-0.0096741	-0.00354	0.068085	0.0046387	-0.021362	0.0018311	0.028229	-0.04541	0.00177	0.036377	0.05542	0.0091858	0.04129	-0.02066	0.006897	0.035675
-0.027161	0.02713	-0.015961	0.01001	0.046936	-0.0048523	-0.0077209	-0.0062866	-0.0067444	0.065308	0.0015259	-0.022461	0.0069275	0.032837	-0.048401	-0.0072327	0.040985	0.049103	0.00018311	0.045837	-0.018005	-0.0051575	0.038116
-0.033051	0.024658	0.0040894	0.0063782	0.04718	-0.0055542	-0.0075378	-0.0089111	-0.0010071	0.071106	0.0090027	-0.016907	0.0045471	0.024475	-0.043915	-0.00097656	0.050629	0.050446	0.00015259	0.050873	-0.014282	-0.015381	0.035431
-0.038452	0.034485	0.019684	0.015472	0.051605	0.00073242	0.0017395	-0.03833	-0.006958	0.077026	0.016235	-0.015747	0.0028381	0.015167	-0.0354	-0.00048828	0.052582	0.05188	0.00033569	0.048065	-0.017426	-0.0040588	0.034302
-0.036011	0.031982	0.016815	0.017151	0.060486	-0.0071106	0.017151	-0.051788	-0.018555	0.080688	0.014496	-0.011963	0.0057678	0.020142	-0.031799	-0.0067749	0.068451	0.055237	0.0050049	0.054535	-0.011017	0.002655	0.031219
-0.03714	0.026794	-0.0024719	0.017426	0.057526	-0.013611	0.023651	-0.051941	-0.019745	0.074402	0.010284	-0.018799	0.0091553	0.026276	-0.037476	-0.010559	0.068604	0.063507	-3.0518e-05	0.056641	-0.008606	0.001709	0.028961
-0.042603	0.020203	-0.019653	0.0073547	0.058319	-0.018158	0.020172	-0.034119	-0.020416	0.073486	0.0010681	-0.020264	0.018127	0.024414	-0.037476	-0.0075989	0.05896	0.06366	0.0035095	0.04892	-0.013611	0.0048828	0.031128
-0.044556	0.0053101	-0.018646	0.0018005	0.04895	-0.020538	0.0095215	-0.022736	-0.011841	0.08075	0.0016174	-0.018219	0.02713	0.017426	-0.03717	-0.0099182	0.062164	0.053436	0.00091553	0.038788	-0.013031	0.0077515	0.032867
-0.045319	0.01239	-0.00024414	0.0061035	0.044952	-0.019104	0.0036926	-0.022125	-0.0065613	0.079834	0.0039063	-0.016968	0.029785	0.018677	-0.036682	-0.017731	0.051483	0.048248	-0.00094604	0.03653	-0.0090942	0.011169	0.037018
-0.048065	0.026672	0.014008	0.009491	0.045807	-0.013916	0.0015564	-0.02475	-0.004364	0.078094	0.015472	-0.01123	0.019501	0.023438	-0.034332	-0.016235	0.042816	0.053986	-0.010376	0.042877	-0.0095215	0.0049133	0.033844
-0.044769	0.028076	0.027954	0.0075073	0.041473	-0.0093994	-0.0047302	-0.024658	-0.0079956	0.089172	0.01178	-0.0064087	0.018188	0.01413	-0.038544	-0.023865	0.046783	0.053741	-0.0071106	0.04892	-0.0071716	-0.0047607	0.030853
-0.032654	0.011383	0.024384	0.0093079	0.032043	-0.007019	-0.0071716	-0.018677	-0.0086975	0.093506	0.0079041	0.0020447	0.01767	0.016296	-0.041016	-0.024414	0.046997	0.049713	-0.00039673	0.04187	-0.0098267	-0.007019	0.032074
-0.027496	0.0038147	0.013733	0.015045	0.024719	0.0021667	-0.013397	-0.022217	-0.013	0.096344	0.0016174	-0.0036316	0.010071	0.02771	-0.03186	-0.019531	0.052002	0.051178	0.0039368	0.036194	-0.015045	-0.0054016	0.038177
-0.028046	0.019287	0.0084229	0.016052	0.027527	0.0058289	-0.017731	-0.025269	-0.014526	0.098755	-0.0021667	-0.0091858	0.0041504	0.031586	-0.030853	-0.0085754	0.053619	0.061707	-0.0017395	0.035889	-0.017761	-0.004364	0.035522
-0.033875	0.019867	0.015411	0	0.031097	0.006958	-0.0020752	-0.0271	-0.0056152	0.091034	0.0057068	-0.0091858	-0.0030518	0.029755	-0.034576	0.00036621	0.055481	0.067596	-0.017517	0.037964	-0.0050659	-0.0014343	0.037018
-0.040558	0.015289	0.021057	-0.0053101	0.040039	0.014893	0.0049438	-0.028168	0.0054626	0.089966	0.0017395	-0.013214	-0.0090942	0.028076	-0.0177	-0.0043335	0.053131	0.070435	-0.013885	0.039886	0.0011292	0.0037842	0.038666
-0.035645	0.021729	0.017151	0.0014954	0.045319	0.019196	-0.0051575	-0.022125	0.0040283	0.09848	-0.0093079	-0.012787	-0.0064087	0.023041	-0.0081177	-0.0073853	0.04718	0.071838	-0.011292	0.038269	-0.0012512	0.0058289	0.034607
-0.029846	0.027832	0.01889	0.0092468	0.051819	0.019226	-0.022003	-0.019714	-0.00030518	0.10583	-0.013947	-0.010284	-0.0011902	0.027039	-0.014801	-0.0037231	0.043274	0.060822	-0.016632	0.035492	0.0041809	0.0031128	0.0271
-0.032928	0.02359	0.015808	0.01004	0.052032	0.0075073	-0.035522	-0.014862	-0.005249	0.10785	-0.010071	-0.0069885	-0.0022888	0.024353	-0.020325	-0.0062256	0.046082	0.061096	-0.029083	0.029694	0.0076599	0.00045776	0.031342
-0.039856	0.025482	0.021851	-0.0028076	0.041534	0.0077515	-0.042938	-0.00042725	-0.0056763	0.10223	-0.0032043	-0.0014648	-0.010468	0.028839	-0.023743	-0.0046692	0.053223	0.060425	-0.036987	0.030182	0.0098877	0.0011902	0.034119
-0.039398	0.036774	0.037659	0.0011597	0.042297	0.01828	-0.046478	0.0095825	-0.00094604	0.10092	-0.00079346	-0.00018311	-0.017029	0.028625	-0.02771	-0.00079346	0.055939	0.052399	-0.044617	0.02652	0.0035706	-0.005188	0.033234
-0.042175	0.04007	0.0354	0.0083313	0.046387	0.020721	-0.026794	0.0099792	0.013458	0.10092	-0.0079041	-0.00085449	-0.015778	0.023865	-0.018524	0.00054932	0.062531	0.055817	-0.057617	0.02475	-0.00015259	-0.009491	0.035217
-0.055634	0.038757	0.028564	0.00082397	0.045868	0.0075989	-0.0177	0.0078735	0.015106	0.091827	-0.0079956	0.0020752	-0.0091553	0.026093	-0.013947	0.0078125	0.056	0.063141	-0.059662	0.025909	0.0066223	-0.010345	0.034332
-0.061829	0.032928	0.022186	-0.0059509	0.043213	-0.0077515	-0.023743	0.01178	0.01236	0.092407	-0.0076904	-0.0023804	-0.0068054	0.027313	-0.0029907	0.0092773	0.050568	0.06134	-0.057983	0.030518	0.0099792	-0.0091248	0.031555
-0.058502	0.02829	0.018097	-0.0011597	0.041595	-0.001709	-0.031006	0.0073547	0.011902	0.084503	-0.0025024	-0.0039673	-0.014862	0.028259	-0.0026245	0.0031433	0.052185	0.059021	-0.047699	0.02774	0.011475	-0.0049744	0.030731
-0.046875	0.039124	0.01236	0.0062561	0.03891	0.00024414	-0.036926	0.0063171	0.018799	0.086365	-0.0050964	-0.0057678	-0.026245	0.03418	-0.010101	-0.0050354	0.048798	0.062378	-0.04126	0.030518	0.014954	-0.006134	0.041962
-0.04126	0.04837	0.00088501	0.01236	0.036133	0.0066833	-0.026276	0.012787	0.025482	0.09375	-0.013031	-0.0050964	-0.033661	0.032379	-0.0085449	-0.013489	0.063538	0.060486	-0.034241	0.032501	0.021149	-0.0036926	0.043182
-0.044708	0.045532	0.0011292	0.018188	0.04126	0.013519	-0.00045776	0.025269	0.015717	0.095245	-0.013763	-0.0042725	-0.032318	0.029846	-0.0035706	-0.017883	0.077148	0.05899	-0.011261	0.029968	0.02655	-0.0016174	0.042267
-0.057037	0.028442	-0.0030823	0.0079651	0.05249	0.0091858	0.0056458	0.020325	0.019653	0.10019	-0.015717	-0.0041504	-0.031647	0.015106	-0.0062561	-0.0076904	0.072357	0.061584	-0.0043335	0.032196	0.035736	6.1035e-05	0.037476
-0.063965	0.015381	-0.015869	0.0023499	0.054382	0.0057373	-0.0068054	0.0036011	0.021301	0.096313	-0.012848	-0.010223	-0.034302	0.0083008	-0.0037842	-0.0056152	0.062744	0.067169	0.0015564	0.035126	0.040649	0.0012207	0.039124
-0.06369	0.020386	-0.024963	-0.0016785	0.051331	0.0017395	-0.011993	0.0039368	0.017456	0.088989	-0.011383	-0.0073242	-0.038086	0.0095825	0.00054932	0.0061035	0.057587	0.069092	0.0024719	0.044495	0.037079	0.0045471	0.038513
-0.059784	0.033875	-0.01593	0.00057983	0.056183	0.0031433	-0.017883	0.013824	0.015045	0.08374	-0.016846	-0.0093384	-0.038269	0.013184	-0.0037231	0.0065308	0.058472	0.069733	0.00018311	0.048248	0.037262	0.014648	0.031158
-0.057098	0.035675	-0.0082397	0.015045	0.059998	0.00057983	-0.024261	0.018616	0.015076	0.072235	-0.010345	-0.0090637	-0.037079	0.005249	-0.0054016	0.0012207	0.05899	0.065308	-0.0038147	0.049774	0.034851	0.018555	0.026428
-0.055817	0.036072	-0.013184	0.010742	0.067688	-0.003418	-0.016998	0.025787	0.018188	0.070465	-0.0048828	0.0048523	-0.035858	0.0034485	-0.0027466	0.00177	0.055359	0.062164	-0.0066833	0.046997	0.029419	0.017334	0.027313
-0.053864	0.033173	-0.024323	0.013062	0.060944	0.0074158	-0.0094604	0.026764	0.032867	0.071564	-0.006134	0.010193	-0.035767	0.0083313	-0.003418	-0.00064087	0.057526	0.066193	-0.0087891	0.04892	0.031128	0.016022	0.02655
-0.058899	0.01651	-0.03653	0.01532	0.055511	0.022766	-0.010071	0.024384	0.034302	0.075409	-0.00088501	0.013	-0.038879	0.012512	-0.0089417	-0.00012207	0.054504	0.063141	-0.011841	0.053009	0.031403	0.010071	0.025299
-0.057526	3.0518e-05	-0.031616	0.017334	0.049133	0.027649	-0.0095215	0.021362	0.029694	0.072021	0.00042725	0.010529	-0.034821	0.0159	-0.012329	0.0036926	0.050964	0.055267	-0.006897	0.048401	0.03363	0.0044556	0.024292
-0.047577	0.0080872	-0.0271	0.012604	0.043579	0.035522	-0.019562	0.013153	0.027435	0.069336	-0.0018616	0.0013123	-0.040558	0.02182	-0.017639	-0.0028687	0.046509	0.050751	0.0075073	0.045776	0.036011	0.0074158	0.026703
-0.043335	0.024506	-0.027924	0.009552	0.040741	0.039612	-0.0075378	0.018311	0.02298	0.06839	-0.0057983	0.0036316	-0.036285	0.016174	-0.018066	-0.0032654	0.054138	0.053223	0.010712	0.035339	0.032501	0.013336	0.028992
-0.0466	0.024261	-0.036255	0.016846	0.045502	0.035553	0.0016785	0.023193	0.020172	0.067017	-0.00012207	0.017242	-0.020386	0.010895	-0.0082092	0.0034485	0.049866	0.05365	0.010956	0.027649	0.03653	0.016083	0.035675
-0.049255	0.020966	-0.039154	0.020813	0.054565	0.025208	-0.0065002	0.02243	0.021912	0.075653	0.00039673	0.014069	-0.013153	0.0066223	-0.0018311	0.0069275	0.049072	0.056274	0.012482	0.031982	0.043732	0.0082092	0.029907
-0.04538	0.019897	-0.037933	0.0177	0.061066	0.016724	-0.015045	0.01651	0.02887	0.075104	0.002533	0.011871	-0.016815	0.0016479	-0.011688	0.016022	0.050873	0.061646	-0.0040283	0.037079	0.042572	0.0088196	0.023071
-0.039642	0.026184	-0.024719	0.0067139	0.062225	0.014771	-0.015808	0.014008	0.029297	0.075195	-0.00045776	0.010071	-0.015533	0.007782	-0.018921	0.016724	0.043671	0.055634	-0.012482	0.037415	0.036774	0.017822	0.028107
-0.040619	0.032501	-0.022919	0.0007019	0.055328	0.0079041	-0.014557	0.023651	0.032288	0.07782	-0.013428	0.00073242	-0.0072937	0.011719	-0.015289	0.0099182	0.039886	0.05368	0.0025635	0.043427	0.025146	0.015869	0.028778
-0.038605	0.026642	-0.031982	0.010162	0.052795	0.0080872	-0.026276	0.039764	0.023346	0.076965	-0.0049438	0.002533	-0.0046997	0.0094299	-0.011688	0.0022888	0.040619	0.043915	0.024872	0.040375	0.029938	0.012573	0.025299
-0.041718	0.016052	-0.039673	0.010742	0.040527	0.020142	-0.02533	0.034546	0.030182	0.067139	0.007019	0.0019531	-0.0083923	0.010406	-0.0016479	-0.0047607	0.037872	0.034729	0.012115	0.043304	0.035004	0.016052	0.023834
-0.050446	0.020569	-0.036194	0.010651	0.025574	0.027893	-0.023102	0.032806	0.030121	0.059845	0.0089111	-0.00067139	-0.020294	0.018097	0.0035095	-0.0021667	0.041382	0.038086	0.0034485	0.03949	0.032288	0.014465	0.018341
-0.058655	0.019196	-0.034454	0.014191	0.023651	0.011292	-0.012329	0.04184	0.021118	0.059967	0.0063477	-0.0039368	-0.0224	0.014191	0.0037231	0.0018921	0.033112	0.041168	0.01001	0.036987	0.033051	0.013184	0.015015
-0.063049	0.023621	-0.017883	0.0073853	0.028412	0.0084839	-0.0020447	0.041321	0.025787	0.055023	-0.00064087	-0.010651	-0.032349	0.013184	-0.0028687	0.0056763	0.023621	0.042145	0.00064087	0.034027	0.033539	0.011505	0.016418
-0.064972	0.021454	-0.0028076	0.0030212	0.039703	0.01535	0.0042114	0.033813	0.028839	0.050903	-0.003479	-0.010223	-0.026764	0.011017	-0.0072937	0.0073853	0.030762	0.041046	-0.0058289	0.029419	0.041199	0.015472	0.024719
-0.063599	0.016205	-0.013031	0.011139	0.05835	0.01825	0.0090027	0.038666	0.021545	0.044891	0.002533	-0.0033875	-0.014008	0.010193	-0.0022583	-0.0055542	0.033295	0.034424	-0.021576	0.035065	0.045166	0.013855	0.038696
-0.059753	0.006958	-0.015167	0.022583	0.057098	0.016846	0.010468	0.041138	0.020233	0.040009	0.011292	0.002655	-0.0063171	0.023926	-0.0040588	-0.014801	0.034058	0.03067	-0.022888	0.039703	0.043579	0.0080261	0.033661
-0.051819	0.0071716	-0.006958	0.020325	0.047119	0.0159	0.0058594	0.03775	0.017487	0.04071	0.013885	0.0038452	-0.013794	0.034668	-0.00030518	-0.014832	0.032928	0.027679	-0.01828	0.036011	0.03949	0.0079651	0.024628
-0.051758	0.013367	-0.0057068	0.025146	0.055634	0.0054626	0.00177	0.028961	0.020966	0.041656	0.013214	0.0054016	-0.021698	0.032898	0.0033875	-0.012299	0.024658	0.029999	-0.018341	0.038208	0.031952	0.0086975	0.019531
-0.057098	0.022949	-0.01886	0.039124	0.056671	-0.00177	0.0071411	0.031036	0.018463	0.042419	0.0065308	0.014404	-0.023285	0.025208	0.00082397	-0.0058899	0.016418	0.022827	-0.019928	0.037994	0.03067	0.010223	0.017914
-0.060638	0.043457	-0.011505	0.049225	0.059784	-0.00048828	0.0031738	0.043427	0.017792	0.040009	0.0038147	0.012695	-0.025055	0.026489	-0.0085754	-0.0041504	0.023041	0.024231	-0.041016	0.02887	0.035553	0.0099487	0.019531
-0.062744	0.052185	-0.0063171	0.050537	0.048492	0.0055847	-0.0091553	0.048279	0.012634	0.038635	0.0084534	0.00094604	-0.021118	0.028625	-0.011322	-0.0011902	0.038147	0.028168	-0.050751	0.024323	0.04248	0.011047	0.028503
-0.064789	0.047607	-0.0032654	0.043854	0.033905	0.012146	-0.022644	0.04187	0.0098877	0.035034	0.0082703	-0.0050964	-0.017944	0.027069	-0.004425	0.0027161	0.046997	0.027649	-0.047546	0.019592	0.038574	0.015839	0.036194
-0.065247	0.037109	3.0518e-05	0.022614	0.032104	0.018097	-0.03006	0.058289	0.0090027	0.029358	0.0096741	-0.0085754	-0.023163	0.024658	0.0031128	0.0061951	0.04306	0.022034	-0.03363	0.016235	0.038849	0.016083	0.038147
-0.071289	0.034637	-0.0047302	0.0051575	0.024048	0.0099792	-0.029541	0.076599	0.010529	0.021973	0.015472	6.1035e-05	-0.027283	0.025177	0.0097046	0.010681	0.04715	0.022461	-0.024109	0.011963	0.038422	0.016724	0.031097
-0.076294	0.0242	0.0010376	0.0088501	0.012817	0.0030518	-0.034088	0.077393	0.019531	0.012665	0.016815	0.0065918	-0.027252	0.025543	0.006073	0.015015	0.033691	0.021332	-0.024933	0.014343	0.042694	0.021027	0.025665
-0.074921	0.02887	0.010925	0.019714	0.016174	-0.0066528	-0.02713	0.06778	0.02002	0.012726	0.018677	0.013641	-0.02887	0.024109	-0.0023193	0.014038	0.022888	0.021851	-0.018921	0.024292	0.051025	0.029999	0.03183
-0.067261	0.036072	0.0057983	0.026672	0.028992	-0.011261	-0.016785	0.05896	0.027161	0.015045	0.019592	0.025269	-0.025787	0.026306	-0.005127	0.014984	0.025299	0.025757	-0.012695	0.030884	0.05011	0.035767	0.029846
-0.061493	0.035797	-0.014496	0.025269	0.036255	-0.014526	-0.008728	0.058075	0.031067	0.01001	0.016144	0.028473	-0.029694	0.031494	0.0007019	0.0050659	0.011963	0.032745	-0.028839	0.031647	0.049591	0.029022	0.033173
-0.051971	0.028168	-0.019867	0.02243	0.040741	-0.0076904	-0.014984	0.050201	0.032288	0.0075684	0.010895	0.014404	-0.022125	0.028625	0.0042725	0.0019531	0.0085754	0.03479	-0.038818	0.031006	0.046417	0.024506	0.032562
-0.042114	0.014221	-0.011292	0.01532	0.053345	-0.0067749	-0.01886	0.048035	0.038239	0.0082092	0.010773	0.007782	-0.015594	0.02063	0.0093079	0.0023499	0.016022	0.033844	-0.026703	0.034851	0.048981	0.021057	0.034851
-0.033539	0.031677	-0.013428	0.0093994	0.062408	-0.0056763	-0.025665	0.054565	0.035126	0.0050964	0.014954	0.0099487	-0.019592	0.019867	0.015839	0.0040894	0.015564	0.033722	-0.024109	0.029205	0.050049	0.02771	0.033691
-0.0401	0.04422	-0.0096741	0.0094299	0.062866	-0.0098267	-0.025116	0.062988	0.030029	0.0090637	0.010803	0.0057983	-0.023834	0.0159	0.0095825	-0.0031433	0.01413	0.026794	-0.01001	0.031128	0.048431	0.037201	0.013947
-0.046967	0.042938	-0.01413	0.014404	0.05954	-0.01181	-0.021545	0.061066	0.022156	0.013733	0.0027161	-0.005127	-0.020813	0.012207	0.0069275	-0.0021057	0.023651	0.026733	-0.016785	0.033783	0.046173	0.029114	0.0054016
-0.045013	0.04071	-0.016785	0.015137	0.050171	-0.0075684	-0.027039	0.057648	0.023468	0.0073853	0.0031128	-0.0074768	-0.008728	0.0091553	0.0025024	0.0012207	0.029663	0.025574	-0.010315	0.040955	0.038269	0.026428	0.0076599
-0.036652	0.044403	-0.0087585	0.0068665	0.053497	-0.0069885	-0.033966	0.057922	0.036591	0.0040894	0.010132	0.0010071	-0.0075073	0.0066528	0.0042725	-0.0035706	0.034485	0.018616	0.0056152	0.041229	0.029602	0.028473	0.0099182
-0.039185	0.045135	-0.016235	-0.0018311	0.056	-0.0093079	-0.0086975	0.060791	0.046692	-0.00088501	0.017273	0.010651	-0.010223	0.018494	0.008667	-0.0040588	0.041046	0.021027	-0.0018005	0.032257	0.026367	0.033081	0.01712
-0.048981	0.044403	-0.020386	0.0065002	0.059235	-0.0062561	0.004303	0.062378	0.052216	0.010468	0.022064	0.011597	-0.013428	0.022766	0.0055847	0.0072327	0.054596	0.028473	-0.0051575	0.026733	0.031403	0.035797	0.013519
-0.0513	0.045288	-0.0079041	0.024109	0.055267	-0.0025024	-0.0026855	0.058075	0.044739	0.022186	0.028625	0.013275	-0.013702	0.02182	-0.0055847	0.0098267	0.049225	0.026978	0.0010071	0.021149	0.029236	0.043915	0.015717
-0.047607	0.041382	-0.0010681	0.020813	0.043915	0.0071106	-0.011078	0.056549	0.032013	0.027435	0.040283	0.01181	-0.01355	0.013977	0.0033569	0.0081177	0.035278	0.030334	0.0020142	0.021912	0.036743	0.043579	0.018005
-0.051788	0.051086	-0.0074768	0.003418	0.048553	0.006012	-0.0045166	0.064087	0.033325	0.025238	0.045197	0.0042114	-0.0077209	0.0053101	0.01651	-0.00045776	0.031555	0.03183	-0.0030518	0.023468	0.04892	0.039246	0.019226
-0.051849	0.065613	-0.014313	0.00094604	0.047424	0.0010071	0.011688	0.068451	0.032867	0.022614	0.047943	0.006134	-0.0092468	0.007019	0.016541	0.0015259	0.024811	0.028748	0.0021362	0.026215	0.048096	0.034912	0.017853
-0.048737	0.06366	-0.01767	-0.0040894	0.042419	0.0068359	0.011261	0.075806	0.025085	0.025574	0.052826	0.003479	-0.010376	0.012817	0.0072632	0.013428	0.027771	0.025818	0.0065918	0.019928	0.043396	0.033417	0.015228
-0.049469	0.052155	-0.021698	0.0010071	0.036713	0.012054	0.0032043	0.073578	0.021362	0.025513	0.049316	-0.0081482	-0.010864	0.012939	-0.0021057	0.014557	0.036499	0.02887	-0.00088501	0.017029	0.042908	0.037018	0.02124
-0.051605	0.052338	-0.029938	0.018982	0.027466	0.013702	-0.0047302	0.061218	0.019043	0.014069	0.044067	-0.017914	-0.0095215	0.01947	0.004303	0.010101	0.032898	0.021149	-0.016541	0.016541	0.045898	0.036926	0.028412
-0.054932	0.059875	-0.037323	0.026001	0.020447	0.0056152	0.002533	0.061981	0.026367	0.0021057	0.033691	-0.0097046	-0.0047607	0.030914	0.024872	0.0075073	0.036346	0.02124	-0.028778	0.015869	0.052887	0.041046	0.02417
-0.048889	0.056976	-0.031891	0.015717	0.025299	-0.0014648	-0.0036011	0.06311	0.029602	0.0061951	0.026794	-0.0018311	-0.0064087	0.03186	0.022369	0.014648	0.041809	0.019806	-0.027863	0.009491	0.059875	0.041504	0.013214
-0.039307	0.042236	-0.031189	0.014313	0.032257	-0.0038452	-0.0075684	0.055756	0.029663	0.0068054	0.023651	-0.0036926	-0.0089111	0.03125	0.0021362	0.019897	0.038116	0.015533	-0.016388	0.0081177	0.055725	0.039978	0.013336
-0.025482	0.040924	-0.025879	0.010895	0.03772	-0.0077515	-0.0014954	0.042175	0.040802	0.0011292	0.030548	-0.0027466	-0.012909	0.034698	0.0019226	0.01944	0.034515	0.01825	-0.0086365	0.007843	0.050385	0.029816	0.022919
-0.027039	0.045349	-0.015656	0.0075684	0.030487	-0.010559	0.00024414	0.035858	0.047852	-0.0032349	0.027008	0.0089722	-0.019165	0.040894	0.0096436	0.021576	0.025604	0.018433	-0.016235	0.0065002	0.054413	0.034546	0.033813
-0.02652	0.040436	-0.013672	0.00054932	0.02182	-0.0031738	0.0057983	0.035248	0.042053	-0.0052795	0.027313	0.015686	-0.020081	0.043365	0.0087891	0.01651	0.02417	0.021179	-0.032135	-0.002594	0.053162	0.045502	0.038177
-0.027283	0.047119	-0.0044861	0.0010376	0.026642	0.013855	-0.0048523	0.038086	0.030853	-0.0046997	0.032959	0.01944	-0.018585	0.030487	0.013763	0.022217	0.025024	0.021881	-0.039124	-0.010468	0.053436	0.04718	0.03479
-0.026459	0.056335	-0.00067139	-0.0032043	0.033844	0.027588	-0.0090332	0.044281	0.013885	-0.0031433	0.032837	0.018402	-0.019989	0.023865	0.010254	0.026154	0.032928	0.026215	-0.03476	-0.0066528	0.060791	0.051422	0.031006
-0.024689	0.061646	-0.0024414	-0.0079651	0.032166	0.02298	-0.0028076	0.049683	0.0014648	-0.0045471	0.02121	0.01889	-0.021698	0.029816	-0.0015564	0.026428	0.041016	0.023682	-0.017609	-0.0019226	0.05838	0.055328	0.028961
-0.025116	0.064941	-0.0040283	0.0013123	0.039886	0.015778	0.0049438	0.045898	0.0023499	-0.003479	0.014099	0.006897	-0.018677	0.03299	-0.0034485	0.026825	0.039459	0.019196	-0.0112	-0.0033569	0.0578	0.062347	0.026215
-0.025177	0.055725	0.0029297	0.014221	0.039246	0.014801	0.0062561	0.056671	0.010162	-0.0086365	0.023438	-0.0021973	-0.012726	0.029694	0.0010681	0.028198	0.018066	0.026581	-0.0053406	0.00054932	0.056213	0.060364	0.032379
-0.023834	0.052032	0.0055542	0.013855	0.030731	0.0073242	0.0068054	0.058075	0.021729	-0.012695	0.023529	-0.0074768	-0.016815	0.029663	-0.0015259	0.027374	0.0065002	0.031036	-0.0076904	0.0046387	0.055634	0.05072	0.039764
-0.029266	0.06076	0.0080872	0.0018616	0.031128	0.0055542	0.0085754	0.056824	0.02594	-0.019379	0.022308	-0.0046997	-0.025208	0.029114	-0.0018921	0.025665	0.0242	0.031219	-0.017303	0.010193	0.067688	0.044373	0.033936
-0.033844	0.062653	0.00015259	-0.016266	0.028656	0.012451	0.0041199	0.055847	0.034363	-0.024719	0.020081	0.0015259	-0.036804	0.033234	0.006958	0.028503	0.037415	0.027527	-0.016876	0.0028076	0.062958	0.043213	0.024872
-0.045319	0.071167	-0.0047607	-0.018616	0.017975	0.020508	-0.0084229	0.047302	0.034302	-0.026398	0.015961	0.012177	-0.030853	0.036316	0.024811	0.030426	0.040222	0.036469	-0.020477	0.0024414	0.056976	0.04422	0.033905
-0.053406	0.063782	0.0059814	-0.008667	0.017303	0.012115	-0.0057373	0.045715	0.035858	-0.015472	0.027039	0.011017	-0.028625	0.0354	0.03241	0.030701	0.031281	0.042511	-0.027344	0.00079346	0.056549	0.045593	0.041809
-0.052765	0.05304	0.012512	-0.0082703	0.018646	0.0090637	-0.0085144	0.050995	0.036194	-0.016785	0.026154	0.0050354	-0.025116	0.031769	0.033325	0.02478	0.023743	0.044525	-0.018585	-0.010071	0.056702	0.047211	0.046814
-0.052429	0.051056	-0.00097656	-0.011261	0.017639	0.012634	-0.015381	0.048279	0.032806	-0.022583	0.020538	0.0065308	-0.029297	0.032837	0.025482	0.020294	0.019165	0.039673	0.00036621	-0.010803	0.060822	0.045807	0.042511
-0.046631	0.051331	-0.010773	-0.011261	0.01181	0.018646	-0.015503	0.037506	0.024719	-0.02243	0.017151	0.0085754	-0.033234	0.032715	0.021301	0.026489	0.017548	0.040375	0.0084534	-0.0074768	0.064087	0.043427	0.044556
-0.050873	0.046783	-0.020142	0.0037842	0.0093384	0.01297	-0.016876	0.038269	0.023834	-0.028992	0.019684	0.010254	-0.036316	0.029388	0.012115	0.03006	0.015991	0.042389	0.013947	-0.011749	0.065399	0.048004	0.049866
-0.060089	0.050171	-0.023682	0.016937	0.012177	0.0047607	-0.018402	0.045288	0.022186	-0.031219	0.028442	0.0090637	-0.028137	0.026825	-0.0005188	0.026978	0.018341	0.036652	-0.0020752	-0.016876	0.067902	0.048767	0.053375
-0.06543	0.062256	-0.02243	0.011902	0.026855	0.0093994	-0.010376	0.045563	0.029663	-0.034149	0.022949	0.0066528	-0.010345	0.021606	0.0026245	0.020782	0.016479	0.03125	-0.014984	-0.024139	0.069519	0.046448	0.045166
-0.06369	0.051361	-0.018036	0.013611	0.039459	0.0089722	-0.014038	0.048035	0.041199	-0.034302	0.024445	0.0074768	-0.020508	0.026764	0.014435	0.018311	0.0083313	0.029602	-0.011566	-0.020599	0.069397	0.038055	0.046295
-0.069183	0.026764	-0.018585	0.019836	0.039276	0.0028381	-0.019196	0.0466	0.043243	-0.039185	0.03244	0.010162	-0.03009	0.029541	0.015961	0.014435	0.0044556	0.027161	-0.0039063	-0.023743	0.068329	0.031158	0.047607
-0.066772	0.01709	-0.01059	0.015472	0.037048	-0.00097656	-0.015625	0.043579	0.041168	-0.041016	0.033844	0.0082092	-0.031555	0.033844	0.015991	0.01181	0.0068359	0.027405	-0.011536	-0.03183	0.070038	0.029907	0.05658
-0.066528	0.013062	-0.018341	0.0048523	0.029388	0.0017395	-0.0012817	0.053802	0.03537	-0.038818	0.03653	-0.00021362	-0.031342	0.039368	0.014191	0.01767	0.0083313	0.03067	-0.019501	-0.027863	0.064178	0.033905	0.067444
-0.059357	0.02005	-0.019836	-0.00085449	0.036194	0.0023804	0.013519	0.054657	0.028351	-0.038635	0.042297	-0.009491	-0.025269	0.043579	0.0066833	0.011353	0.0036926	0.029968	-0.020691	-0.025421	0.053314	0.031158	0.058533
-0.054993	0.025848	-0.012207	-0.0031128	0.036102	0.027283	0.017151	0.059448	0.027191	-0.034821	0.04837	-0.017212	-0.021545	0.040924	-0.0013733	-0.0036621	-0.0007019	0.028076	-0.026947	-0.029266	0.057129	0.023468	0.052795
-0.054382	0.032074	-0.0082092	0.0010071	0.031525	0.031616	0.022278	0.057678	0.029999	-0.03064	0.049866	-0.0082092	-0.021118	0.040131	-0.0024719	-0.012817	-0.0056458	0.028625	-0.032593	-0.038147	0.065369	0.01944	0.052887
-0.057037	0.028259	-0.0075989	-0.00079346	0.032196	0.019165	0.017242	0.044342	0.036896	-0.02652	0.040283	-0.0041809	-0.019714	0.036407	-0.0067444	-0.009613	-0.0010071	0.025574	-0.031097	-0.047363	0.068146	0.022858	0.051788
-0.058716	0.02066	0.0022888	-0.0031433	0.033661	0.010773	0.010498	0.040497	0.039581	-0.029114	0.035034	-0.0063782	-0.018616	0.036713	-0.011475	-0.010315	0.0043335	0.019073	-0.023499	-0.048889	0.069427	0.032593	0.052032
-0.056854	0.020996	0.011719	-0.0055542	0.023438	0.0043945	0.0038757	0.039795	0.045135	-0.031708	0.04068	-0.003479	-0.016113	0.043427	-0.0065613	-0.0080566	0.0062561	0.013611	-0.016266	-0.036346	0.067871	0.033447	0.058563
-0.058044	0.041901	0.013702	-0.0076904	0.024231	0.010895	-0.0040283	0.028656	0.051941	-0.024567	0.044037	-0.0010376	-0.0077515	0.041138	0.00039673	-0.0057068	0.0045776	0.0093689	-0.013763	-0.031647	0.062653	0.032806	0.062531
-0.056183	0.056549	0.0084229	-0.0054932	0.031158	0.019592	-0.0031433	0.038177	0.045868	-0.023041	0.041016	-0.0097046	-0.00033569	0.044769	0.0020447	-0.0094299	-0.003479	0.0050049	-0.021179	-0.032928	0.060638	0.031433	0.066772
-0.054321	0.040253	0.0027466	-0.0093689	0.026642	0.023071	0.0052795	0.039246	0.044342	-0.023499	0.041229	-0.014862	-0.0020447	0.053955	0.006958	-0.0080261	-0.0095215	0.0034485	-0.039642	-0.030334	0.054871	0.028778	0.066406
-0.055389	0.039612	-0.00094604	-0.012909	0.02655	0.015869	0.00064087	0.029144	0.044281	-0.028687	0.039154	-0.010651	-0.0097351	0.053619	0.01239	-0.0040283	0.0036011	0.010437	-0.051666	-0.032745	0.055054	0.030273	0.057556
-0.053162	0.03772	0.0037537	-0.01413	0.024231	0.0054626	-0.0098572	0.026703	0.043121	-0.032776	0.030609	-0.0030212	-0.0046997	0.05368	0.011963	0.0026245	0.014709	0.016846	-0.060516	-0.033661	0.053589	0.027649	0.04599
-0.052612	0.032196	0.0081482	-0.012939	0.023499	-0.00057983	-0.013916	0.023621	0.03949	-0.031433	0.024841	-0.00177	-0.0038147	0.0578	0.013702	0.0024719	0.011566	0.011658	-0.066071	-0.044037	0.055573	0.023895	0.044128
-0.048004	0.026886	0.0081787	-0.016266	0.023407	0.0048218	-0.015442	0.038696	0.028687	-0.030762	0.025055	0.0021057	-0.009491	0.059601	0.012024	0.0055237	0.022003	0.010681	-0.070129	-0.051239	0.052521	0.025452	0.055756
-0.055328	0.033173	0.0073853	-0.012726	0.014069	0.016602	-0.016296	0.044342	0.020752	-0.036194	0.025085	-0.0026245	-0.010895	0.05545	0.010193	0.015411	0.028473	0.0081787	-0.0737	-0.046234	0.056396	0.024353	0.064392
-0.059967	0.054138	0.00079346	0.00018311	0.012665	0.019165	-0.0059814	0.035431	0.01593	-0.037689	0.029968	-0.0020447	-0.0082397	0.050018	0.012909	0.025085	0.022827	0.01593	-0.067627	-0.034912	0.062164	0.023193	0.072906
-0.057678	0.066956	-0.0085449	0.0042725	0.019623	0.019592	-0.013672	0.034515	0.010773	-0.038788	0.038513	0.00061035	-0.01062	0.048828	0.015137	0.031952	0.017029	0.010742	-0.048492	-0.025208	0.067902	0.026855	0.073761
-0.052979	0.056946	-0.0060425	0.0048828	0.028992	0.012024	-0.022003	0.044189	0.02066	-0.037872	0.035645	0.0026245	-0.010712	0.052032	0.015625	0.033966	0.01181	0.014374	-0.038788	-0.029144	0.059631	0.034729	0.075195
-0.049713	0.048462	-0.00018311	0.0046387	0.045166	0.014771	-0.021851	0.042633	0.024506	-0.038574	0.031708	0.005127	-0.02005	0.055359	0.015594	0.023621	0.018951	0.015625	-0.035309	-0.032288	0.050446	0.03717	0.079529
-0.049286	0.04541	0.0037231	0.014404	0.049896	0.024109	-0.021637	0.026917	0.014069	-0.049896	0.032043	0.0084229	-0.02594	0.05127	0.014679	0.022675	0.021667	0.01889	-0.029938	-0.031372	0.048798	0.027191	0.078156
-0.050995	0.049957	0.00024414	0.023621	0.036407	0.027252	-0.030762	0.023712	0.0063477	-0.051636	0.03598	0.014526	-0.020386	0.051819	0.013611	0.020325	0.026825	0.021606	-0.017273	-0.030762	0.045776	0.025177	0.075745
-0.049286	0.052399	-0.0014954	0.023773	0.024811	0.020477	-0.0289	0.02182	0.010071	-0.046906	0.039581	0.022888	-0.011444	0.05249	0.015442	0.020386	0.024109	0.027222	-0.0096741	-0.026581	0.033997	0.030609	0.075439
-0.054169	0.056335	-0.0054626	0.019623	0.035248	0.011841	-0.018188	0.023071	0.0097961	-0.044861	0.047699	0.02652	-0.011688	0.050232	0.010376	0.012177	0.016815	0.025787	-0.015808	-0.025452	0.028748	0.031433	0.076752
-0.057312	0.047607	-0.0019226	0.0056152	0.039856	0.0159	-0.015808	0.028717	0.0046082	-0.045898	0.048492	0.021027	-0.010254	0.049316	0.0098572	0.0038757	0.016663	0.017181	-0.011139	-0.02121	0.035217	0.033783	0.074585
-0.057007	0.034607	0.002594	-0.0015259	0.043579	0.029144	-0.015656	0.02832	-0.0056763	-0.046204	0.043793	0.021973	-0.0033875	0.058044	0.016052	0.0043335	0.018646	0.018433	-0.0038757	-0.015625	0.039032	0.03833	0.072144
-0.060883	0.028107	0.005249	-0.0063171	0.047607	0.02301	-0.023529	0.025848	-0.011963	-0.047424	0.048706	0.024475	0.0044556	0.063019	0.020874	0.0061951	0.017822	0.01947	-0.0032043	-0.010498	0.04248	0.043396	0.068207
-0.060638	0.02829	0.0022888	0.0035706	0.043549	0.0098572	-0.011993	0.027069	-0.0042114	-0.047821	0.053375	0.025848	0.00064087	0.059967	0.016327	0.017456	0.016174	0.021637	-0.00045776	-0.0066223	0.037781	0.047241	0.063324
-0.052887	0.031372	-0.011017	0.006012	0.040894	0.017639	-0.0056763	0.040192	0.0010986	-0.053955	0.056885	0.026367	-0.005188	0.06073	0.013245	0.020264	0.019165	0.018097	-0.0075989	-0.01355	0.036133	0.050262	0.058807
-0.049561	0.031555	-0.01297	0.01059	0.035309	0.023499	-0.0059509	0.04538	-0.0075378	-0.053101	0.054138	0.019897	-0.007019	0.066315	0.01062	0.011383	0.01474	0.013336	-0.021393	-0.016174	0.032532	0.04837	0.057343
-0.044647	0.03067	-0.010193	0.0081177	0.029694	0.024139	-0.0055542	0.046753	-0.0054016	-0.05484	0.050018	0.020111	0.0019531	0.065765	0.0083313	0.006012	0.0040283	0.018372	-0.018097	-0.021149	0.031036	0.054657	0.059479
-0.048676	0.024628	-0.0093689	-0.0053101	0.028503	0.020447	-0.013397	0.046753	-0.016907	-0.061005	0.052734	0.01712	0.00067139	0.066681	0.0044861	0.0024719	0.00039673	0.015717	-0.015228	-0.025421	0.033508	0.053009	0.058563
-0.061401	0.021301	-0.01709	-0.001709	0.032379	0.027252	-0.02298	0.050964	-0.024445	-0.062866	0.049652	0.019806	-0.0007019	0.062073	0.0044861	-0.0032959	0.0075073	0.01474	-0.0064087	-0.029053	0.04071	0.048615	0.048859
-0.063232	0.013702	-0.014435	0.010712	0.034851	0.042511	-0.027161	0.044373	-0.021423	-0.052216	0.051605	0.023529	-0.0019226	0.061829	-0.0010986	-0.0038757	0.020996	0.018341	0.0079956	-0.0289	0.048798	0.041199	0.047607
-0.061493	0.021545	-0.010986	0.0059814	0.03064	0.057098	-0.023621	0.039032	-0.021942	-0.045837	0.048767	0.024689	0.0031128	0.055603	-0.008728	-0.0057678	0.019928	0.0242	0.0083313	-0.038452	0.042969	0.048401	0.05246
-0.058807	0.030853	0.0028381	-0.010529	0.021851	0.053589	-0.020599	0.046173	-0.027222	-0.042633	0.048431	0.026245	0.0048523	0.047455	0.00036621	-0.0010071	0.014801	0.02301	0.01355	-0.040802	0.032166	0.052979	0.063965
-0.059143	0.018372	0.0025635	-0.028564	0.023224	0.047882	-0.016663	0.043274	-0.028778	-0.039917	0.047302	0.025757	0.0011292	0.042816	0.007019	-0.0036621	0.0057373	0.022461	0.020386	-0.031372	0.022766	0.053406	0.063171
-0.061401	0.025269	-0.0058899	-0.025635	0.022156	0.04715	-0.0070801	0.035034	-0.020905	-0.034271	0.045837	0.026001	-0.0050964	0.049988	0.0053711	-0.012329	-9.1553e-05	0.018066	0.014252	-0.017914	0.022827	0.051849	0.059662
-0.059387	0.032654	-0.0089417	-0.02951	0.0224	0.062134	-0.0014954	0.019318	-0.021393	-0.040527	0.044189	0.018463	-0.007019	0.054871	0.0098267	-0.014771	0.0082397	0.013672	0.0013733	-0.018951	0.031464	0.050964	0.058868
-0.055176	0.025757	-0.0063782	-0.031128	0.025177	0.06366	0	0.010223	-0.015961	-0.035034	0.046814	0.011719	0.0007019	0.05603	0.014679	-0.0053101	0.0071716	0.0092773	-0.0019226	-0.022278	0.036591	0.04364	0.061188
-0.05423	0.016357	-0.01532	-0.017578	0.019562	0.056152	-0.0071716	0.013855	-0.009552	-0.030243	0.045685	0.0097046	0.0091553	0.053375	0.01178	-0.0020752	0.00045776	0.013458	-0.0028687	-0.023163	0.038879	0.045471	0.062805
-0.062988	0.017517	-0.020905	-0.016174	0.026703	0.057281	-0.012695	0.020111	-0.011261	-0.036774	0.047272	0.01059	0.012054	0.048157	0.0093384	0.0041504	-0.0034485	0.016449	0.0076294	-0.015381	0.040649	0.048492	0.063721
-0.064484	0.023254	-0.028137	-0.025635	0.02832	0.055328	-0.019653	0.026367	-0.010986	-0.029846	0.046082	0.012909	0.010132	0.047699	0.0079651	-0.0021667	-0.017365	0.017517	0.019745	-0.014496	0.037537	0.039429	0.057983
-0.057129	0.028778	-0.022186	-0.02713	0.023163	0.054291	-0.016876	0.034393	-0.0040283	-0.023773	0.037933	0.0086975	0.0092468	0.049286	0.024994	-0.014496	-0.016602	0.020447	0.025818	-0.019897	0.035767	0.034882	0.059875
-0.058716	0.028809	-0.006897	-0.015869	0.017822	0.042847	-0.0098572	0.025818	-0.0028381	-0.027008	0.035553	0.0067749	0.0072021	0.052765	0.031494	-0.0098572	-0.014801	0.019958	0.019287	-0.022247	0.037048	0.039398	0.056793
-0.058441	0.041656	-0.0035095	-0.0059814	0.016785	0.04776	-0.009491	0.016235	-0.0058289	-0.030243	0.03833	0.0058594	-0.00015259	0.052612	0.033661	0.0023804	-0.013092	0.022888	0.0071411	-0.022369	0.035614	0.039368	0.050049
-0.054962	0.043182	0.00067139	-0.0039978	0.011444	0.045197	-0.0039673	0.021088	-0.0055847	-0.028412	0.038055	-0.0015869	0.00018311	0.060577	0.031769	0.0085754	-0.013397	0.023773	-0.0055847	-0.024902	0.036255	0.035767	0.048462
-0.056427	0.033356	0.0063782	-0.0053711	0.016449	0.035187	0.0047913	0.027557	-0.0090637	-0.024292	0.032867	0.0081787	-0.0012817	0.064911	0.037659	0.0067444	-0.0087585	0.027069	-0.0039063	-0.025696	0.034973	0.037201	0.048553
-0.059479	0.035461	-0.0014648	-0.0012207	0.021301	0.021332	-0.00091553	0.02887	-0.015259	-0.028748	0.033844	0.010712	0.0011902	0.061035	0.039215	0.0012512	-0.006958	0.032013	0.00012207	-0.023254	0.029968	0.042023	0.048676
-0.055023	0.037354	-0.0076904	0.0098267	0.024963	0.014282	0.0032349	0.018127	-0.010834	-0.031372	0.036407	0.0097656	-0.00064087	0.068787	0.032684	-0.0007019	0.00024414	0.031891	0.0022278	-0.019043	0.030457	0.040802	0.042389
-0.052246	0.026062	-0.0079956	0.024597	0.013824	0.018738	0.012115	0.013733	-0.0047913	-0.03183	0.021271	0.0024719	-0.002655	0.078491	0.029724	-0.00079346	0	0.037292	0.0059509	-0.016327	0.025726	0.037323	0.039398
-0.045593	0.020294	-0.014008	0.033081	0.0096741	0.013977	0.013214	0.011017	-0.0082397	-0.034882	0.016846	0.014679	-0.0094299	0.072906	0.026123	0.0032959	-0.0027466	0.037476	0.016174	-0.026245	0.017303	0.03009	0.037903
-0.045624	0.038788	-0.010498	0.027222	0.023254	0.018372	0.011047	0.0041199	-0.012238	-0.036926	0.018311	0.027924	-0.0081482	0.075745	0.022766	0.013	0.0037231	0.030518	0.013062	-0.032501	0.022247	0.04068	0.04245
-0.054199	0.044098	-0.0097961	0.010071	0.030518	0.030334	0.010345	0.0014038	-0.017761	-0.040375	0.017212	0.033691	-0.0076904	0.074982	0.025543	0.01001	0.0097351	0.03302	-0.0033264	-0.036865	0.026642	0.051147	0.03775
-0.045929	0.047302	-0.0049133	-0.0039063	0.023926	0.030579	0.0081177	-0.0023499	-0.019897	-0.046967	0.022583	0.037354	-0.007019	0.07309	0.026306	0.010162	0.0049744	0.039368	-0.014496	-0.037994	0.026642	0.04657	0.040924
-0.051697	0.041534	-0.0090027	-0.014221	0.011841	0.039703	-0.0011292	-0.00036621	-0.018433	-0.048218	0.022217	0.044434	-0.0099487	0.076752	0.020721	0.0099792	0.00091553	0.040039	-0.019104	-0.032745	0.024384	0.044006	0.036255
-0.063568	0.029907	-0.008667	-0.0075684	0.013733	0.030029	-0.00033569	0.0098267	-0.025574	-0.044159	0.015869	0.046997	-0.0076599	0.075195	0.024567	0.015076	-0.0021667	0.024414	-0.020264	-0.028534	0.023895	0.049347	0.033508
-0.065277	0.035522	-0.0047913	0.016113	0.028015	0.028564	0.012451	0.0085449	-0.029999	-0.039856	0.013489	0.038361	-0.0061951	0.073395	0.020996	0.02121	-0.00057983	0.016571	-0.020264	-0.025574	0.015747	0.047668	0.035004
-0.067474	0.040497	-0.0086365	0.013245	0.031097	0.034973	0.0071411	0.0073853	-0.017242	-0.043884	0.01947	0.029572	-0.0011597	0.075439	0.028107	0.01886	0.0061035	0.016968	-0.01535	-0.021576	0.007782	0.046112	0.037018
-0.063751	0.042206	-0.015442	0.0042725	0.030884	0.038239	-0.0089722	0.011719	-0.021942	-0.042938	0.022705	0.027557	0.0039673	0.073883	0.038025	0.012939	0.01474	0.01825	-0.011169	-0.01825	0.011017	0.048096	0.046265
-0.057251	0.048492	-0.022247	0.0050659	0.036865	0.032867	-0.0065308	0.011078	-0.029541	-0.034485	0.024384	0.025024	-0.0058594	0.065277	0.036224	0.010986	0.015808	0.022034	-0.0039368	-0.021759	0.014282	0.045715	0.0495
-0.056335	0.04364	-0.019348	-0.0080872	0.026215	0.027039	0.0070801	-0.0098572	-0.025085	-0.029694	0.026947	0.014404	-0.0069885	0.056488	0.038513	0.018036	0.012787	0.026398	-0.0049133	-0.02005	0.011078	0.053253	0.038788
-0.047119	0.045166	-0.017914	-0.014923	0.0159	0.027466	0.006134	-0.011871	-0.025269	-0.031158	0.027496	0.012817	-0.0034485	0.056274	0.039734	0.027069	0.009613	0.030762	-0.017944	-0.021118	0.011383	0.058197	0.032501
-0.038055	0.045837	-0.02179	-0.0054321	0.024445	0.027496	0.0048218	0.0011597	-0.026062	-0.037811	0.037781	0.01236	-0.0012817	0.062378	0.040253	0.024353	-0.0007019	0.030975	-0.023621	-0.02652	0.0097961	0.061035	0.041199
-0.037903	0.036957	-0.027649	-0.0013733	0.03537	0.031891	0.0076599	0.008728	-0.021759	-0.049164	0.041199	0.013336	0.0040894	0.066895	0.044586	0.017639	-0.0016785	0.027344	-0.019501	-0.034698	0.010193	0.054535	0.042236
-0.028076	0.044952	-0.021179	0.00094604	0.040466	0.038086	0.0032959	0.0050354	-0.023407	-0.04718	0.042236	0.010406	0.0021667	0.053894	0.039551	0.008667	0.0049133	0.019348	-0.014618	-0.038879	0.012085	0.048157	0.040314
-0.031311	0.056488	-0.016693	0.0020752	0.04184	0.022125	0.0019531	0.0085449	-0.023132	-0.032928	0.032562	0.0038147	-0.0056458	0.039825	0.028351	0.010376	0.014893	0.019745	-0.016174	-0.043457	0.01178	0.05011	0.034821
-0.036407	0.040894	-0.0023193	-0.0069275	0.04007	0.018921	0.0097046	0.0014648	-0.017273	-0.029633	0.020477	0.0031128	-0.01297	0.032196	0.02359	0.011108	0.02356	0.028595	-0.016754	-0.044189	0.0077515	0.057404	0.031036
-0.031189	0.027588	-0.012238	-0.021088	0.03894	0.023895	0.0019836	-0.0081787	-0.014221	-0.030518	0.018982	-0.0012512	-0.012939	0.031464	0.02301	0.017487	0.024445	0.031219	-0.021759	-0.038971	0.013184	0.059814	0.043091
-0.031921	0.028778	-0.022278	-0.022522	0.029999	0.03595	-0.0066833	-0.0044556	-0.014587	-0.031342	0.026611	0.003418	-0.011169	0.02832	0.019043	0.021637	0.025665	0.028809	-0.0242	-0.039154	0.025177	0.058472	0.054504
-0.035065	0.02948	-0.024292	-0.012848	0.0336	0.044403	-0.0084229	0.00024414	-0.018555	-0.029877	0.034668	0.0086975	-0.012085	0.028046	0.019287	0.023987	0.021332	0.020416	-0.026123	-0.041107	0.020142	0.052948	0.051208
-0.0383	0.026886	-0.02063	-0.01062	0.044525	0.044281	-0.013031	0.0024109	-0.033661	-0.032867	0.027954	0.01062	-0.0093994	0.031342	0.022522	0.024353	0.0072632	0.012909	-0.0084839	-0.040588	0.011322	0.051208	0.043579
-0.037933	0.021057	-0.015686	-0.011932	0.043701	0.031067	-0.017395	-0.0034485	-0.03363	-0.038269	0.02774	-0.00027466	-0.014801	0.032227	0.027374	0.020935	0.0019226	0.015137	-0.0043945	-0.043518	0.014099	0.047638	0.0383
-0.037323	0.0112	-0.012512	-0.01062	0.038605	0.031891	-0.022369	-0.009491	-0.034088	-0.032928	0.025146	-0.0018921	-0.016846	0.039673	0.039948	0.016174	-0.0035095	0.026611	0.0032654	-0.046753	0.012848	0.053253	0.035339
-0.037994	0.021606	-0.014893	-0.014008	0.043335	0.035126	-0.024567	-0.015564	-0.039581	-0.024963	0.018982	0.0031433	-0.0048218	0.039001	0.045685	0.01181	-0.0090027	0.023163	-0.0098267	-0.049835	0.01001	0.0625	0.038422
-0.038788	0.025391	-0.01532	-0.019348	0.052551	0.036652	-0.018768	-0.016846	-0.042084	-0.034088	0.015259	6.1035e-05	-0.0055237	0.034912	0.035583	0.0090027	-0.0066833	0.018372	-0.012634	-0.047913	0.011261	0.057129	0.041656
-0.037262	0.023773	-0.018097	-0.016113	0.050842	0.021667	-0.012634	-0.011383	-0.041534	-0.036774	0.014343	0.005249	-0.014587	0.039551	0.027069	0.020996	-0.0095215	0.018799	-0.015686	-0.055695	0.013336	0.051575	0.05307
-0.032562	0.032532	-0.013123	-0.01947	0.042084	0.02063	-0.0081787	0.0049133	-0.047211	-0.041016	0.021118	0.0020142	-0.013062	0.036957	0.033447	0.024994	-0.012451	0.010834	-0.0057373	-0.051331	0.013153	0.050293	0.061249
-0.03125	0.04303	-0.010345	-0.020508	0.035065	0.025818	-0.0038147	-0.0015869	-0.056641	-0.033569	0.017883	-0.0023193	-0.011475	0.031677	0.036255	0.02832	-0.026978	0.005188	-0.0010986	-0.039459	0.011536	0.05127	0.060883
-0.031677	0.048065	-0.0097351	-0.016907	0.032745	0.033691	-0.0037231	-0.020813	-0.06424	-0.032928	0.015564	-0.0022278	-0.0081482	0.03302	0.034332	0.035889	-0.030579	0.0021973	-0.0012817	-0.030029	0.013824	0.050964	0.063873
-0.029083	0.045471	-0.0099487	0.0023499	0.036896	0.026947	-0.0011902	-0.029083	-0.062134	-0.040527	0.016632	0.00177	-0.0084839	0.041779	0.041504	0.034851	-0.0242	0.0065613	0.0076294	-0.032715	0.011292	0.051788	0.058777
-0.03186	0.039307	-0.0087891	0.0083008	0.049194	0.02475	0.008667	-0.024597	-0.053375	-0.050964	0.018799	-0.0018616	-0.007782	0.0401	0.042755	0.038116	-0.018311	0.0079651	0.0090637	-0.033966	0.0067139	0.05719	0.058746
-0.038239	0.039734	-0.013062	0.0053711	0.042328	0.024078	0.003479	-0.021423	-0.049713	-0.040283	0.014526	0.0010071	-0.0024719	0.041107	0.042084	0.036865	-0.015289	0.01712	-0.00079346	-0.034973	0.011749	0.064117	0.062439
-0.045471	0.035828	-0.0041199	0.0077515	0.037323	0.034241	0.0049438	-0.023163	-0.059204	-0.038635	0.01944	0.012146	-0.0056152	0.042236	0.038177	0.038391	-0.016052	0.024994	-0.009552	-0.030182	0.0070801	0.075104	0.069061
-0.042542	0.017212	-0.0036316	-0.00088501	0.039093	0.037445	0.0021973	-0.026093	-0.056335	-0.036163	0.018738	0.019379	-0.011414	0.046204	0.034302	0.034363	-0.02533	0.029297	-0.021881	-0.023834	0.0030823	0.076447	0.069153
-0.044434	0.004425	-0.015778	-0.00064087	0.030151	0.033539	-0.012939	-0.013489	-0.035217	-0.037811	0.0068359	0.01828	-0.012421	0.050018	0.037445	0.031677	-0.029602	0.028687	-0.024628	-0.015289	0.0024719	0.069305	0.058838
-0.036896	0.015045	-0.026764	0.0016479	0.033051	0.022186	-0.026764	-0.0036621	-0.022339	-0.047821	0.0010376	0.016663	-0.018951	0.042999	0.030884	0.03009	-0.032867	0.032288	-0.018951	-0.016907	0.0050964	0.067688	0.047821
-0.041168	0.024567	-0.029755	0.001709	0.029022	0.016327	-0.025177	-0.0014648	-0.020813	-0.054932	-0.0022888	0.015442	-0.01532	0.045227	0.022766	0.031799	-0.035706	0.031433	-0.015747	-0.020752	0.0018616	0.069305	0.042847
-0.057922	0.032135	-0.032532	0.0015869	0.021454	0.018921	-0.018585	-0.012756	-0.025391	-0.056122	-0.0015259	0.015045	-0.0072327	0.042694	0.018799	0.033752	-0.0289	0.028381	-0.017578	-0.024292	0.0020142	0.068451	0.039764
-0.052338	0.024261	-0.017914	0.0028687	0.034912	0.02655	-0.013489	-0.018127	-0.024811	-0.051849	-0.0024109	0.019714	0.0024719	0.042389	0.028717	0.041321	-0.019379	0.024963	-0.028107	-0.024994	0.005249	0.058929	0.037964
-0.045044	0.01535	-0.0045776	0.009491	0.04892	0.019684	-0.011627	-0.018341	-0.027008	-0.04776	-0.0052795	0.025238	0.0054932	0.053772	0.042297	0.046021	-0.021942	0.029816	-0.033936	-0.020691	-0.0011597	0.055939	0.036774
-0.042023	0.019409	-0.0039368	0.014526	0.045776	0.0084534	-0.011871	-0.025269	-0.032776	-0.04306	-0.010071	0.028137	0.0032349	0.059143	0.040314	0.045959	-0.011566	0.030273	-0.025146	-0.020782	-0.00085449	0.047699	0.034058
-0.043121	0.027435	-0.0016174	0.0076599	0.034363	-0.0046387	-0.0011902	-0.022064	-0.026184	-0.0354	-0.0159	0.03302	-0.0031433	0.05014	0.04068	0.049103	-0.0074158	0.023834	-0.014099	-0.025269	0.0023804	0.046539	0.030853
-0.04126	0.026276	-0.0040588	-0.012146	0.03125	-0.0067139	0.013489	-0.020416	-0.020844	-0.035034	-0.025543	0.039398	-0.0010376	0.044037	0.03952	0.044769	-0.015015	0.018372	-0.018005	-0.033661	-0.00085449	0.055267	0.021698
-0.037781	0.020752	-0.01355	-0.016418	0.044037	0.0076294	0.027039	-0.016388	-0.01474	-0.039185	-0.024231	0.042511	-0.00012207	0.047516	0.039917	0.045441	-0.023102	0.021973	-0.024384	-0.03421	-0.010284	0.057648	0.022369
-0.029083	0.016541	-0.012634	-0.027618	0.050049	0.013	0.022888	-0.020844	-0.014496	-0.04364	-0.019379	0.038391	-0.0010376	0.047516	0.039825	0.041718	-0.023315	0.014282	-0.01059	-0.031921	-0.020172	0.059143	0.023224
-0.028748	0.017731	-0.005249	-0.028992	0.03949	0.014648	0.014313	-0.0066833	-0.013184	-0.045074	-0.017212	0.035858	-0.0015259	0.041321	0.040466	0.035065	-0.028046	0.0094299	0.0095825	-0.019318	-0.018311	0.058044	0.025116
-0.029144	0.0289	0.0094299	-0.026855	0.028412	0.0090027	0.0061646	-0.0083618	-0.012695	-0.042877	-0.018463	0.04245	-0.0036316	0.041107	0.036621	0.02887	-0.029053	0.0083008	0.015106	-0.019043	-0.011841	0.052948	0.020874
-0.02536	0.031982	0.018524	-0.025635	0.024048	0.0072937	0.0072632	-0.019012	-0.016724	-0.03241	-0.032867	0.043365	0.0029297	0.036438	0.028687	0.026642	-0.02124	0.006012	0.0084229	-0.026367	-0.0092468	0.042053	0.020813
-0.031525	0.023682	-0.00018311	-0.026215	0.014252	0.014313	0.0057983	-0.016022	-0.011566	-0.021515	-0.039673	0.034851	-0.0025024	0.026398	0.034912	0.033661	-0.015747	0.011292	0.0080566	-0.038605	-0.0068054	0.042053	0.016815
-0.029755	0.024261	-0.01236	-0.0083618	0.010834	0.016846	0.011292	-0.0097046	-0.0093384	-0.018219	-0.030823	0.02832	-0.0097351	0.021149	0.042023	0.036102	-0.0080261	0.018951	0.0087891	-0.047729	-0.016815	0.040222	0.016571
-0.025787	0.029724	-0.016327	-0.019012	0.026245	0.014069	0.0099182	-0.0045776	-0.0056152	-0.021423	-0.020325	0.028748	-0.0057983	0.035461	0.05011	0.032227	-0.016785	0.017548	0.011078	-0.041229	-0.022614	0.043732	0.022339
-0.025482	0.030182	-0.017334	-0.026703	0.040131	0.015533	0.0011597	0.0015564	-0.010559	-0.021545	-0.0083923	0.023956	-0.0050964	0.03775	0.038635	0.026672	-0.029724	0.023102	0.0083923	-0.031464	-0.029785	0.038849	0.026245
-0.023346	0.038269	-0.0085449	-0.027893	0.042725	0.014191	0.00045776	0.0022583	-0.014618	-0.024994	-0.0020752	0.025269	-0.0032043	0.03595	0.029816	0.029724	-0.025452	0.023071	0.0055847	-0.020233	-0.02301	0.036224	0.029419
-0.02359	0.030457	-0.006073	-0.024414	0.043793	0.015564	-0.0036926	-0.00354	-0.025665	-0.030182	-0.0057373	0.026367	0.0061951	0.025635	0.027832	0.036835	0.0037537	0.020203	-0.00036621	-0.017517	-0.015259	0.04425	0.027985
-0.019592	0.025024	-0.014374	-0.014404	0.041534	0.010986	0.0027466	-0.0065918	-0.029999	-0.033264	-0.018433	0.025452	0.013641	0.015198	0.024872	0.038208	0.0073242	0.016449	0.0023804	-0.018005	-0.019623	0.042847	0.03006
-0.021057	0.011627	-0.010162	-0.018707	0.021912	0.013428	0.0052795	0.0018311	-0.01886	-0.034119	-0.014374	0.028656	0.0177	0.017029	0.020416	0.03006	-0.0041199	0.011353	0.010223	-0.025665	-0.026733	0.038635	0.031769
-0.024719	0.012451	-0.0019836	-0.026367	0.020203	0.0074768	0.0035706	0.0027161	-0.010468	-0.036346	-0.015198	0.028778	0.030518	0.01886	0.024048	0.026825	-0.013184	0.012939	0.015839	-0.027771	-0.026794	0.037842	0.031036
-0.028076	0.017365	0.0021362	-0.014465	0.030457	0.0097351	0.0045166	0.0013733	-0.00091553	-0.03479	-0.015747	0.022583	0.036255	0.028687	0.029663	0.024506	-0.019409	0.016754	-0.0015259	-0.033417	-0.022034	0.041504	0.031433
-0.026276	0.022095	0.0005188	0.0080261	0.038544	0.00064087	-0.0027466	0.00088501	0.011505	-0.031036	-0.012421	0.010925	0.029846	0.037506	0.023407	0.020782	-0.0177	0.014832	-0.012146	-0.024597	-0.0085144	0.039276	0.024597
-0.023499	0.023163	-0.0024109	0.013153	0.042725	-0.0028992	-0.0049744	-0.0013733	0.015869	-0.032501	-0.0089111	0.0073242	0.029083	0.039093	0.015503	0.014404	-0.024658	0.011139	-0.0098267	-0.029877	-0.0053406	0.040283	0.01355
-0.028412	0.026794	0.0015564	0.016083	0.038788	-0.0061951	-0.0068054	-0.0030823	0.01001	-0.032501	-0.0068359	0.010437	0.028076	0.03537	0.021576	0.019897	-0.02887	0.017609	-0.0027466	-0.039307	-0.0039063	0.040527	0.012299
-0.033417	0.032471	0.0079651	0.01001	0.034576	0.0024109	-0.00088501	-0.014435	0.0067749	-0.033752	-0.010895	0.01593	0.032379	0.026459	0.028473	0.025452	-0.0159	0.016968	-0.0030212	-0.047302	-0.0046082	0.039154	0.016632
-0.035431	0.033173	0.0013123	0.0038452	0.030273	0.009552	-0.00067139	-0.012695	-0.005188	-0.037567	-0.014862	0.020325	0.032318	0.024902	0.030762	0.021088	-0.008667	0.02005	-0.0090942	-0.044739	-0.0024719	0.042511	0.014069
-0.036743	0.033722	-0.0012207	-0.0062866	0.02948	0.0077209	0.0027466	-0.0030212	-0.020142	-0.040375	-0.014984	0.027374	0.031616	0.029358	0.021423	0.014679	-0.0044556	0.022461	-0.017059	-0.03476	-0.00030518	0.042694	0.014984
-0.041077	0.018585	0.0015869	-0.012268	0.030975	0.0054932	0.006897	0.0075073	-0.027924	-0.037506	-0.012787	0.026398	0.031097	0.028351	0.01413	0.023895	0.0079651	0.029419	-0.023682	-0.035858	-0.0073547	0.041473	0.019379
-0.043793	0.0046692	0.0037537	-0.008667	0.037872	0.0032959	0.0081482	0.004425	-0.025055	-0.042633	-0.0052185	0.013763	0.027466	0.03009	0.019989	0.024902	0.012238	0.025818	-0.021759	-0.044678	-0.010925	0.04657	0.022583
-0.044861	0.006897	0.0063171	0.002533	0.031036	-0.010345	0.008606	0.0050049	-0.027161	-0.044067	-0.011475	-0.00088501	0.018341	0.02597	0.017212	0.014587	0.0037537	0.022278	-0.012421	-0.044983	-0.016968	0.054749	0.014038
-0.050201	0.0063171	-0.0056152	0.0010071	0.042664	-0.0049744	0.007843	0.0033875	-0.030975	-0.041779	-0.022949	0.0030212	0.015869	0.015961	0.013092	0.01239	0.0070496	0.017151	-0.0093689	-0.043671	-0.019623	0.049133	0.013855
-0.048737	0.013519	-0.0050049	-0.00036621	0.05246	0.0036011	0.0025024	-0.0071106	-0.023834	-0.043304	-0.023621	0.0071106	0.01886	0.018799	0.014435	0.018707	0.0078735	0.010468	-0.014496	-0.038086	-0.015198	0.042206	0.01413
-0.049561	0.011414	0.0011292	-0.0020447	0.039978	-0.0010376	0.0076904	-0.0084534	-0.024597	-0.049591	-0.022461	0.0070801	0.019989	0.029968	0.013519	0.025391	0.00354	0.016205	-0.0073547	-0.042938	-0.0062866	0.047821	0.020416
-0.054962	0.01825	0.0082397	0.0049744	0.03067	-0.0061646	0.022644	-0.0015259	-0.01593	-0.050964	-0.029266	0.0042114	0.019257	0.04361	0.017609	0.031464	-0.0036316	0.021271	0.0042114	-0.038696	-0.0012512	0.050995	0.012451
-0.059814	0.016266	0.011444	0.0056152	0.030151	-0.00094604	0.023468	-0.0018921	-0.0055237	-0.051758	-0.039398	0.0059814	0.02121	0.051727	0.024353	0.029053	0.00042725	0.025879	0.0032959	-0.037659	0.00027466	0.051575	0.0056763
-0.048676	0.023682	0.010529	-0.00024414	0.028442	0.00042725	0.0089111	-0.0032959	-0.0039063	-0.032959	-0.030243	0.0027466	0.024689	0.03891	0.032654	0.022919	-0.0083923	0.032074	0.0032043	-0.025726	-0.0021667	0.040405	0.009552
-0.049683	0.020599	0.011658	-0.0031738	0.0289	-0.0017395	0.0065002	0.0047913	-0.0051575	-0.030884	-0.019623	0.0087585	0.022461	0.034119	0.035278	0.02417	-0.011597	0.032806	0.0072937	-0.0088806	-0.0086365	0.031006	0.014771
-0.063293	0.018402	0.014282	0.00079346	0.02948	-0.0014038	0.01416	0.011322	-0.0013123	-0.036316	-0.027924	0.0044556	0.019073	0.03299	0.032043	0.024353	0.0044861	0.035858	0.0042419	-0.019043	-0.021301	0.033478	0.019196
-0.051758	0.016998	0.012756	0.0059814	0.021118	-0.0024719	0.0075073	0.0097656	-0.0013733	-0.038025	-0.035522	-0.00061035	0.013641	0.034393	0.031647	0.016327	0.012756	0.036499	-0.0084229	-0.029022	-0.022247	0.035004	0.020721
-0.050903	0.016266	0.017334	0.0046387	0.013977	-0.006897	0.0038452	0.01297	-0.0097046	-0.040161	-0.028961	-0.0021973	0.010162	0.024933	0.026062	0.0099792	0.0097046	0.037689	-0.02951	-0.023529	-0.014984	0.033966	0.018158
-0.050201	0.011963	0.014038	0.0066833	0.004303	-0.019012	0.0039063	0.0018921	-0.0020752	-0.035126	-0.025269	-0.0039368	0.017303	0.02475	0.021454	0.012329	0.00076294	0.035492	-0.028137	-0.029968	-0.014496	0.031342	0.021484
-0.053009	0.018768	0.010803	0.0076599	0.0059509	-0.021545	0.0044861	0.00021362	0.0073242	-0.029388	-0.030029	-0.0039063	0.015106	0.021912	0.014618	0.0072632	-0.0065918	0.036835	-0.0079041	-0.03476	-0.027344	0.031677	0.023346
-0.058411	0.021515	0.0053101	0.0020752	0.016815	-0.006897	0.0054626	0.0065918	0.020386	-0.032776	-0.033966	-0.0020447	0.013123	0.01944	0.0079346	0.0076599	-0.0019226	0.039001	-0.0042419	-0.038452	-0.032227	0.040924	0.023468
-0.057495	0.022583	0.0041199	0.0020752	0.01535	-0.013977	0.011871	0.01239	0.019135	-0.035095	-0.03418	-0.0046387	0.016785	0.021332	0.0078125	0.0084229	0.0016174	0.036804	0.00097656	-0.037415	-0.03067	0.049255	0.018188
-0.051208	0.010712	0.0010376	-0.0065918	0.016937	-0.011627	0.015472	0.013214	0.018097	-0.035126	-0.029816	-0.0077209	0.023071	0.022552	0.0029297	0.006012	0.0049133	0.040588	0.0037537	-0.032196	-0.030731	0.05545	0.012543
-0.047852	0.0058899	0.011505	-0.019562	0.022003	-0.0099487	0.014832	0.011475	0.014648	-0.035858	-0.030304	-0.015167	0.028442	0.020142	0.0065918	-0.0045776	0.015594	0.036896	0.00027466	-0.027954	-0.026459	0.045776	0.0093079
-0.038879	-0.012421	0.029358	-0.018555	0.030029	-0.019958	0.012299	0.0072327	0.014496	-0.033905	-0.021027	-0.014496	0.035034	0.017181	0.011627	-0.0070496	0.028229	0.026764	0.0075684	-0.023895	-0.022583	0.030487	0.0072021
-0.038055	-0.018768	0.012848	-0.01712	0.032379	-0.015381	0.008728	0.0050354	0.015747	-0.032898	-0.010468	-0.012543	0.041077	0.018524	0.015839	-0.0062256	0.023468	0.029785	0.0046387	-0.019043	-0.026825	0.023102	0.0011597
-0.037445	-0.011322	-0.0058899	-0.030945	0.020599	-0.0015869	0.016602	0.0031128	0.020691	-0.034241	-0.015686	-0.0083313	0.038513	0.021759	0.018097	-0.0073547	0.014465	0.04007	-0.0012207	-0.023468	-0.033295	0.033417	-0.0043335
-0.037781	-0.01712	-0.017578	-0.038788	0.016235	0.0083618	0.015076	0.005188	0.020477	-0.03717	-0.018005	-0.011292	0.036957	0.023651	0.018311	-0.001709	0.0041199	0.039703	0.0054626	-0.0383	-0.037109	0.037018	-0.0010986
-0.050232	-0.0031433	-0.019562	-0.018463	0.01355	0.014099	0.0094299	-0.00057983	0.023254	-0.031128	-0.017883	-0.016327	0.033142	0.022156	0.017731	0.006958	0.0056458	0.038971	-0.0061646	-0.042572	-0.040894	0.038574	0.0083008
-0.057587	0.017303	-0.019531	-0.014862	0.0072632	0.019714	0.0087891	-0.001709	0.027191	-0.026276	-0.017792	-0.0099487	0.027863	0.031403	0.0035706	0.014526	0.0093994	0.04248	-0.01886	-0.039581	-0.031036	0.039276	0.017181
-0.061127	0.0083008	-0.023254	-0.022491	0.013641	0.013763	0.013458	-0.01239	0.028595	-0.02832	-0.025787	-0.0047302	0.032806	0.036285	-0.0081177	0.025726	0.018036	0.042206	-0.012665	-0.040894	-0.025574	0.02771	0.014313
-0.067871	0.0061951	-0.022461	-0.023407	0.011414	0.0033569	0.0062866	-0.0071411	0.027039	-0.02124	-0.03299	-0.016266	0.046844	0.034271	-0.011749	0.023285	0.024384	0.03772	-0.00048828	-0.036652	-0.033569	0.023499	0.0084534
-0.068481	0.0022583	-0.01825	-0.02005	0.0046997	0.0057373	-0.0081787	0.00030518	0.021942	-0.017059	-0.038116	-0.022705	0.057404	0.028046	0.00027466	0.015503	0.0159	0.021027	0.0098877	-0.030121	-0.038391	0.029999	0.0015564
-0.0625	0.0057068	-0.011871	-0.010345	0.014191	-0.00021362	-0.019318	0.0028992	0.020874	-0.015259	-0.031403	-0.019226	0.051239	0.027863	0.0054932	0.010742	0.01593	0.0073547	0.010773	-0.034851	-0.049774	0.027863	0.00097656
-0.058441	0.013336	-0.01593	-0.0036316	0.0159	-0.0046692	-0.021912	-0.0039368	0.031555	-0.011169	-0.026398	-0.016022	0.035797	0.03363	0.0066223	0.017273	0.012054	0.0041199	0.0050354	-0.043518	-0.048248	0.016571	0.013916
-0.054108	0.013885	-0.017975	-0.0012512	0.012482	0.0092773	-0.020569	-0.010376	0.032104	-0.017395	-0.026978	-0.010071	0.027039	0.037872	0.016998	0.018097	-0.004425	0.0091553	-0.0086365	-0.041992	-0.039551	0.012482	0.019806
-0.060089	0.0028992	-0.0056763	-0.0041504	0.0062561	0.013367	-0.014984	-0.0074768	0.036469	-0.027191	-0.034027	-0.0044861	0.025696	0.037231	0.020142	0.018097	-0.0065613	0.011444	-0.017517	-0.044556	-0.03479	0.010468	0.018951
-0.068115	0.00177	0.0091553	-0.011353	-0.0021057	0.0043945	-0.0087585	0.0062866	0.044464	-0.029724	-0.041687	0.0038147	0.031433	0.033264	0.017212	0.018738	-0.0018616	0.0028992	-0.019623	-0.043823	-0.032837	0.017548	0.013519
-0.068359	0.024902	0.010651	-0.01593	0.0014954	-0.0012512	-0.0098877	0.015594	0.053101	-0.021881	-0.037659	0.010315	0.027618	0.032471	0.019989	0.02475	-0.0055847	0.00021362	-0.024567	-0.050201	-0.035522	0.021637	0.008606
-0.066925	0.039825	0.0090332	-0.018097	0.0079346	-0.0094299	-0.009491	0.020599	0.0513	-0.023285	-0.035645	0.0063477	0.024536	0.027283	0.022552	0.030304	-0.012604	-0.00027466	-0.020905	-0.053436	-0.035492	0.022461	0.013367
-0.066101	0.047272	0.026825	-0.011505	0.0045471	-0.0059204	-0.012726	0.026428	0.048187	-0.025238	-0.030243	-0.0090942	0.026794	0.02301	0.018433	0.0177	-0.013031	0.00088501	-0.024323	-0.048401	-0.028168	0.022858	0.016449
-0.065979	0.047577	0.032166	-0.0095825	0.0042725	-0.0054626	-0.016449	0.024506	0.043091	-0.020416	-0.030518	-0.017944	0.034698	0.026398	0.013794	0.0021362	-0.0031738	0.00094604	-0.023987	-0.05545	-0.033447	0.024719	0.024078
-0.064484	0.057587	0.035553	-0.0084839	0.0064392	-0.0072937	-0.019592	0.01239	0.036194	-0.020355	-0.03067	-0.017792	0.039093	0.029358	0.0074768	-0.0032959	0.005188	0.0083008	-0.023895	-0.0513	-0.035614	0.031708	0.031403
-0.065826	0.052368	0.037354	-0.0016479	0.012238	-0.0014648	-0.016785	0.0096436	0.03244	-0.027008	-0.033325	-0.017181	0.029816	0.032349	0.0081482	-0.0046387	0.0032959	0.017303	-0.02298	-0.042542	-0.033081	0.042511	0.029877
-0.069702	0.039032	0.035187	0.014679	0.016785	-0.011353	-0.013336	0.0022583	0.026337	-0.03244	-0.032776	-0.006073	0.017853	0.03067	0.011475	0.0015869	-0.00012207	0.019501	-0.0224	-0.037079	-0.025269	0.041687	0.022705
-0.072205	0.030884	0.033905	0.02475	0.018433	-0.013306	-0.021912	0.0097046	0.012787	-0.033356	-0.034454	0.0112	0.011932	0.018219	0.0087891	-0.0028076	0.0010376	0.016571	-0.020691	-0.038422	-0.02359	0.033325	0.025269
-0.074951	0.039948	0.039307	0.0092773	0.018951	0.0033875	-0.026245	0.022278	0.016235	-0.030182	-0.026733	0.016205	0.0057068	-0.0057373	0.015503	-0.00018311	-0.0039673	0.012207	-0.023468	-0.036133	-0.025421	0.029907	0.022095
-0.079712	0.049408	0.031586	-0.017944	0.020386	0.01474	-0.027313	0.027435	0.033081	-0.022461	-0.028809	0.011688	0.012482	-0.015961	0.017242	-0.00030518	-0.011658	0.012238	-0.021149	-0.036865	-0.019104	0.032227	0.01535
-0.077148	0.03125	0.029022	-0.019897	0.022644	0.010284	-0.036407	0.018707	0.037506	-0.018524	-0.028168	0.012787	0.028351	-0.016388	0.0224	-0.0030518	-0.00045776	0.024414	-0.021179	-0.050781	-0.019623	0.027405	0.021057
-0.071381	0.02359	0.027863	-0.013184	0.029602	0.0027771	-0.048431	0.01889	0.028229	-0.018799	-0.03418	-0.00088501	0.028137	-0.017822	0.027771	0.00045776	0.012878	0.035583	-0.015228	-0.051544	-0.0242	0.026489	0.023438
-0.072815	0.020142	0.031799	-0.0082092	0.017731	0.0065613	-0.035645	0.02005	0.023193	-0.022888	-0.039948	-0.0037842	0.018616	-0.020599	0.024628	-0.00027466	0.013367	0.029419	-0.013153	-0.046082	-0.029419	0.025024	0.018402
-0.071533	0.028778	0.030365	-0.002655	-0.00024414	0.0048828	-0.015961	0.011322	0.021301	-0.023712	-0.031525	0.0030212	0.016602	-0.028442	0.01944	-0.006073	0.0067749	0.02005	-0.017761	-0.044403	-0.025421	0.016418	0.022491
-0.071289	0.046173	0.029297	0.0018921	-0.0042419	0.0053101	-0.0094299	0.022583	0.021088	-0.02417	-0.025818	0.016724	0.0078125	-0.018433	0.021088	-0.0084229	-0.0037842	0.018005	-0.036774	-0.046265	-0.028076	0.010437	0.017334
-0.073456	0.053253	0.026337	-0.0032349	0.0032959	0.019379	-0.0084839	0.021149	0.019928	-0.028412	-0.027374	0.022888	0.0079041	-0.0095215	0.020172	-0.0066833	-0.0021057	0.0047302	-0.047424	-0.049713	-0.037506	0.0099792	0.0054626
-0.071686	0.04892	0.0076599	-0.011169	0.014465	0.016937	-0.01712	0.011017	0.018921	-0.039856	-0.02298	0.014679	0.0045776	-0.0098572	0.019806	-0.0076904	0.011688	0.00015259	-0.040436	-0.061829	-0.029144	0.014862	0.0044861
-0.072296	0.030914	0.0058289	-0.0058289	0.0090027	-0.00012207	-0.024811	0.0095825	0.018524	-0.049652	-0.027557	0.0091248	-0.0014648	-0.0084839	0.021667	-0.010406	0.016968	0.00091553	-0.028412	-0.074066	-0.026062	0.019226	0.0042725
-0.071411	0.024445	0.00177	-0.0021362	-0.0083008	-0.0093689	-0.026855	0.016235	0.023224	-0.046112	-0.026886	0.0080566	-0.0014343	-0.0087585	0.016998	-0.0053711	0.016663	-0.0031128	-0.025482	-0.074921	-0.023773	0.022003	0.0011597
-0.066711	0.023315	0.0037537	0.0045166	-0.0083923	-0.003418	-0.027252	0.020447	0.018982	-0.042297	-0.019562	0.0076904	0.0031128	-0.01001	0.0097656	0.0039368	0.019501	-0.0036621	-0.01062	-0.069702	-0.02771	0.016571	0.0046692
-0.065979	0.016449	0.0056458	0.00177	0.0066528	0.0014954	-0.024933	0.017426	0.0048828	-0.036621	-0.023071	0.016632	0.0052185	-0.0091248	0.0073853	-0.00039673	0.017273	0.00015259	-0.011932	-0.058807	-0.031219	0.016235	0.010742
-0.058167	0.01297	-0.0040588	0.0073242	0.014984	-0.00085449	-0.016052	0.017273	0.0033569	-0.04425	-0.033569	0.018616	0.01059	-0.008606	0.0068665	-0.0068359	0.0018311	-0.0030823	-0.014648	-0.05719	-0.035553	0.020172	-0.0028381
-0.061829	0.012634	0.0021362	0.0015869	0.015076	-0.005249	-0.018066	0.015839	0.013885	-0.056152	-0.04306	0.014008	0.017365	-0.006012	0.0098877	-0.0071106	0.0057983	0.0013123	-0.013184	-0.059662	-0.035095	0.025726	-0.018066
-0.058807	0.012482	0.009552	-0.0061951	0.0095825	-0.0066528	-0.019012	0.018616	0.019592	-0.059753	-0.044647	0.012177	0.019958	-0.012268	0.0039673	-0.005127	3.0518e-05	0.0029602	-0.010529	-0.069916	-0.039886	0.023956	-0.014313
-0.046875	0.012451	0.0065613	-0.0087891	0.017334	-0.0021667	-0.02298	0.020508	0.020721	-0.04895	-0.042725	0.012573	0.01889	-0.012695	0.0082703	-0.0026855	-0.0049744	0.0036621	-0.0066528	-0.080017	-0.041718	0.017639	-0.0050659
-0.04364	0.0048523	-0.0036011	-0.010803	0.018372	0.00021362	-0.031433	0.018677	0.016998	-0.045868	-0.043274	0.01532	0.016998	-0.013947	0.012146	0.0017395	-0.0068359	0.0040894	0.0023499	-0.082092	-0.040985	0.016449	-0.0063782
-0.048431	0.0032349	-0.0031738	-0.014801	0.01709	0.0077209	-0.038239	0.019104	0.022888	-0.047302	-0.044342	0.0066833	0.016785	-0.012024	0.014374	0.0065308	-0.0049744	0.0014343	0.0022278	-0.081024	-0.037811	0.011841	-0.011108
-0.051758	0.00073242	0.0084534	-0.023315	0.0098267	0.021088	-0.044525	0.012421	0.031097	-0.044189	-0.052032	-0.0010071	0.014587	-0.015503	0.017395	0.011169	0.0019836	0.0012512	-0.00097656	-0.08194	-0.034821	0.011169	-0.010773
-0.04718	0.0043335	0.012665	-0.032318	0.019928	0.017639	-0.039795	0.013519	0.013519	-0.038879	-0.050049	0.00354	0.022308	-0.015625	0.014618	0.020477	0.015198	-0.00354	-0.0048218	-0.089539	-0.029083	0.011688	-0.0044861
-0.045532	0.020233	0.010986	-0.031464	0.035767	0.0048828	-0.032013	0.0224	-0.0031128	-0.039673	-0.044647	0.0066528	0.023773	-0.0085144	0.0021667	0.018585	0.020874	-0.0048828	-0.012207	-0.098938	-0.037109	0.010406	0.0019836
-0.05484	0.016357	0.017303	-0.027832	0.039825	0.011902	-0.035309	0.012512	-0.0014648	-0.038483	-0.043243	0.0039063	0.014404	-0.010559	-0.01059	0.015961	0.016052	-0.0070801	-0.019135	-0.10052	-0.043518	0.0029297	0.005188
-0.052521	0.0023499	0.018036	-0.029144	0.037903	0.023743	-0.0289	-0.00073242	0.0055847	-0.046844	-0.035919	0.0047913	0.019714	-0.0072937	-0.0027161	0.019073	0.010986	-0.0043945	-0.011749	-0.09314	-0.043396	0.0032959	0.004425
-0.051788	-0.0053406	0.015839	-0.034393	0.0354	0.022614	-0.016479	-0.0063782	0.010498	-0.044312	-0.03772	0.012238	0.018707	-0.0064697	0.0071411	0.019714	0.0047913	0.0019836	-0.011322	-0.086029	-0.040131	-0.001709	-0.00018311
-0.050201	-0.012177	0.024597	-0.027313	0.041443	0.013519	-0.021729	0	0.012695	-0.033203	-0.037872	0.019653	0.0070496	-0.017517	0.0073242	0.023956	0.00088501	0.0022278	-0.016693	-0.086761	-0.035065	-0.0030518	-0.011261
-0.057648	-0.0068665	0.025848	-0.015259	0.034027	0.0075684	-0.024536	-0.00012207	0.019196	-0.025116	-0.039886	0.02475	0.0069885	-0.016357	0.0036011	0.029938	-0.0092773	0.0070496	-0.019257	-0.089996	-0.032654	0.0046997	-0.012604
-0.057922	-0.0024414	0.027313	-0.01123	0.032593	0.0019226	-0.026337	-0.0021667	0.022186	-0.019775	-0.034973	0.030365	0.005127	-0.020813	0.0064087	0.029633	-0.012115	0.0082703	-0.020386	-0.089752	-0.03183	0.009552	-0.006134
-0.057037	-0.010895	0.033844	-0.019226	0.019684	-0.0042419	-0.021149	0.0029907	0.020599	-0.024811	-0.034607	0.0242	-0.0032654	-0.026337	0.010101	0.026581	-0.0070801	0.0093994	-0.030243	-0.085266	-0.023529	0.0083923	-0.0017395
-0.05899	-0.012085	0.055542	-0.025604	0.023041	0.0020752	-0.019714	0.011047	0.0060425	-0.026917	-0.033844	0.027008	-0.0075073	-0.016449	0.011566	0.021515	-0.0064697	0.018738	-0.031433	-0.084198	-0.023163	0.014587	-0.00039673
-0.060181	-0.005249	0.07608	-0.021484	0.025146	0.0083923	-0.025787	0.0005188	0.00015259	-0.023407	-0.028748	0.031067	6.1035e-05	-0.014923	0.019714	0.027008	-0.012756	0.016418	-0.03656	-0.077698	-0.031372	0.021973	-0.0046997
-0.057404	-0.0051575	0.063385	-0.011963	0.023529	0.0032654	-0.034363	-0.0054626	-0.0046082	-0.029419	-0.021637	0.032318	0.0048828	-0.018066	0.011749	0.029785	0.0014648	0.019562	-0.042542	-0.074615	-0.036285	0.015594	-0.00057983
-0.05838	-0.0050659	0.034485	-0.013672	0.020935	-0.0087585	-0.033813	0.0053101	-0.0088501	-0.036896	-0.02298	0.039368	0.0088196	-0.0089722	0.0041809	0.026276	0.018921	0.020874	-0.046021	-0.07132	-0.032318	0.0075989	0.0028381
-0.064636	-0.018127	0.017151	-0.00067139	0.020599	-0.014557	-0.03894	0.014008	-0.0056763	-0.041077	-0.025665	0.04364	0.015503	-0.0058594	0.010162	0.023224	0.023254	0.0224	-0.05423	-0.076355	-0.029907	0.010834	-0.00177
-0.060883	-0.033234	0.013092	0.0078735	0.022369	-0.017975	-0.037445	0.014771	-0.010406	-0.038177	-0.021576	0.049316	0.01059	-0.0038147	0.016693	0.031464	0.019928	0.028473	-0.063965	-0.076172	-0.023621	0.016998	-0.010345
-0.059631	-0.039185	0.0086975	-0.0081177	0.028076	-0.014221	-0.037842	0.014709	-0.012421	-0.033386	-0.022583	0.050262	0.0015869	-0.0069275	0.028564	0.033997	0.01535	0.027466	-0.073364	-0.080322	-0.023132	0.015533	-0.011505
-0.063782	-0.032867	0.013214	-0.0028381	0.037262	-0.01355	-0.035797	0.0078125	-0.010406	-0.020477	-0.025574	0.049347	0.011475	-0.013031	0.026062	0.024292	0.011414	0.027313	-0.071869	-0.08374	-0.027985	0.0091553	-0.020813
-0.059509	-0.018829	0.018494	0.020996	0.030487	-0.009552	-0.031372	0.0013733	-0.014557	-0.015381	-0.028961	0.044037	0.015656	-0.014984	0.016022	0.024963	0.0079956	0.032349	-0.067139	-0.082214	-0.036133	0.014313	-0.020142
-0.066467	-0.012482	0.01004	0.034454	0.020233	-0.010834	-0.034363	-0.0044861	-0.017365	-0.016876	-0.023529	0.034973	0.010529	-0.012695	0.016998	0.033203	0.010315	0.030334	-0.05368	-0.080597	-0.034149	0.015259	-0.018097
-0.071289	-0.013	0.016998	0.031342	0.013306	-0.014008	-0.046783	0.0064392	-0.015564	-0.014313	-0.018555	0.022369	0.0062866	-0.0097046	0.0092773	0.035034	0.0094604	0.02359	-0.037079	-0.0755	-0.02887	0.013794	-0.010742
-0.06369	-0.016388	0.018372	0.023193	0.0054016	-0.0074768	-0.040039	0.021973	-0.015137	-0.0078125	-0.016174	0.01947	0.0063782	-0.0087585	0.0048523	0.027496	0.0031738	0.027313	-0.03064	-0.078339	-0.027222	0.010284	-0.0076904
-0.058411	-0.022797	0.0099487	0.018311	0.01593	-0.0080872	-0.037689	0.023468	-0.016205	-0.0112	-0.021271	0.029449	0.013	-0.015686	0.01059	0.019867	-0.0055237	0.025879	-0.033783	-0.083374	-0.030243	0.017365	-0.013336
-0.057983	-0.015961	-0.0023499	0.013702	0.016205	-0.011383	-0.04068	0.014465	-0.011139	-0.016479	-0.025543	0.043793	0.0054626	-0.021606	0.012726	0.015808	-0.01358	0.019226	-0.035217	-0.08783	-0.030396	0.023804	-0.014282
-0.061096	-0.0053101	-0.0062256	0.014618	0.010559	-0.011078	-0.033752	0.017853	-0.0065002	-0.014923	-0.031433	0.04599	-0.00085449	-0.025085	0.01413	0.012909	-0.01416	0.018188	-0.039001	-0.085876	-0.037659	0.02774	-0.011902
-0.064056	-0.0070496	-0.0028687	0.015503	0.012482	-0.01062	-0.032288	0.016327	-0.0019836	-0.01767	-0.030914	0.042847	-0.0016479	-0.017639	0.013062	0.0098572	-0.010376	0.028107	-0.04364	-0.084778	-0.040771	0.021545	-0.016144
-0.061676	-0.013489	0.0075378	0.026398	0.017609	-0.0030518	-0.030334	0.019958	0.011292	-0.0053406	-0.022491	0.04364	-0.0050659	-0.010284	0.015411	0.0067749	0.0041809	0.027313	-0.039032	-0.087006	-0.034515	0.015259	-0.02124
-0.053986	-0.014618	0.0075378	0.027924	0.012939	0.00076294	-0.031067	0.027618	0.01532	-0.0013428	-0.012238	0.045135	-0.0081482	-0.0069275	0.01947	0.0038147	0.017059	0.023041	-0.030334	-0.08905	-0.035278	0.020752	-0.022919
-0.054413	-0.006012	0.0037231	0.02301	0.015167	0.0041809	-0.027954	0.027771	0.010376	-0.016418	-0.013275	0.041473	-0.020996	0.0024719	0.023407	0.013763	0.01767	0.018799	-0.027985	-0.089355	-0.032532	0.032532	-0.021301
-0.054962	0.0013733	0.0085754	0.019165	0.008667	0.0086975	-0.025116	0.043182	0.0059204	-0.023285	-0.013977	0.032166	-0.023193	0.010071	0.023376	0.017548	0.01062	0.017426	-0.029724	-0.090271	-0.035309	0.038727	-0.029785
-0.053955	0.0045166	0.010742	0.016998	0.00076294	-0.0046387	-0.035645	0.053528	0.00036621	-0.019287	-0.018616	0.02597	-0.019073	0.017029	0.017212	0.0073853	0.00015259	0.02066	-0.034729	-0.090454	-0.034637	0.037781	-0.035187
-0.040741	-0.0072632	0.026215	0.021118	-0.0030518	-0.0177	-0.039825	0.045166	0.0064697	-0.016815	-0.020996	0.025269	-0.006012	0.027374	0.0099487	0.0056763	0.00042725	0.020966	-0.045654	-0.090668	-0.031403	0.028931	-0.039032
-0.036285	-0.020874	0.038544	0.015747	0.0046082	-0.025452	-0.044434	0.035919	0.017853	-0.012207	-0.021912	0.027985	-0.00177	0.028625	0.0079651	0.0097656	-0.00061035	0.0058594	-0.047913	-0.088196	-0.025635	0.021851	-0.039215
-0.034607	-0.015228	0.028442	0.01947	0.010284	-0.022034	-0.04541	0.042816	0.016205	-0.0022583	-0.02594	0.024323	-0.0012817	0.023315	0.010468	0.011536	-0.013031	-0.0039673	-0.036438	-0.082245	-0.022797	0.01593	-0.02948
-0.03363	-0.011749	0.018616	0.023407	0.016876	-0.0061646	-0.035614	0.035248	0.01532	-0.0021362	-0.023499	0.021576	-3.0518e-05	0.012848	0.011047	0.016449	-0.0083008	9.1553e-05	-0.022156	-0.089417	-0.027039	0.017395	-0.025879
-0.035156	-0.0066223	0.026886	0.015289	0.015808	0.003479	-0.038086	0.025177	0.01947	-0.0095825	-0.025177	0.017883	0.0042725	0.015167	0.012268	0.020782	0.0012512	0.0058594	-0.019775	-0.096069	-0.027527	0.015259	-0.02417
-0.038757	-0.0096741	0.025421	0.013031	0.01236	-0.0023804	-0.039276	0.028381	0.017853	-0.0083618	-0.027802	0.019775	0.00064087	0.017426	0.01474	0.02771	0.002594	0.0087891	-0.026245	-0.10254	-0.032928	0.013214	-0.018494
-0.042236	-0.0073547	0.015625	0.019196	0.013611	-0.0090332	-0.037811	0.032837	0.018738	-0.0062866	-0.024597	0.026978	-0.0037231	0.024628	0.020966	0.028534	-0.0039978	0.0092163	-0.039886	-0.10159	-0.042786	0.011505	-0.010559
-0.037689	0.012543	0.021332	0.012634	0.0112	-0.013702	-0.042786	0.035797	0.0063782	-0.0093079	-0.018127	0.031982	-0.0031433	0.029755	0.023682	0.019318	-0.0027161	0.0069885	-0.046051	-0.098206	-0.044739	0.011261	-0.0090637
-0.037598	0.026215	0.04071	-0.0011902	0.015289	-0.011993	-0.043365	0.044617	0.0020447	-0.013733	-0.010895	0.033813	0.0042114	0.019958	0.034943	0.014313	0.0093079	0.0010681	-0.041687	-0.10193	-0.028809	0.014465	-0.0046082
-0.037781	0.030548	0.043732	0.0016479	0.018677	-0.014496	-0.034363	0.04837	0.012177	-0.0090942	-0.013184	0.035278	0.014526	0.016022	0.041534	0.016968	0.022522	0.0021362	-0.041779	-0.095306	-0.020813	0.020538	-0.0059814
-0.043884	0.019379	0.04184	-0.00036621	0.0018921	-0.033356	-0.042877	0.053131	0.01947	-0.017487	-0.0086975	0.039703	0.016144	0.011139	0.041321	0.011993	0.03067	0.0064087	-0.046906	-0.087402	-0.024841	0.016479	-0.013702
-0.053009	0.0058899	0.03952	-0.0021667	-0.0091248	-0.03717	-0.039185	0.0495	0.019531	-0.018188	-0.0071106	0.035065	0.007019	0.0088196	0.032135	0.010864	0.039032	0.0082397	-0.045959	-0.083191	-0.029022	0.012756	-0.023041
-0.044739	-9.1553e-05	0.055511	-0.00054932	-0.0072632	-0.022034	-0.031647	0.039886	0.0094604	-0.0074463	-0.0065918	0.023438	-0.0005188	0.011108	0.015503	0.0094604	0.034668	0.00030518	-0.042633	-0.077454	-0.035614	0.010254	-0.020233
-0.040619	-0.0022888	0.054108	0.0029297	-0.0010376	-0.0027771	-0.02951	0.036713	0.0019836	-0.0089111	-0.0038757	0.024536	0.0016479	0.011597	0.014648	0.0042419	0.029083	0.0049133	-0.036804	-0.075531	-0.039703	0.0072937	-0.018036
-0.041901	-0.0016174	0.044403	0.0072937	0.0091858	0.0005188	-0.015717	0.042755	0.0015869	-0.020081	-0.003479	0.026306	0.0028687	0.006958	0.021759	0.0048523	0.021057	0.0077515	-0.027161	-0.076294	-0.039032	0.00021362	-0.025482
-0.050934	0.0066223	0.050171	0.004425	0.014343	-0.0038147	-0.013184	0.049469	-0.00079346	-0.017334	-0.011536	0.033691	-0.0013733	0.013702	0.022552	0.0040894	0.017059	0.0081177	-0.026062	-0.071533	-0.039276	-0.00042725	-0.029816
-0.056915	0.0058289	0.054108	-0.0083313	0.0089417	-0.002594	-0.018127	0.05484	-0.0014343	-0.0077515	-0.014252	0.039429	-0.0037231	0.0097046	0.023468	0.0089417	0.01236	0.00018311	-0.030579	-0.062744	-0.047974	0.0037537	-0.027466
-0.05368	0.0026855	0.043671	-0.0041199	0.0097046	-0.0070801	-0.019196	0.050323	-0.0024414	0.0030518	-0.011841	0.042786	-0.0011597	0.0045776	0.03299	0.014313	0.011444	-0.0021973	-0.038055	-0.059937	-0.042023	0.00024414	-0.029785
-0.046295	0.0018311	0.043518	0.0055847	0.0080566	-0.0061035	-0.028564	0.055176	-0.011047	0.0054932	-0.012817	0.040619	0.0028076	-0.0005188	0.03241	0.011871	0.018677	0.0032043	-0.032806	-0.063019	-0.037872	-0.00036621	-0.029022
-0.045624	-0.00039673	0.06308	0.0073853	0.017334	0.0024719	-0.038574	0.068787	-0.011353	-0.0015259	-0.015442	0.039032	0.0099182	0.0068665	0.026886	0.0069885	0.011108	6.1035e-05	-0.038483	-0.06012	-0.033844	0.0044861	-0.033997
-0.046875	0.0028076	0.059814	0.004364	0.026123	0.0078125	-0.034882	0.068298	-0.0075378	-0.0083923	-0.012054	0.04306	0.0099182	0.012482	0.034027	0.0096436	0.0073547	-0.002533	-0.042725	-0.059784	-0.028564	0.0020752	-0.034515
-0.04776	0.0090942	0.055359	0.0079041	0.0242	0.00054932	-0.027527	0.061371	-0.0086975	-0.0093689	-0.0089722	0.044434	0.0069885	0.0096741	0.035675	0.015533	0.0087585	-0.0028076	-0.040405	-0.066956	-0.029114	0.0039063	-0.028503
-0.052826	0.016388	0.052856	0.020508	0.017609	0.0014648	-0.027191	0.049164	-0.015717	-0.0073853	-0.003479	0.046509	0.0054016	0.015381	0.031311	0.012543	0.0029907	-0.0020752	-0.049591	-0.070221	-0.031708	0.0031433	-0.022095
-0.051666	0.015961	0.040833	0.02063	0.018127	0.0039673	-0.025055	0.044617	-0.024689	-0.0048828	-0.0019226	0.04538	0.01004	0.016113	0.027771	0.003418	0.00012207	-0.00057983	-0.063232	-0.068481	-0.028046	-0.0018921	-0.018768
-0.041962	0.012848	0.036682	0.014374	0.023041	0.0010071	-0.023315	0.04718	-0.025665	-0.0073242	0.0064392	0.047089	0.010071	0.011871	0.023651	-0.0065613	0.003479	-0.0073853	-0.070557	-0.066589	-0.026794	-0.0026245	-0.012756
-0.042328	0.014435	0.036743	0.015015	0.023651	-0.00073242	-0.010895	0.053558	-0.016876	-0.014648	0.007782	0.042053	0.0080872	0.0087891	0.02533	-0.013672	0.0081177	-0.0060425	-0.05719	-0.072021	-0.034668	-0.0014648	-0.012909
-0.041656	0.0083313	0.02774	0.011597	0.023376	-0.0018616	0.0057373	0.061523	-0.015717	-0.013092	0.0092163	0.040924	0.0081177	0.0046387	0.026276	-0.01712	0.004364	-0.0057373	-0.043091	-0.078705	-0.033264	0.0020447	-0.016327
-0.037537	0.0028381	0.023346	0.0028076	0.025116	-0.0016174	0.014984	0.057617	-0.015289	-0.0076904	0.0091553	0.038422	0.010193	-0.00354	0.027679	-0.02478	0.010864	-0.0077209	-0.0336	-0.081085	-0.03302	0.0063782	-0.022675
-0.03656	0.0088806	0.018707	0.0047913	0.014069	-6.1035e-05	0.011444	0.05014	-0.025391	0.0014954	0.01181	0.032745	0.011597	0.0010071	0.026398	-0.023468	0.013733	-0.018463	-0.037109	-0.07962	-0.029633	0.0019226	-0.028748
-0.038391	0.0026245	0.023468	0.018127	-0.010681	0.0056152	0.0055542	0.049561	-0.028229	0.0015564	0.011597	0.028564	0.0077515	0.0052185	0.016357	-0.020874	0.0082397	-0.022247	-0.039673	-0.072235	-0.031036	-0.0091858	-0.027863
-0.042572	-0.00097656	0.05011	0.019501	-0.022491	0.0066223	0.0061035	0.051117	-0.02713	0.00054932	0.012573	0.02951	0.0028381	0.010468	0.010193	-0.024353	0.0020142	-0.025055	-0.039459	-0.07373	-0.041443	-0.01474	-0.031158
-0.042542	-0.012177	0.048676	0.010895	-0.0075684	-0.00079346	0.013123	0.053864	-0.015991	-0.0057068	0.011688	0.027679	0	0.0038757	0.01059	-0.025085	0.0066833	-0.022339	-0.033813	-0.072693	-0.043274	-0.0081482	-0.036987
-0.031067	-0.012604	0.045288	0.012695	-0.0023499	-0.0015869	0.010925	0.052307	-0.0037537	-0.010406	0.012756	0.018951	-0.0013428	0.0045471	0.021545	-0.020569	0.0070801	-0.023804	-0.031372	-0.07489	-0.040955	-0.0039978	-0.036407
-0.023926	0.0062866	0.047516	0.015106	0.0034485	0.0067139	-0.0038452	0.052155	0.0018921	-0.0046387	0.015167	0.01767	-0.010895	0.0068665	0.028442	-0.01886	0.0062256	-0.026917	-0.026703	-0.07251	-0.04364	-0.0071106	-0.025452
-0.022003	0.0010681	0.039734	0.0090332	0.017761	0.0070496	-0.0083618	0.050171	-0.0041199	-0.0054626	0.01593	0.01886	-0.0080261	0.0080566	0.018494	-0.019318	0.0081787	-0.024567	-0.010559	-0.067932	-0.03653	-0.0071716	-0.023254
-0.020325	-0.01239	0.034454	0.0054932	0.024597	-0.0048828	-0.016479	0.050293	-0.0058289	-0.017212	0.027069	0.016296	-0.0010681	0.0089111	0.012024	-0.029907	0.012756	-0.02243	0.00036621	-0.068695	-0.033905	-0.0018616	-0.018555
-0.021759	-0.0096436	0.034607	0.0088501	0.012695	-0.0051575	-0.015228	0.043243	0.00048828	-0.012939	0.032166	0.0022583	0.0035095	0.011017	0.0040588	-0.036499	0.010773	-0.024231	-0.00018311	-0.073029	-0.032715	-0.0052185	-0.015137
-0.021606	-0.0050049	0.028381	0.0066528	0.0026855	-0.0020447	-0.017181	0.029816	-0.0014648	-0.0093079	0.035553	0.00039673	0	0.013397	-0.0036926	-0.031036	0.010956	-0.025269	0.0018005	-0.072876	-0.032898	-0.006897	-0.0095825
-0.018616	-0.0021667	0.028442	0.0065918	-0.00076294	-0.0039673	-0.015594	0.039093	-0.0065002	-0.019012	0.030548	0.0048523	-0.0087585	0.0088196	-0.010101	-0.029022	0.0271	-0.027222	0.0016479	-0.067352	-0.035278	-0.011993	-0.010712
-0.017426	0.0056458	0.037842	0.0056763	-0.0083313	-0.0074158	-0.015198	0.052246	-0.010834	-0.017395	0.033112	0.0049438	-0.013458	0.0091248	-0.015289	-0.021881	0.023895	-0.028015	-0.0037537	-0.060883	-0.032654	-0.020264	-0.0087585
-0.015747	-0.0030823	0.033295	0.013641	-0.009491	-0.010254	-0.011414	0.047333	-0.0079346	-0.009491	0.032928	0.0010071	-0.015381	0.0071411	-0.011292	-0.02121	0.017426	-0.026703	-0.012207	-0.063171	-0.019257	-0.015259	-0.010315
-0.015259	-0.0053711	0.036652	0.011993	-0.0021362	-0.01474	-0.021454	0.037262	-0.011414	0.0015869	0.026886	-0.0040588	-0.016083	0.010864	0.010284	-0.023285	0.0080566	-0.023682	-0.016205	-0.066772	-0.016022	-0.0094299	-0.020477
-0.012024	-0.0062866	0.037872	0.0037231	0.0065918	-0.022614	-0.028351	0.042725	-0.027435	0.0010376	0.02124	-0.0058899	-0.01239	0.013947	0.024506	-0.018799	0.0012817	-0.025574	-0.011322	-0.071075	-0.01474	-0.005188	-0.017273
-0.0055542	-0.012665	0.034668	0.0058289	0.009552	-0.029327	-0.03894	0.050537	-0.02359	-0.0068054	0.02536	-0.0058899	-0.012695	0.010223	0.024933	-0.010712	0.0050354	-0.025818	-0.0063782	-0.066101	-0.015381	-0.0072021	-0.015381
-0.0071716	-0.018463	0.045532	0.0091553	0.0061951	-0.024139	-0.042358	0.055969	-0.02063	-0.0057678	0.034119	0.0025024	-0.010162	0.0066528	0.026428	-0.010956	0.010712	-0.030853	-0.0039368	-0.056	-0.013489	-0.0075378	-0.012512
-0.0078125	-0.013947	0.044922	-0.0064087	-0.002594	-0.02771	-0.048706	0.04483	-0.025665	0.0023499	0.034058	0.00073242	-0.017914	0.00091553	0.030365	-0.025421	0.012939	-0.029053	-0.0083008	-0.044861	-0.011536	-0.013153	-0.012756
0.00030518	-0.0024109	0.043701	-0.025909	-0.0042419	-0.032593	-0.058929	0.028625	-0.02597	0.0021973	0.033234	0.0064087	-0.031769	-3.0518e-05	0.024567	-0.027161	0.013794	-0.022034	-0.013672	-0.052063	-0.0080261	-0.0029907	-0.01767
-0.0039368	0.0056458	0.042053	-0.019531	-3.0518e-05	-0.035309	-0.060272	0.017151	-0.023224	0.010284	0.029816	0.01181	-0.031921	0.0098267	0.019043	-0.011444	0.016174	-0.017029	-0.0080566	-0.053802	-0.013733	-0.0023193	-0.016968
-0.011139	0.024719	0.033905	-0.0073853	0.0075073	-0.031616	-0.045715	0.015381	-0.015839	0.0010071	0.029846	0.017395	-0.029846	0.014679	0.016418	-0.0088806	0.020813	-0.016083	-0.0080261	-0.04837	-0.015442	-0.0045776	-0.016541
-0.014191	0.039581	0.030701	-0.010406	0.013306	-0.030853	-0.034882	0.021454	-0.016235	-0.015259	0.027954	0.0177	-0.029602	0.017273	0.028229	-0.017975	0.021179	-0.019409	-0.0084229	-0.050049	-0.014923	0.0024414	-0.014191
-0.0083923	0.031921	0.035431	-0.0097046	0.010315	-0.026703	-0.028168	0.024902	-0.025055	-0.022522	0.018707	0.016693	-0.030396	0.019928	0.031067	-0.021179	0.027832	-0.016083	-0.010864	-0.050903	-0.015442	0.0030518	-0.011078
-0.0058899	0.025024	0.034058	-0.0013123	0.00054932	-0.026184	-0.030579	0.028137	-0.033142	-0.018188	0.015961	0.021332	-0.025146	0.019928	0.029938	-0.022827	0.041016	-0.014618	-0.013977	-0.058807	-0.0177	0.0082703	-0.016022
-0.0020447	0.020203	0.023102	-0.0021057	-0.01239	-0.030243	-0.035583	0.019714	-0.044067	-0.02002	0.015503	0.020172	-0.026611	0.01767	0.024902	-0.021393	0.032104	-0.013885	-0.010254	-0.063904	-0.011505	0.0079041	-0.021973
-0.0021667	0.021667	0.016876	-0.0080872	-0.02124	-0.033386	-0.036896	0.023254	-0.055969	-0.018951	0.023071	0.018524	-0.028168	0.011566	0.022095	-0.028778	0.019104	-0.010315	0.0018005	-0.061249	-0.0067749	0.0070496	-0.024139
-0.0057678	0.0046692	0.014618	-0.0045776	-0.0099487	-0.0354	-0.045746	0.018951	-0.049194	-0.016144	0.020966	0.011841	-0.024414	0.0075684	0.026611	-0.030212	0.00076294	-0.013245	0.0077515	-0.052673	-0.0025635	0.0039978	-0.023224
-0.0047302	-0.01416	0.021729	-0.0055237	-0.0050354	-0.032867	-0.036774	0.022339	-0.048065	-0.017303	0.019501	0.017944	-0.022278	-0.0026855	0.032043	-0.031952	-0.010193	-0.018524	0.0057678	-0.046753	0.00076294	0.0052185	-0.021942
-0.0076904	-0.023346	0.019653	-0.014648	3.0518e-05	-0.031372	-0.031311	0.032227	-0.052032	-0.024353	0.029724	0.019623	-0.028259	-0.0071106	0.030762	-0.030151	-0.014282	-0.017273	0.013916	-0.04364	0.0076904	0.013885	-0.025818
-0.0084229	-0.0036011	0.029053	-0.022614	-0.0012512	-0.031586	-0.035767	0.020142	-0.071655	-0.030029	0.039398	0.020233	-0.032104	-0.010223	0.036316	-0.035309	-0.0013733	-0.022186	0.015839	-0.042908	0.0075989	0.015594	-0.0271
-0.0085144	0.0067444	0.018951	-0.02124	0.0037842	-0.028656	-0.044708	0.0067749	-0.059418	-0.021301	0.044647	0.027832	-0.020844	-0.011169	0.037598	-0.046295	0.0014648	-0.023956	0.014679	-0.039612	0.0011902	0.0074158	-0.021881
0.0040283	0.0040894	0.0074768	-0.011536	0.0087585	-0.032898	-0.038177	0.0086975	-0.039856	0.0050964	0.044678	0.035736	-0.027161	-0.012787	0.041443	-0.046082	0.0031128	-0.029877	0.013611	-0.037842	0.0010986	0.0099792	-0.0177
0.0097046	0.0022583	-0.0030212	-0.012512	0.0063477	-0.042786	-0.039703	0.025909	-0.036438	-0.0032349	0.046967	0.035919	-0.026031	-0.01062	0.044495	-0.051483	0.0075989	-0.027924	0.0069275	-0.041931	0.0015869	0.017059	-0.016022
0.016479	0.0030823	-0.0032959	-0.015961	0.0031738	-0.03772	-0.047516	0.027863	-0.032562	-0.016205	0.052368	0.045898	-0.023621	-0.0077515	0.041779	-0.064453	0.0065613	-0.03125	0.010284	-0.045044	-0.0057068	0.014221	-0.030182
0.020569	-0.0076294	0.0055847	-0.018646	-0.0027161	-0.035248	-0.048431	0.022003	-0.024841	-0.018555	0.04895	0.042236	-0.029022	-0.0053406	0.036987	-0.068939	0.0044556	-0.036194	0.0050049	-0.048035	-0.0047913	0.011902	-0.030609
0.021545	-0.024139	-0.0032654	-0.014069	-0.0035095	-0.022949	-0.040039	0.017487	-0.018799	-0.019409	0.043396	0.037018	-0.024597	-0.0081177	0.024353	-0.066437	0.0083923	-0.034576	-0.0010986	-0.041382	-0.0021362	0.017212	-0.027161
0.021088	-0.033875	-0.0012207	-0.012115	-0.0038452	-0.0092163	-0.029388	0.0066528	-0.027191	-0.015381	0.040924	0.037109	-0.018127	-0.0041199	0.014587	-0.070068	0.0046997	-0.036652	0.0036621	-0.038025	0.0036621	0.01947	-0.028137
0.025909	-0.033417	-0.00054932	-0.011749	-0.0041809	-0.0031433	-0.025909	0.00033569	-0.025757	-0.019653	0.045593	0.029449	-0.0092163	-0.0017395	0.015167	-0.077484	-0.0064087	-0.043091	0.008606	-0.042419	0.0093689	0.028442	-0.029846
0.0271	-0.025208	0.00021362	-0.0019226	-0.00091553	-0.012054	-0.020172	0.00018311	-0.030884	-0.02124	0.039154	0.029602	-0.011749	-0.0085754	0.011627	-0.073364	-0.012878	-0.045654	-0.0016785	-0.038849	0.0075989	0.025848	-0.030396
0.024658	-0.0097656	0.0043335	-0.0032654	0.014465	-0.026489	-0.017426	0.0038147	-0.020844	-0.015472	0.036133	0.033722	-0.0068359	-0.0084534	0.015656	-0.069366	-0.0079651	-0.041229	-0.0093994	-0.034851	0.0088806	0.016754	-0.031281
0.027222	-0.0084229	0.0036011	-0.0099792	0.0079651	-0.024231	-0.016449	0.012085	-0.01236	-0.015198	0.037384	0.030426	0.0031128	-0.0038147	0.020905	-0.068024	0.0007019	-0.032776	-0.0072632	-0.029297	0.012604	0.022095	-0.035461
0.031952	-0.0070496	0.0045166	-0.018127	-0.0028076	-0.012024	-0.017883	0.0083008	-0.023254	-0.033234	0.046722	0.035553	0.006897	0.0017395	0.022064	-0.065063	0.0030823	-0.035126	0.0024109	-0.034607	0.0097961	0.030365	-0.039215
0.027649	-0.0065613	0.0080261	-0.012604	-0.012177	-0.014038	-0.027557	0.011688	-0.022522	-0.031494	0.045563	0.04303	0.0055847	0.006012	0.018158	-0.055206	0.0045166	-0.031555	0.0011597	-0.038239	0.0089111	0.027313	-0.046143
0.027618	0.0091858	0.0032349	-0.011108	-0.019989	-0.026184	-0.03125	0.018219	-0.018127	-0.032562	0.042114	0.048431	0.0080566	0.013641	0.024597	-0.047668	0.0052185	-0.029266	0.00088501	-0.037354	0.010681	0.027405	-0.049774
0.025177	0.0081787	0.0064697	-0.022064	-0.015778	-0.031647	-0.036072	0.014923	-0.032898	-0.032013	0.037445	0.053253	0.010834	0.010742	0.029663	-0.041168	0.0021057	-0.028717	0.0015564	-0.039124	0.015289	0.023438	-0.054077
0.027924	-0.011292	0.0062256	-0.028503	-0.013214	-0.030182	-0.038239	0.00085449	-0.041687	-0.02597	0.032288	0.04834	0.0074463	0.0086975	0.025909	-0.030548	-0.00079346	-0.034729	-0.00039673	-0.038422	0.020294	0.017853	-0.048492
0.037231	-0.029449	-0.00015259	-0.030304	9.1553e-05	-0.01825	-0.037109	-0.011749	-0.035217	-0.01944	0.023254	0.03772	6.1035e-05	0.0023193	0.021057	-0.036591	-0.0020142	-0.037445	-0.00045776	-0.04071	0.016907	0.014679	-0.038391
0.02887	-0.03717	0.0029602	-0.026886	-0.0044861	-0.021729	-0.021576	-0.01358	-0.032135	-0.013947	0.022552	0.042236	-0.0060425	-0.00045776	0.018524	-0.044617	-0.0037842	-0.033051	0.00061035	-0.046021	0.015167	0.026062	-0.038788
0.020111	-0.029907	0.0014648	-0.016937	-0.0086975	-0.023743	-0.016052	-0.003418	-0.028412	-0.008728	0.031006	0.038391	-0.0018921	-0.0071106	0.013977	-0.047028	0.0064392	-0.03125	0.0021057	-0.046875	0.015839	0.027863	-0.0448
0.023499	-0.017212	-0.00048828	-0.014862	-0.012268	-0.015533	-0.020996	0.010101	-0.033356	-0.010071	0.03299	0.038483	-0.0068665	-0.010864	0.018188	-0.045105	0.01532	-0.038513	-0.0019226	-0.046722	0.011841	0.022247	-0.047821
0.022705	-0.0088501	0.0017395	-0.028687	-0.0061646	-0.013092	-0.02063	-0.0054321	-0.042786	-0.020264	0.025543	0.047211	-0.0097961	-0.0005188	0.021179	-0.04248	0.011505	-0.038849	-0.0048523	-0.039703	0.012054	0.016296	-0.051025
0.023773	-0.0022278	0.0037231	-0.042023	0.0099792	-0.011963	-0.02002	-0.0083313	-0.048798	-0.029785	0.030884	0.051483	-0.0069885	0.010376	0.025604	-0.04245	0.017578	-0.031342	-0.0047302	-0.035492	0.016113	0.015778	-0.051544
0.027252	-0.0061646	0.0048218	-0.037964	0.018463	-0.020233	-0.018066	-0.0010681	-0.048859	-0.019226	0.023468	0.046661	-0.011902	0.010498	0.028992	-0.043335	0.021759	-0.030762	0.00057983	-0.031372	0.027313	0.019348	-0.050537
0.027344	-0.013367	-0.007019	-0.037842	0.018677	-0.025116	-0.014984	0.00048828	-0.037201	-0.01239	0.02063	0.04483	-0.0098877	0.0099792	0.026398	-0.038818	0.020752	-0.035645	0.0083313	-0.025299	0.031311	0.013489	-0.046661
0.034546	-0.003418	-0.0072632	-0.031586	0.012817	-0.022614	-0.020844	-0.0044556	-0.044189	-0.012451	0.02301	0.053375	-0.0067444	0.0083008	0.028412	-0.037292	0.011078	-0.029999	0.005127	-0.019073	0.029633	0.013916	-0.047058
0.042847	9.1553e-05	-0.014343	-0.021393	0.019562	-0.02182	-0.024139	-0.0026245	-0.047485	-0.020599	0.023743	0.06134	0.0014343	0.0040283	0.026276	-0.043182	0.0022583	-0.023651	-0.011566	-0.018433	0.021332	0.015167	-0.043976
0.043854	-0.0072021	-0.021423	-0.022247	0.031067	-0.023163	-0.020355	-0.0044556	-0.043121	-0.037476	0.011871	0.06189	0.0017395	-0.0024719	0.023346	-0.048004	0.0026245	-0.028198	-0.016418	-0.014557	0.014709	0.020386	-0.045563
0.039093	-0.026794	-0.025269	-0.026306	0.02948	-0.021973	-0.016541	0.0062256	-0.044525	-0.030426	0.0034485	0.065308	-0.0031128	0.00012207	0.022888	-0.05069	0.021454	-0.02832	0.00048828	-0.016205	0.02243	0.023499	-0.043396
0.042633	-0.029907	-0.023102	-0.033356	0.02771	-0.020874	-0.016418	0.0080872	-0.041779	-0.019318	0.0049744	0.059998	-0.010559	-0.0048828	0.020325	-0.051514	0.039917	-0.029022	0.015686	-0.010193	0.026215	0.018463	-0.044403
0.042297	-0.018036	-0.016327	-0.038605	0.030731	-0.0088806	-0.014587	0.0016174	-0.027557	-0.025696	0.0094299	0.052765	-0.0072937	-0.011353	0.016815	-0.055603	0.034149	-0.027679	0.029633	-0.0069275	0.031799	0.012085	-0.039825
0.046051	-0.022736	-0.0098572	-0.045776	0.035461	-0.012451	-0.012146	-0.0026245	-0.03653	-0.025726	0.012329	0.045532	3.0518e-05	-0.0061951	0.017548	-0.06308	0.02179	-0.027863	0.026611	-0.01178	0.029297	0.016418	-0.034454
0.04599	-0.033356	-0.010254	-0.047607	0.036407	-0.024353	-0.016571	0.00082397	-0.036011	-0.021973	0.013733	0.041321	0.0025024	0.008667	0.018738	-0.063843	0.028992	-0.020538	0.012482	-0.017487	0.024872	0.019745	-0.038605
0.048553	-0.036682	-0.017761	-0.044891	0.028015	-0.039154	-0.0074463	0.0050354	-0.032593	-0.011597	0.018829	0.037445	0.010468	0.0088501	0.020447	-0.05838	0.031097	-0.020752	0.006073	-0.021118	0.023254	0.018311	-0.045105
0.04657	-0.030365	-0.010284	-0.0336	0.019928	-0.036957	-0.013916	-0.00012207	-0.042694	-0.01358	0.027466	0.032715	0.017578	0.0080566	0.01944	-0.056427	0.020477	-0.027435	0.012054	-0.025787	0.01889	0.016602	-0.046967
0.042908	-0.029938	-0.0075684	-0.029236	0.020477	-0.030548	-0.016754	-0.015594	-0.042053	-0.034332	0.023468	0.033661	0.020447	0.0046997	0.028717	-0.057465	0.010803	-0.035126	0.018127	-0.031128	0.026825	0.014404	-0.052917
0.042084	-0.019623	-0.0082703	-0.036285	0.019653	-0.026184	-0.003479	-0.01947	-0.047913	-0.037231	0.027191	0.035797	0.027618	-0.0062256	0.030334	-0.060638	0.0074463	-0.029175	0.02301	-0.031921	0.03009	0.017578	-0.050323
0.04184	-0.0024719	-0.014008	-0.047974	0.012177	-0.033264	0.0090027	-0.013916	-0.048798	-0.034363	0.031525	0.040314	0.031738	-0.0063782	0.025085	-0.065521	-0.00033569	-0.023254	0.017181	-0.028839	0.024445	0.01416	-0.043457
0.049866	0.00036621	-0.032593	-0.052521	0.0078125	-0.032257	0.024139	-0.01178	-0.047638	-0.013702	0.032898	0.047821	0.032227	0.0012207	0.025909	-0.068878	0.0037537	-0.022522	0.0088806	-0.032227	0.019135	0.016815	-0.04184
0.058197	-0.015472	-0.039001	-0.051666	0.012848	-0.037354	0.028748	-0.0093689	-0.052979	-0.0010071	0.039124	0.046265	0.029602	0.0084229	0.025757	-0.066895	0.0072021	-0.029999	0.013794	-0.034607	0.027496	0.016174	-0.046112
0.06546	-0.026917	-0.0354	-0.052856	0.022552	-0.037872	0.020294	-0.0086365	-0.049286	0.0020142	0.04303	0.042603	0.032959	0.006897	0.02002	-0.061401	0.0059814	-0.037903	0.0067139	-0.041595	0.032013	0.014923	-0.054626
0.061127	-0.033997	-0.021667	-0.056641	0.017303	-0.035675	0.009491	-0.018219	-0.048981	0.0031738	0.03302	0.034058	0.037354	0.0056763	0.023865	-0.061981	0.008728	-0.035858	-0.0018005	-0.050568	0.032135	0.013947	-0.058624
0.05542	-0.032318	-0.027008	-0.057465	0.018127	-0.04129	0.0032043	-0.027283	-0.045715	0.0064087	0.029083	0.029266	0.044159	0.00045776	0.024353	-0.061615	0.0047607	-0.039734	-0.0088501	-0.058838	0.030853	0.021088	-0.053986
0.056213	-0.025665	-0.028687	-0.052734	0.016113	-0.036285	0.00021362	-0.0271	-0.044373	0.0036926	0.024994	0.023743	0.041687	0.0028381	0.019501	-0.064209	0.0065308	-0.050812	-0.012878	-0.051819	0.031921	0.019928	-0.05484
0.064362	-0.024017	-0.026245	-0.058533	0.0090637	-0.019714	-0.00054932	-0.023621	-0.035919	-0.0021667	0.015442	0.021057	0.034943	0.012054	0.013794	-0.066193	0.012848	-0.047272	-0.0271	-0.048584	0.033783	0.014648	-0.056793
0.071014	-0.020172	-0.016357	-0.052765	0.010223	-0.018341	-0.0074158	-0.020935	-0.025818	0.00067139	0.011871	0.014923	0.036591	0.016663	0.011444	-0.066833	0.012299	-0.043793	-0.025848	-0.051331	0.031281	0.0082703	-0.062653
0.073547	-0.016174	-0.020721	-0.051819	0.025696	-0.019257	-0.013367	-0.030945	-0.027405	0.0079651	0.013306	0.011139	0.040314	0.017548	0.012482	-0.068542	0.0033569	-0.041168	-0.0039673	-0.049042	0.017059	0.0010986	-0.061768
0.0737	-0.022461	-0.022491	-0.053284	0.024323	-0.011597	-0.018585	-0.032837	-0.034821	0.0084839	0.01532	0.0083923	0.032959	0.02063	0.020782	-0.067413	-0.0065308	-0.034088	0.010864	-0.050568	0.0072937	-0.010468	-0.064056
0.072052	-0.028839	-0.028687	-0.054291	0.013245	-0.0034485	-0.022034	-0.03067	-0.034241	-0.0014343	0.016113	0.0099792	0.031158	0.024414	0.024414	-0.067657	-0.0062256	-0.032288	0.017731	-0.053925	0.016724	-0.021851	-0.05896
0.071198	-0.036041	-0.037262	-0.049835	0.019073	-0.010345	-0.013428	-0.017639	-0.039825	-0.0088806	0.011261	0.009613	0.036652	0.028748	0.026398	-0.068573	-0.0031128	-0.031067	0.021698	-0.051514	0.013	-0.022675	-0.051575
0.071564	-0.028229	-0.045776	-0.046753	0.031952	-0.007843	0	-0.017548	-0.046661	-0.0068665	0.008728	0.015869	0.031952	0.029236	0.032715	-0.077484	-0.0025024	-0.028137	0.01123	-0.051971	0.015015	-0.029968	-0.051514
0.08078	-0.032959	-0.044464	-0.051392	0.026215	-0.0096741	0.0093689	-0.018738	-0.043335	0.0017395	0.0097961	0.010895	0.020935	0.026672	0.033295	-0.077423	-0.0058289	-0.024414	0.0028381	-0.058197	0.016968	-0.023743	-0.04422
0.082794	-0.032776	-0.035492	-0.050201	0.012238	-0.0043945	0.011322	-0.019196	-0.041779	0.0014648	0.018677	0.014404	0.019196	0.023743	0.035583	-0.082458	-0.0010071	-0.023468	-0.0005188	-0.056519	0.022614	-0.021881	-0.035645
0.075806	-0.027924	-0.029724	-0.055145	0.0021973	-0.0013428	-0.0016785	-0.019958	-0.043304	-0.0090942	0.018799	0.018463	0.019531	0.029602	0.042694	-0.086975	0.0038757	-0.024139	0.0010986	-0.048401	0.026398	-0.016754	-0.02771
0.067566	-0.036224	-0.016876	-0.055756	-0.0021667	-0.0072632	-0.01532	-0.0088196	-0.057495	-0.025513	0.018158	0.018982	0.018097	0.027618	0.046143	-0.098785	-0.00030518	-0.022644	0.010742	-0.049347	0.033173	-0.019073	-0.035431
0.068359	-0.029694	-0.018372	-0.054993	-0.0005188	-0.013977	-0.013306	0.0036621	-0.057983	-0.024323	0.018311	0.02124	0.019043	0.02124	0.042877	-0.088348	-0.0090637	-0.024597	0.013428	-0.049194	0.036865	-0.010925	-0.040222
0.07019	-0.024567	-0.021606	-0.061707	-0.0014648	-0.017548	-0.017578	-0.0030823	-0.045197	-0.017761	0.018097	0.028839	0.021454	0.015533	0.03656	-0.088684	-0.0019531	-0.020905	0.0062866	-0.053528	0.029999	-0.010193	-0.040436
0.061798	-0.029785	-0.030121	-0.050323	-0.0059814	-0.016174	-0.035339	-0.010498	-0.026855	-0.0024719	0.015472	0.032898	0.024292	0.0071106	0.034637	-0.088043	0.0018921	-0.017914	0.00076294	-0.048615	0.024719	-0.011169	-0.047638
0.048431	-0.025574	-0.028931	-0.047852	0.0044861	-0.01593	-0.035767	-0.017731	-0.024841	0.0011597	0.022797	0.01947	0.027924	0.009613	0.030579	-0.087463	-0.0022888	-0.021027	-0.0014954	-0.041107	0.0242	-0.012329	-0.049774
0.042816	-0.017761	-0.019135	-0.050598	0.014923	-0.023804	-0.02829	-0.012817	-0.013855	0.0011902	0.025055	0.012726	0.032684	0.0072632	0.037079	-0.094818	-0.020294	-0.020264	0.0089111	-0.036743	0.030518	-0.018768	-0.044159
0.052063	-0.030792	-0.014191	-0.044983	0.015625	-0.031403	-0.01944	-0.0069275	-0.0079956	0.00097656	0.019684	0.01825	0.030212	0.00033569	0.042786	-0.10138	-0.028229	-0.017853	0.014496	-0.033783	0.036743	-0.014282	-0.044861
0.057831	-0.04068	-0.019104	-0.044281	0.0098877	-0.031006	-0.016235	-0.019257	-0.011627	-0.001709	0.0097351	0.021393	0.030518	-0.0036011	0.035767	-0.10367	-0.018951	-0.017548	0.013123	-0.036377	0.033447	-0.016388	-0.039978
0.055359	-0.04422	-0.024017	-0.044891	0.0064392	-0.01889	-0.01236	-0.023621	-0.021454	-0.008606	0.0094299	0.019348	0.034882	-0.0057068	0.025269	-0.10007	-0.0099182	-0.01413	0.0075073	-0.032043	0.041077	-0.0091248	-0.031586
0.053802	-0.031494	-0.035858	-0.034027	0.012787	-0.01474	-0.019897	-0.011261	-0.026398	-0.0084229	0.0045166	0.0092163	0.034729	-0.004303	0.019867	-0.1066	-0.010101	-0.018311	0.0032959	-0.034546	0.048889	-0.0093994	-0.024628
0.054199	-0.025757	-0.039001	-0.04129	0.010529	-0.013275	-0.023712	-0.011871	-0.031738	-0.008728	-0.00076294	-0.0071716	0.031464	-0.0015564	0.021606	-0.10437	-0.014801	-0.023926	-0.00012207	-0.034729	0.053192	-0.011047	-0.02771
0.054474	-0.032776	-0.03418	-0.041168	0.004303	-0.020721	-0.02771	-0.023682	-0.032745	-0.013153	-0.0050659	-0.0090942	0.028687	0.0038452	0.019867	-0.094177	-0.015961	-0.032043	0.0048828	-0.033386	0.049957	-0.0091858	-0.032562
0.059021	-0.045746	-0.031464	-0.03717	-0.0011902	-0.032715	-0.010132	-0.032318	-0.02774	-0.0064392	-0.0028992	-0.0052795	0.02951	0.0043335	0.013855	-0.098145	-0.016602	-0.032135	0.0072021	-0.032349	0.047729	-0.0049133	-0.034363
0.058868	-0.058167	-0.034821	-0.038544	0.0090027	-0.045502	-0.0038147	-0.022278	-0.027954	0.0028992	-0.00073242	-0.0013733	0.029236	0.00064087	0.008606	-0.10455	-0.01767	-0.030182	0.010193	-0.029907	0.047241	-0.0090942	-0.042114
0.056091	-0.058502	-0.023956	-0.038239	0.025208	-0.053986	-0.0076294	-0.028076	-0.039154	0.0090942	-0.008606	-0.0047607	0.023529	-0.0023804	0.014465	-0.089233	-0.01181	-0.027313	0.006958	-0.027649	0.04837	-0.011475	-0.046143
0.057037	-0.056488	-0.024048	-0.03894	0.026978	-0.05191	-0.0058899	-0.043915	-0.04007	0.014374	-0.0098267	-0.01004	0.018646	0.0032043	0.025757	-0.089203	0.0019226	-0.029449	-0.004425	-0.029968	0.047272	-0.012665	-0.040161
0.052429	-0.058746	-0.018524	-0.026428	0.019623	-0.046692	-0.0024719	-0.053894	-0.038361	0.018829	-0.00054932	-0.004303	0.018066	0.0087585	0.027039	-0.09198	0.019012	-0.01825	-0.015961	-0.029602	0.048309	-0.015869	-0.03595
0.045441	-0.049835	-0.021423	-0.019531	0.015442	-0.047607	0.0084839	-0.040375	-0.036682	0.020721	-0.0007019	-0.011353	0.018555	0.006012	0.029602	-0.093353	0.016724	-0.015533	-0.014954	-0.028107	0.047577	-0.016571	-0.037445
0.049835	-0.048279	-0.036072	-0.032074	0.021637	-0.038116	0.017426	-0.017303	-0.038147	0.026001	-0.00061035	-0.0159	0.01593	0.00024414	0.042267	-0.10086	0.012756	-0.011353	-0.010803	-0.02063	0.043884	-0.013611	-0.033356
0.050507	-0.054962	-0.046295	-0.038391	0.022461	-0.03241	0.010529	-0.021698	-0.038147	0.026123	-0.00094604	-0.014709	0.017029	-0.0048218	0.046448	-0.10815	0.0085449	-0.008728	-0.00064087	-0.02475	0.048248	-0.014923	-0.029022
0.057007	-0.054962	-0.042389	-0.037567	0.022522	-0.032501	0.0072632	-0.027618	-0.032135	0.019562	-0.0094604	-0.01709	0.011536	-0.0048828	0.04187	-0.098999	-0.0088196	-0.021729	0.010956	-0.02713	0.052979	-0.018127	-0.033295
0.054596	-0.045258	-0.041626	-0.040619	0.022247	-0.019775	0.0091858	-0.042297	-0.042786	0.018219	-0.012482	-0.01767	0.0047913	0.0018616	0.02887	-0.098022	-0.02832	-0.028351	0.012604	-0.027893	0.050995	-0.013885	-0.046692
0.051941	-0.053802	-0.038696	-0.052002	0.028503	-0.021942	0.003479	-0.043701	-0.048096	0.026642	-0.0028076	-0.0159	0.0013123	-0.00024414	0.03299	-0.0961	-0.02713	-0.028809	0.010742	-0.02066	0.053955	-0.017273	-0.05191
0.059601	-0.059692	-0.035553	-0.062134	0.030029	-0.022888	0.012329	-0.044159	-0.046387	0.031158	0.0069275	-0.018646	0.003479	-0.011902	0.037994	-0.10297	-0.018219	-0.024048	0.010681	-0.01593	0.058716	-0.02652	-0.047241
0.058075	-0.05542	-0.027863	-0.062103	0.018982	-0.025665	0.019684	-0.044769	-0.047638	0.027191	0.0090027	-0.014801	-0.0054321	-0.010193	0.040344	-0.1062	-0.022675	-0.018829	0.01004	-0.020203	0.048431	-0.023529	-0.039948
0.044861	-0.054504	-0.024963	-0.059509	0.022034	-0.028564	0.017365	-0.035706	-0.049774	0.029846	0.0094604	-0.0085754	-0.013184	-0.011078	0.044647	-0.10968	-0.023651	-0.016296	0.014099	-0.012024	0.040863	-0.026245	-0.034698
0.043884	-0.045441	-0.027405	-0.052246	0.032562	-0.016174	0.0033875	-0.0083313	-0.040131	0.033203	0.0074463	-0.011322	-0.013184	-0.0094299	0.04306	-0.11548	-0.026947	-0.01767	0.006897	-0.005188	0.040436	-0.035492	-0.02887
0.043823	-0.041687	-0.028015	-0.049255	0.027222	-0.012543	-0.00064087	-0.0050659	-0.032501	0.041473	0.009613	-0.0073853	-0.0028381	-0.0046387	0.041565	-0.11343	-0.020935	-0.015289	-0.0039978	-0.009613	0.04187	-0.041595	-0.027252
0.044647	-0.044678	-0.021088	-0.049622	0.025208	-0.01767	-0.008667	-0.017212	-0.039551	0.036926	0.012329	-0.012207	-0.0040894	-0.0025635	0.036346	-0.10236	-0.013733	-0.0050354	-0.0065308	-0.0065308	0.03656	-0.036255	-0.027679
0.049896	-0.05368	-0.014313	-0.046265	0.013611	-0.010284	-0.011658	-0.013763	-0.045593	0.035675	0.011597	-0.011292	-0.0013733	-0.0063782	0.042999	-0.11432	0.00097656	-0.011353	0.010651	-0.011444	0.030579	-0.039093	-0.032837
0.048462	-0.059509	-0.016266	-0.035187	0.011047	-0.0090027	-0.019043	-0.022888	-0.045837	0.035431	-0.00082397	-0.016388	-0.0048523	0.00027466	0.046021	-0.13107	0.015228	-0.015564	0.018036	-0.022278	0.022491	-0.039734	-0.03363
0.04187	-0.056122	-0.023956	-0.022339	0.016296	-0.017578	-0.016022	-0.036407	-0.040802	0.034882	-0.019623	-0.018524	-0.0047302	-0.00039673	0.045502	-0.13013	0.0081177	-0.02063	0.020599	-0.016907	0.019714	-0.03537	-0.028961
0.031708	-0.047424	-0.014038	-0.036224	0.020447	-0.016113	-0.0058899	-0.038055	-0.032928	0.041321	-0.028015	-0.011322	-0.01236	-0.0031738	0.049835	-0.11044	-9.1553e-05	-0.032104	0.022491	-0.016937	0.027557	-0.036194	-0.026459
0.031311	-0.046997	-0.0097656	-0.042877	0.023346	-0.011841	-0.0099792	-0.044373	-0.030457	0.037445	-0.029175	-0.0026245	-0.020447	-0.00082397	0.055817	-0.097687	-0.015167	-0.033051	0.027313	-0.029022	0.033081	-0.039948	-0.028687
0.029083	-0.040405	-0.014191	-0.040405	0.032776	-0.008728	-0.020935	-0.0401	-0.035156	0.0383	-0.027924	-0.0038757	-0.015411	0.0048523	0.060059	-0.1004	-0.020477	-0.031158	0.018127	-0.031677	0.033142	-0.043976	-0.034637
0.028198	-0.036682	-0.0088196	-0.043823	0.027161	-0.0015564	-0.023956	-0.03476	-0.032562	0.042358	-0.029938	-0.0033569	-0.016937	0.0095825	0.05957	-0.11166	-0.017914	-0.027161	0.0011597	-0.024811	0.033997	-0.055847	-0.032043
0.027313	-0.044006	0.0064087	-0.03833	0.014801	-0.00045776	-0.027527	-0.030975	-0.034546	0.043793	-0.025696	0.007019	-0.018463	0.0069885	0.054779	-0.11557	-0.015411	-0.029541	0.0039368	-0.023163	0.029053	-0.063446	-0.023071
0.02951	-0.032715	0.0099182	-0.035919	0.0159	-0.011688	-0.024933	-0.039185	-0.044525	0.045746	-0.01593	0.0048828	-0.019684	0.0064087	0.056763	-0.11115	-0.01062	-0.026886	0.017914	-0.018219	0.027832	-0.066742	-0.0112
0.02597	-0.021667	-0.0027466	-0.027222	0.01886	-0.022369	-0.027893	-0.038055	-0.032013	0.046387	-0.013	-0.0060425	-0.021393	-0.00091553	0.056091	-0.10699	-0.0094299	-0.025757	0.020935	-0.018066	0.035645	-0.063995	-0.016937
0.025665	-0.030457	-0.0080566	-0.015381	0.020538	-0.024536	-0.03653	-0.042938	-0.0097961	0.046967	-0.013672	-0.011749	-0.018677	-0.0010071	0.04718	-0.11447	-0.017914	-0.029144	0.01355	-0.020203	0.044342	-0.059753	-0.021851
0.026703	-0.036163	-0.0086975	-0.0045166	0.026917	-0.03067	-0.03772	-0.051971	-0.010406	0.039612	-0.0074158	-0.013031	-0.015228	-0.0069275	0.040649	-0.12518	-0.014404	-0.029358	0.014404	-0.020325	0.042419	-0.052765	-0.022827
0.021606	-0.044769	-0.022675	-0.0038452	0.030396	-0.023682	-0.029266	-0.054871	-0.018127	0.042633	-0.0019531	-0.0048523	-0.013519	-0.0083008	0.028992	-0.12817	0.0005188	-0.028748	0.013092	-0.023163	0.042908	-0.046844	-0.024353
0.016785	-0.065247	-0.030792	-0.0032654	0.028015	-0.025604	-0.026154	-0.048706	-0.017212	0.047821	0.0051575	-0.00094604	-0.011108	-0.0017395	0.026489	-0.11749	0.016174	-0.027466	0.018433	-0.019592	0.045563	-0.040771	-0.025177
0.017059	-0.076874	-0.037384	-0.0023499	0.022644	-0.035065	-0.019684	-0.065582	-0.014557	0.046051	0.0033875	0.00024414	-0.0033875	-0.0032043	0.031158	-0.11655	0.01593	-0.019196	0.01236	-0.010345	0.051025	-0.033325	-0.021301
0.025818	-0.075348	-0.036926	-0.01059	0.017639	-0.0336	-0.015808	-0.064209	-0.011993	0.036316	-0.014862	-0.0012512	0.0026855	-0.0072937	0.034271	-0.12009	0.007019	-0.022461	0.016052	-0.0043945	0.051697	-0.035187	-0.014984
0.020874	-0.08078	-0.020966	-0.012451	0.019287	-0.019073	-0.017944	-0.04715	-0.015381	0.025787	-0.016724	-0.0038757	0.0069275	-0.0050049	0.028473	-0.12491	-0.0063171	-0.019562	0.011475	-0.0056152	0.058716	-0.042572	-0.0058594
0.015778	-0.085175	-0.019775	-0.013184	0.019409	-0.0098877	-0.00012207	-0.033417	-0.019196	0.027557	-0.017487	-0.010376	-0.0016479	-0.016174	0.016632	-0.13058	-0.0050049	-0.015717	0.0093994	0.0012512	0.056671	-0.0513	-0.0059204
0.012238	-0.088196	-0.028931	-0.018677	0.022064	-0.015991	0.015106	-0.040985	-0.022125	0.037811	-0.019623	-0.016388	-0.011597	-0.02536	0.013977	-0.12668	-0.013519	-0.024933	0.00067139	0.0017395	0.049744	-0.054962	-0.0092773
0.012482	-0.073883	-0.03653	-0.024048	0.027222	-0.028625	0.013428	-0.0336	-0.025482	0.037506	-0.0052185	-0.017273	-0.009552	-0.026459	0.019806	-0.11755	-0.015076	-0.027588	-0.0040894	-0.0018311	0.048492	-0.052826	-0.01474
0.017181	-0.07901	-0.042084	-0.039642	0.034363	-0.031158	0.012177	-0.036865	-0.022614	0.040894	0.0010376	-0.021973	-0.015015	-0.014771	0.019623	-0.11304	-0.01358	-0.019745	-0.0076599	-0.0094604	0.043945	-0.046173	-0.018127
0.020233	-0.09021	-0.040405	-0.038208	0.04837	-0.027679	0.0093689	-0.042847	-0.0093079	0.039734	0.0069885	-0.027344	-0.026123	-0.013062	0.021423	-0.12357	-0.011993	-0.012146	-0.0016174	-0.015198	0.036407	-0.044434	-0.019501
0.025818	-0.088959	-0.03714	-0.017059	0.048065	-0.017883	0.0010071	-0.035156	-0.0018616	0.032349	0.0063477	-0.02417	-0.028076	-0.0076294	0.033569	-0.12616	-0.00061035	-0.011261	0.0046997	-0.012207	0.038971	-0.038757	-0.018097
0.029572	-0.094604	-0.033356	-0.0090942	0.042694	-0.019623	0.0005188	-0.041901	-0.01355	0.026276	0.0023193	-0.022308	-0.027588	-0.0079041	0.045532	-0.12631	0.011047	-0.020203	0.0093689	-0.0061035	0.044312	-0.037872	-0.021576
0.028229	-0.096619	-0.01828	-0.016357	0.033722	-0.013824	0.0098267	-0.050171	-0.012024	0.026733	0.0015259	-0.019104	-0.028534	-0.017517	0.044678	-0.1225	0.016541	-0.015869	0.012085	-0.0018921	0.040405	-0.046967	-0.029663
0.022827	-0.095734	-0.012909	-0.0079651	0.03006	-0.018188	0.016174	-0.046387	-0.0048828	0.031433	0.0038147	-0.0098877	-0.024475	-0.018921	0.041962	-0.12012	0.010284	-0.010193	0.010254	-0.0042114	0.03186	-0.046448	-0.03772
0.020294	-0.097931	-0.014404	-0.0064392	0.03421	-0.033691	0.014679	-0.038513	-0.0052185	0.035828	0.00045776	-0.011536	-0.026855	-0.015961	0.034241	-0.11578	0.014038	-0.019897	0.0092163	-0.0059509	0.027557	-0.040314	-0.032288
0.023956	-0.086914	-0.019867	-0.016022	0.038544	-0.036987	0.011749	-0.048035	-0.01358	0.047302	-0.0059509	-0.01886	-0.026703	-0.014923	0.027283	-0.11902	0.0086975	-0.023254	0.021027	-0.0056152	0.028351	-0.037292	-0.024323
0.033173	-0.084534	-0.032715	-0.019562	0.034729	-0.031921	-0.00054932	-0.057343	-0.020416	0.058624	-0.010742	-0.025482	-0.027405	-0.011322	0.029602	-0.12634	0.0005188	-0.026764	0.023132	-0.0065918	0.033173	-0.039551	-0.022247
0.034454	-0.086578	-0.042023	-0.01474	0.022186	-0.026947	-0.012146	-0.06955	-0.018433	0.061005	-0.010834	-0.025635	-0.029236	-0.012665	0.042053	-0.12283	-0.0058289	-0.028625	0.012573	-0.0079346	0.03772	-0.040283	-0.022644
0.026733	-0.089874	-0.052643	-0.013153	0.016113	-0.019623	-0.014252	-0.077148	-0.019562	0.062286	-0.0090027	-0.022491	-0.032654	-0.019073	0.040161	-0.12225	-0.0099182	-0.017731	0.0039368	-0.0072327	0.035278	-0.034454	-0.021759
0.019745	-0.086609	-0.049591	-0.014313	0.020111	-0.020813	-0.013733	-0.062805	-0.021698	0.063843	-0.015747	-0.0224	-0.03949	-0.010895	0.041504	-0.13013	-0.0096741	-0.013794	-0.004425	-0.012207	0.033051	-0.036652	-0.02655
0.01593	-0.094299	-0.036591	-0.0064697	0.02713	-0.022614	-0.013489	-0.06131	-0.0069885	0.060974	-0.023315	-0.032959	-0.046875	-0.0097046	0.044128	-0.13638	-0.010101	-0.011383	-0.00354	-0.018707	0.032715	-0.049652	-0.030365
0.0071106	-0.10358	-0.022705	-0.010956	0.031128	-0.011658	-0.0053711	-0.058655	0.005188	0.055725	-0.031891	-0.040192	-0.048859	-0.0040894	0.044891	-0.13675	-0.0039978	-0.0075378	0.0021973	-0.012482	0.032593	-0.062134	-0.034454
0.0053101	-0.089203	-0.019104	-0.012238	0.023834	-0.015991	-0.0014648	-0.044861	0.00088501	0.045898	-0.03476	-0.040314	-0.055939	0.0014343	0.043793	-0.13705	0.002533	-0.0071106	0.0036011	-0.0093384	0.031708	-0.062378	-0.033234
0.0007019	-0.087982	-0.026855	-0.013947	0.014923	-0.020782	-0.014404	-0.042877	-0.0026245	0.052246	-0.03186	-0.035675	-0.052124	-0.00067139	0.047394	-0.13144	0.0062866	-0.00061035	0.00079346	-0.008728	0.024689	-0.06485	-0.031677
-0.0090942	-0.084045	-0.021729	-0.029022	0.0082397	-0.013214	-0.015259	-0.046021	-0.00039673	0.05246	-0.024475	-0.026825	-0.037659	-0.0056763	0.048248	-0.12604	0.0052185	-0.00177	0.0021057	-0.014954	0.024841	-0.061798	-0.029297
-0.011047	-0.075653	-0.010254	-0.027222	0.011627	-0.014465	0.0031128	-0.046478	0.024628	0.050873	-0.023804	-0.032043	-0.024261	-0.0063477	0.041992	-0.12814	-0.0023499	-0.00067139	0.011444	-0.011871	0.024261	-0.055145	-0.020782
-0.010315	-0.071808	-0.0083313	-0.026886	0.021454	-0.0085449	0.0081177	-0.052917	0.039368	0.047272	-0.020966	-0.042542	-0.023407	-0.0027161	0.036957	-0.1257	-0.011841	0.0056152	0.017761	-0.013885	0.02301	-0.049103	-0.016144
-0.013214	-0.066681	-0.017487	-0.026825	0.035431	-0.0063477	0.00177	-0.05307	0.025452	0.047607	-0.027802	-0.047394	-0.033447	-0.0064087	0.032654	-0.13306	-0.0077515	0.011963	0.014526	-0.01825	0.01535	-0.052521	-0.016052
-0.011688	-0.073578	-0.01947	-0.033295	0.039856	-0.010406	-0.0045776	-0.062164	0.021759	0.048523	-0.032562	-0.045044	-0.036987	-0.011108	0.040558	-0.12909	-0.0012512	0.0088501	0.008667	-0.014404	0.014832	-0.056885	-0.021454
-0.014587	-0.083099	-0.018158	-0.032318	0.04953	-0.018402	-0.0046387	-0.06662	0.026245	0.043396	-0.03772	-0.039917	-0.026886	-0.015778	0.043823	-0.1329	0.00015259	0.0052795	-0.0070496	-0.0062256	0.014313	-0.061157	-0.023102
-0.011658	-0.087463	-0.02356	-0.029022	0.043549	-0.0078125	-0.010223	-0.065552	0.020264	0.028168	-0.035278	-0.028137	-0.026154	-0.018158	0.038452	-0.12814	0.0041809	0.003418	-0.00045776	-0.0056152	0.016907	-0.064117	-0.01947
-0.014465	-0.079132	-0.02536	-0.028839	0.030701	0.0030212	-0.004425	-0.061798	0.011841	0.032349	-0.031372	-0.021881	-0.030548	-0.016052	0.027588	-0.14697	0.0049438	0.0022583	0.0036621	-0.010895	0.017334	-0.063171	-0.013519
-0.019836	-0.072083	-0.021942	-0.03183	0.036591	0.0031738	-0.00067139	-0.062439	0.0054321	0.046906	-0.024658	-0.011993	-0.034729	-0.025085	0.024231	-0.14365	0.0010986	0.0057373	0.0047913	-0.0059204	0.01593	-0.06488	-0.013458
-0.014771	-0.066986	-0.02179	-0.049255	0.041046	0.0064392	-0.0013123	-0.062286	-0.0066528	0.055237	-0.018158	-0.01474	-0.038025	-0.029266	0.024048	-0.11703	-0.00012207	0.020203	0.010468	-0.0022583	0.012543	-0.069031	-0.012909
-0.013885	-0.072021	-0.019226	-0.047272	0.044006	0.012207	-0.009613	-0.064636	-0.013916	0.064178	-0.017731	-0.01474	-0.036224	-0.031403	0.026855	-0.10419	0.0015564	0.026825	0.014313	-0.0065002	0.018433	-0.069946	-0.017792
-0.007019	-0.075348	-0.01358	-0.040619	0.046356	0.0076904	-0.0045166	-0.067719	-0.0030823	0.063446	-0.019135	-0.012085	-0.033813	-0.036255	0.02356	-0.11331	0.00076294	0.024658	0.011169	-0.0065308	0.022675	-0.07373	-0.02475
-0.0072937	-0.090332	-0.016571	-0.033539	0.041016	0.0159	-0.0019226	-0.059418	0.025848	0.059448	-0.016602	-0.0095215	-0.034546	-0.039154	0.01767	-0.12674	0.0019836	0.026947	0.012238	-0.00024414	0.022369	-0.075836	-0.024689
-0.010193	-0.089355	-0.021484	-0.026245	0.028839	0.010071	-0.013275	-0.056946	0.030823	0.053894	-0.013977	-0.016235	-0.044037	-0.03717	0.012756	-0.13589	0.0084534	0.020538	0.013214	-0.00024414	0.012482	-0.072906	-0.015625
-0.0079041	-0.093079	-0.022858	-0.02301	0.02536	0.00042725	-0.021667	-0.062195	0.026733	0.048309	-0.017303	-0.018402	-0.045563	-0.030518	0.016418	-0.13269	0.0062866	0.012848	0.013367	0.0065308	0.0038757	-0.071014	-0.012146
-0.01413	-0.091797	-0.031189	-0.038422	0.017395	0.0056152	-0.031067	-0.058441	0.030151	0.045837	-0.026978	-0.015198	-0.042419	-0.025757	0.015472	-0.12259	-0.00033569	0.012177	0.008728	0.0093384	0.0036621	-0.076599	-0.018555
-0.016541	-0.090942	-0.033539	-0.049927	0.0082397	-9.1553e-05	-0.038116	-0.05304	0.027496	0.031189	-0.033295	-0.021301	-0.040253	-0.017883	0.012634	-0.11172	0.00091553	0.019623	0.0023804	0.016327	0.006897	-0.087494	-0.023834
-0.013275	-0.084564	-0.033905	-0.044952	0.015076	-0.0046387	-0.039551	-0.056976	0.033722	0.026794	-0.032837	-0.021179	-0.037079	-0.018463	0.018005	-0.11484	-0.00076294	0.024445	0.008606	0.026215	0.0068665	-0.090332	-0.023438
-0.0034485	-0.080231	-0.04361	-0.056335	0.015289	-0.011383	-0.030609	-0.054535	0.024536	0.03064	-0.029785	-0.018829	-0.040222	-0.026337	0.031158	-0.12793	-0.0030518	0.025116	0.028137	0.031281	0.0086365	-0.089813	-0.026764
0.0030518	-0.085938	-0.046936	-0.070618	0.020752	-0.014648	-0.025665	-0.057648	0.012909	0.039185	-0.025879	-0.019135	-0.044067	-0.021027	0.043213	-0.1376	-0.012939	0.023468	0.04248	0.026886	0.0047607	-0.092102	-0.026184
-0.0059509	-0.092529	-0.032013	-0.066895	0.021362	-0.011353	-0.013885	-0.054443	0.023407	0.033417	-0.023743	-0.024536	-0.050781	-0.011597	0.048187	-0.12805	-0.02002	0.021423	0.038177	0.015778	-0.0026855	-0.096802	-0.032745
-0.0082397	-0.090912	-0.018494	-0.038788	0.025269	-0.0055237	-0.015961	-0.056885	0.02005	0.034607	-0.020782	-0.02597	-0.052002	-0.018982	0.048462	-0.10745	-0.018463	0.021301	0.043182	0.010864	-0.00082397	-0.097778	-0.035492
-0.0054321	-0.092712	-0.01889	-0.02887	0.027496	0.0029602	-0.01825	-0.059998	0.016113	0.03656	-0.024048	-0.028656	-0.053986	-0.027161	0.052307	-0.10309	-0.012573	0.019562	0.052856	0.010559	0.0014954	-0.10159	-0.034149
-0.0099487	-0.082428	-0.023468	-0.036774	0.027008	0.014526	-0.021606	-0.054962	0.014282	0.041016	-0.02066	-0.034241	-0.056091	-0.026917	0.056061	-0.11725	-0.01767	0.016937	0.042908	0.014252	0.0018921	-0.10355	-0.027374
-0.0061951	-0.073517	-0.012085	-0.036102	0.013794	0.012543	-0.015289	-0.052887	0.02063	0.035797	-0.018982	-0.035156	-0.060699	-0.022217	0.051758	-0.13809	-0.0074463	0.022125	0.026886	0.018646	-0.0081482	-0.097168	-0.028442
-0.0056763	-0.078583	-0.019257	-0.04422	0.0073242	0.013458	-0.0080261	-0.046844	0.024994	0.033386	-0.0085144	-0.039764	-0.066315	-0.028015	0.04541	-0.12643	-0.0013733	0.022278	0.027893	0.017365	-0.014343	-0.090668	-0.029877
-0.0091553	-0.085022	-0.02533	-0.043732	0.020813	0.015778	-0.01059	-0.042969	0.014099	0.02774	-0.0071411	-0.038849	-0.072876	-0.030273	0.044373	-0.11719	-0.0029297	0.023163	0.030396	0.018524	-0.0055237	-0.097382	-0.021637
-0.010071	-0.089996	-0.018127	-0.043152	0.031464	-0.0014954	-0.012451	-0.044342	0.016541	0.027374	-0.008606	-0.034363	-0.068939	-0.032288	0.048187	-0.12369	-0.012695	0.020325	0.033447	0.010132	-0.0018921	-0.1015	-0.017181
-0.0069885	-0.093231	-0.024384	-0.049957	0.038422	-0.010681	-0.013977	-0.041168	0.018402	0.02475	-0.013794	-0.030029	-0.064789	-0.043274	0.053802	-0.16309	-0.017853	0.016846	0.042358	-0.00042725	-0.0028687	-0.096893	-0.018188
-0.012634	-0.080475	-0.038086	-0.055725	0.039673	-0.018524	-0.024963	-0.047302	0.016937	0.01944	-0.015656	-0.02829	-0.058838	-0.051422	0.056854	-0.15115	-0.017151	0.020081	0.043671	0.00012207	-0.0061646	-0.09671	-0.022339
-0.015533	-0.081604	-0.030273	-0.060211	0.051117	-0.023499	-0.020538	-0.06369	0.01236	0.020294	-0.017548	-0.03064	-0.055084	-0.05304	0.051453	-0.1127	-0.012848	0.02594	0.04425	0.0097046	-0.002655	-0.093109	-0.022827
-0.021973	-0.088226	-0.023254	-0.062805	0.057343	-0.0097656	-0.010712	-0.066101	-0.00033569	0.025391	-0.024353	-0.036682	-0.053955	-0.049316	0.04657	-0.10779	-0.011322	0.022003	0.043823	0.018219	0.0029907	-0.10229	-0.025238
-0.019287	-0.08902	-0.025848	-0.05368	0.04834	-0.01123	-0.012329	-0.057831	-0.008728	0.024963	-0.027771	-0.034637	-0.051575	-0.041138	0.049835	-0.10986	-0.0091248	0.010376	0.037933	0.020386	0.006073	-0.10382	-0.028687
-0.02475	-0.078613	-0.031403	-0.051056	0.048798	-0.019196	-0.0055237	-0.053558	-0.01001	0.021698	-0.028351	-0.029724	-0.046906	-0.036011	0.050018	-0.096069	-0.0072021	0.013611	0.0289	0.022491	0.0040283	-0.10617	-0.021942
-0.023621	-0.078979	-0.028931	-0.06369	0.052979	-0.02713	-0.0037231	-0.045868	0.00091553	0.027802	-0.032776	-0.025757	-0.051605	-0.035797	0.046631	-0.091248	-0.011841	0.018585	0.025238	0.027802	0.0019226	-0.10049	-0.020721
-0.013885	-0.082336	-0.030914	-0.062836	0.056274	-0.021698	-0.016449	-0.041016	0.0055237	0.019226	-0.037933	-0.019135	-0.058014	-0.03949	0.050415	-0.090057	-0.018188	0.021423	0.027985	0.023315	0.0011597	-0.095673	-0.023071
-0.018097	-0.084595	-0.022827	-0.063263	0.059296	-0.024872	-0.01944	-0.037598	0.0090942	0.022705	-0.043549	-0.020905	-0.054199	-0.047607	0.048859	-0.094147	-0.024994	0.025726	0.026794	0.020386	0.0045776	-0.10181	-0.02594
-0.02594	-0.096313	-0.020233	-0.051056	0.055145	-0.027863	-0.017151	-0.026093	0.013763	0.0289	-0.035706	-0.016724	-0.059052	-0.051208	0.041565	-0.094849	-0.035156	0.02774	0.028839	0.014465	0.0061646	-0.10617	-0.028168
-0.019012	-0.089905	-0.027588	-0.035767	0.054474	-0.029785	-0.015717	-0.025513	0.0074463	0.022552	-0.030029	-0.0088196	-0.058411	-0.053528	0.047272	-0.082306	-0.035309	0.032379	0.024872	0.015503	0.0065002	-0.10013	-0.02124
-0.016663	-0.086884	-0.024445	-0.032898	0.060638	-0.038055	-0.0070801	-0.037659	-0.0018311	0.01828	-0.038391	0.0022278	-0.055634	-0.052673	0.053955	-0.08194	-0.039124	0.031128	0.016602	0.01474	0.011597	-0.0914	-0.019592
-0.0089417	-0.086365	-0.0080872	-0.037567	0.058319	-0.026001	0.00033569	-0.051422	-0.0083618	0.019745	-0.040955	0.0028687	-0.050598	-0.047211	0.05368	-0.077545	-0.03067	0.038483	0.01239	0.013336	0.014984	-0.09021	-0.015656
-0.0036316	-0.079468	-0.013397	-0.05191	0.063843	-0.017365	0.010986	-0.057068	-0.012085	0.027008	-0.033447	0.00018311	-0.051788	-0.0401	0.053894	-0.070282	-0.011078	0.039429	0.012909	0.0052185	0.012207	-0.095276	-0.022186
-0.007843	-0.074707	-0.0079651	-0.057251	0.061279	-0.023499	0.013123	-0.05542	-0.00015259	0.030426	-0.025513	-0.0050659	-0.051514	-0.033417	0.059692	-0.066925	-0.0083618	0.036407	0.017853	0.0012817	0.0070496	-0.096588	-0.027405
-0.013092	-0.070709	-0.0017395	-0.053772	0.047211	-0.029175	0.013855	-0.047699	-0.003479	0.028656	-0.013916	-0.0096436	-0.045837	-0.02887	0.060059	-0.051788	-0.0041504	0.053558	0.01416	0.0064087	0.0054321	-0.08667	-0.028687
-0.012848	-0.066376	-0.0024414	-0.054626	0.041504	-0.02597	0.015625	-0.030151	-0.0067749	0.02652	-0.017975	-0.013062	-0.047821	-0.032532	0.062378	-0.045959	-0.0093689	0.070221	0.019104	0.015717	0.0018616	-0.083771	-0.030365
-0.01535	-0.065918	-0.0044556	-0.055298	0.053345	-0.025513	0.013092	-0.033508	-0.012939	0.020386	-0.033234	-0.010956	-0.045837	-0.035187	0.060486	-0.064941	-0.018768	0.064056	0.029877	0.02002	-0.00177	-0.082245	-0.036163
-0.012787	-0.064331	0.010773	-0.054749	0.054169	-0.016571	0.00177	-0.025848	-0.019135	0.02063	-0.03537	-0.007019	-0.046661	-0.039185	0.054047	-0.09613	-0.019836	0.061127	0.03363	0.025848	-0.0017395	-0.078369	-0.050873
-0.021515	-0.065491	0.02243	-0.0625	0.043732	-0.0056152	-0.003418	-0.016815	-0.013458	0.026886	-0.034241	-0.0031128	-0.043945	-0.048584	0.043671	-0.077209	-0.021393	0.053772	0.029938	0.026031	-0.0013733	-0.080017	-0.047119
-0.020966	-0.077026	0.019257	-0.070007	0.043915	-0.007019	0.0025024	-0.021423	-0.0075684	0.027679	-0.025116	-0.00076294	-0.050659	-0.049316	0.042175	-0.044342	-0.013214	0.04306	0.025146	0.02005	-0.0029907	-0.079651	-0.042145
-0.019043	-0.076141	0.0052185	-0.077942	0.049896	-0.013153	0.012115	-0.016846	-0.0030212	0.026428	-0.020386	0.0030823	-0.052765	-0.041321	0.036682	-0.029816	-0.0059204	0.051331	0.024017	0.016602	-0.0023804	-0.079834	-0.054535
-0.014496	-0.065643	0.0042419	-0.079132	0.050842	-0.023346	0.019684	-0.017639	-0.00048828	0.024231	-0.014679	0.0062561	-0.058319	-0.038605	0.033997	-0.035034	-0.0058289	0.053467	0.030304	0.017365	-0.0045166	-0.081848	-0.059631
-0.015442	-0.060516	0.0066223	-0.064972	0.049408	-0.021149	0.026215	-0.025665	-0.0018005	0.02301	-0.0010986	0.009491	-0.064362	-0.038727	0.033417	-0.037079	-0.0046082	0.056427	0.037079	0.020966	-0.0048828	-0.083832	-0.053192
-0.0089722	-0.05188	0.01059	-0.068329	0.055725	-0.023621	0.015198	-0.03479	-0.001709	0.030029	0.0035095	0.0058899	-0.064423	-0.042358	0.026276	-0.051941	-0.0087891	0.062988	0.030334	0.018585	-0.003479	-0.080994	-0.0495
-0.006073	-0.052246	0.0062866	-0.076691	0.059967	-0.020813	0.00036621	-0.030396	-0.0045166	0.026917	-0.0044556	-0.00045776	-0.066071	-0.045197	0.031067	-0.070099	-0.012848	0.060608	0.028351	0.01236	-0.012878	-0.074493	-0.041718
-0.0064087	-0.0625	3.0518e-05	-0.074646	0.053955	-0.023407	-0.0028992	-0.024933	-0.0039063	0.020874	-0.00057983	-0.00064087	-0.067169	-0.05304	0.043732	-0.061951	-0.0095215	0.05069	0.026367	0.0025635	-0.017303	-0.075745	-0.03714
-0.0050049	-0.069824	-0.0041809	-0.076447	0.046143	-0.022217	0.0040283	-0.028564	0.00085449	0.028564	0.0023499	-0.00076294	-0.066345	-0.04892	0.050568	-0.052704	-0.006958	0.046906	0.030548	0.0033264	-0.010437	-0.084473	-0.042877
-0.00018311	-0.078461	-0.0072632	-0.080719	0.042725	-0.016235	0.0033569	-0.027466	0.0021362	0.023773	-0.0021973	-0.0046692	-0.06134	-0.041534	0.04483	-0.054657	-0.010864	0.04599	0.045929	0.0028687	-0.0087585	-0.090118	-0.049835
0.0020142	-0.090271	-0.016876	-0.072052	0.053986	-0.012512	0.0065613	-0.026855	0.0045776	0.016205	-0.0058289	-0.0040588	-0.069519	-0.039948	0.044586	-0.041504	-0.010101	0.049316	0.054657	0.0030823	-0.0073242	-0.091766	-0.050964
0.00085449	-0.086182	-0.013702	-0.063843	0.046997	-0.0087585	0.0031128	-0.055481	-3.0518e-05	0.021545	-0.0062561	-0.002594	-0.075043	-0.041077	0.043091	-0.033142	-0.0046387	0.053253	0.057892	-0.00018311	-0.0093384	-0.095215	-0.049957
0.0020447	-0.072815	-0.01178	-0.065735	0.037781	0.00064087	-0.0072327	-0.065887	0.0036011	0.026672	-0.0021667	-0.0048523	-0.082764	-0.042175	0.042358	-0.045502	-0.0032043	0.054016	0.05542	-0.0090942	-0.011505	-0.097656	-0.051117
-0.0023804	-0.075409	-0.0022888	-0.058777	0.04303	0.0028687	-0.015015	-0.064941	0.0023804	0.022888	-0.0037537	-0.0063782	-0.082489	-0.040344	0.037628	-0.046112	-0.017242	0.056213	0.058685	-0.013885	-0.013092	-0.094482	-0.042664
-0.0042725	-0.080414	-0.0021667	-0.04895	0.049469	-0.012909	-0.0086365	-0.066132	-0.0015869	0.023438	-0.0087891	-0.010193	-0.07663	-0.027374	0.034149	-0.040314	-0.013885	0.057648	0.06723	-0.012573	-0.021423	-0.093719	-0.044312
0.0065613	-0.086151	0.00094604	-0.049622	0.04364	-0.022339	-0.0037231	-0.056915	0.0057373	0.024048	-0.013062	-0.013824	-0.07077	-0.01828	0.027161	-0.029602	-0.01001	0.05014	0.058014	-0.020111	-0.022919	-0.098572	-0.035156
0.012756	-0.08374	-0.00067139	-0.043976	0.039703	-0.017395	-0.0045471	-0.044525	0.013306	0.024567	-0.019287	-0.010712	-0.077393	-0.016266	0.023407	-0.022217	-0.0059814	0.042786	0.04422	-0.031525	-0.02771	-0.10294	-0.032349
0.0073853	-0.083374	0.0010071	-0.050964	0.04834	-0.014496	-0.010925	-0.045074	0.014557	0.018799	-0.017029	-0.018951	-0.084534	-0.0112	0.022888	-0.032166	-0.0063477	0.038361	0.045135	-0.023407	-0.026611	-0.095184	-0.035767
0.0030518	-0.081543	0.0032349	-0.05542	0.057129	-0.024109	-0.020752	-0.052612	0.0078735	0.019653	-0.019562	-0.029694	-0.083862	-0.0084839	0.026642	-0.041779	0.0028992	0.038788	0.055267	-0.026428	-0.023071	-0.093842	-0.029846
0.0050964	-0.082794	0.015045	-0.049011	0.069	-0.03714	-0.024719	-0.055023	0.0057983	0.024841	-0.027496	-0.027557	-0.082245	-0.014618	0.028473	-0.037994	0.0013123	0.03598	0.060852	-0.028656	-0.015167	-0.099243	-0.029327
0.0041809	-0.082947	0.017334	-0.043793	0.073425	-0.028778	-0.023804	-0.054565	0.006134	0.025391	-0.028076	-0.017395	-0.085999	-0.018707	0.028564	-0.027405	0.0062256	0.031738	0.053131	-0.01947	-0.0099487	-0.10709	-0.037231
0.0068054	-0.084778	0.016815	-0.036652	0.067261	-0.021576	-0.015808	-0.043304	0.0079956	0.023132	-0.031738	-0.0016479	-0.087494	-0.018005	0.037415	-0.0354	-0.002655	0.031921	0.038391	-0.022095	-0.0024414	-0.10895	-0.03009
0.0067139	-0.079163	0.0088501	-0.026489	0.067749	-0.025116	-0.0071106	-0.042328	-0.00082397	0.0086365	-0.034546	0.0014648	-0.087982	-0.022858	0.042938	-0.034515	-0.010895	0.028992	0.036591	-0.029877	-0.0015869	-0.10385	-0.028198
0.0040283	-0.069672	0.001709	-0.030457	0.06189	-0.022003	-0.0090027	-0.050781	0.0094604	0.0047302	-0.029846	-0.0065308	-0.094635	-0.025604	0.03653	-0.037048	-0.022675	0.034668	0.033417	-0.027985	-0.0021057	-0.09787	-0.029388
0.004364	-0.066254	0.00091553	-0.034698	0.053864	-0.034546	-0.0044556	-0.049316	0.017975	0.003418	-0.028381	-0.010651	-0.093475	-0.020782	0.030792	-0.043701	-0.024841	0.042999	0.039825	-0.01828	0.0010681	-0.10086	-0.026367
-0.0069275	-0.061493	-0.0019531	-0.032562	0.047943	-0.053772	0.0073242	-0.04483	0.015167	-0.0029297	-0.033081	-0.013428	-0.081726	-0.019409	0.027954	-0.037994	-0.010559	0.050659	0.040588	-0.015594	0.011444	-0.10861	-0.029175
-0.0093384	-0.075958	-0.012939	-0.037628	0.048615	-0.054626	0.014191	-0.043213	0.018677	-0.0057983	-0.037476	-0.0083313	-0.071716	-0.019867	0.026489	-0.020294	0.0061035	0.056763	0.046539	-0.014923	0.013702	-0.10733	-0.031738
-0.0050659	-0.070435	-0.0026245	-0.042419	0.054474	-0.048798	0.017456	-0.044495	0.0065918	-0.0032349	-0.039093	-0.0075989	-0.06015	-0.020355	0.029694	-0.0065918	0.011627	0.055664	0.048523	-0.022064	0.0050659	-0.093353	-0.027771
0.004364	-0.072205	0.0025024	-0.049103	0.05481	-0.042664	0.023895	-0.049438	-0.006958	-0.0027466	-0.031036	-0.00073242	-0.066132	-0.019836	0.016907	-0.020966	0.004364	0.05072	0.043671	-0.020447	-0.0015564	-0.087708	-0.017029
0.0057068	-0.088013	0.0081787	-0.056152	0.048553	-0.0354	0.020721	-0.042236	-0.019958	-0.0027466	-0.019836	-0.0023804	-0.069031	-0.01535	0.011108	-0.016876	-0.0055542	0.0513	0.033478	-0.017395	-0.0018616	-0.085999	-0.017059
0.0055847	-0.092194	0.0041504	-0.056152	0.04126	-0.030792	0.018982	-0.037659	-0.022736	-0.002533	-0.012115	-0.0093384	-0.070038	-0.015228	0.019989	-0.0068054	-0.013275	0.041046	0.023071	-0.01709	0.0076294	-0.082855	-0.022095
0.0069885	-0.082611	0.0033264	-0.057556	0.044708	-0.044769	0.025665	-0.027374	-0.026764	0.0005188	-0.018127	-0.01709	-0.06723	-0.014709	0.024506	-0.016418	-0.0074768	0.038116	0.031158	-0.019196	0.0093689	-0.08075	-0.027771
0.0047913	-0.063171	0.004425	-0.054504	0.05069	-0.050171	0.019745	-0.031982	-0.033752	0.0020447	-0.017914	-0.020752	-0.070923	-0.021545	0.020721	-0.030762	-0.0014648	0.049042	0.048218	-0.030029	0.012207	-0.07785	-0.032898
0.0054321	-0.054993	0.0049744	-0.055084	0.061707	-0.046509	0.013794	-0.038818	-0.034698	0.0028076	-0.015411	-0.0099182	-0.080841	-0.021606	0.013214	-0.023926	0.0033569	0.051971	0.047607	-0.038361	0.01062	-0.077728	-0.033722
0.0047913	-0.070129	0.0060425	-0.058716	0.070831	-0.044708	0.023315	-0.024872	-0.032013	0.0066223	-0.0037842	-0.0050049	-0.088379	-0.02356	0.011993	-0.023224	-0.00033569	0.048187	0.038788	-0.045959	0.010406	-0.075928	-0.035522
0.0039673	-0.076385	-0.0060425	-0.055359	0.066315	-0.045654	0.026794	-0.027435	-0.013428	0.016968	0.0030212	-0.0072327	-0.09198	-0.033264	0.015228	-0.023651	0.0014038	0.056793	0.048096	-0.046967	0.0059509	-0.06842	-0.033081
0.016388	-0.076141	-0.013092	-0.065735	0.068237	-0.056122	0.031342	-0.027191	-0.0040588	0.015961	0.0070496	-0.0045471	-0.080627	-0.037292	0.017181	-0.026184	0.0010376	0.063324	0.056	-0.046844	0.0020142	-0.066376	-0.021332
0.015747	-0.081818	-0.022064	-0.064178	0.069214	-0.058899	0.03067	-0.034943	-0.010254	0.0099182	0.0094299	-0.0085754	-0.074402	-0.033813	0.013397	-0.030609	0.0028687	0.065674	0.057709	-0.039764	-0.006958	-0.067017	-0.019165
0.019409	-0.082397	-0.011475	-0.065582	0.060272	-0.056671	0.026672	-0.050659	-0.024597	0.0033875	0.014832	-0.01709	-0.076233	-0.034363	0.015076	-0.034576	-0.0012817	0.067444	0.059601	-0.0354	-0.018433	-0.068878	-0.016266
0.017761	-0.096405	-0.017273	-0.053497	0.042053	-0.047241	0.025848	-0.050659	-0.025177	-0.0048523	0.016785	-0.023071	-0.071289	-0.031006	0.010437	-0.026459	-0.0064697	0.069031	0.053741	-0.038025	-0.019348	-0.069397	-0.01825
0.019745	-0.10709	-0.016235	-0.056885	0.036682	-0.039093	0.018677	-0.041321	-0.020294	-0.0050354	0.018982	-0.020355	-0.070465	-0.028595	0.0048218	-0.03299	-0.012726	0.069641	0.048553	-0.037659	-0.0242	-0.068787	-0.03009
0.028534	-0.11148	-0.022491	-0.073395	0.040222	-0.039246	0.017029	-0.045593	-0.022308	-0.0014954	0.0242	-0.012238	-0.07724	-0.02713	0.011627	-0.044769	-0.014252	0.068542	0.046967	-0.032196	-0.025238	-0.068573	-0.0271
0.027863	-0.11652	-0.021484	-0.081085	0.03772	-0.045135	0.020294	-0.05484	-0.029755	0.0045166	0.019287	-0.019073	-0.075836	-0.028839	0.026245	-0.033173	-0.0090637	0.071564	0.043121	-0.0354	-0.024597	-0.069763	-0.025513
0.032196	-0.10797	-0.01059	-0.079071	0.035767	-0.041077	0.02713	-0.057495	-0.034332	0.0070801	0.010651	-0.024811	-0.076599	-0.033447	0.033752	-0.031738	-0.0075989	0.077362	0.045502	-0.032196	-0.024261	-0.060608	-0.021698
0.041138	-0.092499	0.0024719	-0.079895	0.036407	-0.044708	0.024048	-0.06366	-0.032928	0.00177	0.0088196	-0.024109	-0.075012	-0.033966	0.033081	-0.037659	-0.016815	0.078339	0.059662	-0.034332	-0.023285	-0.062195	-0.022614
0.040558	-0.083984	-0.0013428	-0.083008	0.037842	-0.048737	0.023651	-0.076935	-0.029663	-0.0024109	0.0032043	-0.024811	-0.067261	-0.036133	0.040009	-0.038452	-0.018738	0.075623	0.074188	-0.035431	-0.027954	-0.068665	-0.037994
0.035614	-0.092865	-0.0039978	-0.078705	0.031311	-0.054474	0.026703	-0.072968	-0.028381	-0.0062561	-0.0018311	-0.031036	-0.065521	-0.036285	0.037933	-0.03006	-0.0087891	0.078857	0.074646	-0.029816	-0.034882	-0.06955	-0.054291
0.033203	-0.10693	-0.0022888	-0.068756	0.028107	-0.051727	0.022491	-0.068176	-0.023621	-0.0073547	-0.0057678	-0.042725	-0.069427	-0.03598	0.033783	-0.020966	-0.0050659	0.075562	0.058685	-0.030304	-0.037048	-0.070282	-0.052032
0.035583	-0.096405	-0.015564	-0.061523	0.039551	-0.047211	0.022003	-0.066254	-0.022705	-0.011993	-0.008728	-0.044891	-0.077148	-0.031799	0.027252	-0.015717	-0.015167	0.067902	0.060516	-0.033752	-0.033722	-0.081512	-0.051086
0.038696	-0.097931	-0.027588	-0.067017	0.037506	-0.037933	0.0086365	-0.064667	-0.022827	-0.0093079	-0.010132	-0.042694	-0.07312	-0.030701	0.025513	-0.018738	-0.018188	0.063538	0.070496	-0.030548	-0.029694	-0.086548	-0.049347
0.037079	-0.10266	-0.027435	-0.066559	0.041931	-0.032623	0.00091553	-0.065674	-0.016663	-0.0069885	-0.0086975	-0.033569	-0.067566	-0.027466	0.027985	-0.014374	-0.0039978	0.063507	0.081604	-0.033508	-0.023193	-0.087524	-0.054321
0.037933	-0.093414	-0.029572	-0.059204	0.046997	-0.031891	-0.0042725	-0.06012	-0.0112	-0.012299	-0.008606	-0.030823	-0.067413	-0.019653	0.02536	-0.0075684	0.0075684	0.06488	0.082245	-0.033081	-0.025574	-0.08432	-0.048981
0.040985	-0.091614	-0.024139	-0.063782	0.045349	-0.026764	-0.0066223	-0.046448	-0.014069	-0.019165	-0.02005	-0.028931	-0.079559	-0.024323	0.020477	0.0093689	0.0056763	0.064392	0.080444	-0.031616	-0.028931	-0.082245	-0.040344
0.039642	-0.094879	-0.017456	-0.073914	0.04245	-0.02121	-0.0095215	-0.034607	-0.018829	-0.022888	-0.01944	-0.028625	-0.084595	-0.028809	0.018951	0.014374	0.01236	0.061279	0.073792	-0.044128	-0.029724	-0.087402	-0.036652
0.029602	-0.095367	-0.011353	-0.065491	0.036652	-0.019928	-0.022339	-0.044342	-0.022614	-0.022705	-0.015411	-0.022003	-0.080688	-0.027832	0.021118	0.014587	0.019928	0.057892	0.08017	-0.039795	-0.0289	-0.095245	-0.036743
0.020294	-0.086426	-0.0023499	-0.056824	0.034241	-0.034363	-0.02182	-0.069061	-0.026672	-0.01709	-0.012634	-0.019318	-0.080078	-0.022003	0.024658	0.013702	0.013336	0.054871	0.081085	-0.031067	-0.031586	-0.092407	-0.035492
0.019989	-0.086761	0.0045471	-0.048767	0.031097	-0.044739	-0.01358	-0.071625	-0.03653	-0.014801	-0.0086365	-0.012878	-0.080811	-0.028137	0.029053	0.021118	-0.0032959	0.058868	0.075806	-0.020996	-0.038513	-0.079102	-0.024048
0.040314	-0.09964	0.0016785	-0.049042	0.035553	-0.053864	-0.0042114	-0.065948	-0.03952	-0.015076	-0.015167	0.0014038	-0.088562	-0.042816	0.030182	0.01593	-0.018707	0.06604	0.076874	-0.020294	-0.04187	-0.080444	-0.014374
0.04776	-0.10825	0.00073242	-0.055939	0.041107	-0.06369	-0.0048828	-0.049286	-0.029785	-0.0094604	-0.019104	0.013641	-0.095886	-0.048737	0.025482	0.015503	-0.019135	0.076202	0.080414	-0.019226	-0.035919	-0.084961	-0.017761
0.046021	-0.1048	0.011444	-0.046082	0.043091	-0.061371	-0.0012512	-0.048523	-0.026917	0.0019531	-0.020966	0.0062561	-0.09491	-0.03949	0.014648	0.022064	-0.018188	0.07016	0.079742	-0.017609	-0.032379	-0.086639	-0.016479
0.048218	-0.11032	0.023468	-0.029419	0.039337	-0.055145	0.0095215	-0.049164	-0.027802	0.0032043	-0.018768	-0.007782	-0.095642	-0.034973	0.017456	0.030212	-0.016052	0.062744	0.079895	-0.016602	-0.032776	-0.091492	-0.013702
0.054443	-0.11838	0.0072937	-0.023712	0.034424	-0.052368	0.0027161	-0.053131	-0.027679	-0.0019836	-0.010437	-0.01358	-0.091644	-0.03775	0.019409	0.048859	-0.015564	0.062469	0.0802	-0.017212	-0.037079	-0.092194	-0.0020142
0.046539	-0.10416	-0.00015259	-0.031708	0.039307	-0.049774	-0.00091553	-0.061707	-0.027924	-0.00030518	-0.013763	-0.015472	-0.096283	-0.03775	0.017517	0.062347	-0.00036621	0.063385	0.063538	-0.024567	-0.033997	-0.091492	0.0016174
0.049805	-0.092163	-0.0046082	-0.049713	0.045868	-0.04657	0.013214	-0.055023	-0.034943	0.002655	-0.023254	-0.016846	-0.09024	-0.036102	0.021759	0.05722	0.013397	0.058228	0.065247	-0.013306	-0.023987	-0.085358	0.0015869
0.050354	-0.092621	-0.011658	-0.06546	0.048706	-0.051727	0.019012	-0.044312	-0.0289	0.0018616	-0.029419	-0.019196	-0.084656	-0.039246	0.019836	0.055145	0.011139	0.058685	0.067413	0.0010071	-0.020935	-0.074585	-0.009613
0.04718	-0.089478	-0.0072937	-0.073181	0.050659	-0.042297	0.0091553	-0.043884	-0.04303	-0.0023499	-0.030029	-0.021698	-0.083435	-0.038879	0.013	0.052551	0.0069885	0.071503	0.074463	-0.0078125	-0.023376	-0.067932	-0.014496
0.037018	-0.098816	-0.024994	-0.06369	0.043549	-0.025879	-0.0007019	-0.054565	-0.046936	-0.007843	-0.026733	-0.014801	-0.08194	-0.032379	0.020355	0.044739	-0.0041199	0.069672	0.06485	-0.019745	-0.014771	-0.068451	-0.0061646
0.040588	-0.091614	-0.045532	-0.057159	0.028595	-0.030823	-0.0028687	-0.062164	-0.048889	-0.0092773	-0.019196	-0.014221	-0.087555	-0.031189	0.025208	0.035248	-0.0065918	0.064758	0.062408	-0.026947	-0.0057373	-0.072418	6.1035e-05
0.044769	-0.085724	-0.036499	-0.057648	0.025757	-0.040833	0.010925	-0.060883	-0.048981	-0.0112	-0.017151	-0.013977	-0.083282	-0.034088	0.023376	0.032104	-0.0030823	0.058319	0.061615	-0.021698	-0.0074463	-0.07193	0.00064087
0.039032	-0.084229	-0.023254	-0.053345	0.023438	-0.03949	0.019806	-0.059204	-0.045349	-0.0039368	-0.025513	-0.014343	-0.077606	-0.045013	0.015076	0.033936	6.1035e-05	0.055603	0.057617	-0.020081	-0.016602	-0.076385	0.0022278
0.035522	-0.10229	-0.02594	-0.048584	0.024933	-0.034821	0.014923	-0.060394	-0.043213	-0.0011902	-0.030609	-0.020264	-0.075073	-0.041779	0.019165	0.035797	0.0018616	0.063995	0.057281	-0.026886	-0.02243	-0.074768	0.0012207
0.032013	-0.11514	-0.02951	-0.047333	0.030029	-0.032227	0.005249	-0.063538	-0.044189	0.00024414	-0.029602	-0.027191	-0.080292	-0.036469	0.023346	0.021912	-0.00094604	0.069275	0.049194	-0.027283	-0.025085	-0.073303	0.0055237
0.028412	-0.11499	-0.025604	-0.065552	0.045074	-0.048462	0.0072327	-0.069214	-0.041229	0.00067139	-0.014099	-0.029602	-0.076355	-0.042969	0.027069	0.016388	-0.0073853	0.065155	0.053497	-0.025635	-0.027374	-0.073395	0.0021057
0.024628	-0.10724	-0.023407	-0.069611	0.051666	-0.061096	0.013885	-0.07605	-0.04303	0.0061951	-0.012482	-0.023712	-0.076294	-0.045593	0.02951	0.015717	-0.0177	0.058746	0.051147	-0.029053	-0.032654	-0.068604	-0.0055847
0.018646	-0.097595	-0.027069	-0.054871	0.047668	-0.067993	0.0082092	-0.072815	-0.043091	0.01535	-0.018982	-0.023346	-0.07309	-0.049805	0.030853	0.021149	-0.026611	0.05484	0.055145	-0.035126	-0.038269	-0.070313	-0.006073
0.010437	-0.096619	-0.023529	-0.05899	0.032257	-0.075714	-0.0024719	-0.057617	-0.039764	0.0090027	-0.019409	-0.026642	-0.066101	-0.0401	0.028015	0.024567	-0.021729	0.062439	0.056335	-0.033722	-0.0401	-0.069672	6.1035e-05
0.011627	-0.094482	-0.032532	-0.067078	0.023041	-0.090179	-0.0016785	-0.032776	-0.035797	-0.0037231	-0.02005	-0.024994	-0.066254	-0.036652	0.0289	0.041229	-0.015533	0.063019	0.064758	-0.037537	-0.049805	-0.070282	-0.0032654
0.021515	-0.08432	-0.041046	-0.062347	0.026367	-0.08136	0.003479	-0.021057	-0.036987	-0.0083923	-0.019562	-0.025818	-0.065308	-0.031921	0.038055	0.049103	-0.014465	0.058838	0.069061	-0.034088	-0.061249	-0.070648	-0.0030518
0.032074	-0.08374	-0.038208	-0.05957	0.021942	-0.054016	0.010162	-0.030029	-0.036163	-0.0040283	-0.022522	-0.036621	-0.070801	-0.021515	0.035004	0.042358	-0.014618	0.062927	0.076874	-0.033722	-0.057953	-0.068451	-0.0076294
0.037872	-0.091339	-0.026154	-0.060272	0.020447	-0.048767	0.013885	-0.03772	-0.040314	0.012115	-0.022278	-0.040619	-0.070068	-0.011963	0.021942	0.036774	-0.0098572	0.06781	0.092285	-0.036255	-0.059875	-0.064484	-0.0090027
0.031677	-0.090088	-0.023773	-0.050873	0.023346	-0.050659	0.019714	-0.042664	-0.040802	0.016998	-0.021637	-0.04068	-0.06665	-0.015717	0.016205	0.040192	-0.0073547	0.062256	0.096863	-0.035919	-0.063965	-0.059418	-0.013641
0.027313	-0.085876	-0.034027	-0.043976	0.030884	-0.045837	0.027466	-0.053253	-0.048187	0.018677	-0.019867	-0.042267	-0.057251	-0.02652	0.022583	0.048157	-0.0095825	0.054626	0.079285	-0.040283	-0.055328	-0.061401	-0.016571
0.02478	-0.093903	-0.029419	-0.060638	0.034119	-0.041046	0.024048	-0.069397	-0.042084	0.01413	-0.013031	-0.039459	-0.069397	-0.02533	0.036713	0.056915	-0.0090942	0.060394	0.064758	-0.048431	-0.061584	-0.068237	-0.016174
0.020569	-0.11319	-0.01947	-0.065887	0.028015	-0.040527	0.006073	-0.078918	-0.049377	0.0081177	-0.01767	-0.032715	-0.071777	-0.024261	0.034821	0.064331	0.0058899	0.065094	0.057159	-0.059937	-0.068604	-0.063751	-0.011597
0.022034	-0.11594	-0.018433	-0.062134	0.017822	-0.040649	-0.0073547	-0.068024	-0.058594	-0.0022583	-0.026764	-0.031097	-0.070618	-0.027893	0.02533	0.069641	0.0061035	0.06897	0.067413	-0.064911	-0.073578	-0.052582	-0.0021057
0.035034	-0.10876	-0.029053	-0.079559	0.01236	-0.044159	-0.01181	-0.056641	-0.044128	-0.0014038	-0.025787	-0.033813	-0.078369	-0.023499	0.016632	0.063477	-0.0045166	0.065826	0.074951	-0.056152	-0.072449	-0.046326	-0.00036621
0.038574	-0.11182	-0.046204	-0.081146	0.011444	-0.050049	-0.0063782	-0.051239	-0.041443	0.0074768	-0.026672	-0.03244	-0.076782	-0.023285	0.026764	0.06665	-0.005127	0.059326	0.072266	-0.045471	-0.06781	-0.053284	0.0011597
0.031433	-0.11932	-0.055084	-0.085785	0.0081177	-0.049561	0.0041504	-0.058655	-0.032715	0.012939	-0.021637	-0.026154	-0.066284	-0.034271	0.035889	0.062469	0.005188	0.063599	0.065948	-0.034729	-0.071899	-0.058777	-0.0018311
0.034821	-0.12192	-0.053741	-0.079834	0.00018311	-0.056274	0.010468	-0.053711	-0.021271	0.01062	-0.021149	-0.020996	-0.062073	-0.043854	0.037079	0.05838	0.010345	0.06723	0.061951	-0.026337	-0.064484	-0.066284	-0.010651
0.03299	-0.11957	-0.05545	-0.084351	0.0020752	-0.066254	0.01059	-0.047119	-0.023743	0.0016785	-0.032135	-0.01709	-0.065247	-0.041779	0.040253	0.062195	0.0077209	0.063293	0.078369	-0.025208	-0.073456	-0.076538	-0.01181
0.029724	-0.11441	-0.061676	-0.093628	0.019409	-0.062439	0.0065918	-0.053497	-0.033295	0.0048523	-0.034729	-0.02002	-0.073853	-0.034637	0.042664	0.063629	0.012115	0.060455	0.084686	-0.031158	-0.078522	-0.07074	-0.0097046
0.026489	-0.10803	-0.056915	-0.085785	0.029633	-0.061127	-0.0080566	-0.052612	-0.041565	0.0076904	-0.026855	-0.02536	-0.073944	-0.027527	0.041931	0.060944	0.012421	0.061279	0.078857	-0.026123	-0.070404	-0.06897	-0.0020142
0.026733	-0.10876	-0.051025	-0.075684	0.044678	-0.063751	-0.0066528	-0.049011	-0.038696	0.0098572	-0.023407	-0.02771	-0.069702	-0.021484	0.044189	0.07428	0.013824	0.065826	0.072021	-0.020752	-0.075928	-0.072479	0.0007019
0.032928	-0.11258	-0.051514	-0.054932	0.046783	-0.067078	0.00036621	-0.038818	-0.039337	0.0059509	-0.016571	-0.022858	-0.064667	-0.027679	0.041229	0.080902	0.0062561	0.06131	0.083435	-0.02829	-0.082825	-0.069366	0.0012512
0.03476	-0.1171	-0.059357	-0.056427	0.047943	-0.066772	0.0057983	-0.037994	-0.040619	0.00015259	-0.014435	-0.023865	-0.068939	-0.026306	0.037903	0.08783	0.0027161	0.055634	0.098633	-0.022247	-0.085754	-0.065002	-0.00024414
0.027039	-0.12378	-0.061005	-0.064117	0.047394	-0.067383	0.0067139	-0.05072	-0.048401	-0.0083618	-0.018768	-0.027161	-0.061218	-0.027649	0.035339	0.081787	0.01059	0.054688	0.09436	-0.01236	-0.088684	-0.059204	0.0041199
0.014709	-0.1261	-0.054749	-0.062439	0.053223	-0.059387	0.010529	-0.040497	-0.055756	-0.002594	-0.02182	-0.032562	-0.054688	-0.025635	0.031677	0.085327	0.01355	0.050659	0.084747	-0.0081787	-0.090637	-0.058685	0.0054932
0.010773	-0.13187	-0.063324	-0.060852	0.06189	-0.049866	0.0076599	-0.026642	-0.057678	0.0010986	-0.025391	-0.040955	-0.050903	-0.021545	0.023865	0.0896	0.014221	0.04306	0.077972	-0.013214	-0.10324	-0.057373	0.0082703
0.008728	-0.13449	-0.071747	-0.058563	0.053894	-0.069275	0.013489	-0.022644	-0.056213	-0.002594	-0.0271	-0.038971	-0.052277	-0.02066	0.020569	0.089447	0.01886	0.041443	0.080566	-0.025818	-0.10291	-0.055389	0.01181
0.018036	-0.13513	-0.07019	-0.065125	0.050812	-0.083557	0.026123	-0.035522	-0.055511	-0.00039673	-0.026917	-0.045502	-0.053101	-0.021118	0.028656	0.086151	0.022583	0.040497	0.082703	-0.034973	-0.09671	-0.061584	0.011414
0.018768	-0.1275	-0.06424	-0.071442	0.052948	-0.082001	0.027985	-0.037598	-0.058929	-0.0038452	-0.034332	-0.046997	-0.053711	-0.020416	0.035614	0.08313	0.018707	0.032928	0.080688	-0.04422	-0.092957	-0.064148	0.0062256
0.014954	-0.14014	-0.074524	-0.065369	0.050079	-0.080078	0.026703	-0.047272	-0.052551	-0.0014648	-0.045074	-0.047272	-0.04834	-0.020447	0.040833	0.087372	0.014923	0.029846	0.07663	-0.040741	-0.094421	-0.062836	-0.0019531
0.013794	-0.14154	-0.078491	-0.062073	0.047485	-0.077576	0.026337	-0.038696	-0.045624	-0.0072937	-0.048004	-0.042084	-0.043793	-0.028564	0.039673	0.090576	0.0011597	0.028473	0.065033	-0.038269	-0.08847	-0.063934	-0.0097961
0.01062	-0.13483	-0.073914	-0.057892	0.046021	-0.074219	0.03775	-0.027679	-0.05014	-0.0026245	-0.042542	-0.042786	-0.045593	-0.029327	0.035614	0.087769	-0.0055847	0.037994	0.063599	-0.027039	-0.086395	-0.065582	-0.01355
0.0098267	-0.13028	-0.069092	-0.056366	0.046143	-0.064484	0.039398	-0.027405	-0.045227	0.0049438	-0.042725	-0.044739	-0.047546	-0.032166	0.033783	0.092438	0.0005188	0.042389	0.066162	-0.022675	-0.087433	-0.07077	-0.017883
0.0093079	-0.13559	-0.067017	-0.057129	0.050598	-0.048401	0.039185	-0.04306	-0.049133	0.0065918	-0.035858	-0.030151	-0.040741	-0.026794	0.028351	0.082581	0.010956	0.038544	0.076324	-0.02475	-0.078705	-0.076141	-0.019257
0.0067749	-0.13351	-0.064423	-0.051544	0.049561	-0.044342	0.048706	-0.034821	-0.05423	0.0022583	-0.02771	-0.033051	-0.044128	-0.026581	0.023651	0.076202	0.0074463	0.03183	0.078461	-0.026672	-0.082672	-0.072937	-0.014709
0.009552	-0.13217	-0.062988	-0.058289	0.037903	-0.053619	0.055603	-0.020142	-0.050415	0.0018005	-0.031647	-0.037537	-0.048584	-0.024841	0.02713	0.074402	0.0017395	0.02832	0.082489	-0.018707	-0.096588	-0.069519	-0.011353
0.0059814	-0.12961	-0.056061	-0.067993	0.039886	-0.06134	0.057098	-0.023895	-0.040405	-0.0039673	-0.034607	-0.04303	-0.052155	-0.021118	0.028931	0.071747	0.0027161	0.029388	0.079468	-0.018311	-0.099274	-0.072632	-0.0033264
0.0067749	-0.1348	-0.061157	-0.06308	0.037384	-0.067871	0.054932	-0.021027	-0.047729	-0.00036621	-0.04248	-0.043427	-0.052032	-0.017517	0.036194	0.069366	0.0017395	0.029205	0.078003	-0.0271	-0.099854	-0.072479	0.0015869
0.00057983	-0.13797	-0.069397	-0.070007	0.042236	-0.061951	0.049286	-0.01416	-0.057343	0.0098572	-0.0354	-0.04187	-0.058441	-0.021576	0.041656	0.065063	-0.0040283	0.027008	0.073364	-0.031555	-0.094513	-0.072876	0.011292
0.00082397	-0.12701	-0.076538	-0.079712	0.049622	-0.058167	0.048248	-0.012695	-0.050995	0.0072937	-0.03064	-0.039185	-0.065033	-0.0289	0.037933	0.064728	0.0011902	0.020416	0.062012	-0.025879	-0.084412	-0.074463	0.016235
0.012268	-0.12711	-0.078003	-0.075623	0.039429	-0.06427	0.049072	-0.010651	-0.045898	0.012421	-0.036774	-0.037628	-0.056	-0.02771	0.03949	0.074005	-0.0007019	0.024536	0.06073	-0.026337	-0.077454	-0.073456	0.0092468
0.01123	-0.1347	-0.088013	-0.069	0.035492	-0.067871	0.060638	-0.0015869	-0.046112	0.014465	-0.040344	-0.0401	-0.045532	-0.028259	0.046356	0.07901	-0.013062	0.027618	0.062012	-0.032867	-0.077759	-0.078308	0.0050964
0.010834	-0.13446	-0.086639	-0.065002	0.034271	-0.071564	0.067139	-0.0065002	-0.0401	0.0041199	-0.048431	-0.04245	-0.044403	-0.025513	0.041077	0.081299	-0.023499	0.025482	0.059509	-0.04364	-0.080078	-0.076385	0.0045471
0.019714	-0.12103	-0.075378	-0.054291	0.046051	-0.072327	0.062531	-0.010712	-0.038635	0.0038147	-0.053528	-0.036316	-0.0513	-0.02417	0.036926	0.080719	-0.020752	0.034149	0.067627	-0.047089	-0.082001	-0.072113	0.0086975
0.02478	-0.11365	-0.081635	-0.051483	0.055481	-0.056396	0.057983	-0.0056458	-0.044128	0.012573	-0.051819	-0.03656	-0.052979	-0.020538	0.04126	0.075714	-0.01413	0.035522	0.088013	-0.044434	-0.080811	-0.074585	0.014648
0.021973	-0.11282	-0.08252	-0.064606	0.052551	-0.058472	0.051178	-0.015137	-0.048157	0.016998	-0.047974	-0.041656	-0.055847	-0.014343	0.045685	0.071533	-0.017609	0.031738	0.095306	-0.033722	-0.080383	-0.074768	0.013397
0.025482	-0.11356	-0.079803	-0.075012	0.032013	-0.061005	0.044556	-0.021149	-0.052246	0.017334	-0.047485	-0.04541	-0.054779	-0.013855	0.056488	0.063995	-0.01593	0.032532	0.091766	-0.036011	-0.081329	-0.07547	0.0094299
0.02774	-0.10242	-0.083771	-0.070679	0.019745	-0.057343	0.047638	-0.025726	-0.060486	0.011932	-0.048065	-0.04953	-0.058624	-0.021576	0.056	0.063324	-0.007782	0.032196	0.092987	-0.044006	-0.097229	-0.078156	0.013458
0.03064	-0.083099	-0.082672	-0.069519	0.0177	-0.066254	0.062622	-0.019928	-0.064575	0.012115	-0.052704	-0.055817	-0.057922	-0.029602	0.051666	0.068634	-0.011597	0.037628	0.10098	-0.043549	-0.091614	-0.081726	0.010864
0.0336	-0.076691	-0.06955	-0.068542	0.019958	-0.07016	0.053711	-0.01059	-0.057434	0.015411	-0.048157	-0.060944	-0.059113	-0.023926	0.05423	0.058716	-0.01181	0.046967	0.10016	-0.027863	-0.080109	-0.07962	0.010132
0.029297	-0.07486	-0.068512	-0.070892	0.028046	-0.06427	0.043427	-0.013245	-0.04248	0.016296	-0.037659	-0.066254	-0.062775	-0.017761	0.05127	0.062347	-0.0068359	0.050842	0.10056	-0.019562	-0.079559	-0.066559	0.0067139
0.027496	-0.088501	-0.076996	-0.046478	0.030151	-0.054413	0.049042	-0.011932	-0.049835	0.026123	-0.033325	-0.066223	-0.069275	-0.0080566	0.047852	0.067444	0.0013733	0.039276	0.089569	-0.021515	-0.079681	-0.063141	0.0059814
0.0242	-0.10355	-0.081451	-0.036835	0.034363	-0.04718	0.059814	-0.0091553	-0.060059	0.030914	-0.040802	-0.06134	-0.069855	-0.0045471	0.038727	0.069946	-0.0036926	0.036194	0.08194	-0.02301	-0.077087	-0.072021	0.0064697
0.024475	-0.10886	-0.081482	-0.055786	0.032379	-0.048584	0.055603	-0.003479	-0.063171	0.042542	-0.045868	-0.061005	-0.062805	-0.013702	0.037323	0.071625	-0.010162	0.03064	0.086487	-0.023651	-0.070862	-0.082825	0.0095825
0.022491	-0.11429	-0.082062	-0.055054	0.032166	-0.060669	0.052307	0.0069275	-0.058289	0.042145	-0.034607	-0.065399	-0.05658	-0.016541	0.042236	0.07312	-0.014771	0.028259	0.09671	-0.022034	-0.072357	-0.089203	0.0097046
0.016998	-0.11639	-0.077118	-0.046082	0.03717	-0.063629	0.045624	0.01355	-0.059326	0.03891	-0.026031	-0.063416	-0.057495	-0.020844	0.051514	0.067719	-0.01532	0.025513	0.097687	-0.016205	-0.074738	-0.081146	0.0055237
0.016571	-0.11081	-0.073242	-0.045288	0.030975	-0.074768	0.033752	0.011047	-0.067505	0.038025	-0.02243	-0.062805	-0.054596	-0.023926	0.051178	0.065338	-0.014191	0.034821	0.089905	-0.0075989	-0.066833	-0.072113	0.0050354
0.017914	-0.10486	-0.078613	-0.049988	0.02951	-0.086029	0.025604	0.007843	-0.071747	0.033722	-0.015472	-0.055481	-0.050415	-0.02713	0.049225	0.068329	-0.023346	0.03418	0.090027	-0.0038147	-0.06311	-0.06955	0.012909
0.010345	-0.10733	-0.0802	-0.053192	0.046814	-0.091736	0.029816	0.012695	-0.068695	0.035217	-0.010864	-0.052155	-0.053436	-0.028412	0.048492	0.07309	-0.035065	0.027924	0.091888	-0.0023193	-0.06311	-0.073517	0.015106
0.012146	-0.10437	-0.084259	-0.047668	0.06131	-0.096527	0.036072	0.0075378	-0.053314	0.03241	-0.017853	-0.050812	-0.057587	-0.033264	0.041718	0.070587	-0.035553	0.018768	0.093872	-0.0028687	-0.063812	-0.074524	0.018097
0.017273	-0.092224	-0.090302	-0.045013	0.046936	-0.096924	0.02182	0.0044861	-0.048431	0.028748	-0.020966	-0.051666	-0.059998	-0.031067	0.026733	0.06723	-0.025482	0.017975	0.10556	-0.00177	-0.070587	-0.0802	0.013855
0.022247	-0.091705	-0.09729	-0.044342	0.03421	-0.086609	0.016754	0.018341	-0.053467	0.031616	-0.020782	-0.051941	-0.05899	-0.032532	0.029663	0.059784	-0.026917	0.027313	0.10748	-0.0014343	-0.076447	-0.08075	0.010162
0.025574	-0.097046	-0.096313	-0.04425	0.029022	-0.080933	0.019135	0.022278	-0.061218	0.031891	-0.027283	-0.05365	-0.052795	-0.029236	0.026978	0.052155	-0.03717	0.033875	0.10156	0.0075684	-0.085266	-0.077454	0.012726
0.018494	-0.1124	-0.086426	-0.053101	0.016174	-0.076782	0.016693	0.022919	-0.062012	0.0289	-0.032898	-0.0513	-0.051331	-0.02301	0.026825	0.052429	-0.039551	0.0271	0.10431	0.017029	-0.086334	-0.076691	0.026611
0.021484	-0.11856	-0.081635	-0.063904	0.02356	-0.080841	0.013733	0.03418	-0.064087	0.026581	-0.02774	-0.052734	-0.054962	-0.024384	0.033112	0.055786	-0.04126	0.02063	0.10272	0.019043	-0.0802	-0.074341	0.034637
0.023895	-0.11319	-0.075378	-0.064362	0.032745	-0.083832	0.023163	0.036774	-0.067139	0.032166	-0.013428	-0.042725	-0.051178	-0.026001	0.029999	0.065582	-0.033173	0.014221	0.10583	0.023468	-0.083191	-0.073883	0.0289
0.022125	-0.10559	-0.074432	-0.053467	0.037476	-0.087524	0.032928	0.039246	-0.064758	0.039124	-0.011353	-0.035736	-0.050629	-0.022614	0.031158	0.05899	-0.023865	0.01532	0.10916	0.025085	-0.084381	-0.069031	0.023987
0.024872	-0.1015	-0.071808	-0.063416	0.037201	-0.083099	0.024689	0.038483	-0.049622	0.045502	-0.016205	-0.032196	-0.055084	-0.022461	0.03244	0.059601	-0.024384	0.0096741	0.11502	0.026886	-0.080292	-0.064484	0.023773
0.027802	-0.091675	-0.079285	-0.075958	0.026642	-0.07962	0.025513	0.027832	-0.048279	0.041107	-0.013275	-0.027496	-0.054993	-0.027313	0.030579	0.067993	-0.029205	-0.0099487	0.10889	0.02536	-0.071136	-0.068665	0.016174
0.029236	-0.10217	-0.088104	-0.074829	0.02533	-0.085846	0.023987	0.025391	-0.060974	0.036743	-0.010223	-0.031525	-0.054382	-0.024323	0.015808	0.071777	-0.022156	-0.006073	0.1095	0.027466	-0.072845	-0.07901	0.009491
0.029938	-0.095428	-0.09375	-0.069641	0.026154	-0.09024	0.018921	0.017029	-0.073181	0.041412	-0.012482	-0.042023	-0.053406	-0.015137	0.015686	0.063354	-0.010803	-0.0054321	0.1088	0.026428	-0.074799	-0.080261	0.0067139
0.028656	-0.09079	-0.09494	-0.068359	0.018524	-0.095917	0.02301	0.011292	-0.076721	0.046326	-0.020599	-0.043365	-0.054382	-0.016876	0.025848	0.06488	-0.0061035	-0.0092773	0.098602	0.032043	-0.075623	-0.079742	0.0037537
0.027344	-0.094604	-0.098358	-0.078003	0.014343	-0.097931	0.033173	0.014282	-0.077545	0.045654	-0.02298	-0.046143	-0.064301	-0.012604	0.024628	0.074158	-0.0024719	-0.0089722	0.08667	0.035706	-0.079987	-0.079742	0.0058899
0.029327	-0.10739	-0.087738	-0.08551	0.01358	-0.081512	0.048401	0.015961	-0.065948	0.045746	-0.020691	-0.056	-0.071289	-0.011566	0.028381	0.074677	0.0058899	-0.0081787	0.091858	0.034271	-0.084564	-0.081848	0.009613
0.040344	-0.10187	-0.08374	-0.082886	0.0099792	-0.064148	0.037384	0.0068665	-0.055939	0.042755	-0.015381	-0.059753	-0.072266	-0.018005	0.029144	0.066162	0.012878	-0.01532	0.10242	0.029663	-0.081116	-0.08963	0.015533
0.040497	-0.098969	-0.079681	-0.084808	0.0059509	-0.062683	0.026489	-0.00045776	-0.057068	0.03717	-0.013916	-0.052734	-0.073242	-0.019257	0.027496	0.054718	0.00064087	-0.013336	0.10397	0.024536	-0.082855	-0.086487	0.016693
0.04071	-0.098206	-0.083923	-0.086365	0.012543	-0.079346	0.030457	-0.0088806	-0.05835	0.034729	-0.014709	-0.045532	-0.073151	-0.020111	0.016174	0.055969	-0.010803	-0.0091553	0.092133	0.018463	-0.08548	-0.07962	0.019562
0.044708	-0.10202	-0.092346	-0.085876	0.016022	-0.066071	0.038849	-0.015594	-0.05426	0.035156	-0.018585	-0.050232	-0.072296	-0.021545	0.011261	0.067657	-0.011383	-0.0084534	0.083893	0.025085	-0.085449	-0.083984	0.017548
0.056854	-0.10196	-0.091278	-0.0849	0.029572	-0.068481	0.053741	-0.0032654	-0.049377	0.033844	-0.012848	-0.057556	-0.078278	-0.016815	0.014862	0.077118	-0.0018311	-0.0087585	0.077942	0.037506	-0.087799	-0.080872	0.024078
0.068329	-0.10834	-0.087952	-0.081696	0.040253	-0.069977	0.050873	0.0036011	-0.047485	0.038391	-0.0098572	-0.057617	-0.072083	-0.014832	0.016571	0.079865	-0.0054932	-0.0089722	0.082642	0.033844	-0.087463	-0.08847	0.034668
0.060669	-0.10269	-0.096161	-0.096619	0.028564	-0.061584	0.050262	-0.00064087	-0.051147	0.045959	-0.011108	-0.06424	-0.065643	-0.014191	0.016907	0.076508	-0.013306	-0.0099792	0.07663	0.0336	-0.088226	-0.09021	0.031372
0.057343	-0.093781	-0.098053	-0.10526	0.015503	-0.050018	0.054871	-0.0040894	-0.058044	0.047638	-0.010956	-0.061584	-0.067657	-0.017212	0.01413	0.072906	-0.014343	-0.0089722	0.075317	0.037231	-0.08432	-0.087189	0.025757
0.055115	-0.093292	-0.095459	-0.094635	0.012482	-0.053375	0.052795	-0.01358	-0.065277	0.048553	-0.020508	-0.057556	-0.055695	-0.013367	0.015381	0.078094	-0.005188	-0.0063782	0.071167	0.034607	-0.079102	-0.088867	0.024475
0.050201	-0.10861	-0.096863	-0.089874	0.010468	-0.053619	0.054718	-0.014221	-0.047424	0.046234	-0.024292	-0.057007	-0.053741	-0.0067139	0.030914	0.072418	-0.00015259	-0.0086365	0.070404	0.036713	-0.068176	-0.091766	0.029266
0.045563	-0.11429	-0.094421	-0.089752	0.002655	-0.04245	0.056061	-0.0030518	-0.04541	0.044464	-0.030884	-0.055481	-0.063049	0.00048828	0.037506	0.077606	0.0061646	-0.0093079	0.079865	0.042603	-0.068939	-0.094818	0.037231
0.052185	-0.10312	-0.087189	-0.088409	0.0054016	-0.036499	0.043945	-0.0077515	-0.050629	0.051636	-0.031921	-0.058075	-0.069489	0.0032959	0.03183	0.085632	0.0069275	-0.0012512	0.09259	0.045227	-0.073669	-0.095459	0.04126
0.065063	-0.091125	-0.078979	-0.084778	0.0069885	-0.048553	0.034912	0.0028992	-0.057037	0.060272	-0.033264	-0.066498	-0.07843	0.0014648	0.026794	0.090027	-0.00067139	0.0037842	0.095428	0.051086	-0.069275	-0.091858	0.041748
0.067047	-0.094818	-0.077942	-0.087158	0.013824	-0.060883	0.016235	0.012543	-0.063904	0.057068	-0.025848	-0.050873	-0.08136	0.00079346	0.02594	0.091278	-0.010559	-0.0065613	0.096924	0.044952	-0.065491	-0.087341	0.04187
0.068909	-0.097198	-0.072021	-0.091034	0.021118	-0.061371	0.015808	0.019653	-0.04718	0.04718	-0.011963	-0.026733	-0.081573	-0.00054932	0.02951	0.10205	-0.018677	-0.014832	0.09137	0.036591	-0.067017	-0.079529	0.04245
0.068115	-0.096985	-0.077881	-0.093567	0.023224	-0.061676	0.026062	0.022308	-0.044037	0.047791	-0.0050049	-0.043701	-0.076355	-0.0022583	0.022797	0.12076	-0.0098877	-0.022369	0.082184	0.041931	-0.066986	-0.082245	0.045593
0.064911	-0.085022	-0.08017	-0.10278	0.023285	-0.05722	0.020966	0.013641	-0.048737	0.053558	-0.0037537	-0.058624	-0.068237	-0.0038757	0.018433	0.11972	-0.014099	-0.019501	0.077209	0.039124	-0.067444	-0.084442	0.04184
0.06012	-0.087555	-0.059143	-0.11206	0.024475	-0.063568	0.026978	0.016266	-0.061035	0.045837	-0.0073547	-0.046692	-0.067505	-0.017792	0.01474	0.11356	-0.019135	-0.013214	0.08609	0.03653	-0.072784	-0.077301	0.036591
0.054688	-0.091614	-0.048676	-0.1022	0.026367	-0.07016	0.029327	0.02124	-0.070099	0.033905	-0.0091858	-0.047394	-0.06546	-0.018616	0.022064	0.11047	-0.0069275	-0.013	0.097107	0.035309	-0.072815	-0.069305	0.03717
0.04892	-0.091492	-0.062683	-0.09317	0.024872	-0.081818	0.037903	0.023285	-0.06955	0.038147	-0.0052795	-0.054504	-0.060608	-0.013031	0.0224	0.1138	-0.0068665	-0.017365	0.084839	0.03714	-0.068481	-0.068085	0.033417
0.040375	-0.092468	-0.072144	-0.099243	0.033173	-0.075714	0.046265	0.022491	-0.063599	0.040497	-0.0095215	-0.06308	-0.065857	-0.01889	0.023834	0.11798	-0.022339	-0.018158	0.081085	0.035156	-0.062653	-0.069336	0.03241
0.044678	-0.098389	-0.07608	-0.088837	0.03067	-0.06601	0.04245	0.023529	-0.055573	0.037567	-0.0072021	-0.068207	-0.067902	-0.03006	0.018066	0.12231	-0.030701	-0.023407	0.092041	0.033478	-0.054718	-0.063995	0.026733
0.038025	-0.11105	-0.082367	-0.08902	0.028473	-0.063965	0.036774	0.021515	-0.047211	0.044098	-0.007019	-0.069031	-0.07489	-0.037292	0.013275	0.1261	-0.026276	-0.034515	0.096863	0.029663	-0.045593	-0.060699	0.020386
0.034729	-0.09314	-0.077637	-0.095367	0.032959	-0.068542	0.033112	0.01886	-0.039917	0.047058	-0.013855	-0.070892	-0.073486	-0.044373	0.0076904	0.12854	-0.025574	-0.042816	0.089539	0.036194	-0.042938	-0.070282	0.019287
0.028656	-0.086884	-0.083649	-0.095093	0.032196	-0.061981	0.030121	0.018494	-0.033691	0.048004	-0.0096741	-0.077393	-0.065002	-0.044128	0.011627	0.12839	-0.023041	-0.043274	0.1004	0.038879	-0.046814	-0.07074	0.02063
0.026978	-0.10123	-0.10156	-0.090912	0.038147	-0.05719	0.02179	0.0095825	-0.037506	0.056946	-0.00076294	-0.083832	-0.051666	-0.042328	0.016876	0.12659	-0.030426	-0.046234	0.1058	0.046173	-0.04129	-0.058929	0.017731
0.03125	-0.10602	-0.1069	-0.090149	0.029541	-0.061371	0.018311	0.0028687	-0.038971	0.05838	0.0041199	-0.082153	-0.052155	-0.049194	0.014923	0.12677	-0.04126	-0.054291	0.096161	0.046692	-0.036407	-0.049072	0.014557
0.033722	-0.095245	-0.10065	-0.088562	0.022949	-0.054169	0.027618	0.0063782	-0.049164	0.058136	0.006134	-0.06665	-0.053314	-0.04248	0.014313	0.11975	-0.039459	-0.050934	0.094482	0.046143	-0.034363	-0.053192	0.02005
0.037964	-0.086365	-0.099823	-0.095245	0.019012	-0.047333	0.037842	0.0044556	-0.048309	0.062897	-0.0015869	-0.062988	-0.046112	-0.040344	0.0088196	0.12366	-0.027313	-0.053436	0.0979	0.04306	-0.029968	-0.048859	0.032288
0.03656	-0.090027	-0.096039	-0.10101	0.012238	-0.044708	0.029297	0.0022888	-0.047668	0.061493	-0.0096741	-0.073669	-0.043091	-0.044373	0.00354	0.12231	-0.0036621	-0.058685	0.095947	0.038788	-0.026978	-0.05072	0.035583
0.039185	-0.10016	-0.075439	-0.095703	0.00067139	-0.039734	0.030487	-0.0032654	-0.050293	0.057007	-0.0038147	-0.070343	-0.039825	-0.033051	0.0040283	0.12296	0.0099487	-0.063629	0.103	0.036438	-0.028351	-0.048401	0.035706
0.042267	-0.095581	-0.060455	-0.090973	-0.0023499	-0.035004	0.033661	0.00057983	-0.063721	0.052856	0.005188	-0.062805	-0.050415	-0.027069	0.008667	0.12628	0.0048218	-0.06192	0.098083	0.0336	-0.032532	-0.046387	0.041534
0.039734	-0.091278	-0.066254	-0.09259	0.019775	-0.040558	0.034058	0.00036621	-0.064545	0.059662	0.0055237	-0.066956	-0.047302	-0.022339	0.011414	0.12894	0.00042725	-0.058777	0.088348	0.048523	-0.038147	-0.044189	0.046722
0.036987	-0.091309	-0.071716	-0.085205	0.028046	-0.043549	0.03244	-0.0082092	-0.062683	0.052582	0.0048523	-0.066223	-0.050385	-0.014282	0.0033569	0.13181	-0.0071716	-0.052094	0.090179	0.058167	-0.03598	-0.049713	0.041962
0.028687	-0.085663	-0.083405	-0.075226	0.020081	-0.05423	0.029083	-0.015686	-0.061493	0.04892	0.012421	-0.060547	-0.053558	-0.021606	0.00073242	0.13589	-0.023621	-0.055084	0.094513	0.054993	-0.035095	-0.055664	0.043091
0.021454	-0.066956	-0.073273	-0.075317	0.010376	-0.065857	0.027496	-0.022766	-0.045898	0.046814	0.0072632	-0.057648	-0.054565	-0.024689	0.0051575	0.13412	-0.036163	-0.061371	0.097107	0.050079	-0.032623	-0.054535	0.044952
0.025757	-0.062927	-0.061584	-0.077271	0.0044556	-0.067139	0.030518	-0.0090637	-0.0466	0.049805	0.003418	-0.059265	-0.052765	-0.027496	0.0050354	0.13962	-0.033264	-0.062408	0.10437	0.051514	-0.031372	-0.049347	0.050537
0.035645	-0.064331	-0.065399	-0.059814	0.0083313	-0.061951	0.041199	-0.0039978	-0.044647	0.051239	0.0091553	-0.052643	-0.048279	-0.030212	0.010223	0.13751	-0.022461	-0.060486	0.10217	0.053925	-0.029785	-0.0466	0.050018
0.040375	-0.062073	-0.060852	-0.042542	0.017487	-0.061829	0.043518	-0.013641	-0.039948	0.048096	0.012451	-0.045166	-0.045837	-0.030029	0.017181	0.13702	-0.012421	-0.055847	0.10049	0.050049	-0.024902	-0.047577	0.045715
0.041626	-0.051483	-0.0495	-0.04776	0.022095	-0.061523	0.036499	-0.023346	-0.035156	0.043945	0.013123	-0.056335	-0.043152	-0.034119	0.014404	0.13803	-0.0092468	-0.047302	0.10193	0.050446	-0.024353	-0.048065	0.041138
0.036743	-0.053101	-0.042084	-0.051086	0.012604	-0.066467	0.028839	-0.01709	-0.038361	0.038696	0.012573	-0.069489	-0.043518	-0.027893	0.0091248	0.13959	-0.0035706	-0.041595	0.10242	0.057922	-0.021149	-0.040527	0.042114
0.04129	-0.066467	-0.051025	-0.055176	0.0073547	-0.068665	0.028961	-0.010315	-0.04422	0.037231	0.013	-0.074158	-0.049164	-0.022705	0.013763	0.15021	-0.011444	-0.043457	0.10233	0.061035	-0.025269	-0.036713	0.04541
0.038818	-0.065887	-0.048523	-0.060944	0.017578	-0.060516	0.028931	-0.026123	-0.053009	0.039215	0.0071411	-0.073914	-0.05188	-0.021088	0.0090027	0.14978	-0.0098572	-0.052765	0.087616	0.055847	-0.029419	-0.044037	0.043732
0.035858	-0.07254	-0.046844	-0.057953	0.025299	-0.065735	0.028717	-0.03479	-0.063812	0.040649	0.0013733	-0.069366	-0.052277	-0.016052	0.005188	0.15115	-0.005188	-0.050354	0.079865	0.059753	-0.030792	-0.051208	0.048431
0.040497	-0.072998	-0.060638	-0.049408	0.028351	-0.072174	0.033295	-0.028595	-0.061035	0.038483	-0.0016174	-0.055939	-0.053986	-0.015076	0.0098877	0.15027	-0.0057373	-0.047913	0.092224	0.061035	-0.036774	-0.046082	0.044769
0.03244	-0.074738	-0.067108	-0.03064	0.027008	-0.075043	0.035797	-0.037292	-0.04895	0.034912	-0.0059204	-0.053223	-0.052521	-0.016174	0.016022	0.15128	-0.015167	-0.057281	0.1026	0.060577	-0.040771	-0.041138	0.040344
0.032867	-0.074554	-0.067322	-0.02359	0.018524	-0.079437	0.030609	-0.052673	-0.054108	0.036224	-0.010223	-0.066467	-0.046844	-0.017548	0.020721	0.14774	-0.020935	-0.056427	0.09964	0.051727	-0.038788	-0.042542	0.050751
0.037537	-0.064148	-0.061798	-0.027924	-0.0019531	-0.083374	0.030487	-0.050659	-0.04953	0.034821	-0.01181	-0.073212	-0.040405	-0.018341	0.020325	0.15186	-0.022766	-0.056091	0.094604	0.046478	-0.038757	-0.038239	0.059235
0.037445	-0.053802	-0.077728	-0.037262	-0.0014954	-0.076202	0.03418	-0.039703	-0.047974	0.030365	-0.0055847	-0.072937	-0.044525	-0.016968	0.021454	0.15796	-0.027466	-0.05603	0.098572	0.042236	-0.034546	-0.028046	0.05545
0.0354	-0.03949	-0.083557	-0.037872	0.017731	-0.069489	0.036316	-0.025482	-0.053131	0.026703	0.0042114	-0.063293	-0.045074	-0.015137	0.021149	0.15271	-0.024567	-0.056976	0.093445	0.038788	-0.023743	-0.022308	0.051056
0.037842	-0.025848	-0.080627	-0.033844	0.025848	-0.074646	0.046814	-0.020905	-0.061829	0.02774	0.0036316	-0.060425	-0.045227	-0.017212	0.019348	0.14752	-0.019135	-0.055725	0.08374	0.045929	-0.014923	-0.017456	0.045624
0.039948	-0.02655	-0.085724	-0.023285	0.026001	-0.079895	0.055786	-0.022339	-0.059174	0.023254	-0.0059509	-0.060974	-0.047668	-0.016296	0.016785	0.15057	-0.019196	-0.057587	0.081543	0.057281	-0.013458	-0.015961	0.049561
[truncated: 2,201 more rows]
