# Supplementary material for: Delayed evoked potentials in zebra finch (Taeniopygia guttata) under midazolam-butorphanol-isoflurane anesthesia
Source: PeerJ. 2019 Oct 24;7:e7937. doi: 10.7717/peerj.7937 (PMC6815651; doi:10.7717/peerj.7937)
Supplement: Supplemental Information 7 — In addition, ICA codes are included. [file peerj-07-7937-s007.zip]

Archive with 2 entries (2 files):
- for_peerJ_code_2019_09.m
- for_peerJ_ICA_code_2019_09.m
